# Supplementary material for: Quantitative Risk Assessment for African Horse Sickness in Live Horses Exported from South Africa
Source: PLoS One. 2016 Mar 17;11(3):e0151757. doi: 10.1371/journal.pone.0151757 (PMC4795756; doi:10.1371/journal.pone.0151757)
Supplement: S1 Dataset — (ZIP) [file pone.0151757.s001.zip]

Archive with 4 entries (4 files):
- simulation_results_1.xls
- simulation_results_2.xls
- simulation_results_3.xls
- simulation_results_4.xls
