# Supplementary material for: Quantitative Risk Assessment for African Horse Sickness in Live Horses Exported from South Africa
Source: PLoS One. 2016 Mar 17;11(3):e0151757. doi: 10.1371/journal.pone.0151757 (PMC4795756; doi:10.1371/journal.pone.0151757)
Supplement: S1 Dataset — (ZIP) [file pone.0151757.s001.zip › simulation_results_1.xls]

Detailed Results
LR.NoPAQ
Thu Oct 01 14:26:56 2015
Pathway 1	Pathway 2	Pathway 3	Pathway 4	Pathway 5	Overall probability	Horses/case	Probability per year	Pathway 1 proportion	Pathway 2 proportion	Pathway 3 proportion	Pathway 4 proportion	Pathway 5 proportion
1.17489238971297e-07	2.76347176573136e-06	1.30962102512304e-08	3.96072829568679e-07	1.58619433576506e-08	3.30599198788021e-06	302481	0.000991307565491817	0.035538270934114	0.835897901707645	0.00396135571387987	0.119804534016018	0.0047979376283429
4.32524084293648e-07	4.92963343918912e-06	2.09562745452363e-08	3.07105166727766e-07	2.10410406479035e-09	5.69232306882056e-06	175675	0.00170624448801171	0.0759837555009447	0.866014345916338	0.00368149774562575	0.0539507619323156	0.000369638904776063
5.41450262651246e-08	1.26502388491591e-06	4.34148973822915e-09	1.30417590449102e-07	5.94212046612948e-09	1.4598701118345e-06	684992	0.00043786546215463	0.0370889340265244	0.866531806262039	0.00297388767879736	0.0893350643950214	0.0040703076376175
2.48000345053917e-06	1.27676040150926e-05	4.62478574224079e-08	3.0614106508264e-07	1.21599254913585e-08	1.56121563136282e-05	64053	0.00467273211422981	0.158850795541569	0.817798884318593	0.00296229787182166	0.0196091468041096	0.000778875463906534
1.12507961126178e-06	6.9165327608927e-06	3.53874123686145e-08	2.79715656778929e-07	5.2513783429827e-09	8.36196681964501e-06	119589	0.00250545662548696	0.134547246542357	0.827141856703317	0.00423194843173473	0.033450940766924	0.000628007555668062
1.15377305621449e-06	9.47124740313175e-06	3.25238918924877e-08	3.43294897164401e-07	5.15230603706744e-09	1.10059915544402e-05	90860	0.00329637063743593	0.1048313594016	0.860553758948754	0.00295510783663708	0.0311916373428348	0.000468136470174631
2.28348750705782e-06	9.47278681976577e-06	4.29089944002441e-08	2.28870002637585e-07	1.44704822732728e-08	1.20425238061347e-05	83039	0.00360626066172298	0.189618683244335	0.78661142566645	0.00356312307046347	0.0190051526010681	0.00120161541768356
2.40206748951352e-08	1.39107867224414e-06	5.16267903475626e-09	3.8443316260219e-07	1.41385189673419e-08	1.81883370774356e-06	549803	0.000545501768331014	0.0132066360948056	0.764819052078107	0.00283845577128711	0.211362457692252	0.0077733983635492
3.75577982507328e-07	6.12918636966825e-06	3.13136077647992e-08	6.57087746317755e-07	5.70889498390899e-09	7.19887460124204e-06	138911	0.00215733974432264	0.0521717634090373	0.851408964480471	0.00434979208547355	0.0912764539896814	0.000793026035336694
5.57356249556595e-07	8.94876978490697e-06	4.34160999443052e-08	8.96370765464432e-07	1.27186684770044e-08	1.04586315683493e-05	95615	0.00313268873677153	0.0532915081589936	0.855634862594109	0.00415122185541885	0.0857063144070489	0.00121609298442968
2.64987993777334e-06	9.32643800448566e-06	3.93944836007896e-08	1.7827221383128e-07	1.45012966262086e-09	1.21954347693537e-05	81998	0.00365196802519685	0.217284581311714	0.764748299742652	0.00323026479546143	0.0146179465679457	0.000118907582226173
1.18975961809686e-07	2.08149968442479e-06	7.73633631022974e-09	1.74025404527785e-07	1.33035957156629e-09	2.38356774664406e-06	419539	0.000714815573743866	0.0499150745671894	0.873270620210161	0.00324569600386735	0.0730104712873394	0.000558137931443052
3.45005653179837e-07	6.2735344413134e-06	2.81243345199706e-08	6.57600286536506e-07	1.14377580555679e-08	7.31570247360528e-06	136692	0.00219231213574922	0.047159606944733	0.857543682776606	0.00384437921326651	0.0898888779182993	0.00156345314709486
1.25388457700364e-07	2.80664643580553e-06	1.45422312048052e-08	4.18535894142287e-07	1.29025379623934e-08	3.37801555681538e-06	296032	0.00101289305587382	0.0371189698778576	0.830856574992062	0.00430496276888518	0.123899930921828	0.00381956143936686
4.81037858902647e-06	3.23522038639197e-05	1.15295042935271e-07	9.97180329433333e-07	2.69158169322501e-08	3.83019736422471e-05	26108	0.0114250449198473	0.125590880354025	0.844661535358462	0.0030101593200435	0.0260346983355825	0.000702726631887239
7.55746881904236e-08	2.70656905687931e-06	9.04854757430084e-09	4.16685088270927e-07	3.62764118708707e-08	3.24415379278583e-06	308247	0.000972774264574983	0.0232956552055215	0.834291229626051	0.0027891857637645	0.128441841813273	0.0111820875913898
8.68696765236485e-07	6.31723707879445e-06	2.34542013146487e-08	2.19302668236133e-07	6.40891796140036e-09	7.43509963154312e-06	134497	0.00222805237988521	0.116837272973596	0.849650629023695	0.00315452414586956	0.0294955924068253	0.000861981450014574
1.29787828562418e-06	7.77023750761725e-06	4.57920966060548e-08	3.52496928331159e-07	6.68077747358279e-09	9.47308559565222e-06	105562	0.00283790465346945	0.137006920556049	0.820243565748364	0.00483391563854037	0.0372103603173332	0.000705237739712709
1.35471735781328e-08	1.20922106052781e-06	3.81583390163128e-09	4.37963104288098e-07	9.91197512794318e-09	1.67445914742362e-06	597208	0.000502212014107939	0.00809047721407651	0.722156203325929	0.00227884562457224	0.261554965352224	0.00591950848319835
1.4086633747166e-07	1.93029899992798e-06	1.06846536544256e-08	1.88249431675834e-07	5.51427428285207e-11	2.27015456547273e-06	440499	0.0006808152826977	0.0620514301599225	0.850294085383575	0.00470657540985569	0.0829236187433932	2.42903032538834e-05
1.98199219611057e-06	1.15987112038733e-05	7.91761869797738e-08	5.95766398308165e-07	1.20185481789037e-08	1.42676645334507e-05	70089	0.00427118233943502	0.13891497038382	0.812936915966868	0.00554934458923845	0.0417564063769081	0.000842362683165567
8.73547656606308e-08	2.38094382365122e-06	1.46375770586324e-08	5.12984373546358e-07	3.73921985930893e-09	2.99965975977615e-06	333371	0.000899494489718045	0.0291215579953473	0.793737961744334	0.00487974578147646	0.171014186483816	0.00124654799502593
1.43839236575464e-08	7.14841196045997e-07	2.29502014200531e-09	1.46648800135495e-07	2.38806888312136e-09	8.80557008864166e-07	1135645	0.00026413232987843	0.0163350282977138	0.811805696678372	0.00260632772086576	0.166540949261943	0.00271199804110553
1.01511514071618e-06	6.58157814251748e-06	2.62446292602571e-08	2.18785259393788e-07	7.31573151856198e-10	7.84245474503957e-06	127511	0.0023499801124236	0.12943844417569	0.839224242470815	0.00334648144152277	0.0278975482175618	9.32836944094482e-05
3.05134726268833e-07	7.63350793787614e-06	2.48916785135078e-08	8.0078075358384e-07	1.79379208995238e-08	8.78225301714185e-06	113866	0.00263121973150049	0.0347444699752158	0.869196995688521	0.00283431580312277	0.0911816992770326	0.00204251925610788
8.25627773240305e-07	5.8266465159026e-06	2.86151379219488e-08	2.59652447361734e-07	1.15237478811187e-08	6.95206562230771e-06	143842	0.00208345352778128	0.118760066158041	0.838117306776582	0.00411606268935795	0.0373489638142317	0.00165760056178719
3.2761677942199e-07	3.7062156384273e-06	1.38778021530196e-08	2.01858853432157e-07	4.65908884912125e-10	4.25003498231937e-06	235292	0.00127420072012652	0.0770856665380198	0.872043560546106	0.00326533833503791	0.0474958098631924	0.000109624717643586
1.83254434010512e-10	9.05574462578635e-08	3.79339694868706e-10	2.41024791315887e-07	1.11323704297571e-08	3.43277202132387e-07	2913098	0.000102977875727328	0.000533838055286405	0.263802681026687	0.00110505356170554	0.702128745569694	0.0324296817866273
3.64018291313693e-07	4.99551708235304e-06	3.0561129755134e-08	5.39262959111355e-07	1.43240328513904e-08	5.94368349538461e-06	168246	0.00178152155095623	0.0612445618270825	0.840474948949108	0.00514178283195351	0.090728747506509	0.00240995888534665
5.22075097118634e-08	2.63667257672818e-06	1.2203433393835e-08	7.92514285946408e-07	1.04053584631896e-08	3.50400316424347e-06	285388	0.00105065047089248	0.0148993900018738	0.752474370923533	0.00348271186463662	0.226173964120125	0.00296956308983132
1.83970826808002e-06	1.24337734843254e-05	6.26980055390612e-08	5.44864360220015e-07	5.13403489149991e-09	1.4886178153056e-05	67176	0.00445592944219797	0.123584996038916	0.835256259631211	0.00421182689703266	0.0366020314024094	0.000344886030431253
3.62814615583631e-06	2.27112069599112e-05	8.85050552892851e-08	7.12408917954601e-07	6.73790523246924e-08	2.7207646141316e-05	36754	0.00812918290792042	0.133350240479892	0.834736192978604	0.0032529478966902	0.0261841437607046	0.00247647488410893
4.13517040856508e-07	3.98642975237753e-06	1.77774306153957e-08	2.20353887606225e-07	4.78578940115801e-09	4.64286390085682e-06	215384	0.00139189282108376	0.0890650791594809	0.858614389200996	0.00382897948227923	0.047460768248141	0.00103078390910292
1.88779866476009e-07	2.73792689460721e-06	1.17119844540919e-08	2.18402817536271e-07	1.26214083786915e-09	3.15808370391145e-06	316648	0.00094697794031029	0.0597767140377549	0.866958304878413	0.00370857315769877	0.069156753909267	0.000399654016866597
4.86632051364034e-06	2.36388010268513e-05	1.22566889185668e-07	7.65582181265878e-07	7.50106637249237e-08	2.94682812746681e-05	33935	0.00880165131275845	0.165137575153512	0.802177799462365	0.00415928190868162	0.0259798721930891	0.00254547128235149
9.3209236555987e-08	1.66885551194804e-06	8.17067660882571e-09	1.88094090684652e-07	2.32290221466805e-08	1.98155853794419e-06	504653	0.000594291489189325	0.0470383462164529	0.842193394740402	0.00412335868578607	0.0949222983237197	0.0117226020336396
5.92929331264197e-08	3.47137637064931e-06	1.32585915735745e-08	9.98224684187225e-07	1.57033312766157e-08	4.55785591081315e-06	219401	0.00136642547876265	0.013008952956532	0.761624860148332	0.00290895364684952	0.219011900270699	0.00344533297758729
1.49543768602418e-07	4.26639159519611e-06	1.49636160000791e-08	5.4894136593195e-07	1.69490677006045e-08	4.99678941343116e-06	200129	0.00149791756913176	0.0299279709888215	0.853826575866541	0.00299464611413431	0.10985881543385	0.00339199159665326
9.74932823496448e-07	1.10052111794401e-05	3.00390557254308e-08	4.36021720772938e-07	3.64673222136572e-10	1.2446569452657e-05	80343	0.00372703138658903	0.0783294406707643	0.884196341915783	0.00241344057410278	0.0350314777442436	2.9299095105979e-05
2.01296641940841e-08	8.96816247971337e-07	5.63441862180125e-09	3.2275849675841e-07	1.18251865594083e-08	1.25716401410504e-06	795441	0.00037707832938394	0.016011963409893	0.713364555387603	0.004481848476877	0.256735392627491	0.00940624009813591
2.30868617366279e-06	1.49433147210923e-05	7.99672834555009e-08	6.65549636044672e-07	3.9539930540476e-09	1.80014718073093e-05	55551	0.00538593371953144	0.128249856365931	0.830116274993955	0.00444226362774575	0.0369719566915874	0.000219648320780199
5.32723755961811e-08	2.17136651629184e-06	1.06388752441148e-08	5.57582862006864e-07	4.29580621700425e-09	2.79715643535601e-06	357506	0.000838796117913487	0.0190451899374734	0.776276395858955	0.00380346093970277	0.199339177086782	0.00153577617708661
2.56340380010918e-06	9.90354159611039e-06	4.85475563832556e-08	2.41158088472623e-07	3.33865912463311e-09	1.27599897002001e-05	78370	0.00382070379940569	0.200893876902501	0.776140250015648	0.00380467049926336	0.018899551969767	0.000261650612819912
1.18016072929762e-06	5.95952461622544e-06	1.80936676421776e-08	1.17477456039799e-07	3.04653024202669e-09	7.27830299944706e-06	137395	0.00218111674638521	0.162147787662491	0.818806886258815	0.00248597339840788	0.0161407756792654	0.000418577001020449
1.1079699861304e-06	6.0842600501812e-06	2.90453573567409e-08	2.05076253346851e-07	1.21617358006492e-09	7.42756782059525e-06	134634	0.0022257978516792	0.149169958846852	0.819145674215278	0.0039104802619511	0.0276101488805276	0.000163737795391474
4.93356436383587e-07	5.12118216522036e-06	2.25420632104875e-08	3.00864178217857e-07	1.19975171159583e-08	5.94994236014825e-06	168069	0.00178339587468812	0.0829178513876048	0.860711222939101	0.00378861875393459	0.0505658979544065	0.00201640896495329
1.80949128767652e-05	4.52202167650948e-05	1.77548677106826e-07	5.70540942439119e-07	6.78824491238535e-08	6.41311017105299e-05	15593	0.0190560410089183	0.282155029215632	0.705121470845869	0.00276852685157714	0.00889647810845952	0.00105849497846234
1.58476830709123e-06	1.04616320355517e-05	3.39038914796048e-08	2.877779632745e-07	1.08071800962816e-08	1.23788893774933e-05	80783	0.00370680258130063	0.128021849033774	0.845118791882292	0.00273884760140495	0.0232474783883055	0.000873033094223354
9.23492048456507e-08	2.56501062566738e-06	8.7795324476752e-09	3.13546988317296e-07	2.08442157340309e-08	3.00053056701203e-06	333274	0.000899755497645871	0.0307776250843574	0.854852356402305	0.00292599333737765	0.104497181853251	0.00694684332270869
1.24543340111805e-05	3.93638150911447e-05	1.30579583483336e-07	5.30701264785394e-07	1.16531556044032e-08	5.24910831061983e-05	19051	0.0156243909426582	0.237265708272456	0.749914323762477	0.00248765267843972	0.0101103127118123	0.000222002574814981
8.55563376318964e-07	5.82430155505457e-06	2.03529594905872e-08	1.78147950271065e-07	4.81076399901546e-09	6.8831766051342e-06	145282	0.00206282952497028	0.124297751663207	0.846164770886481	0.00295691374174619	0.0258816474559411	0.000698916252624854
5.23425197117828e-08	1.64430264856443e-06	8.2378903680252e-09	3.3274372564154e-07	2.55799943765588e-08	2.06320677866234e-06	484682	0.000618771154239695	0.0253694977416265	0.796964543529902	0.00399276042189342	0.161275025403548	0.0123981729030298
3.70551338791351e-07	3.68724844858133e-06	9.4583767041303e-09	1.21012698903296e-07	1.21720035165799e-09	4.18948806333176e-06	238693	0.00125605954780528	0.0884478803113389	0.880119096376892	0.00225764498219106	0.028884841554378	0.000290536775199686
2.51883683988175e-07	6.54357801231107e-06	2.76717141079928e-08	9.2441946436292e-07	1.47649504761528e-09	7.74902936981777e-06	129048	0.00232201775435814	0.0325051915494416	0.844438406414886	0.00357099099608182	0.119294871685931	0.000190539353659722
7.89591061687253e-08	2.26508611965488e-06	8.84316945541054e-09	3.26184217437971e-07	4.27691054596053e-09	2.68334952326295e-06	372669	0.00080468200667716	0.029425576312068	0.844126380114858	0.00329557121751968	0.121558602265623	0.00159387008993141
2.14984278331595e-06	1.02654029243578e-05	3.18092526477066e-08	1.9529377324599e-07	6.88960897086247e-09	1.26492383425383e-05	79056	0.00378760436616621	0.169958279312851	0.811543165396459	0.00251471683798817	0.0154391725380993	0.000544665914602409
2.6623080998329e-07	3.34719255511705e-06	8.23971816024549e-09	1.33197910470147e-07	1.70678018276409e-09	3.7565677739135e-06	266200	0.0011263376540005	0.070870759162675	0.891024136010737	0.00219341661222354	0.0354573425761422	0.000454345638222308
4.72033937764733e-07	4.35627292695461e-06	1.50383064684662e-08	1.78444275712349e-07	1.31455167411093e-08	5.03493496364127e-06	198612	0.00150934408444048	0.0937517447938113	0.86520937378785	0.00298679259554736	0.035441227543344	0.00261086127944788
1.10416925903465e-06	1.04193457260958e-05	5.19376561534669e-08	6.30193498454255e-07	1.72990988748007e-08	1.22229452386129e-05	81813	0.0036601910922136	0.090335777300754	0.852441496111796	0.00424919322958211	0.0515582362639931	0.00141529709387488
2.86587338540903e-06	2.24854151419947e-05	9.11384139838652e-08	9.19530068512847e-07	9.17100930158826e-09	2.63711280192021e-05	37920	0.00788022962784451	0.108674660534895	0.852652761975978	0.00345599224718423	0.0348688181955392	0.000347767046404325
8.27159027413485e-08	1.56443993889931e-06	4.85735599431288e-09	1.18120987917615e-07	2.05916783477257e-09	1.77219335338735e-06	564273	0.000531517171791673	0.0466743104431839	0.882770458375238	0.00274087248156561	0.0666524268877545	0.00116193181225778
7.97415059687884e-06	3.00796277220139e-05	1.5370377857366e-07	7.45531277674217e-07	1.1374290742287e-09	3.89541508042148e-05	25671	0.0116184512724344	0.204706056537011	0.772180296605498	0.00394576124496159	0.019138686437327	2.9199175203317e-05
1.10846719866937e-06	8.57224239073633e-06	3.12687817619465e-08	3.10925011226329e-07	4.97724321716201e-09	1.00278806256111e-05	99722	0.00300385863304864	0.11053853152563	0.85484088919476	0.00311818448277956	0.0310060543034615	0.000496340493369074
2.15764097805805e-06	1.53895412498872e-05	6.65445656459814e-08	6.10310569001692e-07	1.21547247980494e-08	1.8236192087391e-05	54836	0.00545596935032999	0.118316420868911	0.8439010280292	0.00364903842463867	0.0334669960744534	0.000666516602797439
2.41487437334893e-09	3.15445502098477e-07	1.17511937689382e-09	1.97366761866447e-07	6.64326578586254e-09	5.23045523501029e-07	1911879	0.000156901387761255	0.00461694874508218	0.603093780417101	0.00224668661539841	0.377341460730537	0.0127011234918818
4.3768677613364e-06	2.13289266740856e-05	8.63221525461134e-08	5.40900195018096e-07	1.65299399334083e-08	2.63495467229196e-05	37951	0.00787380606849675	0.166107895796525	0.809460857083096	0.00327603937380175	0.0205278747564794	0.000627332990097703
7.95596034254744e-07	1.08410832059809e-05	5.39046153286928e-08	9.44526536041705e-07	1.37321315064793e-08	1.26488425231125e-05	79059	0.00378748606860901	0.0628987223772447	0.857081048022505	0.00426162435259952	0.0746729619185173	0.00108564332913366
1.84973553403523e-06	1.37668193104944e-05	4.63581081747663e-08	4.43647881170837e-07	1.38425267623532e-08	1.61204033606376e-05	62033	0.00482448459594753	0.114744990721006	0.853999679940385	0.00287574120433998	0.0275208920797929	0.000858696054476747
2.69429160931227e-06	1.42136201695793e-05	7.10030546670063e-08	4.81630403757658e-07	1.57778230420465e-09	1.74621230196204e-05	57267	0.00522498467757149	0.154293473152432	0.813968619600771	0.00406611811102392	0.02758143458367	9.03545521029635e-05
3.2196771477378e-06	1.15723693948821e-05	4.50482288893448e-08	2.08185316207409e-07	1.1022528813271e-08	1.50563026165299e-05	66417	0.00450673882655583	0.213842483758463	0.768606323187015	0.00299198482102023	0.0138271208748719	0.000732087358630109
2.43749444136862e-06	1.02865228648912e-05	6.42979095107402e-08	3.48887129210607e-07	1.42281037730736e-09	1.31386251553585e-05	76111	0.0039338554784244	0.185521271255274	0.782922318222613	0.00489380804691859	0.0265543102938983	0.000108292181296235
3.34911889812417e-07	6.77673416879776e-06	3.25423945985163e-08	8.46726123456739e-07	5.49257931138768e-09	7.99640715597682e-06	125056	0.00239605660103148	0.0418827960207217	0.847472375607159	0.00406962701670248	0.105888320459503	0.00068688089591365
3.3888075939223e-07	6.21440610313012e-06	3.24849194376735e-08	7.65998772543238e-07	7.0802878858568e-09	7.35885084238912e-06	135891	0.0022052282791456	0.0460507716014814	0.84448050874103	0.004414401125044	0.104092172670611	0.000962145861833791
1.85548928613867e-08	7.81607774972194e-07	3.68654979804673e-09	1.99668328615157e-07	1.55774611165709e-10	1.00367332085795e-06	996340	0.000301056820680712	0.0184869842365898	0.778747186688262	0.00367305747939522	0.198937567100497	0.000155204495256037
3.05538255228055e-06	1.38167035855272e-05	4.58696046254756e-08	2.66707527070352e-07	5.71870598615384e-09	1.71903819754897e-05	58172	0.00514388360623386	0.17773790929352	0.803746164874476	0.0026683295746934	0.0155149273268405	0.000332668930469821
1.0616108728114e-06	6.16509881856038e-06	3.81797408376876e-08	2.85080517507428e-07	7.75779894208671e-09	7.55772774865899e-06	132315	0.00226475844844365	0.140466937698275	0.815734440772134	0.00505174863496004	0.0377204004944491	0.00102647240018182
6.65252910939972e-07	7.98455333313864e-06	2.99956158463455e-08	4.62921582832022e-07	3.82864048357715e-10	9.14310630680533e-06	109372	0.00273918599669654	0.0727600542547356	0.873286721734344	0.00328068107706671	0.0506306683197442	4.18746141092928e-05
5.3859885286227e-07	4.75015908140656e-06	1.6149555825529e-08	1.8313268119825e-07	1.17172048590336e-08	5.49975737615164e-06	181826	0.00164857136086161	0.0979313842457437	0.863703388444819	0.00293641241258345	0.0332983200299636	0.00213049486689038
1.16867961188866e-08	7.88171401414537e-07	2.9544859017783e-09	2.56197294248701e-07	4.4796713197948e-09	1.0634896490037e-06	940301	0.000318996174257569	0.0109891018966052	0.74111807496473	0.00277810499100403	0.240902480328523	0.00421223781913765
1.33186358320153e-07	2.04779683704888e-06	8.2892430907826e-09	1.63870226659473e-07	5.25492253521166e-09	2.35839758765449e-06	424017	0.000707269877279204	0.0564732422630278	0.868300089759453	0.00351477763298873	0.0694837153486269	0.00222817499590383
4.00940161558411e-07	5.70345571556847e-06	2.24499735791571e-08	4.10632992864588e-07	2.63843208695145e-10	6.53774268677932e-06	152958	0.00195940706808673	0.0613270024176992	0.872389139312877	0.00343390290115817	0.0628095984406015	4.0356927663839e-05
4.59591436486274e-07	4.75758814833873e-06	2.45368818731613e-08	3.26587778822882e-07	7.10600227347794e-09	5.57541024779453e-06	179359	0.00167122967495148	0.0824318599098739	0.853316247036834	0.00440091056669192	0.0585764570332866	0.0012745254533133
2.7553151157563e-06	1.17260714640623e-05	7.63721340700065e-08	4.1790935171708e-07	6.75134072116733e-09	1.49824194063268e-05	66745	0.00448467317923396	0.183903216231737	0.782655400709884	0.00509745001783596	0.0278933155175594	0.000450617522982727
9.03453284136986e-08	2.05509621732013e-06	9.51558281382857e-09	2.78308484453879e-07	7.17844976055837e-09	2.4404440627621e-06	409761	0.000731866167393291	0.0370200365549234	0.842099291960076	0.00389911940987445	0.114040099791875	0.00294145228325118
1.13561116179907e-08	6.98528570353616e-07	2.05496464561266e-09	1.62525646587702e-07	2.16053121095059e-09	8.76625824415872e-07	1140738	0.000262953284305589	0.012954343006673	0.796837773766329	0.00234417534639931	0.185399108788517	0.00246459909208154
6.75951460748822e-10	2.50346208901485e-07	8.55664868793266e-10	4.07486981692953e-07	1.06126188861261e-08	6.69977425810107e-07	1492588	0.000200973097260415	0.00100891677048893	0.37366364784422	0.00127715477541446	0.608210017225936	0.0158402633839398
1.20755440348225e-06	6.68221692584777e-06	3.19787458382168e-08	2.27528443194197e-07	3.21801742007275e-09	8.1524965357825e-06	122662	0.00244277049870989	0.14812081160441	0.819652838430356	0.00392257092019082	0.0279090511962245	0.000394727848818874
1.52404092114233e-08	8.32761400101129e-07	3.3244102062794e-09	2.3356225953092e-07	1.04880519635086e-08	1.09537653101326e-06	912928	0.000328559151909436	0.0139133976125318	0.760251271159513	0.00303494744697899	0.213225546575174	0.00957483720580247
3.47394543262442e-06	1.17444261055296e-05	5.27475041548218e-08	2.29283237155606e-07	4.96432705395551e-09	1.55053666065184e-05	64494	0.00464084389509078	0.224047939064143	0.757442658633577	0.00340188693975459	0.0147873470504862	0.000320168312039042
1.06350787096852e-07	2.14629125682101e-06	7.83435185108137e-09	2.03289143137305e-07	7.11584636549549e-10	2.46447712354279e-06	405766	0.000739070800654051	0.0431534892658967	0.870891125877289	0.00317891035637578	0.0824877379446183	0.000288736555820252
5.76930499770493e-07	4.85339227636791e-06	1.98038022013915e-08	2.14206461506147e-07	1.73784472853595e-08	5.6817114871313e-06	176003	0.00170306642218354	0.101541674736072	0.854213081280266	0.00348553463973766	0.037701045185295	0.00305866415862906
2.42406414763201e-07	3.16959072828862e-06	1.79098528869112e-08	3.01101823964232e-07	5.91752617404468e-09	3.73692634607701e-06	267600	0.00112045182309084	0.0648678599238856	0.84818121492173	0.00479266949045244	0.0805747280195464	0.0015835276443853
1.96867394193318e-07	5.0150581360922e-06	1.4519626885664e-08	4.75616970384431e-07	1.26204949800002e-08	5.71468262253561e-06	174988	0.00171294092462482	0.0344494011648135	0.877574218437876	0.00254075822660851	0.0832271889446415	0.00220843322606086
2.92943023951493e-08	9.45562586526842e-07	4.67932560386453e-09	1.94199447346154e-07	1.90853726690804e-09	1.17564419913892e-06	850597	0.000352631278023097	0.0249176599660045	0.804293158780015	0.00398022259395473	0.16518556165921	0.00162339700081531
5.05496789486448e-08	1.25183791726299e-06	6.1819115538754e-09	1.96838624504141e-07	7.45524539314794e-09	1.5128633776628e-06	660998	0.000453756378045345	0.03341324781537	0.827462635255892	0.00408623253437845	0.130109980458536	0.00492790393582362
2.48648766948823e-05	7.05123172813591e-05	2.02333588991496e-07	7.37866007741142e-07	1.81250802643015e-08	9.63355186532384e-05	10380	0.0284883784594547	0.258107051713542	0.731945166924046	0.00210030102936176	0.00765933497900298	0.000188145354046861
9.8907181351337e-08	2.57085207692494e-06	1.34994948668903e-08	4.51169788082406e-07	5.55366624124425e-09	3.13998220746681e-06	318473	0.0009415526020915	0.0314992808290881	0.818747339017241	0.00429922654809597	0.143685460067109	0.00176869353846584
3.30158052764631e-07	4.64982876868791e-06	2.24325013639333e-08	4.06223898579256e-07	1.77590285289521e-08	5.42640224992468e-06	184284	0.00162660074054455	0.060842900610476	0.856889805534127	0.00413395475137227	0.0748606313851677	0.00327270771885711
7.60680442800354e-07	5.1990946210966e-06	1.8656037674976e-08	1.63947456409851e-07	6.18417636546649e-09	6.14856273434724e-06	162640	0.00184287430906327	0.123716789706157	0.845578852445189	0.00303421116137584	0.026664354499305	0.0010057921879727
2.5784994872731e-07	5.11367402812729e-06	2.58417849200141e-08	6.58986630617794e-07	3.88542518918559e-09	6.06023781758159e-06	165010	0.00181642515366054	0.0425478267501734	0.843807484467327	0.0042641536021975	0.108739401068714	0.000641134111587739
1.17273643468202e-07	4.04789958547642e-06	1.82352240929593e-08	8.09366262982688e-07	1.09923544327947e-08	5.00376707045306e-06	199849	0.0015000077389179	0.0234370708742011	0.808970427376409	0.00364429915226015	0.161751386822529	0.00219681577459988
1.83164362142134e-07	2.54427681072485e-06	9.40696381584698e-09	1.68009006440503e-07	4.61928537056417e-09	2.9094764284939e-06	343704	0.000872463380610089	0.0629544066239264	0.874479265687643	0.00323321533858121	0.0577454434052499	0.00158766894459954
1.21872449958794e-07	1.85693985480767e-06	6.48934479517085e-09	1.27130518988245e-07	3.41095895145777e-09	2.11584312750134e-06	472625	0.00063455219631503	0.0575999460332001	0.877635884566066	0.00306702548540747	0.0600850400182444	0.00161210389708139
2.74805882013952e-08	9.33433184619187e-07	5.16211435348337e-09	2.25446214799274e-07	9.47056252192515e-09	1.20099266449526e-06	832645	0.00036023311618294	0.0228815620726079	0.77721805654115	0.00429820639716632	0.187716562693596	0.00788561229548001
1.73874395852668e-07	2.41533327278882e-06	6.99680296812374e-09	1.24968350936822e-07	1.18159636389481e-09	2.72235441891033e-06	367329	0.000816374022614141	0.0638691254323396	0.887222198554	0.00257012934080947	0.0459045119433213	0.000434034729529362
1.90734139650189e-06	9.18320932589822e-06	4.05655129586481e-08	2.51123041312514e-07	5.92152340119541e-09	1.13881608000725e-05	87810	0.00341063820857113	0.167484585964905	0.806382126764471	0.00356207764105245	0.0220512377477947	0.000519971881777233
4.58269603427682e-09	4.03342580873357e-07	1.39191018904645e-09	1.57515767429592e-07	5.57534580433981e-11	5.66888707984316e-07	1764015	0.000170052200079263	0.00808394305572164	0.711502231729965	0.00245534999981859	0.277860125296322	9.83499181728994e-05
2.05974977256368e-06	1.10730481350913e-05	3.73970126233004e-08	2.58499552613219e-07	4.63736522137029e-10	1.34291582094136e-05	74465	0.00402066988992744	0.153378919247509	0.824552660890484	0.00278476223454467	0.0192491255655932	3.45320618690722e-05
8.64780942802247e-07	6.45385840708474e-06	2.51069536164076e-08	2.4091986003336e-07	1.61095881579448e-09	7.58627712235254e-06	131817	0.00227330389143887	0.113992796315629	0.850728005712947	0.00330952234033625	0.0317573239347536	0.000212351696334409
7.785276197885e-07	1.11661144287251e-05	3.7917599378423e-08	6.99330618486008e-07	7.03914023896704e-08	1.27522816687677e-05	78417	0.00381840019295809	0.0610500646088482	0.875616985160595	0.00297339726045175	0.0548396464766596	0.00551990649344499
8.02875112489327e-07	5.28885428356456e-06	1.6158968064176e-08	1.36863214116009e-07	4.71757999676136e-10	6.24522333623375e-06	160122	0.00187181880931864	0.128558270739683	0.846863914838643	0.00258741236208869	0.0219148630477233	7.55390118619256e-05
1.77151980141246e-06	8.27834218819355e-06	3.14941211354803e-08	1.89229133145399e-07	6.5368583095897e-09	1.02771221021965e-05	97304	0.00307840443995588	0.17237508553429	0.80551170900502	0.00306448836768702	0.0184126578689725	0.000636059224030491
4.30012216484498e-07	3.95171932657359e-06	1.59702866640845e-08	1.88702716344798e-07	1.61885961990602e-10	4.58656643202896e-06	218028	0.00137502686815927	0.093754712344649	0.861585542286687	0.00348196998795453	0.0411424797048719	3.52956758371835e-05
1.25320411438404e-06	7.98369340170905e-06	2.76023107160082e-08	2.2609654227571e-07	1.16266231443893e-08	9.5022229922292e-06	105239	0.00284662111030742	0.131885361500029	0.840192174845615	0.00290482666409545	0.0237940682365178	0.00122356875374293
5.05874460906297e-06	2.02569776744346e-05	9.22845357080942e-08	4.75160446776146e-07	1.85274634727406e-09	2.58850200123291e-05	38632	0.00773553208739675	0.195431357853055	0.782575314401386	0.00356517150321456	0.0183565802363617	7.15760059830586e-05
4.97359162996583e-08	1.28630643720879e-06	6.89269596581768e-09	2.29204028279212e-07	3.56860104315098e-09	1.57570767879663e-06	634635	0.000472600965024883	0.0315641771433402	0.81633570396201	0.00437434941681673	0.145461008639785	0.00226476083804854
1.99383043471773e-06	1.08926218499196e-05	5.91384814571748e-08	4.15417212276342e-07	6.48297894546647e-09	1.33674909573163e-05	74808	0.0040022436800432	0.149155173628636	0.814859114900528	0.00442405247521841	0.0310766780095689	0.000484980986047963
4.11703393472571e-08	1.23965345301862e-06	4.67027194162072e-09	1.80808392300328e-07	8.52541347413452e-10	1.46715499795524e-06	681591	0.000440049971870304	0.0280613428060675	0.844936939005295	0.00318321646188007	0.123237417009327	0.000581084717430424
1.85446179689726e-06	9.8236010096103e-06	3.04288310391407e-08	2.07255015991057e-07	9.86508379623609e-09	1.1925611737334e-05	83853	0.00357131249399012	0.155502446142174	0.823739798509187	0.00255155305315542	0.0173789840350269	0.00082721826045642
5.55115840415611e-08	1.26070797613037e-06	3.99311261762370e-09	1.16600191867452e-07	2.2360120502992e-09	1.4390488767073e-06	694903	0.000431621798140158	0.0385751901412672	0.876070296524605	0.00277482765335974	0.0810258732380558	0.00155381244271246
2.69450677404885e-06	1.43751115005029e-05	6.45672573464571e-08	4.42916457543664e-07	1.38217162767083e-08	1.75909237057185e-05	56847	0.00526342291995163	0.153175968421312	0.817189122128347	0.00367048703221124	0.0251786924298739	0.000785729988256107
5.64622003755869e-07	7.90866381121246e-06	2.71526992768967e-08	4.89047022018094e-07	1.89241770510647e-09	8.99137795396843e-06	111218	0.0026937907297172	0.0627959370239428	0.879583068546451	0.00301985962729024	0.0543906645368243	0.000210470265491535
4.19451420326587e-07	3.93531096439882e-06	1.86393473876599e-08	2.24847706630725e-07	9.73276682083184e-10	4.59922271542587e-06	217428	0.0013788185426048	0.0912005019717224	0.855646966431896	0.00405271684824985	0.0488881971026501	0.000211617645481441
2.44715053548297e-08	8.91485551076511e-07	3.20427653086543e-09	1.5008665964239e-07	4.1554485794602e-09	1.07340344118406e-06	931616	0.000321969361909091	0.0227980500303181	0.830522352428017	0.00298515582112429	0.139823158640922	0.00387128307961859
1.06059873583451e-05	5.12196685661909e-05	1.47688367397046e-07	9.17240685226674e-07	1.38901362901994e-07	6.30294863400618e-05	15866	0.0187317799307688	0.168270248961301	0.812630271010721	0.00234316311258235	0.0145525648151074	0.00220375210028815
4.35116676109564e-06	1.61871130788253e-05	5.71705843241808e-08	2.73468167497601e-07	4.06667123311993e-09	2.08729852629758e-05	47909	0.00624239571485596	0.2084592455883	0.775505414050079	0.0027389749766934	0.0131015359831004	0.000194829401826548
3.37058773249366e-07	3.74002115519609e-06	2.06756709098353e-08	2.94978510194001e-07	1.66496477068955e-09	4.39439907431999e-06	227562	0.00131745401337924	0.076701903388582	0.851088190203765	0.00470500529427559	0.0671260177342103	0.00037888337916765
1.13931158850298e-06	7.16700252563718e-06	2.57865697383073e-08	2.08570335201608e-07	1.19139635496712e-09	8.54186241543504e-06	117070	0.00255928909036796	0.133379763462855	0.839044481995694	0.00301884629887169	0.0244174308900977	0.000139477352481618
4.12193683531062e-06	1.36361454555746e-05	5.0659180114501e-08	2.15482679551363e-07	4.51640221140467e-09	1.80287405527625e-05	55467	0.00539407039619022	0.228631435637307	0.756355964836666	0.00280991231562977	0.0119521759670753	0.000250511243322132
3.74385706026334e-07	4.34028385563246e-06	1.05902707178631e-08	1.57860026904513e-07	2.73087612662868e-08	4.91042862054746e-06	203648	0.00147204767638653	0.076242978965163	0.883891039057313	0.00215668967746493	0.0321479119447853	0.00556138035527378
1.73522264180856e-06	1.52051373643557e-05	5.14071374551217e-08	5.79242714756127e-07	8.33160932956312e-08	1.76543259516712e-05	56643	0.00528234363338442	0.098288807318883	0.861269776369819	0.00291187200212849	0.0328102424494601	0.00471930185970903
1.45291635269921e-08	7.99968639830117e-07	4.04769704746297e-09	2.86552226066206e-07	1.37905858783686e-10	1.10523563232956e-06	904784	0.000331515909381408	0.0131457610504	0.723799175877077	0.00366229329661715	0.259267994701026	0.000124775074879748
6.9893241191353e-07	5.38167037100174e-06	2.02976034673408e-08	2.00950475652187e-07	4.20872351122399e-09	6.30605958554602e-06	158578	0.00189003546985034	0.110835047216417	0.853412546772781	0.00321874590494902	0.031866250695249	0.000667409410604162
1.77161899373365e-10	7.65437465078178e-08	2.44446312558034e-10	1.3579432613015e-07	3.51511336303389e-09	2.16274794212933e-07	4623747	6.4880340457818e-05	0.000819151857330819	0.353918942733829	0.00113025798243213	0.627878651436625	0.0162529959897827
2.36623738832511e-07	3.00524601113809e-06	1.28232009142173e-08	2.09401169500857e-07	3.0861132467235e-10	3.46440273171035e-06	288650	0.001038782711137	0.0683014525611149	0.867464392528759	0.00370141750462327	0.0604436567331411	8.90806723616658e-05
9.10835952451582e-08	2.70889842577999e-06	1.17836498366021e-08	4.50621180163067e-07	1.15222198015491e-08	3.27390907082637e-06	305445	0.000981692153699698	0.0278210522267705	0.827420177890353	0.00359925996161761	0.137640102524083	0.00351940739717635
2.30755100653629e-07	2.96223551593998e-06	1.24669081501821e-08	2.05772768773978e-07	1.15419625606149e-08	3.42277225607839e-06	292161	0.00102630642107771	0.0674176028638301	0.865449201500172	0.00364234229374816	0.0601187439241839	0.00337210941806541
1.16258404377407e-07	4.1548193270089e-06	1.52332980181487e-08	7.0005189054072e-07	3.8895283911578e-09	4.99025244833633e-06	200391	0.00149595940545821	0.0232970988103349	0.832587002365791	0.00305261069973068	0.140283862948478	0.000779425175665112
1.7447115852735e-06	1.39404329284195e-05	5.84293902219195e-08	6.00311246607941e-07	5.80772294774676e-08	1.64019623800003e-05	60968	0.00490854260533502	0.106372124557541	0.849924698365222	0.00356234143623968	0.0365999648517624	0.00354087078923458
4.28970272653198e-07	4.1145227633844e-06	2.29316052734925e-08	2.82805725090767e-07	1.23153814235753e-10	4.84935352021609e-06	206213	0.0014537518610378	0.0884592700583484	0.84846830535899	0.00472879635974047	0.058318232298759	2.53959241623335e-05
7.07636781121161e-07	6.10336205147966e-06	3.28207533285145e-08	3.63977400363119e-07	1.48454557752404e-09	7.20928153186998e-06	138710	0.00216045510571095	0.0981563527506756	0.846597823167067	0.00455256923778385	0.0504873334123642	0.000205921432109611
2.14906997791487e-06	1.01221715019872e-05	2.81482013806315e-08	1.70466424954377e-07	2.35869000833367e-08	1.24934430063204e-05	80042	0.00374104111913021	0.172015830770402	0.810198717588611	0.00225303796290513	0.0136444713333336	0.00188794234474869
1.66856690319368e-09	2.98930853116153e-07	1.02353989994966e-09	2.35775944963752e-07	1.4398616067735e-09	5.38838766489822e-07	1855843	0.000161638608576653	0.00309659773379574	0.554768646405102	0.00189952906806862	0.437563070117757	0.00267215667527644
2.48878289742235e-06	1.01053112927241e-05	4.15460219296741e-08	2.16897361614056e-07	5.2739394743335e-09	1.28578115131645e-05	77774	0.00384993816433921	0.193561936638611	0.785927782685082	0.00323118921809805	0.0168689174975061	0.000410173960703481
6.44409754296602e-07	4.80053460184433e-06	1.38577419222778e-08	1.32733297871317e-07	1.47557888801653e-09	5.59301097482255e-06	178795	0.00167650108411765	0.11521696581635	0.858309526559912	0.00247768902736999	0.0237319931015384	0.000263825494828991
2.14305459765443e-08	9.92222758927656e-07	4.25770578555853e-09	2.53463743542019e-07	9.38632203881342e-09	1.28076107627059e-06	780786	0.000384154762599787	0.0167326649549245	0.77471339292796	0.00332435601334514	0.197900879592681	0.00732870651108883
2.08437076418164e-05	4.08952609086185e-05	2.08448172681259e-07	5.25866047033707e-07	1.97239914560552e-08	6.24930067616059e-05	16002	0.0185738281988718	0.333536642289106	0.654397396249839	0.00333554398296809	0.00841479829958808	0.000315619178499396
7.19471386273105e-07	5.4670649474546e-06	2.78095503040901e-08	2.71704631811042e-07	3.29727434749538e-09	6.48934779019034e-06	154099	0.00194491684713938	0.110869598846389	0.842467552088813	0.00428541529953574	0.0418693281044	0.000508105660861593
4.84954031430379e-08	1.56678337536589e-06	5.61241163899097e-09	2.33143966609623e-07	3.6700407094123e-09	1.85770519746696e-06	538299	0.000557156807368231	0.0261050048248575	0.843397207211486	0.00302115300460142	0.12550105739464	0.0019755775644147
4.19860338035528e-08	1.18344476155511e-06	5.92181994109883e-09	2.14613555546488e-07	2.98026668707105e-09	1.44894643753333e-06	690157	0.000434589784661155	0.0289769398757275	0.816762256284505	0.00408698333333846	0.148116969673389	0.0020568508330402
1.07629896419322e-07	1.98822704362481e-06	5.18885460177025e-09	1.23243747603333e-07	2.59799249681771e-09	2.22688753474605e-06	449057	0.000667843897196208	0.0483319856705724	0.892827775360259	0.00233009279580075	0.0553434987983746	0.00116664737499372
1.96354981237261e-07	2.85196327378898e-06	1.54088160840739e-08	2.87762085108866e-07	2.38048745149898e-09	3.35386964367068e-06	298163	0.00100565656853002	0.0585457999561241	0.850350066279743	0.0045943395901367	0.0858000207765742	0.000709773397422098
5.42755938062494e-08	1.4304915194878e-06	3.08671565429387e-09	1.04601547856998e-07	2.00902284434152e-09	1.59446439964968e-06	627170	0.000478225315045377	0.0340400160819986	0.897161153176007	0.00193589499707366	0.0656029371869201	0.00125999855800037
1.50986624385546e-07	5.02740524632086e-06	1.20781048536276e-08	5.17155422424651e-07	1.15178283054513e-08	5.71914322629014e-06	174851	0.00171427682026037	0.0264002173772254	0.879048669949469	0.0021118731208035	0.0904253315509491	0.00201390800155264
2.32372489358316e-07	3.32145380502142e-06	1.79948343102537e-08	3.30716800655746e-07	4.38125653083736e-09	3.90691918587657e-06	255956	0.00117139143017042	0.0594771681478177	0.850146534135746	0.00460588854136136	0.0846489996136291	0.00112140956144563
2.45436864242361e-06	2.03288619766176e-05	7.9383792769204e-08	8.45516864417258e-07	4.84265506831029e-08	2.37565578269108e-05	42094	0.00710171479931687	0.10331331080479	0.855715803810164	0.00334155281870339	0.0355908827607794	0.0020384498055626
9.28888555908044e-06	2.53919492018233e-05	1.03260763402856e-07	3.62946130898598e-07	1.55705079510225e-10	3.51471973602847e-05	28452	0.0104889477890091	0.264285241974275	0.722445916285646	0.00293795156252024	0.0103264600923406	4.43008521886205e-06
7.47143521242849e-07	6.30425547533228e-06	3.39413919968533e-08	3.68236453250909e-07	3.32886388725281e-08	7.48686548069542e-06	133567	0.0022435475288145	0.0997939021569613	0.842042039033231	0.00453345823888113	0.0491843287688809	0.00444627180204607
2.36400751024094e-06	1.47549529892529e-05	6.38978269734659e-08	5.12813259752075e-07	4.37501533070021e-09	1.770004660155e-05	56497	0.00529598752230032	0.133559394698651	0.83361096845704	0.00361003721695683	0.0289724242707455	0.000247175356607088
6.82545632943936e-06	2.96233436924433e-05	1.42427067903874e-07	7.94867428911068e-07	6.51036752606075e-09	3.73926048862237e-05	26743	0.0111553041653391	0.182534925026152	0.792224659998407	0.00380896351931736	0.0212573430315874	0.00017410842453662
7.17139562060942e-08	4.28105741148979e-06	1.34060198530305e-08	1.02920562533242e-06	4.26584902709383e-08	5.43804150315228e-06	183890	0.00163008684963883	0.0131874602583529	0.787242504311191	0.00246522941122451	0.189260347633578	0.00784445838565417
5.59366839846427e-06	1.96180803612897e-05	9.01473554396879e-08	4.06524664223551e-07	1.25654492228386e-08	2.572098622864e-05	38879	0.00768670015736517	0.217474880190861	0.762726599474058	0.00350481721961772	0.0158051740555302	0.000488529059933444
2.91891972837252e-06	8.85314940168536e-06	3.36796894659392e-08	1.31340835545615e-07	1.50383610363691e-08	1.19521280161058e-05	83667	0.00357923903134305	0.2442175756852	0.740717417831829	0.00281788225666216	0.0109889080311582	0.0012582161951499
5.74976128157627e-07	7.20358005437146e-06	3.36120006591599e-08	5.41472395031615e-07	6.73255457220275e-09	8.36037313279207e-06	119612	0.00250497971320396	0.0687739792261647	0.861633797912286	0.00402039479880662	0.0647665345112153	0.000805293551527683
1.02118579264025e-06	5.9242366593377e-06	2.20839240900833e-08	1.64726389767033e-07	1.36566818640224e-08	7.14588944769908e-06	139941	0.00214147825054634	0.142905344410143	0.829041185523134	0.00309043741184579	0.0230519085094542	0.00191112414542318
4.86926604050762e-09	5.64449227950578e-07	3.09405914875967e-09	4.61171672725443e-07	4.26737003419705e-09	1.03785159589949e-06	963529	0.00031130717419825	0.00469167852103895	0.543863140145178	0.00298121538858175	0.444352231617233	0.00411173432796874
2.03615325130579e-09	2.66516730280789e-07	8.63295977682908e-10	1.4528917690308e-07	4.65987017594498e-09	4.19365226588803e-07	2384556	0.000125801680652571	0.00485532209684683	0.635524152654923	0.00205857787662826	0.346450224509291	0.0111117228623109
7.12791182261337e-07	5.96023323119452e-06	2.21106772783547e-08	2.37721775635961e-07	3.45552447390318e-09	6.93631239084407e-06	144169	0.00207873736077568	0.102762266474939	0.859279815462467	0.00318767034015665	0.0342720688228739	0.00049817889956405
5.62072947915566e-09	4.91275829919669e-07	2.56472400250627e-09	2.88228094844084e-07	1.64125586054362e-08	8.04101936850851e-07	1243623	0.000241201584250783	0.00699007081262412	0.610962127318932	0.00318955083300836	0.358447208786597	0.0204110422488393
9.64446319962602e-08	2.11999739397078e-06	1.30535370813822e-08	3.68935104378642e-07	8.50213287592447e-10	2.59928088071466e-06	384722	0.000779481324143405	0.0371043517119794	0.815609197797777	0.0050219801862249	0.141937374723891	0.000327095580127795
1.00562410991748e-08	5.78369900196136e-07	1.99732034269068e-09	1.4769866378674e-07	2.12457633419975e-10	7.38334583058162e-07	1354400	0.000221475927265624	0.013620168051078	0.7833439113749	0.00270516970018908	0.200042998358517	0.000287752515316269
5.25940184115681e-07	4.73800402317951e-06	1.83596529004863e-08	2.12660294231719e-07	9.6575078539476e-09	5.50462166228134e-06	181666	0.00165002824790306	0.0955452011751358	0.860732001918527	0.0033353160356669	0.0386330446084798	0.00175443626219084
3.21756797352702e-07	3.80208441702224e-06	1.18234112641762e-08	1.79639033046351e-07	1.1095479955802e-09	4.31641320668104e-06	231674	0.00129408870083814	0.0745426311027589	0.880843476972335	0.00273917502751489	0.0416176636584054	0.000257053238986206
1.52056035405898e-06	7.11759928814101e-06	1.83426410869116e-08	1.10395307006312e-07	4.56976928729051e-09	8.77146735958051e-06	114006	0.00262799251450863	0.173353019708632	0.811449099262385	0.00209117133256811	0.0125857285310118	0.000520981165403214
3.09756960951839e-08	1.02617869875145e-06	4.31784077380961e-09	1.83919454226658e-07	2.14802080301237e-09	1.24753971065011e-06	801578	0.000374192119308003	0.0248294269358705	0.822561951327939	0.00346108483517493	0.147425731346712	0.00172180555430416
1.51301215261826e-06	1.58396506134006e-05	9.8476256553424e-08	1.32571597751797e-06	3.54467469485789e-09	1.87803996747851e-05	53247	0.00561833062347394	0.0805633628047677	0.843413925565556	0.00524356553953641	0.070590402785618	0.000188743304521737
6.04714651986165e-06	2.10312756481278e-05	5.78274362612493e-08	2.58597978650787e-07	1.41753315649791e-08	2.74090229144664e-05	36484	0.00818910465760014	0.220626125153479	0.767312126147609	0.00210979561152937	0.00943477552840087	0.000517177558981767
8.83645141394857e-07	5.18847542113899e-06	1.68027526397716e-08	1.26852761854121e-07	2.92790067686382e-09	6.21870397770461e-06	160805	0.0018638778124932	0.142094742660676	0.834333880458178	0.00270197016934928	0.0203985850281531	0.000470821683643565
2.85425120965301e-06	8.85082124164385e-06	6.09273918238923e-08	2.42918294072212e-07	7.47699020573725e-09	1.20163951273987e-05	83220	0.00359845020156047	0.23752973994214	0.73656210101339	0.00507035522533469	0.0202155714335934	0.000622232385542058
4.8782708503728e-06	2.77233201791591e-05	1.17991986393956e-07	8.62272034575713e-07	1.66751857765115e-08	3.3598530236278e-05	29763	0.0100290981972311	0.145192983623596	0.825134908705762	0.00351181987914919	0.0256639807905845	0.000496307000908821
1.41678090029971e-06	6.42053908528949e-06	2.64535560199017e-08	1.5413805675079e-07	1.37097794150485e-09	8.0192825763014e-06	124699	0.0024029028152267	0.176671776660743	0.800637591230852	0.00329874346840917	0.0192209284663816	0.00017096017361408
1.03855769174536e-06	6.04067175310811e-06	2.53661368041593e-08	1.89700541531993e-07	3.65014424797753e-09	7.2979462674376e-06	137025	0.00218699689904489	0.142308212980308	0.82772214699096	0.00347579111637741	0.0259936884405973	0.000500160471756823
6.39329900415733e-07	5.09271062206229e-06	1.66703405857964e-08	1.70738099087925e-07	5.42623613857922e-09	5.92487519829033e-06	168780	0.00177588906471415	0.107906053548641	0.859547324057026	0.0028136188574245	0.0288171638007149	0.000915839736193095
2.38328557918348e-07	3.8187388864691e-06	1.24575931691423e-08	2.56654510241304e-07	2.90592755837222e-09	4.32908547535627e-06	230996	0.00129788547092302	0.0550528649237943	0.882112147752138	0.00287765008107562	0.0592860805595856	0.000671256683406805
6.043790921347e-07	7.30587484717959e-06	2.72020810299792e-08	4.22812195859111e-07	7.10423535022405e-09	8.3673724515536e-06	119512	0.00250707426422569	0.0722304517498181	0.873138477996528	0.00325097050328249	0.0505310595778016	0.000849040172569942
1.36844841052002e-08	6.45516162901608e-07	2.22454478640704e-09	1.34920347042228e-07	3.22056762530379e-09	7.99566106460747e-07	1250678	0.000239841161346344	0.0171148876804873	0.80733307438326	0.0027821899508146	0.16874195385726	0.0040278941281785
1.2103300826125e-06	6.02972464920017e-06	1.58086817610215e-08	1.01262060127446e-07	1.19866106206274e-09	7.3583241347632e-06	135901	0.00220507061416453	0.164484475057914	0.819442652806461	0.00214840790803655	0.0137615655783699	0.000162898649218219
7.43847703621634e-08	1.76894094131419e-06	7.771827317322e-09	2.37637549876576e-07	3.04812210198971e-09	2.09178321097224e-06	478061	0.000627338760322504	0.0355604586421698	0.84566169765365	0.0037154076371565	0.113605247728384	0.00145718833863906
4.32355176057813e-09	4.29712484152277e-07	1.65012031077454e-09	2.10870492575469e-07	1.07337875388818e-08	6.57290436337981e-07	1521397	0.000197167755579875	0.00657784066457182	0.653763481705852	0.00251048884868613	0.320817831688394	0.016330357092496
3.3034437173945e-08	1.01551332642578e-06	6.4357849488629e-09	2.54377174279499e-07	3.81147958907028e-10	1.309741870787e-06	763509	0.000392845634472283	0.0252220975069655	0.77535379228243	0.00491378117506144	0.194219319053035	0.000291009982507472
4.43134965380396e-07	4.17115922309822e-06	1.51610908592001e-08	1.83490093833665e-07	1.58519721465993e-09	4.81453057038614e-06	207705	0.00144332005839176	0.0920411572638233	0.866368831211654	0.0031490278517401	0.0381117309675632	0.000329252705219148
1.86586706669287e-07	3.43039740810429e-06	1.57771094642001e-08	3.72960492304214e-07	6.21297020258998e-09	4.01193468674458e-06	249256	0.00120285880509863	0.0465079123261326	0.855048169013895	0.00393254394602376	0.0929627527428285	0.00154862197111972
1.54852626343893e-06	6.75143866819215e-06	3.58465266699693e-08	2.00947212237827e-07	1.22579328573021e-09	8.53798446382461e-06	117124	0.0025581286717794	0.181369065497838	0.790753215445397	0.00419847644626794	0.0235356732129508	0.000143569397546211
7.00976498564311e-08	1.73581709705148e-06	7.82172733503825e-09	2.49038312461841e-07	2.26365619205006e-08	2.0854113486253e-06	479522	0.000625428394995908	0.0336133443901317	0.832361969352347	0.00375068800704203	0.119419275542932	0.0108547227075477
4.15168258301464e-06	2.29469929366e-05	1.06189330089588e-07	7.54712654062261e-07	2.87352870041174e-09	2.79624510324669e-05	35762	0.00835376435800972	0.148473486040053	0.82063596320496	0.00379756874553996	0.0269902181745789	0.000102763834868242
1.31768142116942e-05	4.40876459036768e-05	1.72604299337934e-07	7.42619351443409e-07	2.34973629531398e-08	5.82031811291054e-05	17181	0.0173098946447025	0.226393368129923	0.757478286382358	0.00296554751801393	0.0127590852774205	0.000403712692284264
8.02658013664054e-09	5.4341919789357e-07	1.86180859425722e-09	1.62068943945109e-07	1.0301851190438e-09	7.16406715688621e-07	1395855	0.000214898997608626	0.0112039431804115	0.758534483266573	0.00259881510528223	0.226224769249023	0.00143798919871036
4.55382165749253e-08	1.27336466956928e-06	5.27503082904465e-09	1.89653824083991e-07	4.89189141080312e-10	1.51432093019832e-06	660362	0.000454193445951434	0.0300717078307578	0.840881641517374	0.00348342991492154	0.125240178816754	0.000323041920193394
1.37119766261836e-06	8.87412406742008e-06	4.13675582777111e-08	3.4423462474731e-07	1.55873239949841e-09	1.0632482645463e-05	94051	0.00318467986595994	0.128963075543177	0.834623893903725	0.00389067724416774	0.0323757523266873	0.000146600982242237
5.66579510647472e-07	6.56339079228466e-06	3.2052168363768e-08	4.77421600173437e-07	4.31825208866782e-09	7.643762323558e-06	130826	0.00229051023004134	0.0741231198282133	0.858659716832947	0.00419324502869268	0.0624589802723232	0.000564938037824516
1.86389188975284e-06	9.40885017118329e-06	4.68589831058245e-08	3.04140061953437e-07	4.89206632937779e-09	1.16286331723248e-05	85995	0.00348253210504623	0.160284692287719	0.809110583484189	0.00402962088591333	0.0261544119112181	0.000420691430960306
7.50742047912545e-09	6.27646077803261e-07	2.28929049798624e-09	2.46088950762643e-07	1.5737274150443e-08	8.99269013693459e-07	1112014	0.000269744437839115	0.00834835890574182	0.697951411920006	0.00254572376355293	0.273654431560932	0.0175000738497673
2.38649796593516e-07	3.57804318810126e-06	1.95233404863687e-08	3.76362363722325e-07	1.42857192103547e-09	4.21400726082451e-06	237304	0.00126340607161135	0.0566325072128192	0.849083299254018	0.00463296318159375	0.0893122247845123	0.000339005567056368
2.63607487605117e-07	5.72260646942201e-06	2.02331718825397e-08	5.6480452689232e-07	4.63647346995156e-09	6.57588812927194e-06	152071	0.00197082828762762	0.0400869787354948	0.870240849133119	0.0030768728854242	0.0858902274170612	0.000705071828900608
1.71901957601074e-07	2.71826174939883e-06	1.44806110413158e-08	2.94415251636157e-07	6.07424966151587e-09	3.20513381933889e-06	311999	0.000961079553668087	0.0536333168256079	0.848096180258556	0.00451794273110964	0.0918573976099646	0.00189516257476225
2.11612108468922e-06	9.05851300971791e-06	4.02589850325384e-08	2.21585027562107e-07	5.64023567088787e-09	1.14421183426727e-05	87396	0.0034267703160632	0.184941373731233	0.791681464780411	0.00351849053006164	0.0193657346416109	0.000492936316682984
1.17684450887583e-07	2.1386495680277e-06	7.98396127838298e-09	1.86552129174392e-07	1.03086079769853e-09	2.45190097016576e-06	407847	0.000735300726641741	0.0479972284034079	0.872241413519699	0.00325623317398632	0.0760846916104366	0.000420433292470552
1.83349014700431e-06	7.27614113467441e-06	2.52146651591103e-08	1.28656776682312e-07	6.43501281431194e-09	9.26993773633445e-06	107876	0.00277713082851849	0.197788830858891	0.784918015808762	0.00272004687370001	0.0138789256564291	0.000694180802217178
3.22564875674887e-06	1.2093883897384e-05	4.34561114049686e-08	2.09490161468073e-07	1.6706675495896e-09	1.55741495945555e-05	64209	0.00466138313540576	0.207115562693484	0.776535747519201	0.00279027186307239	0.0134511460928375	0.000107271831405398
1.77402860619277e-06	1.09495752476884e-05	2.74342604312846e-08	2.17722642778512e-07	1.61656176157317e-08	1.29849263747067e-05	77012	0.00388792557401496	0.13662215364181	0.843252778777171	0.0021127775113707	0.0167673374877669	0.00124495258188145
2.2099438187248e-06	1.15897218160409e-05	4.27527578091842e-08	2.88288017522541e-07	1.15711431995172e-08	1.41422775532969e-05	70710	0.00423372567401603	0.156265057760064	0.819508864280423	0.00302304615703272	0.0203848366315887	0.000818195170891668
8.57853671953259e-07	6.05005941802749e-06	2.21305079030392e-08	2.00678429740136e-07	1.20540056623149e-08	7.14277603328624e-06	140002	0.00214054621931137	0.12010087785975	0.847017936700444	0.0030983062887466	0.0280952991952918	0.00168757995576814
5.12517481540934e-09	4.77809597950818e-07	1.90561577897403e-09	2.28425821313438e-07	1.50839577558274e-08	7.28350167614466e-07	1372966	0.000218481259359748	0.00703669065141511	0.656016321813677	0.00261634563113428	0.313620881095684	0.0207097608080894
3.09964896331048e-07	3.68136510918802e-06	1.39814692066018e-08	2.13507201376981e-07	2.91446052330893e-10	4.21911012215498e-06	237017	0.00126493500121416	0.0734668893099969	0.87254539526162	0.00331384315692156	0.050604794659384	6.90776120775988e-05
3.24124745099667e-06	1.31491176225123e-05	4.46118610203254e-08	2.32703155103474e-07	2.79920453865578e-10	1.66679600100866e-05	59995	0.0049879483408295	0.194459756864981	0.788885839332174	0.00267650396289219	0.0139611059159401	1.67939240132676e-05
1.15542820066902e-08	6.68887771804454e-07	2.63288764286191e-09	1.95976404260366e-07	1.96302904928266e-09	8.81014374763655e-07	1135055	0.000264269503530645	0.0131147485644486	0.759224583576054	0.00298847296738856	0.222444048444658	0.00222814644745073
4.96779961621962e-07	7.56441822422645e-06	3.3594201187396e-08	6.57763780292883e-07	5.36918730381523e-09	8.75792535463251e-06	114182	0.00262394054575454	0.0567234751960052	0.863722618990495	0.00383586292724296	0.0751049767676952	0.000613066118561424
4.4579581442575e-08	1.45315769209523e-06	5.00297733428855e-09	2.09686374705922e-07	1.00629976123838e-08	1.7224896231904e-06	580555	0.000516613841090918	0.0258808998570363	0.843637994987562	0.00290450361321888	0.121734477748284	0.00584212379389846
6.84496588404411e-08	1.56668981012192e-06	6.99114876207358e-09	2.05740694155418e-07	6.3209906812399e-09	1.8541923025611e-06	539318	0.00055610352356783	0.0369161595298909	0.844944619799111	0.00377045506683265	0.110959739111871	0.00340902649229482
1.80353088960042e-06	9.94967230704749e-06	2.13363614772091e-08	1.51346978789702e-07	6.50683778675693e-09	1.19323933747016e-05	83805	0.00357333974152452	0.151145778802781	0.833837101628099	0.00178810409673933	0.0126837067834672	0.000545308688913356
1.20271677693271e-06	9.02537896493661e-06	4.79542603917978e-08	4.62703656636379e-07	4.61154656955156e-09	1.0743365205467e-05	93081	0.00321783849921797	0.111949724684094	0.840088630734047	0.00446361633200322	0.0430687822471975	0.000429246002658911
4.97026995683338e-08	3.06526510940328e-06	1.24847252962675e-08	9.90132053981174e-07	4.00459044523685e-09	4.12158917869429e-06	242625	0.00123571517618637	0.0120591105550407	0.743709519922203	0.00302910473484469	0.240230651589309	0.000971613198602558
2.95686646915973e-07	3.66838189202124e-06	1.92610322533009e-08	3.07246149494196e-07	1.95516533203887e-08	4.3101273740051e-06	232012	0.00129220538147246	0.0686027630411331	0.851107536669495	0.0044687849295282	0.071284702941086	0.00453621241875752
2.05786212159332e-06	9.25739289705184e-06	3.54162599553743e-08	2.04850746645378e-07	1.48472077071627e-08	1.15703692329531e-05	86428	0.00346511344077904	0.177856218774109	0.800094855286576	0.00306094466324435	0.0177047717770277	0.00128320949904321
9.46444294793962e-07	9.45938124454649e-06	5.14189713993068e-08	6.60809455592262e-07	1.86706025481085e-08	1.11367245688801e-05	89793	0.00333546092463399	0.0849840802778454	0.849386297204412	0.00461706411802526	0.0593360688329128	0.001676489566805
2.29842199207308e-07	3.24332342626523e-06	1.23164631854951e-08	2.23465624760045e-07	6.59268553782208e-09	3.7155403989559e-06	269140	0.00111404318308905	0.061859695906387	0.872907592978032	0.00331485110186289	0.0601435055914991	0.00177435442221936
3.54566808318683e-08	1.15304754581914e-06	4.22112362070881e-09	1.7649721060011e-07	1.49268181204659e-09	1.37071524268388e-06	729546	0.000411130317386488	0.0258672842671857	0.841201374226687	0.00307950439979335	0.128762856867723	0.00108898023861171
1.10026167078172e-06	1.21712997973302e-05	5.26820222627534e-08	7.49386690807599e-07	2.72063657498821e-08	1.41008365469322e-05	70918	0.00422134575530064	0.0780281132342531	0.863161540580956	0.0037360919749272	0.0531448391954191	0.00192941501444474
7.1140235337126e-07	8.59208452632712e-06	4.81745163847123e-08	7.48151852470725e-07	3.82129718604594e-08	1.01380262204143e-05	98639	0.00303680284079988	0.0701716821306652	0.847510584360672	0.00475186346309762	0.0737965986874468	0.00376927135811825
2.10940262334287e-06	8.93254851166525e-06	3.97359026984251e-08	2.16351424919183e-07	1.87356475737845e-09	1.12999120273831e-05	88496	0.00338425322361657	0.186674251819939	0.790497172900017	0.00351647894267964	0.0191462928556344	0.000165803481729613
2.84863726736134e-07	4.3442435886725e-06	1.2019191513899e-08	2.35681437548487e-07	3.20266576187624e-09	4.8800106102329e-06	204918	0.00146293562015887	0.0583735875776178	0.89021191461409	0.00246294372571566	0.0482952715418869	0.00065628254068968
3.09334915505105e-06	1.4797529376998e-05	5.92217077988801e-08	3.64263941327667e-07	1.49543276555982e-08	1.83293185088312e-05	54557	0.00548375496814402	0.168765093670048	0.807314760222452	0.00323098252509206	0.0198732943154521	0.000815869266955727
1.75364618696886e-06	1.29256196002797e-05	4.36950210221493e-08	4.14120739242024e-07	1.4630286175852e-09	1.51385445761304e-05	66057	0.00453130028932003	0.115839813936534	0.853821814592412	0.00288634226377648	0.0273553865868313	9.66426204466196e-05
5.18000541280453e-06	1.52466412590521e-05	6.88395871521678e-08	2.60522988487049e-07	7.37920068475263e-09	2.07633884481806e-05	48162	0.00620972069702053	0.249477845378287	0.734304099598354	0.00331543126132671	0.0125472289427729	0.000355394819259341
1.09464156887442e-07	1.84290580739148e-06	1.09295931012761e-08	2.36588161758091e-07	4.70335104481094e-09	2.2045910701831e-06	453599	0.000661159387819854	0.0496528169636243	0.835939976495695	0.00495765098983566	0.107316120870634	0.00213343468021047
2.8983992726311e-07	3.53468346195796e-06	1.23948304619216e-08	1.94355117879816e-07	2.2426814511876e-09	4.03351601901399e-06	247923	0.001209325422035	0.0718578842619701	0.876328108106045	0.00307295927510698	0.0481850368174135	0.000556011539464725
2.12931495278798e-06	1.7334630372397e-05	1.01286714660772e-07	1.06030882893273e-06	7.16031877455095e-09	2.0632701187553e-05	48467	0.00617075640795206	0.10320097855498	0.840153221569183	0.0049090380236726	0.0513897244618838	0.000347037390279782
9.03059554649054e-07	6.50308677875104e-06	3.72244405498528e-08	3.44664041437789e-07	4.72761263293207e-09	7.79276242802066e-06	128324	0.0023351072229616	0.115884394396767	0.834503404770521	0.00477679653315284	0.0442287371931768	0.000606667106382308
2.47528225115469e-06	1.79099327667432e-05	6.27369278848346e-08	5.83704360342262e-07	1.36190271674913e-08	2.10452753332925e-05	47517	0.00629375983421454	0.117617004859942	0.851019170959035	0.0029810457164981	0.0277356485528547	0.000647129911669378
6.76400980756176e-07	7.30178112763771e-06	3.80771111536851e-08	5.28526788385092e-07	7.71032945620612e-11	8.54486311122723e-06	117029	0.00256018700248262	0.0791587848689398	0.85452289083997	0.0044561405675013	0.0618531603731197	9.02335046897989e-06
6.53159341689549e-07	4.44383053514759e-06	1.72523965823465e-08	1.50919476471807e-07	3.62610146647401e-09	5.26878785135777e-06	189797	0.00157939196513357	0.123967667728589	0.843425596269247	0.00327445269558548	0.0286440602145169	0.000688223092060835
8.98723681750947e-06	3.09893223122763e-05	5.97695099105057e-08	2.65006361691736e-07	3.66903823723507e-08	4.03380253837604e-05	24791	0.0120287211978533	0.222798134812212	0.768240934390216	0.00148171630469964	0.00656964140337977	0.00090957308949292
1.87927101880232e-07	3.85627808914242e-06	1.28321445373176e-08	3.38576482701065e-07	1.06403345882254e-09	4.39667785171985e-06	227444	0.00131813674871295	0.0427429773611275	0.877089070247426	0.00291860012720696	0.0770073437535624	0.000242008510677288
9.81087308352263e-07	1.05359710091361e-05	3.69734517816571e-08	5.1056405454878e-07	6.03213467895895e-10	1.20651990372867e-05	82883	0.00361303875786856	0.0813154681758901	0.873252979629708	0.00306447093557207	0.0423170851115608	4.99961472688271e-05
3.41091652737311e-06	1.06910793634981e-05	3.68082493371761e-08	1.4833873243077e-07	4.58598067318454e-10	1.42876014707065e-05	69991	0.00427713794153672	0.238732619632933	0.748276705885013	0.00257623712507961	0.010382339732453	3.2097624521422e-05
7.51336734588921e-07	5.95529044163662e-06	2.61628771265802e-08	2.66635915325734e-07	2.62411829605901e-09	7.00205008697391e-06	142815	0.00209841761730389	0.107302393621355	0.850506689850076	0.00373645957992383	0.0380796926634049	0.000374764285239936
7.20315942679885e-07	5.96555340282253e-06	3.2572816500627e-08	3.46855650452637e-07	4.86368891030853e-09	7.07016150136598e-06	141439	0.00211880809890064	0.101881115804882	0.84376479966829	0.00460708238338456	0.0490590844898838	0.000687917653559801
6.10224692978454e-07	4.73933292614787e-06	1.53373356809601e-08	1.53157310954364e-07	1.72822301913925e-08	5.53533449595304e-06	180658	0.00165922690330411	0.110241701458981	0.856196302068621	0.0027708055750151	0.0276690254340257	0.00312216546335687
8.671595733824e-07	5.78101961464784e-06	2.86679215743704e-08	2.45732558215377e-07	5.26184898482575e-10	6.92310585271847e-06	144444	0.00207478359999425	0.125255859411986	0.835032677187484	0.0041409047014807	0.0354945545313143	7.600416773578e-05
7.18983073422601e-06	2.16070733666578e-05	1.15732016345484e-07	4.4720149369305e-07	2.87424618170347e-08	2.93885800727394e-05	34027	0.00877795042198681	0.244647094770504	0.735220051910584	0.00393799278696134	0.0152168458832031	0.000978014648747729
1.48047727910768e-07	3.10070291898445e-06	1.46077909416583e-08	3.93382829166519e-07	1.24673282807212e-08	3.66920859528411e-06	272538	0.001100158978937	0.0403486812118144	0.845060409748755	0.0039811830159869	0.107211901136424	0.00339782488701923
9.7903018417135e-07	1.11586886975394e-05	4.50302940329583e-08	6.59965449959026e-07	2.31719626195985e-09	1.28450318219647e-05	77851	0.00384611896089815	0.0762185876797308	0.868716313996071	0.00350565842553675	0.0513790435949329	0.000180396303728691
8.6874748791652e-07	8.62637918282408e-06	2.85779975463367e-08	3.64878472275409e-07	3.20181993642599e-09	9.89178496049877e-06	101094	0.00296315134067671	0.0878251489883496	0.872075082229559	0.00288906376962887	0.0368870202630255	0.000323684749437229
1.50414677039252e-06	1.24668826439012e-05	8.88236407018748e-08	9.46640472375812e-07	2.85110717701816e-08	1.50350045991416e-05	66511	0.00450037810066961	0.10004298704893	0.829190477574778	0.0059077893934895	0.0629624331761001	0.00189631280670239
2.69237342970583e-06	1.04219221643588e-05	5.49277126985097e-08	2.73379465007754e-07	7.92662759110021e-09	1.3450529399362e-05	74347	0.00402705553431404	0.200168584430107	0.774833603564567	0.0040836840742577	0.0203248107855681	0.000589317145500323
2.4046636779577e-08	1.07293266930234e-06	7.63212317279593e-09	4.37853184831464e-07	6.95999608285780e-09	1.54942461016904e-06	645401	0.000464719727474527	0.0155197204315437	0.692471684172674	0.00492577897801901	0.282590828852071	0.00449198756569285
1.66888882970703e-07	2.73816074663425e-06	9.58063525675268e-09	2.02110879521162e-07	1.19031311838645e-08	3.12864427556673e-06	319627	0.000938154408653191	0.0533422365316595	0.875190819236952	0.00306223220440017	0.0646001468110502	0.00380456521593792
3.21798034914437e-06	2.01665988537789e-05	9.53479797534579e-08	7.68351110453556e-07	1.57262594873093e-08	2.42640045526176e-05	41213	0.00725285981846246	0.132623629465863	0.831132338853906	0.00392960607745896	0.0316662943574443	0.000648131245327053
1.392485447308e-07	2.07111683703243e-06	8.62683477887711e-09	1.64976911869872e-07	1.54919077381061e-09	2.38551831918579e-06	419196	0.000715400328443749	0.0583724482896981	0.868204121668338	0.00361633558187118	0.0691576797138919	0.000649414746200471
1.69923138421352e-06	8.07357839891636e-06	4.02964951909767e-08	2.46173793118545e-07	1.04745205162086e-09	1.0060327523491e-05	99400	0.00301356351286453	0.168904181324693	0.802516456851373	0.00400548541753573	0.0244697593138718	0.000104117092527559
3.14020915763464e-07	4.56268136711266e-06	1.9251825902697e-08	3.59671948816919e-07	1.26704993886992e-08	5.26829655698444e-06	189815	0.00157924480883942	0.0596057781423013	0.866063881894365	0.00365427908138047	0.0682710141554359	0.00240504672651758
5.53287461382635e-09	4.99226096111036e-07	1.29618789471866e-09	1.50375940912812e-07	2.41487513564799e-09	6.58845974668041e-07	1517805	0.000197634325274199	0.00839782715013792	0.757728081077782	0.00196736102906563	0.228241420141602	0.00366531060141139
1.30803645258335e-07	2.03917796017358e-06	5.736543616693e-09	1.14985685538804e-07	1.69315478752895e-09	2.29239698937494e-06	436225	0.00068748345994174	0.0570597701290825	0.889539625826151	0.00250242154534375	0.0501595866997526	0.000738595799670204
1.70650600667148e-07	5.02627028771107e-06	2.09500200559597e-08	7.93470567591277e-07	1.46945141579055e-08	6.02603599018337e-06	165947	0.00180618312853986	0.0283188817566215	0.834092311413183	0.00347658395835803	0.131673718657484	0.00243850421435308
4.11521638545004e-07	3.88484440957581e-06	1.72570051759462e-08	2.09462673049836e-07	1.25660805819458e-10	4.52321138715241e-06	221082	0.00135604622234353	0.0909799704948296	0.858868639349953	0.00381521085328059	0.0463083979768859	2.77813250506887e-05
1.07064511791874e-06	1.05977809615705e-05	4.24892735507214e-08	5.4080213374828e-07	1.85651907132736e-08	1.22702826775016e-05	81498	0.00367434041747061	0.0872551306321447	0.863694931902615	0.00346277870424522	0.044074138140263	0.00151302062073225
4.08637705553637e-07	4.03259675147887e-06	2.23279307248011e-08	2.83306419701919e-07	1.3254384629161e-08	4.76012319208838e-06	210079	0.00142702119201255	0.0858460357145415	0.847162266342453	0.00469062035241261	0.0595166150684485	0.0027844625221445
4.41112887086005e-07	4.31019054776033e-06	1.59630673902944e-08	2.00551408874745e-07	9.29840778569953e-09	4.97711631889708e-06	200920	0.00149202443456431	0.0886282053347219	0.866001570305969	0.00320729240939899	0.0402946999878811	0.00186823196202898
3.863925942469e-06	1.14611760089081e-05	4.16493731836435e-08	1.58842968045714e-07	2.93437472819158e-09	1.55285286673347e-05	64398	0.00464776034917269	0.248827562819718	0.738072244604699	0.00268211973432202	0.0102291061470525	0.00018896669420872
1.07999388063524e-06	6.08819981290821e-06	2.81217319808244e-08	2.0383038363217e-07	2.02442230456459e-09	7.40217023146102e-06	135096	0.00221819544856094	0.145902329568835	0.822488489528637	0.00379911986640084	0.0275365706621879	0.000273490373939295
1.02656032597529e-07	1.98924007598653e-06	1.03211339797605e-08	2.57152769619583e-07	5.03195101076467e-09	2.36440196319417e-06	422940	0.00070906991854891	0.0434173352059166	0.841329057813497	0.00436521967940563	0.108760174294639	0.00212821300654259
1.23751728124473e-06	6.94163655322897e-06	2.88648866774891e-08	2.08181297341707e-07	2.75820738635982e-10	8.41647583923153e-06	118815	0.00252176836384765	0.147035089850352	0.824767597011575	0.00342956924357126	0.0247349723706585	3.27715238425928e-05
2.20175450916266e-06	1.17736979077277e-05	6.28707080872055e-08	4.32278761737666e-07	8.81239779174947e-09	1.4479414284507e-05	69064	0.00433443483828067	0.152061020280257	0.813133575459996	0.00434207536657594	0.0298547132669728	0.000608615626198276
1.89743927362536e-07	5.3322581754918e-06	2.55257358654275e-08	9.22424125485819e-07	6.17997223254783e-08	6.53175168653106e-06	153098	0.00195761327631838	0.0290494704129371	0.816359597148694	0.00390794645761923	0.141221554301876	0.00946143167887318
9.70861648517998e-06	2.94918529381097e-05	1.470682836718e-07	5.74442811303404e-07	8.97825877504601e-09	3.99309587770399e-05	25043	0.0119080579527808	0.243135070695131	0.738571119786569	0.00368306417316388	0.0143859007871783	0.000224844557957583
2.93871757789044e-07	3.15047668807352e-06	1.08023505314349e-08	1.48900360621163e-07	8.66299254322759e-09	3.61271414955839e-06	276800	0.0010832290859677	0.0813437614002663	0.872052578103537	0.00299009279014099	0.041215649635431	0.00239791807062469
3.94917914581259e-08	2.1666712071439e-06	4.76672824346895e-09	3.36281106640507e-07	4.93345134220618e-09	2.55214428482821e-06	391827	0.000765351231672318	0.0154739650469191	0.84896109519519	0.0018677346229231	0.131764143837637	0.0019330612973311
1.85191798437454e-07	2.5084101321797e-06	9.45028691687282e-09	1.64581469097592e-07	1.63389827560129e-08	2.88397266938763e-06	346744	0.000864818876807338	0.0642141308768979	0.869775972153135	0.00327682956818015	0.0570676244073211	0.00566544299446578
5.95377581705704e-08	1.72837761054488e-06	7.489582663728e-09	2.79556687327596e-07	1.76326476385551e-08	2.09259428634533e-06	477876	0.00062758193076462	0.0284516490172359	0.825949694034315	0.00357908970343621	0.133593353069809	0.00842621417520459
7.23331303012253e-08	3.29249967919527e-06	1.72158682348551e-08	1.00768849356157e-06	1.13912253575148e-08	4.40112839665044e-06	227214	0.00131947015724376	0.0164351329436959	0.748103527654656	0.0039116941573342	0.228961394157119	0.00258825108719489
2.27499624639396e-06	1.02630577593052e-05	4.57087511601903e-08	2.6513060585515e-07	5.33221396142352e-09	1.2854225576676e-05	77795	0.00384886651073768	0.176984310165051	0.798418986665956	0.0035559319297406	0.020625949363782	0.000414821875469406
2.16410898820175e-07	3.00868190411871e-06	9.19085523797168e-09	1.64291690170324e-07	8.41431579960613e-09	3.40698966414679e-06	293514	0.00102157647548662	0.0635196816408221	0.883090998420207	0.0026976469387891	0.0482219514485869	0.00246972155159541
4.36311684254516e-09	6.23333737785679e-07	2.85198971090815e-09	5.23907499458055e-07	1.03118681796694e-09	1.15548753061515e-06	865436	0.00034658638452667	0.00377599647503106	0.539455183435714	0.00246821331718726	0.453408181029128	0.000892425742939833
1.16164503801139e-05	2.68584283952859e-05	1.24940564066874e-07	3.71434157165681e-07	2.71475693464052e-09	3.8973968253567e-05	25658	0.01162432764432	0.298056649108364	0.689137637218343	0.00320574397900678	0.00953031404831832	6.9655645968051e-05
3.07647051633856e-06	1.75390471486934e-05	7.62592240707917e-08	5.59027523015343e-07	1.53088286107286e-08	2.12661132407289e-05	47023	0.00635959344816561	0.14466538767632	0.824741547745672	0.00358595024899708	0.0262872447206146	0.000719869608396944
1.87915310919508e-12	1.50092733419983e-08	5.47156265283804e-11	5.61959620543432e-07	3.43312609072255e-08	6.11356749572293e-07	1635706	0.000183390262873284	3.07374231250369e-06	0.0245507608323599	8.94986872503813e-05	0.9192008118608	0.0561558548772769
1.30889371232642e-06	7.21661791485184e-06	2.21049808587367e-08	1.56704375180725e-07	1.29487768591818e-09	8.70561586090364e-06	114868	0.00260828861526763	0.150350501703685	0.828961216547724	0.0025391633644219	0.018000377880728	0.000148740503441393
6.47004919932847e-07	5.12363597910597e-06	1.47859633842866e-08	1.50550532770581e-07	6.09699206569203e-09	5.94207438725938e-06	168291	0.00178103967556331	0.10888536187297	0.862263856893436	0.00248835043465455	0.025336359486408	0.00102607131253099
4.23141603034146e-10	1.21865593670919e-07	6.03641476918563e-10	2.23529086163842e-07	3.66499136355439e-09	3.50086454278268e-07	2856437	0.000105020439628345	0.00120867745056428	0.34810142518126	0.0017242640197634	0.638496815378549	0.0104688179698642
1.21217084744379e-07	1.83019276167605e-06	7.22673231559923e-09	1.4029150151338e-07	5.17341505956637e-10	2.09944542175536e-06	476316	0.000629635983687926	0.0577376689521313	0.871750578848489	0.0034422101383121	0.0668231238876793	0.000246418173387943
7.98864353873386e-08	1.61053322058009e-06	6.29521264356753e-09	1.63179474310264e-07	2.01875413703104e-09	1.86191309705829e-06	537082	0.000558418475458344	0.0429055660618932	0.864988394530676	0.00338104536324149	0.0876407575456005	0.00108423649858876
2.32975724520526e-08	9.22352949934698e-07	3.79545902090724e-09	1.93201729220961e-07	1.19616067033718e-09	1.14384387129896e-06	874245	0.000343094487261886	0.0203677906020476	0.806362627870942	0.00331816178426265	0.168905682032951	0.00104573770979672
9.19568470332779e-07	7.71094887851646e-06	3.75890827007107e-08	4.05282440263473e-07	4.63055891218055e-09	9.0780194307256e-06	110156	0.00271971305185192	0.10129615576944	0.849408721512301	0.00414066999829127	0.0446443680095846	0.000510084710383841
8.21496935358359e-07	7.17773591016995e-06	2.85847043174181e-08	3.21134350940961e-07	1.09455239687026e-09	8.35004645318356e-06	119760	0.00250188943915597	0.0983823191840032	0.859604308839905	0.00342329883763938	0.0384589897483175	0.000131083390135267
7.92526436325823e-08	2.91549351457899e-06	7.85242066244378e-09	3.71443445711263e-07	1.37484921922997e-08	3.38779051677758e-06	295178	0.00101582257917054	0.0233936080876589	0.860588486844272	0.00231785897727611	0.109641798650696	0.00405824744009766
7.30506614069297e-07	1.0913362435271e-05	4.6482248453387e-08	8.92968931018028e-07	7.66822606812501e-09	1.25909884548799e-05	79422	0.00377019521630362	0.0580182101418873	0.866759784140804	0.00369170765424473	0.0709212731167219	0.000609024946341925
6.8066316442299e-06	2.50569731490724e-05	9.68165616752871e-08	4.5827936560909e-07	8.3020931887162e-09	3.24270028137754e-05	30838	0.00968109213968671	0.209906283455169	0.772719368884376	0.00298567716021408	0.0141326464317697	0.000256024068471396
1.37169681539151e-06	7.20244645292497e-06	2.07067276368552e-08	1.39795820171159e-07	5.66166609005108e-11	8.7347024327854e-06	114486	0.00261699186490449	0.157039902154296	0.824578342347513	0.00237062771126962	0.0160046459792884	6.48180763296551e-06
1.18690145391095e-08	8.08555832080225e-07	3.37082661974114e-09	2.95256853808236e-07	9.73283721147848e-09	1.12878536425879e-06	885908	0.000338578469774253	0.0105148550955063	0.716306091203759	0.00298624231538878	0.261570412903178	0.00862239848216803
9.07354270318544e-07	6.25000626808989e-06	3.08863470299947e-08	2.73547734862068e-07	1.36217808480668e-09	7.46315679838531e-06	133992	0.00223645080329382	0.121577811485196	0.83744807149732	0.0041385097304504	0.0366530869244569	0.000182520362576516
2.52800365995871e-07	4.81005238442863e-06	3.27453512907243e-08	8.0113474491923e-07	7.7961782462735e-09	5.90452902488073e-06	169362	0.00176979599785887	0.0428146537904398	0.814637774521871	0.00554580240908983	0.135681396694534	0.00132037258406584
7.3345917866035e-06	1.74603594996681e-05	1.1107374267245e-07	3.39978129657581e-07	4.62038648970598e-09	2.52506235450914e-05	39603	0.00754666256436287	0.290471709480985	0.691482310070017	0.00439885147683975	0.0134641478872973	0.000182981084861335
5.73836291193356e-07	4.82352481067843e-06	1.60989106549193e-08	1.73994276597025e-07	9.30676081361037e-10	5.58838496520509e-06	178943	0.00167511559918776	0.102683744009446	0.863133953854485	0.00288078053948605	0.031134984021388	0.000166537575194926
2.18055403186733e-06	1.40018496707642e-05	7.12974386340749e-08	5.88675140305108e-07	2.82752665233016e-08	1.6870651548094e-05	59275	0.00504845167280721	0.129251322964683	0.829953107077603	0.00422612241328225	0.0348934443122687	0.00167600323216302
2.75977816617042e-08	2.58658667526376e-06	9.30249952007126e-09	1.12124798046904e-06	5.15131003064484e-09	3.74988624694522e-06	266675	0.00112433544408064	0.00735963169127763	0.689777370545808	0.00248074178987413	0.299008531627444	0.00137372434559616
5.48079245490328e-08	1.42153138478304e-06	6.70688550209741e-09	2.23663095171924e-07	8.5496904046124e-09	1.71525898041071e-06	583002	0.000514445762816451	0.0319531482854615	0.828756124304136	0.00391012994462882	0.130396107950048	0.0049844895157262
1.0022963483918e-06	1.32391052695844e-05	5.45343944771871e-08	9.26302657651111e-07	3.39316216918906e-09	1.52256318322737e-05	65679	0.00455730813573496	0.0658295405690315	0.869527479412811	0.00358174918965208	0.0608383722826946	0.000222858545810663
5.616664903326e-06	2.04588263181557e-05	8.96449894146671e-08	4.19860326324957e-07	3.02108356209049e-09	2.65880176207834e-05	37611	0.00794478337555093	0.211247975815074	0.769475430998788	0.00337163118714774	0.0157913362445179	0.000113625754472532
2.93936927133467e-06	1.28659635173403e-05	8.17582237615606e-08	4.60138203685333e-07	1.39369858065102e-09	1.63486229147025e-05	61167	0.00489261892330517	0.179793080228872	0.786975366944807	0.00500092418720079	0.0281453799556124	8.52486835082395e-05
1.16343700003657e-06	6.35562427453543e-06	2.85167027393719e-08	2.00296827630993e-07	2.08301008777669e-10	7.74808310595114e-06	129064	0.00232173453213769	0.150158043496327	0.820283441417118	0.00368048488244386	0.0258511460050227	2.68841990888917e-05
2.70500040008871e-07	4.81551213672881e-06	2.01823670060556e-08	4.61985895998579e-07	4.90706463387017e-10	5.56867114620571e-06	179576	0.00166921130996878	0.048575330255079	0.864750675753215	0.00362426986190541	0.0829616049985928	8.81191312080561e-05
5.09319477138248e-07	7.4752639216252e-06	4.58787387865915e-08	8.65843466717485e-07	9.350312297445e-09	8.90565591656497e-06	112288	0.00266814283438321	0.0571905631555883	0.83938386926906	0.00515164062214157	0.0972239972922121	0.00104992966099812
7.99070716331674e-08	2.68124882086727e-06	1.569084691021e-08	6.76988811944602e-07	1.7309897348178e-08	3.47114544870343e-06	288089	0.00104080342995438	0.0230203754968017	0.772439202128161	0.00452036572425134	0.195033259755069	0.00498679689571744
5.66585495327406e-07	4.16647783162096e-06	1.84484543010827e-08	1.74430042235861e-07	1.49535543300141e-08	4.94089537781533e-06	202392	0.00148117425226613	0.114672635626203	0.843263723075071	0.00373382816076544	0.0353033264009301	0.00302648673703065
4.25538712758827e-09	5.88635752647056e-07	2.41564670283075e-09	4.29655695421518e-07	9.26219090775829e-10	1.02588870098977e-06	974765	0.000307719412828589	0.0041480007757983	0.573781300134356	0.00235468691730415	0.418813166581316	0.000902845591224682
4.07793603599797e-08	1.304656938859e-06	5.08277171920578e-09	2.09083127814057e-07	6.47410496479844e-10	1.56024960924872e-06	640923	0.000467965717811381	0.0261364336310365	0.836184756032213	0.00325766575365669	0.134006204247494	0.000414940335598982
3.37664832304021e-07	3.49172793006731e-06	1.9416327937518e-08	2.58155675100725e-07	5.64050649657906e-09	4.11260527190615e-06	243155	0.00123302331990738	0.082104848381794	0.849030650697223	0.00472117469433646	0.0627718096030821	0.00137151662356469
6.31511388790559e-07	5.24910914793565e-06	1.28216255027162e-08	1.37028478322203e-07	8.43259935181615e-10	6.03131390048631e-06	165801	0.00180776365004021	0.104705442165701	0.870309394361386	0.00212584284523516	0.0227195069902023	0.000139813637475181
3.82034521262347e-07	4.16499430405518e-06	1.93306324252939e-08	2.7097043988536e-07	7.04519271519775e-09	4.84437509034338e-06	206425	0.00145226049493141	0.0788614659554093	0.859758839144711	0.00399032528753337	0.0559350658922972	0.00145430372004873
1.73779850434411e-09	2.94432179976879e-07	9.836757588076e-10	2.14290954432361e-07	1.34677178182301e-08	5.24912326490621e-07	1905080	0.000157461340938969	0.00331064525758505	0.560916871480898	0.001873981061531	0.408241421696142	0.0256570805038443
7.68389601279148e-07	7.53079094868682e-06	3.83916912136693e-08	4.83807502609098e-07	5.23540355472503e-09	8.82661514734346e-06	113294	0.00264449338114769	0.0870537106753101	0.853191265618209	0.00434953723174664	0.0548123481689024	0.000593138305831848
1.16758189703283e-09	3.44634982780991e-07	1.3883703269898e-09	5.26945486654541e-07	1.36689599272183e-08	8.87805381586772e-07	1126373	0.000266306266887506	0.00131513270954273	0.388187535161169	0.00156382283300464	0.593537162066682	0.0153963472296009
1.77135968426539e-06	8.7562182574852e-06	3.95965774211369e-08	2.51669503762465e-07	1.15101177659356e-08	1.08303541407001e-05	92333	0.00324385114605774	0.163555102746703	0.808488637003993	0.0036560741141727	0.0232374214631356	0.00106276467199544
1.67765048025137e-07	2.45460450850563e-06	1.28876611649064e-08	2.4244548170082e-07	1.19780755123638e-08	2.88968077490886e-06	346059	0.000866529831011764	0.0580566024738245	0.849437948239473	0.00445989095986317	0.0839004376559436	0.00414512067089541
1.42407209401768e-06	1.12297694085512e-05	2.86875733371617e-08	2.90881069929912e-07	2.66828851089169e-08	1.30000930309449e-05	76923	0.00389245792943071	0.109543223316009	0.86382223433481	0.00220672061875827	0.0223753067949215	0.00205251493550101
2.10497627742934e-06	1.54750626870167e-05	6.3656095397617e-08	6.01753679895378e-07	9.25790078149533e-09	1.82547066405205e-05	54780	0.00546149349725045	0.115311427287298	0.847730012415879	0.00348710590924084	0.0329643029463781	0.000507151441203952
2.9778962842042e-07	2.72135468413207e-06	1.39149151188708e-08	1.63497578445337e-07	1.74236486316749e-09	3.19829917097986e-06	312666	0.000959031121069764	0.0931087470248088	0.850875586882113	0.00435072342360259	0.0511201640949825	0.000544778574492668
6.71041908148492e-08	1.83791483224668e-06	8.40296336442643e-09	2.95920045374153e-07	3.53978790893352e-08	2.24473991088944e-06	445486	0.000673196030881784	0.0298939714526928	0.818765159977235	0.00374340177392618	0.131828210448176	0.0157692563479701
3.20547894743129e-06	1.64062130192846e-05	7.68225481965744e-08	5.05574003982876e-07	3.05323085568207e-08	2.02246208274521e-05	49445	0.00604907781548869	0.158493895869746	0.811200029867329	0.00379846667346655	0.0249979472196892	0.00150966036976957
1.42650765460983e-07	2.0414569987471e-06	5.23680750238644e-09	9.63584572011106e-08	1.03926154041464e-09	2.286742290452e-06	437303	0.000685788211207239	0.0623816536111671	0.892735927118218	0.00229007331707297	0.0421378734295697	0.000454472523971741
4.83724550008449e-06	1.22325649833936e-05	4.0327734361513e-08	1.31123659127319e-07	2.2668064154454e-09	1.72435286833823e-05	57993	0.00515974575111688	0.280525267704989	0.709400332611859	0.00233871703999756	0.00760422425913809	0.000131458384015676
1.32390743736164e-08	6.8210198441401e-07	2.74782396500714e-09	1.82028847406255e-07	6.60810819374139e-09	8.8672583835263e-07	1127744	0.000265982489822347	0.0149302905148361	0.769236617353147	0.00309884278337043	0.205281993072887	0.00745225627575939
1.93047558523313e-07	4.33204571551535e-06	2.05121957093881e-08	5.91871287670411e-07	6.8811802325324e-08	5.20628855974378e-06	192075	0.0015606715173625	0.0370796885935216	0.832079448882591	0.00393988836269913	0.1136839191448	0.0132170550163878
7.12882408528752e-10	1.74550459353322e-07	1.04201726938016e-09	3.28050624592338e-07	1.16945694863134e-08	5.16050553109882e-07	1937795	0.000154803222603195	0.00138141971601949	0.338242945969975	0.00201921548790256	0.635694744662906	0.0226616741631963
3.51393942972631e-06	1.75618837744309e-05	9.99392127389615e-08	6.42236502426515e-07	6.26825870879452e-09	2.18242671780315e-05	45821	0.00652596439472486	0.161010649340999	0.804695233575076	0.00457927003567667	0.0294276319652554	0.000287215082992762
3.1480485846445e-08	9.19206576434782e-07	3.709192800295e-09	1.39253830892985e-07	1.79977858774493e-09	1.09544986456225e-06	912867	0.000328581144762641	0.028737495767572	0.839113323367018	0.00338599959732271	0.127120222839803	0.00164295842828382
1.94667181748707e-07	2.4206734307864e-06	8.42768818144517e-09	1.34743980903191e-07	1.29895516083101e-09	2.75981123678057e-06	362344	0.000827601862021354	0.0705364117495927	0.877115578966266	0.00305371906206035	0.0488236221040884	0.000470668117992844
8.75220971463841e-10	1.70258914146494e-07	9.4382662074393e-10	2.36071251030182e-07	4.5260370782887e-09	4.12675249847172e-07	2423213	0.000123794937274879	0.00212084677185745	0.41257360166268	0.00228709286804445	0.572050907142134	0.0109675515552843
9.0673747044003e-06	3.3056701862458e-05	1.2419404749135e-07	5.82204059920572e-07	6.98601286913789e-09	4.28374606871394e-05	23344	0.0127692854006018	0.211669285689534	0.771677436809	0.00289919256415299	0.0135910030749176	0.000163081862395154
2.18642021268896e-07	3.13421493459651e-06	1.27907416165549e-08	2.3575163102897e-07	1.70557580456912e-09	3.6031049043155e-06	277538	0.00108034942056645	0.0606815585655097	0.869865024146982	0.00354992206894537	0.0654301324245671	0.000473362793996457
3.31951101648365e-06	1.5489275221118e-05	6.24693517097024e-08	3.74800057721758e-07	1.07085233859426e-08	1.92567641704191e-05	51930	0.00576042960887846	0.172381558350434	0.804355035147161	0.00324402122583313	0.0194632937499177	0.000556091526653905
1.30075453601067e-07	2.29647668198528e-06	9.95028601857639e-09	2.25872934884547e-07	1.82556741339027e-10	2.66255791323081e-06	375579	0.000798449506778542	0.0488535678246453	0.862507692536416	0.00373711533902468	0.0848330598790498	6.8564420864562e-05
6.28163374157928e-09	5.12070229002337e-07	2.73441879379874e-09	2.8660541499619e-07	1.36034903761772e-08	8.21295186910082e-07	1217589	0.000246358306042027	0.00764844825794287	0.623491087204435	0.00332939829354938	0.348967605757525	0.016563460486548
5.6836741881275e-09	4.67279180169118e-07	2.24403431578502e-09	2.37212608736454e-07	1.20804938287791e-09	7.13627546792362e-07	1401291	0.00021406542516722	0.00796448261235805	0.654794202198977	0.00314454553481236	0.332403940686826	0.00169282896702614
9.48577554581105e-07	5.80497382490244e-06	1.91935808681029e-08	1.51023045831105e-07	6.55440486612802e-09	6.93032241104888e-06	144293	0.00207694408829062	0.136873510108102	0.837619591210891	0.00276950764043862	0.0217916334729727	0.000945757567595768
1.07815369612075e-06	7.26213523079396e-06	2.89504082728596e-08	2.5072861492967e-07	1.19371678144949e-08	8.63190511793173e-06	115849	0.0025862326349898	0.124903330306657	0.841313143689191	0.00335388397779289	0.0290467297200489	0.0013829123063108
1.34069222470987e-07	2.12421562501738e-06	1.23681374666522e-08	2.51960674657265e-07	9.6437161930945e-09	2.53225737580538e-06	394905	0.000759389692176593	0.0529445481142478	0.838862449494013	0.00488423395853219	0.0995004208753184	0.00380834755788887
5.39968759832579e-07	5.0463572214683e-06	1.52158673456212e-08	1.82839869644574e-07	8.45983795208991e-09	5.79284155624316e-06	172627	0.00173634830046998	0.0932131070028378	0.871136759476815	0.00262666727509965	0.031563071054053	0.00146039519119463
2.10294409282829e-07	4.03675645329894e-06	2.21202609376335e-08	5.45975180132451e-07	2.29569407983391e-08	4.83810324445019e-06	206693	0.00145038166283162	0.0434662921929289	0.83436757120252	0.00457209361189382	0.112849013868967	0.00474502912369079
1.28007238839118e-08	5.98127521805014e-07	1.79918822022953e-09	1.0809171055864e-07	1.82781077811933e-09	7.22646955245915e-07	1383802	0.000216770666755295	0.0177136619631307	0.827689810996951	0.00248971950572637	0.149577480087572	0.00252932744661925
6.12313957509055e-08	1.64228237784213e-06	7.52121515301747e-09	2.59373224595191e-07	7.99883539048294e-09	1.97840704873173e-06	505457	0.000593346601979405	0.0309498471460453	0.830103379835271	0.00380165201991117	0.131102052412048	0.00404306858672519
6.38778579622085e-07	4.76842257795607e-06	1.35389543832689e-08	1.29947930114581e-07	4.26128866941407e-09	5.55494933074542e-06	180020	0.00166510160539557	0.114992692388135	0.858409734102146	0.00243727774587138	0.0233931800953337	0.000767115668513622
2.22579073187135e-08	1.50484181771959e-06	7.5720318431829e-09	6.5827478291362e-07	2.74038633687888e-08	2.2203504031639e-06	450379	0.000665884061197053	0.0100245021177725	0.677749699135444	0.00341028687741948	0.296473377344228	0.012342134525136
4.58199782496793e-07	6.30480871713044e-06	2.25393219268119e-08	3.98785896763307e-07	5.49388499607834e-09	7.18982760331343e-06	139085	0.002154631477013	0.0637288969607048	0.876906800133131	0.0031348904550124	0.0554652932957011	0.000764119155450471
1.92560332975058e-09	2.44532787617466e-07	8.26812675878903e-10	1.35000465379971e-07	2.39102238997569e-09	3.84676691393042e-07	2599586	0.000115396370939158	0.00500577074939823	0.635683921300071	0.00214937035276231	0.350945270146442	0.00621566745132648
4.81392427427694e-07	7.37944899225022e-06	2.16171917801773e-08	4.26105682854367e-07	7.6173042587612e-09	8.31618159857122e-06	120247	0.00249175526468215	0.0578862332095299	0.887360251190049	0.00259941314700142	0.0512381407024078	0.000915961751012015
1.07603828598596e-06	6.08893520806672e-06	1.79073858415707e-08	1.30288229124332e-07	2.94932776952836e-09	7.31611843678812e-06	136685	0.00219243665202307	0.147077756502034	0.832263072375829	0.00244766210338064	0.0178083816234023	0.000403127395354627
1.01394619462189e-06	7.9888539037595e-06	4.008372094994e-08	4.06077745611725e-07	2.72459678370375e-08	9.4762075327801e-06	105527	0.00283883858509082	0.106999154578923	0.843043366887487	0.0042299327881204	0.0428523482845875	0.00287519746088172
1.25471236327579e-10	7.95130880895383e-08	3.93327036013045e-10	3.20489959488296e-07	1.18243184971246e-09	4.01704277699887e-07	2489393	0.000120504046336123	0.00031234727458222	0.197939361126103	0.000979145749368641	0.797825607741558	0.00294353810838891
1.73737534276329e-06	1.15281527553356e-05	6.32397991802308e-08	5.39552754260139e-07	1.25870976306212e-08	1.38809077491699e-05	72041	0.00415564254786882	0.125162948573532	0.830504241051888	0.00455588354327999	0.0388701347210096	0.000906792110290763
3.05493976607453e-06	1.19194888998789e-05	5.70538020735775e-08	2.86222705181132e-07	4.10259324797792e-09	1.53218077664561e-05	65266	0.00458602944930375	0.199385073396019	0.777942725921292	0.00372369911848685	0.0186807398672471	0.000267761696955871
8.34418895677911e-07	7.91151666074682e-06	2.45818355609423e-08	2.9968623275874e-07	3.47264625949169e-09	9.0736762710039e-06	110209	0.00271841363493819	0.0919603995950796	0.87191965245984	0.00270913738012637	0.0330280939949804	0.000382716569973845
4.52965505991208e-05	0.000116665581170719	5.23316500375237e-07	1.73346923906787e-06	5.26866225257107e-08	0.000164271604131809	6087	0.0480907072517324	0.275741816965369	0.710199317692842	0.00318567839609904	0.0105524582183843	0.000320728727306004
8.33007743812774e-07	6.05293421064366e-06	1.53379945720989e-08	1.4330091909316e-07	1.59398613785355e-08	7.06052072950023e-06	141633	0.00211592197088095	0.117981063398384	0.857292888519302	0.00217236024929631	0.0202960836152525	0.0022576042177648
3.46458805136528e-07	6.78373284397099e-06	3.21721240392612e-08	8.10025207880446e-07	2.41906626991863e-08	7.99657964372641e-06	125053	0.00239610822376191	0.0433258743828478	0.848329304053522	0.00402323561730562	0.101296459732748	0.00302512621357616
2.28870866688875e-07	3.66690240318846e-06	1.44523960139336e-08	2.97727197444504e-07	2.90826426436392e-09	4.21086112760014e-06	237481	0.0012624634196825	0.0543525088464064	0.870820075056313	0.0034321711345941	0.0707045871194963	0.000690657843190712
1.04664892535731e-07	2.31674605272568e-06	9.39397189626609e-09	2.67358036393601e-07	7.58085581497711e-09	2.70574380936626e-06	369584	0.000811394881962468	0.0386824843406905	0.856232598484006	0.00347186302847584	0.0988112900667494	0.00280176408007848
1.06058244912754e-07	2.09439276303046e-06	6.84167281171701e-09	1.73715398665724e-07	5.64837182104647e-09	2.3866564512417e-06	418996	0.000715741524546676	0.0444380023180861	0.877542623254727	0.00286663495626172	0.0727860931033228	0.0023666463676026
5.96269089841912e-08	1.43016926140625e-06	7.8783141203676e-09	2.42961615626227e-07	5.80484475657583e-09	1.74644094489361e-06	572593	0.000523795512181291	0.0341419554772427	0.818905022576284	0.00451106814885604	0.139118139858447	0.0033238139391707
3.96315085387234e-08	2.13722646012755e-06	9.44459738468802e-09	6.54918823359219e-07	1.30845115498138e-08	2.85430590095999e-06	350348	0.00085592647813415	0.0138848147023744	0.748772743457081	0.00330889460078946	0.22944941645496	0.00458413078479536
3.09606427549307e-08	1.47185496264156e-06	7.52633493387869e-09	4.60058656388479e-07	1.7095382398952e-08	1.9874959791178e-06	503146	0.000596071664908715	0.0155777134043176	0.740557454257029	0.00378684284796362	0.231476521825562	0.00860146766512718
1.14061408245555e-07	3.54091921346748e-06	1.78159140034041e-08	7.11176249731947e-07	2.06306624090679e-09	4.3860358516893e-06	227996	0.00131494833792911	0.0260055804609129	0.807316522983661	0.00406196269383941	0.162145562366535	0.000470371495051094
2.13539084433894e-07	3.18071109780432e-06	1.33554964643897e-08	2.5578307244763e-07	2.35793531321416e-09	3.66574668646345e-06	272796	0.00109912154453573	0.0582525478976582	0.867684368248841	0.00364332224965456	0.0697765269466556	0.000643234657190399
2.51318769585082e-07	3.37663438862301e-06	1.04535155924712e-08	1.80586612813507e-07	2.83574035042504e-08	3.84735069011832e-06	259919	0.00115354158616277	0.065322553057245	0.877651833843918	0.00271706855819522	0.0469379132183954	0.00737063132224589
2.60805678249288e-07	3.27887225611309e-06	9.83152485716732e-09	1.58924409169963e-07	8.31666880786937e-09	3.71675053719737e-06	269052	0.00111440582142452	0.0701703478990949	0.8821878744075	0.00264519363319466	0.0427589658168989	0.00223761824331115
1.27058599421742e-07	3.14929512116219e-06	1.42879528098671e-08	4.55362679816321e-07	5.79485120700278e-09	3.75179920441712e-06	266539	0.00112490868806725	0.0338660446625586	0.839409293934072	0.00380829357633143	0.121371815229399	0.0015445525976391
2.20229823009604e-07	2.89310542022593e-06	1.71389777799284e-08	2.89490191069366e-07	3.64382909895774e-09	3.42360824118378e-06	292089	0.00102655696007303	0.0643268176423873	0.845045699278249	0.00500611535331572	0.0845570435270565	0.00106432419899124
1.19772259835886e-06	1.04282350628827e-05	3.77650384629072e-08	4.22793356182682e-07	6.76073287220485e-09	1.20932767887594e-05	82691	0.00362143171553186	0.0990403692299624	0.862316743843629	0.00312281271011754	0.0349610253339828	0.000559048882308633
4.40196995708089e-09	3.90194442697808e-07	1.73350471939991e-09	1.9756881329158e-07	2.2071374002166e-09	5.96105868066086e-07	1677554	0.000178815824269707	0.00738454390888981	0.654572389907341	0.00290804840593807	0.331432424801558	0.00370259297627299
1.61754671048741e-06	7.19737357820775e-06	3.36869478274607e-08	1.92724600240743e-07	2.85580073323308e-10	9.04161741683669e-06	110600	0.00270882199046785	0.178900149820023	0.79602722017471	0.00372576567603172	0.02131527926429	3.15850649455174e-05
6.67739108467332e-08	2.08244268126324e-06	8.44656860043156e-09	3.38702998883199e-07	4.71576060059537e-09	2.5010819201942e-06	399827	0.000750044090583879	0.0266980102921013	0.832616742558175	0.0033771659105735	0.135422592978042	0.0018854882611079
2.78467274999901e-06	9.69873600149329e-06	3.92231076650101e-08	1.75647514922094e-07	1.6718373874657e-09	1.26999512114669e-05	78740	0.0038027606795612	0.219266413203597	0.763682933894756	0.00308844553903445	0.0138305661177265	0.000131641244885743
2.76671074367993e-11	3.6869419251791e-08	1.41862962247017e-10	2.43073277497049e-07	6.16765316867915e-09	2.86279879987203e-07	3493085	8.58802883805243e-05	9.66435623699299e-05	0.128788021196038	0.000495539407985494	0.849075658086466	0.0215441377471405
1.5200513935048e-08	1.00434769830831e-06	4.33591186084727e-09	3.68365836492665e-07	1.83976436748859e-08	1.41064760427176e-06	708894	0.000423105045572303	0.0107755571901993	0.711976325814414	0.00307370306213767	0.261132429798322	0.0130419841349276
2.83012617009695e-08	1.02100656779418e-06	3.82734020317952e-09	1.77533440085451e-07	1.61801253514064e-09	1.23228662231892e-06	811500	0.000369617888934748	0.0229664602279882	0.828546337598672	0.00310588472994798	0.144068301051072	0.00131301639231939
2.14883123306506e-07	3.91994295672488e-06	1.87645930937087e-08	4.40141033177724e-07	6.13156472221463e-09	4.59986327102503e-06	217398	0.00137901044518529	0.0467151110034238	0.852186842469202	0.00407938062244341	0.0956856774309387	0.00133298847399181
3.42384324452767e-08	1.2765823517387e-06	4.45533240069068e-09	2.13589596591709e-07	9.49040671869916e-09	1.53835611989508e-06	650045	0.000461400712900017	0.0222565061512623	0.82983539066739	0.00289616451163113	0.138842751577103	0.00616918709261316
6.18485732056354e-08	1.70816125548575e-06	6.11313639276256e-09	2.17084140858382e-07	1.1512586885903e-08	2.00471969282843e-06	498823	0.00060123569601922	0.0308514818440148	0.852069873706746	0.00304937214645586	0.108286530847662	0.00574274145512087
1.53832715968913e-07	2.49170474053525e-06	1.03896147284288e-08	2.16376048197935e-07	6.86489080274096e-10	2.8729896085108e-06	348069	0.000861526793187961	0.0535444735035612	0.867286374149753	0.00361630779925245	0.0753138986500172	0.000238945897416571
7.95363462173174e-07	1.1065926120887e-05	4.30745790576412e-08	7.70644444094961e-07	2.04649151999693e-08	1.26954735214127e-05	78768	0.00380142246294368	0.0626493734819484	0.87164343277332	0.00339290842401346	0.0607023001383255	0.00161198518239215
4.26384621102842e-07	4.39077495948004e-06	1.43586365449007e-08	1.90115197406692e-07	1.50175311982476e-09	5.0231351676543e-06	199079	0.00150580946462164	0.0848841623551123	0.874110453517906	0.00285850092933212	0.037847915905371	0.000298967292278946
1.25674865499691e-06	6.2120404898142e-06	2.79481001430755e-08	1.77621629264819e-07	1.04023298370744e-08	7.68476120405608e-06	130128	0.00230278174028575	0.163537762804339	0.808358298308012	0.00363682089800322	0.0231134871401169	0.00135363084952906
1.81158081080219e-09	4.19552906326943e-07	1.3712288508326e-09	4.0834326096372e-07	1.77180989557691e-08	8.48797075908067e-07	1178138	0.000254606813048119	0.00213429200243664	0.494291177756584	0.00161549667141068	0.481084669768523	0.0208743638010461
1.37178201682174e-06	1.13256298980731e-05	4.36073534086326e-08	4.629369428238e-07	8.02115543447517e-10	1.32047583266707e-05	75730	0.00395361744656342	0.103885431515323	0.857693084408656	0.00330239693372922	0.0350583427103524	6.07444319391609e-05
6.36170746375229e-07	9.82310123759806e-06	2.57307814233175e-08	5.10902435371388e-07	2.14864379947916e-08	1.10173916387628e-05	90766	0.00329977942078086	0.0577424101124782	0.891599532782077	0.00233546943477876	0.0463723585511716	0.0019502291194946
5.2208836077562e-08	1.56975061026824e-06	3.77414062998717e-09	1.45904806467543e-07	1.65218559354504e-09	1.77329057903688e-06	563923	0.000531846165058636	0.0294417828046648	0.885219054804213	0.00212832610436413	0.0822791302183469	0.000931706068411185
1.4384627683914e-07	2.19613923023321e-06	8.42042795201077e-09	1.65292953086308e-07	5.80815315938904e-09	2.51950704127006e-06	396903	0.000755567479586272	0.0570930243428209	0.871654333272337	0.00334209343894752	0.0656052753093262	0.00230527363656868
2.22767240639435e-05	5.74815047057657e-05	2.11984483622835e-07	7.03378967258436e-07	1.79073314020567e-08	8.06914995519925e-05	12393	0.0239177529351488	0.276072748525261	0.712361339483204	0.00262709808096014	0.00871689051713834	0.000221923393436483
1.66576232909345e-06	1.14400167851937e-05	5.25252799553674e-08	4.63831599432206e-07	4.39595372428503e-09	1.3626531947399e-05	73386	0.00407964299071784	0.122244040928654	0.839539864534448	0.00385463301727285	0.0340388589864747	0.000322602533150346
1.42826436982177e-06	7.76761249147753e-06	3.03895008332111e-08	2.12503068194642e-07	1.7063150777276e-08	9.45583258110444e-06	105755	0.00283274337560235	0.151045860591469	0.821462565549176	0.00321383660006189	0.0224732265902514	0.0018045106690418
3.66720025855927e-08	1.51370682117531e-06	7.03855774278133e-09	3.73561586579484e-07	2.22431977631598e-08	1.95322216584633e-06	511975	0.000585795576772741	0.0187751312814448	0.774979338061845	0.00360356229099598	0.19125401764915	0.0113879507165647
2.67131890463057e-07	4.14120997336586e-06	1.46600547216215e-08	2.92219545694201e-07	3.77154766961236e-09	4.71899301191435e-06	211910	0.00141469961164065	0.0566078164957251	0.877562217810087	0.0031066065757267	0.0619241318977194	0.000799227220741816
1.46195079309831e-07	2.23133627075759e-06	9.60311809621758e-09	1.88453271049833e-07	1.01216490506644e-08	2.58570938826413e-06	386741	0.000775413031186445	0.0565396405231666	0.862949363484174	0.00371392011020405	0.072882618559214	0.00391445732324132
1.03051709936692e-06	6.107958975201e-06	2.93651819345608e-08	2.23786392500611e-07	2.04897960900551e-09	7.3936766286121e-06	135251	0.00221565299781146	0.139378167470703	0.826105776869437	0.00397166165219118	0.0302672680645243	0.00027712594314395
1.00150828678482e-06	6.22459293414003e-06	3.02866642734267e-08	2.42029880373273e-07	3.63661937183133e-09	7.50205438494338e-06	133297	0.00224809400069059	0.133497870769219	0.829718449739952	0.00403711606439591	0.0322618136252154	0.000484749801218452
3.61977079132855e-07	3.87072430458694e-06	1.29517130818503e-08	1.7807407728781e-07	1.0679560655818e-08	4.43440673474527e-06	225509	0.00132944048001582	0.0816292011052179	0.872884364498713	0.00292073187160949	0.0401573621771164	0.00240834034734332
2.99027705942997e-07	3.52670984654954e-06	1.63207939480492e-08	2.47492473709853e-07	2.38510988489642e-09	4.09193593003534e-06	244383	0.00122683011844715	0.0730773186716084	0.861868295801759	0.00398852626900935	0.0604829787028741	0.000582880554749013
1.31189240918325e-08	6.44165409322964e-07	2.33459980319787e-09	1.47390585667903e-07	1.65633722648494e-09	8.08665856112382e-07	1236605	0.000242570429973443	0.0162229232168909	0.796577974022242	0.00288697709387822	0.182263891264651	0.00204823440233732
6.324221661245e-07	9.60733551168003e-06	3.99357654505031e-08	7.80127097609756e-07	1.45702809932426e-08	1.1074390821858e-05	90298	0.00331682279280598	0.0571067227351467	0.867527222600596	0.00360613654447521	0.0704442447588162	0.00131567336096578
3.54772349494358e-09	4.00946693075639e-07	1.47579066311558e-09	2.14449797723509e-07	3.00804360785546e-09	6.23428048565062e-07	1604034	0.000187010984116776	0.00569067032371954	0.643132265220491	0.00236721890603477	0.343984840298901	0.00482500525085299
1.01026170883107e-06	5.43886375592567e-06	2.51110119588193e-08	1.73818332973017e-07	3.7890344634241e-09	6.651843844152e-06	150334	0.0019935699847059	0.151876943070341	0.817647540043693	0.00377504531783255	0.0261308498884607	0.000569621679672359
2.0863253391991e-06	9.64986113599859e-06	2.31715056568144e-08	1.37802482416619e-07	5.49647708310032e-09	1.19026569403542e-05	84015	0.0035644505431508	0.175282321388741	0.810731686576813	0.00194675069380978	0.0115774556140839	0.000461785726551969
8.57208121675005e-06	2.05597397771235e-05	8.11425803220153e-08	2.50233751087739e-07	1.1829614153613e-08	2.94750269394369e-05	33927	0.00880365725736265	0.290825220766153	0.697530822257368	0.00275292641763283	0.00848968693402385	0.000401343624822449
2.56556186825429e-08	9.21570920606082e-07	2.44520775587961e-09	1.1293298902891e-07	9.06930324115121e-10	1.06351166639753e-06	940281	0.000319002777360411	0.0241234952969036	0.866535788674281	0.00229918282341213	0.10618876369401	0.000852769511393512
1.14983657681989e-06	6.4967021178944e-06	3.00588373019137e-08	2.18368155387691e-07	1.20115482614266e-08	7.90697723566532e-06	126471	0.00236929133679464	0.145420499205868	0.82164168736825	0.00380155859894599	0.0276171473471197	0.00151910747981506
4.1899094655788e-07	4.00047874246062e-06	1.06517408088483e-08	1.30764210423021e-07	2.40748980307532e-10	4.56112638923068e-06	219244	0.0013674052856214	0.091861288375425	0.877081317436454	0.00233533120985162	0.028669280187405	5.2782790864109e-05
1.30902848893119e-06	1.39007914790886e-05	4.91539623681269e-08	6.71208112295343e-07	1.91325281691498e-08	1.59493145708524e-05	62699	0.00477340345359056	0.0820742786855217	0.871560430847134	0.00308188556628988	0.0420838218039779	0.00119958309707646
2.79060889156327e-06	1.48123960561074e-05	5.63695234901154e-08	3.84723844466075e-07	3.03421680869277e-09	1.80471325324356e-05	55410	0.00539955831162298	0.154628935458184	0.820761748686975	0.00312346149111523	0.0213177270003765	0.000168127363349244
1.31449952115024e-07	2.9688368138041e-06	1.5985773379816e-08	4.64229686410207e-07	1.58495838177327e-08	3.59635180952688e-06	278060	0.00107832567151556	0.0365509157827128	0.82551345670341	0.00444499710441815	0.129083502114683	0.00440712829477543
3.71675834454501e-06	1.29975141737977e-05	5.86205047011307e-08	2.63578265784722e-07	2.38198433496392e-09	1.70388532731636e-05	58689	0.00509865702736456	0.218134300763007	0.762816250919245	0.00344040198957866	0.015469249107266	0.000139797220903098
1.19720881425215e-06	1.13705878252435e-05	6.90358694019322e-08	8.43099343862549e-07	3.36390829952918e-08	1.35135709357554e-05	74000	0.00404589190951521	0.0885930758008953	0.841419923667856	0.00510863262790675	0.0623890863392594	0.00248928156408212
6.69437793049991e-08	2.39064893483148e-06	1.07077376853346e-08	4.91682312658949e-07	6.03876782862872e-09	2.96602153230939e-06	337152	0.000889412017719526	0.0225702270114255	0.806011995796296	0.00361013484517673	0.165771659882765	0.00203598246433729
3.14087737958768e-07	4.14225514153639e-06	1.6315750485153e-08	2.76669280791556e-07	3.28106580141842e-09	4.75260897657328e-06	210411	0.00142477013101316	0.0660874352396715	0.87157499427252	0.00343300923041999	0.0582141897545796	0.000690371502808575
2.17913029580393e-06	9.8021000806369e-06	3.27253913341189e-08	1.89271097598195e-07	4.0909579925541e-09	1.22073178233657e-05	81918	0.00365551995943436	0.178510163111582	0.802969188028755	0.00268080112336226	0.0155047243249386	0.000335123411362626
2.20170373652448e-06	1.10785082736236e-05	5.57294241773298e-08	3.60558252535094e-07	4.81959351121723e-09	1.37013192803718e-05	72986	0.00410198771357229	0.16069282756432	0.808572375179556	0.00406744949423715	0.026315586488932	0.000351761272954327
9.90523507071582e-08	2.08016561088989e-06	1.08247066032196e-08	2.9228904465701e-07	1.04205240245178e-10	2.48243591809753e-06	402830	0.000744454455963606	0.0399012719663955	0.837953397195476	0.0043605180396823	0.117742835787283	4.19770111629056e-05
4.89496375027164e-09	4.73681328596044e-07	2.13133319773543e-09	2.65187077700976e-07	1.28288330469178e-09	7.47177586549719e-07	1338370	0.000224128239232568	0.00655127219872235	0.633960837588005	0.00285251222213102	0.354918405576838	0.00171697241430356
8.6982967318002e-07	6.85968072920147e-06	2.64726078161452e-08	2.68431955871948e-07	3.9162100141281e-09	8.02833117608372e-06	124559	0.00240561089033053	0.108345016430218	0.854434200427153	0.00329739857954623	0.0334355858003968	0.000487798762686128
6.83202769799353e-07	5.33189719898789e-06	3.73922938491093e-08	3.75211892467808e-07	1.39797845210124e-08	6.44168393962517e-06	155239	0.00193064530831522	0.106059653997726	0.82771791490567	0.00580473897812581	0.0582474855929738	0.00217020652550454
3.08451795821353e-07	4.1188694830172e-06	1.49774860994122e-08	2.57156702624731e-07	2.50794668666559e-09	4.70196341424936e-06	212677	0.00140959792282702	0.065600637148002	0.875989266640168	0.00318536848968726	0.0546913448635976	0.000533382858544841
1.85845201576283e-07	3.01114419437769e-06	1.17250037279121e-08	2.44263574302992e-07	1.68665686939964e-09	3.45466463085428e-06	289464	0.00103586430124258	0.0537954393362712	0.871616934241483	0.00339396294019216	0.0707054375470855	0.000488225934967978
1.19932868592348e-06	7.76155495154478e-06	2.76280395994581e-08	2.29893520044684e-07	5.90752059860739e-09	9.22431271771101e-06	108409	0.0027634811152758	0.130018216275422	0.841423658224674	0.0029951325854783	0.0249225635643597	0.000640429350065803
2.53486664620313e-06	9.27250432765456e-06	4.18718852087786e-08	1.96935288208904e-07	2.6399347789314e-09	1.20488180820543e-05	82996	0.00360814215572902	0.21038301258599	0.769577917477663	0.00347518610735299	0.0163447806139776	0.000219103215016862
4.8433285614955e-08	1.35206549236724e-06	6.30232563406787e-09	2.26211856642015e-07	3.37350667493225e-09	1.63638646693321e-06	611103	0.000490795862024829	0.0295977060392861	0.826250717473347	0.00385136748648332	0.138238650351322	0.00206155864956194
2.20051918566044e-06	8.13359055524585e-06	2.72938956189735e-08	1.2971198969162e-07	1.15835237128086e-09	1.04922739785882e-05	95308	0.00314274989708374	0.20972757575251	0.775198071632924	0.00260133272107389	0.012362619386067	0.000110400507425248
1.4066241675345e-06	1.42799678525475e-05	6.69077659229049e-08	8.73439012836605e-07	6.73452338795257e-08	1.6694284032721e-05	59901	0.00499580625680707	0.0842578312898891	0.855380669488944	0.00400782482146372	0.0523196449230558	0.0040340294766477
2.76786879744125e-07	5.28147136647897e-06	2.81118176168662e-08	6.89741232207899e-07	2.60674728953877e-08	6.30217876894325e-06	158675	0.00188887341735056	0.0439192364881989	0.838038964001741	0.00446065061743401	0.109444885252526	0.00413626364009962
9.47132365053634e-08	1.95877653359701e-06	9.03430317588857e-09	2.40231968925977e-07	1.92907210092858e-09	2.30468511430516e-06	433899	0.000691167364758827	0.0410959553292027	0.849910697751678	0.00391997289339559	0.104236352044303	0.000837021981421602
1.03754118247025e-06	6.71898034726119e-06	2.47511942907861e-08	2.06090231914424e-07	6.75110346965174e-09	7.9941140594063e-06	125092	0.00239537031463921	0.12978813846788	0.840490928366888	0.00309617727578737	0.0257802466143108	0.000844509275134502
1.10289847938377e-08	8.81850470900503e-07	3.53004827367617e-09	3.62923365150273e-07	1.33218256723603e-09	1.26066505168553e-06	793232	0.000378128245381193	0.00874854488834426	0.69951211047015	0.00280014764346521	0.287882467008219	0.00105672998982155
1.10998395902783e-06	6.3097326612682e-06	3.55978504874166e-08	2.60182413454781e-07	5.6538181492068e-09	7.72115070238743e-06	129514	0.00231367347509348	0.143758877635248	0.817201075911805	0.00461043332264056	0.0336973624118398	0.000732250718465915
7.37156105282836e-08	2.72203334002006e-06	1.01073668581119e-08	4.79910006291635e-07	6.4488313098207e-08	3.3502546367963e-06	298485	0.00100457315288682	0.0220029873904673	0.812485507854717	0.00301689511809081	0.14324583003952	0.0192487795972053
1.4627573093653e-06	8.11789867922785e-06	3.82691148792799e-08	2.73076061211253e-07	7.80495262658071e-09	9.89980611731026e-06	101012	0.00296555057821934	0.1477561572451	0.820005824662903	0.00386564286469859	0.0275839807341042	0.000788394493194508
4.73129272927554e-09	4.49952647344339e-07	1.95653396831908e-09	2.39241933845113e-07	4.45991701277721e-10	6.96328399588324e-07	1436104	0.000208876774832389	0.00679462841393907	0.646178796686097	0.00280978625814458	0.343576298175623	0.000640490466195829
3.76231855792424e-10	1.25219994404795e-07	5.55499618083485e-10	2.37719226214197e-07	1.26986871852893e-08	3.76569639278157e-07	2655551	0.000112964532076432	0.000999102998620971	0.332528120548508	0.00147515774014155	0.631275603285168	0.0337220154275615
2.59363707208037e-08	1.13385705228117e-06	5.84709094413736e-09	3.28665993037537e-07	5.52963195291906e-09	1.49983613893657e-06	666740	0.0004498499662553	0.0172928028919169	0.755987286107876	0.00389848650285432	0.219134600444133	0.0036868240532194
1.13473626469412e-06	6.35712788857531e-06	2.1102895879391e-08	1.52008517524518e-07	2.72361012620538e-08	7.69221166793539e-06	130002	0.00230501174706854	0.147517555896727	0.826436942066309	0.00274341071077873	0.0197613539624967	0.00354073736368776
3.25280789522468e-06	1.93343910656982e-05	6.92567824175959e-08	5.29332369240967e-07	1.32398454880477e-08	2.31990279580695e-05	43105	0.00693562587514995	0.140213111562428	0.833413843918102	0.00298533121916885	0.0228170063934444	0.000570706906857379
3.29533770560766e-06	1.26861770261256e-05	4.84812309642694e-08	2.39977223935089e-07	9.90869341588521e-09	1.62798818800485e-05	61426	0.00487209696360169	0.202417789630661	0.779254856982279	0.00297798419678245	0.0147407226725145	0.000608646517763045
1.88798395211189e-08	1.34493777713211e-06	5.57735854490367e-09	5.10879263207274e-07	6.7546137674739e-08	1.94782037608015e-06	513394	0.0005841759846682	0.00969280317269977	0.690483472525689	0.00286338443390129	0.262282533585249	0.0346778062824616
2.3357504615632e-06	1.34894897380223e-05	7.34544832900534e-08	5.45463127512709e-07	2.90552847788986e-08	1.64732130951672e-05	60705	0.004929813021055	0.141790824174335	0.818874232980073	0.00445902586615619	0.0331121272068491	0.00176378977258679
3.64239100529852e-07	3.42744464855639e-06	1.34300955098972e-08	1.6248802704387e-07	5.72897607333166e-09	3.97333084771334e-06	251678	0.00119129147067332	0.0916709719099965	0.862612447822937	0.00338005970925534	0.0408946632615259	0.00144185729628548
4.27729818986974e-07	4.22404592879227e-06	2.31394870984391e-08	2.93815860239377e-07	1.88444639797846e-09	4.97061554151504e-06	201182	0.00149007709957616	0.0860516802022878	0.849803388234847	0.00465525585416453	0.0591105583977276	0.000379117310972733
2.48237534607856e-05	6.46998833492464e-05	2.22294348719552e-07	7.45043741317802e-07	2.431360657817e-09	9.04934062607272e-05	11051	0.0267840221029259	0.274315604711177	0.714967929959834	0.00245647012202286	0.00823312738578104	2.68678211848035e-05
3.63002291224703e-05	7.65234110824211e-05	3.67726101452142e-07	9.96835444216055e-07	7.68277526784722e-09	0.000114195884525827	8757	0.0336804685941474	0.31787685933866	0.670106557693977	0.00322013444686769	0.00872917135635132	6.72771641442965e-05
1.90924657046117e-07	2.56175988542739e-06	8.91551275421876e-09	1.53809102387131e-07	2.35033193627346e-08	2.9389124769776e-06	340262	0.000881286477432353	0.0649643902435863	0.871669335339285	0.00303360948107837	0.0523353803803338	0.00799728455571622
2.33434562094668e-07	3.27208517387003e-06	1.21336976045448e-08	2.18683929080579e-07	1.8785184456622e-09	3.73821588109548e-06	267507	0.00112083825151377	0.0624454471115937	0.875306637697753	0.00324585256456323	0.058499545247369	0.000502517378721237
6.26589722385397e-06	2.04893574127724e-05	1.14000726092626e-07	4.79320503692128e-07	6.64745987019488e-10	2.73492406123982e-05	36564	0.00817131618949818	0.229106808216586	0.749174637173802	0.00416833241216014	0.0175259163676683	2.43058297830083e-05
2.76751797481599e-09	2.88296456019888e-07	1.37215348932525e-09	1.83784527233247e-07	1.11809708577011e-09	4.77338751803046e-07	2094948	0.000143191406841603	0.00579780703821401	0.603966166440308	0.00287459060078871	0.385019080347112	0.00234235557357691
7.9982764395332e-09	5.49384228841664e-07	3.35923560661651e-09	2.96674976256776e-07	2.37444450254413e-10	8.57654161594844e-07	1165971	0.000257263260943219	0.00932575949338376	0.640566155267131	0.00391677176773663	0.345914460095543	0.000276853376205713
3.17643874635316e-07	5.20555187453957e-06	1.33814998971852e-08	2.81976188837149e-07	1.4442502712822e-09	5.8199976881805e-06	171821	0.00174448100842384	0.054578007011996	0.894425075994656	0.00229922769975681	0.0484495362274452	0.000248153066145583
1.540147425146e-07	2.37511934896809e-06	1.461354584788e-08	2.89760364575506e-07	2.92441163503187e-09	2.83643241354111e-06	352556	0.000850568991803469	0.0542987528203861	0.837361517104828	0.00515208674746314	0.102156625764179	0.00103101756314402
9.55676854720443e-07	1.02268389779966e-05	3.72218816008738e-08	5.12177348058589e-07	6.94837495732578e-09	1.17388634373338e-05	85187	0.00351548586057671	0.0814113614850521	0.871194986856355	0.00317082499507532	0.0436309145934589	0.000591912070058457
6.37971955876999e-07	5.7944987258932e-06	2.96947844935127e-08	3.46786031784111e-07	4.2265494427377e-09	6.81317804749055e-06	146774	0.00204187291265034	0.093637939802847	0.850483971724097	0.00435843365409332	0.050899305634885	0.000620349184077824
1.38915786905829e-05	4.34522412861118e-05	1.61233376078623e-07	6.48512940639422e-07	1.71683935277374e-08	5.81707346869405e-05	17191	0.0173003286022246	0.238807000897336	0.746977694539364	0.00277172665853954	0.0111484399179338	0.000295137986826764
3.81406009466806e-06	1.38745884478744e-05	5.46538837476347e-08	2.55634729427906e-07	3.87351129585665e-09	1.80028106670139e-05	55547	0.00538633322124527	0.211859146064146	0.770690127475289	0.00303585283201226	0.0141997121536305	0.000215161474922024
2.65275345125739e-06	1.11611084631702e-05	3.74528808296006e-08	2.02609788693413e-07	3.83621429563425e-09	1.40577607982463e-05	71135	0.00420847731765073	0.188703840485629	0.793946391843757	0.00266421383655019	0.0144126644066023	0.000272889427462219
4.15749993801112e-07	3.84812509620662e-06	1.32649740273946e-08	1.578640298947e-07	3.37924330016062e-09	4.43838333722998e-06	225307	0.00133063187933868	0.0936714930217325	0.867010531498672	0.00298869498633106	0.0355679124357077	0.000761368057557106
1.80831257030108e-06	9.93994775293518e-06	6.17228312110381e-08	4.3623891847955e-07	1.1855829772024e-10	1.22463406312246e-05	81657	0.00366718408154021	0.147661462697715	0.811666770691584	0.00504010406616185	0.0356219814241708	9.68112036814906e-06
7.06892833703403e-07	5.21381935285837e-06	1.98074171050618e-08	1.87841396675699e-07	9.85521292476932e-10	6.12934652163501e-06	163150	0.00183712001726277	0.115329233093325	0.850632173340981	0.00323157077759378	0.0306462354531054	0.000160787334995386
5.11997817808736e-08	1.51773206615087e-06	6.09341544179667e-09	2.32247830571239e-07	1.19619316468019e-08	1.81923502559158e-06	549682	0.000545622098237164	0.0281435774161309	0.834269374105378	0.00334943828371774	0.127662356597227	0.00657525359754554
1.89101847568228e-06	7.70375608626155e-06	5.96984239590094e-08	3.12699761575123e-07	1.55312275197754e-09	9.96872587022994e-06	100314	0.00298616518025829	0.18969510249344	0.772792449762073	0.00598857113096966	0.0313680770888638	0.000155799524652965
2.73218190391445e-06	1.86742075201368e-05	5.75145716420216e-08	5.05487126717915e-07	1.66508361435077e-08	2.19860419585547e-05	45483	0.0065741799941168	0.12426892976302	0.84936650058883	0.0026159584226411	0.0229912745400375	0.000757336685470525
4.86831060824493e-07	4.79524435740777e-06	2.1428687448e-08	2.71389387871441e-07	9.23588256378063e-09	5.58412937611548e-06	179079	0.00167384105310209	0.0871811929907593	0.85872730275879	0.00383742675082978	0.0486001253896858	0.00165395210993579
2.85479397820958e-06	1.96129046554267e-05	9.53540760768107e-08	8.42381657825181e-07	7.42494092326562e-09	2.34128593084616e-05	42712	0.0069993298053842	0.121932735365553	0.837697967472879	0.00407272237963473	0.0359794438913635	0.000317130890569278
3.09476844633452e-09	4.01656356831174e-07	1.31685205418853e-09	2.19750788605481e-07	5.65520865900995e-09	6.31473974596188e-07	1583597	0.000189424309124386	0.00490086459748963	0.636061616138691	0.00208536235405525	0.347996588055757	0.0089555688540075
2.40963201429917e-06	1.34149734717249e-05	6.61656990225254e-08	4.73640278248215e-07	9.98910244273282e-09	1.63744005657375e-05	61071	0.00490031447872352	0.147158487092418	0.819265011740028	0.00404080129571114	0.0289256560169463	0.000610043854895943
7.75872986576592e-07	5.72453250094125e-06	2.78988743999732e-08	2.64666363125293e-07	2.25290573767442e-09	6.79522363078078e-06	147162	0.00203649753477708	0.114179168888875	0.842434747108314	0.00410565949199933	0.038948881965623	0.000331542545188547
2.57231465664257e-06	8.84202497661976e-06	4.66906804073725e-08	2.06355187600046e-07	1.03086929793704e-08	1.16776941942491e-05	85633	0.0034971992176559	0.220275904973548	0.757172163403128	0.00399827908067383	0.0176708846941436	0.000882767848506183
6.90602752908628e-10	2.71157209549127e-07	1.38092533050146e-09	6.97193574033043e-07	1.25261408147745e-08	9.82948452480355e-07	1017347	0.000294841206461394	0.000702582878243486	0.275861067653033	0.00140488072087285	0.709288032626489	0.0127434361213615
9.72690093479099e-07	5.66515434961282e-06	2.42742402976151e-08	1.81778117197081e-07	6.64266355668662e-09	6.8505394641433e-06	145974	0.00205305846519555	0.14198737173478	0.826964705373211	0.00354340565800254	0.0265348616920657	0.000969655541940203
5.3517339583697e-07	4.41872095880099e-06	1.86732140463869e-08	1.98235454926146e-07	6.50349759379945e-09	5.17730652120429e-06	193151	0.00155199039242526	0.103369076882951	0.853478723097344	0.00360674299848936	0.0382893023842124	0.00125615463700354
5.78253625782592e-06	2.41340823872796e-05	8.16505219291836e-08	4.38186888931296e-07	2.68794775919571e-09	3.04391440037252e-05	32852	0.00909031317967857	0.18997039657614	0.792863373041175	0.00268241846482907	0.0143955062887994	8.83056290566764e-05
1.37990936144441e-06	7.17912981815311e-06	4.10228025981538e-08	2.74414541058142e-07	1.64648384940066e-09	8.87612300710322e-06	112662	0.00265930648324486	0.155463073274235	0.808813691789527	0.00462170280485351	0.030916036296313	0.000185495835071578
2.07709064405255e-07	2.90369490631526e-06	1.08103151266147e-08	1.94310329873206e-07	1.13749876755815e-08	3.32789960339592e-06	300490	0.000997873335212396	0.0624144623213094	0.872530800914853	0.00324838979985557	0.0583882788035206	0.00341806816046193
1.17715334193287e-06	6.64603164188045e-06	2.70405517503928e-08	1.96293331195853e-07	5.60661386984282e-10	8.04707952814655e-06	124269	0.00241122189489762	0.146283299154122	0.825893619993986	0.00336029383775966	0.0243931143602186	6.96726539141606e-05
3.20228858350209e-08	1.06825191648138e-06	4.46270822857494e-09	1.9141304958226e-07	4.62585567902459e-09	1.30077641580626e-06	768772	0.000390157047487349	0.0246182860066479	0.821241762612406	0.00343080346041545	0.147152921329386	0.00355622659114505
3.27498173703247e-07	3.40179642915706e-06	1.48472198726222e-08	1.98291581000152e-07	2.32012880060763e-09	3.94475353253369e-06	253501	0.00118272841868239	0.0830212004380656	0.862359688913722	0.00376378897950715	0.0502671660890284	0.000588155579676338
7.66905931555748e-07	5.88409742600687e-06	2.66838433441397e-08	2.63238886456208e-07	3.83546744066488e-09	6.94476155480363e-06	143993	0.00208126685525711	0.110429411507338	0.847271339638276	0.00384229798727685	0.0379046687750033	0.000552282092106088
3.56762059132155e-09	4.10789312268489e-07	1.58162288263005e-09	2.34157618097552e-07	7.70588551642503e-10	6.50866762391636e-07	1536413	0.000195241030237825	0.00548133780593157	0.631141941799313	0.00243002558130072	0.359762752728578	0.00118394208487609
5.55494824125067e-07	4.77024701787365e-06	1.15654192196106e-08	1.27698095066923e-07	7.66220634079887e-09	5.47266756262605e-06	182726	0.00164045773718713	0.101503483953356	0.871649330657435	0.00211330563884297	0.023333793548689	0.00140008620167715
7.14783203746156e-07	5.15177005451351e-06	2.0228980427905e-08	1.87463447670002e-07	6.1787895232733e-10	6.0748635653099e-06	164613	0.00182080492498959	0.117662429133039	0.848047038279567	0.00332994810672313	0.0308588737268931	0.00010171075377819
1.02378877848039e-06	6.09339179321899e-06	2.2119856150129e-08	1.69274351461841e-07	1.3601226322665e-08	7.32217600563402e-06	136571	0.00219424995007111	0.139820290811453	0.832183190970888	0.00302094024141306	0.0231180391363979	0.00185753883984756
2.41296952177461e-06	1.12796968572674e-05	3.7670402941179e-08	2.26419120249566e-07	2.27784969003114e-09	1.39590337519228e-05	71638	0.00417898300096109	0.172860784253225	0.808057137601926	0.00269863972038825	0.0162202573812373	0.000163181043223524
5.5308145521422e-07	4.22135763313325e-06	1.2837248343602e-08	1.25977613519215e-07	4.93975529779179e-09	4.91819370550808e-06	203327	0.00147437378143378	0.112456216312668	0.858314634579274	0.00261015509194464	0.0256146099691291	0.00100438404698448
6.0458097733602e-08	2.51072935442727e-06	1.04649393676251e-08	5.58819508969884e-07	6.07827587633506e-09	3.14655017637471e-06	317808	0.000943521141794412	0.0192140898268651	0.797930817464349	0.00332584538018784	0.177597520346466	0.00193172698213194
2.74910142263476e-07	5.75988571728504e-06	1.77816670758002e-08	4.79062467264995e-07	3.6492996077849e-08	6.56813298996716e-06	152250	0.00196850631309131	0.0418551425014388	0.876944137106127	0.0027072635561676	0.0729373884476402	0.00555606838862614
1.63883598790219e-06	7.73957873478455e-06	2.37391046797572e-08	1.4414727068566e-07	5.36213255395982e-10	9.54683731130755e-06	104747	0.00285996734382521	0.171662712421119	0.810695571989853	0.00248659361269725	0.0150989553906955	5.61665856357346e-05
1.31373358983396e-07	1.99294551289303e-06	1.37590324866752e-08	2.68369689344698e-07	4.59431831942631e-09	2.41104191202722e-06	414758	0.000723051917463802	0.0544882103990205	0.826590986640022	0.00570667495162142	0.111308595676402	0.00190553233293376
2.02660682320086e-07	2.76223850323256e-06	1.15659786437701e-08	2.02691137297991e-07	5.81406861552936e-10	3.17973770835596e-06	314491	0.000953467989387446	0.0637350312849762	0.868700111953806	0.00363740022121199	0.0637446091120482	0.00018284742795768
3.46630179080979e-08	1.1413318903755e-06	5.01592060920258e-09	2.12352262214292e-07	1.06782609937365e-10	1.39346987371703e-06	717633	0.00041795388630339	0.0248753263790595	0.819057456427844	0.00359959027734328	0.152390996188422	7.6630727331425e-05
3.62112841304957e-07	3.5775377603318e-06	1.16833120096761e-08	1.48410969024941e-07	1.67129872033329e-09	4.10141618139171e-06	243818	0.00122967071225633	0.0882897090394966	0.872268894964436	0.00284860435833939	0.0361852985557251	0.000407493082003246
1.06004732224382e-06	6.45983724910411e-06	2.09824424887843e-08	1.64404555830687e-07	3.18621705322484e-09	7.70845778672062e-06	129728	0.00230987437404517	0.137517432354623	0.83801941034593	0.00272200264557857	0.0213278142502002	0.000413340403668519
3.65637104973326e-07	3.96523445969622e-06	1.79039361974647e-08	2.49649169168045e-07	1.52749692877662e-08	4.61369963932282e-06	216746	0.00138315564201352	0.0792503052988062	0.859447898580199	0.00388060289943204	0.0541104078471582	0.0033107853744047
1.09278660069877e-07	2.23527062093234e-06	1.04372400619416e-08	2.74501427996026e-07	1.43404565078715e-08	2.64382840556806e-06	378239	0.000792835110163148	0.0413334919315222	0.845467359464302	0.00394777514303126	0.103827248174621	0.00542412528652376
5.02513753543657e-07	4.08562709050941e-06	1.58020362909955e-08	1.65189573272417e-07	3.86362189451633e-09	4.772996075511e-06	209512	0.00143087755701421	0.105282666399397	0.855987942557025	0.00331071638044533	0.0346091994753488	0.000809475187783952
4.10892471956658e-07	4.16853000631338e-06	2.79580068852005e-08	3.64689777994662e-07	1.44368914988878e-09	4.97351395229979e-06	201065	0.00149094533111183	0.082616129339832	0.838145835377786	0.00562137899950445	0.0733263808028581	0.000290275480019757
5.26468919676868e-07	4.13626855823397e-06	1.22311923108173e-08	1.23555846871408e-07	1.86996616199158e-09	4.80039448325505e-06	208316	0.0014390853237618	0.109672011646818	0.861651802297141	0.00254795566353612	0.0257386861230677	0.000389544269437538
1.16833376123946e-06	6.65038775394865e-06	2.07439849550533e-08	1.51821420726721e-07	1.62629863203281e-09	7.99291321950193e-06	125111	0.0023950109226768	0.146171205561052	0.832035525885901	0.00259529715704156	0.0189945038257505	0.000203467570255211
1.83338958033139e-06	1.05161571637082e-05	6.3943637585603e-08	4.71595959812455e-07	1.71015839512931e-08	1.29021879253889e-05	77506	0.00386319991659323	0.142099122329759	0.815067740798791	0.00495603055507931	0.0365516269441749	0.00132547937219552
2.6453356486305e-07	2.82537746726895e-06	1.11835737428403e-08	1.53579693202756e-07	5.97560105781649e-09	3.26064990013542e-06	306687	0.000977718286510609	0.0811290917347685	0.866507461335121	0.00342986033010653	0.0471009454883143	0.00183264111169013
8.81094172230859e-06	2.49465893308463e-05	8.61084103907635e-08	3.13479683922351e-07	2.80767899734765e-10	3.41573999153677e-05	29276	0.0101950693222385	0.257951183173766	0.730342162830215	0.00252092988939778	0.00917750428015787	8.21982646309227e-06
5.46964491560365e-07	7.1183322034983e-06	2.69186225682352e-08	4.50460184547147e-07	2.23416759748498e-09	8.14490966977154e-06	122776	0.00244049997769646	0.0671541507194772	0.873960853110108	0.00330496268953591	0.0553057311634718	0.000274302317406504
3.15405365254785e-06	1.93494844157739e-05	7.24912030311157e-08	5.71848904361834e-07	2.88541648523515e-08	2.31767323405671e-05	43147	0.00692898340387238	0.136087072422509	0.834866802250023	0.00312775769965776	0.0246734050322058	0.00124496259560486
4.20258735042084e-07	4.71730797242021e-06	1.66893520008264e-08	2.40870873058872e-07	9.53060941783679e-09	5.40465754193983e-06	185026	0.00162008788264889	0.0777586242571153	0.872822734061164	0.00308795735369318	0.0445672776100479	0.00176340671797978
6.52262187012302e-08	1.48399038094739e-06	8.55245359559326e-09	2.5018346776671e-07	9.47974969339171e-09	1.81743227070432e-06	550227	0.000545081565705652	0.0358892156547615	0.816531325468484	0.00470578944451056	0.137657656793865	0.00521601263837908
6.06201728539706e-08	2.18136476905254e-06	1.03151157508924e-08	4.77269359873339e-07	3.90581106872059e-09	2.73347522859946e-06	365835	0.000819707545429593	0.0221769607493499	0.798018853885936	0.00377362693576613	0.174601677337268	0.00142888109167969
9.3851454699289e-08	2.18848010735321e-06	1.38423189435042e-08	4.15027474848851e-07	3.29556450142875e-09	2.71449692034628e-06	368392	0.000814018688273799	0.0345741614204213	0.806219410657512	0.00509940491726119	0.152892962131601	0.00121406087320531
1.16199983602968e-06	1.37472057819387e-05	5.2969838202673e-08	8.05845346633753e-07	3.01008862725469e-08	1.57981216890774e-05	63299	0.00472826036006635	0.0735530374369171	0.870179762664024	0.00335292000183133	0.0510089340045345	0.00190534589269294
1.82545544858328e-06	7.74886814430613e-06	4.1970050777843e-08	2.29068388437598e-07	4.24196433871635e-09	9.84960399644357e-06	101527	0.00295053434366666	0.185332877265158	0.786718750023254	0.00426109017103604	0.0232566089479647	0.000430673592587886
1.50051782454593e-07	2.15502321184129e-06	1.03294251318355e-08	1.90741305657387e-07	9.37120588008441e-09	2.51551693096519e-06	397533	0.000754371347227334	0.0596504760542476	0.856691992533884	0.00410628328701894	0.0758258882337162	0.00372535989113329
2.05947452146058e-07	2.53197829473334e-06	1.42632698552183e-08	2.25465719844361e-07	3.40783078834362e-11	2.97768881488686e-06	335831	0.00089290909365991	0.0691635241118651	0.850316622097915	0.00479004716137883	0.0757183620790568	1.14445497840684e-05
9.59970593149363e-07	9.89265725922001e-06	3.66263290623724e-08	4.85329769791484e-07	1.14809154479925e-08	1.13860648666712e-05	87827	0.00341001156578835	0.084311006865888	0.868839004086245	0.00321676799590202	0.0426248906426064	0.00100833040935845
1.06384192201808e-08	9.56089246967468e-07	3.42173618303891e-09	3.95411609663541e-07	9.39472226496197e-10	1.36650048426073e-06	731796	0.000409866407175996	0.00778515583617678	0.699662574568871	0.00250401388250518	0.289360753411996	0.000687502300450665
2.21368915880613e-06	1.05609508239042e-05	3.92476301234611e-08	2.40749851772911e-07	1.85807766807026e-09	1.30564955422747e-05	76590	0.00390931289649288	0.169546962401862	0.808865655390421	0.00300598502840091	0.0184390865828739	0.000142310596442523
2.46758023695661e-07	3.73494593714776e-06	1.35569865028615e-08	2.63842687587884e-07	2.58749439931696e-09	4.26169112933349e-06	234649	0.00127769311730708	0.0579014330713011	0.876399960438216	0.00318112835760149	0.0619103261078304	0.000607152025051058
9.30654363917826e-08	1.59150657501611e-06	6.53478141963393e-09	1.43683631145079e-07	2.06186502323064e-09	1.83685228899584e-06	544410	0.000550904389230666	0.0506657159910551	0.866431440650107	0.00355759766791392	0.0782227466007231	0.00112249909020056
6.22114335232968e-07	6.22536783054756e-06	3.6232021001461e-08	4.66185377861092e-07	4.08664375869721e-09	7.35398620840177e-06	135981	0.00220377209549139	0.0845955265080883	0.846529712475556	0.00492685463022308	0.0633922018140971	0.000555704572035818
2.44955422810831e-06	2.01668323948104e-05	7.15866752318461e-08	7.57877402148764e-07	2.28356035100255e-08	2.34686863038093e-05	42610	0.00701596092906398	0.104375430153954	0.859308106714818	0.00305030602502137	0.0322931327445349	0.00097302436167119
7.73567988071079e-09	6.3611829633026e-07	2.68347203892959e-09	2.83728843692469e-07	3.54729063829816e-09	9.33813582580667e-07	1070878	0.000280104968858108	0.00828396590605658	0.681204801682469	0.0028736699583161	0.303838848550866	0.00379871390229188
4.92721766240607e-07	4.10983519201214e-06	2.40038396282863e-08	2.57432044779127e-07	5.12597506138329e-09	4.88911881772154e-06	204536	0.00146566409457127	0.100779257901167	0.840608572881325	0.00490964538257484	0.0526540782453508	0.00104844558958216
8.34123756177385e-07	6.36045521406376e-06	2.31058742778037e-08	2.26540321869615e-07	9.49871040030923e-09	7.45372387678887e-06	134161	0.00223362723064735	0.111906983672265	0.853325843457981	0.00309991014689397	0.0303929050249726	0.00127435769788689
9.55675028275988e-09	6.05775351999952e-07	2.48282470538999e-09	2.02352446459886e-07	4.51862522987809e-09	8.24685998677866e-07	1212583	0.000247375299311958	0.0115883503516262	0.734552730337522	0.00301063036036801	0.245369082031581	0.00547920691890287
4.94641873099478e-07	4.24469446749814e-06	2.18273502448333e-08	2.4083341115619e-07	6.37646564255342e-10	5.0026347485629e-06	199895	0.00149966855013794	0.0988762717968913	0.848491780999505	0.00436317087732692	0.0481413141795678	0.000127462146709495
1.40890816336641e-06	1.03509217694136e-05	3.59077652774958e-08	3.39204825756368e-07	2.05116288537707e-08	1.21554541526677e-05	82268	0.00364001742538411	0.115907488578467	0.851545457653014	0.00295404555243339	0.0279055658057766	0.0016874424103084
1.6401753410531e-08	9.37101766979837e-07	3.91293575617498e-09	2.8745293704494e-07	1.77048210875262e-09	1.24663987530024e-06	802156	0.00037392226935351	0.0131567694371888	0.751702063720807	0.00313878597476485	0.230582177531993	0.00142020333524646
1.87528242386423e-07	2.72595179107605e-06	1.12435802249115e-08	2.10144323334497e-07	4.70227587569805e-09	3.13957021289758e-06	318515	0.000941429119699078	0.0597305457976521	0.868256355560275	0.00358124821630745	0.0669341053342937	0.00149774509147168
1.05679432306644e-06	6.66341603522187e-06	3.78434001084932e-08	3.06802680121635e-07	5.01779463851813e-09	8.06987423315696e-06	123918	0.00241804384912592	0.130955488590436	0.82571497927981	0.0046894659092709	0.0380182728079038	0.000621793412579016
5.90631675693694e-07	4.72899535692977e-06	1.86855554617431e-08	1.92361864304191e-07	1.05998631718665e-08	5.54127431556126e-06	180464	0.00166100590077845	0.106587698435188	0.853412967419711	0.00337206830011455	0.0347143731477057	0.00191289269728074
1.87782042559403e-07	4.14255251446471e-06	2.03227707277815e-08	5.76475289443924e-07	3.58824111502633e-08	4.96301502834608e-06	201490	0.00148780032934415	0.0378362832848365	0.834684660595358	0.00409484368105048	0.116154250219152	0.00722996221960284
2.49407628270003e-06	1.50833589148918e-05	5.20441319837101e-08	4.04710019872098e-07	1.22335615589498e-08	1.80464229110066e-05	55413	0.00539934657087082	0.138203360023159	0.835808790987182	0.00288390293413595	0.0224260520695912	0.000677893985931609
4.97984345441012e-07	4.03249683352272e-06	1.96661267500148e-08	2.04755562846406e-07	3.18542617894687e-09	4.7580882947391e-06	210168	0.00142641159085866	0.104660593623624	0.847503573647709	0.00413319920350347	0.0430331574705747	0.000669476054588756
7.44374885298362e-06	1.73617123872109e-05	6.24943676253516e-08	1.87414706337585e-07	4.59738743196148e-09	2.50599677015894e-05	39904	0.00748989440443437	0.297037447997649	0.692806654579596	0.00249379282405811	0.00747864915746475	0.000183455441232268
1.57317783812298e-06	8.33022729879255e-06	3.52483384491776e-08	2.39983386061702e-07	7.20574659662779e-10	1.01793574360861e-05	98238	0.0030491646000147	0.154545888382505	0.818345101947368	0.00346272725665585	0.0235754945799383	7.07878335334139e-05
1.91679128172233e-06	8.17287105141593e-06	2.35511608819381e-08	1.29113506420105e-07	1.96794767572477e-09	1.0244294948116e-05	97615	0.00306858646122288	0.187108170101529	0.797797319660242	0.00229895380806751	0.0126034546129355	0.000192101817225273
2.00056740876072e-06	1.15622745989207e-05	4.83780577603742e-08	3.59510708168021e-07	2.41844563676593e-09	1.39731492192465e-05	71566	0.00418319999463423	0.143172263987931	0.827463760495368	0.00346221578266254	0.0257286816684697	0.00017307806556841
3.00932404783993e-06	2.00623715417506e-05	7.19044263973658e-08	6.16412161891654e-07	2.54412536854295e-08	2.3785453431565e-05	42043	0.00711032208547835	0.12651951565684	0.843472318048241	0.00302304207082904	0.025915510236758	0.00106961398733173
2.77960801386602e-07	4.38319501152044e-06	1.32738132136673e-08	2.69139387092507e-07	5.39952067420888e-09	4.94896853388743e-06	202062	0.00148359262078512	0.056165400827122	0.885678496742721	0.00268213732271211	0.0543829255024778	0.00109103960496745
5.1578973818101e-06	1.33208475596034e-05	6.8993650159324e-08	2.29101309363255e-07	2.2580864897221e-09	1.87790979874258e-05	53251	0.00561794230389301	0.274661615018131	0.709344376845088	0.00367395975065049	0.0121998037135041	0.000120244672626666
5.57071637223977e-06	3.70309574944848e-05	1.4951347661727e-07	1.27815928651469e-06	2.63081561191283e-08	4.40556547859757e-05	22699	0.0131300267408038	0.126447249491639	0.840549474849094	0.0033937408794311	0.0290123774739938	0.000597157305842679
1.58830914706057e-07	3.66903250749798e-06	1.44350997967592e-08	4.28763061080222e-07	2.12304465399564e-08	4.29229202962097e-06	232976	0.00128686165494596	0.0370037531486605	0.854795638828416	0.00336302835341654	0.0998914002405572	0.00494617942894979
2.55878734727676e-09	2.94129281028888e-07	1.72628296530782e-09	2.55137959831855e-07	8.74980253503847e-10	5.54427291426832e-07	1803663	0.000166314401755074	0.00461519010128751	0.530510105792122	0.00311363273778458	0.460182901846789	0.00157816952201625
9.84715429397935e-07	7.02016486670776e-06	3.20951421927753e-08	2.9419948894282e-07	2.84469035841679e-09	8.33401961759971e-06	119990	0.00249709336616566	0.118156120885343	0.842350412984707	0.00385109990921992	0.0353010314880388	0.000341334732691222
6.99488764058635e-06	3.41079867628346e-05	2.10719199115898e-07	1.32128190464908e-06	1.05886643519316e-08	4.26454641715379e-05	23449	0.0127124178750813	0.164024188186814	0.799803388834931	0.00494118667036422	0.0309829411009417	0.00024829520694955
2.70993744684224e-07	3.69829427680591e-06	2.42533732890185e-08	4.25579312367372e-07	4.97254451802888e-09	4.42409325166455e-06	226035	0.00132635052997987	0.0612540760939575	0.835944015288203	0.00548211168014898	0.0961958277455497	0.00112396919214078
1.03887659808851e-05	3.98644317361005e-05	1.88928042931509e-07	9.32241473440052e-07	3.98930194295089e-09	5.13783565353e-05	19463	0.0152957167486418	0.202201212367456	0.775899316839984	0.00367719124689604	0.0181446339724694	7.76455731940355e-05
4.63936097820894e-06	2.1989229900569e-05	7.91481454327542e-08	4.82371963321257e-07	1.76959051220638e-09	2.71918805780442e-05	36776	0.00812449154861616	0.170615672016262	0.808668964158515	0.00291072716377923	0.0177395587604464	6.50779009979625e-05
1.74948864536203e-07	2.76839288452032e-06	6.70768832270088e-09	1.36474931355343e-07	1.0376384639446e-09	3.08756200719851e-06	323880	0.000925841176446229	0.0566624618803823	0.896627461429418	0.00217248700011925	0.0442015192042	0.000336070485880247
1.91028506937395e-06	1.10611554880048e-05	5.50151878841838e-08	4.09597192106571e-07	6.5344035636386e-10	1.34367063777258e-05	74423	0.00402292526356585	0.142169145895802	0.823204375913204	0.00409439533302469	0.0304834518662672	4.86309917024811e-05
8.28889056283998e-07	6.12620527477099e-06	2.64643907036415e-08	2.51490172049134e-07	3.44920559732919e-09	7.2364980994051e-06	138188	0.00216860246151818	0.11454284170297	0.84657042544855	0.00365707146469327	0.0347530212258066	0.000476640157980936
1.18468990856358e-07	3.3791379133879e-06	1.21722411923487e-08	4.46434645512075e-07	1.81575472330495e-08	3.97437133818173e-06	251612	0.00119160324715339	0.029808234001244	0.850232055803284	0.0030626834174779	0.112328367815856	0.00456865896213829
1.26329737302925e-08	6.63937269907628e-07	3.11524014608294e-09	2.10509879037884e-07	2.87336888091774e-09	8.93068731702806e-07	1119735	0.000267884851596456	0.0141455783657382	0.743433563777007	0.00348824232166671	0.235715204849359	0.00321741068622917
9.66298051216969e-08	1.94874840856448e-06	1.23099400249864e-08	3.19199336027269e-07	1.61837871254443e-09	2.37850586845098e-06	420432	0.000713298091021275	0.0406262630685153	0.81931620788206	0.00517549281179756	0.134201618024659	0.000680418212967628
1.92387640493902e-06	1.39840501035837e-05	6.70635745443352e-08	6.26802588977159e-07	2.63699438311955e-08	1.66281626158754e-05	60139	0.00497606840605469	0.115699879137713	0.840985888015835	0.00403313198779447	0.0376952405059314	0.00158586035272589
2.77554369380108e-05	5.42444782336049e-05	2.31267611119425e-07	5.81182444957931e-07	6.65165383983025e-09	8.28190168815329e-05	12075	0.0245405946373076	0.335133620068361	0.654976118724013	0.00279244574286891	0.00701749992745355	8.03155373040108e-05
9.77780662026957e-09	6.10097836740341e-07	2.58574571094558e-09	2.07445843236205e-07	8.31103900204214e-09	8.38218271309804e-07	1193007	0.00025143397197025	0.0116649886490672	0.727850796889692	0.00308481191528441	0.247484277468743	0.00991512507721321
4.18773775005354e-08	2.16640326700309e-06	1.16021953891317e-08	7.71778585025594e-07	3.22865919940418e-08	3.02394801691239e-06	330694	0.000906774408096056	0.0138485771800054	0.716415512067928	0.00383677077920743	0.255222173367127	0.0106769666057316
5.58500382977087e-07	5.43836866679556e-06	3.59316736222329e-08	4.49872929630246e-07	1.83939672541256e-09	6.48451304975054e-06	154214	0.00194346923549915	0.0861283459054142	0.838670324983736	0.00554115218005693	0.0693765169687726	0.000283659962020327
3.45756060885147e-06	1.40901201364878e-05	6.17517895624629e-08	3.23566594855851e-07	5.69619384409924e-10	1.79335687491419e-05	55761	0.00536567194806636	0.192798246529537	0.785684117510739	0.00344336313793748	0.0180425100760457	3.17627457411218e-05
2.24905258915677e-06	8.47810534607413e-06	4.10712017083496e-08	1.99064976346618e-07	4.21016440277776e-10	1.09677151297262e-05	91177	0.00328492537056368	0.205061178427318	0.773005611998041	0.00374473636692414	0.0181500863208131	3.83868869037892e-05
3.03411824205077e-06	2.0284751294949e-05	1.0193466883064e-07	8.76318396785552e-07	6.85874761549121e-09	2.43039813502315e-05	41146	0.00726476609165949	0.124840378962102	0.8346266812271	0.00419415516172906	0.0360565778979749	0.000282206751093721
1.06596011986171e-05	3.05360180800964e-05	8.91149394685627e-08	3.28249616925428e-07	8.40264316850543e-09	4.1621386478276e-05	24026	0.0124090407359478	0.256108748423862	0.73366172210612	0.00214108531716202	0.00788656132579235	0.000201882827062744
1.55680436734386e-06	8.23322448584177e-06	4.09291072804491e-08	2.78311668889313e-07	4.73700972753708e-09	1.01140066390829e-05	98873	0.00302961875058616	0.153925582896891	0.814041831258705	0.00404677480854019	0.0275174496933639	0.000468361342500226
6.52889238076192e-08	2.16530934820083e-06	7.91956646461915e-09	3.37720401313972e-07	1.90084217947468e-08	2.59524666158179e-06	385320	0.000778271997898261	0.025157116960831	0.834336627903063	0.00305156599634819	0.130130367303173	0.00732432183658461
3.41918953870497e-06	1.64748226776995e-05	7.55188689261475e-08	4.67877059799383e-07	5.28991826379995e-09	2.04426980633938e-05	48917	0.00611410443149041	0.167257253817568	0.805902558782127	0.0036941732784958	0.0228872460155931	0.000258768106215513
7.85755549368928e-08	2.87375200014851e-06	1.26241542642721e-08	5.93682044501455e-07	3.37204069723651e-08	3.5923541608235e-06	278369	0.00107712766509571	0.021872997878049	0.799963442215214	0.00351417307400954	0.165262671196473	0.00938671563625429
2.15093038309064e-06	1.01966403541383e-05	4.19284336528623e-08	2.55566961173147e-07	5.08359169793736e-09	1.26501497237529e-05	79050	0.00378787674834247	0.170032009901977	0.806048985727996	0.00331446145448652	0.0202026827155472	0.000401860199993681
4.05747824291126e-07	4.24429362723189e-06	1.54193251904164e-08	2.07385414869911e-07	2.41574413266414e-09	4.87526193571601e-06	205117	0.0014615130939345	0.083225851172966	0.870577557307913	0.00316276856376781	0.0425383123213569	0.000495510633996192
6.74230953803076e-07	6.57699175243242e-06	2.22414650038363e-08	2.78967852741971e-07	3.76963685323677e-09	7.55620166083454e-06	132342	0.00226430165539737	0.0892288194606773	0.870409770364179	0.00294347160149506	0.0369190587101351	0.000498879863513387
1.47250657210851e-07	2.30231385834588e-06	1.24592672022783e-08	2.50472326946678e-07	2.65426047238561e-09	2.71515037017807e-06	368304	0.000814214564164195	0.0542329658158838	0.847950774157264	0.00458879454306655	0.0922498914600634	0.000977574023722131
7.03527172527536e-07	9.12683409464403e-06	4.6196729968318e-08	7.70630093235975e-07	1.6938888853362e-09	1.06488819792612e-05	93907	0.00318958403821656	0.0660658249286321	0.857069701065204	0.00433817653893494	0.0723672301690248	0.000159067298204174
7.5200814930097e-06	1.79713501039955e-05	7.52213490164822e-08	2.31133167772877e-07	3.28170425705083e-09	2.58010678180516e-05	38758	0.00771054029299845	0.291463963663873	0.696535129116707	0.00291543549852049	0.00895827914576335	0.000127192575136553
3.06608240594259e-05	9.18319164145774e-05	3.88999855782356e-07	1.49838175709137e-06	2.25902300348952e-08	0.000124402712316912	8038	0.0366352121147805	0.246464273072426	0.738182590268921	0.00312694030972083	0.0120446068191367	0.000181589529795358
6.63843720270752e-08	1.76397838813027e-06	7.76401580293557e-09	2.65264113525022e-07	3.9230941210807e-09	2.10731398360639e-06	474538	0.000631995068144486	0.0315018893926131	0.837074304945986	0.0036843184562599	0.125877831015508	0.00186165618963286
1.44656887090386e-06	1.14569781150598e-05	4.43203229553653e-08	4.51354221677675e-07	4.78332608733169e-09	1.34040048566841e-05	74605	0.00401315409490821	0.107920646580676	0.854742909865978	0.00330649857480949	0.0336730869992636	0.000356857979273741
4.84295965197574e-09	3.73606298962347e-07	1.96942273988008e-09	1.95343593365551e-07	2.25995873086194e-10	5.7598827059284e-07	1736146	0.00017278160249834	0.00840808728099808	0.648635255328742	0.00341920632837373	0.339145089125673	0.000392361936213711
1.41789355921545e-06	9.75862122047783e-06	4.6758169108887e-08	4.13785971878953e-07	1.92261282029194e-08	1.1656285048884e-05	85791	0.00349079884041048	0.121641977119563	0.83719823078727	0.00401141263385315	0.0354989578706784	0.00164942158863558
2.3192481122376e-07	3.2696266851879e-06	1.38588054985434e-08	2.51212425873338e-07	4.04508393359127e-09	3.77066781171713e-06	265205	0.00113056290788516	0.0615076222050289	0.86712138232589	0.0036754246702608	0.0666227942680895	0.00107277653073055
2.33925978050775e-07	3.07307505421968e-06	2.07769240354896e-08	3.50943975333757e-07	3.66751287019607e-09	3.6823894445099e-06	271563	0.00110410889009471	0.0635255943391694	0.834532876146859	0.00564223973280883	0.095303329705385	0.000995960075777424
5.65363706647633e-09	5.75602204871103e-07	2.16976800235945e-09	2.84038750512927e-07	8.3197177310361e-10	8.6829633222597e-07	1151681	0.000260455088459177	0.00651118386275182	0.662909865570302	0.00249887961267442	0.327121905242607	0.000958165711665236
1.14789943303081e-07	2.77464651422667e-06	1.54464708785349e-08	4.80072020267247e-07	3.14722006980843e-09	3.38810216874534e-06	295150	0.00101591598008843	0.0338803074954464	0.818938265741307	0.00455903337892993	0.141693489852764	0.000928903531552557
2.9269496464705e-06	1.7327415531147e-05	6.69500905595838e-08	5.09634026821146e-07	5.12360522251122e-08	2.08821853472233e-05	47888	0.00624513856444686	0.140164910798461	0.829770220071866	0.00320608640553447	0.0244052056021479	0.00245357712199049
1.86332828946435e-07	2.89405673045859e-06	1.05861108615989e-08	2.11406322518381e-07	1.38794832305944e-09	3.30376994110807e-06	302685	0.000990641609848852	0.0564000618287423	0.875986155830191	0.00320425182452272	0.0639894200524981	0.00042011046404579
1.83002879879427e-06	1.00024547118495e-05	6.11371697035725e-08	4.29657112482732e-07	1.72057724040248e-09	1.23249983700705e-05	81136	0.00369069487892781	0.148481058077723	0.81155829895597	0.00496042010456047	0.0348606222558288	0.000139600605918185
6.43167890014963e-07	4.6450571712541e-06	1.89305528909071e-08	1.75787891543118e-07	1.37522087467368e-08	5.49669571444983e-06	181927	0.00164765437111181	0.117009913487514	0.845063545912334	0.00344398778363192	0.0319806481339332	0.00250190468258679
1.17039687310506e-06	7.25016279935456e-06	2.41299185584709e-08	1.92191568258162e-07	3.65672405974048e-09	8.64053788333599e-06	115734	0.00258881578565406	0.135454168352443	0.839086975515392	0.00279264079207471	0.0222430097354031	0.000423205604687271
8.22547380389904e-09	9.23374790659976e-07	4.4482197443521e-09	6.42084909936257e-07	5.7421820273771e-09	1.58387557617186e-06	631363	0.000475050177055958	0.00519325755611407	0.582984424124856	0.00280844013966248	0.405388478486511	0.00362539969285695
1.26472610461438e-08	9.46073074837148e-07	3.73855638868968e-09	3.59589593244223e-07	4.78458336860067e-09	1.32683306888481e-06	753674	0.000397970973266437	0.00953191576448557	0.713030973543881	0.00281765391318737	0.271013439201102	0.00360601757734459
7.24522680468757e-07	5.33852109377645e-06	1.87534423966814e-08	1.77668898608127e-07	2.86661579493769e-10	6.2597527768295e-06	159751	0.00187616950025327	0.115743018342606	0.852832577276374	0.00299587588604096	0.0283827341018592	4.5794393119621e-05
2.0654428968655e-06	9.61138068362591e-06	3.07113138852277e-08	1.83753143165529e-07	1.53403790054626e-08	1.19066284165476e-05	83987	0.00356563775258556	0.173470005496685	0.80722941435446	0.00257934595847013	0.0154328443566906	0.00128838983369489
1.65313979766251e-07	4.3843514158777e-06	2.0467585215607e-08	6.98002388235181e-07	4.16674828315118e-09	5.27230211737789e-06	189670	0.00158044458480111	0.0313551795943871	0.831581976576524	0.00388209642769605	0.132390438312424	0.000790309088968419
2.64281149148106e-06	1.41978869504249e-05	5.51901209142173e-08	3.81238034960829e-07	1.10259465990133e-08	1.728815254438e-05	57843	0.00517306397589157	0.152868357951884	0.821249518361076	0.00319236660901389	0.0220519823608776	0.000637774717148573
6.23772821688831e-08	1.45837435595037e-06	5.45601946647466e-09	1.64012766221298e-07	5.9708263726003e-10	1.69081750644428e-06	591430	0.000507117053431094	0.036891788694606	0.862526174700702	0.00322685295466832	0.097002051135731	0.000353132514292255
8.44469202729243e-06	3.41664351806379e-05	1.57897645022893e-07	8.21477196186681e-07	3.1212496924919e-08	4.36217145460648e-05	22924	0.0130015399670972	0.193589181790981	0.78324374766512	0.0036197028628059	0.018831841084999	0.000715526596093749
2.44226192379065e-08	1.08628201429745e-06	3.65463827394332e-09	2.09006646135694e-07	7.52706407426145e-09	1.33089298201925e-06	751375	0.000399188463381051	0.0183505507714468	0.8162053816298	0.00274600461743997	0.157042413597061	0.00565564938425121
8.60527774048334e-09	6.34520734350313e-07	2.72431156797454e-09	2.58286875571801e-07	5.02188412307056e-09	9.09159083353643e-07	1099918	0.000272710656682329	0.00946509571101769	0.697920469550541	0.00299651801082522	0.284094258420705	0.00552365830691169
4.63928284865827e-08	1.71589019208755e-06	7.6313547418462e-09	3.62921025008886e-07	8.318907636902e-09	2.14115430796177e-06	467038	0.000642140719415041	0.0216672046073809	0.80138558239689	0.00356413113873643	0.169497837525947	0.00388524433104544
2.13957133313982e-06	8.41146648330735e-06	5.28802831100263e-08	2.67299037674122e-07	2.21113029314469e-09	1.08734282675245e-05	91967	0.00325673152285444	0.196770630246401	0.773579985663747	0.00486325764137914	0.0245827747328284	0.000203351715645069
5.62142487950651e-06	2.39882824751308e-05	6.97655010515702e-08	3.8280900800324e-07	1.11832902222194e-08	3.00734651539144e-05	33252	0.00898159751285044	0.186923084876863	0.797656084936009	0.0023198357985857	0.0127291286868355	0.000371865701706933
1.8472568872317e-09	2.70480548279514e-07	1.16693864447839e-09	2.19694057052647e-07	6.28802443824505e-10	4.93817603307695e-07	2025039	0.000148134344585604	0.00374076759284882	0.547733710721889	0.00236309648878855	0.44488907560421	0.00127334959226373
8.42904762992557e-09	5.1416610758775e-07	2.5914177932476e-09	2.03245219898356e-07	6.81259747163453e-09	7.35244390380913e-07	1360092	0.000220549073675191	0.0114642800954369	0.699313200229072	0.00352456656201762	0.276432193917262	0.00926575919621105
1.72746064413018e-06	1.45921659270404e-05	6.98325925771977e-08	7.58520622986917e-07	2.73986257214692e-09	1.71507196493069e-05	58307	0.00513204584024751	0.100722341654042	0.850819453959774	0.00407170043036765	0.044226751908779	0.000159752047037726
4.87264209598533e-08	1.22045563351671e-06	5.31537843067959e-09	1.71178537570587e-07	5.3577818515217e-09	1.45103375232935e-06	689164	0.000435215707693226	0.0335804876224502	0.841093897063047	0.0036631666369902	0.117970059135973	0.00369238954153949
5.89595520923153e-07	1.14310390480438e-05	5.02863107117277e-08	1.25378009985853e-06	9.22970671966767e-09	1.33339306862569e-05	74997	0.00399221570930475	0.0442176830520683	0.857289520773168	0.00377130434340395	0.0940292948388273	0.000692196992532789
4.10060298146896e-09	3.79156768865398e-07	1.41050556641408e-09	1.67689352406636e-07	2.38630759675596e-10	5.52595860579593e-07	1809641	0.000165765063452228	0.00742061834695617	0.686137548094765	0.00255250838277121	0.303457489223235	0.000431835952273162
1.78132744273133e-07	2.89424984865201e-06	1.39378436175924e-08	2.91174000139375e-07	3.74659357937059e-09	3.38124103026149e-06	295749	0.00101385972059864	0.052682651925396	0.855972651091422	0.00412210886264873	0.0861145353239893	0.00110805279654401
4.75387997377048e-08	1.44534093332476e-06	7.43221260973229e-09	2.90538450826815e-07	1.38081306195454e-09	1.79223120956097e-06	557964	0.000537525326147703	0.0265249257373161	0.806447809643276	0.00414690502546986	0.162109915995708	0.000770443598230161
4.20484732525727e-10	1.19717275171626e-07	5.83746276838931e-10	2.13692791455068e-07	4.88878542883982e-09	3.39303083064899e-07	2947218	0.000101785761669637	0.00123925998174706	0.352832854008367	0.00172042726982023	0.629799144542978	0.0144083141970883
5.52060134519418e-07	8.36593440917147e-06	2.0986780551908e-08	4.08952810902301e-07	9.85569866123916e-10	9.34891970501122e-06	106964	0.00280075955618897	0.0590506873455659	0.894855734474556	0.00224483482735001	0.0437433226304312	0.00010542072209644
6.7380166965584e-07	4.7907569625213e-06	1.93663137533935e-08	1.77042762915018e-07	4.30087100156729e-09	5.66526857984712e-06	176514	0.00169814191090323	0.118935520912942	0.845636335682885	0.00341842817872478	0.0312505506878892	0.000759164537559022
1.08696781877762e-06	1.17952812632956e-05	5.23532682337715e-08	7.30524929265693e-07	2.75367651605142e-09	1.36678809560888e-05	73164	0.0040919971785508	0.0795271646182573	0.862992683444545	0.00383038661237748	0.0534482947000104	0.000201470624809965
4.33284132514655e-06	1.40414285426519e-05	5.82174842307018e-08	2.42580579234617e-07	9.62676795167417e-09	1.86846946992154e-05	53520	0.00558977949677153	0.231892540654062	0.751493603116859	0.00311578461237295	0.0129828495000672	0.000515222116638513
5.02298550302439e-07	4.71195604476425e-06	1.84132515887121e-08	2.22092217529583e-07	3.82289541777535e-08	5.49298901836274e-06	182050	0.00164654418773502	0.0914435744588755	0.857812755316361	0.00335213697445192	0.0404319427523233	0.00695959049798869
5.27333481376229e-08	1.44278121846713e-06	7.66599768693781e-09	2.69677860263794e-07	1.7705002253024e-10	1.77303547457801e-06	564005	0.000531769674267268	0.0297418460565058	0.813735110861509	0.00432365725156309	0.152099528819624	9.98570107980373e-05
6.34928153524033e-08	1.46872288291541e-06	7.11109627877568e-09	2.11500278915039e-07	7.00477571454672e-09	1.75783184917617e-06	568883	0.000527210993670035	0.0361199595866692	0.83553093181452	0.00404537913117707	0.120318834258328	0.00398489520930548
5.43037500630581e-07	5.92470173564783e-06	1.92097319405395e-08	2.69482355074575e-07	6.50786771165943e-09	6.76293919100519e-06	147865	0.00202683181467112	0.0802960791593142	0.876054266986132	0.00284044132262622	0.0398469286006579	0.000962283931269854
8.03325688914176e-08	3.33965594865117e-06	1.52350943140125e-08	8.14440886057289e-07	1.07458021291175e-09	4.2507390781268e-06	235253	0.00127441168061515	0.0188984944535382	0.78566477200075	0.00358410479542447	0.191599830309084	0.000252798441203144
3.3651214607061e-07	4.27737497875006e-06	1.72576190568764e-08	2.82049538807717e-07	6.39725500406256e-09	4.91959153768933e-06	203269	0.001474792514782	0.068402456482935	0.8694573413221	0.00350793738152134	0.0573319017741446	0.00130036303929965
1.04674236041028e-07	2.05295281164638e-06	7.30088877781019e-09	1.8410973704247e-07	1.52417069284175e-09	2.35056184420053e-06	425430	0.000704920808523357	0.0445315813745926	0.873388129187738	0.00310601858692782	0.0783258426051279	0.000648428245613827
3.88417133398133e-07	4.04268868586542e-06	1.67441382518752e-08	2.24077032762792e-07	7.5193478305302e-09	4.67944633810875e-06	213700	0.0014028522675319	0.0830049337749466	0.86392457435452	0.0035782306371404	0.0478853728779707	0.00160688835542224
9.74382749768177e-08	3.25621386387566e-06	1.77100832986007e-08	7.61018591493937e-07	2.48407275905577e-08	4.15722154123558e-06	240545	0.00124639166263585	0.0234383166762524	0.783266860227968	0.00426007686213832	0.183059426577433	0.00597531965620836
2.31140016112865e-06	1.04586737762291e-05	4.30775054577988e-08	2.50620676935188e-07	6.98987513443735e-10	1.30644711072642e-05	76543	0.00391169624058396	0.176922597336792	0.800543220644716	0.00329730190408141	0.0191833771820917	5.35029323196314e-05
4.48639787278568e-06	1.77061684969908e-05	6.73908897156998e-08	3.41981497449382e-07	1.11550608660463e-08	2.26130938178076e-05	44222	0.006761045436669	0.198398233737158	0.783005131436166	0.00298017114591503	0.0151231627217711	0.000493300958989598
1.4782416677591e-08	8.39517786030483e-07	2.94427430696839e-09	2.14994717358734e-07	4.53773690231635e-10	1.07269296806401e-06	932233	0.000321756288381159	0.0137806596273958	0.782626353508815	0.00274475026370519	0.200425213700017	0.000423022900066739
1.46547299396949e-07	2.39336334136715e-06	1.06645481801014e-08	2.23941511574841e-07	2.71287744359921e-09	2.77722957796264e-06	360071	0.000832823040565311	0.0527674415395125	0.861780877014463	0.00383999517530878	0.0806348576119959	0.000976828658720165
5.23223597349922e-07	4.29848668346265e-06	2.23338179130298e-08	2.35912479651529e-07	3.56050364862462e-09	5.08351708202575e-06	196714	0.00152389668941733	0.102925511787878	0.845573372549724	0.00439337914138177	0.0464073348913621	0.000700401629653968
1.07866957158504e-07	1.82541146487449e-06	3.98351440546103e-09	8.66755442935927e-08	1.50024726337335e-09	2.02543772799542e-06	493720	0.000607447362861779	0.0532561212164545	0.901242945978449	0.0019667424727017	0.0427934875980491	0.000740702734345798
1.27081962715811e-07	2.37341068160166e-06	5.40470384967741e-09	1.2978500216274e-07	5.38488472243024e-09	2.64106723505232e-06	378635	0.00079200741322194	0.048117655252837	0.898655910800636	0.00204640903417604	0.0491411200897235	0.00203890482262696
3.46154044247951e-08	1.36030422777861e-06	5.8056887768666e-09	2.93351227449056e-07	1.05531741494303e-09	1.69513186584427e-06	589925	0.000508410706234308	0.0204204788561123	0.802476937156215	0.00342491867084042	0.173055107605419	0.000622557711412867
2.23976465727066e-08	1.04270386909084e-06	4.64929413001012e-09	2.78298594619957e-07	1.76705713689533e-09	1.34981646155041e-06	740841	0.000404863232537189	0.0165931052188981	0.772478258187179	0.00344438985776622	0.206175137544478	0.00130910919167905
1.11615659880692e-08	8.09560409898796e-07	3.0745689664919e-09	2.86733304042509e-07	8.32458358859039e-09	1.11885443248446e-06	893771	0.000335600191152197	0.00997588753640143	0.72356187399744	0.00274796155534255	0.256274002870783	0.00744027404003339
6.50671392544694e-07	4.65489201160528e-06	2.71258313392756e-08	2.49511025115707e-07	5.26906019663393e-10	5.58272716662462e-06	179124	0.00167342109195379	0.116550813450928	0.833802525660533	0.00485888536725253	0.0446933940471542	9.43814741321071e-05
1.70812687444902e-07	2.23376377469148e-06	6.95955116654263e-09	1.17018745308446e-07	2.71722279141027e-09	2.53127198140278e-06	395058	0.00075909429754939	0.0674809695283084	0.882466914303524	0.00274942843664148	0.0462292263210673	0.00107346141045832
7.92838844113341e-08	2.33961317604932e-06	8.47098253494286e-09	3.21415758891753e-07	2.95791159269769e-08	2.77836291781432e-06	359924	0.000833162760263462	0.0285361872284507	0.842083358170443	0.0030489114581211	0.115685304043938	0.0106462390990469
1.23548194824378e-06	8.62654480432666e-06	4.7821036900155e-08	4.29328655770019e-07	5.69765249023575e-09	1.03448740977309e-05	96666	0.00309866747119325	0.119429384695439	0.833895581795325	0.00462267944958794	0.0415015834619188	0.000550770597728737
6.44331704183007e-07	5.48709324709569e-06	3.04772522260416e-08	3.33713083429203e-07	8.82303727032299e-09	6.50443832420427e-06	153741	0.00194943522150459	0.0990603142142688	0.843592171006859	0.00468560861168134	0.0513054420375381	0.00135646412965294
3.28558071164247e-06	1.10035439964633e-05	3.22290249363126e-08	1.38780360349882e-07	2.38867025719711e-10	1.44603729604177e-05	69155	0.00432874710252684	0.227212722703355	0.760944688396575	0.00222878241277268	0.00959728775528577	1.65187320115159e-05
8.46193364729399e-07	5.9642512201349e-06	2.68964743167832e-08	2.43749800813051e-07	2.44153728424901e-08	7.10550623283662e-06	140736	0.00212938907064353	0.119089806834437	0.839384418885223	0.00378530022146582	0.0343043539511107	0.00343612010776368
1.42526353644618e-08	6.60524452383174e-07	2.07846887808203e-09	1.23849697794964e-07	5.28476356310705e-09	8.05990017983788e-07	1240710	0.000241767872269372	0.0176833894297044	0.819519395581968	0.00257877744352392	0.153661577726208	0.0065568598185956
2.83314397996561e-07	5.7427270426991e-06	2.45560210915273e-08	6.4003265067766e-07	3.61585931452035e-10	6.6909916983963e-06	149455	0.00200529093712909	0.0423426617110384	0.858277412610678	0.00367001218928621	0.095655872780572	5.40407084257331e-05
9.98277809703946e-08	2.22577587451825e-06	8.45085634361029e-09	2.42268297943203e-07	4.26850103660096e-09	2.58059131081206e-06	387508	0.000773878793409177	0.0386840723488993	0.862506149343673	0.00327477516807998	0.0938809244719057	0.00165407866744221
3.42073504380513e-07	3.70410468144978e-06	1.26010333936802e-08	1.75441274331337e-07	4.59582240069016e-09	4.238816315956e-06	235915	0.00127083938875583	0.0807002424457176	0.873853549045419	0.00297277174909577	0.0413892136988647	0.00108422306090271
1.53837613770155e-07	2.44286543318347e-06	1.09297385161487e-08	2.23155694938388e-07	5.96646682832936e-10	2.831385127091e-06	353184	0.000849056088382372	0.0543329878716322	0.862781050098015	0.00386020905865887	0.078815026893802	0.000210726077891756
2.95488426034905e-07	3.0314915926809e-06	8.69384429587812e-09	1.14679465363443e-07	1.21701347291065e-08	3.46252346310424e-06	288807	0.00103821951408012	0.0853390393403983	0.875515104802524	0.00251084054404757	0.0331201987756728	0.00351481653735732
6.24498506873511e-08	1.61919514494642e-06	8.44901002992554e-09	2.81667132896258e-07	2.30283676735348e-09	1.97406397532731e-06	506569	0.000592044449617912	0.031635170626624	0.820234382058439	0.00428000821428528	0.142683892931867	0.00116654616878445
3.06826484167773e-06	1.20192802442982e-05	5.58238858664115e-08	2.81170935325914e-07	3.52729482204081e-09	1.54280672019903e-05	64817	0.00461776106940648	0.198875517037021	0.779052883743446	0.00361833307669349	0.0182246377102662	0.000228628432574222
2.79988447389236e-06	1.93510877410324e-05	6.41829729957435e-08	5.70410293108684e-07	1.89743632545945e-09	2.27874629173547e-05	43884	0.00681300231178117	0.122869513119865	0.849198869185865	0.00281659144014942	0.0250317595766339	8.32666774858199e-05
1.7046223740197e-09	2.22661576871417e-07	7.96510444779003e-10	1.33772115392336e-07	3.19322367174063e-09	3.62128048754292e-07	2761454	0.000108632533359798	0.00470723651449686	0.614869733613193	0.0021995270665141	0.369405562072608	0.00881794073318874
3.95627039404663e-06	2.55105702131118e-05	1.31694034504766e-07	1.09198256548634e-06	2.45291603174302e-08	3.0715046367467e-05	32557	0.00917233059061684	0.128805613597805	0.830556135514492	0.00428760656680156	0.0355520402744029	0.000798604046497914
1.58868876578324e-07	2.22987286845954e-06	6.27043388590467e-09	1.13161021920079e-07	3.6302197536357e-10	2.50853622281921e-06	398639	0.000752278707151999	0.0633313065735919	0.888913960330819	0.00249963856565629	0.0451103798664321	0.00014471466350029
3.9945614921325e-08	1.32589208442713e-06	6.48304784703841e-09	2.76682517348205e-07	8.14138201106301e-09	1.65714464655476e-06	603448	0.000497020250358693	0.0241050864234289	0.800106428357771	0.00391217982118628	0.166963407764937	0.00491289763267746
7.23018025371075e-08	1.43430056345982e-06	7.17077458644922e-09	1.82900059591534e-07	7.77054098204856e-09	1.70444374115696e-06	586702	0.000511202849390435	0.0424195887439674	0.841506544819268	0.00420710546983602	0.107307771547439	0.00455898941948884
8.93098689893027e-07	7.30771779014479e-06	4.00430250107931e-08	4.21288299435202e-07	9.78629068834337e-09	8.67193409517215e-06	115315	0.0025982103026011	0.102987255217983	0.8426860386558	0.00461754258869263	0.0485806620312926	0.00112850150623165
2.57289382928181e-06	1.0882461150212e-05	4.31101078815618e-08	2.3444916131972e-07	3.5299699880117e-09	1.37364442186831e-05	72799	0.00411248205911052	0.187304209759203	0.792232762493997	0.00313837461829658	0.0170676746898475	0.000256978438656675
6.46056582414842e-08	2.22661573323506e-06	1.42538133060604e-08	6.31659816962813e-07	8.7590255102898e-09	2.94589404725571e-06	339456	0.000883379106668802	0.0219307474081319	0.755837004833659	0.00483853562871304	0.214420412557351	0.00297329957214497
1.88255170987435e-06	7.98249462496123e-06	3.17506421979148e-08	1.73102481068006e-07	3.82297928649978e-10	1.00702817560301e-05	99302	0.00301654080883806	0.186941314600961	0.792678379647249	0.00315290504944436	0.0171894377199875	3.79629823585677e-05
2.5549594616068e-07	3.00617697229394e-06	9.20385064610453e-09	1.39238657622531e-07	1.55829243762911e-09	3.41167371916088e-06	293111	0.00102298026027614	0.0748887400121955	0.881144335523774	0.00269775230685549	0.0408124190893547	0.000456753067820442
7.23355978070977e-07	4.87810514048792e-06	1.83606303865017e-08	1.59200829720175e-07	5.70138479459298e-09	5.78472396346016e-06	172869	0.00173391723412364	0.125045893743614	0.843273623996754	0.00317398557000794	0.0275209034563766	0.000985593233247844
4.40957484131348e-06	1.79648952748888e-05	8.99633478839804e-08	4.71269796120671e-07	1.53861141981924e-08	2.29510893744051e-05	43571	0.0068617557310201	0.192129217458018	0.782746952958281	0.00391978552374542	0.020533656962106	0.000670387097849519
8.60209805121457e-07	5.72273638614508e-06	3.0957230396584e-08	2.64802640401359e-07	1.87666447241045e-10	6.87889372851172e-06	145372	0.00206154730279906	0.125050602476391	0.831926849287614	0.00450032107172583	0.038494945677646	2.72814866238161e-05
1.18378462686383e-07	2.23759997576795e-06	9.11117681620169e-09	2.21435341206988e-07	2.51608270668035e-08	2.61168578354433e-06	382894	0.000783199896928211	0.0453264567400337	0.856764619184509	0.00348861906497683	0.0847863638888737	0.00963394112160678
1.53767096151606e-06	1.09389333188861e-05	5.8008882387646e-08	5.3062053464524e-07	1.34974750853019e-08	1.30787311725204e-05	76460	0.00391595757242502	0.117570346942129	0.836391021008968	0.0044353600989619	0.0405712547835009	0.00103201716644053
2.74253471429316e-07	2.81778578720373e-06	9.82986783020234e-09	1.29855544206991e-07	2.60826049939441e-09	3.23433293116964e-06	309183	0.000969830858258081	0.08479444672696	0.871210802094122	0.00303922571961309	0.0401490962651243	0.000806429194180447
1.43856186074199e-06	6.95762330333326e-06	2.90008844499986e-08	1.80344374290028e-07	6.42379048069338e-09	8.61195421329597e-06	116118	0.00258026277356549	0.167042441832889	0.807902960351485	0.00336751493699586	0.0209411673382558	0.000745915540374763
2.53726926331659e-07	6.33165806252896e-06	2.38147696540944e-08	7.64205175959124e-07	1.12241913622229e-08	7.38462912583606e-06	135416	0.00221294473714795	0.0343587906729078	0.857410433839778	0.00322491072310936	0.103485925012193	0.00151993975201187
5.74010344960476e-08	1.45351543924983e-06	3.55165482518913e-09	1.15635469501753e-07	8.38048004714799e-09	1.63848407811996e-06	610320	0.000491424837359311	0.0350330132972125	0.887109895457529	0.00216764683442294	0.0705746677956347	0.00511477661520151
4.49193270815267e-07	6.79809146755376e-06	2.48466619350799e-08	4.8351579005593e-07	2.4705895690305e-08	7.78035308605035e-06	128529	0.00233139307768215	0.0577343040665649	0.873751022912095	0.00319351341260184	0.0621457387226862	0.00317542088605221
8.17474613008087e-07	5.89800717582802e-06	2.63143408805037e-08	2.44110413751962e-07	4.43936702467349e-09	6.99034591049325e-06	143054	0.00209491370175385	0.116943370682268	0.843736097089915	0.00376438322472756	0.0349210778518881	0.000635071151201477
3.84132816127883e-07	3.63564778307349e-06	1.61286745996424e-08	1.96272002990095e-07	4.79642300245508e-09	4.23697769979356e-06	236017	0.00127028850239119	0.0906619867616012	0.85807574187861	0.00380664609125232	0.0463235865035725	0.00113203876496418
9.94331589722311e-08	2.05391991277305e-06	6.57622962188937e-09	1.74659424427153e-07	4.56198129603344e-09	2.33915070709036e-06	427506	0.000701499866719746	0.0425082311587845	0.878062241371313	0.00281137491567162	0.0746678800548126	0.00195027249941841
1.03128291382309e-07	2.35325367302888e-06	1.28721403603499e-08	3.77667206244337e-07	9.37056566397573e-09	2.85629187667985e-06	350104	0.00085652176241513	0.0361056558065015	0.823884173827605	0.00450659138355022	0.132222903873303	0.00328067510903965
2.62056817917311e-07	3.75076016344845e-06	1.690007176743e-08	3.11014036005669e-07	9.69122096603019e-10	4.34170021123546e-06	230325	0.00130166498919071	0.0603581097651928	0.863892019477122	0.00389250085109422	0.0716341573286949	0.000223212577896356
6.39745183132834e-07	4.6984835056824e-06	1.33387626203313e-08	1.25957955546776e-07	8.80232714847517e-09	5.48632773413082e-06	182271	0.00164454907996658	0.116607175898905	0.856398620966957	0.00243127338845435	0.0229585182750171	0.00160441147066649
3.2205556718892e-07	3.51973652413569e-06	1.51818068974266e-08	2.13335853670875e-07	1.63284288559313e-09	4.0719425947785e-06	245583	0.00122083943399076	0.0790913819860563	0.864387560042984	0.00372839413720969	0.052391665330557	0.000400998503192786
9.18208929599859e-07	5.69650683375955e-06	1.94189009741505e-08	1.54900027539935e-07	5.85619251901271e-09	6.7948908843925e-06	147169	0.00203639791347199	0.135132255281529	0.838351480646159	0.00285786796352457	0.0227965437819953	0.000861852326792189
1.41595272634243e-07	2.70290289307256e-06	9.23088876596223e-09	2.26564549675379e-07	4.27974237633324e-09	3.08457334652448e-06	324194	0.000924945405191169	0.0459043299436483	0.876264750234595	0.00299259823935231	0.0734508550204063	0.00138746656199808
2.74202836058755e-06	9.30942483008841e-06	3.83902722070036e-08	1.67583090773975e-07	7.76155266172458e-09	1.22651881063187e-05	81532	0.00367281764200589	0.223561867687535	0.759011989819583	0.00313001903225814	0.0136633119134668	0.000632811547156465
7.22250437813393e-07	6.58673328439745e-06	3.17288766768816e-08	3.72055144251653e-07	7.36750417349895e-09	7.72013524731288e-06	129531	0.00231336954102423	0.0935541172111957	0.853188846230391	0.00410988611733524	0.048192827241097	0.000954323199980639
1.81652059339759e-07	3.94976230888886e-06	1.06641739066665e-08	2.9815317074448e-07	3.81349302942991e-09	4.44404520590919e-06	225020	0.00133232818590001	0.0408753851329456	0.888776357098462	0.00239965468678997	0.0670904900670294	0.000858113014772927
4.80737971032941e-08	1.21524011085699e-06	4.55762551254261e-09	1.48132392011029e-07	2.96372167133478e-10	1.41630029765099e-06	706065	0.00042480013702384	0.0339432231872203	0.858038449100471	0.00321797963334589	0.104591090079353	0.000209257999609989
6.28381748853596e-08	1.66571185720689e-06	9.65424544962722e-09	3.29047118874903e-07	1.20023442822876e-08	2.07925374069907e-06	480942	0.000623582262427536	0.0302215038286922	0.801110429478828	0.00464313001374298	0.158252507827291	0.00577242885144563
1.2750615028887e-07	2.44653898022888e-06	8.62722734829262e-09	2.12841827256194e-07	5.06355863435848e-09	2.80057774375659e-06	357069	0.000839821651820061	0.0455285165973781	0.873583668827983	0.0030805169995818	0.0759992568428739	0.0018080407321835
6.9970264955205e-08	2.39481871552018e-06	9.22802012072532e-09	4.06113552667194e-07	1.38513863965413e-09	2.88151569190296e-06	347040	0.000864082418649992	0.0242824514722654	0.831096884965647	0.00320248824139879	0.140937477386769	0.000480697933919418
1.51620143128745e-07	3.54774398349365e-06	1.4287056996779e-08	4.29851495398573e-07	1.18156700362412e-08	4.15531834905399e-06	240655	0.00124582141410212	0.0364882135115505	0.853783918698152	0.00343825810603214	0.103446104315072	0.002843505369193
1.02774556037908e-07	2.147118518984e-06	1.08941783624258e-08	2.92636617060307e-07	3.44376573503789e-09	2.55686763617968e-06	391104	0.000766767155205184	0.040195493338665	0.839745667160189	0.00426075179186954	0.114451218717582	0.0013468689916946
8.67801580800841e-07	6.21825658743093e-06	3.16125318426474e-08	2.9125349424831e-07	7.43024926403157e-10	7.40966721924913e-06	134959	0.00222043957007301	0.117117483838739	0.839208618070848	0.00426639023146993	0.03930723008608	0.000100277772863118
8.62214770893935e-06	1.95701835993179e-05	9.44211787067456e-08	2.75557638177646e-07	2.92307898385155e-09	2.85652332041255e-05	35008	0.00853307721405849	0.301840620285716	0.685104982671435	0.00330545800316131	0.00964660908624576	0.000102329953442473
3.3622425023884e-07	3.39670647754521e-06	1.09187171898464e-08	1.41827316108985e-07	2.01073637923133e-09	3.88768749746212e-06	257222	0.00116562864293013	0.0864843819001213	0.873708722669346	0.00280853777392707	0.0364811513789547	0.000517206277650645
2.97349761237563e-08	1.55862613312403e-06	5.89236651163946e-09	3.9714021478248e-07	1.3565808676448e-08	2.00495949921835e-06	498763	0.000601307594815914	0.0148307116105581	0.777385345555195	0.00293889553077588	0.19807892126365	0.00676612603982111
1.10335165958575e-08	5.94757768669653e-07	2.3602508998393e-09	1.63584685501187e-07	1.3402361483272e-08	7.85138583149808e-07	1273660	0.000235513929652487	0.0140529542588436	0.75751947673188	0.00300615834006078	0.208351352247803	0.0170700584214121
1.44770455615743e-06	7.8156949770244e-06	3.38243522076261e-08	2.34790117188212e-07	9.25057117694613e-09	9.54126457375462e-06	104808	0.00285830028658707	0.151730889020693	0.819146656777888	0.00354505966647939	0.0246078615023479	0.000969533032591077
4.43305352483621e-06	1.21905677094478e-05	7.62934089640289e-08	2.69753356113956e-07	5.06896510433528e-09	1.69747369644663e-05	58911	0.00507951969735743	0.261155948048918	0.718159446886667	0.00449452672661355	0.0158914601550904	0.000298618182711537
1.92078355979544e-06	7.7852004120412e-06	4.54577052377398e-08	2.36895547652244e-07	1.62850916624127e-09	9.98996573389286e-06	100100	0.00299251815479629	0.192271286104497	0.779302013582331	0.00455033645245808	0.0237133493710124	0.000163014489701024
1.00454054103196e-07	2.48905454255594e-06	1.10450896947999e-08	3.51890269761839e-07	3.40392273699377e-09	2.95584787885277e-06	338312	0.000886362622606107	0.0339848524756237	0.842078024503073	0.00373669084049305	0.119048842898646	0.00115158928216391
6.3580060159577e-06	2.22481074306786e-05	8.24383241368542e-08	3.70919243202628e-07	4.01960323068072e-10	2.90598729742989e-05	34412	0.00868019622825522	0.21878987639006	0.765595481107412	0.00283684392597877	0.0127639664333935	1.38321431557383e-05
4.8801986648986e-06	2.74769132658443e-05	7.97038757447993e-08	5.77060274066735e-07	1.39668196451955e-08	3.30278429001996e-05	30277	0.00985958888318306	0.147760139214817	0.831931814283827	0.00241323285888337	0.0174719334777763	0.000422880164696165
1.59526156447301e-07	3.36887992745937e-06	1.1850158376696e-08	3.21775497293621e-07	6.60804613799636e-09	3.86863978571499e-06	258489	0.00115992095173656	0.0412357224460012	0.8708176811651	0.00306313304755147	0.0831753575201759	0.00170810582117174
4.38445457711025e-07	5.11449769510664e-06	2.19875149724654e-08	3.29787180877569e-07	8.85037025695205e-09	5.91356821892465e-06	169103	0.00177250296911402	0.0741422845698995	0.864875064557331	0.00371814683765729	0.0557678830561524	0.00149662097895971
4.65844363534288e-08	1.35282438413245e-06	5.51853349137714e-09	2.06056197412294e-07	4.85607470001348e-09	1.61583962608957e-06	618873	0.000484634806069306	0.0288298638065747	0.837226889531341	0.00341527302726963	0.127522678665186	0.00300529496962857
8.14130206932351e-07	7.98226389552193e-06	3.10316264059498e-08	3.91214527147706e-07	2.08499845488837e-11	9.21866110599248e-06	108476	0.00276179030020096	0.0883132808085477	0.865881043217127	0.00336617498454066	0.0424372392747361	2.26171504833065e-06
5.97179966350877e-08	1.54189047062113e-06	5.97191754873347e-09	1.98254810194537e-07	1.95532105568594e-11	1.80585474821004e-06	553754	0.000541610189848551	0.0330691029797828	0.853828621681475	0.00330697557743934	0.109784472085059	1.08276762437513e-05
2.55715899054383e-08	9.44565878583744e-07	3.48292655954601e-09	1.65416324659219e-07	8.21591253555753e-09	1.1472526322435e-06	871648	0.000344116765336744	0.0222894148914977	0.823328578237038	0.00303588456601315	0.144184741887007	0.00716138041844449
1.89727716295302e-07	2.73189078056014e-06	1.01556480353213e-08	1.8801895491524e-07	8.82719956076062e-09	3.12862029936676e-06	319630	0.000938147222533825	0.060642614999878	0.873193458826908	0.003246046839681	0.0600964440949564	0.00282143523857697
2.25924556122204e-06	1.58544369807266e-05	4.81137721303814e-08	4.34159522300924e-07	2.69949228742022e-08	1.86229507592541e-05	53697	0.00557135934109609	0.1213151229592	0.851338608241134	0.00258357404003083	0.0233131434386241	0.00144955132101114
3.25159389665847e-07	4.75995161396717e-06	2.13763808302571e-08	4.02360115528972e-07	2.93395053501589e-08	5.5381870053424e-06	180565	0.0016600812405938	0.0587122445219316	0.859478311110746	0.00385981564176804	0.0726519554397198	0.00529767328583462
1.05962993959712e-05	4.64456880426171e-05	3.36222757917686e-07	1.89517894727643e-06	9.36330689208818e-09	5.92827524506744e-05	16868	0.0176281270193669	0.178741690591841	0.783460384725923	0.00567151058307282	0.0319684709115572	0.000157943187605515
1.23589133644453e-06	7.1900440516377e-06	3.89731570574353e-08	2.91527353314253e-07	9.48372754064515e-09	8.76591962599457e-06	114078	0.00262633255231848	0.140988212209887	0.820227010788036	0.00444598612812555	0.0332569046663118	0.0010818862076401
4.26474216511838e-07	3.78722102097305e-06	1.44923822343824e-08	1.65472804559148e-07	5.84677864237747e-09	4.3995072029208e-06	227298	0.00131898443860989	0.0969368151570942	0.860828462437508	0.00329409217122341	0.0376116680634804	0.00132896217069399
1.79856490558899e-07	2.58558837957215e-06	1.16496336324165e-08	2.15330736903613e-07	9.84279766400624e-10	2.99340952043348e-06	334067	0.000897621097162848	0.060084157991471	0.863760324780997	0.0038917607340039	0.0719349408872164	0.000328815606311725
1.43747321193636e-08	7.13930850516271e-07	2.64750885755749e-09	1.69064952060258e-07	1.1653776582691e-10	9.00134581319277e-07	1110945	0.000270004038278815	0.0159695365756255	0.793137898857194	0.00294123669115921	0.187821860829376	0.000129467046645521
2.60115308461659e-07	2.72271894464256e-06	1.1898163729082e-08	1.60130325589014e-07	3.08375580483334e-09	3.15794649822715e-06	316661	0.000946936817454169	0.0823684975688113	0.862180200383723	0.00376769009093775	0.0507071052910207	0.000976506665507012
2.29141335381048e-09	5.66731305453233e-07	2.57940007117029e-09	8.20346617985527e-07	1.12702982782311e-08	1.40321903514197e-06	712647	0.000420877412163567	0.00163296912058968	0.403879430979849	0.0018382020244682	0.584617652298686	0.00803174557640662
2.59889778068674e-06	1.25358410110092e-05	4.14297966894417e-08	2.56949415766712e-07	9.55577870713036e-09	1.54426737828592e-05	64756	0.00462212286652053	0.16829325136502	0.811766225672882	0.00268281239842204	0.0166389201364802	0.000618790427195121
2.55545266130903e-07	3.00789913634435e-06	1.07177787949671e-08	1.62203401183734e-07	2.92824538803346e-09	3.43929382784199e-06	290757	0.00103125781046798	0.0743016674127104	0.874568817585347	0.00311627308728432	0.0471618330107926	0.000851408903865246
4.6274780252771e-08	1.63601484283755e-06	6.31089335424041e-09	2.86881897522894e-07	3.64156640387054e-09	1.97912398037133e-06	505274	0.000593561554246502	0.0233814458880383	0.826635854581782	0.00318873067924545	0.144953979825493	0.0018399890254411
5.68764808507388e-07	7.5432143046532e-06	2.8000708439968e-08	4.77507703440513e-07	9.07650390916252e-10	8.61839517543199e-06	116031	0.00258219009113869	0.0659942828020623	0.875245814459315	0.00324894691761039	0.0554056403449356	0.000105315476076526
2.66354073824426e-08	1.12602405413312e-06	3.76433342911983e-09	2.04616870495684e-07	1.60823778092684e-08	1.37712304324963e-06	726152	0.000413051868028758	0.0193413417290516	0.817664085756644	0.00273347646571729	0.148582852853035	0.0116782431955524
1.55244984599351e-08	7.1683334714962e-07	2.82067569161363e-09	1.67460550015925e-07	1.31660206383073e-10	9.02770731523477e-07	1107701	0.00027079467020108	0.017196501744952	0.794036982058471	0.00312446515280085	0.185496210907642	0.000145840136133888
1.06152940514818e-08	7.22257784275579e-07	2.76637205562763e-09	2.42011749497957e-07	1.16372171925473e-09	9.788149215999e-07	1021644	0.000293601510815034	0.0108450472272437	0.737890042680417	0.00282624630518088	0.247249754940783	0.00118890884637577
1.10946306352503e-07	2.06601237619915e-06	4.89157595723737e-09	1.17119705523369e-07	7.15212678051107e-10	2.29968517671031e-06	434842	0.000689668415638667	0.0482441281424493	0.898389221760594	0.00212706330708917	0.0509285821857185	0.000311004604149433
3.12959406716759e-09	3.10556478421002e-07	8.64461383486209e-10	1.1029503693372e-07	9.61145153549131e-09	4.34457022340867e-07	2301724	0.000130328641504307	0.00720346065602817	0.714815188733088	0.00198975120445393	0.25386869416783	0.0221229052386
3.80014204925097e-06	2.22621555232055e-05	7.47227569516754e-08	5.62886786667755e-07	2.31420888869055e-09	2.67022213249646e-05	37450	0.00797877261307123	0.142315577532051	0.833719234526456	0.00279837231675611	0.0210801483448682	8.66672798688453e-05
8.49130169797241e-07	9.76214984905921e-06	4.71204450136016e-08	6.96583904283173e-07	1.43306722078938e-08	1.13693150403611e-05	87956	0.00340500368343022	0.0746861325227443	0.858640104034723	0.00414452804292288	0.0612687661314949	0.00126046926811509
1.15060456319823e-06	1.14325710494182e-05	5.48191650476044e-08	7.00396043935489e-07	1.01164773892204e-08	1.33485072989888e-05	74915	0.00399657128379194	0.0861972456864446	0.856468127360151	0.00410676368673501	0.0524699899582441	0.00075787330842504
6.93264828473058e-06	2.93078746024368e-05	1.43855986371609e-07	7.82007557483399e-07	7.18880149417441e-09	3.71735752325166e-05	26901	0.0110903237143827	0.186493987768667	0.788406130406326	0.0038698453261976	0.0210366517772915	0.000193384721518155
9.00084782357706e-08	3.88225937602063e-06	1.66771424765104e-08	9.24994983731817e-07	1.47088735622666e-08	4.928648854027e-06	202895	0.00147750571206251	0.0182623028950882	0.787692426667523	0.00338371488220026	0.187677193309489	0.00298436224569916
1.51586472037921e-05	4.40272233556272e-05	2.42497990861657e-07	9.05666938242741e-07	1.93367260855529e-08	6.03533722146093e-05	16569	0.0179436192457948	0.251164875259825	0.729490693561774	0.00401796920310209	0.0150060701665898	0.000320391808709442
1.73668446810179e-09	4.83097886729213e-07	1.48609383433635e-09	5.31573114034498e-07	1.72064576622117e-08	1.03510023672836e-06	966090	0.000310482022214731	0.00167779351842381	0.466716043130412	0.00143570041007183	0.513547476053759	0.0166229868873338
2.68347865280173e-07	3.27070006828481e-06	1.91708764158192e-08	3.00431984187601e-07	1.47547023696579e-09	3.86012626440537e-06	259059	0.00115736984472659	0.0695178983533873	0.847303907761847	0.00496638583887678	0.0778295743737492	0.000382233672139499
2.09202510818872e-06	2.10993837657341e-05	9.36675626131087e-08	1.21486605938725e-06	1.64852901452749e-08	2.45164277860684e-05	40789	0.00732803653851799	0.0853315632458298	0.860622271313274	0.0038206040223501	0.0495531433040828	0.000672418114462938
3.13779604541561e-06	1.78041238039346e-05	5.97582225808069e-08	4.3599514163899e-07	4.28702133469804e-09	2.14419602349047e-05	46638	0.00641201178849182	0.14633904787808	0.830340305125266	0.0027869757207892	0.0203337352024955	0.000199936073368858
9.75351418157411e-07	6.00966980137798e-06	2.70826143145295e-08	2.14555928176752e-07	8.38450955624357e-10	7.2274982129823e-06	138360	0.00216590832762331	0.134950073928133	0.831500696960836	0.00374716305925649	0.0296860575892441	0.000116008462529717
1.06505038423418e-06	6.75877904838518e-06	2.93007962527847e-08	2.39078474892027e-07	5.4742908422755e-10	8.0927561328484e-06	123567	0.00242489185204786	0.131605397067528	0.835164057514519	0.00362062019067313	0.0295422808950847	6.76443321954979e-05
5.80819357257316e-07	5.21147920150581e-06	2.73252783752101e-08	3.15245670290568e-07	7.52665531179725e-09	6.1423961627407e-06	162803	0.00184102773377237	0.0945590844140795	0.848444005145457	0.00444863497098464	0.0513229140449819	0.00122536142449641
5.55435397503106e-06	1.84770113119063e-05	8.34543111655886e-08	3.56958653073398e-07	5.63878944633683e-10	2.4472342130121e-05	40862	0.00731490735169826	0.226964544116709	0.755016059094911	0.00341014810604791	0.0145862072038477	2.30414784835674e-05
5.88116653656568e-06	1.37168072201304e-05	6.00782927331093e-08	1.80162918974315e-07	3.7758322313665e-09	1.98419908006348e-05	50398	0.00593497434042545	0.29640002334733	0.691301964503053	0.00302783593323645	0.00907988118654658	0.000190295029833684
1.17081981541617e-05	4.35507678498678e-05	1.58194339559166e-07	7.56677899028589e-07	6.16918525782517e-09	5.6180007427875e-05	17800	0.0167132336334188	0.208405065969294	0.775200464431748	0.00281584760846212	0.0134688109466704	0.000109811043826316
4.55220924543627e-08	1.59776230938578e-06	6.05855438972504e-09	2.73418333076565e-07	4.85196431766046e-09	1.92761325362409e-06	518776	0.000578117359147479	0.023615781002116	0.828881159839421	0.00314303420477858	0.141842941037324	0.00251708391636046
7.25275486382601e-07	5.37842016297021e-06	2.83241443745602e-08	2.70066148393204e-07	2.32694070054409e-09	6.40441288282112e-06	156142	0.00191948544435194	0.113246210019976	0.839799098118271	0.00442259811988941	0.0421687597808717	0.000363333960992077
1.91951681421906e-06	8.29922152753625e-06	3.09992442579499e-08	1.72328258790306e-07	7.83224047558376e-09	1.04298980852792e-05	95878	0.00312409556898874	0.184039843776449	0.79571453715831	0.00297215217296346	0.0165225256643237	0.000750941227952961
6.90241564538554e-07	7.45102664714594e-06	3.35412682508398e-08	4.6555785656446e-07	5.00515356594379e-09	8.64537249006574e-06	115669	0.00259026242436322	0.0798394245397408	0.861851430427989	0.00387967878647006	0.0538505260588165	0.000578940186983861
1.33734078208943e-07	3.34952228265856e-06	2.01946485775419e-08	6.50365750375902e-07	1.2917938334952e-08	4.1667346981559e-06	239996	0.00124924206037824	0.032095654726501	0.803872222568185	0.00484663652487393	0.156085231599636	0.00310025458080381
5.52919398018789e-11	5.24741439578003e-08	1.8643358817525e-10	2.2749594605871e-07	5.16554607701105e-09	2.85377361621498e-07	3504132	8.56095559909065e-05	0.000193750266270994	0.183876337140568	0.000653287938174019	0.797175868352312	0.0181007563026748
1.45443257945608e-07	3.89507899130985e-06	1.68429588320362e-08	5.8000329459728e-07	7.62358623299288e-10	4.63813086130807e-06	215604	0.0013904748779795	0.0313581617886023	0.839794975127402	0.00363141087125041	0.125051084572828	0.000164367639916974
4.6711855817539e-07	6.28735294253961e-06	2.7471673650905e-08	4.75452139802485e-07	1.49701309249097e-09	7.25889232726088e-06	137762	0.00217530618666961	0.0643512173918214	0.866158727679065	0.00378455450396125	0.065499268809501	0.000206231615651456
3.65493351299765e-08	1.13536312848432e-06	4.66718894877607e-09	1.86410495894508e-07	1.07979924221938e-08	1.37378814087978e-06	727914	0.000412051808695191	0.0266047828208578	0.826447029712481	0.00339731346478737	0.135690861165194	0.00786001283668
2.97971794831919e-06	1.43279876686124e-05	6.00902042367782e-08	3.71524885790689e-07	1.30298170317546e-09	1.77406236886623e-05	56368	0.00530809632058982	0.16796015746749	0.807637201490791	0.00338715285839589	0.0209420419659836	7.34462173394827e-05
3.14545374012609e-06	1.76813948427987e-05	8.42162668718881e-08	6.0871853939131e-07	1.89884882829727e-08	2.1538771877471e-05	46428	0.00644086925514853	0.146036819463052	0.820910075253316	0.00390998462451688	0.0282615249771049	0.000881595682009806
1.94665421494761e-07	3.20730120104648e-06	1.00566215921716e-08	2.13044500111365e-07	2.12187104499783e-09	3.62718961528978e-06	275696	0.00108756702792612	0.0536683885160521	0.884238636857216	0.00277256572134517	0.0587354185216326	0.000584990383754259
1.35474343381963e-07	2.14672014615156e-06	6.97188882745851e-09	1.42045669657618e-07	7.26909588070492e-09	2.4384811438993e-06	410091	0.000731277721108148	0.0555568550205518	0.880351341457905	0.00285911123196547	0.0582516990188723	0.00298099327070503
1.36372789363227e-06	7.00236440459052e-06	2.37854122003654e-08	1.57031817465471e-07	1.40197068108015e-09	8.5483114985697e-06	116982	0.00256121887842042	0.159531843669998	0.819151759474622	0.00278246905302236	0.0183699222345542	0.000164005567803037
2.28107343069902e-07	2.78020804183624e-06	1.08749647603034e-08	1.70421732758521e-07	3.69467860420684e-09	3.19330676102917e-06	313155	0.000957534828565532	0.0714329565369991	0.870636067842165	0.00340554966188042	0.0533684188560687	0.00115700710288669
4.10591767959899e-07	7.79503995370637e-06	2.41082440144057e-08	5.88548304692723e-07	8.27590752108315e-10	8.81911586112551e-06	113390	0.00264224952251635	0.0465570216363501	0.883879980312625	0.00273363502578239	0.0667355224673975	9.38405578450692e-05
7.64707952995008e-07	7.66758089451402e-06	4.1196399751688e-08	5.31128433219736e-07	4.34488297896244e-09	9.00895856345942e-06	111001	0.00269905073849774	0.0848830580813951	0.851106245023031	0.00457282597777525	0.0589555862066019	0.000482284711196853
2.50707443963579e-07	5.12420589205364e-06	2.22995541519426e-08	5.86064143032737e-07	1.69229604708129e-08	6.00019999367271e-06	166661	0.00179844625242287	0.0417831812652835	0.854005849381217	0.00371646848029362	0.0976741014717425	0.00282039940146301
2.69005353248131e-07	6.13455723091984e-06	2.16076128651352e-08	6.33627409905899e-07	9.02305260979065e-09	7.06782065954879e-06	141486	0.00211810732909712	0.0380605799447809	0.867955983381087	0.00305718182534001	0.0896496162575735	0.0012766385912184
1.48230875760325e-06	7.74245295652028e-06	2.27423909403434e-08	1.52734792098604e-07	9.2046934357265e-10	9.40115936650605e-06	106370	0.00281638758547609	0.157672974131716	0.823563632386095	0.00241910492671454	0.0162463783608178	9.79101946566345e-05
3.53783653504562e-06	2.66640418725857e-05	1.55695243045989e-07	1.50901825514813e-06	2.52253916196606e-08	3.18918172974452e-05	31356	0.00952207295954044	0.110932422008107	0.836077844793178	0.00488198090418827	0.0473167847750407	0.00079096751948599
6.81975767409458e-07	1.12451043419901e-05	4.05362390469078e-08	8.59532810159973e-07	9.67590857099106e-10	1.28281167494636e-05	77954	0.00384106387861161	0.0531625787891255	0.876598222608191	0.00315995245744882	0.0670038187948294	7.54273504050832e-05
9.38250449678328e-07	6.92856395579587e-06	2.36779354673044e-08	2.24819948247238e-07	8.10839964678189e-09	8.12342068883552e-06	123101	0.00243406894353904	0.115499428826556	0.852912119314242	0.0029147740064535	0.0276755269558083	0.00099815089693997
6.77181550952212e-08	1.55650846052385e-06	5.77470918542606e-09	1.70661830700121e-07	5.19216731797553e-09	1.80585532282259e-06	553754	0.000541610362153611	0.037499213940005	0.861923123548453	0.0031977695624033	0.0945047084023169	0.00287518454682187
5.52581065823576e-07	4.03416742805073e-06	1.48469662928691e-08	1.39364711178217e-07	3.01471445590046e-10	4.74126164279098e-06	210914	0.00142137075912796	0.116547262618119	0.850863700843133	0.00313143787697177	0.029394014015261	6.35846465145895e-05
1.04708107814428e-07	2.48793584008553e-06	9.23575674263531e-09	2.82163802797298e-07	3.45880607427298e-10	2.88438938804732e-06	346694	0.000864943784650629	0.0363016547794587	0.862552001610927	0.00320197986475319	0.0978244490728478	0.000119914672013633
9.88056815362553e-10	1.65704628970962e-07	6.45364479251772e-10	1.39159938568106e-07	7.36884557911124e-09	3.13866834412793e-07	3186065	9.41556321893966e-05	0.00314801280999022	0.527945647016115	0.00205617290039316	0.443372549471361	0.0234776178021403
8.41939192610071e-07	5.91199487491616e-06	2.24393854196157e-08	2.02594031301305e-07	7.71730104094636e-09	6.9866847852881e-06	143129	0.00209381765686678	0.120506251317212	0.846180278143517	0.00321173576727928	0.0289971621058257	0.00110457266616589
1.45872946894673e-07	2.40994124023166e-06	1.15545078563216e-08	2.45439673173382e-07	3.29483864187448e-09	2.81610320679791e-06	355101	0.000844475381419074	0.0517995741571344	0.85577163309008	0.00410301292524709	0.0871557805768286	0.00116999925070961
2.19280169037587e-06	1.92255398344676e-05	6.73398808108828e-08	7.59221871129092e-07	7.30057351346271e-09	2.22522038502969e-05	44939	0.0066535022103934	0.0985431243182961	0.863983628938896	0.00302621175250398	0.0341189518232354	0.000328083167068655
5.5243290718862e-07	4.07391617333478e-06	2.29507449132162e-08	2.17613948387066e-07	3.13420910740215e-10	4.86722719473442e-06	205456	0.0014591061798791	0.113500538414616	0.837009658752342	0.00471536338760708	0.0447100453051565	6.4394140277505e-05
1.37243539378209e-06	8.10833487744689e-06	2.89371178268186e-08	2.19816447231361e-07	2.01466452851259e-08	9.74967048157229e-06	102568	0.00292064200538722	0.140767361971475	0.831652197145774	0.00296800982982063	0.0225460386222111	0.00206639243071905
2.90168003168677e-08	1.47219923322745e-06	5.99286733820095e-09	3.90956494166058e-07	2.47272910750349e-08	1.92289268612361e-06	520050	0.000576702003893925	0.0150901818527185	0.76561694984408	0.0031165895951698	0.203316855374906	0.0128594233331258
1.98484191943291e-09	2.98835896256238e-07	8.52583481684239e-10	1.65047014514942e-07	1.72527937901107e-08	4.83973129962407e-07	2066230	0.000145181434290764	0.00410114073809653	0.617463817215327	0.00176163391911957	0.341025160896353	0.0356482472311032
1.38840911307035e-07	2.17518646187006e-06	6.04935194250817e-09	1.21856045072152e-07	4.3032563948037e-10	2.44236309583123e-06	409440	0.000732441457244049	0.0568469575813755	0.890607324350254	0.00247684382098368	0.049892681919467	0.000176192327919986
1.14000090392379e-06	7.63175163683044e-06	4.55815756467601e-08	3.92351042835466e-07	9.45906296896338e-09	9.21914422220542e-06	108470	0.0027619348361092	0.123655827097049	0.827815625060778	0.00494423067349042	0.0425582931971539	0.00102602397152873
2.91803435535368e-07	3.68846141852688e-06	1.44016687067097e-08	2.3406272229241e-07	4.1078749055075e-09	4.23283711996688e-06	236248	0.00126904790032889	0.0689380260248831	0.871392239764649	0.00340236779694995	0.0552968885073096	0.000970477906208601
1.07438301522167e-07	2.13215040405565e-06	1.16334581264531e-08	2.96845330111379e-07	4.02008547955085e-10	2.54846950236361e-06	392392	0.000764249637265402	0.0421579702729509	0.836639560362863	0.00456488026074611	0.11647984401464	0.000157745088800254
1.37088679460923e-06	6.87484524723428e-06	2.22487558583152e-08	1.43458540588634e-07	1.67871299063881e-09	8.41311805128109e-06	118862	0.00252076355877129	0.162946340019618	0.817157824878901	0.00264453151883769	0.0170517684066954	0.000199535175948611
1.90326628473386e-07	2.58044662112082e-06	1.14751700679193e-08	2.0003869494148e-07	3.48710345236646e-10	2.98263582494884e-06	335274	0.000894391874862843	0.0638115544919571	0.865156449720133	0.00384732523224358	0.0670677570718547	0.000116913483811798
5.22606843389427e-08	1.47791361542402e-06	6.83609641496326e-09	2.48567653513455e-07	2.95159062685982e-09	1.78852964031825e-06	559118	0.000536415449663763	0.0292199151531219	0.826328835769839	0.00382218793631336	0.13897877223283	0.00165028890789566
1.18098200368045e-06	5.8477190436062e-06	2.14257367951359e-08	1.36406775253134e-07	3.87180937413285e-09	7.19040536870905e-06	139074	0.00215480443439497	0.164244148016996	0.813266950018436	0.00297976757866471	0.0189706655269735	0.000538468858929992
1.77423606162408e-06	1.41668221048288e-05	6.68046131885403e-08	6.85899895867511e-07	4.89180043525428e-10	1.66942518555525e-05	59901	0.00499579665172412	0.10627826134263	0.848604790882974	0.00400165360907271	0.0410859918612874	2.93023040360283e-05
5.6749406747537e-09	4.59657458090899e-07	2.00876198723152e-09	2.0920015145215e-07	2.17665088962666e-09	6.78717963094661e-07	1473366	0.000203594729797474	0.00836126488958451	0.677243690435213	0.00295964170164649	0.308228399464025	0.00320700350953152
2.57406803315931e-07	4.83785832324741e-06	2.5462970418901e-08	6.15355105654387e-07	7.29525756267916e-09	5.7433784601993e-06	174114	0.00172153494185623	0.0448180117503519	0.842336676360959	0.00443344811688022	0.107141660595536	0.00127020317627232
1.63503980400572e-07	2.35795922484094e-06	9.7355975221058e-09	1.80521822228972e-07	8.37892960575998e-09	2.72009955459835e-06	367634	0.000815698113492247	0.0601095574329871	0.866865045749811	0.00357913279521247	0.0663658879410491	0.00308037608093988
3.93696643201742e-09	3.38897663531549e-07	1.93565246847369e-09	2.14235415847099e-07	1.56999468669611e-08	5.747056451461e-07	1740021	0.000172396881047754	0.00685040501214595	0.589689115452129	0.00336807630971089	0.372774163011112	0.0273182402149015
3.22337067041177e-06	1.6806946749112e-05	8.80624857092032e-08	5.90407248454956e-07	2.6094121915263e-08	2.07348812756032e-05	48228	0.00620122143903157	0.155456432451553	0.810563924901136	0.00424706968603761	0.0284741079829395	0.00125846497833414
9.84703722920096e-08	2.00448677753101e-06	9.35508649880900e-09	2.4485414370028e-07	1.37136526776985e-09	2.35853774528988e-06	423992	0.000707311894936002	0.0417506026726348	0.849885392563283	0.00396647733007097	0.103816080191749	0.000581447242262089
1.72375187557327e-05	4.24501691064565e-05	1.65792585423434e-07	5.25000111117799e-07	5.48483829357967e-11	6.03785354071134e-05	16562	0.0179510331674566	0.285490839410158	0.703067221161103	0.00274588617139431	0.00869514484870972	9.08408635055013e-07
8.60610458443999e-09	8.20530000789696e-07	3.19131547957704e-09	3.91233288333296e-07	8.69594582746474e-09	1.23225665501447e-06	811519	0.00036960890207749	0.00698401956233615	0.665875893184004	0.00258981395360333	0.317493345839305	0.00705692746075094
2.00617682873886e-07	2.83643655826403e-06	1.59094863196303e-08	2.89215627567905e-07	2.83790644877361e-09	3.34501726147423e-06	298952	0.00100300351220317	0.0599750814994208	0.84795872085095	0.00475617465502063	0.0864616248468747	0.000848398147734185
9.50775347866299e-08	3.43297451036228e-06	1.31236423995072e-08	6.0931929149688e-07	2.84050654998378e-08	4.17890004454514e-06	239297	0.00125288711360594	0.0227518087949335	0.821501943996833	0.00314045377003882	0.145808534543018	0.00679725889517648
2.3256907017106e-06	1.33270447722122e-05	5.90606116892652e-08	4.35168273682778e-07	2.42213899908607e-09	1.61493864982939e-05	61922	0.00483313769062454	0.144011086858085	0.825235359474498	0.00365714274628975	0.0269464275765987	0.000149983344527791
2.28473695401316e-06	1.14333284560861e-05	3.40930918268846e-08	2.19367386085151e-07	2.89405314614177e-08	1.40004664194727e-05	71426	0.0041913609534282	0.163190059927961	0.816639111407312	0.00243513971645014	0.0156685769968379	0.00206711195143937
1.33375245431726e-06	1.2689762379655e-05	4.42377103961433e-08	5.41212030626269e-07	9.38862727635614e-09	1.4618353202271e-05	68407	0.00437593558598648	0.0912382151301461	0.86807058251155	0.00302617605307764	0.037022776993936	0.000642249311290249
2.72489132600077e-08	1.10359007921291e-06	4.78576626284536e-09	2.49214795721055e-07	2.64469482349268e-09	1.38748424928031e-06	720729	0.000416158945382938	0.0196390793438857	0.795389266426155	0.0034492400654838	0.179616306167311	0.00190610799716428
2.09014851773386e-06	1.29081138110958e-05	5.85547894366915e-08	4.6497205552215e-07	2.38230014778951e-08	1.55456121752664e-05	64327	0.00465286164773027	0.13445263487657	0.830338082898598	0.0037666441679186	0.0299101798166519	0.00153245824026141
1.39581339815401e-06	7.01699692390899e-06	3.45380544181395e-08	2.2324485262844e-07	5.83712666173942e-09	8.67643035577132e-06	115255	0.00259955568686498	0.160874154568134	0.808742378625961	0.00398067557761997	0.0257300345273841	0.000672756700900241
6.407772454687e-06	2.00436035047777e-05	8.80896583635572e-08	3.5429511243232e-07	3.20434138370272e-09	2.68969650716443e-05	37179	0.00803672945245248	0.238234032635983	0.745199447275498	0.00327507799221647	0.0131723081577642	0.000119133938537952
3.75455338399349e-07	4.16083513884346e-06	1.49669353347361e-08	2.13264943535739e-07	2.79647789074415e-09	4.76731883400403e-06	209762	0.00142917681203991	0.0787560789350453	0.872783063965707	0.00313948696445074	0.0447347767081523	0.000586593426644262
1.56593890278082e-07	2.4432030603843e-06	7.85622638910782e-09	1.57601258661273e-07	6.95462446187665e-09	2.77220906017464e-06	360723	0.000831318134278169	0.0564870422392376	0.881319917564365	0.00283392277370774	0.0568504233412125	0.00250869408147686
1.0389579699272e-06	6.62806274684184e-06	1.9850241890199e-08	1.62823528021566e-07	4.58837678832023e-09	7.85428286346912e-06	127319	0.0023535202306908	0.132279163863511	0.84387879352671	0.00252731436278212	0.0207305403754773	0.00058418787151926
3.20491758959786e-06	1.43126206688314e-05	6.75208767113196e-08	3.87714820054657e-07	4.23516726404837e-09	1.79770091224593e-05	55627	0.0053786342822999	0.178278687392657	0.796162507975265	0.00375595719239879	0.0215672594597659	0.000235587979913591
1.63176419126996e-06	7.86440638238051e-06	3.25847703428888e-08	2.01922184527701e-07	2.94218238108417e-09	9.73361971090214e-06	102737	0.00291584077941609	0.167642073528135	0.807963184915882	0.0033476518818988	0.0207448195558265	0.000302270118257114
4.4770770436992e-07	3.54876220514051e-06	1.16948621185359e-08	1.19188414463761e-07	3.79475269020564e-10	4.12773266136175e-06	242264	0.00123755594940189	0.108463348065332	0.859736445230386	0.00283324117087508	0.0288750324311073	9.19331022991624e-05
8.95047950049816e-08	1.5655250590638e-06	7.26088334798528e-09	1.63289949152108e-07	1.54002339999772e-10	1.82573468890888e-06	547725	0.000547570934938513	0.0490239877396823	0.857476756384256	0.0039769652141104	0.0894379397751905	8.43508867609946e-05
2.31073871090867e-07	3.75599415843636e-06	9.49014754120049e-09	1.98343466348464e-07	1.24310042949061e-08	4.2073326477118e-06	237680	0.00126140620710924	0.0549217022848286	0.892725741683177	0.00225562092086106	0.0471423305348425	0.00295460457629059
2.09916244274817e-08	8.51512419269984e-07	3.29414417923818e-09	1.71809398549616e-07	1.59723845467224e-08	1.06357997097304e-06	940221	0.000319023262226992	0.0197367616920023	0.800609679111348	0.00309722284091572	0.161538768347087	0.015017568008647
1.40939226195317e-06	1.69117698427754e-05	6.57693528361563e-08	1.01487526716162e-06	2.83182528223588e-08	1.94301249775487e-05	51466	0.00581213791673296	0.0725364486117156	0.870389143781461	0.00338491661335952	0.0522320504028819	0.0014574405905819
4.77589286007446e-06	1.43108805823581e-05	6.28067766210115e-08	2.41980980947479e-07	1.09124666013243e-08	1.94024736666024e-05	51540	0.00580389054309982	0.246148658265942	0.737580209011779	0.00323704996075429	0.012471656197323	0.000562426564201862
3.02652153165342e-07	5.33454560869506e-06	2.11739514304945e-08	4.79888753414582e-07	1.4083269230015e-08	6.15234373593549e-06	162540	0.00184400652546468	0.0491929850079032	0.867075351712922	0.00344160735149089	0.0780009658126836	0.00228909011500046
5.87786860484953e-07	5.02928275714703e-06	1.93322263686643e-08	2.12682161534586e-07	1.34565767184095e-08	5.86254058225365e-06	170575	0.00175722160515202	0.10026145699771	0.857867452955644	0.00329758508234201	0.0362781559548417	0.00229534900946249
6.04384382870132e-07	6.66376802986143e-06	3.19294097563843e-08	4.52661549107043e-07	4.52951132097015e-09	7.75727288291596e-06	128911	0.00232448508188243	0.0779119662273559	0.859034886414427	0.00411606117746654	0.0583531810649528	0.00058390511579728
2.22153663839164e-07	3.6784090410449e-06	1.4200599393518e-08	3.02331882457272e-07	9.4760789882485e-09	4.2265712657231e-06	236598	0.00126717051987024	0.0525612014733548	0.870305694565304	0.0033598390990548	0.0715312397330529	0.00224202512923375
1.11521901640309e-05	2.21422663166752e-05	1.07757785920447e-07	2.75089466821566e-07	2.18454638084055e-08	3.36991491972565e-05	29674	0.0100589817047881	0.330933879035106	0.657057131830434	0.0031976411419081	0.00816309827916848	0.000648249713383979
3.56726263188225e-07	3.24852770488134e-06	1.41778266887013e-08	1.6600393277332e-07	6.76152062370748e-09	3.7921972481553e-06	263699	0.0011370144402395	0.0940684884895566	0.856634687571059	0.00373868387136192	0.0437751313843371	0.00178300868368506
6.35765159058292e-07	4.9621704631316e-06	1.93258672193865e-08	1.93943452911265e-07	1.90060042966378e-09	5.81310554275021e-06	172025	0.00174241695759136	0.109367558249684	0.853617816955027	0.00332453403387604	0.0333631398028101	0.000326950958603204
6.72556460395153e-07	5.60596251937853e-06	2.47658838496875e-08	2.65423812355223e-07	6.54663616547831e-09	6.57525531214407e-06	152085	0.00197063881537685	0.102285984112736	0.852584767168612	0.00376652809267292	0.0403670731788928	0.000995647447086519
1.2379953614838e-06	6.44323476878208e-06	3.72394814825703e-08	2.49199667585439e-07	1.57586001689513e-09	7.96924513935078e-06	125482	0.00238792742254035	0.155346628173199	0.808512557477555	0.00467289948187038	0.0312701721716318	0.00019774269574339
3.23283269832122e-06	2.07065102261149e-05	7.09350999758224e-08	5.84233642288363e-07	2.93873581237265e-08	2.46238990248241e-05	40611	0.00736004191459605	0.131288415984085	0.840911108563274	0.00288074199395923	0.0237262848462537	0.00119344861242731
7.54210737900979e-08	1.69115041271835e-06	6.92414059995266e-09	1.99625593602544e-07	2.73022976167367e-09	1.97585145047262e-06	506111	0.000592580375588958	0.0381714292195687	0.855909695191829	0.00350438318543452	0.101032693300295	0.00138179910287314
6.98117928200173e-07	4.71066862786376e-06	1.92767858366015e-08	1.67242464368368e-07	1.83953747896329e-09	5.59714534374787e-06	178663	0.00167773932157844	0.124727496844438	0.841619850577166	0.00344403881849058	0.0298799573884894	0.000328656371415849
9.73039343385279e-08	1.55122702073516e-06	9.25833188643556e-09	1.89772298122311e-07	5.16878519170032e-09	1.85273037027414e-06	539744	0.000555665186851129	0.0525192094325795	0.837265392538277	0.004997128581136	0.102428448935196	0.00278982051281187
1.06725136569042e-06	9.01812316100195e-06	4.30372360182919e-08	4.67596360507325e-07	7.04515720850894e-09	1.06030532804265e-05	94312	0.00317587904107941	0.100655097872666	0.850521347247178	0.00405894744467046	0.0441001613535715	0.000664446081914394
6.04233306480021e-07	4.74587304303103e-06	1.69806271949324e-08	1.71484840565522e-07	5.08970798822041e-09	5.54366152525973e-06	180386	0.00166172087786909	0.108995346077106	0.856089972558107	0.00306307070111695	0.0309334976141942	0.000918113049476258
6.20734007236262e-08	1.62021238371669e-06	7.13356041534047e-09	2.39406238282273e-07	1.85853036812064e-09	1.93068411350605e-06	517951	0.000579038085870787	0.0321509874605552	0.839190819659486	0.00369483561056821	0.124000729382665	0.000962627886726443
6.28988719683962e-08	1.379855214754e-06	7.24968346745017e-09	2.04487707915825e-07	3.76766856610958e-09	1.65825914667178e-06	603042	0.000497354434734643	0.0379306648750514	0.832110721369122	0.00437186400087144	0.123314687168313	0.00227206258664183
2.0740607837496e-09	3.52034784001943e-07	2.1130747253154e-09	4.61157315584457e-07	2.02194172660656e-08	8.3759865236153e-07	1193889	0.000251248132834836	0.00247619880703244	0.42029053295324	0.00252277713121647	0.5505707468419	0.0241397442666113
2.87983944829551e-08	1.83849470419021e-06	5.86500997570297e-09	4.81457599246136e-07	1.04452807317157e-08	2.36506098862672e-06	422822	0.000709267486425524	0.012176596976333	0.77735614981233	0.00247985570093417	0.20357090221411	0.00441649529629287
5.92954978033215e-08	1.54000295442108e-06	4.58127324646927e-09	1.52984622061868e-07	8.9745931704881e-09	1.76583894070322e-06	566303	0.000529611856058598	0.0335792219984162	0.872108389345967	0.0025943890696197	0.0866356599888687	0.00508233959712888
1.3250094996425e-07	2.07458299859972e-06	1.30493429026954e-08	2.6269929361964e-07	2.52062368303329e-09	2.48535320876933e-06	402357	0.000745328993443262	0.0533127241217598	0.834723608410967	0.00525049834230888	0.105698977792263	0.00101419133270052
5.05823519481772e-07	3.72579619457983e-06	1.53908245631461e-08	1.45759972049447e-07	1.15081228990668e-09	4.39392132296411e-06	227587	0.00131731087617948	0.115118929608086	0.847943310934489	0.00350275378912874	0.0331730955872278	0.000261910081068623
9.55448346034222e-07	4.99394819492766e-06	1.92803023277774e-08	1.29570577302678e-07	2.37437604240587e-09	6.10062179663474e-06	163918	0.00182851834131703	0.156614912034257	0.818596589233321	0.00316038314953615	0.0212389132816187	0.000389202301266345
2.86254197974095e-07	3.51614363015382e-06	1.85930189682354e-08	2.93648463067034e-07	7.98367441949346e-10	4.11543767760514e-06	242988	0.00123387199703184	0.0695561980033854	0.854379024930331	0.00451787159101267	0.0713529121495321	0.000193993325738791
5.23248736510272e-06	2.43172859261962e-05	7.32817695782456e-08	4.37921356372445e-07	7.89369124882471e-10	3.00617657863745e-05	33265	0.00897811911559121	0.174057884765849	0.808910763891921	0.00243770675678208	0.0145673863433176	2.62582421302827e-05
5.00300068758662e-08	2.30693855612612e-06	9.37426551830885e-09	5.55818596571497e-07	3.65385059525274e-08	2.95869993104432e-06	337986	0.000887217482026803	0.0169094561942304	0.779713593771522	0.0031683731830825	0.187859062941646	0.0123495139095199
2.38202641758691e-06	9.82743198822854e-06	5.74023188484176e-08	3.04498256529659e-07	3.19430493283041e-09	1.25745532861264e-05	79526	0.00376528318088554	0.1894322894329	0.781533289064929	0.0045649588929533	0.0242154333121015	0.00025402929711664
4.97347184664953e-07	4.61316829839407e-06	2.77351969774348e-08	3.30775822351967e-07	4.0296258877014e-09	5.47305612827613e-06	182713	0.00164057411626595	0.0908719320628645	0.84288707995529	0.00506758862459733	0.0604371332212434	0.00073626613600446
1.30101587263835e-07	2.2662965652867e-06	1.08998378115721e-08	2.44126912458132e-07	4.96387277961419e-09	2.65638877559986e-06	376451	0.000796600236581457	0.0489768622947355	0.85314942831549	0.00410325397836797	0.0919018009338651	0.00186865447754095
6.38379867795589e-08	1.72596189968377e-06	7.26146157998024e-09	2.5242982871164e-07	2.74420416766766e-09	2.05223538092261e-06	487274	0.000615481759394298	0.0311065618364203	0.84101556562573	0.00353831809327629	0.123002376363941	0.00133717808063224
2.0648432376623e-06	1.31344132399914e-05	7.32219096647586e-08	5.98887301100657e-07	3.6723562359795e-09	1.58750380446551e-05	62992	0.00475122626131508	0.130068553653483	0.82736263075688	0.00461239270474766	0.0377250939125967	0.000231328972292821
8.59603531391138e-08	2.41859041880852e-06	9.01484466172972e-09	3.26134123132669e-07	6.10739366268571e-09	2.84580713340472e-06	351394	0.000853379019637779	0.0302059658682038	0.849878542512093	0.00316776374474274	0.114601625424448	0.00214610245051246
2.80513732850109e-06	1.07040042377437e-05	4.60059234162642e-08	2.25718927485898e-07	2.10387301258062e-09	1.37829702901595e-05	72553	0.00412638257355358	0.203521974541572	0.776610847473561	0.00333788163565226	0.0163766534160675	0.000152642933147922
1.05117446753851e-07	2.09370773541528e-06	7.34942215946457e-09	1.88216162454243e-07	1.63737291713228e-09	2.39602813969997e-06	417357	0.000718551021527292	0.0438715409940943	0.87382435152763	0.0030673354948097	0.0785534023309972	0.000683369652468821
2.25064085262271e-08	9.08566842802515e-07	4.20887803717957e-09	2.18462694030476e-07	5.90777255121204e-09	1.15965259594761e-06	862327	0.000347835471712132	0.0194078887115636	0.783481920341911	0.00362943009991737	0.188386327762203	0.00509443308440534
1.45692391718328e-07	2.65043127566417e-06	9.76838340400457e-09	2.28490244488358e-07	1.72075863268446e-09	3.03610305390755e-06	329370	0.000910417617014492	0.0479866424595889	0.872971446819961	0.00321740837862285	0.075257736786729	0.000566765555098599
1.66375105564228e-08	8.78878307206877e-07	3.89787647191242e-09	2.647481647691e-07	3.64185009691624e-09	1.16780370910123e-06	856308	0.00035027995492376	0.0142468382543736	0.752590782472582	0.00333778394565327	0.226706048889721	0.00311854643767068
1.79411499888764e-06	8.54064481283065e-06	2.77123209883317e-08	1.69619314151901e-07	1.57821214852206e-08	1.05478735683437e-05	94806	0.00315937738959393	0.170092577168552	0.809702994399062	0.00262728983323253	0.0160809013355035	0.0014962372636496
2.84039556504929e-07	3.00827618781016e-06	1.22257239797356e-08	1.66483686268178e-07	6.17348314370292e-09	3.47719863770671e-06	287588	0.00104261750123824	0.0816863188156139	0.865143611638531	0.00351596939190069	0.0478786815521065	0.0017754186018474
6.79879483549417e-07	1.05149541366934e-05	5.41438562365227e-08	1.07681028371229e-06	9.19490117192424e-09	1.23349826613636e-05	81070	0.00369367914393737	0.0551179926404743	0.85244985139939	0.00438945539875913	0.0872972677201355	0.000745432841241446
6.10637985269755e-07	5.09557648619595e-06	3.21315114158059e-08	3.44749316492519e-07	2.45731587663316e-09	6.08555261525066e-06	164324	0.0018240058154988	0.100342240693059	0.837323544525145	0.0052799660848027	0.0566504536709717	0.000403795026021962
4.38722215646652e-08	1.32160508752818e-06	6.20500520812661e-09	2.40334341768032e-07	5.75101428973625e-09	1.61776767035874e-06	618136	0.000485212939811741	0.0271189877066443	0.816931325642769	0.00383553542441027	0.148559243809551	0.00355490741662613
7.39010421296531e-07	5.53386712441735e-06	2.9806329579482e-08	2.8697825444331e-07	1.84867490695583e-09	6.59151080464363e-06	151710	0.00197550587319184	0.112115483566515	0.839544573077058	0.00452192683329652	0.0435375535212864	0.000280463001843744
3.38125848309117e-06	2.20745429673155e-05	1.28962968463434e-07	1.08264204044704e-06	2.31481545231449e-08	2.66905546138403e-05	37466	0.0079753004267672	0.126683710099371	0.827054487502812	0.00483178301572498	0.0405627404941835	0.000867278887908216
2.91405115273446e-07	3.66783517454045e-06	1.39293795760443e-08	2.25428490936338e-07	2.8695012673433e-09	4.20146766159362e-06	238012	0.00125964892175412	0.0693579336423871	0.872989029064486	0.00331536041640288	0.0536547009505799	0.000682975926144554
1.41984620350296e-08	6.90256329081794e-07	2.5355598238398e-09	1.58490016693255e-07	1.14080170844398e-08	8.76888384718358e-07	1140396	0.000263032031747823	0.0161918692076072	0.787165551638014	0.00289154226242166	0.180741379923922	0.0130096569680347
7.31090015489312e-06	3.70135108988334e-05	1.51170252657578e-07	9.84194979969627e-07	1.88856333824207e-08	4.54786619197362e-05	21988	0.0135512525840235	0.160754513134003	0.813865433511597	0.00332398197916143	0.0216408077640147	0.000415263611223905
4.25645471340619e-07	6.1342949746625e-06	2.04961247750813e-08	3.79814080475099e-07	5.02796064984196e-09	6.96527861190314e-06	143569	0.00208740918574868	0.0611096116978325	0.880696281722234	0.00294261377284391	0.0545296321422125	0.000721860664877001
8.44703489750108e-07	7.75649871801642e-06	4.17613948283433e-08	4.930734073893e-07	4.21575799268345e-09	9.14025276797685e-06	109406	0.00273833227178444	0.0924157691469488	0.848608776465301	0.0045689540419118	0.0539452704324324	0.000461229913406059
9.71389087721298e-07	9.10519187158682e-06	6.83771898130176e-08	8.24115770817418e-07	3.86264342631625e-10	1.09694601842812e-05	91162	0.00328544717278922	0.0885539553818028	0.830049220164381	0.00623341428514409	0.0751281974657554	3.52127029172435e-05
1.44570951782263e-07	2.28938222348693e-06	9.63204968180086e-09	1.96117387089645e-07	2.34577298307659e-09	2.64204838502372e-06	378494	0.000792301525848194	0.0547192672934206	0.866517901967333	0.00364567497567399	0.0742292942859501	0.000887861477622231
3.17927099669277e-07	3.19331657368677e-06	1.42460379838182e-08	1.83978395642068e-07	1.95724104543496e-08	3.72904051743628e-06	268165	0.00111808871362085	0.085257078377859	0.856337322899934	0.0038202958421091	0.0493366577224946	0.00524864515760361
3.89159678557347e-08	1.12867575136976e-06	5.97307718661835e-09	2.22739918069301e-07	5.1643778940785e-10	1.39682115227083e-06	715911	0.000418958850578188	0.0278603798292063	0.808031686472434	0.00427619325273523	0.159462016813814	0.000369723631810896
2.36690594356223e-07	3.08756563463595e-06	1.37293539582998e-08	2.30275184866185e-07	8.56673750601701e-09	3.57682750532267e-06	279577	0.00107247465818727	0.0661733320949932	0.86321345662919	0.00383841656827709	0.0643797288305106	0.00239506587702898
3.26124750912157e-08	9.79793075668782e-07	3.11929059714842e-09	1.20493499336295e-07	1.3726466872995e-10	1.13615560536217e-06	880161	0.00034078879354138	0.0287042328861458	0.862375779377909	0.00274547833274483	0.10605369437744	0.000120815025760661
1.29699198781956e-09	3.77838888635945e-07	1.30070459585681e-09	4.87236709491771e-07	1.97621357934516e-08	8.87435430504844e-07	1126843	0.000266195311008688	0.00146150575381211	0.425764935282108	0.00146568927850544	0.549039054271917	0.022268815413657
3.36973628758042e-07	4.62419297355479e-06	1.32009129192365e-08	2.32924878882274e-07	1.23173516733211e-09	5.20852412928167e-06	191993	0.00156134114480888	0.0646965667037268	0.887812527844145	0.0025344824352493	0.0447199385278451	0.000236484489033554
5.5774397516516e-06	2.48897264669166e-05	1.08419083714296e-07	6.22133082247067e-07	5.75936707586138e-09	3.12034777516054e-05	32048	0.00931750984751367	0.178744170635423	0.797658731025135	0.00347458333258119	0.0199379404821329	0.000184574524727939
2.3983517823027e-06	1.36327395788655e-05	7.40562896494355e-08	5.41265147572398e-07	1.97233545685381e-08	1.66661361529586e-05	60002	0.0049874039036405	0.143905687574558	0.817990412039531	0.00444351881982489	0.0324769426221393	0.00118343894394723
3.11753981573805e-08	9.90380886230441e-07	5.83664192988401e-09	2.38402755202821e-07	1.01835410880807e-09	1.26681403562933e-06	789382	0.000379972243674143	0.0246092932984383	0.781788690664794	0.00460733917191283	0.188190806620157	0.00080387024469789
5.55031446750291e-07	5.0890656386465e-06	1.78187179384889e-08	2.10068786048925e-07	5.13239723282049e-09	5.87711698661702e-06	170151	0.00176158685837491	0.094439407623529	0.86591191739674	0.00303188076382765	0.0357435093647581	0.000873284851145152
1.27817541968928e-06	6.69235159146409e-06	3.71171049063817e-08	2.49874500183487e-07	3.10981460079114e-11	8.25754971438925e-06	121101	0.00247420922858921	0.154788704143311	0.810452473547	0.00449492963290345	0.0302601266508957	3.76602588946223e-06
1.82856093406724e-06	7.32275942922254e-06	3.79143597243473e-08	1.95220831656423e-07	3.47638006923736e-09	9.38793193473979e-06	106520	0.00281243048696822	0.194777821865187	0.780018376797649	0.00403862746214065	0.0207948707993945	0.0003703030756298
1.36427542614014e-07	2.11858340863073e-06	5.78200021700987e-09	1.15446375417492e-07	3.00700334669979e-09	2.37924633022595e-06	420301	0.000713520071579876	0.0573406548455443	0.890443070865024	0.00243018141650797	0.0485222458687279	0.00126384700419575
2.17494774569058e-09	3.04435421231999e-07	1.40524789277185e-09	2.52907746577055e-07	2.91800501724736e-11	5.60952543497689e-07	1782682	0.000168271651002527	0.00387724018885662	0.542711544427204	0.00250511011860247	0.450854086515247	5.20187500898528e-05
8.65705595910941e-09	6.24798213401911e-07	3.80594094970007e-09	3.53179475228254e-07	6.31891662787705e-09	9.96759602166851e-07	1003251	0.000298983325258129	0.00868519946062207	0.626829389999018	0.00381831380548163	0.354327637737804	0.0063394589970745
9.63094721915144e-07	9.07344778413552e-06	4.13030916543099e-08	5.00342293102358e-07	7.83686203462025e-09	1.0586024752842e-05	94464	0.00317078664001069	0.0909779397272418	0.85711567807355	0.0039016621081697	0.0472644174545346	0.000740302636503504
6.45893724299012e-07	8.67832309140179e-06	2.25373924296692e-08	3.89379706901761e-07	2.23048629410801e-08	9.75843877797331e-06	102475	0.00292326483369676	0.066188223238836	0.889314703801847	0.00230952849553562	0.0399018445225753	0.00228569994120642
6.01524809347336e-08	1.69166171846681e-06	5.90283657915649e-09	2.13444877930047e-07	1.1312486814258e-08	1.98247440072501e-06	504420	0.000594566085253656	0.0303421224065921	0.853308228266735	0.00297750960970682	0.107665893618595	0.00570624609837126
2.31649774757286e-07	3.09979368209838e-06	1.28201721696443e-08	2.2057541080799e-07	2.60679644045897e-08	3.59090700423789e-06	278481	0.00107669398409127	0.0645101013431702	0.863234185246259	0.00357017660287895	0.0614260994639163	0.00725943734377556
9.78379183502135e-07	5.80998034535859e-06	2.61887540811605e-08	1.99959309992422e-07	2.43601272318245e-09	7.01694360565749e-06	142512	0.00210287631833905	0.139430960042675	0.82799302258525	0.00373221669617603	0.0284966391679708	0.000347161507927523
3.72036127713045e-07	6.34475504323667e-06	3.02036890543778e-08	6.62339787103363e-07	2.20009814844572e-09	7.4115347452559e-06	134925	0.0022209985878483	0.0501969079954978	0.856064939491504	0.0040752273439332	0.0893660773198594	0.000296847849206131
8.15615213923807e-09	6.36038794776154e-07	2.36105207539406e-09	2.36738961453927e-07	6.33102085231103e-09	8.89625981297024e-07	1124068	0.000266852301700982	0.00916806872855361	0.714950786226865	0.0026539828254024	0.266110664965939	0.0071164972532398
6.00756710363193e-07	4.71564571061162e-06	1.71004890081719e-08	1.72588367148429e-07	4.85824174362778e-09	5.51094951887504e-06	181457	0.00165192348117349	0.109011470401897	0.855686609804807	0.00310300229563029	0.0313173558489898	0.000881561648675653
2.56434408515965e-06	1.11682857601416e-05	5.33652649017824e-08	2.98836971669253e-07	1.10949788489118e-09	1.40859415797572e-05	70993	0.00421689605555042	0.182049887871526	0.792867533696965	0.00378854793622553	0.0212152641679779	7.87663273064849e-05
4.21847107564021e-07	5.08741896019982e-06	2.05099454023968e-08	3.18037153806446e-07	4.3458508301454e-09	5.85215901780282e-06	170877	0.00175411258560365	0.0720840131446739	0.869323431698182	0.00350468012574566	0.0543452686160692	0.000742606415328926
5.27920472427549e-09	5.70929502667211e-07	3.29988878440483e-09	4.5886434582802e-07	2.15526738489232e-09	1.0405282093888e-06	961050	0.000312109908785385	0.00507358154891009	0.54869199846352	0.00317135927179058	0.440991740240808	0.00207132047497137
2.00941655663054e-08	8.7747183404456e-07	4.20096584010093e-09	2.35870350847553e-07	4.05403501928872e-09	1.14169135131781e-06	875893	0.000342448951881291	0.0176003484156305	0.768571850029108	0.00367959854933816	0.206597300203157	0.00355090280276654
7.80023526568814e-07	6.09982538989797e-06	2.06732965620136e-08	2.07866500068331e-07	5.47170105557081e-09	7.1138604141527e-06	140571	0.00213189000290281	0.109648416071953	0.857456435012788	0.00290605878643402	0.0292199295413205	0.000769160587503954
3.99265627064747e-10	1.46448161849799e-07	3.49988496229952e-10	1.6506062591177e-07	1.43501892762118e-09	3.13693060812486e-07	3187830	9.41035050145977e-05	0.00127279075294373	0.4668517737386	0.00111570366052554	0.52618513614631	0.00457459570162116
5.93053294440734e-08	1.48604047410951e-06	7.26978693772785e-09	2.34217379572229e-07	3.79748277284042e-09	1.79063045283639e-06	558463	0.000537045356292176	0.0331198038937252	0.8298979120765	0.00405990355308232	0.130801628667281	0.00212075180941168
8.59158511977533e-08	1.59788736680162e-06	7.12445400488298e-09	1.70365536861721e-07	2.37911099960492e-10	1.86153111996594e-06	537192	0.000558303946088468	0.0461533252258095	0.85837263189608	0.00382720112947311	0.0915190377611515	0.000127803987485767
2.59017567482674e-06	1.38355442068299e-05	6.79913359713271e-08	4.66978547822017e-07	4.18809237856368e-10	1.69611085746878e-05	58958	0.00507545187079839	0.152712640416219	0.81572169330238	0.00400866108909857	0.0275323128653819	2.46923269202689e-05
4.80943377119574e-07	4.33212378976486e-06	1.97211793628874e-08	2.28402620388354e-07	2.46135854089852e-09	5.06365232517657e-06	197486	0.00151794629599356	0.0949795416893681	0.855533419667353	0.00389465510197715	0.0451062999038722	0.000486083637429174
3.507597627252e-08	9.97066282936482e-07	3.67085893326113e-09	1.34164824326283e-07	3.89337874327921e-09	1.17387132121183e-06	851882	0.000352099601449329	0.0298805973352428	0.849382947619146	0.00312713912243088	0.1142926161513	0.00331669977187955
5.03369853127541e-07	4.38290186765778e-06	1.99411414278979e-08	2.23246912112825e-07	1.10066395985812e-08	5.14046641392463e-06	194535	0.00154095539500121	0.0979229923113591	0.852627274401651	0.00387924748888172	0.0434293105209458	0.00214117527716282
1.16124736642049e-07	3.57113721997589e-06	1.48421623499339e-08	5.869090783989e-07	2.38872579050767e-08	4.31290045527185e-06	231863	0.0012930362340573	0.0269249749319173	0.828012901529116	0.00344134127459206	0.136082222273759	0.00553855999061564
3.40572039207377e-07	3.20191420389692e-06	1.42355722063065e-08	1.72081060404989e-07	8.91731089550684e-09	3.7377201866111e-06	267543	0.00112068970927692	0.0911175856414669	0.856648984952514	0.00380862437410371	0.0460390430031122	0.0023857620288029
5.87510231550804e-07	4.19195470394631e-06	2.51815702296377e-08	2.31015592633247e-07	3.94618483997761e-09	5.03960828319998e-06	198428	0.00151074397030615	0.116578551057098	0.831801693381725	0.00499673165344675	0.0458399898665458	0.000783034041183835
4.51793342219481e-07	5.6993842035693e-06	2.46779710221544e-08	4.00288389602271e-07	4.36420907495914e-09	6.58050811548817e-06	151964	0.00197221156008587	0.0686563004391896	0.866100930740437	0.00375016193112371	0.060829404443729	0.000663202445520483
6.50571835534314e-06	3.39057218491802e-05	1.48494667094525e-07	9.95197344556441e-07	6.24148735530447e-09	4.15613737035296e-05	24061	0.0123912594142011	0.156532803793986	0.815798873517522	0.00357290084186784	0.0239452466527093	0.000150175193915075
9.89646633666936e-09	5.81509125341084e-07	1.80559101606372e-09	1.36412762058083e-07	1.28145230607158e-08	7.42438467812616e-07	1346913	0.000222706820176555	0.0133296788430514	0.783242181745155	0.00243197395385961	0.183736118172843	0.0172600472850904
4.22236725542539e-06	2.4947345468575e-05	8.82507117355699e-08	6.70493597753612e-07	2.33037414929662e-10	2.99286900709045e-05	33413	0.00893855285525513	0.141080924204237	0.833559551369334	0.00294869944279198	0.0224030385614985	7.7864221380077e-06
1.20963302606649e-05	3.45440540365965e-05	1.20606666220151e-07	4.42871808030121e-07	1.05082810436047e-09	4.7204913599616e-05	21184	0.0140620016316307	0.256251507274515	0.731789371114907	0.00255496000359445	0.00938190061709431	2.22609898891759e-05
3.41562259225288e-07	3.44479403708812e-06	1.54306314420943e-08	2.00095136961975e-07	1.48800564941407e-09	4.00337007036689e-06	249790	0.00120029249717979	0.0853186823155687	0.860473545173009	0.00385441045191212	0.0499816738010527	0.00037168825845713
1.28390587719291e-08	6.35555675735425e-07	3.04865134795649e-09	1.9403773535563e-07	7.0871460736272e-09	8.52568267284568e-07	1172927	0.000255737882722151	0.0150592735674077	0.745460158586093	0.00357584426366988	0.22759202142679	0.00831270215603939
2.600416925524e-07	5.74571980718727e-06	1.95329557626938e-08	5.54969006979039e-07	1.01857527572818e-09	6.58128203775713e-06	151946	0.00197244328037194	0.0395123155428575	0.87303959535905	0.00296795603814459	0.0843253645407011	0.000154768519246641
2.2253774300918e-08	9.97349788770476e-07	4.71147474616489e-09	2.7149661435166e-07	7.20891537624562e-09	1.30302056754546e-06	767448	0.000390830030982947	0.0170786055532785	0.765413696154629	0.00361580995996097	0.20835942356849	0.00553246476364164
1.77956022099936e-07	2.58967517405678e-06	1.52451610587744e-08	2.85249771356428e-07	4.80320455248073e-09	3.0729293331244e-06	325422	0.000921455415351824	0.057910873569943	0.842738277819011	0.0049611167085557	0.0928266616096898	0.00156307029280009
2.29884839594862e-06	1.4160787530443e-05	6.87989538185518e-08	5.44930293819832e-07	5.66729056944661e-09	1.70790324645995e-05	58551	0.00511064945912443	0.134600622178894	0.829132889102165	0.00402826998315945	0.0319063913573169	0.000331827378464996
2.26899762497818e-06	1.7488472029112e-05	6.57222630170152e-08	6.51377839744774e-07	1.93770280391995e-08	2.04939467848912e-05	48795	0.00612938524127504	0.110715502913814	0.853348172154185	0.00320691098239154	0.0317839138835371	0.000945500066072431
7.42613411041355e-06	1.81608417629225e-05	8.04833773592751e-08	2.53071355160827e-07	1.14401933073348e-08	2.59319707991635e-05	38562	0.0077495086303272	0.286369831584613	0.70032632319285	0.00310363519929119	0.00975904828525375	0.000441161737992695
2.53932014241692e-06	1.35906908085191e-05	8.28506438318007e-08	5.70158615912777e-07	1.74815402725586e-08	1.68005017509532e-05	59522	0.00502751240515009	0.151145494346492	0.808945530912376	0.00493143865939005	0.0339369992851809	0.00104053679656126
4.70931458660527e-06	1.21144750811004e-05	3.32724310114536e-08	1.10049827982846e-07	2.53497848582115e-09	1.69696469051858e-05	58929	0.00507800040915529	0.277513999726544	0.713890816278464	0.00196070261198457	0.00648509828152143	0.00014938310148613
1.66897680764028e-06	1.36569115999269e-05	5.63957122233218e-08	5.93391012550381e-07	2.80752527260245e-09	1.59784826576135e-05	62584	0.00478211221125091	0.104451520423	0.854706413153668	0.00352947857639349	0.0371368812211739	0.000175706625764287
1.52403470365726e-06	9.38499203621256e-06	3.62314732737143e-08	2.86876138266285e-07	1.62844301394055e-08	1.12484187815492e-05	88901	0.00336885723720015	0.135488794759059	0.834338782941364	0.00322102812647274	0.0255036857924287	0.0014477083806763
1.28747579213649e-06	7.10025466740152e-06	2.98273617333903e-08	2.11500330408772e-07	2.17407484254349e-10	8.62927555916444e-06	115885	0.00258544580043785	0.149198595329265	0.82281005151828	0.00345653137727339	0.0245096275995213	2.51941756597932e-05
7.29757427255542e-06	1.6437028968299e-05	7.42761009679229e-08	2.15106896159039e-07	1.08818703899334e-08	2.40348681083713e-05	41606	0.00718461345982346	0.303624477556991	0.683882636434106	0.00309034776612952	0.00894978475393081	0.000452753488842459
1.03055611024816e-08	7.83761103586548e-07	2.28307217604496e-09	2.23255388590189e-07	3.14442819223592e-09	1.0227495536475e-06	977756	0.000306777956994297	0.010076329112761	0.766327495124655	0.00223228860663169	0.218289402125847	0.0030744850301051
1.10206266175355e-07	1.95864568715016e-06	7.86629874689612e-09	1.79754388626821e-07	5.72593346731047e-09	2.26219857416655e-06	442048	0.00067843010202806	0.0487164422406895	0.865815101077845	0.00347728039294441	0.0794600397505099	0.0025311365380115
4.47791599569147e-09	4.56635116742417e-07	1.29172423006858e-09	1.6936659829156e-07	4.2550475787874e-09	6.36026402838525e-07	1572262	0.000190789778849787	0.00704045614412698	0.717949938405856	0.00203092862859739	0.26628862816967	0.0066900486517502
8.64311213774924e-08	1.66101317826258e-06	8.46992456000521e-09	2.09286249096927e-07	7.62917520688797e-09	1.97282964850389e-06	506886	0.000591674370006401	0.0438107372539936	0.841944553865672	0.00429328734309546	0.106084298386148	0.00386712315109093
3.73427738307588e-07	5.39303085202764e-06	1.8726941668521e-08	3.47753336706641e-07	1.27704819322925e-09	6.13421591690362e-06	163020	0.00183857816000665	0.0608761972787035	0.879171996076377	0.00305286640089022	0.0566907558223313	0.000208184421697674
1.79553407515995e-06	1.72080921712676e-05	7.55624002595776e-08	9.31237443086103e-07	1.8553706848229e-09	2.0012281460458e-05	49969	0.00598575805192425	0.089721608138868	0.859876581551623	0.00377580139520225	0.0465332973117593	9.27116025471107e-05
2.3944704473659e-06	1.45200454802213e-05	8.04827493364933e-08	6.2754328377993e-07	6.81528533022866e-09	1.76293572460339e-05	56724	0.00527489243030921	0.135822901195367	0.823628750474606	0.00456526850147073	0.035596492544906	0.000386587283649375
2.03856859485222e-07	2.86311704318494e-06	1.43109316393181e-08	2.58430319846121e-07	8.50861592113982e-09	3.34822377007674e-06	298666	0.0010039645027059	0.0608850762326883	0.855115201311446	0.00427418614228107	0.0771843035569268	0.00254123275665796
1.120144205297e-06	5.50949842237297e-06	2.73258587967228e-08	1.72809688119085e-07	1.89790902661477e-09	6.83167608361239e-06	146377	0.00204741101471939	0.163963307333023	0.806463648882444	0.00399987623275513	0.0252953573916678	0.000277810160110989
6.24279451485641e-07	5.075815562154e-06	2.55393287563867e-08	2.66992171148795e-07	2.44370879546256e-09	5.99507022234028e-06	166804	0.00179691007832417	0.104132133291667	0.846664905314914	0.00426005498004274	0.0445352867017077	0.000407619711668467
1.46830833375475e-06	8.32216042680322e-06	4.46800341924693e-08	3.25609517948317e-07	3.93667902312448e-10	1.01611519806011e-05	98414	0.00304371954655702	0.14450215256675	0.819017414825729	0.00439714259542315	0.0320445475640899	3.87424480082583e-05
5.86990751634402e-07	4.66604108428617e-06	1.59313568955881e-08	1.6282855218957e-07	5.10190286604756e-09	5.43689364787178e-06	183929	0.00162974305246955	0.107964361573299	0.858218200775851	0.0029302314754353	0.0299488205463256	0.000938385629088892
6.40901713047203e-07	8.81256654578613e-06	4.7896686517315e-08	8.4686289240603e-07	8.0543400983675e-09	1.0356282177855e-05	96560	0.00310207931976481	0.0618853080710421	0.850939207182877	0.00462489199258524	0.0817728677011994	0.000777725052296295
2.04553284510591e-06	8.30209096717629e-06	3.68799830206993e-08	1.92455682009589e-07	6.69293991585835e-09	1.05836524172283e-05	94485	0.00317007718822537	0.193272866914652	0.784425890032247	0.0034846177450674	0.0181842406026397	0.000632384705393708
6.98641847261728e-08	2.02749411430264e-06	1.09313138795932e-08	4.07893865580704e-07	1.09868954376847e-09	2.51728216803287e-06	397254	0.000754900520047563	0.0277538154496077	0.805429816351107	0.00434250638184732	0.162037403180531	0.000436458636906421
7.74377092599789e-08	2.76318170476356e-06	9.41900942821869e-09	4.32164629248172e-07	9.91198552226299e-09	3.2921150382222e-06	303756	0.000987148585131936	0.0235221759752954	0.839333277446992	0.00286108149893362	0.131272639087834	0.00301082599094582
5.60889950286943e-08	3.02140089880507e-06	1.11894335745915e-08	7.75092497823991e-07	1.85767721358663e-10	3.86395759295371e-06	258802	0.00115851791679089	0.0145159447740777	0.781944632186151	0.00289584792415851	0.200595498055529	4.80770600840517e-05
1.2374401895903e-07	1.91432097219183e-06	1.02205204175731e-08	2.03292227977632e-07	9.80223486727598e-10	2.2525579630328e-06	443940	0.000675539870142572	0.0549348877985912	0.849843157693679	0.00453729519297802	0.0902494991533642	0.000435160161387299
2.27168836142863e-06	9.90807069129314e-06	4.57570341210184e-08	2.56602747244756e-07	3.47380099509684e-09	1.24855926350826e-05	80092	0.00373869478625444	0.181944776497475	0.793560304334529	0.00366478672325477	0.0205519076862832	0.000278224758457679
1.53855637123718e-07	3.08072321211321e-06	9.44660639224893e-09	2.43212674267604e-07	2.35730309744735e-08	3.51081116087126e-06	284834	0.00105269072909853	0.0438233872668721	0.87749613150617	0.00269071902742403	0.0692753506592041	0.00671441154033004
5.6467586172764e-07	8.63708226662305e-06	3.70480696460482e-08	7.28676666954171e-07	4.25706164611915e-08	1.00100534814121e-05	99900	0.00299852648715282	0.0564108736058403	0.862840771296721	0.00370108608458922	0.0727944828973459	0.00425278611550297
1.32410449870384e-07	2.06228717936956e-06	7.70977370581645e-09	1.54392727018699e-07	1.18545181854339e-09	2.357985581783e-06	424091	0.000707146362628031	0.0561540540762177	0.874597026929296	0.00326964412563824	0.0654765356546219	0.000502739214226663
6.51997069915414e-06	1.55866852000025e-05	7.14799622561123e-08	2.19711586653319e-07	1.32479168266972e-09	2.23991722397487e-05	44645	0.0066972993831621	0.291080876979196	0.695859875229806	0.00319118766939372	0.00980891545016236	5.9144671440974e-05
1.53402808116558e-08	6.72507391895348e-07	3.24762859769701e-09	1.8305739645304e-07	4.72705159185017e-10	8.74625402916925e-07	1143347	0.000262353314963271	0.0175392582475824	0.76890905483936	0.00371316518690857	0.20929805587916	0.000540465846988344
1.65895829047108e-07	2.81323972303604e-06	1.07501040308495e-08	2.34395345619673e-07	1.21870362007882e-08	3.23646803793446e-06	308979	0.000970470770932375	0.0512582936406764	0.869231424522725	0.00332155420812073	0.0724231918475136	0.00376553578096389
4.39860879432025e-06	2.4053639028769e-05	8.66864225083658e-08	6.0956188149275e-07	3.40804869371948e-08	2.91825766140276e-05	34267	0.00871668818369797	0.150727225100676	0.824246582024112	0.00297048556249475	0.020887870511055	0.00116783680166243
2.30700363775836e-07	4.18549420430978e-06	1.79000962126342e-08	4.17571707348717e-07	4.45365056146615e-09	4.85612002220844e-06	205926	0.00145577886837278	0.0475071379456803	0.861900897253015	0.00368609015649775	0.0859887534572954	0.000917121187511496
1.43475589926854e-06	6.34165447135236e-06	2.8329454056249e-08	1.60997566825693e-07	2.6656933125843e-09	7.96840308481542e-06	125496	0.00238767540737428	0.18005563774787	0.795850109972098	0.00355522351903025	0.0202044958208113	0.000334532940190242
2.54274675216997e-07	5.68455552919618e-06	3.15106326469851e-08	9.05836137979572e-07	4.59534286830646e-09	6.88077231790804e-06	145333	0.00206210972147924	0.0369543800417893	0.826150796241497	0.00457951973864546	0.131647451205735	0.000667852772332915
3.2474742413014e-09	3.22556268607183e-07	1.37163969930388e-09	1.75169341461858e-07	2.73356222409591e-09	5.05078286233742e-07	1979891	0.00015151204501318	0.00642964532393008	0.638626283090517	0.002715697222963	0.346816218863926	0.00541215549866435
1.00644966103112e-09	2.21973559659236e-07	1.35040800355271e-09	3.82947926628881e-07	4.47807771970302e-09	6.11756421672404e-07	1634638	0.000183510142577559	0.00164518037796762	0.362846309079046	0.00220742758998916	0.62598104909465	0.0073200338583467
8.58983238363897e-07	1.63881764074e-05	6.84804831090515e-08	1.68032048825291e-06	1.89751192768852e-08	1.90149357364027e-05	52590	0.00568829499240509	0.0451741331273308	0.861858101157081	0.00360140491971006	0.0883684547529688	0.000997906042909136
9.58627671826793e-07	6.8180620188946e-06	2.33781251484153e-08	2.13789341777843e-07	1.82749804399745e-09	8.01568465569164e-06	124755	0.00240182602346151	0.119593985168329	0.850590100753694	0.00291654751310798	0.0266713763029636	0.000227990261904804
2.84683130937859e-06	8.63847050270454e-06	4.27083347506874e-08	1.66626284894073e-07	3.30111399244062e-09	1.16979375457203e-05	85485	0.00350325103693594	0.243361814700413	0.738460986728802	0.00365092860034222	0.0142440737303332	0.000282196240109721
1.73898105401993e-07	2.5890306127909e-06	1.23496850494619e-08	2.36406433077318e-07	3.63463615928821e-09	3.01531947247896e-06	331640	0.000904188180849919	0.0576715359646544	0.858625640308156	0.00409564729779992	0.0784017863563105	0.00120539007307909
1.18668767350355e-07	2.28050481970708e-06	1.52897652871026e-08	3.77797154280618e-07	1.39330743234201e-08	2.80619358094858e-06	356355	0.000841504991415554	0.0422881614996217	0.812668390088827	0.00544857824168145	0.134629754998196	0.00496511517167335
3.90518445449853e-08	1.06794122339748e-06	4.60081911421329e-09	1.61770008958552e-07	3.91373315135988e-09	1.27727762916659e-06	782915	0.000383110128039821	0.030574280526988	0.836107357563523	0.0036020509630434	0.126652189989506	0.00306412095693992
4.37645137706539e-08	2.56576179561847e-06	1.24749573664738e-08	9.40464883358921e-07	5.45700774394956e-08	3.61703622755401e-06	276469	0.00108452430866879	0.0120995508525081	0.7093547407883	0.00344894454510616	0.260009804766291	0.0150869590477943
8.12135411388428e-07	5.92271583552212e-06	1.94513107596756e-08	1.82391433699299e-07	8.56959969929543e-10	6.93755095133945e-06	144143	0.00207910815906054	0.117063704048419	0.853718535123494	0.00280377195008854	0.0262904640237754	0.000123524854223101
5.31824965055978e-06	1.57045131748874e-05	5.32626727245677e-08	2.02228891094161e-07	2.3194847101564e-09	2.12805738739761e-05	46991	0.00636390413135379	0.24991100719626	0.737974138662322	0.00250287764982233	0.00950298108931479	0.000108995402280616
3.31159596845873e-10	1.08852338842864e-07	4.98576227034679e-10	2.10713265858866e-07	1.99660586706682e-09	3.22391946392677e-07	3101814	9.67129225030172e-05	0.0010271956249258	0.337639758253393	0.00154649094871435	0.653593454230443	0.00619310094252456
3.57171456765288e-09	4.37651443150123e-07	1.48907684885225e-09	2.34604510331934e-07	6.89326076212181e-09	6.84210005660685e-07	1461540	0.000205242006886985	0.0052202021866137	0.63964490365428	0.00217634474288982	0.342883776020487	0.0100747733957289
1.62949375467154e-07	3.81106473897096e-06	1.39022456786818e-08	4.18082039566815e-07	2.33961296277524e-08	4.42939452931137e-06	225764	0.00132793880962889	0.0367881827615133	0.860403089801862	0.00313863341517314	0.0943880787317932	0.00528201528965851
3.877004117571e-07	4.10022534828015e-06	1.79970809963494e-08	2.44724073597068e-07	1.51105019894585e-08	4.76575741662012e-06	209830	0.00142870905392689	0.0813512686157781	0.860351249516185	0.00377633173975376	0.0513505099406898	0.00317064018759371
2.05021546843465e-08	1.13476690707279e-06	5.87284661263196e-09	4.17952895394639e-07	3.70732514587195e-09	1.58280212891028e-06	631791	0.000474728295321247	0.0129530749989967	0.71693541873996	0.00371041111542809	0.264058840811889	0.00234225433372669
1.21741937426236e-07	1.81051030028051e-06	7.38527955772538e-09	1.41215970918237e-07	8.59421344667967e-09	2.08944770162938e-06	478595	0.000626638545357605	0.0582651278284208	0.866501850641508	0.00353456061712683	0.0675853101315311	0.00411315078141356
6.14319261938659e-09	4.15096573469585e-07	2.06252084515429e-09	1.79188411095287e-07	2.51386595245232e-09	6.05004563981865e-07	1652880	0.000181484953716837	0.010153960788254	0.686104862974269	0.00340909964642203	0.296176957601692	0.00415511898936298
2.14839024358469e-07	5.58214959797709e-06	1.99372675848906e-08	6.66133025970288e-07	1.11471844678976e-08	6.49420610035864e-06	153983	0.00194637151385424	0.0330816455527343	0.859558429731514	0.00307000844703551	0.102573434793439	0.00171648147527717
3.22323239660674e-06	2.09834349712105e-05	1.04250286727075e-07	8.72701213496639e-07	3.19143111602408e-08	2.52155331792012e-05	39658	0.00753621458053377	0.127827255275546	0.832163048946294	0.00413436773223042	0.0346096672751096	0.00126566077082063
3.08672375848951e-06	9.68728553567493e-06	5.47946817338243e-08	2.21105879371649e-07	1.3352128976182e-09	1.30512450681675e-05	76621	0.00390774389025772	0.236507991564586	0.742249914477706	0.00419842562511301	0.016941362928732	0.000102305403863332
1.9286320656299e-06	1.38817738475724e-05	9.4736668216372e-08	8.76801165370081e-07	1.24773160726365e-08	1.67944210628613e-05	59544	0.00502569733780633	0.11483766296028	0.826570549566015	0.00564096064173773	0.0522078827301175	0.000742944101849893
1.46906747962905e-06	7.03860745254157e-06	2.6842398966083e-08	1.65358054278498e-07	3.45113262488231e-10	8.70022049867769e-06	114940	0.00260667421306682	0.168854051440688	0.809014835154044	0.00308525501970469	0.0190061911998242	3.96671857386469e-05
1.82933653842649e-10	7.66008979080494e-08	2.94841839662323e-10	1.58740470327211e-07	5.68929782108364e-09	2.41508441549849e-07	4140642	7.24499166083747e-05	0.000757462773014046	0.317176896246248	0.00122083450901432	0.657287460879275	0.0235573455924493
3.98399332089818e-07	4.35203575361841e-06	2.34310119537152e-08	3.29101482218065e-07	3.48591677407268e-09	5.10645349665408e-06	195831	0.00153076713932188	0.0780187917800216	0.852261898883444	0.00458850980804348	0.0644481502541252	0.000682649274365617
1.33794693443986e-10	7.15630676886819e-08	3.3607321843551e-10	2.31123922389312e-07	2.13040341547121e-10	3.03369898331421e-07	3296306	9.10068419264221e-05	0.000441028243671756	0.235893765605254	0.00110780014854461	0.761855159857744	0.00070224614478521
1.01268963381476e-05	2.95699748587343e-05	1.40846144881369e-07	5.28811923733565e-07	1.23598357825033e-08	4.03788891012793e-05	24765	0.0120408332662169	0.250796804061326	0.732312738583921	0.00348811341808081	0.0130962474576056	0.00030609647906613
2.90806595076217e-06	1.52021923070193e-05	5.73621975612159e-08	3.85572887277942e-07	8.76142681021955e-09	1.85619547694309e-05	53874	0.00555316198849232	0.1566680873262	0.81899737909368	0.00309031016796162	0.0207722134908405	0.00047200992131758
4.99842388636224e-07	4.67958507829624e-06	2.02835778985686e-08	2.44164311800194e-07	9.46598716724139e-10	5.44482195534795e-06	183661	0.00163211767847393	0.0918014202733067	0.859456033029677	0.00372529681684926	0.0448433968644968	0.000173853015670124
1.29919928732312e-06	9.11987493631979e-06	3.76046198863885e-08	3.39411369648588e-07	6.15417232387076e-09	1.08022443855018e-05	92573	0.00323544544831611	0.120271236324447	0.844257416408764	0.00348118581142819	0.0314204490785387	0.000569712376821486
2.18105596161514e-06	8.34527221029972e-06	5.49074215637995e-08	2.70123856752442e-07	5.88427062325247e-10	1.08519478772934e-05	92149	0.00325030830206297	0.200982900607067	0.769011453488579	0.00505968349504217	0.0248917392349118	5.42231743995444e-05
1.63847955415355e-06	8.26792195005973e-06	2.32464527449971e-08	1.50825416077776e-07	7.1001090141769e-09	1.00875734820502e-05	99132	0.0030217127170008	0.16242553841804	0.819614545041146	0.00230446427838783	0.0149516051948622	0.000703847067563949
4.2731301125325e-06	1.77218080214779e-05	7.37682529987797e-08	3.9337571830951e-07	1.95541086166301e-08	2.24816362139354e-05	44481	0.00672187313712047	0.190072024645777	0.788279280602049	0.0032812670882493	0.0174976462818874	0.000869781382037906
1.34764680018133e-06	7.61695390890634e-06	3.13890363036784e-08	2.28111023190308e-07	6.4904153553556e-09	9.23059118393702e-06	108335	0.00276535946559198	0.145997886086266	0.825185923319981	0.0034005445239847	0.0247125041771176	0.000703141892650403
4.46997534091812e-07	3.56527171959579e-06	1.28085050699648e-08	1.31353814382032e-07	8.6659285958875e-09	4.16509750173548e-06	240090	0.00124875151288462	0.107319824783348	0.855987577268055	0.00307519933558047	0.0315367921944926	0.00208060641852361
5.16701497577722e-07	7.97835210304004e-06	3.67848445257856e-08	7.30364904508729e-07	2.85351050600646e-08	9.29073845471234e-06	107634	0.00278335375246397	0.0556146855383327	0.858742514594559	0.00395930255760542	0.0786121477930833	0.00307134951641991
5.50894748338571e-07	7.75469604228502e-06	2.35517622057426e-08	4.26295914463983e-07	7.05189731410576e-09	8.76249036460742e-06	114123	0.0026253064663122	0.0628696552482032	0.884987682680602	0.00268779322153329	0.0486500865308605	0.000804782318801637
5.72310623941769e-07	7.36481591384567e-06	2.35603724584084e-08	3.89850096787013e-07	3.87528927507325e-09	8.35441229630794e-06	119697	0.00250319592529713	0.0685039956903599	0.88154805540306	0.00282011129242693	0.0466639762271846	0.000463861386968639
6.98984669789081e-07	4.76065006893413e-06	2.28497725099036e-08	2.00096245311351e-07	8.82044811783979e-10	5.68346280135624e-06	175949	0.00170359092450489	0.122985703297342	0.837631957017136	0.00402039624583291	0.0352067484744691	0.000155194965219707
2.46540945793093e-07	3.16023868841112e-06	1.56531922713619e-08	2.57985722369605e-07	2.72378824635424e-09	3.68314233709153e-06	271507	0.00110433450932468	0.0669376644259095	0.858027846652993	0.00424995583627724	0.0700450047155464	0.000739528369274246
7.98161568545607e-07	8.05213510497402e-06	3.81086591537138e-08	4.94337317753917e-07	2.06394208144529e-09	9.3848065925087e-06	106555	0.00281149551204374	0.0850482703802047	0.857996915077774	0.00406067602758415	0.0526742147407189	0.000219923773718769
4.88539968813846e-07	3.84072360299238e-06	1.78099086862781e-08	1.80024711910519e-07	7.46032559929116e-09	4.53455851800232e-06	220529	0.00135944575504765	0.107737052432851	0.84698953332383	0.00392759485087078	0.0397006039718787	0.00164521542056927
2.80522846361869e-07	3.10408521037576e-06	1.1930634968241e-08	1.69741583907035e-07	1.26183048335426e-08	3.57889858044645e-06	279416	0.00107309531641209	0.0783824520467063	0.867329749810497	0.00333360521402445	0.0474284420448316	0.00352575088394054
9.31445004148232e-08	1.838600158483e-06	8.34695752495549e-09	2.11845088812478e-07	1.41886423119881e-09	2.15335556946645e-06	464391	0.00064579874852988	0.0432555132722006	0.853830265913101	0.00387625603653727	0.0983790563046528	0.0006589084735088
2.77095883229909e-06	9.95601967285148e-06	3.14715820734508e-08	1.4538987831515e-07	1.25308978864984e-08	1.29163708634257e-05	77421	0.00386743840625514	0.214530758027815	0.770806271987993	0.0024365653794106	0.0112562483574113	0.000970156247369859
4.33823022965597e-07	5.83496744400593e-06	1.72772179810196e-08	2.98798250171957e-07	1.75224155687117e-08	6.60238835069321e-06	151460	0.00197876270658681	0.0657069835826983	0.883766166737721	0.00261681335046061	0.0452560852680811	0.00265395106103868
2.54785254201447e-06	1.35309084877194e-05	6.23187170362916e-08	4.25546108989074e-07	1.99338642646071e-09	1.65686192421857e-05	60355	0.0049582938277315	0.153775791740528	0.816658786706142	0.00376124987395573	0.0256838607230216	0.000120310956352072
2.27823721665331e-07	2.67263509230119e-06	1.21448649577036e-08	1.83185626074029e-07	6.1392805066685e-09	3.10192858550492e-06	322380	0.000930147163650252	0.0734458306777063	0.861604327317596	0.00391526259323172	0.0590553976419836	0.00197918176948267
2.01488631185944e-06	8.5944899321653e-06	2.23907306038148e-08	1.22799937425788e-07	5.02196951625158e-10	1.0755069109006e-05	92979	0.00322133840336625	0.187342944191055	0.799110618914437	0.00208187696209832	0.0114178659552228	4.66939771874301e-05
1.67311998819981e-05	5.41371008986844e-05	3.57022032904182e-07	1.48553420747374e-06	2.0349808491639e-08	7.2731206829552e-05	13749	0.0215838180620563	0.230041554531169	0.744344872835074	0.00490878741694573	0.0204249904852416	0.000279794731570032
4.39213994077959e-09	4.48587420647818e-07	2.94222169049322e-09	3.8637628241653e-07	4.26531283122071e-09	8.46563377526841e-07	1181246	0.000253936873327421	0.00518819979386638	0.529892306419309	0.00347548898121326	0.456405619087012	0.00503838571859964
6.99155052523178e-08	1.66699962364314e-06	1.20196508956328e-08	3.68481237196814e-07	1.05290191191342e-08	2.12794503610703e-06	469937	0.000638180466213112	0.0328558792948076	0.783384718757974	0.00564847808175636	0.173162948734302	0.00494797513116059
1.76635973943423e-06	8.3852625996348e-06	2.82867728502012e-08	1.72656350127174e-07	1.19254558509228e-08	1.03644909178973e-05	96483	0.00310453432492952	0.170424167807807	0.809037575126357	0.00272920040880694	0.0166584496522673	0.00115060700476181
1.83436449556315e-06	1.41179101208493e-05	5.06435136237996e-08	5.01187222463469e-07	1.94259267473033e-08	1.65235312792471e-05	60520	0.00494483419295078	0.111015282663401	0.854412406298459	0.00306493283838219	0.0303317259484927	0.00117565225126554
1.10916140470944e-08	8.26479203173148e-07	3.48112057340268e-09	3.3352414354974e-07	4.61293313248631e-09	1.17918901447587e-06	848040	0.000353694348305678	0.00940613753260283	0.700887807660338	0.00295213110932006	0.282841969739674	0.00391195395806555
2.40592790270305e-05	6.44182428972789e-05	1.98281762163013e-07	6.82697026207095e-07	3.99288638990385e-08	8.93984295765786e-05	11186	0.0264642461798285	0.269124179708564	0.720574658888145	0.00221795576390036	0.00763656620637053	0.000446639433020862
6.55128217760622e-06	1.92625087172531e-05	1.03180377634431e-07	3.90078899256118e-07	4.82831019350597e-09	2.63118784819433e-05	38006	0.0078625942153695	0.248985726431584	0.73208413190537	0.00392143714502328	0.0148252014588701	0.00018350305915328
8.64861596001406e-07	5.11661791393069e-06	2.38300581121213e-08	1.81267103241325e-07	3.08786875166907e-09	6.18966454003721e-06	161560	0.00185518212717117	0.139726731619644	0.826638969015909	0.00384997570675744	0.0292854486812358	0.000498874976453976
1.81444016351906e-07	3.23325008179944e-06	1.49288960286211e-08	3.42053179028872e-07	2.03291514355625e-09	3.7737090883524e-06	264991	0.0011314742623767	0.0480810820611305	0.856783076305196	0.00395602726100413	0.0906411095875471	0.000538704785122646
6.53969692391228e-07	5.06205452915649e-06	1.45923947202674e-08	1.45230277198052e-07	4.85492878582773e-09	5.88070182225186e-06	170048	0.00176266042029261	0.111206062160249	0.860790885537214	0.00248140360816315	0.0246960790714669	0.000825569622907468
3.41273017133322e-08	1.12455160113995e-06	6.5233664956678e-09	2.7638192351884e-07	9.00181040753066e-09	1.45058600327532e-06	689377	0.000435081441228613	0.0235265621178443	0.775239522924385	0.00449705600422072	0.190531221792289	0.00620563716126119
7.18658796195563e-08	1.82100136987912e-06	7.93244496661453e-09	2.58439539199864e-07	5.57882773943826e-09	2.16481806140459e-06	461933	0.000649235276889981	0.0331971914410802	0.841179867419253	0.00366425479722196	0.119381644031638	0.00257704231080674
2.12342590521107e-06	1.65094332542378e-05	6.64082342111809e-08	6.63921654146488e-07	1.3482446818096e-08	1.93766714946246e-05	51608	0.00579619463839387	0.109586721630706	0.852026275968902	0.00342722609657719	0.0342639681087987	0.000695808195016167
4.05249801671877e-07	4.3786550400296e-06	1.26576752626485e-08	1.75847733419452e-07	7.58536043025894e-09	4.97999561081384e-06	200803	0.00149288693727001	0.0813755339044668	0.879248774943003	0.00254170410013273	0.0353108209649034	0.00152316608749366
2.20016377882961e-09	3.22865336410227e-07	1.40505935517789e-09	2.65109925444203e-07	8.91888971294677e-09	6.00499374701384e-07	1665281	0.000180133640476532	0.00366389020791855	0.537661403179281	0.00233981818195331	0.441482433809421	0.0148524546214256
4.50261979519908e-08	1.57636092236851e-06	6.01981298709784e-09	2.70982758786274e-07	4.04831465373092e-09	1.9024380067476e-06	525641	0.000570569108438002	0.0236676295323638	0.828600415244777	0.0031642623653158	0.142439731452561	0.0021279614049826
4.48990401165789e-06	2.06617437353513e-05	7.47245688347486e-08	4.42159386688892e-07	7.18046983755107e-09	2.56757121723704e-05	38947	0.00767322190500841	0.174869697148634	0.804719401613537	0.0029103211756346	0.0172209200555184	0.000279660006676581
4.38614910185436e-08	1.95338976492881e-06	9.67162775113567e-09	5.53843434640221e-07	8.10888127121573e-09	2.56887519960992e-06	389275	0.000770366664846756	0.0170742008117809	0.760406642263284	0.00376492705936212	0.215597641615413	0.00315658825015985
5.19439488608367e-10	1.32006732269479e-07	4.38950304590579e-10	1.43428492963679e-07	4.87355689511775e-10	2.76880970715868e-07	3611660	8.3060852962169e-05	0.00187603896094907	0.47676346961721	0.00158533937328985	0.518014988869941	0.00176016317860967
1.06701432442224e-05	3.82531142180704e-05	1.21948038069562e-07	5.62179633975045e-07	1.04522126227194e-08	4.96178373469602e-05	20154	0.014775475869783	0.215046519855547	0.7709548876663	0.00245774593553568	0.011330192205757	0.000210654336859357
1.34527485262996e-06	6.95580251632118e-06	2.96429451735364e-08	1.97068647067741e-07	5.60565577528112e-09	8.5333946169677e-06	117187	0.00255675522743914	0.15764826461383	0.815127253401635	0.0034737576901219	0.0230938162259475	0.000656908068464911
2.27413190937817e-06	1.58319451148289e-05	4.37744807038996e-08	3.9186072477334e-07	1.69650079261433e-08	1.85586772376104e-05	53883	0.0055521841705215	0.122537392092227	0.853075082460315	0.00235870693495265	0.021114690435976	0.000914128076529211
9.88132215863168e-07	1.06950656368942e-05	6.28967411204059e-08	8.75368359047499e-07	1.21562335645656e-08	1.26336191864898e-05	79154	0.0037829362971501	0.0782145006333466	0.84655596144067	0.00497852121327724	0.0692888036378049	0.000962213074901392
1.16468863406203e-06	8.13037999136522e-06	3.25384600752055e-08	2.92056556053382e-07	1.31298199886839e-08	9.63279346154452e-06	103812	0.00288568035441172	0.120908710304195	0.844031383401175	0.00337788412106038	0.0303189886941222	0.00136303347944706
1.78770165063364e-07	3.17755523949944e-06	1.25080283504758e-08	2.85861570179956e-07	4.57148923743366e-09	3.65926649233067e-06	273279	0.00109717961408107	0.0488540983385719	0.868358521074967	0.00341817912871089	0.0781199103096435	0.00124929114810711
6.85703821704743e-07	4.87165383373447e-06	2.46254639553604e-08	2.24948771480165e-07	1.87412151116666e-09	5.80880601238591e-06	172152	0.00174112933766024	0.118045570852709	0.838666986528182	0.00423933316121289	0.0387254749083572	0.000322634549539188
7.53880934740456e-07	4.69081384490003e-06	2.1285121898337e-08	1.70285874983053e-07	4.48310504791045e-10	5.63671408702667e-06	177408	0.00168959002497593	0.133744753255371	0.832189423213127	0.00377615780571989	0.0302101317104195	7.95340153624017e-05
2.92719639580745e-06	1.84643663143302e-05	6.86725279766662e-08	5.5700656752352e-07	4.32710668883821e-08	2.20605128725262e-05	45330	0.00659637463361695	0.13268940811675	0.836987173463469	0.00311291620342108	0.0252490307338778	0.00196147148248177
2.2306714958596e-07	3.04662173906052e-06	1.28890141097036e-08	2.26341928088001e-07	1.22687116200567e-10	3.50904251796039e-06	284978	0.00105216069278058	0.0635692353239471	0.868220240554781	0.00367308576163827	0.0645024752277897	3.49631318436911e-05
2.58226032236374e-07	6.08432938070091e-06	1.94980491475035e-08	5.90758889327229e-07	1.61722174106317e-08	6.96898456882265e-06	143493	0.00208851865921234	0.0370536094155821	0.873058236908796	0.00279783215975717	0.0847697226896044	0.00232059882625968
2.01932971346105e-06	8.7519026410389e-06	2.29479735244407e-08	1.27879356062946e-07	2.18897225093582e-10	1.09222785813124e-05	91556	0.00327133894143539	0.184881725770669	0.80128908779282	0.0021010243745022	0.0117081207104296	2.00413515791573e-05
5.35353716796106e-07	4.8790005185249e-06	1.83437912943477e-08	2.14952643711534e-07	8.35955053201671e-09	5.6560102208589e-06	176803	0.00169536910026302	0.094652183410448	0.862622295223503	0.00324323871033636	0.038004288414969	0.00147799424074366
1.5695488414227e-05	4.77918517937539e-05	2.94111515884102e-07	1.15159048160253e-06	1.003788640543e-08	6.4943080091873e-05	15398	0.019294978912633	0.241680690106214	0.735903682519281	0.00452875834450771	0.017732304657762	0.000154564372235344
1.56733933332154e-08	9.68920668733245e-07	4.23818164319892e-09	3.3687985583337e-07	7.84081655387992e-10	1.32649618119842e-06	753866	0.000397869947060592	0.0118156339651542	0.730436078495061	0.00319501986004208	0.253962175397306	0.000591092282436589
3.17252280307428e-06	1.13850451168055e-05	5.79032940974321e-08	2.67174705580125e-07	1.92819344129352e-09	1.48845741129987e-05	67184	0.00445545036718953	0.213141657866027	0.764888872894455	0.00389015457599592	0.0179497715925108	0.000129543071011325
4.12311405524606e-06	2.37415741272117e-05	1.01458488423564e-07	7.5123533207835e-07	5.25018294126436e-08	2.87698838323723e-05	34759	0.00859394838904748	0.143313545486293	0.825223148815683	0.00352655189762712	0.0261118653260966	0.00182488847429991
3.98978034347308e-05	8.13127254770775e-05	3.20519215292035e-07	8.40000585553148e-07	1.57763345199526e-08	0.000122386825047173	8171	0.0360523535206374	0.325997536249122	0.66439116666141	0.00261890293476027	0.00686348865761796	0.000128905497089835
2.8938045608855e-08	1.01090075978549e-06	3.25472367417149e-09	1.46188485814743e-07	1.27539692894892e-09	1.19055741181221e-06	839943	0.000357103659450964	0.0243062999917047	0.849098707677395	0.00273378137154873	0.122789950626759	0.00107126033259293
5.50235249880087e-10	1.35215400757788e-07	6.65182229472107e-10	2.10173117983859e-07	1.35890783427962e-09	3.47962844055278e-07	2873870	0.000104383423056298	0.00158130461134142	0.3885914920741	0.00191164729463596	0.604010231478824	0.00390532454109882
1.25848628540058e-06	6.56954360686095e-06	2.5093818090729e-08	1.68427384836976e-07	3.83074671336155e-09	8.0253818419026e-06	124605	0.00240472821108295	0.156813259504949	0.818595767314106	0.003126806747027	0.0209868375305923	0.000477328903325227
2.53738675647633e-07	3.06301994771324e-06	1.2098099228888e-08	1.87776268273677e-07	1.11738305051037e-08	3.52780682136854e-06	283462	0.00105778406482671	0.0719253316566807	0.868250474816249	0.00342935422529593	0.0532274803530294	0.00316735894874455
7.00120338949991e-07	9.78632504104346e-06	5.03043997060915e-08	9.0418295889078e-07	7.53741085877927e-08	1.15163068471781e-05	86833	0.00344895060708383	0.0607938246384556	0.849779809700142	0.00436810171642985	0.0785132743412734	0.00654498960369937
1.00586625140941e-06	6.88792684942462e-06	3.65395962760065e-08	3.21719075693917e-07	7.4866759099565e-09	8.25953844871392e-06	121072	0.00247480437748315	0.121782380172349	0.833936047661009	0.00442392713623072	0.0389512171523352	0.000906427878076195
1.05907245525864e-06	7.71300338483869e-06	1.82067991975353e-08	1.70490508485909e-07	2.62021548053976e-08	8.98697530258617e-06	111272	0.00269247347953971	0.117845261570249	0.858242414733145	0.00202590956184068	0.0189708442212862	0.00291556991347884
4.69958318310731e-07	4.0790436450434e-06	1.55210498985315e-08	1.73212744861391e-07	2.57835043345291e-09	4.74031410854751e-06	210956	0.00142108690153431	0.0991407547156685	0.860500707682696	0.00327426612311296	0.0365403517351439	0.000543919743378135
1.98057203450042e-07	2.77121056314504e-06	1.11911265043238e-08	2.01332494559934e-07	5.06201720896167e-09	3.1868534048683e-06	313789	0.000955600667458811	0.0621482002113702	0.869575788742489	0.00351165399927968	0.0631759510030723	0.00158840604378878
4.41278953973373e-07	4.54382040220579e-06	2.38422916355988e-08	3.1566073704661e-07	1.78543398846707e-08	5.34245672474605e-06	187180	0.00160145759480168	0.0825985078979464	0.850511410070763	0.00446279546358556	0.0590853147362865	0.00334197183141795
5.15139670917198e-06	2.1510571337481e-05	8.2471598472231e-08	4.42807122654791e-07	2.81392647281033e-08	2.72153860325081e-05	36744	0.0081314860595767	0.189282514788465	0.790382738344668	0.00303032991608941	0.0162704700247819	0.00103394692599589
1.54810758900327e-06	1.14128137284313e-05	4.9898559682096e-08	4.72999111203614e-07	1.12933094778194e-08	1.34951122977981e-05	74101	0.00404037663286461	0.114716169442759	0.845699796828919	0.00369752830365389	0.0350496610006566	0.000836844424011359
7.15706898078905e-07	8.15837472981476e-06	3.86422744574403e-08	5.66390130210456e-07	3.36753020766795e-08	9.51278933463824e-06	105122	0.00284978201453578	0.0752362816942505	0.857621717755091	0.00406213919998575	0.0595398584249206	0.00354000292575176
1.53255383594675e-06	1.33850015661557e-05	5.43774964039231e-08	6.10684253398041e-07	3.04038907258962e-08	1.56130210426303e-05	64049	0.00467299032472346	0.098158699188467	0.857297350052168	0.00348282989278302	0.0391137789240538	0.00194734194252864
7.10836782796708e-07	5.20248894303112e-06	1.92384491942701e-08	1.81039039483466e-07	1.98996809770807e-08	6.13350289548264e-06	163039	0.00183836464552034	0.115894097534419	0.848208443312675	0.00313661695805822	0.0295164186874034	0.00324442350744416
2.00367338787606e-06	8.54586738438713e-06	3.1467535828322e-08	1.72564779849702e-07	1.82475128360804e-08	1.07718206007773e-05	92835	0.0032263477035922	0.186010653364528	0.793354039313508	0.00292128294691905	0.016020019850428	0.0016940045246171
6.09969488937842e-08	1.40910562465879e-06	5.12567805085373e-09	1.52245781585236e-07	3.49939092570944e-09	1.63097342411437e-06	613131	0.000489172742219712	0.0373991065653973	0.863966024108542	0.00314271095719233	0.0933465740975558	0.00214558427131308
8.63755146706985e-06	1.77359824061865e-05	6.5328832208519e-08	1.72476399695662e-07	6.49868874706982e-09	2.66178377939076e-05	37569	0.00795365854944452	0.324502370701457	0.666319426224995	0.00245432528045053	0.00647972991011084	0.000244147882986847
4.19205285073329e-06	2.25673325347611e-05	8.04814512725814e-08	5.57116659332929e-07	5.4280099388858e-09	2.74024115060387e-05	36493	0.00818713742165755	0.152981165537547	0.823552793146977	0.00293702075289416	0.0203309354437713	0.000198085118811153
3.19168345629868e-07	3.07081448939255e-06	1.08491739301043e-08	1.34210862585442e-07	9.65339812596404e-09	3.54469626966392e-06	282112	0.00106284554476388	0.0900410984042162	0.866312444220698	0.0030606780115276	0.0378624435989171	0.00272333576464064
1.19559483370735e-08	7.02554953814921e-07	2.7666705868426e-09	2.09033552446778e-07	2.84958344783848e-09	9.29160708633453e-07	1076240	0.000278709495375562	0.0128674708540544	0.756117803181961	0.00297760178743636	0.224970288244549	0.00306683593199873
4.79797768630119e-06	2.25798748955402e-05	6.63278362915894e-08	4.01374257846419e-07	3.97437401582318e-08	2.78852984161376e-05	35861	0.00833081102097211	0.1720611920554	0.809741196187913	0.00237859517591551	0.0143937587418515	0.0014252578389203
4.80031328616789e-07	6.90454357437963e-06	2.56002131221588e-08	4.73474222386199e-07	1.61853999762822e-09	7.88526787850241e-06	126819	0.0023627938879387	0.0608769842715804	0.875625746742666	0.00324658762601491	0.060045420102598	0.000205261257140147
1.07476339600921e-06	6.48436663180522e-06	3.6349510691382e-08	2.81977571925251e-07	7.75561547624044e-09	7.88521272590731e-06	126820	0.00236277738110324	0.136301128881155	0.822345174087754	0.00460983260121235	0.0357602999090688	0.00098356452080981
2.04064198428339e-07	3.00045813248846e-06	1.32466594908493e-08	2.5043246217903e-07	7.9472140306239e-10	3.46899617398974e-06	288268	0.00104015931616563	0.0588251436996085	0.864935555416768	0.00381858578864161	0.0721916224805184	0.00022909261446327
2.80632859185882e-06	1.8593661920468e-05	8.87894414286008e-08	7.56458638189666e-07	1.25575772712811e-08	2.22577961692164e-05	44928	0.00665516877921168	0.126082949566234	0.835377491064635	0.00398913894051204	0.0339862326188378	0.000564187809781851
9.36738974567328e-07	5.03726623806681e-06	1.90236267421599e-08	1.31530293234195e-07	3.55596421124829e-09	6.12811509682174e-06	163182	0.00183675126614735	0.15285923318463	0.821992759352597	0.00310431942638059	0.0214634175690354	0.000580270467356681
3.60044116582584e-06	1.21008390147985e-05	5.5055946769802e-08	2.37917274383116e-07	5.09038882474986e-09	1.5999343790602e-05	62503	0.00478834070313927	0.225036802318151	0.756333457995103	0.00344113780479808	0.0148704395315806	0.000318162350367141
4.12867363318995e-06	2.03789347753633e-05	1.17796747610391e-07	7.4763901445455e-07	7.47131678656718e-09	2.53805154874048e-05	39400	0.00758533629737612	0.162670992054469	0.802936204565131	0.00464122754594358	0.0294572036894038	0.000294372145052564
2.79948627652839e-08	9.64454393817777e-07	3.35927568176133e-09	1.48801669815204e-07	1.74493377089981e-08	1.16205953978902e-06	860541	0.000348557304285735	0.0240907301276202	0.82995264940803	0.0028907948058937	0.128049953311531	0.0150158723469248
1.95347339259167e-06	1.95529541650453e-05	7.92267216918408e-08	1.01977761274638e-06	5.44954211873343e-08	2.26599273132625e-05	44131	0.00677500071016779	0.0862082815000175	0.862886888149956	0.00349633609131088	0.0450035694575914	0.00240492480112409
1.97644049232659e-07	2.61235460560003e-06	5.50383618654519e-09	9.35348132563755e-08	2.28695858239214e-09	2.91132426285801e-06	343486	0.000873017248751995	0.0678880232456946	0.897308018528834	0.00189049232913071	0.0321279269539538	0.000785538942387362
1.34634996382304e-07	3.00382582154986e-06	1.05568946276601e-08	3.02849159895834e-07	6.61983727413776e-09	3.45848670972979e-06	289144	0.00103700974045973	0.0389288748756887	0.868537621700024	0.00305246066088971	0.0875669578384749	0.00191408492492225
1.39850988094058e-05	3.67800924907139e-05	1.74001053459535e-07	5.8841711644462e-07	2.48433506011084e-09	5.1530093805084e-05	19406	0.0153405429366903	0.271396727168892	0.71375947091882	0.00337668807896422	0.0114189024896859	4.82113436375257e-05
3.40978054557835e-07	3.47814490408502e-06	1.40070179230671e-08	1.83707426050736e-07	1.15472777011606e-08	4.02838468031782e-06	248238	0.00120778787467191	0.0846438663675321	0.863409326591574	0.00347708052597451	0.0456032481079344	0.0028664784069851
3.01635108752875e-08	1.06738232881608e-06	4.97869858292808e-09	2.26524238770126e-07	1.67893588108525e-09	1.33072771292551e-06	751469	0.000399138902371532	0.0226669292164775	0.802104230977139	0.00374133531192702	0.170225837013741	0.00126166748071567
5.13619254489651e-06	2.22931518298012e-05	1.08570342325554e-07	6.05937102214474e-07	1.7247600076427e-08	2.81610994193141e-05	35510	0.00841286093293958	0.182386080472905	0.791629314532782	0.00385533038710455	0.0215168127207028	0.000612461886505676
1.39262016888327e-06	1.36112296930269e-05	5.44559871194415e-08	6.8440350839832e-07	3.77836052149495e-08	1.57804929626429e-05	63369	0.00472299665109555	0.0882494718118129	0.862535139127069	0.00345084195077776	0.0433702236057204	0.00239432350462019
1.79101009537793e-06	1.48045932481433e-05	5.55851874532015e-08	5.9081948774721e-07	1.51471890873042e-08	1.72571552078089e-05	57947	0.00516381267747468	0.103783623303538	0.857881445108876	0.00322099365647757	0.0342362040923096	0.000877733838799227
1.94442736445666e-06	8.9917308053605e-06	3.5329642854865e-08	2.100647654542e-07	3.76879048913919e-10	1.11819294571751e-05	89430	0.00334897721656802	0.173890147662215	0.80413052504018	0.00315953011420537	0.0187860928884154	3.37042949839114e-05
3.32836250319033e-06	1.80700466165342e-05	6.58122705176671e-08	4.59433150456021e-07	1.62936350891685e-08	2.19399481757874e-05	45579	0.00656044237122755	0.151703298317881	0.823613915208608	0.00299965478452208	0.0209404847620855	0.000742646926903409
5.68915211893323e-06	3.49805502174209e-05	1.54049050627847e-07	1.21807854188158e-06	8.4347144170594e-09	4.20502646432806e-05	23781	0.0125361047368959	0.135294085951545	0.831874674610653	0.00366345020500278	0.0289672027563855	0.000200586476413703
2.28475309158461e-06	1.0392449909837e-05	7.32194792994617e-08	4.28223084866993e-07	3.84647248003277e-10	1.3179030212836e-05	75878	0.00394592939704597	0.173362763017215	0.78855953298559	0.00555575623676375	0.0324927614514393	2.91863089917375e-05
5.11815999285413e-08	1.15873805891814e-06	2.88776428375956e-09	8.40599186431239e-08	8.70194752631079e-09	1.30556928929988e-06	765949	0.000391594349392066	0.0392025152154029	0.887534708739607	0.00221188128996826	0.0643856433603777	0.0066652513946443
2.68232527879614e-07	4.35330423538646e-06	1.62943774752429e-08	3.40032414997221e-07	1.27274105657415e-09	4.97913629679511e-06	200838	0.00149262952663387	0.0538712965243119	0.874309112242724	0.00327253091780817	0.0682914454894692	0.000255614825686408
2.14057219545117e-08	9.74290127145095e-07	3.90843370165544e-09	2.28730847403077e-07	7.13248160873798e-09	1.23546761181308e-06	809410	0.000370571833780753	0.0173260081849482	0.788600298242786	0.00316352582964091	0.185137064878139	0.00577310286448618
6.62237573694982e-07	5.79167123609972e-06	2.45188192506625e-08	2.75712182031431e-07	3.17288380445937e-09	6.75731269488126e-06	147988	0.00202514727419467	0.0980030973254553	0.857096822008397	0.0036284867014125	0.0408020457955551	0.000469548169180163
5.00655389464008e-07	4.89658767703325e-06	1.76092006114346e-08	2.21441706395378e-07	4.20484731702141e-09	5.64049882082109e-06	177289	0.00169072353245792	0.0887608357643673	0.868112525608231	0.00312192257649851	0.0392592416787602	0.000745474372142375
2.10620848443474e-08	8.29452812195718e-07	1.89741632341573e-09	9.60752549256034e-08	8.8058185530765e-09	9.57293386842162e-07	1044612	0.000287146918967141	0.0220017030660008	0.86645622292644	0.00198206354446338	0.100361348199143	0.00919866226395274
6.02454679771435e-08	1.45029601554476e-06	7.73237093734999e-09	2.39334030026398e-07	3.67479544765742e-09	1.76128267993331e-06	567768	0.000528245698391494	0.0342054507567319	0.823431713755157	0.00439019302548458	0.135886211085355	0.00208643137727135
1.71782012696474e-06	8.72342965815155e-06	2.74724384767018e-08	1.79378500944992e-07	1.77080753587413e-10	1.06482778052916e-05	93912	0.00318940336221951	0.161323751913298	0.819233853367022	0.00257998889388946	0.0168457758357742	1.66299900157953e-05
4.31994870951301e-08	1.5525584545025e-06	7.47351399052535e-09	3.45352594257795e-07	2.33965518035556e-08	1.97198060164951e-06	507104	0.000591419806147853	0.0219066491115556	0.787309192191764	0.00378985167717875	0.17512981312743	0.0118644938920723
3.84467075146139e-08	1.14157023616724e-06	6.46143712881881e-09	2.46678698879561e-07	3.55122971605977e-09	1.4367083094063e-06	696036	0.000430919929778173	0.026760273649772	0.794573420849069	0.00449738968342775	0.17169713383331	0.00247178198442193
5.81855663270059e-07	4.35912113374214e-06	2.88514262723963e-08	2.7791338120866e-07	6.08389002258990e-11	5.24780244339348e-06	190556	0.0015731062331652	0.110876060893368	0.830656485407504	0.00549781105207527	0.052958049432392	1.15932146612131e-05
7.55732164376349e-08	2.00802514154044e-06	7.812738071199e-09	2.66914391148218e-07	2.62920294175308e-10	2.35858840749166e-06	423982	0.000707327082847709	0.0320417145261925	0.851367341229304	0.00331246352537948	0.11316700713885	0.000111473580273771
1.60669092354007e-06	8.78311985365443e-06	5.4266455872269e-08	3.8142838743637e-07	1.65969712111249e-08	1.08421025917143e-05	92233	0.00324736428017225	0.148189976063124	0.810093778338406	0.00500515978457356	0.0351802968298662	0.00153078898403052
2.67080153392788e-07	2.99747418080892e-06	1.74183692160371e-08	2.51350796159453e-07	3.46792596388424e-09	3.53679142554108e-06	282742	0.00106047660082342	0.0755148159046241	0.847512284485463	0.00492490710372392	0.0710674636746495	0.000980528831539363
1.05276880829341e-06	1.07545020730961e-05	7.04698908960642e-08	9.25662422627763e-07	1.72097498297453e-08	1.28206129447431e-05	77999	0.00383882135270519	0.0821153257516504	0.838844610585163	0.00549660856308429	0.0722011050967197	0.00134235000338279
4.42512047143153e-07	3.68850878302067e-06	1.49092227687812e-08	1.59785901123417e-07	1.02170131495538e-08	4.31593296720558e-06	231700	0.00129394481482603	0.102529870251823	0.854626059081001	0.00345446115175287	0.0370223315184788	0.00236727799694464
5.57443793006953e-07	4.30439572771531e-06	1.89345943296292e-08	1.87986174141296e-07	3.55461540695944e-09	5.07231490460014e-06	197149	0.00152054113479405	0.10989928730596	0.848605776390499	0.00373292957668248	0.0370612191232072	0.000700787603651288
6.54039598343203e-07	4.97122937134563e-06	1.95172635414642e-08	1.90738981477167e-07	1.99373133253071e-09	5.83751894604e-06	171306	0.00174972823289354	0.112040681047705	0.851599697970654	0.00334341759262369	0.0326746659394671	0.00034153744955007
1.64378505936636e-08	8.08678315280167e-07	3.00846240564084e-09	1.90299217015682e-07	5.92069527268676e-10	1.01901591482242e-06	981339	0.000305658207228721	0.0161311029146469	0.793587522547271	0.00295232131498663	0.18674803233946	0.000581020883635416
4.25644275805719e-08	1.32327709117596e-06	3.89056505676535e-09	1.55517373152523e-07	1.45413152875402e-09	1.52670358849458e-06	655006	0.000457906554932608	0.0278799551539294	0.866754425121116	0.00254834342834137	0.101864811430667	0.000952464865945514
2.88870451233132e-07	3.15934312245015e-06	1.0307969170951e-08	1.44952658203826e-07	8.77472668571947e-09	3.61224892774378e-06	276836	0.00108308967010584	0.0799696967211951	0.87461943671293	0.00285361540058354	0.0401280922503766	0.00242915891491459
3.15845551336445e-07	5.52989633478343e-06	3.03229126267274e-08	6.82651840200545e-07	2.57366221729618e-09	6.56129030116445e-06	152409	0.00196645753186686	0.0481377193873576	0.842806228799544	0.0046214862069654	0.104042316201036	0.000392249405096345
4.39814847496883e-07	3.67669609453263e-06	1.41027402917595e-08	1.51582498139822e-07	1.10413759512811e-09	4.28330031805623e-06	233465	0.00128416759764782	0.102681300594975	0.858379245329482	0.00329249392864411	0.0353891828459534	0.000257777300945635
1.37382714842499e-06	6.75329909956041e-06	3.40936285394831e-08	2.15484427432021e-07	2.76671654123975e-09	8.37947102049814e-06	119339	0.00251069475904098	0.163951536447144	0.805933821244833	0.00406870892638474	0.0257157554343103	0.000330177947327668
2.15775013401011e-08	8.72740057287477e-07	3.69343499153627e-09	1.92076353682054e-07	4.57072465227242e-09	1.09465807195344e-06	913527	0.000328343684746768	0.0197116358915579	0.797271841909551	0.00337405358455472	0.175466987001055	0.0041754816132821
5.4285852297452e-06	1.48340267513558e-05	5.69420676814336e-08	2.00063379803115e-07	9.90126178914407e-09	2.05295186903747e-05	48710	0.00613999156368772	0.264428275772993	0.722570605530599	0.00277366793348795	0.00974515685537796	0.000482293907542329
1.01677839274919e-05	3.93278786664947e-05	1.22868984096261e-07	6.11120307622385e-07	1.11593177050641e-08	5.02408112034102e-05	19904	0.0149595985932093	0.202380966468187	0.782787493364064	0.00244560111895488	0.0121638224579643	0.000222116590830575
5.96031867994207e-06	2.29440996719994e-05	6.50798251546932e-08	3.22129552433574e-07	5.90082040612139e-09	2.92975285499358e-05	34133	0.00875087357456639	0.203441005946392	0.783141131952225	0.00222134181194733	0.0109951101125996	0.000201410176836719
8.19317216142722e-07	9.31698896773814e-06	4.63582388327989e-08	6.77860778523475e-07	1.90940472100003e-09	1.08624346059581e-05	92060	0.00325344412422901	0.0754266650031955	0.857725667009097	0.00426775769102177	0.0624041297474567	0.000175780549229056
9.58260563162709e-08	2.71229147550887e-06	1.25638363730548e-08	4.57248764892193e-07	2.46956707975022e-08	3.30262580388789e-06	302789	0.000990298707518322	0.0290151116131484	0.821253038208545	0.00380419615151813	0.138450067323375	0.00747758670341343
1.06338288518698e-06	6.44285328397173e-06	2.6290823056732e-08	2.04811372119092e-07	7.89236015942501e-09	7.74523072449396e-06	129112	0.00232088079744119	0.137295184999987	0.831847818761097	0.00339445317924337	0.0264435469264182	0.00101899613325472
3.04797589372917e-07	5.66227845280342e-06	3.1083634141765e-08	7.42508197585916e-07	6.10904766429251e-09	6.74677692156831e-06	148219	0.00202199291687655	0.0451767700216278	0.839256806417012	0.00460718273378743	0.110053764370398	0.000905476457175116
1.69641759916266e-07	2.04583855950433e-06	5.99946777116168e-09	9.30264492898776e-08	1.14928763185138e-09	2.31565552411348e-06	431843	0.00069445621516051	0.0732586337431215	0.883481389265594	0.00259082912319547	0.0401728358649076	0.000496312003181635
3.40958386383805e-06	1.21875420951019e-05	8.36176450200388e-08	3.84304858091675e-07	1.20448627017057e-09	1.60662529483218e-05	62242	0.0048083174551008	0.21222022800246	0.758580244833934	0.00520455175758783	0.0239200054504194	7.49699555985382e-05
2.16905002725348e-06	8.64105509047514e-06	2.35073641376187e-08	1.20409423242856e-07	6.23530660343846e-09	1.09602572117125e-05	91239	0.00328269531781145	0.197901379990933	0.788398932941189	0.00214478216008451	0.0109860034228195	0.000568901484973837
3.07085466950085e-06	2.3742156510881e-05	1.15889594593154e-07	1.15220294151171e-06	6.50711703469608e-08	2.81461748868337e-05	35529	0.00840842110565232	0.109103801203813	0.843530483496967	0.00411741897643665	0.0409363953057325	0.00231190101705081
3.38015878707962e-06	2.4836225328969e-05	1.12562938012356e-07	1.06357240964001e-06	1.44768090649891e-08	2.9406996272766e-05	34006	0.00878342693090983	0.11494403426065	0.844568588325017	0.0038277604746936	0.0361673256178493	0.000492291321789848
1.9674436804979e-07	3.06261280489719e-06	1.65153888107171e-08	3.30554859945824e-07	1.31142781577639e-08	3.61954169986129e-06	276278	0.00108527513761136	0.0543561545533044	0.846132759021553	0.00456283976818115	0.0913250591804183	0.00362318747654336
1.19543389267918e-06	8.80723638262817e-06	4.06383491597181e-08	3.8496616844182e-07	1.03875109248602e-08	1.04386623038337e-05	95798	0.00312671664438036	0.114519835768625	0.843713123988462	0.00389306100502869	0.0368788794231264	0.000995099814757422
2.72261342342447e-05	6.57253788819069e-05	2.13625084338676e-07	6.63150891387684e-07	1.29213800092552e-08	9.38412104718873e-05	10656	0.0277610623957401	0.290129827794592	0.70038929113768	0.00227645277873599	0.00706673419975065	0.000137694089241593
1.73717143539107e-07	2.45200507313019e-06	9.78264362187969e-09	1.77539215783407e-07	8.83627072529938e-10	2.81392770314711e-06	355375	0.000843823279411904	0.0617347572024756	0.871381688444892	0.00347650851545998	0.0630930267273201	0.000314019109851929
2.76853350764826e-07	3.02922998438871e-06	1.39683158803134e-08	1.96510279471246e-07	6.79491393066806e-09	3.52335684443576e-06	283820	0.00105645047828151	0.078576585622329	0.859756793914474	0.00396449082424698	0.0557735955078133	0.00192853413113658
4.79547568502461e-09	4.38989654238556e-07	1.61086609157968e-09	1.89602410486102e-07	3.62483786488892e-09	6.38623244366151e-07	1565868	0.000191568682879728	0.00750908415459297	0.687400056467196	0.0025224044157342	0.296892435655528	0.00567601930694938
2.77340613876338e-08	9.70865483569513e-07	4.504046874571e-09	2.02725131716438e-07	4.21143178726764e-09	1.21004015533542e-06	826419	0.000362946385245921	0.0229199512638867	0.802341541550238	0.0037222292621541	0.16753587128705	0.00348040663667086
2.86431921979784e-06	1.69779936729509e-05	9.28788486008244e-08	7.07896240458154e-07	9.78354305638691e-10	2.06440663361133e-05	48440	0.00617414497719992	0.138747820955564	0.822415186839946	0.0044990578449338	0.034290542809379	4.73915501776519e-05
2.71340384450566e-07	2.48280255423917e-06	1.14961487235924e-08	1.35249095538829e-07	1.65009427758354e-09	2.90253827722974e-06	344526	0.000870383743033276	0.0934838264078088	0.855390116201611	0.00396072252131146	0.0465968344327622	0.000568500436507054
6.54520748624052e-07	5.38865015884924e-06	2.05232966327029e-08	2.17253759275701e-07	5.21316693859295e-09	6.28616113032029e-06	159080	0.00188407716061978	0.104120899075761	0.857224313398196	0.0032648378250618	0.0345606411881191	0.000829308512861384
1.34255167024701e-07	2.62710292212328e-06	1.64906459644653e-08	4.14906566639899e-07	7.509713248235e-09	3.20026501500058e-06	312474	0.000959620310407083	0.0419512654093982	0.820901678395157	0.00515290011519948	0.129647565028243	0.00234659105200188
2.1020173996356e-06	8.64716218542663e-06	4.23016674422022e-08	2.23745639547812e-07	2.9501708968009e-09	1.1018177062949e-05	90759	0.00330001427306958	0.190777239068347	0.784808787880578	0.00383926190335519	0.0203069562477993	0.00026775489992092
6.91545274590489e-07	4.52456491794618e-06	1.52073110270623e-08	1.27928081019952e-07	9.4130100913411e-09	5.36865859467502e-06	186266	0.00160930557860162	0.128811557374203	0.842773821087064	0.00283260906963723	0.0238286862097805	0.00175332625931504
1.91040282643054e-06	1.57642638990989e-05	6.25015713962134e-08	6.63193599275442e-07	3.21412121403958e-09	1.84035760174152e-05	54337	0.00550591021785707	0.103806065985369	0.856586996145821	0.00339616449200246	0.0360361268183894	0.00017464655841876
4.87122610086578e-06	1.34515508859312e-05	7.85346665776134e-08	2.78840536883641e-07	6.52868507079086e-09	1.86866808753291e-05	53514	0.00559037202982704	0.260679043719154	0.719846984901986	0.00420270818031136	0.0149218868103954	0.000349376388153034
6.98583847579578e-06	2.63661641386542e-05	1.40487904282961e-07	6.8179629997585e-07	4.37216421843446e-09	3.41786589829273e-05	29258	0.0102013822167472	0.204391824713934	0.771421844017476	0.00411039837324037	0.0199480120128884	0.000127920882461141
2.30704004382055e-07	3.85146955779566e-06	1.66953575328813e-08	3.58376293607804e-07	3.94606204922287e-08	4.49670583381063e-06	222385	0.0013481052717873	0.0513051137673709	0.856509120262337	0.0037127973565336	0.0796975178836874	0.00877545073007116
9.55524176866271e-07	1.03299336676173e-05	3.96008547405223e-08	5.50494636445988e-07	7.89485092584293e-10	1.18763428207627e-05	84201	0.0035565843212968	0.0804560958947555	0.869790795324477	0.00333443176390047	0.0463522015787211	6.64754381461679e-05
8.08792725232826e-08	2.6164209393812e-06	1.21781810308202e-08	5.06563322118708e-07	1.5068010647522e-09	3.21754851611876e-06	310796	0.00096480038824942	0.0251369240022665	0.8131721794633	0.00378492537713477	0.157437663979582	0.000468307177717342
5.48950008082527e-07	5.39226723133178e-06	2.29135801862469e-08	2.89400232566004e-07	6.75461405674018e-09	6.2602856662233e-06	159737	0.00187632906812418	0.0876876930783412	0.86134523547786	0.00366014929795851	0.0462279595526178	0.00107896259322222
8.57538721800441e-07	5.06780029952812e-06	2.49641143903833e-08	1.8968775243635e-07	3.81007817122133e-09	6.14380096632651e-06	162766	0.00184144840147249	0.139577881266095	0.824864009642266	0.00406330128974048	0.0308746578015804	0.000620150000318035
2.87765805969582e-06	1.19178140893317e-05	4.66353827036628e-08	2.48335450257116e-07	5.16252055218212e-09	1.50956055025404e-05	66244	0.00451847666174521	0.190628859452609	0.789488973286034	0.00308933501844722	0.0164508439370202	0.000341988305888977
1.3631516931895e-06	6.74169242293852e-06	3.51230222318588e-08	2.23344602407012e-07	3.68096108651886e-09	8.36699270185341e-06	119517	0.00250696062398059	0.162920148464758	0.805748572177568	0.00419780720306814	0.0266935337899288	0.000439938364677128
3.2853158242067e-07	3.91145121821928e-06	2.10303279350932e-08	3.21937352555196e-07	3.20825616435001e-10	4.58327130674668e-06	218185	0.00137403968482808	0.0716805880413546	0.853419087903773	0.00458849728230927	0.0702418275089448	6.99992636182674e-05
7.24504879422237e-07	5.43837829549685e-06	2.14209960341317e-08	2.06742530443857e-07	1.98639441653038e-09	6.39303309581361e-06	156420	0.00191607803364191	0.113327253052494	0.850672632847482	0.00335067810741648	0.0323387236301404	0.000310712362467065
1.46485258489823e-06	1.46194225162312e-05	8.40408553506286e-08	1.07853450110825e-06	2.15161751854074e-08	1.72683666327737e-05	57909	0.00516715878898111	0.0848286706003843	0.846601350731396	0.00486675185544921	0.0624572389528313	0.00124598785993875
2.6179296637105e-08	9.87828673148111e-07	4.07868838739062e-09	1.97881287989058e-07	8.95097408638115e-09	1.22491892024805e-06	816381	0.000367408390154367	0.0213722689758141	0.80644413015359	0.00332976192951994	0.161546437660533	0.00730740128054237
6.73956039628261e-08	1.45944168991317e-06	7.23421455556637e-09	2.01420952889983e-07	8.69840445050119e-09	1.74419086577205e-06	573332	0.000523120840600577	0.0386400395079435	0.83674425692349	0.00414760488518223	0.115481027244588	0.00498707143879631
1.25528519455765e-06	6.42825777541703e-06	5.2132633866083e-08	3.43256791123706e-07	8.43638641450927e-09	8.08736878137898e-06	123650	0.00242327955134825	0.155215525406474	0.794851570292921	0.00644617987325092	0.0424435685329509	0.00104315589440337
6.12010825845124e-07	4.53225446375509e-06	3.33125155748722e-08	3.17191454570514e-07	8.8408892644295e-09	5.50361014901003e-06	181699	0.00164972529293794	0.111201703840744	0.823505724614294	0.00605284798031422	0.0576333435658717	0.00160637999877585
1.88143416729114e-06	8.37064956384874e-06	3.64767689290581e-08	2.08663754932765e-07	6.18364109350776e-09	1.05034078960952e-05	95207	0.00314607960442381	0.179126068977154	0.796946062330936	0.00347285083945172	0.0198662907312529	0.000588727121204787
2.09342996084187e-06	9.64215036279218e-06	3.78472568072098e-08	2.24136974399204e-07	5.10637644904406e-09	1.20026709312895e-05	83315	0.00359434770076594	0.174413676158075	0.803333726133928	0.00315323622749221	0.0186739248024293	0.00042543667807574
6.82004315439893e-06	3.17063444708622e-05	1.6909303266233e-07	1.01086395340485e-06	8.00066441244991e-09	3.97143452757408e-05	25180	0.0118438430925418	0.171727447778546	0.79835999437286	0.0042577318469762	0.0254533707250194	0.00020145527659843
2.56506246472996e-07	2.68633931324837e-06	1.02293583229828e-08	1.37742484399229e-07	6.97575397055357e-10	3.09151497784063e-06	323466	0.000927025972643269	0.0829710508639236	0.868939446356727	0.00330884967283187	0.0445550111794833	0.000225641927034299
1.58330363131103e-06	8.24923866000292e-06	2.38703412225857e-08	1.5990841671075e-07	3.5839004249578e-09	1.00199049496722e-05	99801	0.00300147309080923	0.158015833409959	0.823285121110132	0.00238229218166051	0.0159590752121836	0.00035767808606558
5.57746126514198e-07	3.74771641967722e-06	9.91685882652149e-09	8.56760898019587e-08	3.19608587409433e-10	4.4013751034073e-06	227202	0.00131954407195023	0.126720880045516	0.851487621851621	0.0022531273962186	0.0194657550854125	7.2615621232103e-05
3.53031336771469e-06	2.24059752409007e-05	1.24939171417617e-07	1.01965891112129e-06	7.64091397407495e-09	2.70885276051284e-05	36916	0.00809373625231935	0.130325037195685	0.827138911627623	0.00461225405968404	0.0376417251607372	0.00028207195627083
2.5493686902483e-06	1.10502857587066e-05	3.73665528764031e-08	2.08251938122058e-07	1.76760175965722e-09	1.3847040541713e-05	72218	0.00414552441599014	0.184109281876408	0.798025088856971	0.00269852267449059	0.0150394546397634	0.000127651952367184
4.11494724885965e-07	6.18336524961651e-06	3.45477473809693e-08	6.6752081403884e-07	1.38619058597588e-10	7.29706715498088e-06	137041	0.002186733740144	0.0563917963404083	0.847376777311941	0.00473447025321501	0.0914779595502556	1.89965441804887e-05
1.19528173909722e-06	8.38199787471395e-06	4.81252842949175e-08	4.3393065884521e-07	1.18499485007526e-08	1.00711855054521e-05	99293	0.00301681111848395	0.1186833206925	0.832275194432308	0.00477851234781295	0.0430863534993274	0.00117661902805162
3.16427265327805e-08	1.12693760511568e-06	4.04938818047725e-09	1.85428793507979e-07	9.63294987018571e-09	1.3576914632071e-06	736544	0.00040722477695132	0.0233062719994091	0.830039545548632	0.00298255405606801	0.136576533426795	0.0070950949690963
9.98810978697112e-07	8.0799599156886e-06	2.89949716696253e-08	3.0159300701335e-07	4.58565888381745e-09	9.41394453195251e-06	106225	0.00282021236133378	0.106099093244811	0.858296953871341	0.0030800023912624	0.0320368370548278	0.000487113437757462
1.6755921447504e-07	2.76026158020254e-06	1.09048062950934e-08	2.30974465292593e-07	8.76814016194352e-09	3.17846820642721e-06	314617	0.000953087500630723	0.0527169704375893	0.868425103205685	0.003430836990297	0.0726684837764107	0.00275860559001767
1.30751515018272e-05	5.40841800114577e-05	1.72273749202443e-07	9.16397273276317e-07	5.39229576951966e-08	6.83019254934588e-05	14641	0.020282757932921	0.191431667663298	0.791839755917822	0.00252223854536782	0.0134168585534837	0.000789479320028258
2.46563559073901e-07	3.90528327614279e-06	1.49687184083005e-08	3.04845245347759e-07	1.9142752376087e-09	4.47357507421036e-06	223535	0.00134117534357747	0.0551155518760177	0.872966969674052	0.00334603044768231	0.0681435407455563	0.000427907256691471
1.04261228519801e-06	6.49814225342525e-06	3.80528409504202e-08	3.049406626833e-07	1.33002942763993e-08	7.89704833653338e-06	126630	0.00236631969648438	0.132025567119131	0.822857095019097	0.00481861568130208	0.0386145113576906	0.00168421082277911
1.19564952144202e-06	1.17947989462942e-05	7.04467452805625e-08	8.93597863802303e-07	1.14877736906439e-08	1.39659808505097e-05	71603	0.00418105844779915	0.0856115681555144	0.844537814604243	0.00504416739752235	0.063983895822805	0.000822554019915087
1.7622827135852e-07	4.30454654112933e-06	1.5718307500532e-08	4.93682202916936e-07	3.09443451099521e-08	5.02111966801527e-06	199159	0.00150520572200252	0.0350974051626574	0.857288179875389	0.00313043873474243	0.0983211386220708	0.00616283760513991
9.36190833807307e-08	1.83190148353039e-06	9.0053103088953e-09	2.26566816378378e-07	3.02977511031102e-09	2.1641224687087e-06	462081	0.000649026734084068	0.0432596050983158	0.846486975676313	0.00416118331522552	0.104692234221646	0.0014000016884991
2.41437431918203e-07	4.67578084714975e-06	1.46363457639441e-08	3.64473376452582e-07	1.01371999158624e-08	5.30646520120034e-06	188449	0.00159067731380924	0.0454987308431966	0.881147933673827	0.00275821007186353	0.068684776519431	0.00191034889168205
1.74953862441723e-06	1.00788107908056e-05	4.39872669799356e-08	3.25823354419154e-07	2.98655854146077e-09	1.22011465951633e-05	81960	0.00365367533445782	0.143391328902709	0.826054396789307	0.00360517486097353	0.0267043225714798	0.000244776875531081
2.47306142479621e-06	8.87391370968008e-06	4.33584434708425e-08	2.00037844061762e-07	5.21689851373058e-10	1.15908931118603e-05	86275	0.003471249321359	0.213362456277478	0.765593610780514	0.00374073361322575	0.0172581907305379	4.50085982450519e-05
7.36756020463804e-08	2.28041122013549e-06	8.26938515569896e-09	3.29107401108957e-07	2.04901694682682e-08	2.7119537779148e-06	368738	0.000813256364215476	0.0271669829502142	0.840873925915096	0.00304923528676703	0.121354354852613	0.00755550099530934
7.74375924141456e-07	7.6089378046788e-06	3.23183023281929e-08	4.08316973219123e-07	2.8558083781656e-09	8.82680481274574e-06	113291	0.00264455013080045	0.0877300382833063	0.862026289931283	0.00366138178126765	0.0462587518225758	0.00032353818156734
6.35431073370685e-07	4.35340746519168e-06	2.30919530899223e-08	2.0341306971536e-07	9.15081259053377e-09	5.22449437395818e-06	191406	0.00156612475120166	0.121625372311248	0.833268667469815	0.00441994027307707	0.0389344987582502	0.00175152118760938
8.17491010522576e-09	1.12116326090926e-06	5.94258526132661e-09	1.04802581151941e-06	3.20542354572373e-08	2.21536080325246e-06	451394	0.000664388173514663	0.00369010325235683	0.506086078287219	0.00268244579059179	0.473072291421226	0.0144690812486062
7.78394988098917e-07	5.66998081514046e-06	1.6278017298136e-08	1.52456298596348e-07	3.71729047366123e-09	6.62082740960752e-06	151039	0.00198428349954305	0.117567630137796	0.856385533764665	0.00245860770732596	0.0230267743235713	0.000561454066642343
1.50121244008667e-06	1.12871446506455e-05	3.43557702848163e-08	3.32141215364281e-07	3.31415235228514e-09	1.31581682287336e-05	75998	0.00393969539620986	0.114089774046851	0.857805163639549	0.00261098427133599	0.0252422076987116	0.000251870343551924
3.08825892146687e-07	3.285307645502e-06	9.54142978781239e-09	1.30507465531698e-07	1.44692754821415e-10	3.73432712572301e-06	267786	0.00111967292748849	0.0826992070457389	0.879758932438442	0.00255505997910267	0.0349480538629647	3.87466737514058e-05
2.58438099934942e-06	1.89804453087707e-05	9.16215346233474e-08	8.65270582168619e-07	4.32216153878085e-08	2.25649400402999e-05	44317	0.00674669654660454	0.114530816157005	0.841147606635451	0.00406034912832543	0.0383457957620665	0.00191543231715292
2.00414410270375e-06	8.88439376660291e-06	3.34793191231762e-08	1.90825732427834e-07	1.96372998792998e-09	1.11148066508456e-05	89970	0.00332890738668223	0.18031299739715	0.799329583113081	0.00301213688864566	0.0171686056647072	0.000176676936416215
6.98683295169422e-07	4.99433915943719e-06	1.93288118509346e-08	1.77648978290483e-07	7.92424068764971e-09	5.89792448543568e-06	169551	0.00176781812898941	0.118462570501665	0.846796050334351	0.00327722267361427	0.0301205922064904	0.00134356428387949
1.50929376280302e-06	7.78338532145008e-06	3.69036403981995e-08	2.44695358070924e-07	6.5937325176115e-09	9.58087181523983e-06	104375	0.00287014853911227	0.157531985805536	0.81238800304889	0.00385180400175052	0.0255399887181142	0.000688218425709774
8.23609898816038e-09	5.36364791991933e-07	1.96508895660001e-09	1.64543397785084e-07	2.82844164565386e-09	7.13937819367431e-07	1400682	0.000214158487081284	0.0115361573021272	0.751276620234472	0.00275246513532668	0.230473009443419	0.00396174788465463
8.70719670748844e-07	7.08051475592396e-06	3.83841696190857e-08	4.01335767365306e-07	1.16470975032966e-10	8.39107083463223e-06	119174	0.00251416598925003	0.103767407987446	0.843815395610862	0.00457440657760435	0.0478289094770699	1.38803470174818e-05
2.00240052729723e-06	8.83917550970203e-06	4.17995000599682e-08	2.37242878441429e-07	3.45471828398115e-08	1.11551655983405e-05	89645	0.00334097482690454	0.179504330047339	0.792384069225921	0.00374709812162597	0.0212675353270168	0.00309696727809679
1.10636797132828e-06	6.78805356609954e-06	2.90612672937987e-08	2.29257023454906e-07	2.36701323262219e-09	8.15510684140914e-06	122623	0.00244355168354637	0.135665662368821	0.832368440794899	0.00356356671456889	0.0281120809222031	0.000290249199508119
1.98103031846244e-06	1.27838866843613e-05	4.44760983879522e-08	3.69044340718131e-07	3.41179596689338e-10	1.51787786215266e-05	65881	0.00454331591881529	0.130513157076614	0.842221037879242	0.00293015001384079	0.024313177622523	2.24774077807207e-05
1.32801505441024e-08	6.14670680167846e-07	2.29893455914348e-09	1.36811577936848e-07	4.60421523450358e-09	7.71665558442444e-07	1295898	0.000231472962861856	0.0172097230449257	0.796550621500483	0.00297918513271958	0.177293876135918	0.00596659418595393
1.11271744969135e-07	2.08450906825121e-06	7.06802607463056e-09	1.70246567620108e-07	1.25013026517732e-08	2.38559670956685e-06	419182	0.000715423828789419	0.0466431499183859	0.873789379358125	0.00296279167651681	0.0713643538060629	0.00524032524090925
4.422633456176e-06	1.35082976179793e-05	4.9333776836194e-08	1.93743131606767e-07	5.99715421638352e-10	1.81746076980199e-05	55022	0.00543759433000823	0.243341343574522	0.743251124999579	0.00271443420710363	0.0106600997845954	3.29974342006673e-05
9.67426890898098e-08	2.0262539242366e-06	8.02237520104336e-09	2.16043634094138e-07	2.32808839111867e-09	2.3493907110127e-06	425642	0.00070456971535926	0.0411777779814703	0.862459323916872	0.00341466200723392	0.0919573032622626	0.000990932832161898
5.32822414372861e-09	8.00438691836715e-07	3.58128890219478e-09	6.91801109054919e-07	2.88203688958544e-09	1.50403135082714e-06	664880	0.000451107964751785	0.00354262837725979	0.532195483422944	0.00238112649728029	0.459964553713899	0.00191620798861703
2.30223331360388e-07	5.18485258341904e-06	2.12364297067629e-08	6.14983393458637e-07	6.21565421202199e-09	6.05751139215685e-06	165084	0.00181560870646158	0.038006256440306	0.855937735442361	0.00350580103477137	0.101524100186573	0.00102610689598866
7.27964221464404e-07	8.32911251523629e-06	4.4147897338021e-08	6.49507610886774e-07	2.93771439825379e-08	9.78010938890802e-06	102248	0.00292974705457683	0.0744331369432344	0.851637970908857	0.00451404944285089	0.0664110783488172	0.0030037643562408
2.0352812449138e-08	9.01548318034381e-07	3.58243446485726e-09	2.04034934376976e-07	1.19916675461644e-09	1.13071766607997e-06	884394	0.00033915796451911	0.0179999066607832	0.797323987304378	0.00316828380092179	0.180447286265841	0.00106053596807572
1.81121728517238e-08	7.22921864480654e-07	3.42205945718699e-09	1.75616473873332e-07	4.06700558103125e-10	9.20479271221e-07	1086391	0.000276105784235869	0.019676893785667	0.785375496312601	0.0037176931237655	0.190788081126889	0.000441835651077339
4.32148536795773e-07	4.46752949003282e-06	2.33956415804123e-08	3.10980883370689e-07	4.46449461453812e-09	5.23851904639423e-06	190894	0.00157032557676307	0.0824944097689649	0.852822992618095	0.00446607931997802	0.0593642746387918	0.00085224365416999
3.1528735951335e-08	1.79877416144466e-06	5.85766898992312e-09	4.29718109962572e-07	6.10481551185427e-09	2.27198349186034e-06	440144	0.000681363588196815	0.0138771853159543	0.791719732070671	0.00257821811245941	0.189137866319051	0.00268699818186422
4.46261618599605e-08	1.470922112083e-06	6.62213552864125e-09	2.80649041855879e-07	3.45635793944304e-09	1.80627580926692e-06	553625	0.000541736439969465	0.0247061725739837	0.814339706337524	0.00366618181712175	0.155374412044958	0.00191352722641279
8.01516090016032e-07	6.79533049275605e-06	2.91479240493384e-08	3.17742472411376e-07	4.85048806881994e-08	7.992241859921e-06	125121	0.00239480999553687	0.100286766099438	0.850240847544024	0.00364702727472596	0.0397563634810367	0.00606899560077614
8.70102200660765e-08	2.93500839079436e-06	6.4947660413147e-09	2.81701970792541e-07	2.54078165679687e-08	3.33562316426226e-06	299794	0.0010001880963344	0.0260851468470122	0.879898071892511	0.00194709225877173	0.0844525766011836	0.00761711240052146
3.09909108863123e-07	4.85046253938924e-06	2.52179818230635e-08	5.07500302501484e-07	2.04399490541124e-09	5.69513392748232e-06	175588	0.00170708631125316	0.0544164742759835	0.851685421475858	0.00442798749672455	0.0891112147604643	0.00035890199096948
4.49923861761541e-09	4.34675310701632e-07	2.50746610153353e-09	3.11475237688646e-07	1.91519382728321e-09	7.55072446936711e-07	1324376	0.000226496165466994	0.00595868467438931	0.575673648886391	0.00332082850024019	0.412510400759934	0.0025364371790456
9.47762208899202e-08	1.92503778636746e-06	1.11878276632625e-08	2.92177612573728e-07	6.14572501072707e-09	2.3293251725051e-06	429309	0.000698554262906326	0.0406882740154274	0.826435831755151	0.00480303385517892	0.125434446002875	0.00263841437136816
2.72004039921138e-07	6.54305526916505e-06	2.63282266416839e-08	8.14402623432084e-07	7.72479644781213e-08	7.73303812363808e-06	129315	0.00231723147154839	0.0351742789279268	0.846117032471943	0.0034046420334079	0.105314704312998	0.00998934225372464
9.57896400704819e-07	6.15136776117079e-06	2.93726460167686e-08	2.42525671860582e-07	4.24889663551205e-09	7.38541137638847e-06	135402	0.00221317889467765	0.129701157036054	0.832907938051632	0.0039771171191187	0.0328384783867218	0.000575309406473414
5.81927399964692e-07	5.16827351281154e-06	1.76333440919646e-08	2.013611379896e-07	4.00621770382017e-09	5.97320161256162e-06	167414	0.00179036122349485	0.097423030011393	0.865243440292168	0.00295207582728862	0.0337107553118813	0.000670698557268703
1.30649296834113e-06	6.60430321773697e-06	3.87651558921265e-08	2.51953432109006e-07	1.73954867958432e-09	8.20325432275881e-06	121903	0.00245796064647708	0.159265203410364	0.805083319118149	0.00472558260013686	0.0307138389468185	0.000212055924532071
3.76197632295062e-08	1.27535241973913e-06	4.31677568217147e-09	1.88164108127319e-07	1.38056690193933e-08	1.51925873579752e-06	658216	0.000455674115961591	0.0247619199699767	0.839457025777539	0.00284136966301886	0.123852576058116	0.00908710853134977
1.16017558076283e-05	2.68672401272584e-05	9.32718504864448e-08	2.77729034283862e-07	1.1379846904702e-08	3.88513766665618e-05	25739	0.0115879755986313	0.298618911427497	0.691538947457228	0.00240073476126577	0.00714849918105721	0.000292907172952156
4.8617404149909e-07	4.83442587440856e-06	2.02199386944542e-08	2.5852240421741e-07	2.53964289457552e-08	5.62473868776527e-06	177786	0.00168600344863012	0.0864349560907778	0.859493416987394	0.00359482276722222	0.0459616737004581	0.00451513045414831
2.30994821860561e-06	8.78203518262929e-06	3.97556503414908e-08	1.94334827281667e-07	5.25931251213168e-09	1.13313331913702e-05	88251	0.003393647733688	0.203854937419441	0.775022235628689	0.0035084706865533	0.0171502173662734	0.000464138899042975
1.23451614339921e-09	2.24752583623829e-07	1.0657293370452e-09	2.4946920882004e-07	4.05532682533237e-10	4.76927570606846e-07	2096754	0.000143068070103447	0.00258847720174449	0.471250977035889	0.00223457271654301	0.523075670594202	0.000850302451622232
1.83066898308012e-08	9.63105777845926e-07	3.99794487539408e-09	2.70437739280037e-07	1.64127702066854e-08	1.27226092203884e-06	786002	0.000381605689440012	0.0143891001552292	0.757003348261703	0.00314239383300969	0.21256468275914	0.0129004749909188
4.44292408963187e-09	4.04781474442301e-07	2.13158298695567e-09	2.49697584241223e-07	1.94507281163602e-09	6.62998638571747e-07	1508299	0.000198879878279157	0.00670125673139082	0.61053138105124	0.00321506389748792	0.37661854748168	0.00293375083820105
7.62052349044499e-06	2.96003440006838e-05	1.22855081354248e-07	6.13619545268804e-07	7.30261886507873e-09	3.79646447366169e-05	26340	0.0113249935697664	0.20072684844842	0.779681838353521	0.003236039273028	0.0161629207786835	0.000192353146348169
1.19521838416399e-08	6.85347531412387e-07	3.69558355693433e-09	2.72463293352508e-07	1.71163142343159e-09	9.75170223586901e-07	1025462	0.000292508420788096	0.0122565102507714	0.702797844761421	0.00378968047582618	0.279400751542972	0.00175521296900947
1.18677243540008e-08	7.86644748103213e-07	3.71990170707569e-09	3.1703674364415e-07	3.75455665217482e-09	1.12302367446061e-06	890453	0.000336850544632727	0.010567652867782	0.700470315980682	0.00331239829726862	0.282306375950999	0.00334325690326887
6.42020308447179e-09	7.70805912083907e-07	3.90704806541809e-09	6.03155625758268e-07	2.42527702441881e-08	1.40854155923625e-06	709954	0.000422473498309595	0.00455805016356989	0.547236896937466	0.00277382519514482	0.428212871535941	0.017218356167878
2.17689357752335e-07	5.04593332970503e-06	2.52900204031267e-08	7.53786535016554e-07	5.25495018966903e-08	6.09524874477373e-06	164062	0.00182690936205365	0.0357145978560741	0.827846990499211	0.0041491367230601	0.123667887329927	0.00862138759172839
2.69461273086991e-07	3.05128976202004e-06	1.32724023776454e-08	1.93239544094852e-07	6.88226051122344e-09	3.53414524209075e-06	282954	0.00105968358454389	0.0762451044393359	0.86337418329048	0.00375547734133123	0.054677872825774	0.0019473621030787
5.24234255308599e-07	5.0244113192986e-06	2.98815537972328e-08	3.68237621625878e-07	3.05048367407359e-09	5.94981523370439e-06	168072	0.00178335780453431	0.0881093336039963	0.844465100502016	0.00502226583910714	0.0618905978020785	0.000512702252801612
1.04814042747086e-08	7.02656082413039e-07	4.19355988618465e-09	3.61468887780532e-07	7.27928467947371e-11	1.07887272720126e-06	926893	0.000323609619851783	0.00971514434505984	0.651287278561415	0.00388698294104005	0.335043122943918	6.74712085674568e-05
3.25781787168741e-07	5.7565220610227e-06	3.01126150716525e-08	6.84179583428155e-07	5.71418422921842e-09	6.80231023092047e-06	147009	0.00203861919742165	0.0478928152508941	0.846259853726746	0.00442682177810314	0.100580473427713	0.000840035816544226
8.30236545242591e-07	5.31943911429196e-06	1.70638948890865e-08	1.40572817027062e-07	1.10543014225393e-08	6.31836667287324e-06	158269	0.00189372063426962	0.131400500829916	0.841900983228784	0.00270068132676555	0.0222482841381438	0.00174955047639115
6.66228410780198e-07	9.78672937628782e-06	2.90925998468252e-08	5.49545290835113e-07	3.11010609726745e-08	1.10626967387226e-05	90394	0.00331332615919344	0.0602229661099003	0.884660368753619	0.00262979276517566	0.049675527026927	0.00281134534437808
2.62887754674903e-06	1.94573738969497e-05	9.56145274513164e-08	9.10006019838219e-07	1.8442651960603e-08	2.31103146429489e-05	43271	0.00690919550162006	0.113753429469258	0.841934616536529	0.00413730963548301	0.0393766174929976	0.000798026865732442
3.43904050051674e-07	5.76456986028379e-06	2.3195747862551e-08	4.99947228303004e-07	1.03426141014958e-08	6.64195950060251e-06	150558	0.00199061056912975	0.0517774987969255	0.867901988827373	0.00349230492303467	0.0752710443744278	0.00155716307823882
3.886479495209e-06	1.12507300905306e-05	3.70137842518022e-08	1.37767366406329e-07	1.1163197475855e-08	1.53231539338735e-05	65261	0.00458643145352011	0.253634435311487	0.734230703357979	0.00241554606914045	0.0089907969991595	0.000728518262234347
3.89005459579593e-07	3.31467018771688e-06	1.57924728425299e-08	1.73018044318887e-07	8.28048163157787e-09	3.90076664608947e-06	256360	0.00116954782148027	0.0997253860262499	0.84974839267554	0.0040485561622513	0.0443548820056534	0.0021227831303057
1.90864576881744e-06	1.04073892324643e-05	4.62202774361454e-08	3.24054424490459e-07	8.77662578659769e-09	1.2695086328995e-05	78771	0.00380130674529033	0.150345237468625	0.819796649093622	0.00364080056159843	0.0255259724977478	0.000691340378407061
2.04669983682633e-08	9.26047340292585e-07	3.44229816451556e-09	2.00258086047386e-07	2.911713988405e-09	1.15312643686116e-06	867208	0.000345878300830105	0.0177491363600813	0.803075283585826	0.00298518710045847	0.173665332478626	0.00252506047500808
5.51654298097463e-08	2.89775471628689e-06	9.72924592183301e-09	6.57179467422446e-07	1.79501909423344e-10	3.62000836135034e-06	276242	0.00108541498466241	0.0152390338096259	0.800482879328479	0.0026876307871852	0.181540870026417	4.95860482919952e-05
2.49530548874527e-06	1.27954682833941e-05	4.33659169355188e-08	2.85926098948511e-07	3.860703481515e-09	1.5623926491505e-05	64004	0.00467624671660727	0.159710524118378	0.818966236838819	0.00277560938084915	0.0183005276621069	0.000247101999847103
3.44510443732449e-08	1.03338700999671e-06	3.55568935267835e-09	1.37133089711009e-07	1.95273059574885e-09	1.21047956402939e-06	826119	0.000363078160156904	0.0284606575748919	0.853700500780712	0.00293742204192388	0.113288232024774	0.00161318757769746
1.82191348435121e-07	2.6812145811279e-06	1.25603980602428e-08	2.37666904995628e-07	1.44929924873965e-10	3.11377816254377e-06	321153	0.000933698734929322	0.0585113450363085	0.861080796757054	0.00403381275240934	0.0763275007367476	4.65447174809544e-05
8.27593940110405e-07	6.04513716950452e-06	1.88376004550912e-08	1.76920422535604e-07	1.96925677801082e-09	7.07045838938363e-06	141434	0.0021188969772381	0.117049545380685	0.854985184352596	0.00266426862554995	0.0250224826725876	0.000278518968581681
2.24249778649207e-06	1.43479597925301e-05	6.57966486407571e-08	5.41309842700262e-07	9.49617744369487e-09	1.72070602478069e-05	58116	0.00514886142376547	0.130324282834884	0.833841434033382	0.00382381695032091	0.0314585893757915	0.000551876805621413
3.2403319888206e-07	3.18789536886173e-06	1.59858237403159e-08	2.02212290086226e-07	2.8949663812916e-09	3.73302164795162e-06	267880	0.00111928172111198	0.0868018536832924	0.853971840910964	0.0042822745882247	0.0541685286494879	0.000775502168030588
3.78804629325968e-07	3.1974423380704e-06	2.1056998908555e-08	2.28528299903162e-07	6.99053174002263e-10	3.82653131938209e-06	261333	0.00114730293632526	0.0989942581698608	0.835598109931772	0.00550289469784225	0.0597220513381464	0.000182685862379181
7.73458178632664e-06	1.75015870966167e-05	4.80378738161162e-08	1.39760985403388e-07	8.87974230542068e-09	2.54328474844682e-05	39319	0.00760091708332522	0.304117806354563	0.688148942319764	0.00188881224744704	0.00549529444112538	0.00034914463710143
2.16055082338736e-07	2.96034120487376e-06	1.89713465075701e-08	3.3422378129297e-07	8.26568516284291e-10	3.53041798352933e-06	283253	0.00105856658732251	0.0611981593530032	0.83852428202123	0.00537368283191346	0.0946697481296109	0.000234127664242742
6.56294672104425e-09	8.63205543054198e-07	4.06019889941683e-09	6.86682621568447e-07	1.62244507374306e-08	1.57673576098054e-06	634222	0.000472909244354169	0.00416236308166367	0.547463667924542	0.00257506615876581	0.435509004464651	0.0102898983703782
1.20648498636539e-07	2.23678958900161e-06	6.99524853032834e-09	1.66751109979041e-07	2.09707275990828e-08	2.5521551737466e-06	391826	0.000765354495876225	0.0472731830249275	0.876431657452071	0.00274091818643582	0.0653373712125222	0.00821687012404401
9.47610902182025e-07	1.28284509283119e-05	6.38987605922709e-08	1.11238706907761e-06	1.98161628595674e-08	1.49721638230233e-05	66791	0.00448161025154925	0.0632915130627174	0.856820101619848	0.00426783739128015	0.0742970142610279	0.00132353366512696
1.14043515649093e-05	2.03445087220205e-05	8.08527899628051e-08	1.85452096442838e-07	6.21004252292471e-09	3.20213752158584e-05	31229	0.00956057071916816	0.356148088207698	0.635341505006475	0.00252496307287774	0.00579150942745876	0.000193934285490937
4.6734469064545e-07	8.75087099080639e-06	3.02245872659747e-08	7.27762355806977e-07	3.98854612088765e-09	9.98019117064568e-06	100198	0.00298959452749947	0.0468272283220417	0.876823984749407	0.00302845774686892	0.0729206829171283	0.00039964626455443
3.1144400583141e-06	1.21978664116177e-05	3.94250625135539e-08	1.98536969220457e-07	9.08469679413958e-09	1.555935319846e-05	64270	0.00465696482948674	0.200165136595933	0.783957164287847	0.00253384970510574	0.0127599757321601	0.000583873678954647
4.96155558893959e-08	2.14023883406943e-06	1.04890934256497e-08	5.8179046459357e-07	7.7176891735245e-09	2.78985163715157e-06	358442	0.000836606508119675	0.0177842990747899	0.767151487759617	0.00375973162370706	0.208538137600599	0.00276634394128722
2.51395516917667e-06	2.5192073797529e-05	9.32398780656007e-08	1.2016043213483e-06	3.86834321585233e-08	2.90395565982781e-05	34436	0.00867415402654736	0.0865700259805529	0.867508899878408	0.00321078862723164	0.0413781910643758	0.00133209444943168
1.70507709258683e-07	4.20748423101106e-06	1.45222846297791e-08	4.60789657658225e-07	1.53059170924056e-08	4.86860979965016e-06	205397	0.00145952035808306	0.0350218473599866	0.864206499217375	0.0029828401181016	0.0946450170829743	0.00314379622156316
5.41555861152474e-07	4.03551389256107e-06	1.39028515728687e-08	1.3320389176513e-07	1.01200548172232e-08	4.73429655186876e-06	211225	0.00141928418981441	0.11438993210907	0.852399896869184	0.00293662456936308	0.0281359416981495	0.00213760475423292
4.40433672630957e-07	5.65015084784625e-06	2.31823769046596e-08	3.8239589728558e-07	5.72694095466642e-10	6.49673548876291e-06	153923	0.00194712885808701	0.0677930744437347	0.869690763556411	0.00356831164586538	0.058859699297746	8.81510562431244e-05
3.48434473442434e-08	1.22943497200968e-06	3.86456408854488e-09	1.75326745797718e-07	1.36744839514554e-09	1.44483717763533e-06	692120	0.00043335753992102	0.0241158297167224	0.850915930902203	0.00267474020489267	0.12134706146243	0.000946437713752324
6.38737477040121e-07	6.71354216875492e-06	2.92637807094266e-08	3.95489233359291e-07	2.64143253259765e-09	7.77967409239636e-06	128540	0.00233118985288339	0.082103372127684	0.862959307680582	0.00376156897600996	0.0508362212429736	0.000339529972750312
5.08947766232904e-06	2.31225352318486e-05	9.64339259990759e-08	5.63354674972111e-07	1.07520791707366e-08	2.88825535743196e-05	34623	0.00862745922789276	0.176212870140896	0.800571015036829	0.0033388296416013	0.0195050161864153	0.000372268994258757
1.78354279885142e-07	2.78549959953471e-06	1.79288190733358e-08	3.60026463745995e-07	6.75123927866224e-10	3.34248428616705e-06	299179	0.00100224437893959	0.05335979607242	0.833362062781437	0.00536392022769849	0.107712238240273	0.000201982678171515
1.29216720610228e-06	6.72476900456342e-06	3.83422804661737e-08	2.56564234733116e-07	2.0637202523701e-09	8.31390644611736e-06	120280	0.00249107441377561	0.155422389520119	0.808857911518107	0.00461182486412025	0.030859648998448	0.000248225099205184
1.4902749143407e-06	9.02240615818805e-06	3.62153623134634e-08	2.81914144953418e-07	5.54748817602486e-10	1.08313653286132e-05	92324	0.00324415352162066	0.137588832905843	0.832988813917443	0.00334356391966516	0.0260275723697257	5.12168873241682e-05
2.50819792971322e-07	3.35517360913596e-06	1.77323269212633e-08	3.04987963260355e-07	5.20167940947506e-09	3.93391537169837e-06	254200	0.00117948079794372	0.063758309285397	0.852884033366341	0.00450755169997667	0.0775278404447942	0.00132226520349098
1.33412644114979e-06	7.45882684687093e-06	3.42673802795806e-08	2.46329766923375e-07	1.2302164991084e-08	9.08585260021477e-06	110061	0.00272205663001901	0.146835580528596	0.820927564540792	0.00377150959710381	0.0271113540756265	0.00135399125788076
2.75394080590428e-07	3.06818810144543e-06	1.24694452475974e-08	1.78621492843366e-07	1.65988806456834e-08	3.5512720007725e-06	281589	0.00106481617246235	0.0775480111156007	0.863968769719134	0.00351126166761795	0.050297891235735	0.00467406626191198
1.48118102812679e-06	8.98877480597385e-06	4.88470544304733e-08	3.81152431826538e-07	2.35213112825685e-09	1.09023074514859e-05	91724	0.00326536711913195	0.13585940726015	0.824483701819356	0.00448043266508832	0.034960712080688	0.000215746174717928
1.7190063271922e-06	9.24904175866199e-06	5.07050455108031e-08	3.50781207892589e-07	1.16345051358677e-08	1.13811688443935e-05	87864	0.003408547749984	0.151039524208361	0.812661852672383	0.00445517030843288	0.0308211935600437	0.00102225925077977
2.28464542598177e-07	3.00520961273665e-06	1.50355656472657e-08	2.54294658543916e-07	1.89220279374869e-08	3.5219264074635e-06	283936	0.00105602179897302	0.0648691983211308	0.85328574906283	0.00426913112534181	0.0722032856805376	0.00537263581016011
2.23685720167252e-07	4.46976935994204e-06	1.51026008280582e-08	3.88044585941933e-07	8.68966048071996e-09	5.10529192736e-06	195875	0.00153041920012653	0.0438144817867296	0.875516899628775	0.00295822472895648	0.0760083050025691	0.00170208885297054
1.07838482605662e-09	2.00856689287332e-07	5.1535201670941e-10	1.23417615144289e-07	2.64982868629751e-09	3.28517869960684e-07	3043974	9.85505207450332e-05	0.00328257584948323	0.611402628756145	0.00156871836765253	0.375680066229149	0.0080660107975698
1.36308257236907e-07	2.26691973138614e-06	1.04749707538752e-08	2.23989424543811e-07	2.51965934153992e-09	2.64021204326227e-06	378757	0.000791751058157097	0.0516277689077136	0.858612753157929	0.00396747328708199	0.0848376648820399	0.000954339765235903
2.27341195515603e-07	4.93054941131346e-06	1.40128108786894e-08	3.90780714867894e-07	6.09923066400149e-08	5.62367643921567e-06	177820	0.00168568530949331	0.0404257246967983	0.876748416201756	0.00249175268708093	0.0694884777052351	0.0108456287091299
2.15729582778273e-07	4.94555986898597e-06	1.39931752314287e-08	4.12491967388058e-07	1.78969963590458e-09	5.58956429401964e-06	178905	0.00167546880706715	0.0385950624110515	0.884784503557336	0.00250344651127822	0.0737968016271661	0.000320185893168705
4.10573685196198e-06	2.11822518272237e-05	7.03926203453973e-08	4.66981669439664e-07	1.97782978954051e-08	2.58451412668662e-05	38692	0.00772366063069829	0.1588591375674	0.819583518948672	0.00272363070561513	0.018068451033709	0.00076526174460347
6.25263725850776e-06	2.51942201048096e-05	1.13936469316424e-07	5.90321560061965e-07	6.5386723832848e-09	3.2157654065079e-05	31097	0.00960106397450855	0.194436983675923	0.783459516475388	0.00354305911388454	0.0183571089752786	0.00020333175952612
1.98907382740802e-09	5.27601951806153e-07	1.66591291847042e-09	5.6821498325395e-07	1.38915120843147e-08	1.1133634338903e-06	898179	0.000333953441242429	0.00178654495635611	0.473881156634195	0.00149628851438871	0.51035894116668	0.0124770687283803
2.84950399929438e-06	1.46183276024333e-05	7.85624814704545e-08	5.18227349471225e-07	1.95196954451679e-08	1.80841411281145e-05	55297	0.00541060107951863	0.157569219301458	0.808350670284634	0.00434427495969479	0.028656453508072	0.00107938194614184
1.66315151607802e-07	3.3592528297069e-06	1.55081131478219e-08	4.02757399331729e-07	1.11696182409153e-09	3.94495045561835e-06	253489	0.00118278742598266	0.0421589962862369	0.851532324042929	0.00393113001602731	0.102094412556722	0.000283137098084658
2.30439040159889e-06	1.47186138957585e-05	5.83595640522423e-08	4.79300552793219e-07	1.91392459381705e-08	1.7579803660141e-05	56883	0.00526010440124591	0.131081691590428	0.837245635975461	0.00331969373381352	0.0272642722330252	0.00108870646727217
9.94708969294872e-06	1.84572207959258e-05	7.15849692333802e-08	1.70785645805726e-07	2.74086463018079e-10	2.86469551903766e-05	34908	0.00855738500528702	0.347230259790061	0.644299565984106	0.00249886833548816	0.00596173815579178	9.56773455317001e-06
4.63885036670558e-08	1.17490816015813e-06	5.24539858318936e-09	1.70816306427295e-07	3.75497359786921e-10	1.39773386619546e-06	715444	0.00041923255037557	0.0331883663900355	0.840580734697482	0.00375278778746844	0.122209463874726	0.000268647250287353
3.02134378457191e-06	1.75165160874728e-05	5.87002295005129e-08	4.37598372217097e-07	6.45985487970938e-10	2.10348044592503e-05	47540	0.00629063827177878	0.143635458576523	0.832739668267737	0.00279062396868152	0.0208035388712471	3.07103158112248e-05
3.28710652183504e-09	6.26397838584704e-07	2.55355079454719e-09	6.25715552175944e-07	1.05349298841643e-08	1.26848897796119e-06	788340	0.000380474535948028	0.00259135599831408	0.493814175343876	0.00201306502375088	0.493276301999595	0.0083051016344634
1.25447385856537e-06	1.09790126564916e-05	7.06754063190368e-08	7.95345347945994e-07	1.13386641775346e-09	1.31006411357398e-05	76332	0.00392250488601009	0.0957566767585938	0.838051553564035	0.00539480515394225	0.0607104140709738	8.65504524553508e-05
4.7942796281176e-07	3.91130412460431e-06	2.35485102882697e-08	2.47013033345339e-07	6.29862596330407e-11	4.66135661730931e-06	214530	0.00139743292446304	0.102851594969471	0.839091373116619	0.00505185769327871	0.0529916617896365	1.35124309946915e-05
7.76345317560323e-08	1.55703616656526e-06	6.9634637116941e-09	1.79567197741341e-07	1.36180192802378e-09	1.82256316170235e-06	548678	0.000546619995597353	0.0425963463913747	0.854311224589287	0.00382069815632065	0.0985245403367082	0.000747190526309004
2.1437785402523e-07	4.79500791614043e-06	2.1072785915118e-08	6.06069032241429e-07	1.30925662848166e-08	5.64962015460702e-06	177003	0.0016934553177802	0.0379455340639872	0.848731027028482	0.00372994738379607	0.107276067355998	0.00231742416773633
1.87473669808626e-06	9.16720629934186e-06	3.24933597249069e-08	2.0429377474733e-07	5.61974800012276e-09	1.12843498799005e-05	88618	0.00337960031580076	0.166135995253525	0.812382316828935	0.00287950657953132	0.0181041687754839	0.000498012562525429
3.62723760062935e-06	1.72268162995618e-05	1.04728088221269e-07	6.39546094527494e-07	1.25431774359788e-08	2.16108712603759e-05	46273	0.00646235998644129	0.167843191370076	0.797136593523077	0.00484608357337682	0.029593720994494	0.000580410538976142
1.53150555106395e-07	3.26034982274493e-06	1.14605400933177e-08	3.13707666396117e-07	1.23704388015051e-08	3.75103902314226e-06	266593	0.00112468088934214	0.0408288354670596	0.869185791624668	0.00305529748493983	0.0836322054931122	0.00329786993022065
1.45801914524389e-07	2.26772929062592e-06	9.33599502312079e-09	1.86701700387771e-07	2.26378223640422e-09	2.61183268279761e-06	382873	0.000783243932302335	0.0558236044309764	0.868252130223324	0.00357449965482504	0.0714830247808176	0.000866740910056849
6.45150210888996e-07	4.92271163404708e-06	2.02502414685654e-08	1.98670969630201e-07	1.4109659053039e-11	5.7867971656939e-06	172807	0.00173453811974411	0.111486577534403	0.850679830845047	0.00349938677453838	0.0343317665958625	2.43825014926839e-06
9.65012292309523e-07	7.06278302289162e-06	2.70433374551654e-08	2.54489622852277e-07	2.05834139286702e-08	8.32991168943726e-06	120049	0.00249586405406899	0.115849042377389	0.847882100820779	0.00324653351240898	0.0305512990221712	0.00247102426725256
8.11660334148808e-07	7.91423814557081e-06	4.13879065822832e-08	5.18902719758934e-07	8.36896512477401e-09	9.29455807118561e-06	107590	0.00278449645798373	0.0873264041100637	0.851491602393235	0.00445291817699126	0.0558286597151513	0.000900415604558859
8.3444708724932e-08	1.80594157668486e-06	7.13808844582148e-09	1.98631510468781e-07	6.99523410900356e-09	2.1021511184334e-06	475703	0.000630447182989546	0.0396949144108716	0.859092175081455	0.00339561146828542	0.0944896438353149	0.00332765520407337
6.27179158473069e-08	1.57128830805983e-06	6.64490904485277e-09	2.14049759110505e-07	1.05654409597731e-08	1.86526633302227e-06	536116	0.000559423885875932	0.033624107580222	0.842393539325771	0.00356244517322419	0.11475560102116	0.00566430689962329
4.61400720629639e-07	4.23537760619077e-06	1.85063973071022e-08	2.184222964077e-07	1.37741680878706e-09	4.935084437344e-06	202631	0.00147943354210989	0.0934939870811936	0.858217860294645	0.00374996568793504	0.0442590798963619	0.00027910703986422
1.63369092845399e-06	7.96369822008065e-06	4.33604894290649e-08	2.71769214072351e-07	6.2949181874382e-10	9.91314834385479e-06	100876	0.00296954140761752	0.16480041171448	0.803347023957064	0.00437403818898203	0.0274150254435385	6.35006959352167e-05
1.18516172137054e-06	6.28700657669266e-06	2.36797314888807e-08	1.6151093580881e-07	6.74077974346732e-10	7.65803304333524e-06	130582	0.00229478166336605	0.15476059122022	0.820968849457266	0.00309214276758562	0.0210903942167463	8.80223381816536e-05
2.05447347628046e-09	3.02015812502523e-07	1.62121018815807e-09	3.06430538996297e-07	4.65254781600532e-09	6.16774582979263e-07	1621338	0.000185015314509873	0.00333099568785171	0.489669679712915	0.00262852950315655	0.496827443044292	0.00754335205178477
7.96123358694495e-07	8.75936664226419e-06	3.29763209464359e-08	4.66531065827329e-07	4.88425438784184e-08	1.01038399316109e-05	98972	0.00302657794334305	0.0787941380785085	0.866934423105778	0.00326374142599649	0.0461736398225926	0.00483405756712452
1.4405804536127e-07	2.79603586260307e-06	1.03256923956695e-08	2.57686867427233e-07	5.29691678974811e-09	3.21340338457699e-06	311197	0.000963558043803214	0.0448303646074095	0.870116673189207	0.00321331969874326	0.0801912603515711	0.00164838215306896
6.71147378114988e-08	1.75833677593054e-06	8.30113456378182e-09	2.7963139618747e-07	1.89624158011368e-09	2.11528028607341e-06	472751	0.000634383450655474	0.0317285317947551	0.831254745532821	0.00392436624991727	0.132195907099645	0.000896449322861922
8.00465708714705e-07	4.76943705194569e-06	1.7367012036527e-08	1.33047352478671e-07	7.11880929024059e-09	5.72743593446584e-06	174598	0.00171676037900592	0.139759871236231	0.832735120308336	0.00303224902648287	0.0232298281466643	0.00124293128228671
6.77666917659044e-08	1.42739803625947e-06	5.64701744607913e-09	1.52934467603228e-07	9.27795040017588e-09	1.66302416347486e-06	601314	0.000498783230155286	0.04074907223495	0.858314670110956	0.00339563162707136	0.0919616629524334	0.00557896307458922
3.43539775159031e-06	1.38126555809841e-05	6.19539407800179e-08	3.20285671371359e-07	7.49429552367888e-09	1.76377872402494e-05	56696	0.00527740812958877	0.194774871972077	0.783128597302931	0.00351256877839183	0.0181590619621756	0.000424899984425308
2.2900594186626e-07	3.21502837497475e-06	1.36554620171569e-08	2.46495143255152e-07	1.14307094645926e-08	3.71561563157792e-06	269134	0.00111406572783601	0.0616333777692199	0.86527474684173	0.00367515463685296	0.0663403235685259	0.00307639718367163
2.10629053316062e-07	5.14673420789493e-06	1.91520065116075e-08	6.01764342425639e-07	4.19558131643068e-10	5.97869916827989e-06	167260	0.00179200754591469	0.0352299132951126	0.860845154277211	0.00320337350526329	0.100651383434429	7.0175487983915e-05
1.42742550856779e-06	8.71712749294709e-06	3.94106391251857e-08	3.09457382746441e-07	9.21290812152688e-09	1.0502633931508e-05	95214	0.00314584814307894	0.135911193123231	0.82999441376278	0.00375245289726354	0.0294647404417348	0.000877199774990542
3.55693884940046e-08	1.72489957851709e-06	7.31579948058535e-09	4.56173170488915e-07	3.6911819737581e-08	2.26086975671818e-06	442308	0.00067803172628067	0.0157326128089909	0.76293628741397	0.00323583411156102	0.201768885241353	0.0163263804241255
7.01739336054232e-07	5.40911370157995e-06	2.30117670115318e-08	2.28067122988999e-07	3.55304655616454e-09	6.36548497419088e-06	157097	0.00190782934577571	0.110241299586671	0.849756730792929	0.00361508464866919	0.0358287112315411	0.000558173740189555
8.48384804416534e-08	2.1606078786997e-06	7.46057578247931e-09	2.44300102662854e-07	8.71694026263469e-09	2.50592397784933e-06	399054	0.000751495620932463	0.0338551692675309	0.862200089786449	0.00297717562401165	0.0974890319188856	0.00347853340312258
6.49648559873802e-06	1.75047335857418e-05	9.4765120738182e-08	3.28314685252718e-07	4.11813422877062e-09	2.44284171246995e-05	40936	0.0073018258362274	0.26593968678263	0.7165725677757	0.00387929845206243	0.0134398673306082	0.000168579658999141
6.12093853416737e-08	1.77324349362286e-06	9.11653452599638e-09	3.39583608380508e-07	1.14958732289404e-09	2.18430260919394e-06	457812	0.000655076841863944	0.0280223926318806	0.811812194042673	0.00417365912929098	0.15546545929633	0.000526294899825383
3.2846842941344e-08	1.46624324313617e-06	5.6610890590844e-09	3.2492645585299e-07	1.02488604548348e-08	1.83992649144442e-06	543500	0.000551826143174061	0.0178522582799261	0.796903164313431	0.00307680175561808	0.176597520261752	0.00557025538927321
1.87290100030772e-09	3.01040307465573e-07	8.80866612864959e-10	1.8204776878539e-07	6.57517665382327e-09	4.92417020517959e-07	2030799	0.000147714231698015	0.00380348550571561	0.611352359731428	0.00178886304932839	0.369702429444659	0.0133528622688692
1.20760493482812e-06	6.52253368322267e-06	1.94144117318663e-08	1.34826534496432e-07	3.53465512097294e-11	7.8844149108303e-06	126832	0.00236253860020286	0.15316354459851	0.827269208557645	0.00246237824257549	0.017100385510056	4.48309121342361e-06
8.28169746251204e-08	1.82230385887728e-06	5.36511266958837e-09	1.51789617457128e-07	2.49850975743553e-09	2.06477407338656e-06	484314	0.000619241052587371	0.0401094607359572	0.882568161991891	0.00259840180034261	0.0735139109956807	0.00121006447612817
1.41492499865704e-06	9.3565277431463e-06	2.80367332512391e-08	2.38385530214409e-07	1.1433626728527e-08	1.10493086319975e-05	90503	0.0033093229826513	0.128055523271346	0.846797573927013	0.0025374196870606	0.0215747010201228	0.00103478209445761
8.00533143143168e-06	1.82946412172494e-05	7.33601747253801e-08	2.15559640817333e-07	2.55380952705736e-10	2.65891478451765e-05	37609	0.00794511975791823	0.301075140807265	0.688049174188491	0.00275902692152988	0.00810705337653149	9.60470618286719e-06
3.17619413487981e-09	6.200069074163e-07	2.13907861408962e-09	5.36924156636296e-07	4.042509328519e-10	1.16265058773442e-06	860104	0.000348734557027885	0.00273185612976729	0.533270196529525	0.00183982929751741	0.461810420345261	0.000347697697929726
1.76877133553556e-08	7.39138990048089e-07	3.05563848508299e-09	1.64177706129181e-07	1.14457945280591e-08	9.35505842545768e-07	1068940	0.000280612504990341	0.0189071115870559	0.790095535947364	0.00326629545868763	0.175496184697691	0.0122348723092011
2.13635946988459e-07	2.83353897962557e-06	1.23128465329374e-08	2.09978103686425e-07	3.47438939289493e-09	3.27294026622629e-06	305536	0.000981401796650738	0.0652734023877501	0.865747233111789	0.00376201382591504	0.0641558007804801	0.00106154989406541
5.53690136049838e-07	7.73015917478453e-06	2.88581309895366e-08	5.18061010610733e-07	2.61836877275493e-08	8.85695214016218e-06	112906	0.00265357045014836	0.06251474855996	0.872778699992273	0.00325824623785403	0.0584920187455417	0.00295628646437169
1.14309393085908e-07	2.47107332673929e-06	1.00149077900492e-08	2.78367265315801e-07	8.93526887790074e-09	2.88270016180895e-06	346897	0.000864437453532374	0.0396535840252552	0.857207891225373	0.00347414133551949	0.0965647655637971	0.00309961785005544
6.10467802848133e-07	4.65504359772057e-06	1.88858595762856e-08	1.85164406720426e-07	1.97979073178251e-09	5.4715414575972e-06	182764	0.00164012045795192	0.11157144793274	0.850773704959701	0.00345165246807418	0.0338413604567186	0.000361834182766464
3.04706102286963e-10	1.24009871103222e-07	6.15915089947449e-10	3.22301374756796e-07	6.32417485796302e-09	4.53556041910216e-07	2204799	0.000136057586764049	0.00067181577165999	0.273416865049217	0.00135796909981275	0.71060981438893	0.013943535690381
1.55626551535123e-05	3.18758047329701e-05	1.04997684134868e-07	2.76522093322398e-07	1.58467245492567e-08	4.7835826388489e-05	20905	0.0142486051066069	0.325334719361246	0.66635839995942	0.00219495913548456	0.00578064840098465	0.000331273142864947
2.54371937315875e-07	3.1979254767563e-06	1.53245207239789e-08	2.47712440741659e-07	6.59577184556144e-10	3.71599395272236e-06	269107	0.00111417909816358	0.06845326998703	0.86058414449611	0.004123935861831	0.0666611528148972	0.000177496840131544
2.10089887914742e-07	3.83945840496691e-06	2.21082606856976e-08	5.19510183426316e-07	5.17902818496687e-08	4.64295701884333e-06	215380	0.00139192071771344	0.0452491563161359	0.82694248285835	0.0047616767926069	0.111892094050816	0.011154589982091
1.71004792764542e-06	1.62079333067625e-05	7.93721717830346e-08	9.67382571678195e-07	2.26711724533776e-09	1.89670030951145e-05	52723	0.00567399662216506	0.0901590999416189	0.854533171396874	0.00418475029423491	0.0510034488225172	0.000119529544755635
3.46441296187783e-06	2.08281537217296e-05	1.29904417260836e-07	1.00425336234316e-06	2.48061406406991e-08	2.54515306038522e-05	39290	0.00760647954241356	0.136118059687675	0.8183458215506	0.00510399234068752	0.0394574840301026	0.000974642390935209
1.19428795849516e-09	2.03537913777849e-07	1.06870471341567e-09	2.3418193777196e-07	9.86705788438372e-09	4.49849902106103e-07	2222964	0.000134945894964544	0.00265485877156748	0.452457392621243	0.00237569177721774	0.520577945389271	0.0219341114407011
1.34794528770728e-06	1.24654898003226e-05	4.50722752906696e-08	5.35970356257307e-07	6.34414884572048e-09	1.44008218684236e-05	69440	0.00431095869382492	0.0936019693891839	0.865609609938684	0.0031298404842781	0.0372180394392988	0.000440540748554856
3.46227412170529e-07	4.42732151096816e-06	1.49124260506382e-08	2.45186646123098e-07	9.7833221548179e-09	5.04343131746724e-06	198278	0.00151188915300515	0.0686491775889596	0.877839159945478	0.00295680165188152	0.0486150461242383	0.00193981468944262
1.63497545705756e-07	2.58098262841042e-06	9.67423707818934e-09	1.96359818125657e-07	4.6397807538382e-10	2.9509782073954e-06	338871	0.000884903010649807	0.0554045249456663	0.874619345524903	0.00327831532403217	0.0665405856382003	0.000157228567198853
1.08785888965101e-06	7.18259787304615e-06	2.69595513049289e-08	2.28868790433901e-07	9.99696358670221e-09	8.5362820680227e-06	117147	0.00255761925500286	0.12743942631959	0.841419931512396	0.00315823107649179	0.0268112966054922	0.00117111448603032
5.28857616426466e-07	4.66715122886019e-06	2.54074341407084e-08	2.88294340179642e-07	4.76417167862017e-09	5.51447479128562e-06	181341	0.00165297932111352	0.0959035332362396	0.846345555198758	0.00460740779536413	0.0522795644356241	0.000863939334013978
8.29562202803285e-07	5.07148839762875e-06	2.26802880586251e-08	1.78275998292959e-07	8.5910169016764e-09	6.11059790368529e-06	163650	0.00183150571475632	0.135757943147098	0.829949618280421	0.00371163156471917	0.0291748861736494	0.00140592083411268
1.1198710404229e-06	6.50090515817366e-06	2.74817218458968e-08	2.05121177448273e-07	7.18793717244886e-10	7.85409789160798e-06	127322	0.00235346486930343	0.14258429877981	0.827708700335886	0.00349902970718772	0.0261164528732756	9.15183038414774e-05
1.6092283512243e-10	1.0877219368103e-07	4.39189623354587e-10	3.81705513140067e-07	2.34967158385206e-09	4.93427490863425e-07	2026640	0.000148017328133077	0.000326132690419901	0.220442102831957	0.00089007935610979	0.7735797461794	0.00476193894211383
2.05748409096025e-06	1.0805552693635e-05	4.55382802332499e-08	3.07507742871011e-07	9.34107423516266e-09	1.32254238819347e-05	75612	0.00395979266448732	0.155570370320658	0.817028837041275	0.00344323786063698	0.0232512580024791	0.000706296774950415
7.11149480542636e-06	2.59890181220347e-05	1.03887129103791e-07	4.88175704292889e-07	3.89867585353144e-09	3.36964744367112e-05	29677	0.0100581873211628	0.211045663509492	0.771268168450301	0.00308302666200027	0.0144874415633535	0.000115699814853151
1.71442968575441e-06	1.43943073151147e-05	6.00370326450261e-08	6.48167008410774e-07	2.27663952747431e-08	1.68397074371997e-05	59383	0.00503921510692429	0.101808757197715	0.854783693172545	0.00356520639499958	0.0384903960373412	0.00135194719739911
1.88868666264656e-07	2.51839278835147e-06	1.2682187230049e-08	2.17428588439632e-07	1.33614105009643e-09	2.93870837133591e-06	340286	0.000881225299528055	0.0642692783356377	0.856972679873858	0.00431556508081944	0.0739878072150425	0.000454669494642314
4.27833652317814e-07	7.08912108206434e-06	3.43167113908836e-08	7.31169737544411e-07	5.17836004757407e-09	8.28761954336502e-06	120662	0.00248320789145706	0.0516232254725463	0.855386887027146	0.00414071992703347	0.088224336761426	0.000624830811848718
4.87900857393472e-08	1.36257289729025e-06	5.08621072193248e-09	1.82634749000151e-07	1.28418918837692e-08	1.61192583463545e-06	620376	0.000483461235065041	0.0302681951557539	0.845307437856412	0.00315536274228323	0.113302203535596	0.00796680070995545
1.55484865531187e-06	1.16698612065376e-05	4.04938960971489e-08	3.90795389366682e-07	7.74301982573124e-09	1.3663742167139e-05	73186	0.00409076060496949	0.113793764277201	0.854075045019755	0.00296360218173143	0.02860090483166	0.000566683689652241
1.81687457459572e-07	2.85058255842466e-06	1.04636919899091e-08	2.11085006748125e-07	1.53798620772651e-08	3.26919857669953e-06	305885	0.000980280387124055	0.0555755342469888	0.871951486441215	0.0032006902439291	0.0645678143422016	0.00470447472566566
2.95915897335893e-07	3.95259043017272e-06	2.65455251800202e-08	4.55902523497775e-07	6.77031833682672e-09	4.73772469452324e-06	211072	0.00142031117728336	0.0624594961539173	0.834280310703127	0.00560301133805993	0.0962281586401155	0.00142902316478058
2.98726837185483e-06	1.62720557346701e-05	6.65426252577611e-08	4.6606966214898e-07	1.22349635840512e-08	1.98041713575157e-05	50494	0.00592369555716021	0.150840361756472	0.821647896340527	0.00336003077616818	0.0235339138273062	0.000617797299527404
1.65251431935598e-07	2.76031697037253e-06	1.00496838809743e-08	2.15839280022524e-07	3.90074478430609e-09	3.15535811099593e-06	316921	0.000946161033861914	0.0523716884494735	0.874803072511248	0.00318495826066549	0.0684040519110517	0.00123622886756105
1.3960546077779e-07	2.38913340596979e-06	1.21969905369498e-08	2.68381608347717e-07	1.64660090111229e-09	2.81096406653336e-06	355750	0.000842934935755824	0.0496646194947485	0.849933812535784	0.00433907735860594	0.0954767126136551	0.000585777997206124
1.14992183771499e-05	4.63553589193036e-05	1.36229128133553e-07	7.06198584679894e-07	9.91890236014316e-08	5.87961940328684e-05	17008	0.0174847136944389	0.195577597603028	0.78840747571841	0.00231697187844162	0.0120109574487953	0.00168699735132486
6.65503129507091e-07	5.307706495912e-06	1.95303553930621e-08	2.00276351948623e-07	1.36194978945097e-09	6.19437828255023e-06	161437	0.00185659363421009	0.107436630304261	0.856858631133974	0.00315291616078401	0.0323319537188757	0.000219868682106101
3.3486219896549e-07	3.32290372781127e-06	1.83474186893895e-08	2.34091301725397e-07	2.54779520214794e-09	3.91275244239369e-06	255575	0.00117313936252994	0.0855822605430751	0.84924967186997	0.00468913353438868	0.0598277824042934	0.000651151648272764
3.10229032950571e-07	3.10671323561691e-06	8.32237829918755e-09	1.07157874624856e-07	5.1431877272941e-10	3.53293684026425e-06	283051	0.00105932144681431	0.0878105233625876	0.879357139989102	0.00235565442448302	0.0303311039709505	0.000145578252876703
8.07012138585203e-07	9.28778369678356e-06	4.40923533913424e-08	6.52507948211474e-07	4.30371183965644e-09	1.07956998488112e-05	92629	0.00323348841659687	0.0747531100240867	0.860322519786087	0.00408425150836308	0.0604414681168933	0.000398650564569961
2.3734054313848e-06	1.68893374299139e-05	8.82692108830815e-08	8.07692769897169e-07	2.39803234156659e-09	2.01611028744205e-05	49600	0.00603013713416223	0.117722003908629	0.837718925155742	0.00437819356574354	0.0400619338598749	0.000118943510010512
3.54824968758838e-07	3.44462422770592e-06	1.39740682992965e-08	1.74425280596834e-07	2.65964453178748e-09	3.99050818989268e-06	250595	0.00119643854160578	0.0889172385756665	0.863204399988605	0.00350182674344349	0.0437100420038294	0.000666492688456056
3.91331553216119e-07	5.27470557014263e-06	2.92894376652837e-08	5.076208665748e-07	4.39601138236e-10	6.20338702873707e-06	161202	0.00185929125346784	0.0630835302397356	0.850294451354987	0.0047215235047565	0.0818296302041539	7.08646963666069e-05
6.48768717551125e-07	4.39639235338237e-06	1.30607941890816e-08	1.13797694234542e-07	7.81077087390874e-09	5.17983033023102e-06	193057	0.00155274636368119	0.125249028672758	0.848752193237628	0.00252147142983718	0.0219693864431012	0.00150792021667636
1.72202760640238e-07	3.00582096648422e-06	1.68889016078067e-08	3.79045602709017e-07	1.64621541352922e-08	3.59042038557658e-06	278519	0.00107654815514413	0.0479617265242841	0.837178002486615	0.0047038785975182	0.105571371038254	0.00458502135332783
5.90004290296565e-08	2.28928641212839e-06	7.51298090841349e-09	3.74834965108255e-07	1.85672232623571e-09	2.73249150950095e-06	365966	0.000819412670760244	0.0215921728665983	0.837801839152464	0.0027494983542641	0.137176991696019	0.00067949793065407
1.26240670310448e-05	2.71257258620844e-05	1.639405811422e-07	4.52937280936454e-07	3.43898197174461e-09	4.03701097371797e-05	24771	0.0120382310617705	0.312708266418668	0.671925987783542	0.00406093969547017	0.011219619760392	8.5186341928058e-05
2.45741897755814e-07	4.60338671277209e-06	1.50038961464908e-08	3.61396547584707e-07	3.10350124065042e-10	5.22583940438317e-06	191357	0.00156652763041476	0.0470243876131552	0.880889433554159	0.00287109782476406	0.0691556933957033	5.93876122187636e-05
7.04027328849453e-06	3.77485240454437e-05	1.60505658821297e-07	1.1067067094936e-06	7.47330772550484e-09	4.60634830099787e-05	21709	0.0137243141328496	0.152838492194987	0.819489139309468	0.0034844446909611	0.0240256844940244	0.000162239310559427
5.40609219851872e-08	1.27104037529369e-06	3.49732943800277e-09	1.05723085290968e-07	8.86776331859779e-10	1.43520848833971e-06	696763	0.000430470176607689	0.0376676437077977	0.885613752719696	0.00243680933217485	0.0736639214092658	0.000617872831065559
2.86098383120453e-07	4.15275627097823e-06	2.09055150768398e-08	3.90168618815095e-07	1.64554899333844e-08	4.866384277924e-06	205491	0.0014588536725364	0.0587907503355865	0.853355599108132	0.00429590305304827	0.0801762862388543	0.00338146126437928
3.1723194482409e-08	1.12376661388322e-06	5.01011987950651e-09	2.28196487929965e-07	2.08308106305957e-09	1.39077949723816e-06	719021	0.000417147109259108	0.0228096506638224	0.808012065258957	0.00360238261309986	0.164078121933148	0.00149777953097252
1.45364546433741e-06	6.80586517665523e-06	4.53041325348138e-08	2.72722411069179e-07	2.91508793026689e-09	8.5804522725269e-06	116544	0.00257083645074474	0.169413618090008	0.793182568994225	0.00527992360960618	0.0317841533764355	0.000339735929724881
3.54111227992186e-07	5.19843485190117e-06	3.07977914910996e-08	5.81339403308455e-07	1.04505999242165e-09	6.16572833468534e-06	162187	0.00184801451734484	0.0574321813694145	0.843117725874712	0.00499499650638944	0.094285601270839	0.000169494978645533
8.2432915343784e-07	7.96101876020088e-06	3.64237261291991e-08	4.52303475157603e-07	1.45738295647858e-09	9.275532497882e-06	107811	0.00277880460987223	0.0888713562942149	0.858281587824604	0.00392686092550656	0.0487630737384493	0.000157121217225142
3.6803586724945e-07	3.49983478940106e-06	1.34668147692103e-08	1.64657351017002e-07	1.79963592790174e-09	4.04779445836463e-06	247048	0.00121360378179491	0.0909225680886332	0.864627595447386	0.00332695123424106	0.0406782885619955	0.000444596667744049
3.59610012220196e-07	4.49301647132636e-06	1.48982736112683e-08	2.39337571048971e-07	1.23246866146997e-08	5.11918701482149e-06	195344	0.00153458135939966	0.0702474848406638	0.877681643260503	0.00291028117709582	0.0467530430820404	0.00240754763969673
4.35830366531093e-07	4.62609462489001e-06	2.05774722466074e-08	2.8083722801643e-07	1.70962505115566e-08	5.3804359421957e-06	185859	0.00161283310959115	0.0810027981400397	0.859799219726822	0.00382449906804576	0.052195998806339	0.00317748425875317
5.4613152443845e-07	4.63945461404602e-06	2.08559374354075e-08	2.27803745878001e-07	4.24979606070311e-11	5.43428831975849e-06	184017	0.00162896272330892	0.100497340645835	0.85373729567816	0.00383784153659598	0.0419197018034047	7.82033600471898e-06
4.35411648805654e-08	1.17732635702963e-06	6.24741030845083e-09	2.17197604901181e-07	3.38419123941753e-09	1.44769672835924e-06	690752	0.000434215034235685	0.0300761644532506	0.813241015170325	0.0043154137092866	0.150029768422108	0.00233763824503011
1.82027058196744e-06	1.08702338449731e-05	3.4275995376091e-08	2.6318765725095e-07	1.21122791649047e-08	1.30000803587325e-05	76923	0.0038924541425247	0.14001994847245	0.836166665513825	0.00263659873095068	0.020245079260157	0.000931708022617608
4.05100733981194e-08	2.54046858369402e-06	9.30580441815446e-09	7.50443421193846e-07	3.29055669926894e-08	3.37363344969683e-06	296416	0.00101157975001509	0.0120078467332483	0.753036339476157	0.00275839226664969	0.222443674567337	0.00975374695660739
1.1486697679463e-07	3.92971212955403e-06	1.14193228190963e-08	5.02352374612371e-07	1.76021306408727e-08	4.575952934421e-06	218534	0.00137184717743311	0.0251023073097154	0.858774595340383	0.0024955070523559	0.109780931275233	0.00384665902231355
2.72606803330628e-08	1.3251720296899e-06	4.49137852465814e-09	2.80729149409797e-07	1.80213123539521e-08	1.65567455031137e-06	603983	0.000496579439893785	0.0164649993127793	0.800381952745898	0.00271271822340536	0.169555755602454	0.0108845741154643
1.47854045218511e-06	1.36015585567672e-05	5.95106007966561e-08	7.03960356262083e-07	3.76823662649934e-09	1.58473382026376e-05	63102	0.00474295562561422	0.0932989776124688	0.858286633556128	0.00375524268086557	0.0444213625821981	0.000237783568339077
4.45587418234738e-06	1.85474663220612e-05	6.5239844601956e-08	3.49174390259611e-07	3.63306612729039e-09	2.34213878053975e-05	42696	0.00700187050255929	0.190248085184795	0.791902959643876	0.00278548159246658	0.0149083561213714	0.000155117457491274
1.43802163310736e-06	9.16161027578444e-06	3.45643502017408e-08	2.83142103141679e-07	3.64894219787886e-09	1.09209873044331e-05	91567	0.0032709528213537	0.131675057668424	0.838899452988606	0.00316494738417196	0.0259264199516782	0.000334122007119051
4.71160617693494e-08	1.41407324746998e-06	5.60299568102695e-09	2.16215080048101e-07	1.88183691722819e-08	1.70182575414074e-06	587604	0.000510417853120115	0.0276855968683694	0.830915411891832	0.003292343923809	0.127048894119756	0.0110577531962333
1.50002989454481e-08	1.3173542075706e-06	4.85135119816551e-09	5.47847536857814e-07	1.51980102042554e-08	1.90025140477629e-06	526246	0.000569913500644281	0.00789384968101842	0.693252589767559	0.00255300492659636	0.288302661153571	0.0079978944712553
3.70561842131703e-07	3.88924484992101e-06	1.50628935175084e-08	2.03270832068319e-07	4.78286680009291e-09	4.48292328443863e-06	223069	0.00134397605401493	0.0826607592010369	0.867568906080005	0.00336006051448517	0.0453433661856147	0.00106690801885802
7.49105947595375e-07	5.68965276349852e-06	2.71184690150693e-08	2.64832200525013e-07	1.17057360028477e-08	6.74241511663683e-06	148315	0.00202068701160296	0.111103504402594	0.843859754268077	0.00402207051122599	0.0392785368363842	0.0017361339817188
4.42771820973603e-06	2.3416696713273e-05	1.02886392272261e-07	6.99683221422223e-07	1.14837668850169e-08	2.86584683035886e-05	34894	0.00856080947481885	0.154499471598822	0.817095193825863	0.00359008692238368	0.0244145365345506	0.000400711118380982
4.41193626247566e-07	4.85663715740582e-06	1.92402515429066e-08	2.7232324252821e-07	4.33695125394917e-09	5.59373122897845e-06	178772	0.00167671679929504	0.0788728682497209	0.868228550604273	0.0034396095835338	0.0486836480661483	0.000775323496324154
6.46541174826351e-08	1.75199002952239e-06	7.9273338767989e-09	2.76202442747228e-07	2.98971982147766e-09	2.10376364345053e-06	475339	0.000630930636404181	0.030732595690546	0.83278843370866	0.00376816754176659	0.13128967391708	0.00142112914194772
1.39431954399814e-07	2.93114410670758e-06	8.52191418789348e-09	2.30347282553909e-07	1.40988804478302e-08	3.32354413829703e-06	300884	0.000996567994352993	0.0419527915375477	0.881933257010839	0.00256410441182228	0.0693077248168994	0.00424212222289136
3.61570639831378e-06	1.31734996697533e-05	5.95147467123442e-08	2.78803198199301e-07	7.49547246739437e-09	1.71350194854461e-05	58360	0.00512735987187363	0.211012680865921	0.768805642791501	0.00347328153101278	0.016270958923397	0.000437435888168132
2.5430450956005e-06	1.24709014129662e-05	7.63042619551087e-08	4.8113098231806e-07	1.27743126969062e-08	1.55841560655367e-05	64168	0.00466437112556051	0.1631814443404	0.800229499789513	0.00489627167709455	0.0308730854782729	0.000819698714719347
2.50003657144492e-08	1.02656930166486e-06	3.27542737154744e-09	1.72930885310441e-07	7.01251223698062e-10	1.22847723128499e-06	814016	0.000368475491983711	0.0203506952166291	0.835643734797641	0.0026662499622572	0.140768490376948	0.000570829646524706
3.87036788894305e-07	5.20848326885219e-06	3.05641600718371e-08	5.28866583236788e-07	1.02570673140337e-09	6.15597650778653e-06	162444	0.00184509435347791	0.0628717131075391	0.846085631136526	0.00496495723029114	0.0859110788626044	0.000166619663038997
1.06055520960124e-08	1.28456287317962e-06	3.65602904493829e-09	5.69434097264423e-07	1.04343596581717e-08	1.87869291124317e-06	532285	0.000563449605409327	0.00564517597982231	0.683753510481712	0.00194604931069816	0.303101211409595	0.00555405281817297
1.45165553690876e-07	5.40749207655758e-06	2.63394924086761e-08	1.26174320970981e-06	3.42497589975579e-08	6.8749900913645e-06	145455	0.00206037861716979	0.0211150200599146	0.786545435658125	0.00383120441755406	0.183526549557454	0.00498179030695304
4.91147843963944e-08	1.29412336626353e-06	7.49014989268821e-09	2.53754116099803e-07	1.00082238763196e-10	1.60458249889118e-06	623215	0.000481259293436231	0.0306090739680474	0.806517188837478	0.00466797431597575	0.158143390118711	6.23727597878924e-05
2.81172400378037e-08	1.36561022335714e-06	6.06440102618984e-09	3.78717222592326e-07	1.28561876590489e-08	1.79136527467251e-06	558233	0.000537265684825261	0.0156959836362486	0.762329293006305	0.00338535144782156	0.211412618044392	0.00717675386523232
3.40491503998009e-06	1.65942817518149e-05	9.24226643870399e-08	5.79175192077114e-07	1.61869938752024e-08	2.06869816421343e-05	48340	0.00618694026147437	0.164592162301972	0.802160607036861	0.00446767276086317	0.0279970854180813	0.000782472482222029
2.08644841967802e-06	1.17329689281286e-05	5.16401657571908e-08	3.73388389216236e-07	1.47207520058349e-09	1.42459179779806e-05	70196	0.00426468612401221	0.146459387376999	0.823602167741229	0.00362490966443926	0.0262102020939169	0.000103333123415341
1.04320513090783e-06	5.32289911889291e-06	1.88058527671925e-08	1.23375166324774e-07	1.46637097154109e-10	6.50843190598986e-06	153647	0.00195063096753489	0.160285172523314	0.817846632764818	0.00288945986357866	0.0189562045215883	2.25303267011452e-05
1.04270320662541e-08	5.96174655899532e-07	1.87211614188942e-09	1.37627360079408e-07	5.96675577636525e-09	7.52067919963449e-07	1329667	0.000225595010435509	0.013864481903125	0.792713849473205	0.00248929131557747	0.182998578221628	0.00793379908646448
1.31504238993834e-07	2.73979200231156e-06	1.42113464868285e-08	3.80699349976808e-07	4.43715692113442e-09	3.27064409469017e-06	305750	0.000980713618720541	0.0402074439121421	0.837691880556361	0.00434512165658757	0.116398892375623	0.00135666149928635
1.77768499162597e-06	1.53592270093352e-05	5.39581376892447e-08	5.99478069828366e-07	3.77786569903123e-08	1.78281268654691e-05	56091	0.00533420805268947	0.0997123817347928	0.861516586977185	0.00302657357648465	0.0336254096884111	0.00211904802312603
4.84703579436783e-07	4.26592521732575e-06	1.84538058377913e-08	2.08825530075518e-07	2.60771738517776e-09	4.98051585006102e-06	200782	0.00149304277684514	0.097319955207219	0.856522767069095	0.00370519970086335	0.0419284942287573	0.00052358379406539
5.77477214161197e-08	1.88633934809999e-06	6.16667308088430e-09	2.59004297316957e-07	9.98713128276515e-09	2.21924517119672e-06	450604	0.000665552711587969	0.0260213347157942	0.849991417164058	0.00277872546977716	0.116708284726059	0.00450023792431173
2.49079085596965e-06	9.29344177825387e-06	4.13826025143301e-08	1.98525608077741e-07	3.21652836765104e-09	1.20273573731832e-05	83144	0.00360172707517792	0.207093776187546	0.772691913102621	0.00344070615267479	0.0165061702182711	0.000267434338886675
2.26450824518335e-08	1.73397829795712e-06	6.23741538412917e-09	6.14152465536393e-07	1.2434835525261e-08	2.38944809685474e-06	418507	0.000716578420437597	0.0094771183695689	0.725681507892798	0.00261040003017415	0.25702691192364	0.00520406178381909
2.13703380682062e-10	9.51012521160695e-08	2.74298670801548e-10	1.56949994187461e-07	6.5482193478133e-10	2.53194070289796e-07	3949540	7.59553459463991e-05	0.000844029958669513	0.375606158577176	0.00108335345487198	0.619880212865264	0.00258624514401877
5.02575411329218e-06	3.64472338837119e-05	2.08811017469251e-07	1.94748921862801e-06	1.01948407034223e-07	4.37312366401355e-05	22867	0.0130339702922029	0.114923667826938	0.833437073450181	0.00477487108785782	0.0445331385127273	0.00233124912229574
8.17341311495812e-10	1.74599590481857e-07	7.08485881287518e-10	1.94594933312823e-07	5.26579862927900e-09	3.75986149616742e-07	2659672	0.000112789504895683	0.00217386016035155	0.464377718859679	0.00188434037266986	0.51755878111782	0.0140052994894802
6.73697886448916e-07	9.66228870016985e-06	5.15918537401894e-08	9.51481019710888e-07	2.77923895360556e-09	1.13418386990234e-05	88169	0.00339678872100713	0.0593993535198947	0.851915545316456	0.00454880862876595	0.0838912494667035	0.000245043068179488
2.91210590652524e-06	1.17618836504095e-05	3.82151762107488e-08	1.98458896894488e-07	3.53281017824533e-08	1.49459917318224e-05	66908	0.00447379366448164	0.194841932123172	0.786959063102286	0.00255688460802388	0.0132784026952147	0.00236371747130263
5.16501698253883e-07	5.59238854731096e-06	2.19370207523542e-08	3.05403367438299e-07	6.05274840122859e-09	6.44228338215672e-06	155224	0.00193082479504036	0.0801737004746553	0.868075527816778	0.00340516233935215	0.0474060747287489	0.000939534640465052
1.57704735155834e-06	8.50208992291034e-06	4.42934565309199e-08	3.07032780361739e-07	5.18582684259694e-09	1.04356493382039e-05	95825	0.00312581557108693	0.151121152162992	0.814715946020243	0.00424443703457587	0.0294215309858794	0.000496933796310318
1.4467649343243e-06	1.23968438717127e-05	4.41100072193675e-08	4.86004903154129e-07	6.40718296327743e-09	1.43801308993737e-05	69540	0.00430477805436302	0.100608606726056	0.86208143433886	0.0030674273779586	0.0337969735154007	0.00044555804172523
7.15168493774486e-06	1.86878323151501e-05	5.30222253116223e-08	1.78145185020111e-07	4.97923778759344e-09	2.60756639010143e-05	38350	0.0077922826859419	0.274266648200918	0.716677143335291	0.0020333988623607	0.00683185615892149	0.000190953442508506
5.23321722751329e-08	1.84958982678833e-06	1.03089277011375e-08	4.684818507525e-07	4.27477739839573e-08	2.42346055150106e-06	412633	0.000726774817562559	0.0215939856098417	0.763201953356625	0.00425380462444596	0.193311110619205	0.017639145789883
1.30450619672977e-07	3.96741211560684e-06	1.2347147539416e-08	4.82863512013632e-07	1.59345158658333e-08	4.6090079106987e-06	216966	0.00138175006274877	0.0283034054617628	0.860795249753738	0.00267891654313613	0.104765173193298	0.00345725504806471
1.10304150356074e-06	7.03989458168835e-06	3.12096283007411e-08	2.56110118477187e-07	9.2959505166346e-09	8.43955178254366e-06	118490	0.00252867372347587	0.130699062222981	0.834155031342973	0.00369801964664699	0.03034641235414	0.00110147443325869
2.71723159465815e-06	1.37283560660908e-05	5.21765884021473e-08	3.38954940865742e-07	1.51725125895933e-09	1.68382364412758e-05	59389	0.00503877602446801	0.161372695064275	0.815308426982192	0.0030986967420321	0.0201300737192915	9.01074922098182e-05
6.71600805243937e-07	5.9476775546908e-06	3.063087348822e-08	3.48788976298382e-07	1.53988741406202e-08	7.01409708386196e-06	142570	0.00210202415122895	0.0957501439193302	0.847960540548437	0.00436704441384131	0.0497268532397243	0.00219541787866751
1.68668249461377e-07	2.2946128628623e-06	1.00711571573272e-08	1.7616247252832e-07	5.78378632188513e-09	2.65529852833121e-06	376605	0.000796273422007165	0.0635213885225105	0.864163798676305	0.00379285306336411	0.0663437540633273	0.00217820567449345
7.32014452460709e-08	2.51883900869698e-06	1.19357164603571e-08	5.28093795193042e-07	1.87067392315684e-08	3.15077670482802e-06	317382	0.000944787907164568	0.0232328254597993	0.799434312446609	0.00378818227330034	0.167607496394089	0.00593718342620204
3.79967307781214e-08	1.74959339532339e-06	7.19414204975808e-09	4.25940697814724e-07	8.73267328699721e-10	2.22159823329469e-06	450126	0.000666258161699296	0.017103331380387	0.787538164688173	0.0032382732133744	0.191727150045057	0.000393080673009288
8.04219489284241e-08	2.0047359762822e-06	1.18173868193499e-08	3.78765134919143e-07	1.09689599581813e-09	2.47683734294493e-06	403741	0.000742776128208833	0.0324696125716529	0.809393471877563	0.00477115982323619	0.152922894189247	0.000442861538301069
4.56475663537509e-06	1.63001308589588e-05	6.70027475862525e-08	3.07634925305551e-07	3.64948916472036e-09	2.12431746563904e-05	47074	0.0063527554680064	0.214881095185173	0.767311436384362	0.00315408354306858	0.0144815890412597	0.000171795846136515
9.43442384644902e-07	1.13593068077121e-05	5.68037761975803e-08	8.79461942406912e-07	5.63160981339866e-08	1.32953310090954e-05	75214	0.00398068181529176	0.0709604284390878	0.854383151494391	0.00427246047192962	0.0661481795229668	0.00423578007162517
1.42482880836519e-05	3.59317395155941e-05	1.75303174364837e-07	5.68445538507293e-07	7.92128802330704e-09	5.09316976001414e-05	19634	0.0151637530668303	0.279752860301525	0.705488746864278	0.00344192678871852	0.0111609383800652	0.00015552766541371
6.93587245218431e-07	1.29591025136378e-05	8.30136456697834e-08	1.99467354716163e-06	4.99033405594505e-09	1.57353672857436e-05	63551	0.00470952258299051	0.0440782367912588	0.823565302182611	0.00527560902534476	0.126763710750421	0.00031714125036448
6.39894948607525e-07	4.43119947630204e-06	2.0541732202779e-08	1.82897332791469e-07	3.95947220540638e-09	5.27849296210922e-06	189448	0.00158229891099404	0.121226826141647	0.839481933216671	0.0038915903365287	0.0346495361657895	0.000750114139363032
3.40820129388573e-07	3.85650631573657e-06	1.72528317518619e-08	2.51010831754665e-07	1.59509217230735e-09	4.46718520080397e-06	223855	0.00133926094215564	0.0762941570739523	0.86329671647428	0.00386212591964105	0.0561899317963109	0.000357068735816075
5.27025472002486e-07	5.02389552902792e-06	1.92808117739342e-08	2.3631943414436e-07	6.05710811156198e-09	5.81257835506026e-06	172041	0.00174225907594416	0.0906698266774628	0.864314461181287	0.00331708419158753	0.0406565588812454	0.0010420690684176
8.38317632805302e-07	1.25051140681507e-05	6.31341457906064e-08	1.21106715463077e-06	2.80069038632243e-08	1.46456399052406e-05	68280	0.00438408586133399	0.0572400822517376	0.853845523245183	0.00431078096956456	0.0826913103467345	0.00191230318678003
3.94763343472544e-07	6.5831176727562e-06	1.51955585179732e-08	3.25839299221341e-07	1.97037253851472e-08	7.33861959935321e-06	136265	0.00219917222770616	0.0537925883918737	0.897051221095641	0.00207062899394764	0.0444006253233318	0.0026849361952054
1.70646933923025e-06	7.83341018775515e-06	3.80603183461957e-08	2.24638790191018e-07	1.3290997978141e-09	9.80390773532043e-06	102000	0.00293686568584917	0.174060118199845	0.799008966550533	0.00388215794902641	0.0229131889299319	0.000135568370663646
7.15629425816492e-07	8.47142560024554e-06	3.34060219780665e-08	5.08488096107681e-07	2.1355099790664e-08	9.75030424393844e-06	102561	0.00292083158064038	0.0733955995538686	0.86883705249629	0.00342615175304241	0.0521509978956602	0.00219019830113917
2.36369197295193e-06	1.00133015598386e-05	5.35434376608273e-08	2.91645581839789e-07	2.8149565583498e-08	1.27503321178746e-05	78429	0.00381781755334809	0.185382776785735	0.785336528277642	0.00419937591945273	0.0228735674603278	0.00220775155684261
1.19179136273127e-06	7.48465265070255e-06	3.05195612230795e-08	2.46441839320524e-07	3.90778789933997e-09	8.95731320187677e-06	111641	0.00268359868952139	0.133052326726899	0.83559126291736	0.00340722273914514	0.0275129197524196	0.00043626786417619
4.05142267273867e-06	2.6775190587529e-05	1.36078321619715e-07	1.15647067288136e-06	3.1552736163571e-08	3.21507149909324e-05	31104	0.0095990021705864	0.126013454875928	0.832802337213359	0.00423251307655503	0.0359702940730097	0.000981400761148548
1.91671585977984e-06	1.69186628625791e-05	6.79174695787475e-08	7.70901164183905e-07	4.23068914195831e-10	1.96746204250358e-05	50827	0.00588505899004854	0.0974207287547378	0.859923215649449	0.00345203455576317	0.0391825177578998	2.15032821501084e-05
9.9156276595383e-07	1.10584592156176e-05	3.68968750094234e-08	5.29129224595089e-07	5.53662882241844e-10	1.26166017440582e-05	79261	0.00377785029998423	0.078591905020764	0.876500617198733	0.00292447013529613	0.0419391239676945	4.38836775126544e-05
1.04188494931183e-07	3.26749186933898e-06	1.17318716932509e-08	4.73097598750841e-07	2.48043678933081e-08	3.88131420260756e-06	257645	0.001163718873888	0.0268436126251222	0.841851934363829	0.0030226544620812	0.121891084837451	0.00639071371151655
1.97109489156671e-08	7.61831832754072e-07	5.06319480977768e-09	2.51613153624747e-07	2.28247792168873e-10	1.03844737789643e-06	962976	0.000311485853328963	0.0189811725998049	0.733625842743523	0.0048757355620986	0.242297451927161	0.000219797167412788
9.05087386099559e-06	3.78913019931012e-05	2.27909708994797e-07	1.22694352719405e-06	2.1217247890351e-09	4.83991508150747e-05	20662	0.0144151883975258	0.187004807079726	0.782891876303321	0.00470896090440932	0.0253505176543696	4.3838058174654e-05
5.39739571226825e-06	2.59223416429783e-05	1.05341394379399e-07	6.50559690325473e-07	2.42288882187193e-09	3.20780613287733e-05	31174	0.00957741436418003	0.168258164262156	0.808101879265583	0.00328390775551358	0.0202805176926928	7.55310240553301e-05
2.76476313394681e-06	1.83368080659234e-05	7.02741728435056e-08	5.99319609556921e-07	4.25381223950051e-08	2.18137031046656e-05	45843	0.00652281578125669	0.126744327667844	0.8406095919588	0.00322156089254167	0.027474455239502	0.001950064241312
9.18359065016001e-06	2.93071918920114e-05	1.62220179394235e-07	6.65658226513406e-07	3.43957525336805e-08	3.93530567006127e-05	25411	0.0117367301943225	0.233364099770604	0.744724663066772	0.00412217481931231	0.0169150323335123	0.000874030009799592
1.69710017813064e-06	1.02453905906921e-05	3.47826236499862e-08	2.69994276745112e-07	1.7567245763151e-09	1.22490243937942e-05	81639	0.00366798626724096	0.138549824342782	0.836425029562586	0.00283962400039046	0.022042104584419	0.00014341750982267
5.87042551625665e-06	1.92670057521974e-05	1.06213489019301e-07	4.48224935925078e-07	2.26568055185794e-09	2.56941353739503e-05	38919	0.00767870658158332	0.228473362921887	0.749860054513881	0.00413376389099996	0.0174446397748611	8.81788983705197e-05
4.41478793107436e-07	4.05953865545182e-06	1.52421156272001e-08	1.80207410525411e-07	1.19872885938447e-08	4.70845426330571e-06	212384	0.00141154243992692	0.0937629991540965	0.862180755813841	0.00323718035151921	0.0382731572715525	0.00254590740899088
1.15599019599145e-07	2.01615134860274e-06	6.69344168882409e-09	1.50099109065336e-07	1.12720392743819e-09	2.28967012288349e-06	436744	0.000686665960186295	0.05048719396031	0.880542279192476	0.00292332140858559	0.0655549057330184	0.000492299705609403
1.01020067669325e-07	1.59909438482998e-06	7.08275268988473e-09	1.44153075889778e-07	3.16455375904667e-10	1.85166673645487e-06	540054	0.000555346273383828	0.0545562901144588	0.863597294992479	0.00382506881526915	0.0778504430909465	0.000170902986846618
1.33785530180854e-07	2.2787463518453e-06	6.93004316065613e-09	1.51769323309453e-07	5.26184557421137e-09	2.57649309407047e-06	388124	0.00077265027590312	0.0519254371334227	0.884437205397365	0.00268971928417153	0.0589053871942192	0.00204225099082197
8.55027960498851e-07	1.1366752988994e-05	4.77653425171563e-08	8.16542201336251e-07	1.58993822136501e-08	1.31019878755599e-05	76324	0.00392290732837508	0.0652594070930103	0.86755941899452	0.00364565613789465	0.062322008621257	0.00121350915331774
3.62045130786867e-07	8.68478243507285e-06	3.58992828495757e-08	1.10743005279878e-06	5.36410928527416e-08	1.02437979943608e-05	97620	0.00306843783106681	0.0353428612108684	0.84780883417008	0.00350448953301678	0.10810736929881	0.00523644578722374
7.98028943029971e-07	7.28848575327846e-06	2.76567682632625e-08	3.24783002571068e-07	1.00013337832583e-08	8.44895580092602e-06	118358	0.00253148781485435	0.0944529669503663	0.86264929359432	0.00327339483303147	0.0384406085466172	0.00118373607566536
1.73617174909158e-07	3.0583614749781e-06	1.56992179386913e-08	3.55583667120129e-07	7.44943925562593e-09	3.6107109742017e-06	276954	0.00108262878199228	0.0480839303255346	0.847024726384885	0.00434795752162419	0.0984802355161495	0.00206315025180683
1.63542487549171e-07	2.53075872491546e-06	1.11667245322171e-08	2.22181183867269e-07	4.66117225683595e-09	2.93231029312096e-06	341028	0.00087930756004273	0.0557725722045285	0.863059660109126	0.00380816605882864	0.0757700112394291	0.00158959038808778
6.54931752801492e-08	3.32935601008506e-06	9.73533835481691e-09	6.36403957744341e-07	2.00581902807085e-08	4.06104667174508e-06	246242	0.00121757462911554	0.0161271663622635	0.819827073953425	0.00239724857696194	0.156709343473482	0.00493916763386748
6.70109327687202e-10	1.86103832241261e-07	8.87036641032291e-10	3.16750969035375e-07	7.00978013668312e-10	5.05112925259024e-07	1979755	0.000151522435172247	0.00132665250516717	0.3684400515901	0.00175611550739355	0.627089415446939	0.00138776495039965
6.86100455782526e-07	4.73394797874866e-06	1.53989035668511e-08	1.36610519667431e-07	1.54630889581879e-09	5.57360416666129e-06	179417	0.00167068875295406	0.123098166871351	0.849351306119825	0.00276282690811812	0.0245102658140978	0.00027743428660903
8.42213767040009e-07	6.04165868611832e-06	2.906302856789e-08	2.68063608906107e-07	2.68456155972139e-09	7.18368365219205e-06	139204	0.00215279224815867	0.117239818429785	0.841025159045632	0.00404569994657569	0.0373156199360629	0.000373702641945016
2.77900513972628e-08	1.25350202936019e-06	4.29537111176372e-09	2.49118093484027e-07	2.00035797556444e-08	1.55470912510889e-06	643207	0.000466304346426361	0.017874759302848	0.806261447312467	0.00276281334070312	0.160234534846883	0.0128664451970998
2.74504734040256e-06	1.49313989413345e-05	5.79940047360194e-08	4.05614330284169e-07	1.83285914793091e-10	1.8140237902672e-05	55126	0.00542733921903371	0.151323668142093	0.823109323121672	0.00319698148652599	0.0223599234177862	1.01038319219669e-05
2.72037902360242e-07	5.8998126547681e-06	2.4712865219786e-08	6.8917816722307e-07	7.57894782664975e-09	6.89332053739784e-06	145068	0.00206586644337825	0.0394639855907431	0.855873830726464	0.00358504512966038	0.0999776759957875	0.00109946255734551
2.65844834867395e-06	1.55075089150854e-05	8.56750048002464e-08	6.42615684946153e-07	5.83163685632172e-09	1.89000795903621e-05	52910	0.00565403290947186	0.140658050457607	0.820499661969325	0.00453304994778622	0.0340006867100098	0.000308550915272097
1.25271614802772e-08	6.94883491514767e-07	3.69209972809787e-09	2.63326038249943e-07	5.89453275430102e-09	9.80323323727386e-07	1020072	0.000294053898956093	0.0127786018929412	0.708830928221396	0.0037662061472329	0.26861141816837	0.00601284557006032
5.76278155896874e-06	2.92957339080667e-05	1.52843066010135e-07	9.9914047541122e-07	6.95116126139826e-08	3.62800106210708e-05	27563	0.010825182032814	0.158841782577148	0.807489672868295	0.00421287269197672	0.0275396963315919	0.00191597553098872
2.44567099902837e-11	2.97438832888987e-08	1.03489628491847e-10	1.61829072811972e-07	4.93947818827274e-09	1.96640380627626e-07	5085425	5.89903799972369e-05	0.000124372775887761	0.151260301642846	0.000526288792574212	0.822969688603405	0.0251193481852872
3.04574755084572e-05	8.66762114652609e-05	2.66961101936889e-07	9.7702364463292e-07	5.59223228677072e-08	0.000118433594043156	8444	0.0349083251941398	0.257169224277352	0.731854945089965	0.00225409947315803	0.00824954821751762	0.000472182942006555
5.01683618158664e-06	2.91850282513671e-05	7.8971742131552e-08	5.90771819739339e-07	1.21293692554499e-09	3.48728209317502e-05	28676	0.0104074920322935	0.143860922275406	0.836898979537253	0.00226456420850232	0.0169407522521778	3.47817266609673e-05
9.14854881396117e-07	1.10986238136657e-05	5.31324421787859e-08	8.28856081856719e-07	7.18478690766216e-09	1.2902652006005e-05	77503	0.00386333860474264	0.0709044063941535	0.860181597434413	0.00411794739206	0.0642392030313585	0.000556845748015083
1.73791205876795e-06	8.50560429687062e-06	4.77469655958862e-08	3.00459216416953e-07	1.45688658469355e-09	1.05931794242361e-05	94400	0.00317292625600774	0.164059532003375	0.802932146831259	0.00450733096115091	0.0283634595794284	0.00013753062478677
2.26129209694797e-06	1.1359648796716e-05	4.82498947784139e-08	3.11654696235613e-07	7.6225673094158e-09	1.39884680519874e-05	71487	0.00418777647340907	0.161654020193205	0.812072398099524	0.00344926224938255	0.0222794015096839	0.000544917948204688
4.913452194972e-06	2.43979585336644e-05	9.2917939168036e-08	5.93284552414334e-07	3.20935173537867e-08	3.00297067375725e-05	33300	0.00896858741773332	0.163619719563375	0.812460765830196	0.00309420068534266	0.0197565882876914	0.00106872563339528
4.66755734938483e-06	2.93762982358739e-05	8.06166999452671e-08	6.52464299863292e-07	6.23144113365875e-08	3.48392509964039e-05	28703	0.0103975254677844	0.133974101505989	0.843195459021382	0.00231396191478365	0.0187278509497991	0.00178862660804676
2.44371522203109e-07	5.97625786923576e-06	2.01791514964204e-08	6.34584216743636e-07	7.50781718061895e-09	6.88290057685955e-06	145288	0.00206274688672203	0.0355041482111032	0.868276070894888	0.00293178018062082	0.0921972080894385	0.00109079262394991
8.74878687097147e-08	1.8709204262609e-06	7.45941187383267e-09	2.05103848053259e-07	5.53531896511832e-10	2.17152508679422e-06	460506	0.000651246080504708	0.0402886751075354	0.861569796102565	0.00343510278522496	0.0944515213296706	0.000254904675003779
1.52759346982186e-06	1.16197551205155e-05	5.18097597806722e-08	5.06737784436567e-07	1.01585594069315e-08	1.37160546939615e-05	72907	0.00410639025491966	0.111372658093466	0.847164536725789	0.00377730775625161	0.0369448646672178	0.000740632757275587
1.67569894285215e-07	2.29344825320784e-06	8.15885434555036e-09	1.43575436680644e-07	1.35827315092646e-10	2.61288826583434e-06	382718	0.000783560359960855	0.0641320551193593	0.877744480388449	0.00312254238048908	0.0549489385206442	5.19835910584848e-05
9.87383984190822e-09	6.12164233198939e-07	2.64222345220938e-09	2.10626129084826e-07	6.04368340656996e-10	8.35910793918539e-07	1196300	0.000250741901975715	0.0118120736252515	0.732332011564616	0.00316089165426768	0.251972017369776	0.000723005786088573
3.20704609521593e-06	1.65054868292903e-05	6.51540684543382e-08	4.31167253902597e-07	8.69502549172923e-09	2.02175492723549e-05	49462	0.00604696913702263	0.158626847003716	0.816394044942905	0.00322264917357855	0.0213263857104663	0.000430073169334062
2.54702487212417e-07	4.11007590207978e-06	1.58628399380439e-08	3.29132408754424e-07	1.68447712325495e-08	4.72661840921721e-06	211568	0.00141698400271628	0.0538868309562986	0.869559491848308	0.00335606528064764	0.069633801644024	0.00356381027072147
9.75427345451313e-08	3.57837391182368e-06	1.4985068522898e-08	7.06887973186797e-07	2.19778905127006e-08	4.41976757859121e-06	226256	0.00132505454269083	0.0220696524897861	0.809629431456276	0.00339046528045588	0.159937815873141	0.00497263490034153
9.07710010872424e-07	1.0703438847908e-05	4.58304175280374e-08	6.94910514820844e-07	6.83835891667669e-09	1.2358728150046e-05	80914	0.0037007765404401	0.0734468789872239	0.866063135134838	0.00370834417357639	0.056228319482718	0.000553322221643921
2.50800714498892e-08	2.05475346219446e-06	7.51096336554035e-09	7.91304810672064e-07	3.52471226569697e-08	2.91389643033892e-06	343183	0.000873788227278682	0.00860705658195684	0.705156655809989	0.00257763566588629	0.271562435244147	0.0120962166980211
3.95640221329474e-07	3.934790801453e-06	1.64617306575847e-08	2.10502889862421e-07	4.66203563054246e-10	4.55786184686553e-06	219401	0.0013664272571533	0.0868039081969011	0.863297513977739	0.00361172216505543	0.0461845700758097	0.000102285584495032
1.8144632826447e-07	3.10314805141231e-06	1.21741216350959e-08	2.67706730707399e-07	8.63989681606197e-09	3.57311512883534e-06	279868	0.00107136213509873	0.0507809912980924	0.868471330903851	0.00340714508101061	0.0749225034891777	0.00241802922786822
1.37930137840854e-06	1.23832013928325e-05	5.21292195257642e-08	6.01793410770431e-07	2.15217146657789e-08	1.4437947116203e-05	69262	0.00432204835267769	0.0955330676381697	0.857684357282029	0.00361057005585386	0.0416813696522734	0.00149063537167456
6.02550126938838e-07	9.93455157235613e-06	3.80637214152597e-08	8.07014837119531e-07	5.17262288220244e-10	1.1382697520118e-05	87853	0.00340900479464434	0.0529356179300979	0.872776558877861	0.00334399832271614	0.0708983820129806	4.54428563445551e-05
1.46637590502007e-07	2.58478774976543e-06	9.66998866685413e-09	2.19164227114269e-07	1.18964169037008e-09	2.96144919773893e-06	337673	0.000888041532375095	0.0495154840454347	0.872811781386936	0.00326528939758183	0.0740057358679669	0.000401709302080338
1.23381902442929e-07	1.99113861746667e-06	9.18849783760316e-09	1.90657044954589e-07	3.02049518734596e-09	2.31738655788913e-06	431521	0.000694975165720479	0.0532418305538612	0.859217298334707	0.00396502594973745	0.0822724393155431	0.00130340584615166
4.24731328920275e-08	1.34758386880931e-06	5.84808909665977e-09	2.38571404633134e-07	6.09737935079522e-10	1.63508623336621e-06	611589	0.000490405982705111	0.0259760812765126	0.824166849007707	0.00357662426440964	0.145907536718707	0.000372908732663128
1.61265660233691e-05	5.05903475046392e-05	2.47595403261348e-07	9.98806028458101e-07	1.82932287095994e-09	6.79651442825987e-05	14713	0.0201837610792446	0.237277007112865	0.744357244270458	0.00364297620309386	0.0146958568101477	2.69156034356908e-05
2.03297527418191e-06	9.45127360581681e-06	3.68695450207668e-08	2.20388766039034e-07	6.98450436461376e-10	1.1742205641495e-05	85163	0.00351648500821877	0.173134020664543	0.804897639708983	0.00313991648131898	0.0187689410974219	5.94820477332784e-05
3.7489204660756e-08	1.95923474091175e-06	1.06256794894957e-08	7.14044918197069e-07	5.21850999211027e-09	2.72661305325118e-06	366755	0.000817650572586093	0.0137493674124586	0.718559877271761	0.00389702509376083	0.26187981361919	0.00191391660282994
3.46845202469627e-06	2.00004410058726e-05	7.69574040688643e-08	5.70621991934145e-07	3.15459501715446e-08	2.41480183767434e-05	41411	0.00721831489794611	0.143632987625878	0.828243572364294	0.00318690349113619	0.0236301788010772	0.00130635771761405
2.27204364080468e-07	3.00861863622825e-06	1.36054887350483e-08	2.31646781572497e-07	8.72132556545682e-11	3.48116248387192e-06	287260	0.00104380541866234	0.0652668081806284	0.864256882626725	0.00390831763759432	0.0665429386435441	2.5052911508332e-05
6.92074967173876e-06	1.67635596379575e-05	5.70311578813762e-08	1.77618129656396e-07	6.85548745035856e-09	2.39258140846844e-05	41796	0.00715213099573575	0.289258691354997	0.700647408636697	0.00238366634796696	0.00742370265971825	0.00028653100062108
1.84262710621032e-07	2.67980709252943e-06	1.49098703284443e-08	2.78805406217906e-07	1.46849339230827e-09	3.15925357308912e-06	316530	0.000947328569760431	0.0583247613267269	0.848240582951723	0.00471942817615158	0.0882504046502638	0.000464822895134809
1.10821151738152e-06	6.0440407240309e-06	1.70607148886672e-08	1.19635660415852e-07	1.40901555062341e-08	7.30303877222317e-06	136929	0.00218852131929514	0.15174662930677	0.82760627631051	0.00233611177768314	0.0163816274495052	0.00192935515553135
7.16928557822584e-06	2.55107104286331e-05	1.02007414131592e-07	4.66726051626916e-07	6.76460272593756e-11	3.32487971186447e-05	30076	0.00992522159305809	0.215625412030487	0.767267168721951	0.00306800314512402	0.0140373815618489	2.03454058858094e-06
3.07269854328194e-07	3.6683151995952e-06	1.40557292141252e-08	2.15756283309719e-07	9.94912039758247e-09	4.21534618684483e-06	237228	0.00126380724358155	0.0728931482038453	0.87022869225859	0.00333441871464556	0.0511835265115465	0.00236021431137293
2.75095087867705e-08	1.09470034133862e-06	4.30049221021699e-09	2.2003605033056e-07	1.65970426655643e-08	1.36314343533173e-06	733599	0.000408859703409759	0.0201809347965469	0.803070544863252	0.00315483469952701	0.161418119786502	0.0121755658541725
6.26647929609342e-08	2.40160808521323e-06	7.39340459143947e-09	3.64340317239772e-07	1.3165774528469e-08	2.84917237453385e-06	350979	0.000854387732826978	0.0219940336081585	0.842914281592443	0.00259493060424226	0.127875842295916	0.00462091189923987
2.60441535003228e-07	3.21805336789489e-06	2.13885873969802e-08	3.39802553353755e-07	6.55390350590424e-09	3.84623994715476e-06	259994	0.00115320874633362	0.0677132832536589	0.836675145625128	0.00556090823527594	0.0883466861200697	0.00170397676586778
1.25680053493427e-06	7.05763179843919e-06	4.28159305302596e-08	3.09143082503576e-07	1.01340648428644e-09	8.66740475289158e-06	115375	0.00259685501771245	0.145003097324488	0.814272784028536	0.00493987897772693	0.0356673181093154	0.000116921559933883
6.48475805010024e-08	1.47325897223808e-06	6.09605552985049e-09	1.78070980983121e-07	1.94153840368021e-09	1.72421512765573e-06	579974	0.00051713122577246	0.0376099127428317	0.854451946632171	0.00353555390628012	0.103276544862026	0.00112604185669103
4.44386106431658e-08	1.21725947073842e-06	5.08539695880066e-09	1.79104462142347e-07	1.66847028025826e-09	1.44755641076299e-06	690819	0.000434172957167855	0.030699052771106	0.840906414207937	0.00351309069614786	0.123728830745838	0.0011526115789704
6.77139498439808e-07	5.44405811612173e-06	1.80856162145819e-08	1.86956810719965e-07	2.10251193071932e-10	6.32645029268916e-06	158067	0.00189614114013537	0.107033086029666	0.860523336824899	0.00285873046935682	0.0295516130010557	3.32336750222947e-05
4.66096419479292e-06	2.30097027268588e-05	1.09424063433462e-07	6.94610701516369e-07	1.04800241391299e-09	2.84757496890155e-05	35118	0.00850646011402678	0.163681878289262	0.808045546759909	0.00384271053891417	0.0243930610818761	3.68033300390072e-05
1.90402247635538e-06	1.05277786006857e-05	4.72675214730757e-08	3.36044705869712e-07	8.03416683106564e-09	1.28231474712149e-05	77984	0.00383957880118979	0.148483239440978	0.820998013500054	0.00368610916931124	0.0262061016317606	0.000626536257896162
3.83173044848699e-06	1.33182440018081e-05	4.8646225571055e-08	2.17403034554135e-07	1.40838653701904e-10	1.7416164549074e-05	57418	0.00521126884233725	0.220010004940538	0.764705912388513	0.00279316524795016	0.0124828307599847	8.08666301383749e-06
8.79806782526003e-07	5.21355689261487e-06	1.93626324627663e-08	1.47526152844867e-07	1.84728938198924e-09	6.2620997498305e-06	159691	0.00187687227533706	0.140497088464587	0.832557305200383	0.00309203513778113	0.0235585759950344	0.0002949952022146
5.85651510023049e-07	1.16523560763334e-05	3.53076335312922e-08	9.03415944610632e-07	1.40719707232921e-07	1.33174508717313e-05	75089	0.0039872914244512	0.0439762470809035	0.874968955287655	0.00265123061998592	0.0678370022395425	0.0105665647719132
2.37706733117924e-07	2.74693168429122e-06	1.05152400568061e-08	1.56236945065263e-07	1.34911987131312e-08	3.16488180124435e-06	315968	0.000949015442610834	0.0751076179288792	0.867941318759899	0.00332247480859214	0.0493658072803335	0.00426278122229614
1.44364221751389e-06	8.82443285281242e-06	4.24811177752267e-08	3.33880353401487e-07	3.4147181158127e-09	1.06478512596188e-05	93916	0.00318927580527406	0.135580614559183	0.828752453208884	0.00398964229866105	0.0313565944208577	0.000320695512414111
3.57055301590091e-08	1.93238642812914e-06	8.33357906912316e-09	5.79935355142758e-07	7.08215672961798e-09	2.56344304922965e-06	390100	0.000768738269699365	0.0139287393842196	0.753824598798811	0.00325093201178295	0.226232978071051	0.00276275173413596
1.06610018134022e-06	9.70227309999612e-06	5.64256999946124e-08	6.6029019100361e-07	5.59176491574893e-09	1.14906809372503e-05	87027	0.00344128923127218	0.092779547805923	0.844360151759452	0.00491056189818067	0.0574631037629016	0.000486634773542587
7.14721668256658e-08	1.88144301649414e-06	8.13939730880135e-09	2.75494023764048e-07	1.46592090933844e-08	2.25120781348604e-06	444206	0.000675135097909507	0.0317483647655743	0.835748261543518	0.00361556905588264	0.122376096117684	0.00651170851734222
4.28074218775019e-08	1.10057219193416e-06	5.3201842810838e-09	1.75866365792958e-07	5.79081160990707e-09	1.33035697549561e-06	751678	0.000399027725383694	0.0321773949894573	0.827275845661013	0.00399906519759618	0.132194868770047	0.00435282538188653
6.06511363126445e-08	1.43626409470375e-06	6.8176970105963e-09	2.07583197262124e-07	7.91398330395858e-10	1.71210752361951e-06	584075	0.000513500810102818	0.0354248407158587	0.838886620664683	0.00398204955970477	0.121244252710997	0.000462236348756174
2.13615414357568e-05	7.10458429027506e-05	2.28836691755081e-07	9.78764826463688e-07	4.39531870259011e-08	9.36589390437521e-05	10677	0.027707892543496	0.228077977968317	0.758559125569018	0.00244329792854243	0.0104503087100577	0.000469289824064404
1.35617566935709e-09	2.15826624745894e-07	1.13331744477895e-09	2.31899542911656e-07	6.97340752741515e-11	4.5028539484696e-07	2220814	0.000135076525221933	0.00301181358506647	0.479310737625074	0.00251688697379166	0.515005695422283	0.000154866393785329
2.40876491521214e-07	4.26813829441324e-06	2.23116152421872e-08	5.08337461166508e-07	2.91386038428603e-08	5.06880246618601e-06	197285	0.00151948899962362	0.0475213806669528	0.842040762662581	0.00440175275936043	0.100287486947386	0.00574861696371953
3.24671723243793e-07	4.25059622162477e-06	1.72322890591677e-08	2.90079363048415e-07	7.26372099002618e-10	4.88330596907515e-06	204779	0.00146392278584606	0.0664860496761547	0.870434137967765	0.00352881616845142	0.0594022502143876	0.000148745973240785
5.47986496876804e-08	2.38095113091413e-06	1.18592889013394e-08	6.62564697021546e-07	1.32425886924897e-09	3.11149802539395e-06	321389	0.000933015330095599	0.0176116614056801	0.765210555006757	0.00381144027878274	0.212940741602322	0.000425601706458196
8.72715972624675e-07	6.84247522669033e-06	2.73404536068511e-08	2.75621852771374e-07	1.25039393305736e-09	8.01940389962629e-06	124698	0.00240293912502576	0.108825541592355	0.853239880710984	0.00340928751675984	0.0343693691228369	0.000155921057064556
2.23453387581407e-08	1.61160274120865e-06	5.90295780432519e-09	5.47438498725596e-07	1.81746293514432e-08	2.20546416584815e-06	453419	0.000661421143899443	0.0101318076730335	0.730731773458162	0.00267651494670969	0.248219176354229	0.00824072756786498
1.71258961680678e-07	4.32667323090885e-06	3.20764233435605e-08	1.04202490703062e-06	8.05752212340097e-08	5.65260874419772e-06	176909	0.00169435038100951	0.030297331627007	0.76542945509011	0.00567462295643338	0.184344070885896	0.0142545194405536
4.78936484299511e-08	1.38601575701888e-06	4.77580142267155e-09	1.77704441117269e-07	8.74374046070663e-09	1.62513338844948e-06	615334	0.000487421584161374	0.02947059531873	0.852862766139623	0.00293871349675985	0.109347603329235	0.00538032171565247
3.09716849053119e-06	2.10392731167394e-05	7.68363451108323e-08	6.71179561813581e-07	3.75359103094188e-08	2.49219934245044e-05	40125	0.00744881026812283	0.124274508775286	0.844205066519785	0.00308307380561635	0.0269312149466201	0.00150613595269277
5.5125302923143e-06	3.10002623723222e-05	1.98297345421099e-07	1.43400522111683e-06	1.96047861067768e-08	3.81647000172813e-05	26202	0.0113843309445707	0.144440550818379	0.812275803511756	0.00519583136592999	0.037574125316523	0.00051368898741244
4.42229315581875e-07	3.96783167042332e-06	1.53699608239495e-08	1.7731206606173e-07	1.36928378228512e-08	4.61643585071373e-06	216617	0.00138397537349133	0.09579453281334	0.859501095376398	0.00332939984892745	0.0384088660160449	0.00296610594528984
8.84851479512438e-07	5.69237851090508e-06	2.7156504380189e-08	2.24624682402833e-07	1.25704449620690e-09	6.83026822169675e-06	146407	0.00204698951790838	0.129548569806037	0.833404827766925	0.0039759059964768	0.0328866561476019	0.000184040282958994
9.97918888329657e-09	6.79182906860602e-07	3.46776745103556e-09	3.03463073351809e-07	2.09686306985892e-08	1.01706156724533e-06	983225	0.000305072081400071	0.00981178446288633	0.667789373557925	0.00340959442644938	0.298372373044953	0.0206168745077861
3.92215752934771e-09	3.54954370849381e-07	9.27078402685579e-10	1.078753750046e-07	1.96677089660307e-09	4.69645752682617e-07	2129264	0.000140883833837702	0.00835131055044008	0.755791719230678	0.00197399507477733	0.229695199814787	0.00418777532931762
5.04632939879519e-07	4.53013368621057e-06	2.17964834889819e-08	2.51584474256961e-07	1.50314574168945e-08	5.32317904125293e-06	187858	0.00159568350396044	0.094799167183515	0.851020349137891	0.00409463655459757	0.0472620725899433	0.00282377453405296
3.14769639307795e-06	1.34444397836485e-05	5.13159482649182e-08	2.81819788287005e-07	8.17920989714725e-09	1.69334511231755e-05	59055	0.00506719657340615	0.18588628922606	0.793957456507382	0.00303044830564314	0.0166427851143291	0.000483020846586494
6.876075875808e-07	5.40351823907372e-06	1.91449596835275e-08	1.93443090904427e-07	1.09350123839524e-08	6.31464888962643e-06	158362	0.00189260740379038	0.108890866238088	0.855711589594555	0.00303183280941849	0.030634021667018	0.0017316896909211
2.15266823852841e-06	1.24723217305947e-05	4.89891029261204e-08	3.64960071166315e-07	4.35914340378107e-09	1.50432982866193e-05	66475	0.0045028550436681	0.143098155571585	0.829094889495646	0.00325654002152541	0.0242606417962834	0.000289773114959665
2.96735626838027e-07	3.11299254900657e-06	1.43564847273908e-08	1.93648901464537e-07	7.45669973390986e-09	3.62519026177043e-06	275848	0.0010869678718145	0.0818538077759013	0.85871149490683	0.00396020172479982	0.0534175829353477	0.00205691265712168
2.44984582823613e-06	8.44699630083532e-06	4.11832923577021e-08	1.82575132860592e-07	1.18288652032183e-09	1.11217834408101e-05	89914	0.00333099347714438	0.220274548706524	0.759500159825093	0.00370293960288643	0.0164159942361991	0.000106357629297238
8.08292641390645e-07	1.083652688348e-05	5.04192201118632e-08	8.69209803187523e-07	7.89995220189078e-09	1.2572348500372e-05	79540	0.00376462422718404	0.0642913009742556	0.861933383660136	0.00401032632132107	0.0691366297364257	0.000628359307861777
1.55524009318705e-08	7.41540019129561e-07	2.33450435476564e-09	1.43117118213522e-07	3.19409664334253e-09	9.05738139273062e-07	1104072	0.000271684651874549	0.0171709683599641	0.818713474652525	0.00257746058550575	0.158011584152111	0.00352651224989387
5.09623297598341e-06	2.06453382815432e-05	9.47251223435348e-08	4.93421918826034e-07	1.76668315445914e-08	2.63473851302408e-05	37954	0.00787316267952176	0.193424620727698	0.783582058693448	0.00359523808056428	0.0187275479667885	0.000670534531501339
3.43311039039232e-06	1.16309807615715e-05	4.45891367853772e-08	1.94231249455396e-07	6.14081356875042e-09	1.53090523517733e-05	65321	0.00458222030829836	0.224253618807087	0.759745312401666	0.00291259940594639	0.0126873463485738	0.00040112303672664
3.68004652550113e-08	1.34756193925216e-06	5.7409700106066e-09	2.70300249981474e-07	1.74358601052634e-09	1.66214721050977e-06	601631	0.000498520275030168	0.0221403164667495	0.810735613988646	0.00345394798625921	0.162621125416788	0.00104899614155812
1.64865557845273e-06	1.50457298097761e-05	5.57278235503858e-08	6.53971916350894e-07	8.67861680370318e-09	1.74127637449338e-05	57429	0.00521025389964624	0.0946808675867096	0.864063283127792	0.00320040083048848	0.0375570429789566	0.000498405476053634
2.85612685988572e-07	2.79105717731917e-06	1.14536898767433e-08	1.4391063166435e-07	5.73999580686003e-09	3.2377741806557e-06	308854	0.000970862234682013	0.0882126640254854	0.862029598603427	0.00353751967792386	0.0444473961538622	0.0017728215393013
6.74320020499947e-10	2.0929165455711e-07	8.65924165640681e-10	3.45571693174644e-07	4.92032778138867e-10	5.56895624696034e-07	1795669	0.000167054778737463	0.00121085530321415	0.375818457312079	0.00155491285483401	0.620532246708286	0.000883527821586729
1.97238447840205e-06	9.75515595373278e-06	4.07671226563898e-08	2.59249525580477e-07	9.73030983368747e-09	1.20372873902054e-05	83075	0.00360469538200736	0.163856225614997	0.810411485370902	0.00338673667370953	0.0215372049512937	0.000808347389097391
5.03709778706397e-07	3.97036517019608e-06	2.19567360819219e-08	2.22523459342926e-07	3.62403935387541e-09	4.72217918368119e-06	211767	0.0014156541149829	0.106668925323102	0.840790875517129	0.00464970413613264	0.0471230444011777	0.000767450622458227
2.49029755241751e-06	8.48430805845443e-06	2.27276133722579e-08	9.95579571729017e-08	2.95558995650057e-09	1.10998467713736e-05	90091	0.00332443430315132	0.224354227919611	0.764362628891002	0.00204756100155114	0.00896930914665062	0.000266273041184948
1.44257160274887e-07	2.84233514547607e-06	1.23009887076204e-08	3.11635225353977e-07	1.59443495958378e-08	3.32647286940839e-06	300619	0.000997445740600122	0.0433664021737665	0.854459139473329	0.00369790742042281	0.0936833810429966	0.00479316988948523
9.93046153010497e-07	6.19504994244389e-06	2.95955132710725e-08	2.37389977765291e-07	4.74792510620112e-09	7.45982951159695e-06	134051	0.00223545484172094	0.133119148563211	0.830454628059951	0.00396731764781805	0.0318224400968209	0.000636465632199779
4.32741645811744e-07	3.84666869810749e-06	1.50044427050536e-08	1.71488567210935e-07	2.28270525958295e-09	4.4681860590948e-06	223804	0.00133956079883957	0.0968495134464952	0.860901638211273	0.00335806130420928	0.0383799074037835	0.000510879634239178
2.34782521360057e-06	1.81925880917931e-05	6.6149044742254e-08	6.59109570969805e-07	1.03789321135022e-08	2.12760508532192e-05	47001	0.00636255583075818	0.110350611107198	0.855073538660979	0.00310908472623081	0.030978943203178	0.000487822302414352
5.72016450627441e-07	4.08984565817934e-06	1.19931229845701e-08	1.102523348005e-07	1.57567673843654e-09	4.78568324333029e-06	208957	0.00143467827216281	0.119526600809748	0.854600158478787	0.00250604195363006	0.0230379507365342	0.000329248021300308
1.99486282586123e-07	2.64395415872559e-06	1.03092376982019e-08	1.75681901122917e-07	1.12671347311753e-09	3.03055829360595e-06	329972	0.000908755696940378	0.065824928366173	0.872431381473163	0.00340176188656492	0.0579701441459089	0.000371784128190089
2.77417009110554e-07	3.4108686807318e-06	1.59624139320291e-08	2.52344030672225e-07	4.9032623203005e-09	3.96149539676691e-06	252430	0.00118774504486019	0.0700283557913414	0.861005337407563	0.00402939100852079	0.0636991856353463	0.00123773015722855
3.93811486130201e-07	8.04501037964675e-06	4.15569782089284e-08	1.09168528337809e-06	4.72936071191365e-08	9.6193577344831e-06	103957	0.00288166122084388	0.0409394781855842	0.836335501985471	0.00432014063266995	0.113488375576745	0.00491650361952963
2.09554193358655e-08	1.05409735463322e-06	4.24503463106948e-09	2.74557272292383e-07	1.73938439204479e-10	1.35402901933175e-06	738537	0.000406126489111647	0.0154763443299078	0.77848948551594	0.00313511348018563	0.202770596768957	0.00012845990501025
3.72868660051294e-07	6.81185931492589e-06	3.25622633079853e-08	7.64931386744554e-07	2.05879168964364e-08	8.00280954192616e-06	124956	0.00239797272815856	0.0465922196570918	0.851183484904774	0.00406885396152363	0.0955828553381324	0.00257258613847771
6.70332072956985e-08	1.73501951381834e-06	6.38891326552191e-09	2.12620540141881e-07	3.86117465827674e-09	2.02492334917972e-06	493846	0.000607293142647958	0.0331040714814479	0.856832192942604	0.00315513832566058	0.105001772154986	0.00190682509530095
5.21286902518355e-06	2.69753636334501e-05	1.075549985361e-07	7.15691384569979e-07	5.11791484112462e-08	3.30626581901509e-05	30246	0.00986993077858755	0.157666361706404	0.815886111706704	0.00325306567661701	0.0216465167577838	0.0015479441524908
1.10653828217327e-06	7.04930451280572e-06	2.63422426993401e-08	2.15772653456169e-07	2.4853394253178e-08	8.42281108538769e-06	118725	0.00252366415905103	0.131373987966197	0.836930146164053	0.00312748824974123	0.0256176532120615	0.00295072440794676
1.80723269285665e-08	8.10147046666191e-07	3.58863985448798e-09	2.0684250398286e-07	4.34367003443268e-09	1.04299418746654e-06	958778	0.000312849471818866	0.0173273515286453	0.776751257486929	0.00344070935160711	0.198316065869251	0.00416461576356775
3.71460449889546e-06	1.24962581076957e-05	5.67080254213311e-08	2.4528697112522e-07	2.56477607908747e-09	1.65154223792168e-05	60549	0.00494241350916325	0.224917317498943	0.75664175101093	0.00343364063717154	0.0148519950318614	0.000155295821093563
2.98491892596459e-07	3.78140402160436e-06	1.75424285604329e-08	2.85742837444486e-07	3.14023991800595e-09	4.38632142012375e-06	227981	0.00131503389614862	0.0680506200998007	0.862090042981319	0.00399934862957171	0.0651440717804088	0.000715916508899469
2.20502167553017e-06	1.35690980288013e-05	5.92091168831212e-08	4.68497368383834e-07	3.92977055616329e-10	1.63022191666541e-05	61341	0.00487876558708245	0.135258988545591	0.832346681766903	0.00363196668366676	0.028738257263903	2.41057399363246e-05
3.39956975920728e-09	2.95495737521931e-07	1.16788263686987e-09	1.305214885094e-07	2.4649775886896e-09	4.33049656016098e-07	2309204	0.000129906486356468	0.0078503001029538	0.68235994052134	0.0026968792623321	0.301400743993544	0.00569213611983095
2.9409532663873e-07	3.3543614476279e-06	8.57125202615441e-09	1.25697608483715e-07	6.77828735741489e-09	3.78950392213391e-06	263887	0.00113620735775855	0.0776078697058377	0.885171652161537	0.0022618401253238	0.0331699375608334	0.00178870044646845
2.0022331690763e-06	1.20498814137614e-05	6.3439433084151e-08	4.90911405885355e-07	4.36783773409376e-09	1.46108332595413e-05	68442	0.00437368943983052	0.137037575715867	0.824722396027104	0.00434194490876989	0.0335991381986907	0.000298945149568484
1.3217036959547e-09	2.69450618739645e-07	1.16537441260668e-09	3.05477147715908e-07	1.17719481850299e-08	5.89186792749144e-07	1697255	0.00017674046947147	0.00224326769068878	0.457326304757086	0.00197793709388673	0.518472497135505	0.019979993322834
3.71638469516948e-06	1.80189339257957e-05	8.44838103240299e-08	5.26700887530334e-07	1.5364262931132e-08	2.23618675817507e-05	44719	0.0066861826268797	0.166192947954061	0.805788419054086	0.00377803016743452	0.0235535285952668	0.000687074229152069
5.73424256121967e-08	1.48988421757441e-06	6.00612447479793e-09	2.00646671253792e-07	5.41357520067967e-10	1.75442079643526e-06	569989	0.000526188215028145	0.0326845336812631	0.849217143687332	0.00342342298210414	0.114366331989155	0.00030856766014626
1.03929419379733e-07	3.33539375418978e-06	1.83603592129067e-08	7.57670463338581e-07	1.00354398874996e-08	4.2253894360085e-06	236665	0.00126681641866089	0.0245964119884555	0.78936954917475	0.0043452466313379	0.179313759077865	0.00237503312759252
2.07046679741475e-06	1.14654611563914e-05	5.71174136466798e-08	4.06690082825586e-07	7.567704876089e-09	1.40073031551545e-05	71391	0.00419340340406749	0.147813378098613	0.818534519414057	0.00407768811840567	0.0290341458538312	0.000540268515092727
5.67650578468186e-07	5.33408639712293e-06	2.41962556373777e-08	2.92343339759645e-07	1.08218350982213e-08	6.22909840608636e-06	160537	0.00186699034336268	0.091128850671799	0.856317567870027	0.00388439129709942	0.0469318865590565	0.00173730360201846
3.93904060601262e-07	3.693854307245e-06	1.14863793873252e-08	1.38494297807655e-07	1.04479209207048e-08	4.24818696596195e-06	235395	0.00127364701914845	0.0927228636021362	0.869513120971731	0.00270383094702713	0.0326008009810592	0.0024593834980469
5.08523906988239e-07	4.27408201756981e-06	1.59158986166983e-08	1.71997687912192e-07	3.59889329207063e-09	4.97411840437902e-06	201041	0.00149112639724547	0.102233977088393	0.859264229377227	0.00319974261221579	0.034578527073415	0.000723523848749219
4.37814362694534e-06	2.20999489799726e-05	8.4758760485381e-08	5.5014668218624e-07	2.42156127554161e-09	2.71154196108651e-05	36879	0.00810173874160725	0.161463244521985	0.815032527511291	0.00312585096235864	0.0202890713137184	8.93056906473721e-05
4.85030386174444e-06	2.75679817099612e-05	1.44526387831686e-07	1.05631905938956e-06	1.07503932673111e-08	3.36298814121942e-05	29735	0.0100384094920041	0.144226017400874	0.819746622715269	0.00429755865208851	0.0314101333407183	0.000319667891050398
1.60024667363826e-07	2.29060257612187e-06	1.35697000409778e-08	2.49742026480916e-07	2.01444460449487e-09	2.71595341461209e-06	368195	0.000814455281943682	0.0589202548552114	0.843388021237114	0.00499629337085514	0.0919537224524104	0.000741708084408578
2.82862614903671e-06	1.27843170684814e-05	5.12366397409288e-08	2.97750154955811e-07	5.77040853774171e-09	1.59677004207526e-05	62626	0.00477889295210909	0.177146744647117	0.800636079811851	0.00320876759901749	0.0186470278819133	0.000361380060101963
4.17899162399846e-07	4.0417068535456e-06	1.22669512481895e-08	1.52542651728419e-07	8.89302600102918e-09	4.63330864492309e-06	215828	0.00138903021690795	0.09019454442297	0.872315479775834	0.00264755754219632	0.0329230499020535	0.00191936835694588
7.21853058939312e-07	6.69234476982766e-06	3.82779053356247e-08	4.5629831059687e-07	1.25552690731962e-09	7.91002957160679e-06	126422	0.0023702048748182	0.0912579469399733	0.846058122696528	0.00483916083866792	0.0576860435812733	0.000158725943557324
1.1515380475988e-07	2.11468282903971e-06	6.52135106838223e-09	1.53980514105088e-07	5.6633100025609e-10	2.39090482997332e-06	418252	0.000717015128182674	0.04816327413633	0.884469679649821	0.00272756614425971	0.0644026111682607	0.00023686890132821
9.60210378014777e-08	3.87094624074525e-06	1.27842988272999e-08	6.62734465135607e-07	2.68687700751921e-08	4.66935481258483e-06	214162	0.00139982903824987	0.0205640911122629	0.829010943934329	0.00273791548092335	0.14193277052954	0.00575427894294422
9.40753402998801e-08	2.00865495209197e-06	6.11637549339471e-09	1.67913908697192e-07	5.28296150092959e-09	2.28204353808336e-06	438204	0.000684379548009373	0.0412241654157448	0.880200100730327	0.00268021858098804	0.0735805018155872	0.00231501345735351
9.43455969886277e-08	1.89036935456283e-06	8.20890346877825e-09	2.11480817838175e-07	8.67839885753024e-10	2.20527251274417e-06	453459	0.000661363685861449	0.0427818314713528	0.857204424232595	0.00372239867015953	0.0958978160821566	0.000393529543735669
3.76625517912711e-07	6.8330984481476e-06	3.25871813845942e-08	7.60243404978629e-07	1.32161520892854e-09	8.00387616763246e-06	124939	0.00239829195103458	0.0470553904164308	0.853723659016682	0.00407142498235745	0.0949844036884328	0.000165121896097435
[truncated: 8,403 more rows]
