# Supplementary material for: Quantitative Risk Assessment for African Horse Sickness in Live Horses Exported from South Africa
Source: PLoS One. 2016 Mar 17;11(3):e0151757. doi: 10.1371/journal.pone.0151757 (PMC4795756; doi:10.1371/journal.pone.0151757)
Supplement: S1 Dataset — (ZIP) [file pone.0151757.s001.zip › simulation_results_2.xls]

Detailed Results
LR.PAQ
Thu Oct 01 14:26:57 2015
Pathway 1	Pathway 2	Pathway 3	Pathway 4	Pathway 5	Overall probability	Horses/case	Probability per year	Pathway 1 proportion	Pathway 2 proportion	Pathway 3 proportion	Pathway 4 proportion	Pathway 5 proportion
0	6.06416736903069e-06	3.1078922296399e-08	1.30826186728598e-07	2.76446513870625e-09	6.22883694319439e-06	160544	0.00186691205046063	0	0.97356335128605	0.00498952253523922	0.0210033089518482	0.000443817226862343
0	6.18524808999963e-07	2.76441710055098e-09	3.3875911518312e-08	9.51397437915536e-12	6.55174651593205e-07	1526311	0.000196533144721456	0	0.944060957633022	0.00421935905766299	0.0517051620295979	1.45212797168205e-05
0	2.10722262833055e-07	7.25606971376554e-10	1.10488351783502e-08	5.02091557796875e-10	2.22998796540579e-07	4484329	6.68974086843743e-05	0	0.94494798224039	0.00325386048101168	0.0495466134784258	0.00225154380017253
0	3.52083249285703e-07	1.39865317272966e-09	2.45713588841704e-08	1.08955058520866e-09	3.79142811927811e-07	2637529	0.000113736396663899	0	0.928629630337655	0.00368898770787184	0.0648076611534145	0.00287372080105823
0	4.03834807772565e-06	1.66724756158161e-08	6.95582437529185e-08	1.34019527126304e-09	4.12591899236565e-06	242370	0.00123701251967012	0	0.978775415900789	0.00404091201176412	0.0168588486302385	0.000324823457208649
0	4.85902468195252e-06	2.75260950926609e-08	1.41572231712958e-07	1.57344387120922e-10	5.02828035314526e-06	198875	0.00150735070250851	0	0.966339253322089	0.0054742562386051	0.0281551985510121	3.12918882938777e-05
0	1.74873212145095e-08	6.46358424086134e-11	3.93951824590498e-09	1.60160050537755e-11	2.15074913078769e-08	46495427	6.45222665451861e-06	0	0.813080473411838	0.00300527111615948	0.18316958447228	0.000744670999723237
0	5.74037979724531e-08	2.60092253151649e-10	1.2527888420562e-08	5.8200042226087e-10	7.07737790684277e-08	14129527	2.12319090748814e-05	0	0.811088495316214	0.00367498043166775	0.177013133754656	0.00822339049746322
0	2.27064920388549e-06	1.01163898394498e-08	8.63314785081303e-08	9.36204317420747e-10	2.36803327655049e-06	422291	0.000710158542079786	0	0.958875547219142	0.00427206405400952	0.0364570377295918	0.000395350997256471
0	1.6940648059754e-08	6.08012476232194e-11	7.19978797311272e-09	1.46834273528666e-11	2.42159207078428e-08	41295147	7.26474991730175e-06	0	0.699566548145635	0.00251079644489948	0.297316301121722	0.000606354287743894
0	1.05916383370004e-07	4.38430951137864e-10	9.92370514272363e-09	9.41712106290323e-11	1.16372690674494e-07	8593081	3.49111998305673e-05	0	0.910148100521815	0.00376747283745633	0.0852752057652528	0.000809220875475315
0	3.87994784686058e-08	1.64703620799357e-10	6.48767675775059e-09	4.46717038714539e-11	4.54965305510272e-08	21979698	1.36488663188272e-05	0	0.852800817967642	0.00362013583903133	0.142597175634618	0.000981870558708907
0	5.60959315235619e-06	2.11674629292691e-08	1.22735797548623e-07	9.8996911874419e-09	5.76339610402153e-06	173509	0.00172752991318326	0	0.973313832870516	0.00367274130516538	0.0212957421862747	0.00171768363804358
0	9.11154210340595e-09	3.93214133466601e-11	4.19807329611157e-09	4.89772510987053e-11	1.33979140639629e-08	74638484	4.01936618021903e-06	0	0.680071693243187	0.00293489069708434	0.313337828267115	0.00365558779261334
0	3.45576611952894e-06	1.22791801765302e-08	1.2528602348472e-07	3.94319915545937e-09	3.59727452234565e-06	277988	0.00107860218780931	0	0.960662328677535	0.00341346764064127	0.034828040703167	0.00109616297865645
0	4.1732274781265e-06	1.40031696709887e-08	8.67733839701692e-08	1.06242297444491e-09	4.2750664547421e-06	233914	0.00128170059713861	0	0.976178387472167	0.00327554432644099	0.0202975520705453	0.000248516130846673
0	6.76273211478769e-07	2.91155392301259e-09	3.08539746079019e-08	4.01583112048761e-10	7.10440323121732e-07	1407578	0.000213109461600469	0	0.951907133462202	0.00409823855467407	0.0434293685250396	0.000565259458083928
0	1.05134532912882e-07	4.24256463062802e-10	1.14743349224041e-08	2.10809993334447e-10	1.17243934291684e-07	8529226	3.51725637943723e-05	0	0.896716180227497	0.00361857920945678	0.0978671945096782	0.00179804605336756
0	3.06650850754837e-08	1.24208003392457e-10	9.47493796017086e-09	4.8090683010378e-10	4.07451378691508e-08	24542806	1.22234668865628e-05	0	0.752607223319793	0.00304841288772514	0.232541560924367	0.0118028028681156
0	1.5519249416349e-07	9.11908522491502e-10	1.53068915068347e-08	1.01615559692312e-10	1.71512909752508e-07	5830465	5.14525536121635e-05	0	0.90484438977469	0.00531685063128704	0.0892462936400672	0.000592465953956134
0	4.69942492259615e-07	2.80412317720465e-09	4.33303723187862e-08	4.58939815120559e-10	5.16535927570726e-07	1935974	0.000154948812491229	0	0.909796332018489	0.00542870888070163	0.0838864636629817	0.000888495437827447
0	1.35280725854868e-07	7.13652280424407e-10	2.00970763117009e-08	2.05089680192978e-10	1.56296544127186e-07	6398094	4.68878676396223e-05	0	0.865538816679039	0.00456601445930674	0.128582985784682	0.00131218307697249
0	1.42104241430635e-07	5.98925608494004e-10	1.21756545152281e-08	1.70885563717925e-10	1.55049707118075e-07	6449545	4.65138339187376e-05	0	0.916507641787535	0.00386279741913931	0.0785274267300354	0.00110213406328972
0	1.88011876977729e-06	9.07560357525103e-09	5.55915586094632e-08	6.11987120669866e-10	1.94539791908268e-06	514034	0.000583449670432001	0	0.966444320380395	0.00466516566416936	0.0285759319798576	0.000314581975577746
0	6.22602304641937e-06	3.11748652464218e-08	2.22004978785343e-07	7.37299887908326e-09	6.48657588933022e-06	154165	0.00194408688846526	0	0.959831990351114	0.00480605881721069	0.0342252958375958	0.00113665499407956
0	1.75970338963541e-06	8.22297328312866e-09	5.11080068187835e-08	1.4029111784721e-10	1.81917466085517e-06	549700	0.00054560399863568	0	0.967308652379864	0.00452016700763805	0.0280940626090066	7.7118003491353e-05
0	6.81539718622156e-07	3.19262826595375e-09	3.21961404220703e-08	5.55291778269624e-10	7.17483779088449e-07	1393760	0.000215222047340591	0	0.949902615900307	0.00444975671785908	0.0448736840615058	0.000773943320328596
0	2.06646447999963e-09	7.46889063428007e-12	1.41316574470377e-09	4.09292026194289e-11	3.52802831795711e-09	283444437	1.05840794062395e-06	0	0.585727860936278	0.00211701550020576	0.400553968773714	0.011601154789803
0	5.31048494340785e-07	2.73352520675603e-09	3.99331840926103e-08	1.34134578272939e-09	5.75056549422881e-07	1738959	0.000172502134210162	0	0.923471778338562	0.00475348939073794	0.0694421863948628	0.00233254587583698
0	2.66238949716989e-06	1.07963493248298e-08	9.8175657826535e-08	6.78776905341617e-09	2.77814927337467e-06	359952	0.000833098720133818	0	0.958332053171439	0.00388616602725429	0.0353385107011472	0.0024432701001595
0	3.90285226407765e-08	1.99120873234068e-10	1.18800052539409e-08	2.29900775714088e-10	5.13375495436656e-08	19478920	1.54011466548809e-05	0	0.76023345460968	0.00387865948032258	0.231409667183984	0.00447821872601347
0	5.04565370302834e-06	1.38061119921604e-08	9.42292136525292e-08	5.35669945564321e-10	5.15422469861859e-06	194016	0.00154507653281855	0	0.978935533093978	0.00267860110869063	0.0182819374711747	0.000103928326156966
0	1.94501937032351e-06	5.24367701613628e-09	2.99684380688266e-08	7.75950263593501e-10	1.98100743567207e-06	504794	0.00059412625640598	0	0.981833452666296	0.00264697492887367	0.0151278776289195	0.000391694775910952
0	2.58026093357131e-06	9.08130318740986e-09	4.58050487740508e-08	4.34553310013229e-10	2.63558183884279e-06	379423	0.000790363092023849	0	0.979009983884331	0.0034456540311407	0.017379482624665	0.000164879459863037
0	1.60337282014063e-06	7.90480593895352e-09	8.60137815274857e-08	8.24514744765774e-10	1.69811592235183e-06	588888	0.000509305469159282	0	0.944206929006361	0.00465504494416709	0.0506524792538071	0.000485546795665075
0	1.71767944328768e-08	9.37180742737995e-11	5.02565187093859e-09	2.10252216846684e-11	2.23171895997739e-08	44808509	6.69513456497128e-06	0	0.769666554835868	0.00419936721220261	0.2251919691084	0.000942108843529361
0	1.51158705355259e-05	4.37640685496837e-08	2.06342879368555e-07	5.20567196234442e-09	1.53711831554065e-05	65057	0.0046007742519818	0	0.983390177756695	0.00284715028812149	0.0134240075915027	0.000338664363680647
0	1.56379843942902e-06	5.7856173200988e-09	6.56306074906288e-08	1.72560282816648e-09	1.63694026706791e-06	610896	0.000490961920810662	0	0.95531796174218	0.00353440955451722	0.0400934651135355	0.00105416358976701
0	4.48090745303531e-07	2.10217474599779e-09	4.50057327553419e-08	4.16996333325851e-11	4.95240352438203e-07	2019222	0.000148561106211864	0	0.904794496444924	0.00424475658263349	0.0908765461735225	8.42007989197296e-05
0	4.15608464109941e-08	1.34926226185868e-10	5.3788871625677e-09	5.68206157946381e-12	4.70803418613272e-08	21240288	1.41240031417134e-05	0	0.882764329396961	0.00286587184484102	0.114249110136263	0.00012068862193482
0	5.65839039760539e-06	2.031663812822e-08	1.08002816042339e-07	8.50597385419758e-09	5.79521582563015e-06	172556	0.00173705934840251	0	0.976389934017707	0.00350576039607823	0.0186365476786355	0.00146775790757934
0	1.84408932776131e-08	8.50746646062303e-11	7.57800338530924e-09	2.84076992045518e-12	2.6106812097449e-08	38304179	7.83201304477288e-06	0	0.706363274412008	0.00325871516938459	0.290269197059479	0.000108813359128316
0	3.41203623930881e-07	1.24960767037905e-09	1.70138092577228e-08	3.38526275448123e-10	3.59805567134431e-07	2779279	0.00010793586406499	0	0.948300012832764	0.00347300815918774	0.047286120093206	0.000940858914841756
0	1.84016363853277e-07	6.06870091736082e-10	9.97836705041332e-09	2.44614804732104e-10	1.94846215800159e-07	5132253	5.84521620489165e-05	0	0.944418464056859	0.00311461061352358	0.0512115003590703	0.00125542497054697
0	1.19689993502208e-07	8.00385453502963e-10	1.71935524001691e-08	2.59393014864001e-10	1.37943324370744e-07	7249354	4.13821438898232e-05	0	0.86767514157135	0.00580227754517357	0.124642149075361	0.00188043180811594
0	1.33854790046471e-06	3.99336848331138e-09	3.2356992951218e-08	6.42065417135129e-10	1.37554032731638e-06	726987	0.000412577248597112	0	0.973106984857481	0.00290312715956665	0.0235231147416413	0.000466773241310759
0	1.24157264811264e-11	4.93660532874697e-14	1.91498515478884e-10	2.48585468457255e-13	2.04212193481755e-10	4896867239	6.12636592567384e-08	0	0.0607981642498524	0.000241739009046392	0.937742806704601	0.00121729003650051
0	6.4148932072504e-07	2.54344460624486e-09	3.39315275007581e-08	4.03950914247107e-10	6.7836824374629e-07	1474126	0.000203489835302384	0	0.945635835165888	0.0037493568274934	0.0500193336194087	0.000595474387209353
0	2.26802435592098e-06	1.09499444018734e-08	7.89078729310687e-08	9.17314534096469e-11	2.35797390470733e-06	424093	0.000707142861975263	0	0.96185303467236	0.0046437937162975	0.0334642689529096	3.89026584333775e-05
0	1.32083743976027e-06	3.75167773288135e-09	4.68175802817528e-08	1.89858343196011e-09	1.37330528120687e-06	728170	0.000411907010254731	0	0.961794480684961	0.00273185997623511	0.0340911674355532	0.00138249190325084
0	2.56161658147696e-07	1.24626020385035e-09	1.99352813944807e-08	1.53366358215876e-09	2.78876863328186e-07	3585812	8.36595710146382e-05	0	0.918547544929325	0.00446885478048329	0.0714841710300671	0.00549942926012447
0	5.05437473028873e-07	1.82076084828726e-09	2.36662363104367e-08	2.3452474119653e-11	5.30947922661716e-07	1883424	0.000159271733984556	0	0.951953009807523	0.00342926447317004	0.0445735547693539	4.41709499532128e-05
0	5.59744513084606e-07	2.08594826974446e-09	2.17139653361998e-08	1.13195381592928e-09	5.8467638050648e-07	1710348	0.000175387583241648	0	0.957357833746805	0.00356769717281463	0.0371384342863139	0.00193603479406627
0	7.25441989449221e-06	2.94244825054939e-08	1.83148607023257e-07	1.08745495044857e-09	7.46808043897141e-06	133903	0.00223792460193695	0	0.971390165622181	0.0039400328834094	0.0245241877775599	0.000145613716849353
0	4.97988093426697e-07	1.98490186130057e-09	2.91522145460087e-08	2.11097864274953e-10	5.29336307698281e-07	1889158	0.000158788326127257	0	0.940778265507809	0.00374979352905442	0.0550731437123057	0.000398797250830709
0	4.43143420760611e-07	2.02797235698791e-09	2.7423157210484e-08	4.91548111956036e-10	4.73086098440039e-07	2113780	0.000141915792090996	0	0.936707762544363	0.00428668769527361	0.0579665251228254	0.00103902463753823
0	3.6159468057369e-08	1.67316453032112e-10	7.3389281953818e-09	1.10849148896168e-10	4.37765618546791e-08	22843274	1.31328826010746e-05	0	0.82600063882139	0.00382205559192922	0.167645148098751	0.00253215748793026
0	7.73308510088463e-08	2.9379743717508e-10	8.61297465513757e-09	7.11001674768459e-10	8.69486247759274e-08	11501044	2.60842483607027e-05	0	0.889385556219356	0.00337897738960467	0.099058204512536	0.00817726187850308
0	1.52240262204026e-06	5.86457298369512e-09	6.0598206110184e-08	1.67630105180814e-09	1.59054170218595e-06	628717	0.000477049066035518	0	0.957159827968018	0.00368715449311087	0.0380990992106032	0.00105391832826787
0	3.7044818126317e-08	1.61622885384747e-10	1.43414717476651e-08	1.90924195877025e-10	5.17388369552439e-08	19327841	1.55215310435608e-05	0	0.715996344455177	0.00312382138633224	0.277189681709912	0.00369015244857904
0	2.0299205155502e-07	9.76141039064501e-10	1.51526376614742e-08	2.87333999204416e-10	2.19408164254763e-07	4557716	6.58202902564797e-05	0	0.925180028029031	0.00444897318374655	0.0690614121536514	0.00130958663357113
0	1.84670154416063e-06	8.81380243023725e-09	8.88308628594544e-08	3.93555276966857e-09	1.94828176221999e-06	513273	0.000584314319900137	0	0.94786163889169	0.00452388489239578	0.0455944640975518	0.00202001211836226
0	2.0677216225663e-06	9.08146758981239e-09	6.61152572210155e-08	3.30259380959985e-09	2.14622094118673e-06	465935	0.000643659735430568	0	0.963424400016793	0.00423137591080949	0.0308054291858963	0.00153879488650116
0	5.16885628104981e-06	1.73314153978069e-08	1.02693020182339e-07	1.15328179428133e-09	5.29003399842424e-06	189035	0.00158575575576569	0	0.977093206317668	0.00327623894344903	0.0194125444586799	0.000218010280203278
0	5.83536489331157e-07	2.19292395995898e-09	2.36929923078166e-08	5.65595863166491e-10	6.09988001462099e-07	1639377	0.000182979713420406	0	0.956636012400999	0.00359502802465408	0.0388417350030265	0.000927224571320743
0	4.68578599725337e-07	2.0255258966893e-09	3.87882839893929e-08	9.08310662689627e-10	5.10300720274108e-07	1959629	0.000153078537407314	0	0.918240130003421	0.00396927892949335	0.0760106393119684	0.00177995175511751
0	3.28860061054777e-06	1.56641932221456e-08	1.34991030884004e-07	1.96906044596696e-09	3.44122489509988e-06	290594	0.00103183653504568	0	0.955648267926503	0.0045519237189207	0.0392276108069031	0.000572197547672864
0	5.71484968004011e-07	2.65080107700071e-09	4.5637296831864e-08	3.2152952266716e-11	6.19805218865143e-07	1613410	0.000185924337197885	0	0.92203961923779	0.00427682923008345	0.0736316756342024	5.187589792417e-05
0	1.88704592767325e-06	7.70994342538834e-09	6.2488900550509e-08	4.4291128662294e-09	1.96167388451537e-06	509769	0.000588329608823712	0	0.961957001400076	0.00393028804953126	0.0318548873203492	0.00225782323004397
0	5.44901282608149e-07	2.35460709231256e-09	2.64502037750875e-08	2.12159952130339e-10	5.73918253427679e-07	1742408	0.00017216070409376	0	0.949440585577774	0.00410268723507201	0.0460870578991274	0.000369669288027052
0	1.83891841972408e-06	9.39691885919618e-09	5.87022522924823e-08	5.88380268936712e-10	1.90760597114469e-06	524217	0.000572118614896922	0	0.963992799110711	0.0049260271782214	0.030772734611046	0.000308439100022131
0	4.30935672250843e-07	1.63335591532656e-09	3.74630951632662e-08	3.85151013456613e-10	4.70417274342892e-07	2125772	0.000141115257807134	0	0.916071104856428	0.00347214272181677	0.0796380090752342	0.00081874334652063
0	4.85138208055913e-08	1.86251319341117e-10	1.16067788719513e-08	4.91657833152742e-11	6.03560167801991e-08	16568356	1.81066416399256e-05	0	0.803794275925565	0.00308587824838401	0.192305249602873	0.000814596223178929
0	6.85178107681492e-07	2.84871467851572e-09	2.53897474346234e-08	2.34536903151505e-11	7.13440023484946e-07	1401660	0.000214009180158237	0	0.960386416694983	0.00399292804544463	0.0355877811712915	3.28740882808705e-05
0	1.08833497029304e-06	3.54292959683720e-09	3.45152272564387e-08	1.64087880445905e-09	1.12803400595078e-06	886498	0.000338353138333192	0	0.964806880423543	0.00314080034657377	0.0305976832917791	0.00145463593810368
0	8.51296418511009e-07	3.58797961734572e-09	2.99170712391663e-08	2.71670308232653e-10	8.85073139675754e-07	1129850	0.000265486811541815	0	0.961837367274394	0.00405387922930322	0.0338018067638189	0.000306946732483802
0	1.24072836150779e-07	3.76600766252531e-10	1.34575228054861e-08	6.04593223102757e-10	1.3851155294562e-07	7219614	4.15526054096116e-05	0	0.895758032541083	0.00271891230907204	0.0971581252198473	0.00436492992999739
0	9.71535316940303e-06	4.05527905197795e-08	1.08273033753207e-07	5.29552043153759e-10	9.86470854571917e-06	101371	0.0029550523727947	0	0.984859626047345	0.0041108959612778	0.0109757965226649	5.36814687123787e-05
0	3.56877417216829e-07	1.51209452886907e-09	2.37272931428677e-08	3.66402981895564e-10	3.82483207870461e-07	2614494	0.000114738401348791	0	0.93305381745725	0.00395336186727754	0.0620348623276127	0.000957958347859434
0	1.26412525611369e-10	6.44043554741874e-13	4.13264760435777e-10	2.36657347346737e-12	5.42687903075355e-10	1842679732	1.62806355397116e-07	0	0.232937798861928	0.00118676600508717	0.761514598158259	0.00436083697472571
0	4.18482823872367e-07	1.81895876352509e-09	3.25644822325871e-08	9.74438316053427e-11	4.52963708700085e-07	2207682	0.000135879910862613	0	0.923877158003075	0.00401568321829831	0.0718920337482237	0.000215125030402517
0	6.54063743349838e-07	2.27444086677238e-09	2.53758447731393e-08	1.15009760687025e-09	6.8286412659662e-07	1464420	0.000204838325690182	0	0.957824137884761	0.00333073707958294	0.0371608989032884	0.00168422613236738
0	6.3829130753069e-08	3.03430565586725e-10	1.0908672165837e-08	7.61880587227803e-10	7.58031140717206e-08	13192070	2.27406765218596e-05	0	0.842038371836249	0.00400287731318843	0.143907968682076	0.0100507821684866
0	1.05963316082855e-07	4.34110173147467e-10	1.17234642949809e-08	2.77069421432355e-10	1.18397959972416e-07	8446091	3.55187593003015e-05	0	0.894975860289673	0.0036665342312368	0.0990174518016372	0.00234015367745277
0	1.2107866937698e-06	4.87052267552709e-09	3.73048032972373e-08	2.73723043029544e-10	1.2532357427856e-06	797934	0.000375900290181974	0	0.966128440510768	0.00388635793669693	0.0297667885008762	0.000218413051658687
0	2.0971508643075e-06	9.52528081832162e-09	8.14348937923308e-08	3.45398498472222e-09	2.19156502390287e-06	456295	0.00065725414142892	0	0.956919298051565	0.00434633730436089	0.037158328821705	0.00157603582236915
0	1.9177200697134e-06	7.10059377374958e-09	4.00886729085236e-08	3.84007475461982e-09	1.96874941115029e-06	507937	0.000590451019895522	0	0.974080326755716	0.00360665188445739	0.0203625066153548	0.00195051474447231
0	3.93458526874345e-06	1.85108161840309e-08	8.09380164763386e-08	3.25976345287904e-10	4.03436007774911e-06	247871	0.00120957833443081	0	0.9752687397548	0.00458829054107601	0.0200621696914809	8.08000126428418e-05
0	1.40992169335346e-07	4.58441892688957e-10	9.89145319186715e-09	7.24900625253772e-11	1.51414554482427e-07	6604385	4.54233380956515e-05	0	0.9311665567243	0.00302772672188633	0.0653269642781608	0.000478752275652539
0	4.25807927363044e-08	2.16828656882671e-10	8.89163899988023e-09	1.32700774580114e-10	5.18219611676475e-08	19296838	1.55464679070239e-05	0	0.821674667976242	0.00418410750957911	0.17158051913773	0.00256070537644877
0	1.08036092020027e-07	5.34799040769823e-10	1.33672796027038e-08	5.03025938263108e-10	1.22441196601763e-07	8167186	3.67316866117795e-05	0	0.882350834673815	0.00436780312192834	0.109173055913366	0.00410830629088988
0	8.28155828749131e-08	4.26536936205258e-10	1.2268318758012e-08	2.50547555974553e-10	9.57609861251049e-08	10442666	2.87278845593208e-05	0	0.864815476803053	0.00445418278846897	0.128113955948452	0.00261638446002666
0	5.3741132899756e-07	2.65834445161668e-09	5.27009798155542e-08	1.08891708905743e-09	5.93859570353788e-07	1683900	0.00017814205483635	0	0.904946818786469	0.0044763856378251	0.0887431683287648	0.00183362724694109
0	7.96890270385552e-09	3.45708153993433e-11	2.75080656289539e-09	9.39939356910667e-12	1.07636794757194e-08	92905033	3.22909865546617e-06	0	0.740351170975661	0.00321180275549155	0.255563775296416	0.00087325097243092
0	1.22278400211139e-07	5.90961322790571e-10	1.20982955343379e-08	1.22748762904157e-10	1.35090405831172e-07	7402450	4.05263032857706e-05	0	0.905159766593311	0.00437456175480826	0.089557030048882	0.000908641602998523
0	1.60606241714018e-06	5.81838593334932e-09	8.34796099190958e-08	2.89344533148455e-10	1.69564975752578e-06	589744	0.000508565994980281	0	0.947166364994906	0.00343136069670383	0.0492316349815695	0.000170639326821038
0	5.69682079280712e-07	1.82826697046608e-09	2.54592338344515e-08	4.37082881932134e-10	5.97406662967561e-07	1673902	0.000179205993093179	0	0.953591773568225	0.00306033910198514	0.0426162535717046	0.000731633758085264
0	5.5172147265561e-06	3.05138877758762e-08	1.35167431621011e-07	4.26895896782064e-09	5.68716500492081e-06	175835	0.00170469969915155	0	0.970116872252228	0.00536539519241558	0.023767102150906	0.000750630404450535
0	1.1748274976082e-08	3.43564220188412e-11	2.42940307795977e-09	1.97247628458429e-10	1.4409282104519e-08	69399710	4.32277531892122e-06	0	0.81532687686068	0.00238432572626685	0.168599869191114	0.0136889282219389
0	2.23759321427569e-06	7.73916452420015e-09	6.69914282316987e-08	2.26080970501978e-09	2.31458461673661e-06	432043	0.000694135165269283	0	0.966736406219846	0.00334365158579158	0.0289431752666497	0.00097676692771222
0	1.23304754941625e-05	5.19602591778382e-08	2.24897837547909e-07	5.61700874655663e-09	1.26129505996348e-05	79284	0.00377675908035169	0	0.97760435964282	0.0041195958683405	0.017830707872147	0.000445336616692947
0	1.99534325163225e-07	1.02653248586918e-09	1.75654690127654e-08	6.40518166302146e-11	2.18190378478489e-07	4583154	6.54549783972724e-05	0	0.914496443677492	0.00470475597057722	0.080505241043418	0.000293559308512448
0	1.42001200559887e-07	4.74407617037664e-10	8.60996222148676e-09	4.8408236519641e-10	1.51569652763608e-07	6597627	4.54698654713814e-05	0	0.93687092350443	0.00312996439846413	0.0568053173211069	0.0031937947759991
0	5.62127935274018e-08	2.01107332509159e-10	6.14089708961186e-09	3.25615777836126e-10	6.2880413727359e-08	15903203	1.88639467932905e-05	0	0.893963480761004	0.00319825078411751	0.0976599345582866	0.00517833389659222
0	9.12933741018832e-07	4.01340180576603e-09	3.12826761081197e-08	3.28329680327836e-10	9.48558148613045e-07	1054232	0.000284527094035258	0	0.962443622832925	0.00423105511415859	0.0329791865199412	0.000346135532974873
0	4.89727480022715e-08	1.96959501208783e-10	7.60911094244642e-09	1.28576525080601e-10	5.69073949710073e-08	17572409	1.70720732610707e-05	0	0.860569140921346	0.00346105284399555	0.133710406992326	0.00225939924233234
0	2.97579600672133e-06	1.27096744944955e-08	5.64414892225649e-08	4.06100502879327e-09	3.04900817546719e-06	327976	0.000914285633074163	0	0.975988201889739	0.00416846192698321	0.0185114260029548	0.00133191018032315
0	2.13581264639697e-09	1.07740678286055e-11	2.31267835208241e-09	1.31866309609166e-10	4.59113137591715e-09	217811236	1.37733846505839e-06	0	0.465203992549725	0.00234671303137196	0.503727330525456	0.0287219638934475
0	3.08255979174324e-07	1.20251793231829e-09	1.93266678737731e-08	1.30934296517039e-10	3.28916099276932e-07	3040289	9.86699778053879e-05	0	0.937187264022569	0.00365600204721456	0.0587586558282176	0.000398078101998888
0	7.26507461280521e-07	3.41253541606322e-09	6.51479733157121e-08	4.43648222341497e-09	7.99504452235711e-07	1250775	0.000239822669493184	0	0.908697205186208	0.00426831321141553	0.0814854415551211	0.00554904004725542
0	5.96263983402176e-07	2.56871530786516e-09	2.52456286746101e-08	2.14873380584524e-10	6.24293200765236e-07	1601811	0.000187270481402102	0	0.955102478565035	0.00411459760368449	0.0404387371889762	0.000344186642303873
0	4.34947151488128e-07	2.05443966469849e-09	2.49114051747989e-08	5.00181812334301e-10	4.6241317813996e-07	2162568	0.000138714363800752	0	0.9406028462201	0.00444286573527684	0.0538726108001595	0.00108167724446406
0	2.66858941315193e-06	1.42207446406085e-08	6.74495997948189e-08	8.64546596535588e-10	2.75112430418389e-06	363488	0.000824997928465465	0	0.969999577661233	0.00516906655907249	0.0245171036773009	0.00031425210239348
0	3.42696894220333e-06	1.54560098477259e-08	7.65580046897249e-08	1.31932484362052e-09	3.5203022815844e-06	284067	0.001055535073888	0	0.973487123571938	0.00439053484940206	0.0217475655685079	0.000374776010151812
0	2.33810352843373e-08	1.54507165177321e-10	1.1701236400017e-08	1.76866857794958e-10	3.54136457073266e-08	28237703	1.06240374626587e-05	0	0.660226723833182	0.00436292739963104	0.330416035014328	0.00499431375285847
0	1.06597168732038e-06	5.06410966969687e-09	3.63740149647969e-08	5.67693887425517e-10	1.1079775058423e-06	902545	0.000332338199331539	0	0.962087841765356	0.00457058888198915	0.0328291998465663	0.000512369506088438
0	3.36272716374528e-08	2.06598878777958e-10	1.11744877056836e-08	3.81959924865291e-12	4.5012177821163e-08	22216210	1.35035624961866e-05	0	0.747070532135918	0.00458984409949662	0.24825476674514	8.48570194454593e-05
0	1.38395372428303e-07	4.95887295136814e-10	1.04708692161568e-08	6.53550467441118e-10	1.50015679407037e-07	6665970	4.50036945044419e-05	0	0.922539383718649	0.00330556977175249	0.0697984987805588	0.00435654772903998
0	4.80550545730014e-07	2.39986349686134e-09	3.2109560235141e-08	9.81753163117984e-10	5.16041722625135e-07	1937828	0.000154800573868741	0	0.931224210487139	0.0046505222187328	0.0622227987144098	0.00190246857971822
0	5.21985060145956e-08	1.99737818619192e-10	6.01456950965697e-09	1.67630510706209e-11	5.84295763939423e-08	17114620	1.75287197983209e-05	0	0.893357597916921	0.00341843687642923	0.102937071956601	0.000286893250048598
0	4.42305882955398e-09	1.74029907275689e-11	2.94642250921807e-09	8.27092630402616e-11	7.46959359253988e-09	133876092	2.2408755725456e-06	0	0.592141831380415	0.00232984439005487	0.394455531310399	0.011072792919131
0	1.78633934958535e-07	5.34934344706966e-10	1.71281707899336e-08	1.89943693672982e-10	1.96486983786849e-07	5089396	5.89443636377363e-05	0	0.909138771005408	0.00272249252544519	0.0871720378613701	0.000966698607776663
0	1.76655004748764e-07	6.25468058492485e-10	1.16260657015895e-08	3.17426847623482e-10	1.8922396535647e-07	5284743	5.67655837518943e-05	0	0.933576275161407	0.00330543785674397	0.0614407677150606	0.00167751926678789
0	2.46510904028875e-07	1.14568317264251e-09	1.69075948493236e-08	2.11459532383422e-10	2.64775641583225e-07	3776782	7.94295483209639e-05	0	0.931018059496955	0.00432699611562418	0.06385630773369	0.000798636653730686
0	1.02381758968285e-05	4.85002105597655e-08	3.06542554573723e-07	2.51657284723142e-09	1.05957352348092e-05	94378	0.00317369057415884	0	0.966254409905783	0.00457733318971884	0.0289307488136044	0.000237508090893396
0	8.9184577640939e-06	4.24814794263802e-08	1.41931448782786e-07	1.43275968034338e-09	9.10430345198341e-06	109838	0.00272757685322067	0	0.979587050358144	0.00466608781774793	0.0155894901275359	0.000157371696571829
0	2.44489903085953e-06	9.56181377902235e-09	5.06505812290834e-08	8.18977623779368e-10	2.50593040349141e-06	399053	0.000751497547187063	0	0.975645224405733	0.00381567411676727	0.0202122856877885	0.000326815789711606
0	6.6428695917755e-10	2.61054310932966e-12	8.74426731331692e-10	8.31627396297254e-12	1.54964050758154e-09	645310958	4.64892053186894e-07	0	0.428671653798128	0.00168461207393437	0.564277151412601	0.00536658271533659
0	4.39436547187067e-07	1.98960786492645e-09	2.59187737625095e-08	3.80445903857437e-11	4.67382973404888e-07	2139573	0.000140205095141455	0	0.940206580453216	0.00425691130858308	0.0554551090590466	8.13991791540642e-05
0	1.50304356931712e-06	7.31732312985261e-09	5.44352439058273e-08	3.92083210923236e-10	1.56518821956372e-06	638901	0.000469446608788782	0	0.960295733465254	0.00467504357520159	0.0347787206838295	0.000250502275715137
0	1.3052504120277e-05	3.91888879880849e-08	1.60991103990686e-07	3.49653326809087e-09	1.32561806455239e-05	75437	0.00396898323573869	0	0.984635353825264	0.00295627292928582	0.0121446069796165	0.000263766265834007
0	1.02554379778426e-06	4.01944760713683e-09	3.3868489662425e-08	1.46124695297406e-09	1.0648929820068e-06	939061	0.000319417040213099	0	0.963048696078002	0.00377450849526884	0.0318045946726024	0.0013722007541268
0	2.45115251837615e-09	1.1306768136752e-11	1.89019304527998e-09	2.23283380555678e-11	4.37498066984845e-09	228572438	1.31249335411088e-06	0	0.560265908205957	0.00258441556431922	0.432046033553208	0.00510364267651524
0	2.80299075717883e-07	1.11142435213371e-09	1.5521910324733e-08	2.0518522330848e-10	2.97137595618058e-07	3365444	8.9137318972754e-05	0	0.943330900739267	0.00374043664795059	0.0522381231915362	0.000690539421245857
0	3.0705687981869e-06	1.69364079099437e-08	7.67742141617544e-08	1.80072001877426e-09	3.16608014027738e-06	315848	0.000949374604191089	0	0.969832936041188	0.00534933013681072	0.0242489800510951	0.000568753770906285
0	1.06000714168014e-07	5.3962335062652e-10	1.91280479838426e-08	8.79877709037372e-11	1.25756373273387e-07	7951883	3.77262027208003e-05	0	0.842905304986609	0.00429102189082227	0.152104004639664	0.000699668482904298
0	8.61410640806322e-07	3.68733469528208e-09	3.14995231770071e-08	1.07701657050408e-09	8.97674515249115e-07	1113990	0.000269266216798569	0	0.959602424011414	0.00410765219758835	0.0350901386214197	0.00119978516957808
0	4.93249753110693e-07	1.72635334211189e-09	3.85134559668498e-08	2.32969304836201e-09	5.35819255468016e-07	1866301	0.000160732900802318	0	0.920552496158166	0.00322189492910999	0.0718777005003484	0.00434790841237521
0	4.18061511851575e-08	1.28836657037591e-10	8.55071045451871e-09	1.24839537645636e-11	5.04981822504784e-08	19802693	1.5149340317322e-05	0	0.827874377295264	0.0025513127660426	0.169327094034909	0.000247215903785237
0	1.21007528230695e-07	5.78584360346221e-10	1.34344311801054e-08	8.26854792368866e-10	1.35847398563515e-07	7361201	4.07533918935776e-05	0	0.890760732338337	0.00425907574575824	0.0988935476289164	0.00608664428698847
0	2.0050080088449e-08	8.4379347199837e-11	5.5590142599354e-09	1.42991603897296e-10	2.58364652994816e-08	38704985	7.75090965299263e-06	0	0.776038047621451	0.00326590136157403	0.215161563143351	0.00553448787362431
0	2.17397092550183e-06	6.79915479242902e-09	4.09384294951728e-08	5.53365208180552e-11	2.22176384631025e-06	450093	0.00066630781262822	0	0.978488748528431	0.00306025089197513	0.018426094007768	2.49065718257835e-05
0	5.44900443677999e-07	2.46838049765679e-09	3.14635978072454e-08	2.47335874727617e-10	5.79079757857629e-07	1726878	0.000173708888509205	0	0.94097649984161	0.00426259157596674	0.0543337897419322	0.000427118840490409
0	3.20241633358153e-08	1.30671526551699e-10	6.01383473290775e-09	2.15647168279584e-10	3.83843167635543e-08	26052307	1.15152289453802e-05	0	0.834303331047488	0.00340429471121318	0.156674268033809	0.00561810620748992
0	1.1848173324582e-07	4.88369234540215e-10	1.09089578502187e-08	3.72536921360395e-10	1.30251597251939e-07	7677449	3.90747182922313e-05	0	0.909637468910624	0.00374942990983509	0.0837529679510802	0.00286013322846103
0	3.76501621739728e-07	1.31038659328538e-09	1.86107076449941e-08	1.136928557943e-09	3.9755964453595e-07	2515346	0.000119260804932297	0	0.947031789856834	0.00329607547268768	0.0468123661462605	0.00285976852421747
0	3.64959086621066e-07	1.07498971258463e-09	2.04941278227229e-08	1.61315869545059e-10	3.86689520025918e-07	2586054	0.000116000149914752	0	0.943803924648912	0.00277998150172929	0.0529989222913236	0.000417171558035104
0	1.85429412979362e-08	6.92642710442611e-11	4.21522549132525e-09	2.44098879372313e-11	2.28518409482429e-08	43760151	6.85552886614538e-06	0	0.811441902642944	0.00303101492790614	0.184458902058364	0.00106818037078576
0	1.88114975334087e-06	8.50784264178683e-09	5.67442260389684e-08	1.15848771555365e-09	1.94756030973718e-06	513463	0.000584098010160128	0	0.965900641913743	0.00436846171040268	0.0291360558927318	0.000594840483122181
0	6.26742133116871e-07	2.84250052100254e-09	2.66626464505061e-08	2.68745710517983e-10	6.56516025798898e-07	1523192	0.000196935478048998	0	0.954648642969841	0.00432967423383698	0.0406123314629845	0.000409351333337147
0	4.01647217609447e-08	1.39948444008993e-10	5.44123578159428e-09	4.43738113818612e-11	4.57902797979298e-08	21838696	1.37369898924877e-05	0	0.877145148232104	0.00305629152358487	0.118829494067435	0.000969066176875978
0	6.5588918307118e-09	3.13650328502474e-11	3.20484328243352e-09	2.66492483230294e-11	9.8217493943186e-09	101814856	2.94652049848132e-06	0	0.667792627096126	0.00319342630228282	0.326300657221754	0.00271328937983743
0	1.47154102152201e-08	6.12235305797422e-11	3.98444390195817e-09	2.43235103468395e-10	1.90043127512265e-08	52619635	5.70127764354389e-06	0	0.774319514094004	0.00322155983124362	0.209659983716119	0.0127989423586337
0	7.36865004982414e-06	2.74482615166261e-08	1.68219312874518e-07	1.68249646270669e-09	7.56600012067799e-06	132170	0.00226723455521594	0	0.973916195122111	0.00362784312434909	0.0222335858037818	0.000222375949758234
0	3.84365993527779e-06	1.55874306009006e-08	7.04356542581681e-08	2.11735550566891e-09	3.93180037564252e-06	254336	0.00117884704480964	0	0.977582676650939	0.00396445117037596	0.0179143515765746	0.000538520602110401
0	3.17285263410616e-06	1.89011209848532e-08	1.77045997333879e-07	2.78564998647212e-09	3.37158540241137e-06	296596	0.00101096595510719	0	0.941056581819618	0.00560600392068818	0.0525112005785929	0.000826213681100831
0	3.63960549929706e-06	1.73380765421804e-08	9.73525417028577e-08	3.72940036738243e-09	3.75802551790948e-06	266097	0.00112677448615794	0	0.968488766761143	0.00461361330825269	0.025905237002492	0.000992382928111948
0	2.54025143361182e-07	1.0628676098505e-09	1.97755450297907e-08	6.210035883263e-10	2.7548455958915e-07	3629968	8.26419642255827e-05	0	0.922103016372419	0.00385817488804322	0.0717845858921581	0.00225422284738008
0	6.44592616880213e-07	3.31161908080553e-09	5.08950140482329e-08	5.8144836641019e-10	6.99380698375662e-07	1429836	0.000209792273394571	0	0.921662005224485	0.00473507359939571	0.0727715451204738	0.000831376055645554
0	8.2808415931579e-06	2.76783354968046e-08	1.40230661361603e-07	5.20156465857207e-09	8.45395215467488e-06	118288	0.0025329829380577	0	0.979523120269701	0.00327401137247967	0.0165875863496646	0.000615282008154694
0	1.29193278124612e-06	4.96001114343433e-09	8.97038657987299e-08	4.57797369210088e-10	1.38705445555749e-06	720952	0.000416030060732098	0	0.931421816980399	0.00357593108443661	0.0646722019018898	0.000330050033274352
0	2.23248369585319e-07	7.75586229610353e-10	1.75066610890617e-08	1.74721967466333e-09	2.43277836578654e-07	4110527	7.29806966252022e-05	0	0.917668344658846	0.00318806776859674	0.0719615947562966	0.00718199281626068
0	2.24292165432186e-06	5.06643179308008e-09	2.25388690808743e-08	1.52308692241188e-09	2.27205004211823e-06	440131	0.000681383539695268	0	0.987179689154553	0.00222989445617873	0.00992005838914592	0.000670358000122176
0	1.46005240577185e-06	5.20165155934627e-09	5.25828795732568e-08	1.57029330423125e-09	1.51940723020869e-06	658151	0.000455718644064684	0	0.960935539033415	0.00342347427070742	0.0346074959548762	0.00103349074100139
0	1.66758852491257e-06	6.32855929146031e-09	3.69396057255812e-08	2.9445624276295e-09	1.71380125235724e-06	583498	0.000514008668531685	0	0.973034955260356	0.00369270315490534	0.0215541946154916	0.00171814696924711
0	1.14844528280551e-06	4.35696456304002e-09	4.22844324514273e-08	6.29387459496191e-11	1.19514961856593e-06	836715	0.000358480830219055	0	0.960921766584791	0.00364553901482895	0.0353800325871876	5.26618131921759e-05
0	8.27218953633605e-07	3.5566079462279e-09	2.96959298043137e-08	5.57510858229915e-10	8.61029002242377e-07	1161401	0.000258275453008605	0	0.960732973545931	0.00413064825570966	0.0344888844939911	0.00064749370436767
0	9.81517493326831e-07	3.88453170287812e-09	3.55899103982386e-08	2.58368888068855e-10	1.02125030431602e-06	979192	0.000306328319638838	0	0.961093954321221	0.00380370188039238	0.0348493510825193	0.000252992715866947
0	1.09144499879939e-06	5.49416672098439e-09	4.43081485942752e-08	2.90842072182324e-10	1.14153815618684e-06	876011	0.000342403009050418	0	0.956117842302554	0.00481295057130369	0.0388144262669948	0.000254780859146965
0	9.4274792310242e-07	3.13513393795228e-09	2.83406028245865e-08	7.85765275568071e-10	9.75009425140526e-07	1025631	0.000292460195287836	0	0.96691159982022	0.00321549090410118	0.0290670039630661	0.000805905312612562
0	5.4972635254408e-08	2.99569300399375e-10	9.4746556531504e-09	5.84720841219495e-10	6.53315810491773e-08	15306533	1.95992828887492e-05	0	0.841440454548747	0.00458536737652008	0.145024129234198	0.0089500488405348
0	1.62586068389312e-08	5.14698816284073e-11	3.39072353898207e-09	3.54657821180965e-10	2.00554580807226e-08	49861738	6.01661937993381e-06	0	0.810682397454637	0.00256637776216542	0.169067369358232	0.017683855424966
0	1.06580826666199e-05	6.00292444593462e-08	1.5846570164312e-07	5.64306627544463e-10	1.08771419193499e-05	91936	0.00325784200154622	0	0.979860587059151	0.00551884354405241	0.0145686893503905	5.18800464063623e-05
0	4.41199347638521e-08	1.81745273166606e-10	6.42138918713911e-09	1.23759426733014e-10	5.08468286508908e-08	19666910	1.52539326411238e-05	0	0.867702783722759	0.00357436792006145	0.126288882856937	0.00243396550024258
0	3.32115455985613e-08	1.46993159695307e-10	6.04667709478441e-09	1.07852689783151e-10	3.95130685428242e-08	25308083	1.18538505586852e-05	0	0.84052053721332	0.00372011501804766	0.153029802993686	0.00272954477494607
0	5.32314963102608e-08	1.78320591264044e-10	1.27973970072609e-08	1.1883420844209e-10	6.63260481172278e-08	15077033	1.98976171263965e-05	0	0.802573013489013	0.00268854539545115	0.192946773862392	0.001791667253144
0	1.36328812968631e-07	5.34811226849186e-10	1.59278501031652e-08	1.0962140019471e-10	1.5290109569884e-07	6540175	4.58692801772465e-05	0	0.891614362510191	0.00349775928291954	0.10417093501107	0.000716943195820027
0	2.34064446625907e-06	1.09102808442515e-08	5.06080955059718e-08	1.53017059900187e-09	2.40369301320829e-06	416027	0.000720848834175114	0	0.973770133455989	0.00453896599286995	0.021054309026935	0.000636591524206119
0	2.40453780554327e-07	1.00235887906832e-09	1.3768773644524e-08	1.20689758979767e-09	2.56431810667717e-07	3899672	7.69265940694375e-05	0	0.937690920358963	0.00390887104239644	0.0536937036347864	0.00470650496385398
0	3.93730754794702e-07	1.54423615051906e-09	3.97195756097221e-08	6.98532667679785e-10	4.35693099222623e-07	2295194	0.000130699416341473	0	0.903688296870454	0.0035443208838385	0.0911641145581397	0.00160326768756753
0	2.6710686044891e-08	9.28728532845356e-11	3.94109703273861e-09	3.03849553940052e-10	3.10485054848542e-08	32207669	9.31450838592696e-06	0	0.860288945563604	0.00299121815476239	0.126933550301193	0.00978628598044028
0	1.52665434716386e-07	8.20421043398507e-10	1.60025181012375e-08	2.52195078466261e-11	1.69513593368869e-07	5899232	5.08527892792987e-05	0	0.900608804771071	0.00483985400281873	0.0944025655005454	0.000148775725565249
0	3.63368011316725e-09	1.11257690598409e-11	1.51145899264017e-09	5.241470669563e-11	5.20867958156289e-09	191987237	1.56260266515051e-06	0	0.697620204174077	0.00213600565855935	0.290180835463611	0.0100629547037529
0	1.18565391946444e-06	4.41971525523332e-09	4.08229895847087e-08	1.44384226137731e-10	1.23104100853052e-06	812321	0.000369244342417807	0	0.963131131496377	0.00359022585324683	0.0331613563657305	0.000117286284646262
0	6.23179905164717e-07	2.54793457626686e-09	3.89998051636243e-08	3.43765805651399e-10	6.65071410710259e-07	1503598	0.000199501586478523	0	0.937012018753287	0.00383106916826542	0.0586400265228281	0.000516885555619172
0	4.59527750963069e-06	1.90995951865115e-08	6.32138396153542e-08	1.79783825870972e-09	4.67938878269127e-06	213703	0.00140283502505612	0	0.982025158206196	0.00408164315330232	0.013508994988657	0.000384203651844403
0	8.69850093816268e-07	3.55849634524581e-09	2.68869024245516e-08	1.12677145316194e-09	9.01422264039227e-07	1109358	0.000270390239066054	0	0.964975160385449	0.00394764638860856	0.0298272003001931	0.00124999292574929
0	4.4371151044611e-09	9.68593799627952e-12	1.21259619384076e-09	3.88639958786927e-11	5.69826123217683e-09	175492130	1.70947690714129e-06	0	0.778678780011995	0.00169980588843227	0.21280108868886	0.00682032541071235
0	4.62170947531476e-07	1.71328615811755e-09	2.11758010597462e-08	7.228250934083e-11	4.85132317258681e-07	2061293	0.000145529140073153	0	0.952669882194302	0.00353158529573696	0.0436495370570312	0.000148995452929778
0	5.56266356120959e-07	2.69113155128044e-09	2.59207075838756e-08	6.93352469886852e-10	5.85571547726002e-07	1707733	0.000175656086398801	0	0.949954550013835	0.0045957348196495	0.0442656541024503	0.00118406106406536
0	1.67378665386691e-08	8.42010038173374e-11	5.24334985061999e-09	4.17584873184468e-11	2.21071758804249e-08	45234181	6.63213084539649e-06	0	0.757123688217901	0.00380876346543633	0.237178637333898	0.00188891098276477
0	9.83858328226369e-07	4.24835967417007e-09	4.37337835174173e-08	3.2284364699762e-10	1.03216331506495e-06	968839	0.000309601217962974	0	0.953200248319671	0.00411597623376366	0.0423709919535991	0.00031278349296623
0	1.04494284485747e-06	3.73155175385304e-09	2.54642584589287e-08	1.09352615091606e-09	1.07523218122117e-06	930032	0.000322517807722855	0	0.97182995738716	0.0034704613747842	0.0236825672665491	0.00101701397150717
0	1.29054599413371e-07	3.01015464635638e-10	7.06330603615487e-09	6.30529103448681e-10	1.3704945001761e-07	7296636	4.11139926174142e-05	0	0.941664482395136	0.00219640038392682	0.0515383756392111	0.00460074158172588
0	6.71927760268138e-07	2.71209226682375e-09	4.79102568117486e-08	3.65088860727975e-10	7.22915198207438e-07	1383288	0.000216851122267991	0	0.929469683213563	0.00375160499260318	0.0662736887127954	0.000505023081038081
0	1.54861560550447e-06	7.89102492196546e-09	9.90260149381522e-08	2.13201652199071e-09	1.65766466188658e-06	603258	0.000497176177688075	0	0.93421524938705	0.00476032644201073	0.0597382674644528	0.00128615670648626
0	9.96469697861428e-07	3.92856512832649e-09	3.06919122233538e-08	1.16642170744729e-09	1.03225659692056e-06	968751	0.000309629193869232	0	0.965331392246959	0.00380580287890264	0.0297328322385291	0.00112997263560919
0	3.90829304967032e-07	1.91018571023111e-09	2.34422282550824e-08	2.84151921900347e-10	4.16465870854246e-07	2401157	0.000124931982639964	0	0.938442576735931	0.00458665605974622	0.0562884737877756	0.000682293416546958
0	3.80419455538803e-07	1.92514658184339e-09	3.04133773491902e-08	2.20515268847485e-09	4.14963132158311e-07	2409853	0.00012448121705444	0	0.91675482966441	0.00463931957480245	0.0732917577303887	0.00531409303039859
0	7.4754598731896e-07	3.17342729002947e-09	4.11498441708455e-08	1.05253677617801e-09	7.92921795556013e-07	1261158	0.000237848342573566	0	0.942773917312697	0.00400219455161299	0.0518964725165493	0.00132741561914054
0	1.94016544078524e-08	1.19856632355096e-10	7.62471236408373e-09	6.34167371285078e-11	2.72096401414197e-08	36751680	8.1628588137761e-06	0	0.713043403257595	0.00440493265372682	0.280220992429703	0.00233067165897472
0	2.19358545631431e-07	8.53978829313073e-10	1.6982241002843e-08	8.0345704631377e-12	2.3720280003405e-07	4215802	7.11583165831087e-05	0	0.924772159518953	0.00360020551692681	0.0715937628072064	3.38721569137648e-05
0	2.07011049578379e-06	9.17273342850539e-09	6.00375544257721e-08	2.30810180500303e-09	2.14162888544307e-06	466934	0.00064228300153979	0	0.966605610269174	0.00428306392898119	0.0280335938844752	0.00107773191736976
0	3.71054283093687e-08	1.6443377421799e-10	1.22337130175718e-08	4.39342862313939e-11	4.95475093873899e-08	20182649	1.48641427291096e-05	0	0.748885842459969	0.00331870917935261	0.246908738074437	0.000886710286240451
0	6.9130660519935e-08	2.80557195706199e-10	8.99478097227172e-09	4.5788995520093e-10	7.88638886431138e-08	12680075	2.36588876526556e-05	0	0.876581940218228	0.00355748620228223	0.114054494738095	0.0058060788413952
0	2.05747818750565e-06	6.55623129022517e-09	3.65953669800802e-08	1.82036667306215e-10	2.10081182244326e-06	476006	0.00063004564657132	0	0.979372909808164	0.00312080845137296	0.0174196311107577	8.66506297049037e-05
0	3.41168506528926e-07	1.27749827876177e-09	1.7531083036601e-08	6.92321816194665e-10	3.60669409660483e-07	2772622	0.000108194988905908	0	0.945931363710844	0.00354202004534942	0.0486070694298801	0.00191954681392687
0	3.0056470777796e-07	1.2454475251999e-09	1.5695274175592e-08	3.72190118515082e-11	3.17542648490603e-07	3149183	9.52582723221518e-05	0	0.946533352942209	0.00392214252516935	0.0494272950427206	0.000117209489901353
0	6.38259854972902e-07	1.81767036673783e-09	1.9698259120708e-08	2.84566750319918e-10	6.60060351210668e-07	1515013	0.000197998566431989	0	0.966971965218362	0.00275379419988475	0.0298431182611983	0.000431122320554434
0	3.26376458969974e-07	1.3558899844975e-09	2.50865488579694e-08	1.48173661197213e-09	3.54300634424413e-07	2822462	0.00010628456053241	0	0.921185081986083	0.00382694766183594	0.0708058253938052	0.00418214495827624
0	2.52203737724588e-06	7.49694669095097e-09	4.73204181841577e-08	1.26956198176773e-09	2.57812430410276e-06	387879	0.000773139261964539	0	0.978245064922734	0.0029079073801913	0.0183545914015291	0.000492436295545323
0	2.91739863418064e-07	1.57227524652793e-09	2.44476595437058e-08	1.23515520260043e-10	3.17883313728557e-07	3145808	9.53604621939386e-05	0	0.917757714288779	0.00494607668482562	0.0769076528646667	0.000388556161728936
0	6.31111637450127e-11	2.33855594836806e-13	2.52609223234878e-10	1.0625929930022e-11	3.26580172504749e-10	3062035250	9.79740578666011e-08	0	0.193248608024711	0.000716074074685	0.773498345896073	0.0325369720045312
0	5.22827780119737e-07	2.74553707024672e-09	3.22815527179565e-08	6.05862489862667e-10	5.58460732397803e-07	1790636	0.000167524232760674	0	0.936194345974743	0.00491625804818632	0.0578045166745255	0.0010848793025453
0	1.56418626684812e-06	5.81539570001797e-09	4.36647989016728e-08	3.8635021958822e-10	1.6140528116694e-06	619558	0.000484099020507722	0	0.969104762582271	0.00360297733628875	0.0270528935521699	0.000239366529270267
0	7.81294335015069e-07	3.24741566812708e-09	2.93944317180722e-08	6.7330352085505e-10	8.14609485922123e-07	1227582	0.000244353086255256	0	0.959102918045028	0.00398646925213627	0.0360840773721143	0.000826535330720931
0	6.27527970043917e-08	2.47487782936937e-10	1.36332660903521e-08	2.70890663768129e-10	7.69044415414488e-08	13003150	2.30710672313172e-05	0	0.815984041319253	0.00321812080000022	0.177275405907528	0.00352243197321872
0	9.65215808434001e-08	4.59296911922377e-10	1.30821958329668e-08	5.2256212036895e-10	1.10585635708658e-07	9042766	3.31751422546489e-05	0	0.872822046234736	0.0041533143882485	0.118299232528104	0.00472540684891172
0	2.86344522586277e-07	1.02086668121967e-09	1.46883876997435e-08	3.67212159372345e-11	3.02090498183178e-07	3310266	9.06230566213306e-05	0	0.947876627396097	0.00337934058621284	0.0486224750135534	0.000121557004136449
0	2.22460741109484e-06	7.63600941750037e-09	4.87689009031379e-08	2.69462004083550e-09	2.28370694145631e-06	437885	0.000684878228508934	0	0.974121228390283	0.00334369059308061	0.0213551485165772	0.00117993250005937
0	4.98325399492083e-07	3.18640277728436e-09	4.77624749163056e-08	2.10035097783735e-10	5.49484312283457e-07	1819888	0.000164831752721306	0	0.906896499776716	0.00579889672198798	0.0869223631113727	0.000382240389922882
0	2.04040751955732e-06	1.2184355967322e-08	1.5080193601817e-07	3.73605231015931e-09	2.20712986385297e-06	453077	0.000661920523768011	0	0.924461923593112	0.00552045267787363	0.0683249039795583	0.00169271974945657
0	7.04521017080314e-10	1.96040642963233e-12	6.40637101688375e-10	1.64799778899446e-12	1.34876652298732e-09	741418165	4.04629883377083e-07	0	0.522344679433402	0.00145348093700482	0.474979984133547	0.00122185549604567
0	5.74375690810673e-07	2.07604733643619e-09	2.27286258946191e-08	1.64355987847823e-10	5.99344720029577e-07	1668489	0.000179787306222035	0	0.958339452431197	0.0034638618929249	0.0379224595379725	0.000274226137905599
0	1.56790822156862e-07	6.91768975501615e-10	2.18414107156905e-08	3.26780262721747e-10	1.79650782110776e-07	5566355	5.38937871544798e-05	0	0.872753351333488	0.00385063158297334	0.121577042187452	0.00181897489608617
0	1.24887622938788e-06	6.68387084654689e-09	5.20233070797539e-08	1.767124455265e-09	1.30935053176945e-06	763737	0.00039272827874004	0	0.95381351218467	0.00510472229122202	0.0397321464477889	0.0013496190763194
0	2.25345482381748e-07	8.91598336301358e-10	1.47875246842191e-08	1.04469530190364e-10	2.41129074932459e-07	4147156	7.2336114812277e-05	0	0.934542972243676	0.00369759779715945	0.0613261784725095	0.000433251486655544
0	4.47120538457011e-06	1.89207268386617e-08	1.33502008094445e-07	5.10806142679888e-09	4.62873618093002e-06	216042	0.00138766037577387	0	0.965966780088068	0.00408766585501533	0.0288419998194024	0.00110355423751382
0	5.46233347130149e-06	2.56017951428935e-08	1.43479178032312e-07	2.39391421110692e-09	5.63380835868781e-06	177500	0.00168871977404561	0	0.969563237428571	0.00454431416777133	0.0254675290491653	0.000424919354492295
0	8.57350499802066e-07	3.58025187742436e-09	3.05761350998213e-08	6.45130812233677e-10	8.92152017591545e-07	1120885	0.000267609910745259	0	0.960991493486245	0.00401305137109885	0.0342723375578577	0.000723117584798242
0	6.58898191347694e-06	2.12514243789793e-08	8.66429386589425e-08	1.11412913604317e-09	6.6979904056509e-06	149299	0.00200738635080822	0	0.983725194338589	0.00317280603463541	0.0129356618047473	0.000166337822028412
0	3.59698518037695e-07	1.24240998464583e-09	2.24093878373477e-08	1.14294205584607e-09	3.84493257915534e-07	2600826	0.000115341347216913	0	0.935513199861397	0.00323129199034946	0.0582829149172508	0.00297259323100315
0	1.01114795887822e-06	3.51852380947812e-09	4.39135407629104e-08	8.89463869592663e-11	1.05866896983757e-06	944582	0.000317550429252855	0	0.955112492844067	0.0033235354107129	0.0414799545599678	8.40171852518858e-05
0	4.6242130517772e-08	1.50269682892846e-10	6.01887945426182e-09	1.88220847358286e-10	5.25995005022849e-08	19011587	1.57797260682546e-05	0	0.879136305025619	0.00285686520704352	0.114428452680846	0.00357837708649172
0	3.88306632376535e-09	1.78660755836452e-11	2.05333608094666e-09	2.22101344829096e-11	5.97647861477856e-09	167322610	1.79294199964541e-06	0	0.649724791813586	0.00298939839581558	0.343569552122079	0.00371625766851882
0	2.76255536952709e-07	1.33905786366672e-09	2.15064603859399e-08	5.64552713213876e-10	2.99665607915529e-07	3337053	8.98956549800767e-05	0	0.921879353704749	0.00446850699011207	0.0717681970097891	0.00188394229535014
0	1.33423325056378e-05	5.73061138207836e-08	2.39637300686733e-07	8.81138546131526e-09	1.36480873056066e-05	73270	0.00408608328374216	0	0.977597241787629	0.00419883845535208	0.0175583065466097	0.000645613210409018
0	3.17197956007501e-06	1.71807815856869e-08	8.48776914008615e-08	2.10215911957508e-09	3.27614019218113e-06	305237	0.000982360834968277	0	0.968206295824973	0.00524421440409991	0.0259078325168842	0.000641657254043071
0	1.49975842055631e-07	9.93682346096692e-10	3.75569704027918e-08	3.84309601973651e-10	1.88910804406493e-07	5293503	5.66716407948142e-05	0	0.793897641412384	0.00526006095426131	0.198807953418999	0.00203434421435581
0	2.08779482008708e-09	8.9824263181091e-12	2.24407729496538e-09	5.32165944088279e-11	4.3940711357794e-09	227579383	1.3182204654516e-06	0	0.475139057965377	0.0020442150435318	0.510705727245205	0.0121109997458857
0	5.61770423423613e-08	1.81212555546491e-10	5.40514971343721e-09	2.14493611956854e-10	6.19778982233018e-08	16134784	1.85931971941056e-05	0	0.906404443402703	0.002923825440056	0.0872109230610379	0.00346080809620309
0	8.39982192720736e-07	4.31120628327281e-09	6.25215818800366e-08	8.81197670555655e-10	9.07696178554601e-07	1101690	0.000272271904427357	0	0.925400164246927	0.00474961378612158	0.0688794151139811	0.000970806852970185
0	1.0042115179843e-06	4.62401358415965e-09	5.27766091698865e-08	1.99120064382738e-10	1.06181126080273e-06	941787	0.00031849281775409	0	0.945753313281982	0.00435483569901481	0.0497043223387812	0.000187528680221571
0	1.23331870374024e-06	5.97941520150299e-09	7.36394321843992e-08	6.26387351759484e-10	1.3135639384779e-06	761288	0.000393991805212046	0	0.938910294057976	0.00455205492960753	0.056060790059241	0.000476860953175462
0	1.39996014399542e-07	6.83160808570222e-10	1.35894769819435e-08	5.44312835191617e-11	1.54323083473575e-07	6479912	4.62958569057426e-05	0	0.907161853226668	0.00442682191927044	0.0880586149269785	0.000352709927082827
0	5.25370554567344e-07	2.1388309392004e-09	2.60665653794766e-08	8.04502963962864e-10	5.54380453849984e-07	1803815	0.000166300352831272	0	0.947671496927469	0.00385805618568791	0.0470192720512659	0.00145117483557702
0	6.79090776398013e-07	3.38270443210777e-09	3.70974789559445e-08	6.73200038288611e-10	7.20244159824354e-07	1388418	0.000216049983621902	0	0.942861899169891	0.00469660792936205	0.0515068098087619	0.000934683091984786
0	6.443851762809e-09	3.39307766451358e-11	3.29720295313148e-09	1.14441886618348e-10	9.88942737920396e-09	101118089	2.96682382483482e-06	0	0.651589977429784	0.00343101529988352	0.333406862369506	0.0115721449008264
0	6.53493215010423e-07	3.23752359926162e-09	3.19668643201342e-08	2.19793811553265e-10	6.88917396741372e-07	1451553	0.000206653934357814	0	0.948579928597379	0.00469943655738022	0.0464015925150674	0.000319042330173262
0	1.57954101323944e-06	8.44774496525742e-09	6.9641849669676e-08	2.47809247627205e-09	1.66010870035065e-06	602370	0.000497909025658494	0	0.951468426679417	0.00508866977413774	0.0419501745006013	0.00149272904584419
0	6.63407364690462e-06	2.62746437669205e-08	1.05697411938061e-07	1.02264347014387e-08	6.77627213731104e-06	147574	0.00203082361050999	0	0.97901523322485	0.00387744813586351	0.0155981651557465	0.0015091534835401
0	4.6154070015325e-07	1.47724070853046e-09	3.15306683415575e-08	8.18491361811163e-10	4.95367100565149e-07	2018705	0.000148599125039506	0	0.931714479275455	0.00298211307703948	0.0636511151135898	0.0016522925339155
0	2.85317729715077e-07	9.21903426437019e-10	2.05383560052207e-08	3.91023045175375e-10	3.0716901219191e-07	3255537	9.21464720720078e-05	0	0.928862347406382	0.00300129046175088	0.0668633722479432	0.00127298988392448
0	2.16119664912254e-07	8.94469561494727e-10	2.51476728156343e-08	3.20987226818922e-10	2.42482794516202e-07	4124004	7.27422013254708e-05	0	0.891278349639003	0.00368879599593596	0.103709101776927	0.00132375258813456
0	3.38547762323167e-07	1.3817114114908e-09	1.93928065476324e-08	2.56119045408998e-09	3.6188347073638e-07	2763320	0.000108559167890876	0	0.935515959417189	0.00381811141768708	0.0535885391730406	0.00707738999208317
0	9.82435923821286e-07	4.55329609093403e-09	4.08670960159458e-08	8.13905545041643e-10	1.02867022147321e-06	972129	0.00030855361270099	0	0.955054305367461	0.00442639049511226	0.0397280830754662	0.000791221061960956
0	3.53428088754837e-07	1.20844745047292e-09	1.75176794296857e-08	2.03651491366002e-10	3.72357867126361e-07	2685588	0.000111701141889409	0	0.94916240519473	0.00324539255689427	0.0470452781483491	0.000546924100026847
0	2.2386958292442e-07	9.38785787959597e-10	2.86801539378829e-08	4.23841385537275e-10	2.539123640358e-07	3938367	7.61708177284826e-05	0	0.88168051120526	0.00369728268855484	0.112952963306029	0.00166924280015571
0	1.06961327578682e-09	4.70262039431399e-12	1.02609331434767e-09	8.28579557750791e-12	2.10869500610631e-09	474226949	6.32608299522275e-07	0	0.507239440834002	0.00223010932386915	0.486601102281901	0.00392934756022757
0	2.18466943274231e-07	1.18823766972751e-09	2.02443068135312e-08	5.6314907631653e-10	2.40462636833806e-07	4158650	7.21361977731316e-05	0	0.908527603917205	0.00494146485862895	0.0841889911883604	0.00234194003580584
0	8.54049478719447e-08	4.79389863695369e-10	1.71730249536749e-08	3.07955711876856e-10	1.03365318401192e-07	9674425	3.100911633791e-05	0	0.826243745899979	0.00463782118712887	0.166139138536015	0.00297929437687781
0	1.02724092220305e-06	5.42232238607588e-09	4.61663049459549e-08	7.4890842599752e-11	1.07890444037768e-06	926866	0.000323619130728758	0	0.952114834047262	0.00502576704956164	0.0427899851165633	6.94137866125899e-05
0	5.17660239420827e-07	1.29312808121051e-09	1.30291368517646e-08	8.96950555088202e-11	5.32072199409311e-07	1879444	0.000159608963419378	0	0.972913525637153	0.00243036204982349	0.0244875354627231	0.000168576850300386
0	4.67176254819081e-07	1.72758423678608e-09	3.95427647590086e-08	2.50719515782765e-09	5.10953798972703e-07	1957124	0.000153274431108463	0	0.914321912780296	0.00338109676502938	0.0773900983582295	0.00490689209644488
0	2.11866191416173e-08	9.67944192560085e-11	5.17784529797313e-09	9.87887128251610e-11	2.65600475716716e-08	37650535	7.96798265012555e-06	0	0.797687544965639	0.00364436166745603	0.194948645479676	0.0037194478872292
0	1.28134356382252e-05	5.10717721973611e-08	1.8789153316567e-07	2.54502202618633e-09	1.30549439656144e-05	76599	0.0039088492370204	0	0.981500623210231	0.00391206368498246	0.0143923661151331	0.000194946989653092
0	4.68625660192634e-07	1.45076918581819e-09	1.71891294502951e-08	2.17534920296131e-10	4.87483093749043e-07	2051353	0.000146234270514078	0	0.96131674349692	0.00297603999896877	0.0352609755511727	0.000446240952938808
0	1.01525374727061e-06	2.72103435930735e-09	2.25331472305084e-08	1.84216902562657e-10	1.04069214576298e-06	960899	0.000312159074406626	0	0.975556269357901	0.00261463908456081	0.0216520777275476	0.000177013829990615
0	2.11719982718767e-07	1.08770987013923e-09	1.77214250045349e-08	1.87299900605848e-10	2.30716417494047e-07	4334325	6.92125379511133e-05	0	0.917663272594071	0.00471448838341684	0.0768104203290695	0.000811818693442916
0	2.86754806640504e-08	1.02605283032629e-10	4.56398751765645e-09	6.39320646405561e-11	3.340600552938e-08	29934737	1.00217516070256e-05	0	0.858392980831868	0.00307146219389773	0.136621767413722	0.00191378956051267
0	3.40651372746166e-07	1.90635591822104e-09	2.60733335804229e-08	3.44346986060337e-10	3.6897540923087e-07	2710208	0.000110686516990532	0	0.923235977856232	0.00516662051326087	0.0706641497729422	0.000933251857564514
0	1.22887400187206e-06	4.8958275751919e-09	3.5433289713719e-08	1.00706993682533e-09	1.27021018909779e-06	787271	0.000380990703355177	0	0.967457207019339	0.00385434443623013	0.027895611307359	0.000792837237072259
0	3.42065484275668e-06	1.24041865604433e-08	6.84226779173695e-08	1.71431135968566e-09	3.50319601859418e-06	285454	0.0010504085807147	0	0.976438322206526	0.0035408200096725	0.01953150139307	0.000489356390731915
0	1.57488310964346e-06	6.87382865804916e-09	8.62141111284639e-08	6.62017580232493e-09	1.6745912252323e-06	597161	0.000502251617626404	0	0.940458235964418	0.00410478005287268	0.0514836754363765	0.0039533085463329
0	2.5464749807607e-06	1.07056109236681e-08	8.16448488762889e-08	1.99129505955109e-10	2.63902457006661e-06	378928	0.000791395097286762	0	0.964930379824552	0.00405665450981302	0.0309375099430121	7.54557226233341e-05
0	8.48846743970779e-08	4.00191103382815e-10	1.02636499735219e-08	1.22971270327497e-10	9.56714867443101e-08	10452435	2.87010355171091e-05	0	0.88725154469418	0.00418297151012567	0.107280134581292	0.00128534921440228
0	1.36297511424979e-08	6.00911207438575e-11	7.21565565634351e-09	1.95042535858328e-10	2.11005404554436e-08	47392151	6.33014215911665e-06	0	0.645943224595542	0.00284784746962985	0.341965442618887	0.00924348531594173
0	5.29431845141299e-07	2.52616774441153e-09	2.60193575960412e-08	4.1681889925756e-10	5.58394189381009e-07	1790850	0.000167504273168917	0	0.948132797957988	0.00452398644622688	0.0465967556447608	0.000746459951024226
0	7.3609857464863e-08	4.89072955847876e-10	1.64173550179844e-08	3.96075195820756e-10	9.09123606345159e-08	10999604	2.72733375146217e-05	0	0.809679310394192	0.00537960902603813	0.180584410122019	0.00435667045775051
0	8.56251956597754e-06	3.17588401856717e-08	1.70843118557696e-07	9.58377745515247e-09	8.77470530217606e-06	113964	0.00262896135253776	0	0.975818477214739	0.00361936259874115	0.0194699551351689	0.00109220505135093
0	3.25109986817524e-09	1.79800768840334e-11	2.7587804928185e-09	5.2441940037809e-11	6.08030237791558e-09	164465505	1.82408906412856e-06	0	0.534693781017148	0.00295710242131037	0.453724226419847	0.00862489014169503
0	3.29801307442462e-07	1.22096930005556e-09	1.76794474182214e-08	1.43769864344809e-10	3.48845494025083e-07	2866599	0.000104648190469514	0	0.945407961665538	0.00350002886942197	0.0506798789751608	0.000412130489879486
0	2.0585738748923e-06	1.14504935492119e-08	9.68337292965675e-08	9.56938700366117e-10	2.16781503643845e-06	461294	0.000650133787239437	0	0.949607711123906	0.00528204360461685	0.0446688152212736	0.000441430050203127
0	2.71738564976401e-07	1.08152101138246e-09	2.10213675183299e-08	9.32752644531002e-11	2.93934728770567e-07	3402116	8.81765438158766e-05	0	0.924486079317661	0.00367945977634595	0.0715171276502625	0.000317333255730754
0	2.20543666511277e-06	9.34466899704051e-09	8.09025303016251e-08	3.74664052302579e-10	2.29605852846374e-06	435529	0.000688581168412861	0	0.960531553430564	0.00406987403900931	0.0352353954826037	0.000163177047822584
0	6.43797405495401e-08	2.06936972503578e-10	1.14818612554448e-08	1.64165010006236e-09	7.77101888775508e-08	12868325	2.33127858144666e-05	0	0.828459452736427	0.00266293230646565	0.147752327221041	0.0211252877360668
0	9.77190187399773e-08	3.12829264754009e-10	8.11619269310415e-09	1.57064184920241e-10	1.06305104882756e-07	9406886	3.18910246113191e-05	0	0.919231666698904	0.00294274922261758	0.076348099200462	0.0014774848780166
0	5.5668057018822e-09	1.88101139502982e-11	2.06474311729739e-09	7.781586365024e-11	7.72817479678013e-09	129396659	2.31844974396545e-06	0	0.720326059938701	0.00243396590332497	0.267170861373069	0.0100691127849051
0	4.81049756067895e-08	2.38062301728091e-10	8.26772151971983e-09	4.14156021554179e-10	5.70249154497916e-08	17536194	1.71073287966728e-05	0	0.843578201341556	0.00417470679001176	0.144984371384106	0.00726272048432634
0	3.04562314454852e-07	1.08315932238799e-09	1.32653764567367e-08	3.5441676252436e-10	3.19265266996501e-07	3132192	9.57750086745257e-05	0	0.953947534976267	0.00339266257359545	0.0415497012297365	0.00111010122040067
0	1.55444574918854e-07	7.1261489079785e-10	1.324194221162e-08	3.56649119456871e-11	1.69434796933218e-07	5901975	5.08291515493031e-05	0	0.917430054111743	0.00420583554084658	0.0781536169151797	0.000210493432230124
0	4.13689951156397e-08	2.85011662328738e-10	1.08872748711771e-08	5.86043319441121e-10	5.31273249685867e-08	18822706	1.59380709099377e-05	0	0.778676418210412	0.00536469062760568	0.2049279702604	0.011030920901582
0	1.09764509026341e-07	3.71470287078512e-10	1.15922367014322e-08	2.61294472150598e-10	1.21989510487002e-07	8197426	3.65961857231589e-05	0	0.899786453672474	0.00304510023522139	0.0950265039604972	0.0021419421318068
0	9.58401325790143e-09	5.32252603006799e-11	5.53587701485581e-09	5.4788000310062e-12	1.51785943330889e-08	65882254	4.55356798589879e-06	0	0.631416391240429	0.00350660009304355	0.364716052973874	0.000360955692653473
0	2.54075987998961e-06	7.72885506694841e-09	6.45663217399306e-08	7.70040292255231e-10	2.61382509708875e-06	382581	0.000783841189823109	0	0.972046631130555	0.00295691363418185	0.0247018523970268	0.000294602838236152
0	3.34116963946874e-06	1.16112248892044e-08	1.042929007052e-07	3.15324528428754e-09	3.46022701034743e-06	288998	0.00103753129091733	0	0.965592612703541	0.0033556251813775	0.0301404793365648	0.000911282778516585
0	5.32239272774248e-07	1.72807487641619e-09	2.9250673858821e-08	2.56864054762372e-10	5.63474885564247e-07	1774702	0.000169028226403078	0	0.944566095862957	0.00306681791981863	0.0519112290684086	0.000455857148815348
0	4.15805990229252e-07	1.37994328301966e-09	1.69207426234239e-08	1.04544660018192e-10	4.34211220795713e-07	2303027	0.000130254910605143	0	0.957612264066476	0.00317804611426405	0.0389689206843062	0.000240769134953742
0	2.58812541415294e-06	1.65870968805599e-08	9.8386739945161e-08	5.79027708865468e-12	2.70310504125575e-06	369945	0.000810603891398087	0	0.957463870124191	0.00613631236204354	0.0363976754301248	2.14208364095416e-06
0	3.04049878550643e-06	1.16348044930833e-08	5.62901464716242e-08	8.78687474882314e-10	3.10930242394602e-06	321616	0.000932357261982153	0	0.977871680184692	0.00374193401178314	0.0181037862506106	0.000282599552914242
0	3.15024925469257e-07	1.12538070245947e-09	2.46633513078785e-08	3.38284243884811e-11	3.40847485903983e-07	2933864	0.000102249035412894	0	0.924240132309497	0.00330171337328417	0.0723589063374409	9.92479797782947e-05
0	2.71722409997545e-08	1.33636332231284e-10	6.72017188792195e-09	3.32424939601745e-11	3.40592917138679e-08	29360564	1.02177354946997e-05	0	0.797792309600225	0.00392363802964439	0.197308034012513	0.000976018357617203
0	1.4349310985678e-07	6.03120641170873e-10	1.30350382919773e-08	5.19322206680213e-10	1.57650590996608e-07	6343141	4.72940626368157e-05	0	0.910197094407765	0.00382567954460665	0.082683091827152	0.00329413422047613
0	3.15418979442292e-07	1.54093039393022e-09	3.3450667570215e-08	7.15542654857983e-10	3.51126120061296e-07	2847980	0.000105332306685191	0	0.898306794684571	0.00438853820861069	0.0952668162777964	0.00203785082902141
0	1.27145818485676e-05	5.74214440087769e-08	3.22410613601942e-07	2.65877446206677e-08	1.3121001650799e-05	76214	0.00392858914247596	0	0.969025245705488	0.00437630034177155	0.0245721037297719	0.00202635022296858
0	7.9667168068523e-09	2.60950001002604e-11	2.28246835961364e-09	6.22601056579041e-11	1.03375402722241e-08	96734811	3.10125728675281e-06	0	0.770658841180821	0.00252429489153962	0.220794144400714	0.00602271952692562
0	4.78079735060322e-08	2.55600599200724e-10	1.98771467438862e-08	1.78306800763954e-10	6.8119027649883e-08	14680186	2.04355001769407e-05	0	0.701829946131274	0.0037522643528392	0.29180021250524	0.00261757701064689
0	1.25569040286027e-06	5.10097743231041e-09	5.05258957150768e-08	8.76170766808335e-10	1.31219344677447e-06	762083	0.000393580819058048	0	0.95694000449927	0.00388736694642794	0.038504913920486	0.000667714633815669
0	2.54621457320031e-07	1.11901407334188e-09	2.13973413853602e-08	3.35789771535764e-10	2.77473602550269e-07	3603946	8.32386277884734e-05	0	0.917642092724486	0.00403286677744112	0.0771148721489055	0.00121016834916731
0	8.03263493311309e-07	2.44265830503652e-09	2.06477343762489e-08	1.10347432411715e-10	8.26464233425006e-07	1209974	0.000247908638051131	0	0.971927714261088	0.00295555234727308	0.0249832158987465	0.000133517492891879
0	9.73233223322554e-07	5.79461350819929e-09	6.9925821371426e-08	5.61097863707829e-10	1.04951475606589e-06	952821	0.000314805030550147	0	0.927317331840788	0.00552123109723625	0.0666268110736655	0.000534625988310167
0	9.37217658644444e-07	3.95592914166878e-09	5.50335644568608e-08	5.87518151457461e-09	1.00208233375755e-06	997922	0.000300579667630307	0	0.9352701141134	0.00394770869458907	0.0549192043437182	0.00586297284829302
0	1.43823661150687e-05	8.41698851369933e-08	2.70675992403797e-07	2.76200321906887e-09	1.47399739958286e-05	67843	0.00441226203315337	0	0.975738906943726	0.00571031435746179	0.0183633968744042	0.000187381824408274
0	1.30856912278816e-08	4.04635357083023e-11	2.51740388402731e-09	6.91631667307906e-11	1.5712721814348e-08	63642697	4.71380546618327e-06	0	0.832808687285003	0.00257520855943324	0.160214373663038	0.00440173049252579
0	1.29790351143844e-06	4.16039288106483e-09	4.23693891757932e-08	1.56168427423588e-09	1.34599497776954e-06	742945	0.000403717249356617	0	0.964270694077338	0.00309094235103244	0.031478118325526	0.0011602452461032
0	2.47315824812827e-06	8.87443498573813e-09	4.68753251422328e-08	2.18097381825164e-10	2.52912610563806e-06	395393	0.000758451021681372	0	0.977870673437347	0.00350889382935662	0.0185341984481263	8.62342851702687e-05
0	2.99715423794277e-06	1.3881349350548e-08	6.19479321013689e-08	7.74820375460624e-10	3.07375833977015e-06	325335	0.000921703888905667	0	0.97507803367746	0.0045160835095403	0.020153806920944	0.00025207589205551
0	6.68146886657931e-09	2.38812836646855e-11	2.48124995873419e-09	1.91613869378662e-11	9.20576149591605e-09	108627624	2.76172464241942e-06	0	0.725792088959008	0.00259416710668422	0.269532287995398	0.0020814559389103
0	3.13240135364839e-07	1.19120996397521e-09	1.84402556676817e-08	1.40162555520401e-10	3.33011763552016e-07	3002897	9.98985554919729e-05	0	0.940627838559556	0.00357708073513487	0.0553741869986566	0.000420893706652822
0	1.17350579090207e-06	5.03199896505852e-09	4.21831139461006e-08	1.8799359409851e-09	1.22260083975421e-06	817928	0.000366713220406156	0	0.959843763184381	0.00411581507343816	0.0345027686669846	0.00153765307519586
0	1.81137489140234e-07	6.05845110395671e-10	1.57241652329791e-08	1.04916647667415e-11	1.97477991148375e-07	5063855	5.92416483525815e-05	0	0.917254059993632	0.0030679120588201	0.0796248996738314	5.31282737166317e-05
0	8.60907452196084e-07	4.34606177304646e-09	6.07434609184461e-08	7.1073581611228e-10	9.26707710703689e-07	1079089	0.00027797380014849	0	0.928995671723029	0.00468978699847691	0.0655475941516888	0.00076694712680505
0	8.99239689855764e-07	3.84415439966375e-09	3.42909896364798e-08	1.63185814782333e-10	9.3753801970669e-07	1066623	0.000281221987431302	0	0.959150104800115	0.00410026507604076	0.036575572313545	0.000174057810299135
0	1.41765455983494e-06	4.34073616441564e-09	2.8090609408179e-08	8.21902594966252e-10	1.4509078080025e-06	689224	0.000435177940783515	0	0.977081074356239	0.00299173809698608	0.0193607128263043	0.000566474720470204
0	6.21269076048894e-08	1.41037762299417e-10	6.84642662162893e-09	4.00103602809839e-12	6.91183730248458e-08	14467933	2.07352976482333e-05	0	0.898847945719972	0.00204052491583849	0.0990536426424253	5.78867217644163e-05
0	2.85918091234217e-06	1.33790998849106e-08	1.08513477454349e-07	1.46844488846177e-09	2.98254193456989e-06	335284	0.000894363732834913	0	0.958638964703941	0.00448580445084002	0.0363828840750221	0.000492346770196723
0	9.33526628406946e-08	5.21677066319484e-10	1.09475900902613e-08	6.24762321981361e-10	1.05446692319257e-07	9483465	3.16335089979303e-05	0	0.885306696563364	0.00494730612070811	0.103821085796752	0.00592491151917589
0	3.70440684544756e-06	1.76887880149256e-08	8.38387000751586e-08	5.65575841544115e-11	3.80599089112179e-06	262744	0.00114114783522268	0	0.973309435418986	0.00464761701248105	0.022028087421525	1.48601470083239e-05
0	1.71809794722689e-07	5.83020662713307e-10	1.65723590086803e-08	5.90669302703969e-10	1.89555843696787e-07	5275490	5.68651416039678e-05	0	0.9063808921529	0.00307571980553607	0.0874273179105436	0.00311607013102061
0	2.58209861343314e-07	8.76699605797957e-10	1.19899760773112e-08	1.32255098116066e-09	2.72399088007584e-07	3671084	8.1716398556142e-05	0	0.94791015356162	0.00321843810935795	0.0440162122605103	0.00485519606851195
0	2.44139907421662e-07	1.25250910726351e-09	1.81272134594011e-08	1.48959069086611e-10	2.63668589057413e-07	3792640	7.9097458782984e-05	0	0.925934743666038	0.00475031596194715	0.0687499922694772	0.000564948102537067
0	1.04591504901158e-06	4.33261761016169e-09	3.22904905460139e-08	1.38339080939964e-10	1.0826764962487e-06	923637	0.000324750381879291	0	0.966045769567837	0.00400176564760898	0.0298246896999199	0.000127775084634503
0	4.76847481777962e-06	2.15483854010111e-08	1.25098229772298e-07	6.32840147747242e-10	4.91575427310067e-06	203428	0.00147364302682862	0	0.970039296690036	0.0043835359140967	0.0254484302555243	0.000128737140342874
0	1.22837009966018e-07	7.01740830129785e-10	1.68297535085756e-08	5.38307030008178e-11	1.40422335007724e-07	7121374	4.21258161305005e-05	0	0.874768319151374	0.00499735907461718	0.119850973192048	0.000383348581960674
0	2.35291186980677e-06	1.13699915670411e-08	8.92882890145811e-08	9.65997944098492e-10	2.4545361483325e-06	407409	0.000736090700436898	0	0.958597359181383	0.00463223634932629	0.0363768482591873	0.000393556210102976
0	5.15934604075631e-08	3.10302622369915e-10	9.09977609104265e-09	6.44175093139074e-11	6.10679566302895e-08	16375200	1.83202197138188e-05	0	0.844853229983019	0.00508126748449293	0.14901065293757	0.00105484959491762
0	9.01246085934372e-08	4.09141786638866e-10	9.61375087271982e-09	3.13057337244025e-10	1.0046055859004e-07	9954155	3.01377149222182e-05	0	0.897114348738775	0.004072660876877	0.0956967690370075	0.00311622134734042
0	1.9411422372521e-06	1.25646660229719e-08	6.67305637190628e-08	2.81467258706199e-10	2.02071893425284e-06	494873	0.000606032580815374	0	0.960619611341364	0.00621791868725065	0.0330231793189668	0.000139290652418354
0	2.81594585154602e-08	1.25265902043059e-10	1.05368236669053e-08	6.17184173115183e-10	3.94387322575237e-08	25355785	1.18315499241239e-05	0	0.714005164557191	0.00317621522986865	0.267169431261198	0.0156491889517428
0	9.8060166285384e-07	3.85289296593906e-09	3.3531785290509e-08	7.15916568001551e-11	1.01805793276709e-06	982262	0.00030537090010152	0	0.963208115464076	0.00378455178426523	0.032937010961026	7.03217906328459e-05
0	2.47928906819669e-10	1.35844061091044e-12	9.43041953219717e-10	2.03193239733634e-11	1.21264862462366e-09	824641186	3.63794530056083e-07	0	0.204452387761222	0.00112022607647951	0.777671234742369	0.0167561514199296
0	1.20764378030083e-07	4.79494923259548e-10	1.12961929168576e-08	1.94736567215676e-10	1.32734802437416e-07	7533819	3.9819650558659e-05	0	0.909816987048466	0.00361242804791629	0.0851034748191509	0.00146711008446707
0	1.78325551041312e-06	7.98956167682796e-09	4.97007328541502e-08	6.36507232790936e-10	1.84158231217689e-06	543011	0.000552322616054535	0	0.968327887720195	0.00433842224917098	0.0269880594125603	0.000345630618073506
0	1.42643223478145e-07	6.89907934544947e-10	1.4557275001313e-08	3.07927598597105e-10	1.58198334012601e-07	6321179	4.74583777683169e-05	0	0.901673360648563	0.00436103160536442	0.0920191422505976	0.00194646549547468
0	7.84606922264823e-08	2.94015318459943e-10	8.04377292731663e-09	2.96213487197764e-10	8.70946939594567e-08	11481756	2.61280680056153e-05	0	0.900866501270519	0.00337581206263621	0.0923566357677435	0.00340105089910132
0	2.51178610034584e-07	8.72239981708374e-10	1.56503339211356e-08	1.12645193039602e-10	2.67813829130468e-07	3733937	8.03409319873882e-05	0	0.937885137784354	0.00325688925228523	0.0584373628947721	0.000420610068588824
0	9.54784457854263e-07	3.59732454179105e-09	2.7460768940428e-08	3.30828333008996e-09	9.89150834666572e-07	1010968	0.000296701372606512	0	0.965256687243363	0.00363678057553644	0.0277619630677303	0.00334456911336999
0	4.63214671537637e-07	2.41577992234844e-09	3.13411112751826e-08	4.63703161460697e-11	4.97017933051314e-07	2012000	0.000149094301304942	0	0.931987843363818	0.00486054880860612	0.0630583107590745	9.32970685009111e-05
0	4.72416604878583e-07	2.1497652024303e-09	3.54004017051213e-08	5.27546757096502e-11	5.10019526461844e-07	1960709	0.00015299419216197	0	0.926271604061665	0.00421506450418448	0.0694098948538388	0.000103436580312179
0	1.93435994994622e-07	9.37377430276153e-10	1.44868107983465e-08	4.50167177608894e-10	2.09310350400853e-07	4777595	6.27911402373282e-05	0	0.92415876531748	0.00447840934994838	0.0692121090552982	0.00215071627727331
0	3.63694253795806e-06	1.61962983946578e-08	7.24706566431332e-08	7.94455577615038e-09	3.733554048772e-06	267841	0.00111944126319363	0	0.974123446573455	0.00433803774716611	0.0194106354686279	0.00212788021075078
0	2.04779658033319e-06	7.13858599861062e-09	3.826665087875e-08	1.02898848891494e-09	2.09423080569947e-06	477502	0.000628072579356043	0	0.977827551175398	0.00340869114291648	0.0182724133245519	0.000491344357133195
0	1.79132606018716e-06	9.42251398056209e-09	9.13049459084401e-08	3.08873142058255e-09	1.89514225149674e-06	527665	0.000568381624109437	0	0.945219842348197	0.00497192966550157	0.048178412906118	0.00162981508018363
0	2.0738383421918e-10	7.95074142392211e-13	6.61192171370971e-10	1.38718918106624e-11	8.83242971543205e-10	1132191291	2.64972843555533e-07	0	0.234798170945916	0.000900176019519356	0.748596017940265	0.0157056350942995
0	4.08583368617015e-09	1.2372207216854e-11	1.38679306792541e-09	2.39373219668374e-12	5.48739269350909e-09	182235910	1.64621645248886e-06	0	0.744585619141707	0.00225466043855196	0.252723496455031	0.000436223964710095
0	2.20919889265485e-07	7.09586566805282e-10	2.06457688351301e-08	3.09207110819039e-11	2.42306165378503e-07	4127010	7.26892164256698e-05	0	0.911738621757271	0.0029284709520158	0.0852052972027339	0.000127610087979409
0	1.19482011487208e-06	4.5329972326008e-09	3.12977804217733e-08	8.14751532581022e-10	1.23146564405903e-06	812041	0.000369371686162134	0	0.970242345481789	0.0036809774226909	0.0254150658386317	0.000661611256888597
0	2.83298565946845e-07	1.22490922968431e-09	2.34755995888526e-08	2.12466510070785e-10	3.08211541275453e-07	3244525	9.24592020116188e-05	0	0.919169232840822	0.00397424841592674	0.0761671658747916	0.000689352868460241
0	1.37360575333897e-06	6.35030036921059e-09	4.94521300760158e-08	8.4004561999554e-10	1.43024822940419e-06	699179	0.000428982736249139	0	0.960396751486406	0.00443999876291123	0.0345759072162014	0.000587342534481223
0	3.15632637968833e-08	1.01900281257741e-10	6.44997769194184e-09	7.76617912069622e-11	3.81928035612898e-08	26182943	1.14577756527012e-05	0	0.826419137998922	0.00266804925944274	0.168879398486452	0.00203341425518382
0	7.70806743428972e-08	2.57053561030563e-10	8.11823535123241e-09	5.84291236413339e-10	8.60402544915736e-08	11622467	2.58117443172612e-05	0	0.895867577314596	0.00298759647503992	0.0943539207223925	0.00679090548797205
0	5.82291514839566e-06	2.08902412147207e-08	9.64054201235836e-08	6.25312789083764e-09	5.9464639376248e-06	168167	0.00178235420220652	0	0.9792231500056	0.00351305270390069	0.0162122264819604	0.00105157080853926
0	8.44695206173377e-05	3.18183903566748e-07	7.7169791170068e-07	4.8837275493855e-08	8.5608239708099e-05	11681	0.0253565540126502	0	0.986698487264263	0.00371674390983472	0.00901429481942347	0.000570474006478546
0	3.76576989202412e-09	1.20119413286677e-11	1.66909729326577e-09	3.15635284455447e-14	5.446910690147e-09	183590306	1.63407188591425e-06	0	0.691358846554264	0.00220527598339299	0.3064300827045	5.79475784367833e-06
0	9.17441455997706e-07	4.0734332907586e-09	6.30212785023708e-08	5.49004599645588e-10	9.85085172390481e-07	1015141	0.000295482033863426	0	0.931332113924093	0.00413510770939095	0.0639754614816084	0.000557316884907863
0	4.64640543466817e-07	1.76306197136664e-09	2.54900206075061e-08	3.034393590861e-10	4.92197065404775e-07	2031707	0.000147648254895771	0	0.944013233977133	0.00358202454928642	0.0517882417412291	0.00061649973235122
0	2.29460947328754e-07	9.564703647427e-10	1.8384443502953e-08	4.19917594757175e-10	2.49221778791206e-07	4012490	7.47637480053021e-05	0	0.920709853054182	0.00383782817610019	0.0737674034433208	0.00168491532639679
0	2.26459029019186e-08	7.06606004601864e-11	3.88259204461521e-09	1.47121903411881e-10	2.67462774504058e-08	37388381	8.02385114684334e-06	0	0.846693635924088	0.00264188542092291	0.145163828940849	0.00550064971413988
0	3.78871459078112e-06	1.65517459629856e-08	6.40347868297933e-08	5.69206296572071e-10	3.86987032987047e-06	258407	0.00116028968812565	0	0.97902882211248	0.00427708025130124	0.0165470109774806	0.000147086658738543
0	2.25233675448501e-06	1.03665815433868e-08	9.53494469909911e-08	4.81779158050647e-10	2.35853456217743e-06	423992	0.000707310940672667	0	0.954972969488993	0.00439534858196702	0.0404274113765639	0.000204270552476391
0	3.51961825845789e-06	1.95301298453174e-08	1.11963581344311e-07	2.67726796334967e-09	3.65378923761087e-06	273688	0.00109553823314901	0	0.963278949488419	0.00534517143032797	0.0306431416984307	0.000732737382821861
0	7.2878646496265e-07	2.81509282410859e-09	4.44536353481233e-08	2.06162580962575e-10	7.76261355715845e-07	1288226	0.000232851383014543	0	0.938841615129205	0.00362647554638682	0.057266325343646	0.000265583980761811
0	8.21253510564805e-09	5.12141241260852e-11	5.00139583618546e-09	9.3516427569995e-13	1.32660802302353e-08	75380217	3.97981617539234e-06	0	0.619062674363337	0.00386053176501683	0.377006300986071	7.04928855750907e-05
0	1.98042076284321e-06	7.42164255829898e-09	4.56716883704015e-08	2.97542676077956e-10	2.03381163644799e-06	491688	0.000609958011328127	0	0.973748368507703	0.00364912975483842	0.0224562036876562	0.000146298049802492
0	4.53462724694952e-07	1.39900456623144e-09	1.71501382585876e-08	1.04738984362803e-09	4.73059257363399e-07	2113900	0.000141907740898839	0	0.958574888106685	0.00295735585860597	0.0362536785648675	0.00221407746984102
0	2.10873390960292e-06	7.81729046630434e-09	6.11530199300446e-08	2.18137007800716e-10	2.17792235700707e-06	459153	0.000653164014063567	0	0.968231903593097	0.00358933386268506	0.0280786042410079	0.000100158303209892
0	8.89652118783399e-07	4.14979600398475e-09	3.48734909153894e-08	1.11147385141991e-09	9.29786879554193e-07	1075515	0.000278897294467395	0	0.956834451363696	0.0044631690285568	0.0375069724925676	0.0011954071151798
0	2.12732065018844e-07	5.95990977551217e-10	1.58314206824679e-08	4.1881044468345e-10	2.29578287123547e-07	4355813	6.88711223228999e-05	0	0.926621013181282	0.00259602502056515	0.0689587019784161	0.00182425981973665
0	5.7841284683644e-08	2.15861284903665e-10	6.78680237453826e-09	1.69723381683904e-10	6.50136717247699e-08	15381380	1.95039119678109e-05	0	0.889678788309487	0.0033202444836141	0.104390387352212	0.00261057985468678
0	9.89900770843661e-07	4.47551222179993e-09	3.27298390660067e-08	2.27607251644962e-10	1.02733372938311e-06	973394	0.000308152788318083	0	0.963563000543232	0.0043564346169062	0.0318590134149106	0.000221551424950911
0	1.67852372358838e-07	8.36582187914406e-10	2.11579144818606e-08	4.74526992339968e-10	1.90321396020953e-07	5254270	5.7094794260748e-05	0	0.881941683216524	0.00439562868602699	0.111169395161074	0.00249329293637445
0	1.38072317252273e-06	8.72383837227947e-09	5.54796869608425e-08	2.16182209768803e-10	1.44514288006562e-06	691973	0.000433449211011294	0	0.955423295210806	0.00603666149044261	0.0383904510246926	0.000149592274058733
0	1.1370190828652e-07	4.42118321670889e-10	1.18166408180892e-08	1.22265599184042e-10	1.26082933025464e-07	7931288	3.7824166927658e-05	0	0.901802532334462	0.0035065675509119	0.0937211764870885	0.000969723627537674
0	2.61942961507417e-06	1.05548447640218e-08	6.83065139087133e-08	1.00689162161627e-09	2.69929786536852e-06	370467	0.000809462660735227	0	0.970411472064997	0.00391021861626996	0.0253052894921575	0.000373019826575828
0	8.77018160195683e-09	5.8171494013771e-11	4.84712081089992e-09	3.4182863556881e-11	1.37096567704274e-08	72941286	4.11288858759296e-06	0	0.639708327408653	0.00424310360119668	0.353555226951813	0.00249334203833721
0	1.202318129292e-06	5.77932251176259e-09	5.73067213606804e-08	7.1578177093306e-10	1.26611995493538e-06	789815	0.00037976409831364	0	0.94960838789826	0.00456459318031804	0.0452616840428879	0.000565334878534155
0	1.00834834709557e-06	3.66381439845697e-09	3.23649357062054e-08	3.97715509339191e-10	1.04477481270957e-06	957144	0.000313383492664299	0	0.965134625020744	0.00350679816730559	0.0309779057769095	0.000380671035041259
0	9.12930075477151e-07	4.60875596417385e-09	4.25974410554734e-08	8.79431762381999e-10	9.6101570425918e-07	1040566	0.00028826329395415	0	0.949963742976399	0.00479571347663524	0.0443254370003356	0.000915106546630191
0	4.2551261100376e-08	1.77426593095086e-10	7.02567128162355e-09	1.72794380966245e-10	4.99271533560609e-08	20029181	1.4978034232338e-05	0	0.852266917701418	0.00355370937793607	0.140718442958669	0.00346092996197767
0	3.48886620498419e-07	1.46046126161007e-09	3.9448476106438e-08	1.62037422695951e-09	3.91415932093426e-07	2554827	0.000117417908591544	0	0.891344965526706	0.00373122589517248	0.100784032717968	0.00413977586015263
0	2.09733953191857e-06	6.12041892189918e-09	3.6537713829899e-08	4.98172114961639e-09	2.14497938581998e-06	466205	0.000643287507676726	0	0.977790064456399	0.00285336957658428	0.0170340629245401	0.00232250304247655
0	4.34255063122655e-06	1.98536078785822e-08	6.7877853184641e-08	3.19854477299517e-09	4.43348063706277e-06	225556	0.00132916301881081	0	0.979490153836228	0.00447810862477013	0.0153102852456825	0.000721452293319194
0	2.2843944145192e-06	6.56585816428494e-09	5.50591096164103e-08	3.3692046949369e-10	2.34635630276939e-06	426193	0.000703660031738051	0	0.973592293643955	0.00279832102078244	0.0234657922803218	0.000143593054940558
0	5.68954312908611e-06	2.8747687861063e-08	1.49847155161915e-07	1.00881982672152e-09	5.86914679193581e-06	170383	0.00175919999512708	0	0.969398675954659	0.00489810340074681	0.0255313353838423	0.000171885260751636
0	3.49105127318459e-05	1.62129440392449e-07	4.34532673141674e-07	6.30251681892003e-09	3.5513477362199e-05	28158	0.0105976770895686	0	0.983021526610772	0.00456529330369158	0.0122357117752765	0.000177468310259826
0	4.63676090870775e-07	1.71488156988435e-09	2.2245389011221e-08	1.13501839564366e-09	4.88771379847524e-07	2045946	0.000146620699909228	0	0.948656386172657	0.00350855561636878	0.0455128715150233	0.00232218669595125
0	1.44781041309546e-07	8.31936546644147e-10	1.62778300747234e-08	7.6811621194462e-10	1.62658924142858e-07	6147834	4.87964906203953e-05	0	0.890089751130958	0.00511460745869366	0.100073390750004	0.00472225066034501
0	8.98086315444767e-07	3.98132936574873e-09	6.57881588905129e-08	1.12641827807877e-09	9.68982221979107e-07	1032011	0.000290652559806426	0	0.926834667420896	0.00410877441860287	0.0678940824694835	0.00116247569101743
0	6.09939550295495e-09	2.60617761145912e-11	3.80313762177496e-09	2.75723058953907e-10	1.02043179597984e-08	97997730	3.06129071081518e-06	0	0.597726915898203	0.00255399490855399	0.372698855206007	0.0270202339872359
0	3.59174075056707e-09	2.03746468653343e-11	2.84102010255092e-09	1.34009307711252e-11	6.46653643075445e-09	154642290	1.93995905239941e-06	0	0.555435013631869	0.00315078204283111	0.439341853706909	0.00207235061839152
0	6.64176732779624e-07	3.29699780074563e-09	4.11158327754547e-08	4.74257002478543e-10	7.09063820358303e-07	1410310	0.00021269659837686	0	0.936695278633739	0.00464978991465055	0.0579860819223269	0.000668849529283403
0	8.31803294332014e-07	2.75578276997425e-09	3.11284338667824e-08	2.79577756350111e-09	8.68483288532271e-07	1151433	0.000260511160759758	0	0.957765457683997	0.00317309821197768	0.0358422945816139	0.00321914952241159
0	4.76500156788052e-07	1.7587844816659e-09	1.91175181139364e-08	1.20277677173889e-10	4.97496737060828e-07	2010063	0.000149237921154288	0	0.957795541741997	0.00353526837594286	0.0384274241211736	0.000241765760886153
0	1.90946124595926e-09	1.16002525719961e-11	2.05367968649062e-09	9.79984316975003e-11	4.07273961671938e-09	245534970	1.22182113315716e-06	0	0.468839509926084	0.00284826766837114	0.504250180409244	0.024062041996301
0	1.16487317936977e-06	6.29200946541779e-09	4.66215215871399e-08	7.95574306613375e-10	1.21858228472894e-06	820626	0.000365508093801092	0	0.955924925191967	0.00516338497963425	0.0382588210672293	0.000652868761168921
0	1.19703956925297e-08	2.09475868579014e-11	1.58374348879024e-09	3.11175755842998e-11	1.36062043437622e-08	73495883	4.08185300215802e-06	0	0.879774799061989	0.00153956138895599	0.116398625860438	0.00228701368861668
0	5.61395387242154e-07	2.69545617138159e-09	2.98308237615408e-08	3.65928018094147e-10	5.94287595193171e-07	1682687	0.000178270439487149	0	0.944652709871346	0.00453560901015516	0.0501959388061001	0.00061574231239877
0	1.6518609198063e-06	4.9488343790154e-09	2.78429813310198e-08	8.80147739530221e-10	1.68553288325586e-06	593284	0.00050553246651297	0	0.980022956666071	0.0029360651626422	0.0165188004384921	0.000522177732795151
0	1.27447706558971e-06	5.51508903024497e-09	7.5886004474449e-08	7.53494672868545e-10	1.35663165376727e-06	737120	0.000406906963106524	0	0.939442229621117	0.00406528110628258	0.0559370734596373	0.000555415812963042
0	1.78793807717363e-06	6.96662095100521e-09	4.50932835751142e-08	1.04859209216384e-09	1.84104657379191e-06	543169	0.000552161982982469	0	0.971153094454912	0.00378405470571904	0.0244932877945819	0.000569563044787133
0	1.01487406493442e-06	7.28749894433403e-09	5.03285386802645e-08	9.16867305914468e-10	1.07340696986493e-06	931613	0.000321970420192108	0	0.945469978699804	0.00678912951836994	0.046886726184196	0.00085416559762961
0	1.97630573803293e-07	5.65805813277307e-10	1.09326244554782e-08	4.01623609508519e-10	2.09530627681556e-07	4772572	6.28572192823418e-05	0	0.94320613644918	0.00270034896348049	0.052176737007124	0.00191677758021564
0	1.7844370794757e-06	8.00047907635797e-09	5.40747916628341e-08	1.06370769604207e-10	1.8466187209845e-06	541530	0.0005538327057929	0	0.966326756681182	0.00433250187786065	0.0292831384456045	5.76029953533109e-05
0	1.87690791911841e-06	6.44716617202342e-09	3.48126015184323e-08	1.45289696279876e-09	1.91962058377166e-06	520936	0.000575720936953461	0	0.977749423498402	0.0033585627423082	0.0181351470247483	0.000756866734541945
0	1.68752412893329e-07	7.02877478804297e-10	1.33285179254457e-08	2.12323082422618e-10	1.82996131380002e-07	5464596	5.48973375072981e-05	0	0.922163827293732	0.00384094173742249	0.0728349710178752	0.00116025995096977
0	8.97692688340548e-08	3.80291284118083e-10	1.00859035283831e-08	9.84677819199286e-11	1.00333931428476e-07	9966718	3.00997279110149e-05	0	0.894704987196159	0.00379025598522647	0.100523356204505	0.000981400614109519
0	1.02018068980355e-06	3.137433073681e-09	4.85262930100867e-08	2.75350017748175e-09	1.0745979160648e-06	930581	0.000322327589339588	0	0.949360383593031	0.00291963442956445	0.045157628062216	0.00256235391518823
0	7.0637098643437e-06	2.11774485873154e-08	9.08436149891256e-08	5.47258061180335e-10	7.17627818598132e-06	139348	0.00215057537266805	0	0.98431382971503	0.00295103506838476	0.0126588759012417	7.62593153439048e-05
0	4.94033539761832e-07	1.55997525900257e-09	2.33670829549475e-08	1.002286303697e-09	5.19962884279479e-07	1923214	0.000155976740211172	0	0.950132316552598	0.00300016656220425	0.0449399056383181	0.00192761124687946
0	1.00777990526226e-06	3.6510202156005e-09	3.15256284634986e-08	1.57115720828902e-09	1.04452771114964e-06	957370	0.000313309385347127	0	0.964818735304837	0.00349537898959335	0.0301817061691933	0.00150417953637606
0	6.52722781002887e-07	3.11078446791512e-09	5.14483060878163e-08	3.67712906489936e-10	7.07649584465108e-07	1413129	0.000212272417474568	0	0.922381352765523	0.00439593908652751	0.0727030824538738	0.000519625694075521
0	9.17730607747713e-07	4.07498842922993e-09	5.05349926831532e-08	4.72167793686889e-12	9.72345310538033e-07	1028441	0.000291661193563386	0	0.943831988288091	0.00419088608240944	0.0519722696612692	4.85596823031544e-06
0	1.10688235375383e-06	4.8567844290129e-09	4.38697933156377e-08	1.75102377559919e-09	1.15735995527408e-06	864035	0.000347147917728163	0	0.956385564153811	0.00419643379475899	0.0379050554805559	0.00151294657087433
0	7.28175415867575e-07	3.04494872079936e-09	3.04644559523142e-08	4.72384447924757e-11	7.61732058985481e-07	1312798	0.000228493596097334	0	0.955946920282443	0.00399740129732075	0.0399936639044556	6.20145157805103e-05
0	1.1845988389526e-05	6.72159611972152e-08	1.87475686938641e-07	1.41556443444031e-09	1.21020956020963e-05	82630	0.00362406780691282	0	0.978837779753952	0.00555407620359339	0.0154911755040315	0.000116968538423636
0	2.98800218845936e-06	1.23349377130168e-08	6.06409294943755e-08	3.12256385119685e-09	3.06410061951795e-06	326360	0.000918809230243456	0	0.975164513014406	0.00402563076239883	0.0197907761605804	0.00101908006261495
0	1.35990859410541e-06	4.69927917045341e-09	3.50785971128374e-08	1.39833330590403e-10	1.39982630371929e-06	714374	0.000419860019154172	0	0.971483812307412	0.00335704448328166	0.0250592498652402	9.98933440662391e-05
0	4.29937849350458e-06	1.5741211045821e-08	7.17923486198362e-08	2.18668022593121e-09	4.38909873339617e-06	227837	0.00131586599776556	0	0.979558391063542	0.00358643357144095	0.016356968248077	0.000498207116940206
0	1.86837081519128e-06	1.21015289086862e-08	7.34292310448009e-08	3.79794300288177e-10	1.95428136944505e-06	511697	0.000586113152253542	0	0.956039823335075	0.00619231657114075	0.0375735204729768	0.000194339620807021
0	1.95686588459765e-08	6.00351025944067e-11	4.09228038006126e-09	6.56741684766598e-11	2.37866484971088e-08	42040391	7.13596918844317e-06	0	0.822674066435	0.00252389917821772	0.172041066674806	0.00276096771197684
0	5.80803983885555e-08	2.34359461183007e-10	8.73330226309146e-09	3.19417961976672e-10	6.73674780748067e-08	14843958	2.02100398615235e-05	0	0.862142981277427	0.00347882194614392	0.129636770036037	0.00474142674039218
0	4.82629616188272e-07	1.83092425940961e-09	2.40158657823145e-08	2.04867445852134e-10	5.08681273675848e-07	1965868	0.000152592777438287	0	0.948785892393245	0.00359935455492381	0.0472120107916895	0.000402742260142023
0	9.52903811403754e-08	3.65242572655935e-10	8.85988525496605e-09	1.33806863263345e-10	1.04649315831261e-07	9555724	3.13943035871178e-05	0	0.9105686012704	0.00349015729108885	0.0846626199568467	0.00127862148166453
0	6.18539057684632e-08	2.97520683479356e-10	9.4495665683099e-09	1.1555587047564e-10	7.17165488907281e-08	13943783	2.15147340111299e-05	0	0.862477443842254	0.00414856386819001	0.1317627062996	0.00161128598995622
0	6.69757790700398e-07	1.62237792226554e-09	1.39753858874135e-08	3.45488799950565e-10	6.85701043310028e-07	1458361	0.000205689226584371	0	0.976748974257545	0.0023660134953769	0.0203811646835934	0.000503847563484541
0	5.51042516252215e-07	1.82272935372221e-09	3.80139849436014e-08	2.08799592560191e-10	5.91088030142099e-07	1691795	0.000177310740053893	0	0.932251184514332	0.00308368510403437	0.0643118841950881	0.000353246186545167
0	3.01334674026837e-06	1.48044089157868e-08	1.10081584729398e-07	3.63000346242049e-09	3.14186273737598e-06	318283	0.000942116231490875	0	0.959095604152669	0.00471198462608559	0.0350370445595393	0.00115536666170598
0	2.65152953002926e-07	7.14861919529009e-10	1.1360741233082e-08	2.16762756381208e-10	2.77445318911918e-07	3604314	8.32301434170457e-05	0	0.955694455551817	0.00257658670303952	0.0409476767445075	0.00078128100063575
0	2.33644643547162e-06	7.30494687226273e-09	4.05315899794346e-08	1.3375370715569e-10	2.38441672603047e-06	419390	0.000715070086080294	0	0.979881750519879	0.00306362004280345	0.0169985344998442	5.60949374727633e-05
0	2.23675349126815e-07	9.61792525504976e-10	2.19562950773163e-08	5.03639762503077e-10	2.4709707649214e-07	4046992	7.41263846009144e-05	0	0.905212446469113	0.00389236707758285	0.0888569601430098	0.00203822631029428
0	3.64121516191598e-08	2.62672214790113e-10	1.05997506940793e-08	8.29372331180687e-12	4.72828682513411e-08	21149309	1.41847602160849e-05	0	0.770091852837779	0.00555533588600906	0.224177404757561	0.000175406518651111
0	1.14659724862181e-05	4.22855245422948e-08	1.60977787601291e-07	1.64956379723406e-09	1.1670885362159e-05	85683	0.00349516368571301	0	0.982442388080923	0.00362316338736383	0.0137931084580127	0.000141340073700194
0	1.27571858136368e-06	4.8802675026472e-09	3.72887467306259e-08	7.80307320162354e-10	1.31866790291711e-06	758341	0.000395522392087178	0	0.96742976646476	0.00370090717446845	0.0282775872895193	0.000591739071252274
0	2.63031817283411e-06	9.0824378577835e-09	4.71008613140161e-08	6.50658338057134e-09	2.69300805538648e-06	371332	0.000807577238274182	0	0.976721242096926	0.00337259958789097	0.0174900558577262	0.00241610245745721
0	3.57349856455962e-06	1.87891348961097e-08	8.25010026163618e-08	1.61553270147437e-09	3.67640423477357e-06	272005	0.00110231530148119	0	0.972009152519028	0.0051107369310456	0.0224406777241793	0.000439432825746886
0	8.99751231432993e-08	3.48109272004637e-10	1.05054139442307e-08	1.2544389522809e-09	1.02083085311816e-07	9795942	3.06244582215509e-05	0	0.881391102830286	0.00341005829654665	0.102910427443897	0.0122884114292704
0	7.85690820580046e-06	3.32043613237675e-08	9.08939273130402e-08	8.74806877593137e-09	7.98975456321319e-06	125160	0.00239406558728872	0	0.983372911350194	0.00415586750019188	0.0113763103226648	0.00109491082694951
0	5.66855186415348e-07	2.26291518376917e-09	4.14288199218844e-08	1.87057637502125e-10	6.10733979158504e-07	1637374	0.000183203465886073	0	0.928154001184584	0.00370523871438612	0.0678344767700119	0.000306283331017313
0	2.16416214187547e-06	8.98389590230006e-09	5.4872600909706e-08	6.55891783425655e-10	2.22867453047091e-06	448697	0.000668379638941063	0	0.971053472495241	0.00403104884965048	0.0246211818547196	0.000294296800388825
0	1.30136174351631e-06	8.98548451177437e-09	9.9131197208183e-08	1.86808776768734e-09	1.41134651300395e-06	708543	0.000423314629754423	0	0.922071037499111	0.00636660411102686	0.0702387374714869	0.00132362091837478
0	1.30454538580509e-07	3.91718879991925e-10	1.23080267945056e-08	1.17908944270573e-10	1.43272193199277e-07	6979721	4.2980737341769e-05	0	0.910536341124198	0.00273408866888137	0.0859065986194989	0.000822971587421531
0	2.73492670033644e-07	1.379560298635e-09	1.92617772738198e-08	2.36068703990694e-10	2.9437007631009e-07	3397084	8.8307136581145e-05	0	0.929077688404533	0.00468648279719087	0.0654338834818573	0.000801945316418706
0	1.80880888769175e-07	5.58680519106974e-10	1.0908486001481e-08	2.51360163254642e-10	1.92599415453018e-07	5192124	5.77781609709671e-05	0	0.939155959241729	0.00290073839421002	0.0566382092895916	0.00130509307446968
0	8.51372989994946e-08	3.3392365649846e-10	1.91089855418204e-08	2.3870242785934e-10	1.04818910625673e-07	9540263	3.14451804358518e-05	0	0.812232244079842	0.00318571958538055	0.182304752336742	0.00227728399803533
0	2.78691132678566e-06	1.41974799417205e-08	1.38889147528328e-07	3.27732982164905e-09	2.94327528407735e-06	339758	0.00088259416909342	0	0.946874164935369	0.00482370100361546	0.047188636509706	0.00111349755130921
0	1.67048756337332e-07	6.3803077607174e-10	1.17673657651672e-08	1.77118380634368e-10	1.79631271259205e-07	5566959	5.38879342150134e-05	0	0.929953649864689	0.00355189144740323	0.0655084478480757	0.000986010839831942
0	9.74644135369241e-08	3.59280251125612e-10	1.00208977001795e-08	3.13368458056671e-10	1.08157959946286e-07	9245737	3.24468633289277e-05	0	0.901130287454826	0.00332181053806895	0.092650579810826	0.00289732219627939
0	1.04820351826675e-06	3.96088838399986e-09	4.07160229984327e-08	4.39568324540639e-11	1.09292438648164e-06	914976	0.000327823749147083	0	0.959081461839412	0.00362411931968214	0.0372541993774212	4.02194634850911e-05
0	6.43233469320577e-07	2.99314325613989e-09	2.62959062881933e-08	1.18850925614793e-10	6.72641369790525e-07	1486676	0.000201772120088761	0	0.956279970589519	0.00444983521764655	0.0390935013354626	0.000176692857371835
0	1.84541703253702e-09	6.03049893814457e-12	1.10875739882435e-09	1.89715138683491e-11	2.97917644416787e-09	335663234	8.93752546082816e-07	0	0.619438649278282	0.00202421677640143	0.372169094245792	0.00636803969952444
0	3.05731353658422e-06	8.16436021558391e-09	5.54512724574048e-08	3.541957198254e-10	3.12128336497704e-06	320381	0.000935948197858916	0	0.979505280068256	0.00261570618906111	0.0177655361508047	0.000113477591877662
0	3.96580764463012e-08	2.00013453169808e-10	7.81537781187509e-09	1.4826621233801e-10	4.78217339236841e-08	20910994	1.43464175998975e-05	0	0.829289805961222	0.00418248015617747	0.163427319978552	0.00310039390404829
0	5.69374659373772e-08	3.13285943541644e-10	1.76601946778355e-08	3.05504536883152e-10	7.52164510956375e-08	13294964	2.25646815830149e-05	0	0.756981552678966	0.00416512530142244	0.234791650238598	0.00406167178101375
0	2.98697778505369e-06	1.15753529734563e-08	6.24725274875408e-08	5.14199474414622e-10	3.06153986498911e-06	326633	0.000918041707063333	0	0.975645562944294	0.0037808924540976	0.0204055900764053	0.000167954525203105
0	1.56701263924085e-07	5.93293115907839e-10	2.24668935623582e-08	6.33282596904491e-10	1.80394733199256e-07	5543399	5.41169604567626e-05	0	0.868657643962367	0.00328886051929528	0.124542957346445	0.00351053817189328
0	1.76573550422265e-08	1.09496836975272e-10	7.52697194143749e-09	7.96586902675507e-11	2.53734825109068e-08	39411224	7.61201588350691e-06	0	0.695897972800401	0.00431540435682034	0.296647176366194	0.00313944647658474
0	1.27081699714956e-06	6.82546524404269e-09	5.33462782367647e-08	7.23920631107806e-12	1.33099597983668e-06	751317	0.000399219350429525	0	0.954786503040751	0.00512808854980932	0.0400799694701638	5.43893927610989e-06
0	6.25594309924542e-08	2.74864342853894e-10	8.43251566551515e-09	3.69827773250063e-11	7.13037937781483e-08	14024499	2.139091009834e-05	0	0.877364690960191	0.00385483476109415	0.118261809347084	0.00051866493163145
0	1.13102868034043e-06	5.53016669185821e-09	4.94202475459268e-08	2.63650405965729e-09	1.18861559863787e-06	841315	0.000356521322674497	0	0.95155126824565	0.00465261157450372	0.0415779900605052	0.00221813011934108
0	1.80044621966367e-07	1.00283891188865e-09	1.88439936300967e-08	3.48135767010206e-11	1.99926268085054e-07	5001844	5.99760877906252e-05	0	0.900555108095009	0.00501604377200709	0.0942547160540204	0.000174132078963281
0	5.66631713255931e-07	2.81923002654999e-09	3.22994556289504e-08	1.92340744640511e-10	6.01942739656072e-07	1661288	0.000180566572137608	0	0.941338230243766	0.00468355184109505	0.0536586846240643	0.000319533291074177
0	2.6185262047698e-07	1.10309388480505e-09	1.5527081981449e-08	1.66699335961177e-10	2.78649495679196e-07	3588738	8.35913664117838e-05	0	0.939720417719495	0.00395871480806489	0.0557226272511367	0.000598240221303307
0	1.03122161019488e-07	5.80460788713224e-10	2.62576554288488e-08	8.0627226795415e-10	1.30766549505004e-07	7647216	3.92291979262049e-05	0	0.788597400557255	0.00443890881047536	0.200797952750478	0.00616573788179139
0	5.14112597352318e-07	2.00979412182655e-09	2.47684392903992e-08	2.88556072870145e-10	5.41179386837414e-07	1847816	0.000162340681312489	0	0.949985549813213	0.00371372999546702	0.0457675216255796	0.000533198565740708
0	4.10434344465285e-06	1.89025662634391e-08	1.39260100809101e-07	1.87625439284166e-09	4.26438236611823e-06	234501	0.00127849945988245	0	0.962470785280199	0.00443266213968653	0.0326565698975691	0.000439982682544851
0	1.74338971056692e-07	6.83210959721924e-10	1.51898600882981e-08	2.10116485316798e-10	1.90422158590029e-07	5251490	5.71250213173835e-05	0	0.915539306704514	0.00358787530180692	0.0797693934401891	0.00110342455348997
0	2.15265209339915e-08	9.98239518300637e-11	7.56001604102305e-09	4.31566899651456e-10	2.9617927826496e-08	33763334	8.88533898557586e-06	0	0.726807123715588	0.00337038946191103	0.255251349294595	0.0145711375279056
0	3.35868885404991e-06	1.41949185416412e-08	6.47211533545416e-08	1.86199873069117e-09	3.43946692467678e-06	290743	0.00103130968614984	0	0.976514363302253	0.00412706935478823	0.0188172047505948	0.000541362592363392
0	1.68084794712939e-09	5.24299937284066e-12	9.06475931732966e-10	6.63231262855099e-12	2.59919919086375e-09	384733884	7.79759456337459e-07	0	0.646679159118552	0.00201715951254138	0.348752005971398	0.00255167539750849
0	1.24886203430918e-06	5.79281500848398e-09	6.87712106971623e-08	1.09544366460709e-09	1.32452150367944e-06	754990	0.000397277778536931	0	0.942877885213584	0.00437351525995759	0.0519215509194229	0.000827048607035841
0	4.2720731273669e-07	1.93059614574944e-09	2.18146437611992e-08	7.70643589149878e-11	4.51029617002554e-07	2217149	0.000135299761779062	0	0.947182394752297	0.00428041989477269	0.0483663221634416	0.000170863189488843
0	8.91626453967134e-07	3.85044693016792e-09	3.16680453322294e-08	7.62359210103871e-10	9.27907305439635e-07	1077694	0.000278333578808909	0	0.96090034935622	0.00414960299115611	0.0341284578174814	0.000821589835142716
0	3.75450080739163e-06	1.57260255089382e-08	1.04732274661649e-07	3.12605052315772e-10	3.87527171261453e-06	258046	0.0011619082277563	0	0.96883550001674	0.00405804461600663	0.0270257887519814	8.06666152719564e-05
0	7.30132486655285e-07	3.03840636593893e-09	2.79411336561937e-08	5.47907590643098e-10	7.61659934268061e-07	1312922	0.000228471963600096	0	0.958606923911426	0.0039891902268153	0.0366845259926197	0.000719359869138483
0	1.28344415106053e-06	6.54221288075587e-09	4.73056040515696e-08	4.24311230730947e-09	1.34153508030016e-06	745415	0.000402379817554643	0	0.956698166084008	0.00487666180096616	0.0352622937306904	0.00316287838433573
0	5.24437044290685e-07	1.62184348779354e-09	1.76384598498893e-08	5.59570343905719e-10	5.44256917972273e-07	1837368	0.000163263790846191	0	0.963583607250357	0.00297992259581378	0.0324083337619383	0.00102813639189098
0	1.61021905531896e-07	4.03854601653806e-10	7.72463812396798e-09	1.61200625510607e-10	1.69311598883028e-07	5906270	5.07921939912892e-05	0	0.95103883368995	0.00238527427723847	0.0456237976306908	0.000952094402120524
0	1.02200839890443e-07	3.89990284138089e-10	9.32357509582273e-09	9.48110154722463e-11	1.12009216285876e-07	8927837	3.36022021870663e-05	0	0.912432416539728	0.00348176959959022	0.0832393565903237	0.000846457270357685
0	1.11370741057572e-07	4.72699886056596e-10	1.22366590813488e-08	2.79825660513394e-10	1.24359925685491e-07	8041176	3.73072840984534e-05	0	0.89555168551026	0.00380106278972911	0.0983971244265264	0.00225012727348422
0	2.01693303108091e-06	8.06365576778805e-09	5.02077369332238e-08	1.97784923834308e-09	2.07718227302027e-06	481421	0.000622961208169293	0	0.970994725536652	0.00388201645687228	0.0241710790551956	0.000952178951280593
0	9.23128606423321e-08	4.49584261806791e-10	1.21768252019926e-08	8.43285505173856e-11	1.05023598656649e-07	9521670	3.15065849318952e-05	0	0.878972553055703	0.00428079276998121	0.115943705583752	0.000802948590564668
0	4.85835271109948e-08	1.04548774648011e-10	3.71617531021862e-09	8.1687869314459e-11	5.24859390651759e-08	19052722	1.57456581600934e-05	0	0.925648430347504	0.00199193872702143	0.0708032546698641	0.00155637625561049
0	9.40057347156641e-07	4.50225619244123e-09	3.59549894264524e-08	9.27950321532562e-11	9.80607387807688e-07	1019776	0.000294139093208967	0	0.958648036762498	0.00459129336411261	0.0366660397152787	9.4630158111204e-05
0	3.56719244181542e-08	1.24078778320116e-10	6.13354468750596e-09	9.75130909417396e-11	4.2027060974922e-08	23794193	1.26080390593364e-05	0	0.848784654235994	0.00295235439837573	0.145942746059876	0.00232024530575495
0	1.56354219257788e-06	5.25853959037158e-09	3.06915853827677e-08	8.46299471025088e-10	1.60033861702205e-06	624868	0.000479986738775473	0	0.977007100839299	0.00328589183216538	0.0191781820774152	0.000528825251120857
0	6.5751453346694e-07	2.97571632183452e-09	4.81812712267227e-08	2.32095958933856e-10	7.08903616974431e-07	1410629	0.000212648547541217	0	0.927509068543313	0.00419763173805594	0.0679658984282775	0.000327401290353731
0	1.74936834169494e-07	9.87467737890893e-10	3.33480813575584e-08	1.24332506639456e-09	2.10515708331338e-07	4750239	6.31527249226327e-05	0	0.830991832182684	0.0046907080983082	0.158411368072689	0.00590609164631859
0	9.79200614981985e-06	3.81237342636875e-08	9.47025053822589e-08	1.50127862464071e-09	9.92633366809043e-06	100742	0.00297348528991392	0	0.986467559648695	0.00384066620551367	0.00954053213893999	0.000151242006851611
0	7.91747657453644e-07	4.32213853898703e-09	3.43398169761915e-08	3.43436338856539e-10	8.30753049307679e-07	1203727	0.000249194964112687	0	0.953048150847546	0.00520267550337486	0.0413357700038647	0.000413403645214119
0	9.21248916228351e-07	5.37512296636015e-09	4.41803150540904e-08	2.73389175763365e-10	9.71077743424565e-07	1029784	0.000291281033914959	0	0.948687087585295	0.00553521384127748	0.0454961668653695	0.000281531708057937
0	2.13361447517716e-07	6.16453042917349e-10	1.05189728674504e-08	1.05235336032348e-09	2.25549226788408e-07	4433622	6.76624864485165e-05	0	0.945963994449314	0.00273311973485795	0.0466371488709137	0.00466573694491407
0	1.03598570266549e-09	5.04266022448613e-12	1.19755947721634e-09	8.19785342710102e-11	2.32056637437733e-09	430929281	6.96169682012915e-07	0	0.446436574322714	0.00217302994655312	0.516063444872451	0.0353269508582823
0	2.48980046266428e-06	1.3336355944151e-08	6.8181529035783e-08	7.05152171910019e-10	2.57202349981613e-06	388799	0.000771310429321215	0	0.968031770643728	0.00518516100070795	0.0265089059414338	0.00027416241413052
0	6.48438445052969e-08	2.78358581014296e-10	9.21653420817945e-09	1.95375437036336e-10	7.4534112731527e-08	13416675	2.23599846769229e-05	0	0.869988816246669	0.0037346467384263	0.123655248186526	0.00262128882837959
0	6.7012613784805e-07	4.10342320344707e-09	4.35797438753906e-08	5.0209753653059e-11	7.17859514680541e-07	1393030	0.000215334743854934	0	0.933505963414398	0.005716192541201	0.0607079003400607	6.99437043408182e-05
0	2.0590893977292e-08	7.33709707753726e-11	3.78898608417612e-09	1.85524128925855e-10	2.46387751611693e-08	40586433	7.39160532092775e-06	0	0.835710941091877	0.00297786599761684	0.153781430261499	0.00752976264900704
0	4.01632952208343e-06	1.44915281866176e-08	6.04605232978421e-08	4.10604911411088e-09	4.095387622682e-06	244177	0.00122786435955935	0	0.980695819814292	0.00353849977627449	0.0147630771170441	0.00100260329238918
0	1.04693923883869e-06	6.52640125131138e-09	4.675055548888e-08	2.12468216060528e-10	1.10042866379494e-06	908737	0.000330074294256133	0	0.951392192228265	0.00593078085480291	0.0424839492345246	0.000193077682407699
0	4.86639687990471e-06	1.95873281281442e-08	7.02404871790311e-08	2.09756135715143e-09	4.95832225656904e-06	201681	0.00148639458440314	0	0.98146038681884	0.00395039432989535	0.0141661803215741	0.000423038529690658
0	1.72214442406813e-07	6.33836851439382e-10	1.52521059184268e-08	6.59789427202626e-10	1.88760174603882e-07	5297728	5.66264543817585e-05	0	0.912345216718567	0.00335789502615954	0.0808015035503845	0.00349538470488921
0	5.23685426621569e-08	3.24685166487918e-10	1.00210721311782e-08	3.50931725036831e-11	6.27493931323267e-08	15936409	1.88246413508342e-05	0	0.834566520057357	0.00517431564323208	0.159699905145627	0.000559259153784614
0	2.16612704502671e-06	1.17298860975021e-08	8.61214608835343e-08	4.74466590476501e-10	2.26445285859822e-06	441608	0.000679105929843327	0	0.956578555743315	0.00518000896020564	0.0380319071587327	0.000209528137746357
0	3.45131066508346e-06	1.32345856357314e-08	8.81619811327225e-08	1.47462544241148e-09	3.55418185729432e-06	281359	0.00106568820258401	0	0.971056294713862	0.00372366585816923	0.024805140725083	0.000414898702885751
0	7.90012896607305e-06	2.62712223716027e-08	1.30938684131445e-07	3.99987729740944e-09	8.06133874987351e-06	124049	0.00241548937202352	0	0.980002107738868	0.00325891557057007	0.0162427964131267	0.000496180277434961
0	6.37598056948493e-07	2.97680480397259e-09	3.48793600770027e-08	7.51667418532038e-10	6.76205889248001e-07	1478840	0.000202841260298792	0	0.942905211395833	0.00440221661967933	0.0515809764919255	0.00111159549256212
0	7.01665833061277e-07	3.10985841424839e-09	2.77362111020807e-08	1.87391745438744e-10	7.32699294323045e-07	1364816	0.00021978571242065	0	0.957645023678588	0.00424438570958587	0.0378548352877925	0.000255755324033551
0	2.30187065523804e-06	1.05835200822865e-08	7.94640456645336e-08	1.5497666551252e-09	2.39346798763998e-06	417804	0.000717783525691851	0	0.961730287233855	0.00442183481748678	0.0332003795642519	0.00064749838440635
0	1.89941068384976e-08	1.13363595389508e-10	7.55512412594406e-09	1.2970685406942e-10	2.67923014139006e-08	37324155	8.03765822698921e-06	0	0.708938980084888	0.00423120036006657	0.281988620881379	0.00484119867366544
0	7.53906374061987e-06	3.95286191328165e-08	2.36071486624711e-07	9.24789384334087e-09	7.82391174022074e-06	127813	0.0023444302247857	0	0.963592636387175	0.00505228336480458	0.0301730763923535	0.00118200385566721
0	1.13311909552278e-06	4.99903422182865e-09	3.46300002628791e-08	2.8014835400038e-10	1.17302827836149e-06	852494	0.000351846777321252	0	0.965977646426006	0.00426164851610517	0.029521880164092	0.000238824893796846
0	4.54902393497821e-08	1.6283957376536e-10	5.46114024790989e-09	2.34056996912423e-10	5.13482761683697e-08	19474850	1.54043645980151e-05	0	0.885915608941198	0.00317127634881867	0.106354889694893	0.00455822501509021
0	6.62191716183683e-07	3.4461320076463e-09	3.03789612740505e-08	2.68813579602231e-10	6.96285623044982e-07	1436192	0.000208863944522353	0	0.951034595957618	0.00494930800463141	0.0436300280640549	0.000386067973695423
0	5.99868703259782e-07	3.68581433113986e-09	6.17810873896623e-08	1.13736590243976e-09	6.66472970883024e-07	1500436	0.000199921970844841	0	0.900064562955949	0.0055303282986202	0.0926985640660074	0.00170654467942315
0	9.09019496911901e-08	4.54126368010197e-10	1.7951998762719e-08	7.13577722364847e-10	1.10021652544284e-07	9089120	3.30059528802495e-05	0	0.826218726851078	0.00412760904338725	0.163167870574324	0.00648579353121086
0	3.80926360168472e-07	1.76617182214049e-09	2.61163433597072e-08	2.65101485964369e-10	4.09073976836284e-07	2444546	0.000122714688085113	0	0.931191866846429	0.00431748759918632	0.0638425928769341	0.000648052677451213
0	3.57977922113496e-07	1.24387039570049e-09	2.00979739787525e-08	3.86452698864328e-10	3.79706219186813e-07	2633615	0.000113905399644065	0	0.942776030585301	0.00327587575037457	0.0529303260341501	0.00101776763017462
0	4.01896257942294e-07	2.13383475606353e-09	2.25771078609651e-08	4.3678590809862e-10	4.27043986467422e-07	2341679	0.000128105017154545	0	0.941112088398309	0.00499675636159864	0.0528683427853104	0.00102281245478197
0	1.0768647986865e-09	5.7346907765739e-12	1.77344244616133e-09	4.28038251648071e-11	2.89884576078921e-09	344964887	8.69653343338328e-07	0	0.37148054348132	0.00197826695512514	0.611775372856856	0.0147658167066998
0	8.09263290126117e-07	2.80578612516639e-09	5.16754039720307e-08	1.44736145882921e-10	8.63889216369197e-07	1157556	0.000259133296030223	0	0.936767440537497	0.00324785409054961	0.0598171652022872	0.000167540169665766
0	3.10795490773752e-06	1.40256088719649e-08	7.39824407877666e-08	4.44576739466704e-11	3.19600741507119e-06	312890	0.000958344251228871	0	0.972449216820194	0.00438847820121608	0.0231483945997411	1.39103788486298e-05
0	3.87280290105581e-07	1.75413245285839e-09	2.12190059205174e-08	9.48427099789727e-10	4.11201855578746e-07	2431896	0.000123352973428026	0	0.941825249208817	0.00426586706519	0.0516024079965609	0.00230647572943187
0	9.97684501340012e-08	3.36084520081018e-10	9.52751686140765e-09	2.40444310589273e-10	1.09872495826079e-07	9101459	3.29612073359797e-05	0	0.908038443869775	0.00305885943114479	0.0867143026994588	0.00218839399962189
0	5.81438631298687e-09	2.40837400547966e-11	2.51640865210889e-09	4.38087750512711e-11	8.39868748020183e-09	119066223	2.51960308295107e-06	0	0.692297019825191	0.00286755997428991	0.29961927480226	0.00521614539825911
0	2.72946810885919e-07	1.18402715324916e-09	1.75863583503288e-08	1.85679516453838e-10	2.91902875905951e-07	3425797	8.75670413301721e-05	0	0.935060369099826	0.00405623668343249	0.0602472938841309	0.000636100332610847
0	1.2097453474862e-07	5.31592827435877e-10	1.7136832444687e-08	6.81178601619424e-10	1.39324138622363e-07	7177507	4.17963710220848e-05	0	0.86829558714532	0.00381551131549972	0.122999737261153	0.00488916427802763
0	2.60520345969168e-06	1.04066665623798e-08	6.06580393003416e-08	1.37327843965373e-09	2.67764144399406e-06	373463	0.000802970954822624	0	0.972947093246987	0.0038865048887415	0.0226535331817475	0.000512868682524312
0	1.91771602348203e-08	5.75289606954142e-11	3.36226694314298e-09	1.25536158730602e-10	2.27224922973893e-08	44009257	6.81672453439752e-06	0	0.843972570606776	0.0025318068080949	0.14797086953042	0.00552475305470893
0	2.26264203398897e-07	1.12103571849005e-09	1.96411385257535e-08	2.97682278325127e-11	2.47056145870973e-07	4047663	7.41141063300699e-05	0	0.915841225488335	0.00453757470609745	0.0795007080536716	0.000120491751895374
0	7.19730741639004e-07	2.53225407709725e-09	2.3614859894341e-08	2.96698318042972e-10	7.46174553928485e-07	1340169	0.000223827396601761	0	0.964560822732082	0.00339364839468909	0.0316479029873274	0.000397625885901502
0	5.46555725154845e-07	1.42901141417608e-09	2.3758750525838e-08	2.01166204951717e-10	5.71944653299811e-07	1748421	0.000171568725468974	0	0.955609466757866	0.0024985134591808	0.0415402965807319	0.000351723202220874
0	2.47782927796485e-08	1.000647143296e-10	7.80643000105626e-09	2.09360648975949e-10	3.28941481440103e-08	30400544	9.8681959209701e-06	0	0.753273581403274	0.0030420217569252	0.237319719205975	0.00636467763382624
0	6.05465094366958e-08	3.24875842305958e-10	9.70041870988188e-09	1.33133904673323e-10	7.07049378935569e-08	14143284	2.1211257162701e-05	0	0.856326463759091	0.00459481122513739	0.13719577442364	0.00188295059213191
0	2.25647448331396e-07	1.05224940146055e-09	1.81239681911202e-08	2.19291452883951e-11	2.44845595069265e-07	4084207	7.34509898410174e-05	0	0.921590802021829	0.00429760397021999	0.0740220308476169	8.95631603345429e-05
0	9.91350008424678e-11	4.63966857130594e-13	3.97919565995034e-10	2.29844627031946e-13	4.97748378321665e-10	2009047229	1.49324508535997e-07	0	0.199166898698368	0.000932131328473681	0.799439201262215	0.000461768710943769
0	8.79735513687042e-09	4.27667922560167e-11	3.46074634385355e-09	1.90485290593045e-11	1.23199168020393e-08	81169379	3.69596822902274e-06	0	0.714075856049143	0.00347135398259651	0.280906632687706	0.00154615728055496
0	1.08003530832687e-07	5.34398503802081e-10	1.70911665652679e-08	4.86049301839725e-10	1.26115145203597e-07	7929262	3.78338302382542e-05	0	0.856388268501211	0.00423738562834275	0.135520333721033	0.00385401214941362
0	2.83336181937611e-05	1.54846400169045e-07	4.32584471741847e-07	1.08040168540949e-08	2.89318530825261e-05	34564	0.00864212179691726	0	0.979322621089684	0.00535210792503877	0.0149518411595666	0.000373429825710688
0	1.61699085066646e-09	7.19026459114721e-12	1.91139010069675e-09	8.7226706943675e-11	3.62279792289803e-09	276029749	1.0868388014007e-06	0	0.44633757804878	0.00198472692768782	0.527600529031922	0.0240771659916098
0	9.44760090947283e-08	6.05857161812286e-10	1.48647213909302e-08	2.60745547124727e-10	1.10207333194596e-07	9073806	3.30616552230989e-05	0	0.857257011454128	0.0054974305633774	0.134879603380687	0.00236595460180787
0	1.13040436259051e-07	4.68236953337157e-10	2.8096707608391e-08	7.45480037775829e-10	1.42350860858555e-07	7024896	4.27043494406476e-05	0	0.794097314039935	0.00328931592343804	0.197376450264737	0.0052369197718907
0	1.08619066643208e-06	5.80305318206127e-09	6.59098183692005e-08	7.04065399185348e-11	1.15797394452326e-06	863577	0.000347332050737781	0	0.938009591294618	0.00501138493617006	0.0569182222803259	6.0801488886282e-05
0	7.26680245421512e-08	4.14909027073668e-10	1.15067865898246e-08	1.18672237035628e-10	8.47083923960851e-08	11805206	2.54121958954689e-05	0	0.85786098031899	0.00489808642730002	0.135839983080075	0.00140095017363489
0	1.48519615340152e-07	6.06734454657621e-10	1.43203581583423e-08	1.89944081818593e-10	1.63636652034971e-07	6111100	4.90897946755497e-05	0	0.907618271904097	0.0037078151325655	0.0875131456202238	0.00116076734311333
0	1.58051862663129e-07	5.6225069514596e-10	2.34517959638824e-08	4.47328139519151e-11	1.82110642136109e-07	5491167	5.4631705241448e-05	0	0.867889217286935	0.00308741262207913	0.128777734726533	0.00024563536445323
0	1.75970750346901e-08	7.98633346017336e-11	5.49926056880828e-09	1.11659433535515e-10	2.32878583716356e-08	42940831	6.98633319640152e-06	0	0.755633032195144	0.00342939798616288	0.236142820909041	0.00479474890965136
0	9.77137532352486e-06	4.97381289963561e-08	2.53041819694217e-07	6.86438901231766e-10	1.00748417111167e-05	99257	0.00301790468157004	0	0.969878793504323	0.00493686456050964	0.0251162079712884	6.81339638789902e-05
0	1.69030669944113e-07	6.38487731216957e-10	2.03853205861913e-08	1.23371508540398e-09	1.91288193346925e-07	5227714	5.73848169340696e-05	0	0.883644029391581	0.00333783136348086	0.106568629404221	0.00644950984071707
0	1.93666610238672e-06	6.09049279989593e-09	3.72435520309337e-08	1.33983851260104e-09	1.98133998573015e-06	504709	0.000594225962356587	0	0.977452691781735	0.00307392615288663	0.0187971535926021	0.000676228472776362
0	2.65020120355645e-08	1.67723854107699e-10	1.06014409077595e-08	2.16134437230086e-10	3.74873112346618e-08	26675693	1.12461303388711e-05	0	0.706959532778121	0.00447415001459526	0.282800781346972	0.00576553586031109
0	7.02901539633238e-07	2.01717467023853e-09	2.08158332120879e-08	1.28650768691654e-09	7.27021055202481e-07	1375476	0.000218082612389647	0	0.9668241856317	0.00277457531085772	0.0286316786331457	0.00176956042429644
0	9.5528808914393e-08	5.11002896465759e-10	2.08701140415385e-08	1.88424725081777e-10	1.17098350577479e-07	8539830	3.51288901871971e-05	0	0.815799782347794	0.00436387783385258	0.178227224709964	0.00160911510839006
0	2.41129263141953e-09	7.58357302705049e-12	1.17293818711742e-09	1.81433791548645e-11	3.60995777071886e-09	277011551	1.08298675316476e-06	0	0.667955911002073	0.0021007373240104	0.324917426079432	0.00502592559448459
0	2.47544567737697e-07	9.2626769300779e-10	1.50059309586958e-08	1.66672237910813e-13	2.63476933061638e-07	3795399	7.90399665127062e-05	0	0.939530321919246	0.00351555516547286	0.0569534903276913	6.32587589258985e-07
0	1.586276814598e-07	5.76979450669666e-10	1.87793921483961e-08	4.40294236611857e-10	1.78424347295478e-07	5604616	5.3525876398175e-05	0	0.889047284545233	0.0032337484172727	0.105251286794939	0.00246768024255519
0	7.8881416873925e-06	2.41905730285209e-08	1.14026967480387e-07	3.78025429686433e-10	8.0267372533311e-06	124584	0.00240513385987251	0	0.982733262399853	0.00301374920656358	0.0142058926163387	4.70957772449264e-05
0	7.65934265164748e-09	3.81740774561043e-11	3.46022355618004e-09	5.45058465311957e-11	1.12122461318148e-08	89188196	3.36366820052891e-06	0	0.683122949817704	0.00340467708319256	0.308611095002779	0.00486127809632496
0	2.0581785458717e-08	9.73192448129789e-11	9.23368811699218e-09	6.60706093696135e-12	2.99193998814591e-08	33423130	8.97577980929487e-06	0	0.687907696687172	0.0032527137976884	0.308618760856706	0.000220828658433611
0	3.60199783798264e-07	1.40570207271202e-09	2.19146382196283e-08	5.12113013701423e-10	3.84032237104306e-07	2603948	0.000115203056879065	0	0.937941529373304	0.00366037518962301	0.057064579746924	0.0013335156901485
0	6.32550453013773e-06	2.69736105690238e-08	1.04490802224057e-07	4.36549199928828e-10	6.45740549213074e-06	154861	0.00193535268749978	0	0.979573690679058	0.0041771591704896	0.0161815457231847	6.76044272673947e-05
0	9.45837505351356e-07	3.66939931247623e-09	2.74243941014388e-08	3.50833139683709e-09	9.80439630162108e-07	1019951	0.000294088780654178	0	0.964707541651462	0.00374260607139016	0.0279715275247538	0.003578324752394
0	2.62222561293683e-06	1.09935674696025e-08	1.01655414698066e-07	9.94683533487375e-10	2.73586927863799e-06	365515	0.000820425173426509	0	0.958461587843944	0.0040183087530686	0.0371565321091196	0.000363571293867726
0	7.65469097941991e-06	2.70949866546532e-08	1.17768802084974e-07	7.64681530518376e-09	7.80720158346473e-06	128087	0.00233942887886829	0	0.980465394365143	0.0034705119837099	0.0150846370272292	0.000979456623917506
0	6.17152753630454e-07	3.24998800335725e-09	3.50987881049774e-08	3.23794788260031e-11	6.55533909217614e-07	1525474	0.000196640900878675	0	0.941450541234444	0.00495777252352383	0.053542292185721	4.93940563115161e-05
0	1.81010033080393e-06	6.54619949903186e-09	5.30149018846981e-08	6.49569855753239e-09	1.87615713074519e-06	533004	0.000562689298189034	0	0.964791435184842	0.0034891531160995	0.0282571758068266	0.00346223589223168
0	1.12018047204122e-06	5.12449448758097e-09	5.54661031095766e-08	1.11721675079934e-09	1.18188828638917e-06	846104	0.000354503844089527	0	0.947788792681513	0.00433585352067155	0.0469300726205121	0.000945281177303639
0	3.50166851980657e-06	1.4230448945066e-08	1.00242902238068e-07	4.16808787488803e-09	3.62030995886459e-06	276219	0.00108550536599206	0	0.967228927797323	0.00393072667996886	0.0276890386119056	0.00115130691080253
0	4.20253555678228e-07	1.18696041374028e-09	1.6367386246576e-08	7.33006939700547e-10	4.38540909278245e-07	2280289	0.000131553647686578	0	0.958299549225375	0.00270661274382312	0.037322370388463	0.00167146764233909
0	3.0543917989635e-08	1.14146609222626e-10	5.59541031434035e-09	9.06455920451433e-11	3.63441205052431e-08	27514767	1.09031769024437e-05	0	0.840408780430624	0.00314071733297712	0.15395640991046	0.00249409232593939
0	2.42791283753411e-08	8.27976480907343e-11	5.47246046385577e-09	2.9929305729516e-11	2.98643157930171e-08	33484779	8.95925473853865e-06	0	0.812981236322784	0.00277246090834916	0.183244126595237	0.00100217617362974
0	5.54647017208786e-08	1.82093158233791e-10	5.96449112123225e-09	2.94554013559356e-10	6.1905840013904e-08	16153565	1.85715801176434e-05	0	0.895952655006721	0.00294145363656956	0.0963477940028378	0.00475809735387162
0	1.24804934193034e-06	6.7310376634488e-09	8.42976682274079e-08	7.94319948475159e-10	1.33987236776967e-06	746340	0.000401881203715315	0	0.931468826398608	0.00502364092682436	0.0629147001275413	0.000592832547026377
0	3.27351113658625e-07	1.24087820738759e-09	1.82744939073772e-08	2.92365944215662e-10	3.47158851717606e-07	2880526	0.000104142250390127	0	0.942943301140157	0.00357438158712709	0.0526401496518443	0.000842167620871971
0	1.14587797606984e-06	5.70488518836824e-09	1.13653487202708e-07	2.94601098633022e-09	1.26818235944724e-06	788530	0.000380382585270844	0	0.903559308749008	0.00449847385580636	0.0896191989709159	0.00232301842427006
0	2.18440190372762e-07	9.12954457337167e-10	1.71948219552936e-08	3.20742329497939e-10	2.3686870911489e-07	4221748	7.10580964071728e-05	0	0.922199437777194	0.00385426365833045	0.0725922052750052	0.00135409328947019
0	2.47383181629957e-06	1.18044784739329e-08	9.19234042538503e-08	1.14951730118346e-09	2.57870921632853e-06	387791	0.000773314600390762	0	0.959329497345076	0.00457766947866252	0.0356470608131332	0.000445772363128285
0	5.71735442850289e-08	2.1218468645076e-10	6.12527935431324e-09	2.07262862482269e-10	6.37182711882751e-08	15694086	1.91152992699006e-05	0	0.897286495989386	0.00333004462446565	0.0961306582881734	0.00325280109797466
0	7.70851377854213e-07	3.26550178202871e-09	3.91913403504946e-08	1.64687294343956e-09	8.14955092930176e-07	1227061	0.00024445674309248	0	0.945882030238761	0.00400697143972386	0.0480901839751463	0.00202081434636873
0	8.50731893708387e-08	3.82774199138207e-10	1.14557942305177e-08	1.01626941384196e-10	9.70133847418788e-08	10307856	2.91035933239758e-05	0	0.876922185502453	0.00394558132526398	0.118084677294765	0.00104755587751723
0	5.70718068162119e-10	1.93333734574154e-12	6.61125513078039e-10	3.91987178385327e-11	1.27297563642443e-09	785560989	3.8189261275523e-07	0	0.448333850100358	0.00151875439750909	0.519354411946976	0.0307929835551567
0	1.25635890717093e-07	5.87456454318702e-10	1.63130177906315e-08	4.25728080119593e-10	1.42962093042163e-07	6994861	4.2887711283357e-05	0	0.878805619333232	0.00410917636848985	0.114107295462025	0.00297790883625379
0	1.94552906104214e-07	7.99964925742054e-10	1.90970656996672e-08	2.59075232717381e-11	2.14475844252895e-07	4662530	6.43406902508525e-05	0	0.907108708591028	0.00372986024849862	0.0890406365630119	0.000120794597461473
0	1.88471505865364e-07	5.46747212577966e-10	1.64004740334063e-08	2.63903054147853e-10	2.05682630165496e-07	4861859	6.17028916920503e-05	0	0.916321935954029	0.00265820799810876	0.0797367965404285	0.00128305950743391
0	1.30919627341112e-08	6.23330057723302e-11	4.69604352288145e-09	9.19367380848416e-12	1.78595329365735e-08	55992506	5.35784558552965e-06	0	0.733051798196859	0.00349018118187638	0.262943243788011	0.000514776833253964
0	2.60972492506881e-07	1.27277042388093e-09	2.3685715861868e-08	2.7332491893081e-11	2.85958311284523e-07	3497013	8.57838259913368e-05	0	0.912624260979141	0.00445089502089886	0.0828292619139897	9.55820859701669e-05
0	1.00874660941678e-07	4.65334667755078e-10	1.09107575147817e-08	7.37621389027574e-10	1.12988374513243e-07	8850468	3.38959397975236e-05	0	0.892787964923377	0.00411842961507991	0.09656531091615	0.00652829454539257
0	1.59519724409849e-07	1.05857272551096e-09	2.28375070769173e-08	1.34679852499886e-10	1.83550484064777e-07	5448092	5.50636342151467e-05	0	0.869078200597677	0.00576720203656546	0.124420849082902	0.000733748282855828
0	5.31479903907795e-06	1.52140470261589e-08	8.63904334582126e-08	2.82670534442917e-10	5.41668619009676e-06	184615	0.00162369064384937	0	0.981190132224183	0.00280873701968824	0.0159489456147854	5.21851413433768e-05
0	5.27398965211248e-07	2.1908562814243e-09	3.26309930308941e-08	2.97290714124157e-10	5.62518105237691e-07	1777721	0.000168741240625603	0	0.937567982791233	0.00389473025139086	0.0580087871431372	0.000528499814238934
0	1.07362220741765e-06	3.01076575412353e-09	2.34314470543881e-08	4.14943757030452e-10	1.10047936398319e-06	908695	0.000330089499320452	0	0.975595038449124	0.00273586752524467	0.0212920367444036	0.000377057281227482
0	4.71034005295275e-06	1.96716997640897e-08	7.79379517720425e-08	2.34846289560483e-10	4.80818455077845e-06	207979	0.00144141898932193	0	0.979650427974972	0.00409129465733692	0.0162094343403321	4.88430273589355e-05
0	2.1694597922747e-07	1.07109608178834e-09	3.18839732763451e-08	5.38287179610466e-10	2.50439335765214e-07	3992983	7.51289877950478e-05	0	0.86626159810157	0.00427686840214465	0.127312161960996	0.00214937153528912
0	7.16963928171424e-09	2.28514228468023e-11	3.03051224400765e-09	7.04014390571086e-11	1.02934043876258e-08	97149588	3.08801655268809e-06	0	0.696527505548428	0.00222000632504763	0.294413017295888	0.00683947083063613
0	2.23085539978428e-09	8.23706644254799e-12	1.30931583957397e-09	1.91752563474749e-12	3.55032583143555e-09	281664289	1.06509718356129e-06	0	0.628352299395082	0.00232008746059721	0.368787514650326	0.000540098493994327
0	5.00946962691684e-06	1.90088691761554e-08	1.28393264183183e-07	2.44174615296447e-09	5.15931350642914e-06	193824	0.00154660082309399	0	0.970956624495569	0.00368437955019946	0.0248857263709966	0.00047326958323462
0	1.90080351472864e-08	1.08921899566932e-10	7.06070135022535e-09	1.29690051117683e-11	2.61906274021904e-08	38181598	7.8571574689823e-06	0	0.725757151800673	0.00415881215422211	0.269588858708854	0.00049517733625135
0	4.71761743118756e-06	2.46939865561107e-08	9.99879497919838e-08	1.68227502064083e-09	4.8439816425563e-06	206442	0.00145214263147353	0	0.97391315230046	0.00509786955820895	0.020641686358501	0.000347291782830344
0	6.81411494468998e-07	3.42661436545472e-09	4.25189575259982e-08	2.80037017219464e-09	7.30157436532646e-07	1369568	0.000219023321812895	0	0.933239134980079	0.00469298016291793	0.0582325884783303	0.00383529637867276
0	4.86602541956158e-09	1.88884539497826e-11	2.00202323023742e-09	1.3193036794674e-11	6.90013014054346e-09	144924803	2.07003690955165e-06	0	0.705207774411387	0.00273740546410837	0.290142821868537	0.00191199825596839
0	1.64452532576137e-07	5.06488761405093e-10	1.62477009943664e-08	7.52328001340287e-10	1.81959050333249e-07	5495742	5.45862301996047e-05	0	0.903788694626349	0.00278353157195251	0.0892931731870966	0.00413460061460222
0	2.39010589407462e-08	9.58682395779016e-11	5.01754785725085e-09	6.31564363701461e-11	2.90776314739451e-08	34390697	8.72325153389308e-06	0	0.821974064915248	0.00329697553474408	0.17255696571252	0.00217199383748766
0	4.2424858955363e-06	1.50500908459767e-08	5.2613149683821e-08	3.67199246324843e-10	4.31051633531243e-06	231991	0.00129232191957696	0	0.984217565951715	0.00349148215091635	0.0122057650617876	8.51868355808535e-05
0	1.76220206468612e-06	7.84008864681757e-09	8.43101149762131e-08	5.77668242051555e-10	1.85492993655121e-06	539104	0.000556324691075916	0	0.950010040790281	0.0042266225221392	0.0454519134738681	0.000311423213712098
0	6.56408123003472e-07	3.26715828242007e-09	2.86664508287624e-08	4.45634873548305e-11	6.88386295602009e-07	1452673	0.000206494636822985	0	0.953546180679597	0.00474611174466055	0.0416429714128649	6.47361628776452e-05
0	2.42899293253767e-06	6.49112205125233e-09	7.972737425748e-08	2.42829343085005e-09	2.51763972227725e-06	397197	0.000755007705598554	0	0.964789723900845	0.00257825692604698	0.0316675072894724	0.000964511883635842
0	2.00611148887099e-07	1.00878798053936e-09	1.71462543239413e-08	1.25842772179673e-09	2.20024618913376e-07	4544946	6.60052145137202e-05	0	0.911766828084268	0.0045848868436696	0.0779287990981217	0.00571948597394082
0	3.03205611238512e-07	1.84010341453059e-09	2.94640367197671e-08	1.63429387581048e-10	3.34673180760391e-07	2987990	0.000100396930909463	0	0.905975227980972	0.00549820995620206	0.0880382367443476	0.000488325318478553
0	4.47591081980383e-06	2.15345495937721e-08	8.67551259722154e-08	2.12172370072723e-09	4.58632221907054e-06	218040	0.00137495370469931	0	0.975925939349048	0.00469538522701885	0.0189160555731292	0.00046261985080438
0	2.83934833559694e-07	9.96276370659221e-10	1.40347275806535e-08	1.59743981736378e-10	2.99125581492743e-07	3343077	8.97336615698352e-05	0	0.949216152435904	0.00333062911465962	0.0469191819389544	0.000534036510482314
0	1.27649019358146e-08	4.11834855783375e-11	5.27724579825405e-09	2.8328578710537e-11	1.81116597983575e-08	55213051	5.43348323855941e-06	0	0.704789184311655	0.00227386589836853	0.291372842522838	0.00156410726713771
0	3.04683596543193e-07	1.48347791218138e-09	2.01672362150491e-08	5.85494796102533e-10	3.26919805466526e-07	3058854	9.80711483664631e-05	0	0.931982680304116	0.00453774255146276	0.0616886339641301	0.0017909431802916
0	6.71861766699292e-07	2.3939131458559e-09	4.24854572576066e-08	2.78275855834924e-09	7.19523895661104e-07	1389808	0.00021583395086433	0	0.933758796268997	0.00332707942056095	0.0590466244607076	0.00386749984973386
0	3.82610851134169e-08	1.79275515076506e-10	7.94916337764125e-09	2.90058152982475e-10	4.66795821591171e-08	21422642	1.40037769230661e-05	0	0.819653547518827	0.00384055526601348	0.170292085103608	0.00621381211155128
0	3.75472158246092e-09	1.18557204965098e-11	1.6539155180478e-09	4.69546575586257e-11	5.46744747856385e-09	182900705	1.64023291437942e-06	0	0.686741225623475	0.00216841964060786	0.302502314751496	0.00858803998442055
0	1.3052528113265e-07	4.58223926351645e-10	1.02456897594386e-08	1.7513106810603e-10	1.41404325886546e-07	7071919	4.24204010074369e-05	0	0.923064272003779	0.00324052268895434	0.0724566925035876	0.00123851280367861
0	2.10979143816883e-08	9.13376749215297e-11	4.71258830801008e-09	4.28724917410191e-11	2.59447128563609e-08	38543498	7.78338366025366e-06	0	0.813187430460063	0.00352047353259245	0.181639640187988	0.00165245581935619
0	1.05513881253155e-06	3.61867206003103e-09	3.6417012804904e-08	1.58280949451719e-09	1.096757306891e-06	911779	0.000328973248914788	0	0.962053141476277	0.00329942826666817	0.0332042582037917	0.0014431720532631
0	1.00212464931231e-06	6.49474046682945e-09	9.82948655570899e-08	3.33057665855389e-09	1.11024483199479e-06	900702	0.000333018171611466	0	0.902615909962659	0.00584982724500532	0.0885344049568624	0.00299985783547384
0	7.53474290123824e-09	3.60153149550437e-11	3.93356246120284e-09	1.22008078077121e-10	1.16263287554732e-08	86011674	3.48789257798021e-06	0	0.648075850916496	0.00309773753284665	0.338332292500422	0.0104941190502362
0	6.91017986328747e-07	4.20731117740477e-09	4.12925846864037e-08	6.85143982260686e-10	7.37203026174816e-07	1356478	0.000221136535089816	0	0.937350989881698	0.00570712684026215	0.0560125002479464	0.000929383030093823
0	2.35865184490411e-07	1.07530803262127e-09	1.84661157211758e-08	2.41395679660691e-09	2.57820565040815e-07	3878667	7.73431883274167e-05	0	0.91484239999657	0.00417076129071024	0.0716239052468622	0.00936293346585742
0	6.00539107790425e-07	1.92412940470145e-09	3.33027133514879e-08	3.07890571921156e-10	6.36073841118536e-07	1572145	0.000190804007638823	0	0.944134263931334	0.00302500948839189	0.0523566781066253	0.000484048473648485
0	4.97463993369645e-07	2.20263353371924e-09	2.76219957685262e-08	2.12990001713695e-10	5.27501612673604e-07	1895729	0.000158238004610678	0	0.943056819956027	0.00417559582909207	0.0523638129341939	0.000403771280687031
0	9.28286426709804e-07	3.71368857600738e-09	4.14285379065991e-08	8.60272686846877e-12	9.73437255919279e-07	1027288	0.000291988681919153	0	0.953617114061619	0.00381502613899887	0.0425590223249422	8.83747444034764e-06
0	2.69151924005737e-07	1.29775840051445e-09	2.22078719602344e-08	5.6558807250577e-10	2.93223142438991e-07	3410372	8.79630866524872e-05	0	0.917908190216388	0.00442583893522136	0.07573710511221	0.00192886573618059
0	4.66864019285725e-08	1.48178941112537e-10	5.51269397023636e-09	3.72778060686219e-10	5.27200529006076e-08	18968115	1.58158912083595e-05	0	0.885553017493926	0.00281067512189142	0.104565410445042	0.00707089693914026
0	2.16504208198691e-07	8.39363363031631e-10	1.37829063844682e-08	4.69200196394481e-11	2.3117339796583e-07	4325757	6.93496226218393e-05	0	0.936544646156442	0.00363088214482056	0.0596215070840698	0.000202964614667226
0	2.73512695027053e-07	8.07175508497767e-10	1.10292734923463e-08	6.34064391875594e-11	2.85412550467085e-07	3503700	8.56201117456212e-05	0	0.958306474538147	0.00282810096184209	0.0386432673486035	0.000222157151406949
0	2.46021277236442e-06	1.14368401645943e-08	6.24172394049257e-08	1.90010824714336e-09	2.53596696018108e-06	394327	0.000760501724608176	0	0.970128085654849	0.00450985377340154	0.0246127967694298	0.000749263802320075
0	2.16830060660035e-06	9.64302425018375e-09	6.15617221535538e-08	6.07848068615353e-10	2.24011320107271e-06	446406	0.000671808948280228	0	0.967942426106875	0.00430470399690786	0.0274815228641455	0.000271347032071539
0	6.04761777117928e-08	2.2610132066462e-10	8.23617565882665e-09	8.99987048658064e-10	6.98384417399421e-08	14318762	2.0951313753681e-05	0	0.865943973048373	0.00323749091519761	0.117931836015124	0.0128867000213056
0	3.6489577449804e-06	7.7489886310578e-09	3.99672631451462e-08	3.32101054596926e-09	3.69999500730257e-06	270271	0.00110938473294153	0	0.986206126705187	0.00209432407767142	0.0108019775881492	0.000897571628992657
0	6.54077051331934e-09	2.01057063215712e-11	1.84452801699418e-09	1.01029910653686e-10	8.50643414728877e-09	117558072	2.55192698062068e-06	0	0.76892037251638	0.00236358807620693	0.216839157872289	0.0118768815351244
0	9.85356093292967e-08	3.29963111377269e-10	7.30460449541758e-09	1.02708537810893e-10	1.06272885473902e-07	9409738	3.18813591121403e-05	0	0.927194259287278	0.00310486640036041	0.0687344138897159	0.000966460422645765
0	2.87080806158097e-07	1.09397033481688e-09	2.18129448071476e-08	1.1157018733813e-09	3.11103423173443e-07	3214365	9.33266862485072e-05	0	0.922782537169471	0.00351642011411422	0.0701147695021879	0.00358627321422719
0	1.0908625003301e-08	5.99202905655409e-11	5.72486058540214e-09	6.61669192209663e-11	1.67595727984897e-08	59667392	5.02785924894056e-06	0	0.650889204305022	0.00357528746621398	0.341587500721859	0.0039480075069055
0	3.46857481541977e-06	2.19958560280678e-08	1.03802386087083e-07	3.72491640356645e-09	3.59809797393849e-06	277925	0.00107884895768295	0	0.964002325824124	0.00611318985402476	0.0288492383584155	0.00103524596343583
0	3.28822489727979e-07	1.4022493969644e-09	1.90863719523096e-08	8.21918061812895e-11	3.49393302883434e-07	2862104	0.000104812515942965	0	0.941124191603872	0.00401338372943063	0.0546271831623437	0.000235241504353364
0	8.65140549220768e-08	3.85276588696798e-10	1.09195283522057e-08	3.86719528943873e-11	9.78575318158737e-08	10218937	2.93568300778757e-05	0	0.884081718767028	0.00393711737407935	0.111585977589866	0.000395186269025786
0	4.3008810905543e-07	2.25866977359126e-09	2.45000146281332e-08	6.72344130761310e-10	4.57519137587916e-07	2185701	0.000137246353531073	0	0.940043975696613	0.00493677660239347	0.053549704515749	0.0014695431852446
0	6.30193328487714e-06	2.07427916791761e-08	1.1462611570461e-07	8.28838576043948e-09	6.44559057802136e-06	155145	0.0019318150439932	0	0.977712314891039	0.00321813671347764	0.0177836482657571	0.00128590012972617
0	8.82093694627615e-07	2.65331491181459e-09	2.55883495118237e-08	8.39183124226129e-11	9.10419277363676e-07	1098395	0.000273088612065431	0	0.96888732099557	0.00291438788455563	0.0281061156634562	9.21754564178576e-05
0	3.13785127573354e-09	1.30138323764228e-11	1.89175821582041e-09	1.53019777764358e-10	5.19564310169473e-09	192468955	1.55869173334988e-06	0	0.603938956990719	0.00250475872220282	0.364104727517437	0.0294515567696413
0	7.0830533536345e-08	2.49498728854624e-10	7.50722016742179e-09	4.60949484828797e-11	7.86333473811043e-08	12717251	2.35897268967555e-05	0	0.900769659379472	0.00317293790947757	0.0954712016905157	0.000586201020534914
0	3.38199499450991e-07	1.47348106565264e-09	1.8167506685839e-08	3.94366866655803e-10	3.58234854069139e-07	2791465	0.000107464700734194	0	0.944072012003945	0.00411317058883462	0.050713956164446	0.00110086124277481
0	4.55890253103394e-10	1.66961718580765e-12	6.51438959915567e-10	1.68603885055587e-11	1.12585921871033e-09	888210518	3.37757698809504e-07	0	0.404926517922566	0.00148297154569663	0.578614936121224	0.0149755744105131
0	3.79101498996025e-06	1.33656205339854e-08	6.05616887104687e-08	1.51454276626947e-09	3.86645684197097e-06	258635	0.00115926682545542	0	0.980488117391667	0.00345681358418373	0.0156633556730965	0.000391713351052799
0	8.57106690177846e-07	3.88605638345575e-09	6.24165940496099e-08	7.62150628454181e-10	9.24171491239366e-07	1082050	0.000277213144815436	0	0.927432514747255	0.00420490831008467	0.0675378916589449	0.00082468528371514
0	1.10693086973372e-07	5.58066091284292e-10	1.16307373764122e-08	9.93308827212181e-12	1.2289182352934e-07	8137238	3.68668697169339e-05	0	0.900735978964002	0.00454111653043422	0.0946420766035376	8.08279020267796e-05
0	2.66967977662035e-05	1.34429338108767e-07	4.29063269782904e-07	1.97146258364906e-08	2.72800049999317e-05	36657	0.00815071445290239	0	0.978621439632081	0.00492776075770893	0.0157281228424987	0.000722676767711001
0	1.50467376899217e-08	7.45601321038091e-11	4.37217282517594e-09	2.1483496450118e-11	1.95149541436516e-08	51242754	5.85446915224441e-06	0	0.771036282184479	0.00382066652859978	0.224042177757218	0.00110087352970321
0	1.29949892724527e-06	7.56626270723099e-09	5.66136183088625e-08	8.67520329470691e-11	1.36376556029431e-06	733264	0.000409046264818858	0	0.952875600528311	0.00554806700471166	0.0415127203363639	6.36121306130852e-05
0	1.21715063728696e-06	4.58517410567265e-09	2.85036087998868e-08	5.83372823684546e-11	1.25029775747489e-06	799809	0.000375019224430284	0	0.973488619019143	0.00366726571991371	0.0227974565494326	4.66587115106668e-05
0	2.4881952862891e-08	1.12951024305137e-10	7.11929914784917e-09	3.98041568397049e-10	3.25122446034423e-08	30757643	9.75362595556639e-06	0	0.76531021362507	0.00347410723814431	0.218972858831635	0.0122428203051507
0	1.56722252457943e-06	5.65741894610108e-09	3.9420627338315e-08	2.40227802520144e-10	1.61254079866637e-06	620139	0.000483645635376506	0	0.971896355041425	0.00350838809832283	0.0244462821473524	0.000148974712899557
0	7.45380133166961e-06	2.85949932600604e-08	1.17970120174447e-07	3.08180012095074e-10	7.60067462511621e-06	131567	0.00227761334671595	0	0.98067628194986	0.00376216515907273	0.0155210064886369	4.05464024307398e-05
0	4.48945053184924e-08	2.00027551853658e-10	7.06171353807524e-09	1.93247201119561e-10	5.23494936095408e-08	19102382	1.57047251713172e-05	0	0.857591969338749	0.00382100261266334	0.134895546282576	0.0036914817660116
0	1.27723824786435e-07	3.48690687581043e-10	7.46068994989527e-09	7.63324420380686e-10	1.36296529844292e-07	7336944	4.08881258048277e-05	0	0.937102543493582	0.00255832403054865	0.0547386639881333	0.00560046848773571
0	1.28037928095664e-07	4.13844349468104e-10	8.52892621867958e-09	6.78311271150856e-10	1.37659009934963e-07	7264327	4.12968530867364e-05	0	0.930109319805191	0.00300630049325232	0.0619569051289058	0.00492747457265112
0	4.30923016651377e-09	1.50501928732787e-11	2.52190516923689e-09	3.58465617340222e-11	6.88203209035796e-09	145305919	2.06460749718751e-06	0	0.626156651107628	0.00218688211209662	0.366447749171381	0.00520871760889415
0	1.68397544353975e-07	6.66315945049166e-10	1.28815020327602e-08	4.42634213179525e-10	1.82387996544963e-07	5482817	5.47149070428965e-05	0	0.923292911507255	0.00365328836146792	0.0706269177620172	0.00242688236925945
0	7.34750421239093e-08	2.91947390898548e-10	9.00604895232174e-09	7.24072660148308e-10	8.34971111272779e-08	11976462	2.50488206500199e-05	0	0.879971068842231	0.0034964969081807	0.107860605363861	0.00867182888572727
0	1.86003941016447e-06	6.09547711148841e-09	5.06933624198245e-08	4.85890192672844e-11	1.91687683871505e-06	521682	0.00057489828539159	0	0.970348940838223	0.00317990023583072	0.0264458109128211	2.53480131252749e-05
0	2.37604382648531e-07	1.46729258666913e-09	2.08243783613917e-08	4.17273223245718e-10	2.60313326819837e-07	3841524	7.8090958949395e-05	0	0.91276303657314	0.00563664029266025	0.079997357860223	0.00160296527397736
0	2.33667792979096e-07	1.25719751915497e-09	1.93977955857056e-08	2.5665679663386e-10	2.5457944288059e-07	3928047	7.63709261686341e-05	0	0.917858057725018	0.00493833086022053	0.0761954514717203	0.00100815994304082
0	1.26435915327623e-06	4.9694696634317e-09	7.14311005533756e-08	6.22555511584597e-10	1.34138227900462e-06	745500	0.000402333995561777	0	0.942579287848094	0.00370473782247915	0.0532518594224917	0.000464114906935081
0	4.06106226675234e-07	1.82196068542874e-09	2.23013576761366e-08	4.95028555692832e-10	4.30724573592492e-07	2321669	0.000129209051689561	0	0.942844340846572	0.00422999010767492	0.0517763764675194	0.00114929257823395
0	2.19071674679762e-07	6.50993434735542e-10	1.81392964316893e-08	1.17648778743096e-10	2.3797961332493e-07	4202041	7.13913440231195e-05	0	0.920548073925343	0.00273550085085102	0.0762220602775854	0.000494364946221094
0	1.18754005044661e-07	3.81472978167452e-10	9.28456154942401e-09	1.5055710793223e-10	1.28570596680185e-07	7777828	3.85704376351104e-05	0	0.923648237707552	0.00296703124989264	0.0722137237374659	0.00117100730508964
0	9.60034718798182e-07	3.06830743665854e-09	2.36182843801179e-08	4.90178431415024e-10	9.87211489046373e-07	1012954	0.000296119740788359	0	0.972471177098594	0.00310805482989513	0.0239242397826353	0.000496528288876102
0	6.79892560864299e-08	1.99785092672987e-10	6.41673943442737e-09	3.6628106753333e-11	7.46424087202836e-08	13397210	2.23924727299485e-05	0	0.910866319188789	0.00267656277574944	0.0859664036094224	0.000490714426038874
0	4.46922396434768e-07	2.6580594149959e-09	3.74614311721657e-08	1.05110583652351e-09	4.88092992858453e-07	2048790	0.000146417213561678	0	0.915650097366539	0.00544580531555949	0.076750602283343	0.00215349503455857
0	8.29227890816106e-08	3.16283573639947e-10	1.03470661861066e-08	3.02857365306983e-11	9.36164245778878e-08	10681886	2.80845343180181e-05	0	0.885771801855344	0.0033785051615254	0.110526184190018	0.000323508793112483
0	1.40842016143906e-06	6.0884509199988e-09	3.87477714055324e-08	9.73037629608063e-10	1.4542294213942e-06	687649	0.000436173992108602	0	0.968499289533545	0.00418671966776856	0.0266448820492052	0.00066910874948135
0	1.89096582127844e-06	6.55395731296494e-09	3.80066186744454e-08	1.2295399809767e-09	1.93675593724682e-06	516327	0.000580858580142785	0	0.97635731220038	0.00338398720609147	0.0196238555119513	0.000634845081577259
0	2.28225283055357e-07	1.40380102135841e-09	2.24601959146598e-08	1.43529419862715e-10	2.52232809411238e-07	3964591	7.56669894795836e-05	0	0.904819970043075	0.00556549730637805	0.0890454971622701	0.00056903548827665
0	6.70314673626103e-07	1.93925697100301e-09	2.18754819060591e-08	2.33763634707059e-09	6.96467048850236e-07	1435818	0.000208918360928845	0	0.962449946099666	0.00278442027401646	0.0314092130304976	0.00335642059581955
0	1.63475635073206e-07	8.97926417669266e-10	1.60528560477629e-08	4.68537212112297e-10	1.8089495475075e-07	5528070	5.42670188341532e-05	0	0.903704778822903	0.00496380022818487	0.088741314371546	0.0025901065773663
0	1.00353807966932e-06	3.16215995809806e-09	3.14557798538435e-08	4.62963258867151e-11	1.03820231580715e-06	963203	0.00031141235751031	0	0.966611289909444	0.00304580322154228	0.0302983140905329	4.45927784804856e-05
0	8.94393314024164e-07	3.42600210530931e-09	4.31655217027506e-08	2.07917157723117e-10	9.41192754989947e-07	1062482	0.000282318100104595	0	0.950276454299435	0.00364006425585575	0.0458625732868201	0.000220908157888804
0	6.42510604387502e-07	2.09506480358137e-09	1.86258569036657e-08	3.5335130795682e-10	6.63584877402706e-07	1506966	0.000199055715054852	0	0.968241782275556	0.00315719190555024	0.0280685373310011	0.000532488487892987
0	2.56118442955478e-08	1.27790532974155e-10	6.822133788991e-09	8.2164752787923e-11	3.26439333703009e-08	30633563	9.79313220239586e-06	0	0.784582054037924	0.00391467938390099	0.208986267420755	0.00251699915742003
0	4.6170838453603e-07	1.33844989042061e-09	1.73523926636282e-08	4.90596594188762e-10	4.80889823684268e-07	2079478	0.000144256575828727	0	0.960112611655448	0.00278327763346347	0.0360839256915136	0.00102018501957502
0	5.3492044912618e-06	2.43837971403957e-08	1.22725439953343e-07	2.37465489012582e-09	5.49868838324567e-06	181862	0.00164825118987788	0	0.972814627495652	0.00443447517678805	0.0223190389052203	0.000431858422339647
0	5.55039511272377e-08	2.74289869459533e-10	1.3639041488057e-08	1.63256540250555e-10	6.95805390250048e-08	14371835	2.08739445572981e-05	0	0.797693606646128	0.00394204864324151	0.196018048712666	0.00234629599796412
0	7.90885417799918e-07	3.06284612369328e-09	2.96575782594819e-08	3.56968853956418e-10	8.2396281103705e-07	1213647	0.000247158396500469	0	0.959855720678097	0.00371721403280124	0.0359938311076861	0.00043323418141546
0	3.95965836469208e-07	2.04463866658858e-09	2.78868920141303e-08	8.41318392061391e-10	4.26738685541988e-07	2343354	0.000128013438551178	0	0.927888307024012	0.00479131312876344	0.0653488726448881	0.00197150720233592
0	1.70308100131671e-06	6.43781506087502e-09	4.22728958336413e-08	3.15710808964621e-09	1.75494882030087e-06	569817	0.000526346539088562	0	0.970444825293953	0.00366837766800021	0.0240878225875521	0.00179897445049421
0	1.7137077860677e-07	6.34437070342669e-10	1.15429146370528e-08	1.54394555563022e-10	1.83702524869728e-07	5443583	5.51092439483591e-05	0	0.932871111751439	0.00345361105293777	0.0628348175684487	0.000840459627174476
0	4.22825152609302e-09	1.81483366980053e-11	3.24359453224485e-09	1.28880653761929e-10	7.6188750487978e-09	131252973	2.28565991766683e-06	0	0.554970582797549	0.00238202314406888	0.425731425108049	0.0169159689503328
0	1.02025110326144e-06	4.47886894658737e-09	3.22811720079673e-08	1.61587084351995e-10	1.05717273130034e-06	945919	0.000317101699667144	0	0.965075122592793	0.00423664819757342	0.0305353808816661	0.000152848327967408
0	1.34334069241618e-08	6.69099918907408e-11	4.82146483865502e-09	6.52289041229141e-11	1.83870106588305e-08	54386220	5.51608804522097e-06	0	0.730592219334486	0.00363898151430106	0.262221245645467	0.0035475535057455
0	2.15118929054772e-07	9.3989103549902e-10	1.50855893822382e-08	3.06939003189789e-10	2.31451348475699e-07	4320562	6.94330019719303e-05	0	0.929434762301064	0.00406085789384677	0.0651782306803975	0.00132614912469182
0	2.10786514262651e-07	5.97273631891151e-10	9.3957999558235e-09	1.46406222720624e-09	2.22243650077572e-07	4499566	6.66708798131577e-05	0	0.948447859765974	0.00268747220306487	0.0422770232244835	0.00658764480647804
0	2.62597697378559e-06	1.25148394914212e-08	7.79808857993237e-08	3.37161206825776e-10	2.71680986028316e-06	368079	0.00081471200704919	0	0.966566343922168	0.00460644658073969	0.0287031076187261	0.000124101878366503
0	3.46864790733668e-06	1.73852771486189e-08	1.05899815377543e-07	3.71310839822054e-09	3.59564610826107e-06	278114	0.00107811418864567	0	0.964680005456432	0.00483509128127928	0.0294522353393557	0.00103266792293313
0	1.21021198174507e-06	4.51737003556974e-09	6.56722224949821e-08	1.45075830579684e-11	1.28041608185868e-06	780996	0.000384051303877531	0	0.945170869760008	0.00352804849890063	0.0512897513749209	1.13303661704317e-05
0	6.63478018379441e-08	2.08374007158955e-10	8.77323189950445e-09	1.04874334687908e-10	7.54342820792954e-08	13256572	2.26300294086101e-05	0	0.879544419448445	0.00276232505188974	0.116302981319318	0.00139027418034768
0	1.50083585396295e-06	6.13308089309411e-09	4.97181037038486e-08	2.40162718796844e-10	1.55692720127869e-06	642291	0.000466969459791855	0	0.963973044295409	0.00393922136375873	0.0319334800387684	0.000154254302063449
0	1.12252089750353e-07	3.79233617835068e-10	9.12186247189057e-09	1.44166573195028e-10	1.21897352413274e-07	8203624	3.65685393152182e-05	0	0.92087389535566	0.00311108986640936	0.0748323264722298	0.00118268830570047
0	1.8245771081116e-06	8.66783374868416e-09	7.29910783321623e-08	1.32435678415947e-09	1.90756037697661e-06	524230	0.000572104944441598	0	0.956497697338141	0.00454393677563289	0.0382640985906038	0.000694267295622121
0	6.00142857529216e-09	3.39511548098578e-11	3.55533945149456e-09	2.85514905711659e-11	9.61927067216774e-09	103957985	2.88577706653026e-06	0	0.623896424149557	0.00352949365569799	0.369605926755084	0.00296815543966097
0	1.27130718245893e-06	5.8894589992651e-09	3.9669384874042e-08	4.01162046159141e-10	1.3172671883784e-06	759147	0.000395102343283105	0	0.965109579647205	0.00447096766033871	0.0301149115563081	0.000304541136147926
0	1.22421369396501e-07	4.42038337541e-10	1.01878411256209e-08	4.56994010832113e-10	1.33508242870495e-07	7490174	4.00516734491152e-05	0	0.916957386033846	0.00331094416372317	0.0763087050400573	0.00342296476237355
0	4.59204286372555e-08	1.89524917308817e-10	1.1995013190023e-08	1.94602126424955e-10	5.82995688710123e-08	17152786	1.7489718211916e-05	0	0.787663262808245	0.00325088025484614	0.205747888403119	0.00333796853378988
0	2.23170571671788e-06	1.0500564842887e-08	7.54410891616355e-08	6.26438233024506e-11	2.31771001454571e-06	431460	0.000695072135506236	0	0.96289255459567	0.00453057749976768	0.0325498395779347	2.70283266281392e-05
0	8.67807022381143e-06	4.67396323792807e-08	2.91091794854387e-07	1.1644625623553e-08	9.02754627666865e-06	110772	0.00270461203632788	0	0.961287813748413	0.0051774458913689	0.0322448410601564	0.00128989930006209
0	9.38597072854353e-07	4.5537603764436e-09	3.90863734183179e-08	2.48969491719251e-10	9.82486176140834e-07	1017826	0.000294702564321403	0	0.955328528428893	0.00463493582610046	0.0397831281167208	0.000253407628285614
0	2.80778600202607e-08	7.64751091239342e-11	3.40301659018358e-09	2.19102855235087e-10	3.17764545748033e-08	31469842	9.53289109018041e-06	0	0.883605814303923	0.0024066595895369	0.107092393903565	0.00689513220297463
0	1.13573050441248e-06	4.98549232413114e-09	3.66706961440857e-08	4.4333039316632e-11	1.17743102592001e-06	849307	0.000353167137526977	0	0.964583469783336	0.00423421178343387	0.0311446660881322	3.76523450976599e-05
0	1.10150408973002e-10	4.11679902079138e-13	3.00313566337949e-10	1.36786256116052e-11	4.24554280824635e-10	2355411417	1.27366276636565e-07	0	0.259449530832784	0.000969675541321854	0.70736200269759	0.0322187909283035
0	7.02607374268578e-07	3.31439400754586e-09	2.71405214675704e-08	8.3364822290639e-10	7.338959379666e-07	1362591	0.000220144626817409	0	0.957366484702567	0.00451616344509145	0.0369814302866541	0.00113592156568706
0	1.71229162802241e-08	6.52615832684888e-11	7.59221971326813e-09	6.41301988022373e-11	2.4844527775563e-08	40250312	7.45333064144926e-06	0	0.68920272644772	0.00262679910272555	0.30558921392484	0.00258126052471465
0	3.86404889687835e-09	1.61515327067667e-11	2.5978177906309e-09	2.47154965106946e-10	6.72517318532296e-09	148695055	2.01754993256476e-06	0	0.574564965153799	0.00240165305214978	0.386282660541796	0.0367507212522553
0	5.86283108817909e-07	2.33720305331525e-09	2.33520031051473e-08	5.0694694789827e-10	6.1247926192427e-07	1632708	0.000183726954991359	0	0.957229322305447	0.00381597092115788	0.0381270102628138	0.000827696510581532
0	5.86344786600531e-09	2.37992337643178e-11	3.03919353439543e-09	1.64024506869786e-10	9.09046514103484e-09	110005372	2.72713583526762e-06	0	0.645010764029818	0.00261804356488722	0.334327615500811	0.0180435769044832
0	1.56976203872568e-06	6.68541994611136e-09	6.86226887569087e-08	5.98356524353666e-09	1.65105371267224e-06	605674	0.000495193873714661	0	0.950763761758553	0.00404918379989648	0.0415629656565458	0.0036240887850052
0	1.9021084221224e-08	9.25392729156259e-11	5.95224889638166e-09	2.59488107768502e-11	2.50918212012981e-08	39853624	7.5275181059542e-06	0	0.758059132839665	0.0036880253598666	0.237218687660413	0.00103415414005532
0	5.39683393731439e-07	2.49248930456951e-09	2.50971678705226e-08	3.97358170880089e-10	5.67670409077411e-07	1761586	0.000170286670647002	0	0.950698477675704	0.00439073318727385	0.0442108087178809	0.000699980419141246
0	2.26215791116312e-08	1.06383790574308e-10	6.37521992476255e-09	6.43826835880386e-10	2.97470096628484e-08	33616824	8.92406320018857e-06	0	0.760465652447872	0.00357628520580919	0.214314648666171	0.0216434136801479
0	2.96392382284134e-08	1.35864296656705e-10	6.29362685533747e-09	2.55386404463336e-10	3.63241157848709e-08	27529920	1.08971755654608e-05	0	0.81596585596058	0.00374033321172523	0.173263043555179	0.00703076727251555
0	1.7805612617854e-06	6.72588477181492e-09	3.59764763430403e-08	4.53714431187476e-10	1.82371733733144e-06	548331	0.000546966059602361	0	0.976336203718285	0.00368800835202707	0.0197270024288319	0.000248785500855837
0	3.98290119767815e-07	1.35450843992751e-09	3.15153182905161e-08	2.19810561186735e-09	4.33358052110126e-07	2307561	0.000129998993192659	0	0.91907861831214	0.00312561041229552	0.0727235092022875	0.00507226207327692
0	4.75155230944031e-08	2.54684508091534e-10	1.59151794611362e-08	1.14461784367438e-10	6.37998488479983e-08	15674018	1.9139772087895e-05	0	0.744759179721691	0.00399192964701709	0.249454814525561	0.00179407610573092
0	2.22320663654919e-08	1.16487926190623e-10	1.07063294812711e-08	2.15105567825695e-10	3.32699893407793e-08	30057118	9.98094714887987e-06	0	0.668231845155473	0.00350129135893179	0.321801410021742	0.00646545346385305
0	4.09449383097262e-07	1.57909710108068e-09	3.53194963741156e-08	1.72108237817032e-09	4.48069058950629e-07	2231799	0.000134411713751947	0	0.913808652746937	0.00352422705727306	0.0788260105637139	0.00384110963207561
0	9.35530313402319e-07	2.67257525153191e-09	4.59752698521944e-08	1.06815182150324e-09	9.85246310327548e-07	1014975	0.000295530361006713	0	0.949539524884187	0.00271259605188819	0.0466637320741753	0.00108414698974932
0	4.08885576246913e-06	1.59043241620826e-08	1.1436082698827e-07	1.46158162244212e-09	4.22058249524192e-06	236934	0.00126537615617128	0	0.9687894424712	0.00376827705180798	0.0270959819212619	0.000346298555730123
0	6.35973467018095e-07	2.69072751272062e-09	5.02919128402554e-08	6.84805913048902e-10	6.8964091328412e-07	1450030	0.00020687094457561	0	0.922180593940611	0.00390163556263966	0.0729247813920461	0.000992989104703501
0	1.65501224829832e-07	5.75802748642662e-10	1.14899412150016e-08	6.86559528884537e-11	1.77635624746365e-07	5629501	5.32892722433509e-05	0	0.931689378558728	0.00324148238544389	0.0646826402722283	0.000386498783599762
0	1.48440771965753e-07	1.12229128044431e-09	5.46392754807842e-08	1.90277796863309e-09	2.06105116695614e-07	4851893	6.18296298304788e-05	0	0.720218761890211	0.00544523735478999	0.265103925398796	0.00923207535620378
0	1.95414082062392e-07	6.88426999075911e-10	2.0125855226019e-08	2.66568140278694e-10	2.16494932427765e-07	4619046	6.49463776488668e-05	0	0.902626587472631	0.00317987581213065	0.0929622462767535	0.00123129043848468
0	3.14742233772895e-07	1.8953270663469e-09	2.64319417369749e-08	1.62319065346856e-10	3.43231821641564e-07	2913483	0.000102964262981509	0	0.916996076493105	0.00552200275977379	0.0770090069462664	0.000472913800854879
0	1.27919696580112e-06	4.69066214249019e-09	3.49222551053865e-08	4.37974707219692e-10	1.31924785775621e-06	758008	0.00039569630994396	0	0.969641116550141	0.00355555789983856	0.0264713373609585	0.000331988189061457
0	2.34611979943745e-07	9.30852158165916e-10	1.6896648931443e-08	1.10154865912954e-10	2.52549635899267e-07	3959618	7.57620302490603e-05	0	0.928973740581133	0.003685818650466	0.0669042696152707	0.000436171153130826
0	3.58407935610331e-08	1.07007787408865e-10	5.69769515066801e-09	6.29323427300143e-10	4.22748199264102e-08	23654743	1.26823658429531e-05	0	0.847804759982963	0.00253124170830624	0.134777514382942	0.0148864839257893
0	3.1195698432802e-07	1.30513131536261e-09	1.69933685211905e-08	4.9592329479609e-10	3.30751407459369e-07	3023419	9.92205159813242e-05	0	0.943176589101414	0.00394595846284627	0.0513780686580391	0.00149938377770021
0	3.10911437564779e-06	1.17328672824395e-08	1.08896956008585e-07	2.30061053917359e-10	3.22997425999273e-06	309600	0.000968524519955549	0	0.962581780962795	0.00363249559842186	0.0337144965386906	7.12269000923482e-05
0	2.64912435580718e-08	1.23171601957898e-10	7.28646577695558e-09	3.40479145712734e-11	3.39349288515566e-08	29468163	1.01804270222772e-05	0	0.780648271695336	0.00362964078978017	0.214718758033328	0.00100332948155604
0	1.87653386441377e-07	7.40237788681571e-10	1.3875520397033e-08	6.56315855530135e-10	2.02925460482622e-07	4927918	6.08757912988755e-05	0	0.924740473645235	0.00364783101598512	0.0683774247156201	0.00323427062315988
0	6.87147504862622e-07	2.76744747536734e-09	2.57127160400629e-08	4.3993991485913e-10	7.16067608292912e-07	1396516	0.000214797287175994	0	0.959612607670895	0.00386478517295995	0.0359082239474027	0.00061438320874189
0	5.80838436319678e-07	2.78971918935607e-09	4.22094861148991e-08	2.27695874975961e-10	6.26065337498909e-07	1597277	0.00018780202302926	0	0.927760093922609	0.00445595534884717	0.0674202572586486	0.000363693469894998
0	2.53018269837541e-07	1.37159109534864e-09	3.2112412601631e-08	1.07091401221961e-09	2.8757318754674e-07	3477376	8.62682473586895e-05	0	0.879839570566422	0.00476953747687521	0.111666921647247	0.00372397030945576
0	2.76977756045562e-09	1.25846070291856e-11	2.1696354960225e-09	6.38731573589185e-12	4.9583849792432e-09	201678572	1.4875143756754e-06	0	0.55860478201077	0.00253804556964965	0.43756898770568	0.00128818471389988
0	8.91048041000822e-07	3.3376454026254e-09	4.64329097180012e-08	1.03138696801048e-09	9.41849983089459e-07	1061740	0.000282515213060108	0	0.946061535275505	0.00354371233482136	0.0492996873723901	0.00109506501728366
0	9.98809263088717e-07	4.96111445294545e-09	5.87157750595049e-08	2.43665111568297e-10	1.06272981771274e-06	940973	0.000318768297300487	0	0.939852487849083	0.00466827444780181	0.0552499554269364	0.000229282276178837
0	2.32063952411444e-07	9.7822409712971e-10	1.55053499054319e-08	3.18866951710166e-11	2.48579413109177e-07	4022859	7.45710526557364e-05	0	0.933560625591795	0.00393525789161016	0.0623758408288698	0.000128275687725644
0	5.98967624710009e-07	2.39329321201205e-09	3.3002822916163e-08	1.98831658246317e-09	6.36352057420647e-07	1571457	0.000190887456632871	0	0.941251965363057	0.00376095776560052	0.0518625225318431	0.00312455433949958
0	2.91672108710109e-07	1.05033607697325e-09	2.49299562867424e-08	4.01299552809397e-12	3.17656414069353e-07	3148055	9.52923987393994e-05	0	0.918199966352417	0.00330651619313419	0.0784808843220761	1.26331323730735e-05
0	8.19466677060686e-09	3.26495749125171e-11	3.37103292487686e-09	1.98397945845048e-10	1.17967472162413e-08	84769130	3.53901793703759e-06	0	0.694654773929951	0.00276767606476864	0.285759528714471	0.0168180212908098
0	2.95188160402388e-07	1.483404622065e-09	2.04742878164996e-08	5.17967377365471e-10	3.17663820218318e-07	3147982	9.52946203846006e-05	0	0.929247026619263	0.0046697311045542	0.0644526902762435	0.00163055199993972
0	2.46582789415041e-06	1.23297385878312e-08	6.05348501541324e-08	1.51351957191106e-09	2.54020600246429e-06	393669	0.000761772472545164	0	0.970719654924947	0.00485383412836199	0.0238306854229172	0.000595825523773572
0	1.39976454804411e-07	5.26217291493538e-10	1.05268156172923e-08	1.93453018325702e-10	1.51222940731523e-07	6612753	4.53658565829906e-05	0	0.92562976309872	0.00347974512959493	0.0696112346868149	0.00127925708487017
0	3.53855563752944e-07	1.96354207941867e-09	5.16317015317034e-08	4.83206990964768e-10	4.07934014355031e-07	2451377	0.000122372741105714	0	0.867433337993185	0.00481338160173564	0.126568757972625	0.00118452243245454
0	1.6927324501129e-06	6.78928676448983e-09	5.88303553286521e-08	4.90328966623623e-10	1.75884242117267e-06	568556	0.00052751400590878	0	0.962412794765498	0.00386008813681173	0.0334483377364917	0.000278779361198661
0	7.28705954332901e-07	2.89814237953766e-09	4.46738544021058e-08	2.06365324671987e-09	7.78341604361264e-07	1284783	0.000233475312579778	0	0.936228964570002	0.00372348383190436	0.0573962051518071	0.00265134644628611
0	3.98141506622352e-07	1.68768906178233e-09	4.06771829633478e-08	2.45550527205689e-09	4.42961883919539e-07	2257531	0.000132879765326388	0	0.898816627515228	0.00381000967137138	0.0918299845653008	0.00554337824809982
0	1.95282403618353e-06	1.35210811606787e-08	7.91119646914316e-08	9.63373151976775e-11	2.04555341935084e-06	488865	0.000613478398559741	0	0.954667826178435	0.00660998682936848	0.0386750910257518	4.70959664442546e-05
0	1.67624962069787e-06	8.74834789394386e-09	1.23168927864397e-07	7.22250017549716e-09	1.81538939663171e-06	550846	0.000544469036238615	0	0.923355410033792	0.00481899250385379	0.0678471120812572	0.00397848538109667
0	7.55125703291341e-07	1.4691275676055e-09	2.96014743117431e-08	4.68475143797426e-10	7.86664780314487e-07	1271189	0.000235971681226022	0	0.959907856799516	0.00186753952174926	0.0376290830001431	0.000595520678592147
0	4.94763408556901e-06	3.14372630043815e-08	1.29982569956788e-07	9.15929914901068e-10	5.10996984844508e-06	195696	0.00153182043489952	0	0.968231561498261	0.00615214256380546	0.0254370522355118	0.000179243702422193
0	2.64768948029452e-07	1.13210608839963e-09	1.69201675130582e-08	9.92276696483133e-10	2.83813498327393e-07	3523441	8.51404369357489e-05	0	0.932897658461712	0.0039889085440668	0.0596172050053093	0.00349622798891155
0	3.46884320118215e-07	1.51470168031056e-09	1.79449171557726e-08	8.04734610920346e-10	3.67148673565219e-07	2723692	0.00011013855659614	0	0.944806137387818	0.00412558124097783	0.048876431941092	0.00219184943011212
0	2.42088827027152e-07	5.33521636652708e-10	1.07194098197592e-08	6.45714446922677e-10	2.53987472930487e-07	3937202	7.61933487002375e-05	0	0.953152626914828	0.00210058248344684	0.0422044823552892	0.00254230824643624
0	5.46951185606467e-07	1.96394615002939e-09	1.79990421263683e-08	9.55838963271512e-10	5.67870012846136e-07	1760966	0.000170346541584321	0	0.963162648552571	0.00345844313945404	0.0316957080303606	0.00168320027761441
0	4.2411869798362e-09	1.79433751746141e-11	2.28248245903936e-09	1.51479719916342e-10	6.69309253396652e-09	149407766	2.00792575355546e-06	0	0.633666269861468	0.00268087959094454	0.341020604071448	0.0226322464761399
0	1.72037001863202e-08	7.4009864843616e-11	4.57773593550125e-09	7.47094462690156e-11	2.1930155432934e-08	45599312	6.57902508094388e-06	0	0.784476892511403	0.0033747989187742	0.208741609219356	0.00340669935046695
0	2.29354313532785e-08	6.40046504731256e-11	7.05533449067591e-09	2.88769875607982e-10	3.03435403700355e-08	32955943	9.10302081424952e-06	0	0.755858778296267	0.00210933364045848	0.232515204377506	0.00951668368576876
0	4.35810634152219e-08	1.42773328608427e-10	4.81971561493373e-09	8.2161613442555e-12	4.85517685201084e-08	20596572	1.45654248265847e-05	0	0.897620514012219	0.00294064115397353	0.0992696200744487	0.000169224759358718
0	5.55530042345332e-08	2.1106579934996e-10	7.96901320033519e-09	2.8832147256322e-10	6.40214047067816e-08	15619776	1.92062375869995e-05	0	0.867725481641121	0.00329680050471623	0.124474201040001	0.00450351681416136
0	6.81385497848351e-06	4.16008728285347e-08	1.77095774319634e-07	1.1616864794925e-09	7.03371331211117e-06	142172	0.00210789667354683	0	0.968742210000357	0.00591449650882177	0.0251781337198798	0.000165159770940937
0	6.66712996417741e-08	1.82712723893423e-10	6.10271775518004e-09	5.95511018356765e-10	7.35522411392043e-08	13595779	2.20654297151679e-05	0	0.906448241537502	0.00248412177608053	0.0829712006141334	0.00809643607228373
0	2.21467851641148e-06	8.94392479123465e-09	4.5108907645588e-08	7.00804940215995e-10	2.26943215378852e-06	440639	0.000680598706237157	0	0.975873419575185	0.0039410408353931	0.0198767376985845	0.000308801890836919
0	5.39324064556761e-08	2.26055190891757e-10	8.94574736006223e-09	1.13713145637093e-10	6.32179221522672e-08	15818299	1.89651973935279e-05	0	0.853118935572955	0.00357580861875337	0.141506507260954	0.00179874854733761
0	6.95878768918869e-08	3.068908609789e-10	1.02134309357883e-08	1.44367096678557e-10	8.02525657853327e-08	12460661	2.40754808917831e-05	0	0.867110929238416	0.00382406291905733	0.127266098421179	0.00179890942134765
0	2.8360750546663e-06	1.40163391551551e-08	6.9609340747382e-08	2.83840574383071e-09	2.92253914031267e-06	342168	0.000876378778890574	0	0.970414738179651	0.00479594574519731	0.0238181038492216	0.000971212225930033
0	2.50979476673074e-07	9.5613432529123e-10	1.44083342366361e-08	2.76458424938082e-10	2.66620403659939e-07	3750651	7.99829329558577e-05	0	0.941336346460511	0.00358612586346066	0.0540406286947687	0.00103689898125985
0	6.75283718532218e-09	2.6597158398624e-11	2.4614395478878e-09	2.58390515853843e-10	9.49926440746245e-09	105271309	2.84977526476826e-06	0	0.710880010879292	0.00279991768391347	0.259118963564604	0.0272011078721902
0	3.60325769382559e-06	1.63019320424131e-08	7.1384894671989e-08	5.20084144786661e-10	3.69146460468478e-06	270895	0.00110682843849763	0	0.976105172254057	0.00441611495386534	0.0193378244996296	0.000140888292448106
0	8.00737171814571e-07	3.7344138717877e-09	2.88730695833681e-08	2.13872089716501e-09	8.35483376166892e-07	1196912	0.000250613708693503	0	0.958411854330684	0.00446976442418375	0.0345585207402146	0.0025598605049178
0	7.13406490940662e-07	3.68266087198303e-09	5.96250256212705e-08	3.088547362979e-10	7.77023032170213e-07	1286963	0.000233079832884897	0	0.918127856452503	0.00473944879303952	0.0767352100937584	0.000397484660699534
0	8.02282537755985e-07	4.99833279853229e-09	4.37791718538816e-08	1.5029787868165e-10	8.51210340287081e-07	1174798	0.000255330608375348	0	0.942519727245567	0.00587203016923707	0.0514316729741753	0.000176569611021126
0	2.03731199767423e-06	8.33884836884505e-09	7.16282577550804e-08	3.51188242575363e-10	2.11763029204073e-06	472226	0.000635088006433304	0	0.962071616245582	0.003937820685786	0.0338247228632403	0.000165840205391531
0	1.45329882098581e-06	6.96356773773861e-09	4.330900483914e-08	1.11346001451265e-09	1.5046848535772e-06	664591	0.000451303927424207	0	0.965849305607598	0.00462792439306052	0.0287827745033641	0.00073999549597747
0	5.74550948145529e-08	1.97548716365586e-10	5.7233247533615e-09	9.35912538307122e-11	6.34695595381107e-08	15755584	1.90406871815041e-05	0	0.905238593629339	0.00311249546716906	0.0901743260078068	0.00147458489568554
0	8.21748423476256e-07	2.4808964436384e-09	3.29409549953784e-08	1.6242180678683e-09	8.58794492983141e-07	1164423	0.000257605272583006	0	0.956862707190634	0.00288881270654248	0.0383572033408755	0.00189127676194843
0	4.18855374860966e-08	1.40206873883197e-10	5.62653317032707e-09	6.6109088401023e-10	4.83133684143171e-08	20698205	1.44939058397409e-05	0	0.866955438231964	0.00290203060736391	0.116459136570153	0.0136833945905192
0	8.82623352879782e-06	4.08544013311727e-08	1.8078402668829e-07	6.87298780708499e-10	9.04855925559799e-06	110515	0.00271089891746512	0	0.975429709800195	0.00451501727260036	0.0199793162183743	7.59567088300045e-05
0	1.56021875931075e-06	7.42468437668397e-09	6.75985804308885e-08	1.32347768394677e-09	1.63656550180227e-06	611036	0.000490849546222694	0	0.953349412286008	0.00453674745588095	0.0413051481021967	0.000808692155913888
0	8.11251695075721e-08	3.11421061988915e-10	8.90249453329049e-09	1.04619222991008e-10	9.04437043258425e-08	11056602	2.71327444111291e-05	0	0.896968673632623	0.00344325859174183	0.0984313347142149	0.00115673306142012
0	1.04658492113294e-06	3.13734086114063e-09	4.39012753861513e-08	3.49637648888022e-10	1.09397317502912e-06	914099	0.000328138282882362	0	0.956682435202382	0.00286784075949315	0.040130120544302	0.00031960349382307
0	4.4472329192164e-07	2.62368486868564e-09	4.42064177959331e-08	4.39842640865172e-10	4.91993237227123e-07	2032548	0.000147587115442271	0	0.903921554751652	0.00533276612392631	0.0898516777285003	0.000894001395921877
0	1.47129939705757e-07	4.98801476643097e-10	1.26470295761697e-08	6.91802955655724e-10	1.60967573714225e-07	6212431	4.82891100473948e-05	0	0.914034648785629	0.0030987699269708	0.0785688029231448	0.00429777836425565
0	3.62329687628634e-06	9.26952954136065e-09	6.8800568198085e-08	4.78285467139188e-09	3.70614982869718e-06	269822	0.00111122913607486	0	0.977644467644212	0.00250112110136118	0.0185638928208875	0.00129051843353921
0	2.85785917398117e-06	1.19096069041908e-08	6.05569852028768e-08	6.97450605319321e-09	2.93730027214144e-06	340449	0.000880803240690065	0	0.972954383004791	0.00405460994817127	0.0206165456685597	0.00237446137847815
0	1.19403170339184e-06	4.22886209059504e-09	4.44274461817166e-08	1.25414083813863e-09	1.24394215250229e-06	803896	0.00037311325378242	0	0.959877194441838	0.00339956490909833	0.0357150419674638	0.00100819868159932
0	9.9037056747279e-09	4.66580685397693e-11	3.58028422518102e-09	9.81907709195851e-13	1.35316298761579e-08	73900928	4.05948075787865e-06	0	0.731893036194981	0.00344807454584452	0.264586325368632	7.25638905425522e-05
0	1.98101465996166e-08	4.38796950175618e-11	3.17394947517547e-09	1.44722733902719e-10	2.31726985037124e-08	43154232	6.95178547893693e-06	0	0.854891656077213	0.00189359452506285	0.136969351008774	0.00624539838895042
0	5.98542502305503e-07	2.77950666101208e-09	3.13672106821793e-08	3.81795425950474e-11	6.32727399191289e-07	1580459	0.000189800265439799	0	0.945972156525102	0.004392897580482	0.0495746046753639	6.0341219052385e-05
0	4.6279931824082e-08	2.2244075833137e-10	8.20810285572398e-09	1.67602520430339e-10	5.48780779585677e-08	18222213	1.64632883201676e-05	0	0.843322753741901	0.0040533627744636	0.149569794735176	0.00305408874845939
0	9.99741454427262e-07	2.13263093883915e-09	1.78325335880106e-08	3.30016598248045e-11	1.01973962061394e-06	980642	0.000305875252803012	0	0.980388948529199	0.00209134851262834	0.0174873401283305	3.23628298417353e-05
0	8.26569628264848e-07	3.47311236215154e-09	3.92688347693577e-08	1.51852845599165e-09	8.70830103852349e-07	1148330	0.000261215022299699	0	0.949174385001503	0.00398827779010774	0.0450935660074698	0.00174377120091972
0	1.73271384788712e-07	7.49987064673356e-10	1.42619918651625e-08	3.1196811467522e-10	1.88595331833223e-07	5302358	5.65770043443603e-05	0	0.918746944075677	0.00397670004545276	0.0756221891948763	0.00165416668399352
0	6.81912385169165e-07	2.64232032653912e-09	2.18198255592557e-08	3.86696346792307e-10	7.06761227401752e-07	1414905	0.000212005966716222	0	0.964841248686012	0.00373863226234553	0.0308729804540515	0.000547138597591026
0	1.21504255444908e-06	4.75665308958473e-09	2.90330690757026e-08	2.88705793816719e-10	1.24912098240819e-06	800563	0.00037466632380545	0	0.972718072597416	0.00380800031107824	0.0232427999245755	0.000231127166929917
0	9.80187041894206e-07	4.4021009337188e-09	4.4669646762036e-08	5.93818094354502e-10	1.02985260768431e-06	971013	0.000308908219406101	0	0.951774102993451	0.00427449607921777	0.0433747959938445	0.000576604933486295
0	2.26672409277964e-06	1.0594535553033e-08	5.3174376782744e-08	2.74937966444455e-09	2.33324238477986e-06	428588	0.000699728607712946	0	0.971491049350838	0.00454069222389539	0.0227899069250625	0.00117835150020385
0	4.3623197865625e-06	1.67258365928753e-08	1.46686472135624e-07	2.68070502635176e-09	4.52841280031735e-06	220828	0.00135760453613121	0	0.963322024497587	0.00369353178042938	0.0323924691948015	0.000591974527181775
0	1.29968049210318e-06	7.16225755799262e-09	5.28961786697536e-08	1.72031932403183e-10	1.35991096026332e-06	735342	0.000407890355585194	0	0.955709991374372	0.00526671066509072	0.0388967956104355	0.000126502350102297
0	1.98646080684596e-07	9.19836100683024e-10	2.57312282779739e-08	1.17746133678678e-10	2.25414891196932e-07	4436264	6.76221884882144e-05	0	0.88124648566829	0.0040806359145076	0.114150525465924	0.000522352951277783
0	1.29997716233112e-09	6.38185010818204e-12	1.49289231643253e-09	1.84366980837531e-11	2.81768802695558e-09	354900894	8.4530603916555e-07	0	0.461363057192567	0.00226492430926692	0.529828817864393	0.00654320063377398
0	1.5812264912626e-08	3.66654037607634e-11	3.21353447469757e-09	2.2108016824572e-11	1.9084572807909e-08	52398343	5.72535551568443e-06	0	0.828536487129185	0.00192120641786483	0.168383882995056	0.00115842345789422
0	1.39001968360863e-06	5.9926392080505e-09	5.10033166517157e-08	2.98623179475083e-10	1.44731426264787e-06	690935	0.000434100344169686	0	0.960413173200946	0.00414052383971324	0.035239973769349	0.000206329189991364
0	4.39331991986034e-07	2.08186300811977e-09	2.67763623076944e-08	3.15567424521899e-10	4.68505784726371e-07	2134445	0.000140541891407442	0	0.937730133348567	0.00444362284520282	0.0571526823800757	0.00067356142615444
0	6.02132956780704e-06	1.63981543203693e-08	4.6732459382587e-08	3.57994677949693e-10	6.08481817618795e-06	164343	0.00182378588429444	0	0.989566063185033	0.00269492922311814	0.00768017351208088	5.88340797676835e-05
0	6.08843964776861e-09	3.30094568107982e-11	3.38502136271154e-09	4.3423121230546e-11	9.5498935885215e-09	104713209	2.86496397194913e-06	0	0.637540051240636	0.00345652613872828	0.354456448266624	0.00454697435401149
0	1.06110834784224e-07	4.40330220889347e-10	1.18806147817102e-08	9.23374432033233e-10	1.19355154218857e-07	8378356	3.58059073592987e-05	0	0.889034373745208	0.00368924344969576	0.0995400228793236	0.00773635992577308
0	8.10883844333803e-06	4.1680452366395e-08	1.08980595041325e-07	1.48714310546563e-09	8.26098663385122e-06	121051	0.00247523776132297	0	0.981582322153903	0.00504545694283055	0.0131922008679632	0.000180020035303257
0	1.87389974537941e-06	5.35757020788447e-09	5.79539367055856e-08	1.93537766272818e-09	1.93914662995561e-06	515691	0.000581575372468279	0	0.966352784483507	0.00276284945404417	0.0298863096840243	0.000998056378424811
0	2.05361380432024e-07	7.2722506906589e-10	1.27056806007873e-08	1.62228280312931e-10	2.1895651438219e-07	4567117	6.56848041590274e-05	0	0.937909433804578	0.00332132191233422	0.0580283287603376	0.000740915522749694
0	1.40857220006409e-08	5.17681041988638e-11	3.1618564123312e-09	1.96469331017956e-11	1.73189934502727e-08	57740076	5.19568457957309e-06	0	0.813310660407869	0.00298909427661044	0.182565829902858	0.00113441541266281
0	1.23549321657838e-07	5.73920052410807e-10	1.04397750272333e-08	1.07606269151432e-10	1.34670623006633e-07	7425524	4.04003735071656e-05	0	0.917418505235194	0.00426165736518897	0.0775208044201223	0.000799032979494957
0	1.40461204167339e-06	5.35472542130467e-09	5.07110525833969e-08	1.14916745662256e-09	1.46182698713471e-06	684075	0.000438452268376577	0	0.960860658638223	0.00366303637053542	0.0346901877101026	0.000786117281139415
0	2.17647688157794e-08	1.09142601946023e-10	5.80742315743516e-09	1.38383237817188e-10	2.78197178129778e-08	35945728	8.34588064457797e-06	0	0.782350452369659	0.00392321024532851	0.208752051206142	0.00497428617887105
0	1.48740619357677e-07	7.15076040898324e-10	1.5502799384468e-08	3.69374847441064e-11	1.64995432267787e-07	6060774	4.94974087452693e-05	0	0.901483255101699	0.00433391416398582	0.0939589609929746	0.000223869741340215
0	1.45045217652762e-07	5.13795159974401e-10	9.54336108896916e-09	3.53087605977691e-10	1.55455461507684e-07	6432711	4.66355545951647e-05	0	0.933033913675611	0.00330509558809554	0.0613896803393907	0.00227131039690258
0	1.32970602489524e-08	6.47266561295304e-11	5.57875661740389e-09	5.88869864238276e-11	1.89994305089097e-08	52633157	5.69981295706068e-06	0	0.699866253502538	0.00340676822387793	0.293627570299424	0.00309940797416075
0	2.26934213018923e-06	8.26600485760522e-09	7.64352278361517e-08	1.08653564092042e-09	2.35512989852391e-06	424605	0.00070629026108382	0	0.963574082096939	0.00350978723627346	0.0324547821689402	0.000461348497847789
0	4.79425401069488e-08	1.86954351004808e-10	6.94286600799174e-09	2.21241342925311e-10	5.52936018088706e-08	18085275	1.65879434125271e-05	0	0.867054026841447	0.00338112086912043	0.125563641739069	0.00400121055036458
0	8.8863885564655e-08	4.16408656631761e-10	1.02359896695662e-08	4.51423037878617e-11	9.95614261946409e-08	10044051	2.98679832979598e-05	0	0.89255336088625	0.00418242960700151	0.10281079792444	0.000453411582309089
0	5.09379646300887e-08	2.2071214327484e-10	6.58681353176376e-09	5.8496475959795e-11	5.78039867810871e-08	17299845	1.73410461918877e-05	0	0.881218882410289	0.00381828582361823	0.113950851810777	0.00101197995531572
0	1.73324373013919e-06	8.13962901437917e-09	4.06130184815078e-08	5.97103815856035e-11	1.78205608801666e-06	561150	0.000534474420409103	0	0.972608966571979	0.00456754928709239	0.0227899776862287	3.35064546997834e-05
0	6.91236780213143e-08	3.21742620467867e-10	1.03404530253645e-08	4.51313415734179e-11	7.98310050087201e-08	12526461	2.39490156872524e-05	0	0.86587508216593	0.00403029650488206	0.129529285322601	0.000565336006586515
0	2.14553145885153e-08	9.18800834741686e-11	8.57400112206059e-09	2.38692102830769e-11	3.01450650043332e-08	33172926	9.04347874430833e-06	0	0.711735555568756	0.00304793117748996	0.284424701715791	0.000791811537963042
0	3.65204145182162e-07	1.74230161826573e-09	3.82334451750262e-08	1.96571482501492e-10	4.05376463457956e-07	2466843	0.000121605569145644	0	0.900901206909957	0.00429798415873357	0.0943158979899474	0.000484910941362237
0	8.57594602314405e-09	4.04686367014839e-11	3.57764664789504e-09	4.94597783803002e-11	1.22435210861209e-08	81675851	3.67304961057524e-06	0	0.700447686806833	0.00330531032836287	0.29220733339126	0.00403966947354445
0	1.73095959857677e-07	6.69645060373885e-10	1.35370587234878e-08	4.97798364479863e-10	1.87800462006018e-07	5324801	5.63385567932118e-05	0	0.921701459137676	0.00356572637373184	0.0720821374925797	0.00265067699601245
0	1.45984497728796e-06	7.38732415157857e-09	4.93926270838504e-08	2.49487713967005e-10	1.51687441623736e-06	659250	0.000454959144674527	0	0.962403322029216	0.00487009608211536	0.0325621070242387	0.000164474864429361
0	3.59325136943181e-07	1.69376468558756e-09	2.48173464600744e-08	4.87011134943089e-10	3.86323259223787e-07	2588506	0.000115890284374642	0	0.930115203690167	0.00438431972486133	0.0642398454339464	0.0012606311510252
0	4.09954647144785e-06	2.12468470095756e-08	1.23326400150387e-07	7.68698100522121e-10	4.24488841670833e-06	235577	0.00127265871002913	0	0.965760714772053	0.00500527809540192	0.0290529191921656	0.000181087940379409
0	9.51941430100579e-08	4.44391404765515e-10	1.52768144017828e-08	1.75776683365178e-11	1.10932926484943e-07	9014456	3.32793260330311e-05	0	0.858123426708471	0.00400594682612861	0.137712173345182	0.000158453120218583
0	1.1579825316354e-07	4.56752191321607e-10	1.10294045207635e-08	6.30446968078644e-10	1.27914856843704e-07	7817700	3.83737232119152e-05	0	0.90527602516908	0.00357075169055383	0.086224577761441	0.00492864537892555
0	3.14790580066086e-07	1.75789999961346e-09	2.60144889562562e-08	7.23886867021888e-10	3.43286855888977e-07	2913016	0.000102980771583772	0	0.916989901203477	0.00512079029376524	0.0757806146958029	0.00210869380695426
0	8.21508280548052e-07	3.51805871804082e-09	3.0224087599082e-08	2.55681425087443e-10	8.55506108290263e-07	1168899	0.000256619009984749	0	0.960259982467974	0.00411225435324091	0.0353288974867581	0.000298865692026939
0	6.70949486765324e-07	2.4528993045206e-09	2.67354648114643e-08	6.70963739556219e-10	7.00808814620865e-07	1426923	0.000210220618604318	0	0.957393047529382	0.00350009767763496	0.0381494414078226	0.000957413385160127
0	1.27899374156671e-07	5.52973485684574e-10	1.35459378307248e-08	1.45403349018198e-10	1.42143688822099e-07	7035135	4.26422004711213e-05	0	0.899789327380865	0.00389024296658469	0.0952974975039399	0.0010229321486104
0	1.60310535104372e-06	6.40990449360787e-09	4.1503929066175e-08	2.93280362469523e-10	1.65131246496597e-06	605579	0.000495271461106728	0	0.970806788572721	0.00388170296633713	0.0251339040591753	0.000177604401766305
0	7.50152041948981e-07	4.18054896766764e-09	3.50298456814246e-08	9.02331127365104e-10	7.90264767725439e-07	1265399	0.000237051422871559	0	0.949241409443178	0.0052900611774712	0.0443267207549293	0.00114180862442118
0	2.51845647967415e-07	1.4338202458305e-09	4.68487572549663e-08	9.89972559330281e-10	3.01118198027542e-07	3320955	9.03313928817262e-05	0	0.836368076114681	0.00476165258434282	0.155582616931977	0.00328765436899876
0	1.30612868716446e-06	4.09455260678413e-09	3.00378260980747e-08	1.81130012512851e-10	1.34044219588183e-06	746022	0.00040205208368238	0	0.974401351417621	0.00305462825578277	0.0224088932669819	0.000135127059614602
0	2.81262044095847e-06	8.53167995683772e-09	4.12704206438801e-08	2.12906253784799e-09	2.86455160409704e-06	349095	0.000858997562275032	0	0.981871102247105	0.00297836490173026	0.0144072882418501	0.000743244609314382
0	8.98538941341916e-07	5.38859918772649e-09	4.70504938200495e-08	8.31511609592019e-10	9.51809545959285e-07	1050630	0.000285502236153978	0	0.944032285824913	0.00566142587096621	0.0494326769675645	0.000873611336555757
0	1.58120983989249e-07	6.75269666375331e-10	2.62126172118292e-08	3.82083433526784e-10	1.8539095430098e-07	5394006	5.56157448150518e-05	0	0.85290560472838	0.00364240892400305	0.141391025849478	0.00206096049813992
0	2.75209728103875e-08	1.43383983445709e-10	7.5506491815721e-09	8.70037718688879e-11	3.53020097472741e-08	28326999	1.05905470365597e-05	0	0.779586573325687	0.00406163797676648	0.213887232926027	0.00246455577151966
0	8.33666146026269e-09	3.71000998642895e-11	3.02635863235082e-09	5.57822391010552e-11	1.14559024315789e-08	87291246	3.43676484815258e-06	0	0.727717568306291	0.00323851395259975	0.264174616572195	0.00486930116891431
0	4.55229171302749e-06	2.43003942768038e-08	2.00473809427119e-07	3.46932463149452e-09	4.7805352413629e-06	209182	0.00143313607870998	0	0.952255654061375	0.00508319530134369	0.0419354317676706	0.000725718869610391
0	1.82340124890562e-06	7.53100688225341e-09	6.74242281641715e-08	7.4133303366467e-10	1.8990978169857e-06	526566	0.000569567620836708	0	0.960140774528277	0.00396557081730883	0.0355032940173608	0.000390360637053089
0	1.89192381852064e-06	9.88619549878024e-09	7.79921046080455e-08	6.17645249074255e-10	1.98041976387654e-06	504943	0.000593950059249559	0	0.955314551505649	0.00499196972233233	0.0393816028453388	0.000311875926679935
0	1.81088419109379e-06	9.76525535452527e-09	8.61972563091288e-08	5.85132343338769e-10	1.90743183510078e-06	524265	0.000572066403870308	0	0.949383436812623	0.00511958287306729	0.0451902158299536	0.000306764484355926
0	7.95498916529351e-09	4.50468960147933e-11	3.90998483085823e-09	1.51799715877451e-12	1.19115388893253e-08	83952209	3.57345530332953e-06	0	0.667838911429193	0.00378178642015455	0.328251862936217	0.000127439214435583
0	9.92729782061966e-08	4.02606404815431e-10	9.30453558376964e-09	1.84794170846345e-10	1.09164914365628e-07	9160452	3.27489398378455e-05	0	0.909385389830471	0.00368805680062162	0.0852337551661131	0.00169279820279445
0	2.04411778470119e-08	1.17393981713364e-10	6.04017612985681e-09	6.73116797923697e-11	2.66660596383745e-08	37500854	7.99978602117335e-06	0	0.766561618935087	0.00440237452797206	0.226511761083911	0.0025242454530291
0	6.73027575489663e-08	4.63962587698656e-10	1.45930226306215e-08	6.26339697339734e-11	8.24223767370204e-08	12132628	2.47264083280685e-05	0	0.816559291461647	0.00562908528079687	0.177051708629836	0.000759914627720764
0	1.34510108415775e-07	4.5171018599669e-10	8.59163239634625e-09	5.30841364308087e-10	1.44084292362426e-07	6940382	4.32243566302892e-05	0	0.933551508011933	0.0031350411525808	0.0596292090933482	0.00368424174213814
0	5.74128638138869e-07	3.01756142289073e-09	5.37226478245619e-08	3.42124694148718e-10	6.3121097208047e-07	1584256	0.000189345423265097	0	0.909566949139908	0.00478059089015018	0.0851104467457088	0.000542013224233215
0	3.02863758145613e-06	9.86771823286877e-09	5.80749911669742e-08	3.71629069761515e-09	3.10029658155359e-06	322550	0.000929658016221024	0	0.97688640482855	0.00318283040776827	0.018732075993153	0.00119868877052816
0	9.77643667824083e-06	4.55180142225122e-08	1.97271281389418e-07	2.84085985147625e-10	1.00195100598379e-05	99805	0.00300135497825038	0	0.975739993258611	0.00454293812278966	0.0196887153375052	2.83532810936886e-05
0	2.53538575844214e-08	1.26602819482077e-10	8.99930772047931e-09	3.86006207199659e-10	3.48657743315825e-08	28681422	1.04596777911192e-05	0	0.727184698188537	0.00363114893930224	0.258112945804489	0.0110712070676716
0	1.76362868896268e-06	6.12631780311281e-09	3.32692798429303e-08	4.82208471369046e-10	1.80350649508009e-06	554475	0.000540906093935423	0	0.977888737176053	0.00339689256447105	0.0184469975204901	0.000267372738986244
0	2.73663978048867e-07	1.47271033143663e-09	2.47253348425703e-08	1.34961965498391e-09	3.01211642877858e-07	3319925	9.03594238095273e-05	0	0.908543824648367	0.00488928753671657	0.0820862520662805	0.004480635748636
0	3.32984637649293e-08	1.26167968439266e-10	5.26226261987222e-09	2.13312056436223e-11	3.87082255588844e-08	25834302	1.1612400461547e-05	0	0.860242578525704	0.0032594614353307	0.135946883224266	0.000551076814698531
0	1.41548879126744e-06	9.00352516773158e-09	5.26902336656607e-08	4.18790210872394e-11	1.47722442912192e-06	676945	0.000443069471784852	0	0.958208355726167	0.00609489322694413	0.035668401244204	2.8349802685116e-05
0	1.28670590544547e-06	5.41832153089384e-09	3.52266358879361e-08	1.67729603555047e-09	1.32902815889985e-06	752430	0.000398629238843151	0	0.968155487774304	0.0040769049885136	0.0265055602110765	0.00126204702610583
0	2.0651072366673e-06	1.00705604322438e-08	5.88175156017572e-08	6.13865983094965e-09	2.14013397253225e-06	467260	0.000641834814620879	0	0.964942972342906	0.00470557477311953	0.0274830998230279	0.00286835306094705
0	1.67218399353807e-07	7.64696171913613e-10	1.61456548870856e-08	3.35008302710228e-10	1.84463758715516e-07	5421119	5.53376015434148e-05	0	0.906510853504262	0.00414550899991658	0.0875275175975664	0.00181611989825538
0	6.97688491816019e-07	2.25074369140098e-09	3.20328761823518e-08	1.5297003681889e-09	7.3350181205796e-07	1363323	0.000220026414967101	0	0.951174871481965	0.00306849097630195	0.0436711616191898	0.0020854759225435
0	1.06666765229426e-06	4.6654349026606e-09	6.27194538590182e-08	1.5069755624242e-09	1.13555951661837e-06	880623	0.000340610027641297	0	0.939332229340775	0.00410848998611187	0.0552322031044162	0.00132707756869661
0	2.57550673100461e-07	1.40469408221203e-09	2.45466229174717e-08	1.68110823370574e-10	2.83670100923515e-07	3525222	8.50974213665312e-05	0	0.907923225824576	0.00495185808317096	0.0865322881669865	0.000592627925266968
0	1.34185527656584e-07	5.07630993932961e-10	1.14753377420128e-08	1.22135033008007e-10	1.46290631425537e-07	6835708	4.3886229594392e-05	0	0.917253048599251	0.00347001710899954	0.0784420549025644	0.000834879389184772
0	1.04972520936082e-06	6.01647316463303e-09	4.43483063322609e-08	2.6190082223661e-10	1.10035188967996e-06	908800	0.000330051269618159	0	0.953990463601734	0.0054677719201109	0.0403037489626704	0.000238015515484583
0	1.05636312174861e-07	3.96365184043286e-10	1.63109354960652e-08	5.50133830095694e-10	1.22893746685065e-07	8137111	3.68674466648677e-05	0	0.859574347957433	0.00322526731208738	0.132723884949693	0.00447649978078625
0	3.83245561233959e-07	2.27282312633068e-09	3.32447487578911e-08	1.2630785228375e-10	4.18889440970464e-07	2387265	0.000125658962884634	0	0.914908622060448	0.0054258305510521	0.0793640171040625	0.000301530284437646
0	2.12292124345133e-06	1.09121900139817e-08	5.8585373897834e-08	4.50432896991108e-10	2.19286924026014e-06	456024	0.000657645149962138	0	0.968102066678399	0.00497621555067605	0.0267163097654123	0.000205408005512301
0	1.11830877084367e-08	6.71245305693931e-11	5.69185199598357e-09	2.03307198635255e-11	1.69623949548532e-08	58953939	5.08870557391905e-06	0	0.659287072267885	0.00395725549063387	0.335557096219779	0.00119857602170197
0	4.74598710039498e-06	1.83038007361367e-08	8.46166013429446e-08	7.36772910356494e-10	4.84964427538442e-06	206201	0.00145383896119755	0	0.978625818904785	0.00377425635711927	0.0174480016549744	0.000151923083120997
0	2.85487303280569e-06	1.32430789252195e-08	7.91865592079394e-08	2.16214236443603e-10	2.9475188851753e-06	339268	0.000883866128764565	0	0.968568190407339	0.00449295812550219	0.0268654968102876	7.33546568712635e-05
0	1.225328578763e-08	6.74548083424874e-11	4.84995247926119e-09	2.94701075643723e-11	1.72001631827981e-08	58138983	5.1600356753001e-06	0	0.712393577747249	0.00392175397556397	0.281971306185725	0.00171336209146233
0	5.39406569181353e-07	1.96163346287369e-09	2.37179963303588e-08	1.06299477783256e-09	5.66149193752418e-07	1766319	0.000169830383394243	0	0.952763997783312	0.00346487018708276	0.0418935443026186	0.00187758772698601
0	2.53833555932931e-07	1.43318763070478e-09	2.68063344523363e-08	1.0853795519438e-09	2.83158457567916e-07	3531591	8.49439413567188e-05	0	0.896436426844318	0.0050614332448856	0.0946690227181605	0.00383311719263575
0	1.60095114247098e-06	8.68655794781978e-09	5.38635382698149e-08	1.49159421900906e-09	1.66499283290762e-06	600603	0.000499373537217296	0	0.961536356691214	0.00521717437825255	0.0323506126904772	0.000895856240056147
0	7.40840375802921e-08	5.98628330359232e-10	1.54154153441108e-08	7.04586883490604e-10	9.08026681382528e-08	11012892	2.72404306638219e-05	0	0.81587952313796	0.00659262929859928	0.169768308136496	0.00775953942694532
0	4.55601901141992e-06	1.33780929034812e-08	6.92776991935057e-08	8.48862600076897e-09	4.64716342951767e-06	215185	0.00139318088947127	0	0.980387085696443	0.00287876531703334	0.0149075237495351	0.00182662523698892
0	3.49363860226161e-09	1.06720914368651e-11	1.45016456856866e-09	6.18032096693577e-11	5.01627847193649e-09	199350974	1.5048824232311e-06	0	0.696460258697106	0.00212749182418201	0.289091719425384	0.0123205300533284
0	1.22528457891094e-10	5.52014561771619e-13	3.4135143555713e-10	2.6625917051838e-13	4.64698167180514e-10	2151934461	1.39409441879401e-07	0	0.263673211010315	0.00118789915854604	0.734565917546497	0.000572972284642023
0	8.42705698187603e-07	3.90608544523249e-09	3.37967182768184e-08	6.28701195328185e-11	8.80471372029187e-07	1135755	0.000264106645582962	0	0.957107436946477	0.00443635712564997	0.0383848008583499	7.14050695230718e-05
0	1.56289945503172e-06	6.71973319550499e-09	7.24266945964358e-08	4.75544102684037e-09	1.6468013238505e-06	607238	0.000493918785894221	0	0.949051614421462	0.00408047594945644	0.0439802261192565	0.00288768350982458
0	3.00528352413036e-07	1.07730183925084e-09	1.38627949016214e-08	1.40509721388426e-11	3.15482500126047e-07	3169748	9.46402862966877e-05	0	0.952599121323571	0.00341477526905745	0.0439415653675962	4.45380397747219e-05
0	5.47041337296222e-07	1.99319414755012e-09	1.89495668100745e-08	5.77257593483873e-11	5.68041824013195e-07	1760434	0.000170398076213996	0	0.963030034358024	0.00350888625324853	0.0333594570135637	0.000101622375163429
0	8.1435850266748e-06	3.31929740348222e-08	1.268107893386e-07	6.14220734214945e-10	8.30420301078244e-06	120421	0.00248817060641882	0	0.980658230067463	0.00399712940443813	0.0152706754849255	7.39650431736099e-05
0	3.12286367217816e-07	1.25024274220719e-09	3.82406685086832e-08	2.23303076152333e-09	3.54010309230229e-07	2824776	0.000106197472199532	0	0.882139189383667	0.00353165630946104	0.108021341502271	0.00630781280460135
0	5.84913040948626e-06	2.70417957632303e-08	8.40345950953899e-08	1.88271541726084e-09	5.96208951576214e-06	167726	0.00178703353744081	0	0.981053772175468	0.00453562391033197	0.0140948227753416	0.000315781138858021
0	1.48647575569199e-06	5.80077536673352e-09	7.42727477599073e-08	2.12235220766232e-09	1.56867163102629e-06	637482	0.000470491142739782	0	0.947601605263603	0.00369789014603292	0.0473475431638391	0.0013529614265248
0	9.73546332757095e-07	3.80411812522966e-09	4.92365668354086e-08	3.82270610117985e-10	1.02696928832785e-06	973739	0.000308043489536725	0	0.947979987154493	0.00370421800190701	0.0479435630597847	0.000372231783815475
0	2.49692135523288e-07	1.68629169558112e-09	2.5574693910108e-08	4.9366309016602e-10	2.77446784219143e-07	3604295	8.32305829606694e-05	0	0.899964064193539	0.00607789237971196	0.0921787361208254	0.00177930730592321
0	1.21255751523042e-08	5.21374128329881e-11	3.41457387018969e-09	8.87926203521591e-11	1.5681079055679e-08	63771122	4.70431270582772e-06	0	0.773261528065112	0.00332486129607938	0.217751205645065	0.00566240499374322
0	1.38115696164768e-06	6.05675794214049e-09	7.46643495380323e-08	2.52411469351939e-09	1.46440218382137e-06	682873	0.000439224489488743	0	0.943154125899715	0.00413599351944104	0.0509862320357889	0.00172364854505522
0	4.20243409482574e-06	2.59458954962778e-08	1.08797231584092e-07	2.48809278956369e-09	4.33966531469568e-06	230433	0.00130105531201141	0	0.968377464638755	0.00597877799663851	0.0250704198813823	0.000573337483224364
0	2.80914642886735e-06	1.05910258987302e-08	4.98760836828951e-08	3.79350045305439e-09	2.87340703890202e-06	348019	0.000861651914732753	0	0.977636092219209	0.00368587734189488	0.0173578205272141	0.00132020991168169
0	4.17777466130333e-08	1.85294649262093e-10	1.08864363563618e-08	1.66742768214323e-10	5.30162203868715e-08	18862152	1.59047400725143e-05	0	0.788018200999081	0.00349505581329554	0.205341615771946	0.003145127415677
0	1.81850732377885e-07	6.25621069851282e-10	2.19009060924024e-08	8.46277788217638e-10	2.05223537328356e-07	4872735	6.15651722941646e-05	0	0.886110505379921	0.00304848594852106	0.106717320915101	0.00412368775645651
0	7.3203037163103e-08	3.72034589302381e-10	1.17822245247451e-08	1.11541363322339e-10	8.54688376404727e-08	11700171	2.56403236761349e-05	0	0.856488039196622	0.00435286824500125	0.137854039554245	0.00130505300413165
0	5.13093540080174e-08	2.00104785924631e-10	9.68728458305909e-09	6.59965017196909e-11	6.12627398787208e-08	16323135	1.83786536351871e-05	0	0.837529534421613	0.00326633752131833	0.158126858221434	0.00107726983563486
0	3.03435447030642e-07	1.38832614018663e-09	1.80898604826119e-08	1.32689167248039e-09	3.24240525325921e-07	3084130	9.72674425784303e-05	0	0.935834429473719	0.00428177859257757	0.0557914852390159	0.00409230669468791
0	5.35024769781079e-06	2.30872932240397e-08	1.35669372179683e-07	2.25069324471105e-09	5.51125505645923e-06	181447	0.00165201499154022	0	0.970785718135158	0.00418911717703598	0.0246167834349596	0.000408381252846068
0	3.27444615850815e-06	1.05864448303797e-08	5.71840027711523e-08	6.54312566822351e-09	3.3487597317779e-06	298618	0.00100412513029635	0	0.977808627903471	0.00316130319231926	0.0170761736736462	0.00195389523056337
0	7.22956923351389e-07	2.82953064776324e-09	2.67741345334139e-08	5.00809900919418e-10	7.53061398433486e-07	1327913	0.000225892986938869	0	0.960023877010932	0.00375737045299257	0.0355537205719339	0.000665031964141569
0	1.3973986288681e-07	5.58118436386665e-10	1.16802646451535e-08	1.10624213526956e-10	1.52088870181877e-07	6575103	4.56256236461838e-05	0	0.918804003999113	0.003669686254617	0.0767989441382891	0.000727365607980815
0	4.04905173141766e-07	1.48259700019939e-09	2.31287205625316e-08	8.17443073110725e-10	4.30333933777608e-07	2323777	0.000129091874852882	0	0.940909236665071	0.00344522447296842	0.053745983635314	0.00189955522664678
0	8.20222785618415e-07	3.70608070364482e-09	3.10422787218308e-08	3.7971135967982e-10	8.5535085640357e-07	1169111	0.00025657244630628	0	0.958931389941134	0.00433281930555082	0.0362918660680974	0.000443924685217904
0	3.73325267664948e-06	1.73335831114388e-08	7.87100896249658e-08	2.36502614432227e-09	3.83166137553021e-06	260983	0.00114884019216055	0	0.974316963521572	0.00452377739383095	0.0205420265286554	0.000617232555941873
0	8.11102029916576e-07	3.13978288349556e-09	2.53251014889853e-08	1.69594389228158e-10	8.39736508678285e-07	1190850	0.000251889328933386	0	0.965900638514838	0.00373900961914525	0.0301583904323108	0.000201961433706263
0	5.48579559261326e-07	2.7104642194741e-09	4.15254750309064e-08	1.16905946864051e-10	5.9293240445857e-07	1686533	0.000177863954410662	0	0.925197467934401	0.00457128704569475	0.0700340792958094	0.000197165724094305
0	4.92172282573138e-06	1.66144886015522e-08	1.23664260234462e-07	1.43479459531916e-09	5.06343636916272e-06	197494	0.0015178816071939	0	0.972012377938746	0.00328126738251073	0.0244229908738659	0.000283363804877124
0	1.15219370285089e-06	4.47836390693452e-09	5.03365249275431e-08	3.86629420767677e-10	1.20739522110614e-06	828229	0.000362153191701742	0	0.954280489693612	0.00370911183732509	0.0416901806861783	0.000320217782884275
0	5.06317309485579e-07	2.37968303248251e-09	2.7266991664509e-08	6.10167615436285e-10	5.36574151798007e-07	1863675	0.000160959333383892	0	0.943611069949903	0.00443495651907277	0.0508168192096844	0.0011371543213397
0	1.96153261983017e-06	6.61234761497265e-09	3.15997241230757e-08	8.16461098704317e-10	2.00056115266693e-06	499860	0.00059998888076529	0	0.980491207287153	0.00330524643356081	0.0157954302376363	0.000408116041649565
0	5.52150898283537e-07	2.6142257679463e-09	2.905921068957e-08	4.42096135180885e-10	5.84266430876234e-07	1711548	0.000175264619835414	0	0.945032726688519	0.00447437270018355	0.0497362318865204	0.000756668724776582
0	1.94967164830353e-06	7.20309071157951e-09	4.5553335822946e-08	6.82806738578477e-10	2.00311088157664e-06	499223	0.000600753341755356	0	0.973321879600074	0.00359595206527459	0.0227412951733811	0.000340873161270555
0	6.84280928373752e-08	4.00708905555108e-10	1.19949125161218e-08	2.63104614519983e-10	8.10868188735721e-08	12332461	2.43257507899219e-05	0	0.843886759746563	0.00494172679507726	0.147926786162667	0.00324472729569287
0	3.97092944399342e-06	1.9863442838247e-08	1.41086514566277e-07	1.28353648785762e-09	4.1331629378858e-06	241945	0.00123918302168002	0	0.960748343017087	0.00480586977497856	0.0341352413845185	0.000310545823415851
0	3.76418490778575e-10	1.39054221557879e-12	5.34914854200339e-10	8.68903437258304e-12	9.21412921567076e-10	1085289751	2.76423847589413e-07	0	0.408523130040752	0.00150914121457495	0.580537608796057	0.00943011994861688
0	4.10985871312365e-07	1.45667628115005e-09	2.2409852992171e-08	9.21893890910849e-10	4.35774294476597e-07	2294766	0.00013072377172374	0	0.943116371299494	0.00334273108720109	0.051425366930115	0.00211553068319031
0	5.62235799446544e-09	2.00219943347221e-11	3.409156163436e-09	2.36732654455315e-10	9.28826880669147e-09	107662689	2.78647677520727e-06	0	0.605318182696755	0.00215562175809316	0.367038921287459	0.0254872742576924
0	7.74520313508217e-07	3.62252437574988e-09	6.75217510427254e-08	3.10761139555666e-09	8.48772200322249e-07	1178172	0.000254599352232598	0	0.912518474585005	0.00426795832188487	0.0795522650448374	0.00366130204827257
0	1.7398828724431e-08	1.0783808592288e-10	5.72025764052611e-09	6.05094955991235e-11	2.32874339464792e-08	42941614	6.98620586669918e-06	0	0.747133787450273	0.00463074146214311	0.24563709568314	0.00259837540444304
0	9.86304659175873e-08	3.92375809134451e-10	1.05600294367132e-08	5.10774283317968e-10	1.10093645446753e-07	9083176	3.30275500225463e-05	0	0.895877918451616	0.00356401868193405	0.0959186099602872	0.00463945290616256
0	3.18325539743974e-08	1.41837711089606e-10	8.02804128219783e-09	3.21849576170742e-10	4.03242825438556e-08	24798953	1.2097211839035e-05	0	0.789414019698359	0.00351742677468215	0.199087020915171	0.00798153261178813
0	3.46906805900091e-06	1.48201068370996e-08	1.17593988184373e-07	2.36902218264423e-09	3.60385117620503e-06	277481	0.00108057306106435	0	0.962600254390624	0.0041122971267381	0.0326300899884006	0.000657358494236958
0	7.46138131139653e-08	3.45933028514372e-10	9.22830100266465e-09	1.44983443451956e-10	8.43330305885963e-08	11857750	2.52995901971476e-05	0	0.884751948236694	0.00410198739568538	0.109426886929788	0.00171917743783254
0	9.63186157382564e-07	4.20858353668583e-09	3.3656133186275e-08	8.55429458491535e-10	1.00190630356402e-06	998097	0.000300526874391416	0	0.961353525730185	0.00420057596375521	0.0335920964530836	0.000853801852976242
0	4.82841371818758e-08	2.38340833394857e-10	7.57229265204606e-09	4.23318800844589e-10	5.65180894681613e-08	17693450	1.69552835647124e-05	0	0.854312975477984	0.00421707166037739	0.133979982750687	0.00748997011095111
0	2.48033305875017e-06	1.07072609737781e-08	6.03763782152083e-08	2.75034164703545e-09	2.5541670395862e-06	391517	0.000765957595027511	0	0.971092736030301	0.004192075462501	0.023638382799345	0.00107680570785262
0	1.99056253013149e-05	1.20793773003044e-07	3.99256703270789e-07	2.33303884054995e-10	2.04259090814728e-05	48957	0.00610909841689766	0	0.974528243610474	0.00591375260318812	0.0195465818279262	1.14219584119569e-05
0	1.56971836614478e-06	6.26755823524484e-09	5.6049387369446e-08	1.33314305340371e-09	1.63336845480288e-06	612232	0.000489890900880585	0	0.961031395904009	0.00383719804114941	0.0343152135726842	0.000816192482157734
0	2.99562073474475e-07	9.72921922199811e-10	1.21003694511302e-08	3.40783701854868e-11	3.12669443217991e-07	3198266	9.37964484648557e-05	0	0.958079147074257	0.00311166295045179	0.0387001982879853	0.000108991687306417
0	5.48861092996399e-07	3.62145900552412e-09	7.08547079903102e-08	1.13261307605421e-09	6.24469873068287e-07	1601358	0.000187323473180401	0	0.878923254214987	0.00579925335345697	0.113463773107533	0.00181371932402311
0	2.92356306284812e-08	9.09298462819789e-11	3.87020707722561e-09	3.96631731061101e-11	3.32364307250949e-08	30087467	9.97087966969623e-06	0	0.879626060640954	0.0027358487147455	0.116444726247438	0.00119336439686235
0	8.15968049044335e-07	3.9180428103993e-09	3.90204936438076e-08	2.25852316810102e-10	8.59132437815352e-07	1163965	0.000257706630022558	0	0.949758166644507	0.00456046429856881	0.0454184848881169	0.000262884168806863
0	4.90078576953046e-06	2.04054841381888e-08	2.0958671589173e-07	1.0407532402856e-08	5.14118550196324e-06	194508	0.0015411707900701	0	0.953240408784905	0.00396902312324593	0.0407662232400866	0.00202434485176264
0	2.65208179064692e-07	1.14900733901738e-09	1.99765334807677e-08	8.70745911839659e-10	2.87204465796317e-07	3481840	8.61576403166087e-05	0	0.923412448791014	0.00400065972453313	0.069555093530248	0.00303179795420447
0	5.75028906029619e-07	2.39397760307759e-09	2.07817113605844e-08	1.3667614503553e-09	5.99571356443636e-07	1667858	0.000179855284955677	0	0.959066672965181	0.00399281516261467	0.0346609475873754	0.00227956428482885
0	1.9418287282803e-10	1.06246146170374e-12	6.08625532328015e-10	3.34164559650211e-11	8.37287322582769e-10	1194333144	2.51186175193041e-07	0	0.23191904092019	0.00126893293741314	0.726901645244784	0.0399103808976133
0	3.43234327929765e-07	1.72735182168249e-09	2.50958584848936e-08	1.36836875140723e-10	3.70194375111482e-07	2701284	0.000111052166357539	0	0.927173266277755	0.00466606717393344	0.0677910313395121	0.000369635208799472
0	2.52111439609343e-07	8.72364296178257e-10	1.20719912240718e-08	1.38832002485188e-09	2.66444115154445e-07	3753132	7.99300506095779e-05	0	0.946207573258678	0.00327409856912242	0.0453077795209486	0.00521054865125146
0	4.65080348886046e-07	2.08231277424956e-09	4.81519525598616e-08	7.91340696061064e-10	5.16105954916218e-07	1937587	0.000154819840586962	0	0.901133467761566	0.00403466139930045	0.0932985796834651	0.00153329115566885
0	2.55467625574543e-09	1.17576562789984e-11	1.96568166540027e-09	3.03084398905874e-12	4.53514642141375e-09	220500047	1.36054298915944e-06	0	0.56330623498349	0.0025925637645307	0.433432900009324	0.000668301242656225
0	1.81257214484474e-06	6.09647126939018e-09	3.9648377127368e-08	1.38650243355038e-09	1.85970349567505e-06	537720	0.000557755963757622	0	0.974656524042721	0.00327819530563245	0.0213197303869003	0.000745550264746423
0	1.82932790784647e-07	6.02908182165359e-10	1.08411822391568e-08	2.25607208383573e-10	1.94602488414353e-07	5138680	5.83790480981339e-05	0	0.940033153096901	0.00309815248036105	0.0557093710748108	0.00115932334792762
0	1.1738613277169e-06	6.5460501977171e-09	5.68874960561841e-08	1.34191324357998e-09	1.23863678721438e-06	807339	0.000371522234823396	0	0.947704234069168	0.00528488275601661	0.045927504045896	0.00108337912891951
0	7.37465271217285e-06	2.14686947783732e-08	9.59662336978709e-08	5.7220229380856e-11	7.49214486087847e-06	133473	0.00224512780008546	0	0.984317955553805	0.00286549381746149	0.0128089132658093	7.63736292388596e-06
0	2.6485884430743e-08	1.0377318257815e-10	5.39872552071435e-09	6.26647355781673e-11	3.20510478696137e-08	31200228	9.61526827647496e-06	0	0.826365632053273	0.00323774695293295	0.168441466958485	0.00195515403530932
0	4.73534793346254e-08	2.47818008502678e-10	1.16043736730246e-08	5.241020042395e-10	5.97297730203922e-08	16742069	1.79187718954976e-05	0	0.792795233265972	0.00414898627553919	0.194281228376053	0.00877455208243581
0	1.35098338736048e-07	5.78018721618896e-10	1.04917523538889e-08	1.00318432638877e-10	1.46268428244195e-07	6836745	4.38795689450266e-05	0	0.923632942240288	0.00395176682047813	0.071729439359073	0.000685851580160523
0	5.60307464439107e-07	1.7866924274863e-09	1.62532110202413e-08	3.38953000311855e-10	5.78686320887147e-07	1728052	0.000173590877857066	0	0.968240382078042	0.00308749725541678	0.0280863922881823	0.000585728378359156
0	1.16585549141449e-05	4.2589386300662e-08	1.93152092621663e-07	1.59952257031995e-09	1.18958959156375e-05	84063	0.00356242943942642	0	0.980048497130792	0.00358017475965613	0.0162368680754644	0.000134460034087666
0	4.66872978469201e-08	2.22868861328167e-10	1.55008138596803e-08	1.45063530546255e-09	6.38616158733911e-08	15658858	1.91583018482877e-05	0	0.731069785949044	0.00348987194076041	0.242725049275474	0.022715292834721
0	2.12144323408471e-06	1.12105958531964e-08	5.45653768865444e-08	6.23218747094943e-10	2.18784242557155e-06	457071	0.000656138092869352	0	0.96965083467129	0.00512404171441542	0.0249402682061483	0.000284855408145829
0	7.86102204054014e-08	4.45648377599319e-10	2.04286138272851e-08	1.20809384041197e-10	9.96052919943269e-08	10039627	2.98811426511225e-05	0	0.789217307950652	0.00447414357888436	0.205095667290937	0.00121288117952687
0	2.38479008615093e-08	8.47935944683424e-11	4.09973276007875e-09	6.15502154183108e-11	2.80939774314747e-08	35594818	8.42815784873885e-06	0	0.848861679328881	0.00301821252171097	0.145929239463461	0.00219086868594668
0	4.56572971207951e-07	1.84936719110907e-09	1.99299603123551e-08	6.7029007902403e-10	4.79022588790439e-07	2087584	0.00014369648573398	0	0.953134532467091	0.00386070977525054	0.0416054707622024	0.00139928699545579
0	8.28448156001117e-07	2.67737161980799e-09	2.60773723400594e-08	5.88624683096073e-11	8.57261762429294e-07	1166505	0.000257145571392114	0	0.966388788476316	0.00312316696853584	0.0304193812006286	6.86633545193989e-05
0	1.01907430042559e-06	2.85214473340422e-09	2.24745407666336e-08	1.84386993953489e-10	1.04458537291958e-06	957318	0.000313326678478942	0	0.97557780038343	0.00273040845424876	0.021515274241126	0.000176516921195377
0	2.32463223204605e-06	8.13246557667673e-09	6.37266204327085e-08	1.2592084008385e-09	2.39775052645628e-06	417058	0.000719067367383031	0	0.969505462055601	0.00339170630428179	0.026577669248557	0.000525162391560198
0	6.21048934042375e-08	1.95733596943347e-10	9.00260262423723e-09	7.94803518507055e-10	7.20980331439251e-08	13870004	2.1629176794602e-05	0	0.861395112960448	0.00271482575055293	0.124866133397368	0.011023927891631
0	4.45564701112288e-06	1.58041466881144e-08	6.37177361769927e-08	2.12100709804543e-09	4.53728990108604e-06	220396	0.00136026405941925	0	0.982006243430994	0.00348316881500819	0.0140431265284022	0.000467461225595868
0	4.24546276249978e-08	1.45065611942278e-10	7.24287779258922e-09	1.57764336220139e-10	5.00003353657494e-08	19999866	1.49999884626606e-05	0	0.849086857406951	0.00290129277896101	0.144856584253046	0.00315526556104279
0	2.64962657253892e-07	1.2713469220948e-09	1.79444495956922e-08	1.05992220065511e-09	2.85238375972334e-07	3505840	8.55678638426172e-05	0	0.928916581966486	0.00445713841190187	0.0629103623750566	0.0037159172465556
0	2.11037234327984e-06	1.13919393416693e-08	6.51249388675496e-08	2.52732963662221e-11	2.18691449478543e-06	457265	0.00065585989564565	0	0.964999934067795	0.00520913797445336	0.0297793713576074	1.15566001443974e-05
0	1.48552664801568e-06	4.92035753195886e-09	4.44991418903709e-08	2.21099187387149e-10	1.5351672466254e-06	651395	0.000460444490389844	0	0.967664370954476	0.00320509543359186	0.0289865107454506	0.000144022866481271
0	1.18541567398467e-08	3.85162587451481e-11	2.9843913437706e-09	1.01877543921509e-10	1.49789418862839e-08	66760390	4.49367249999444e-06	0	0.791388125398991	0.0025713604497269	0.199239129601229	0.0068013845500527
0	4.39058246039426e-09	1.56244601281999e-11	1.61671915731345e-09	1.2972966346814e-10	6.15265574130405e-09	162531440	1.84579502815474e-06	0	0.713607691540317	0.00253946601031318	0.262767693381588	0.0210851490677819
0	3.05546073493542e-07	1.12307262932394e-09	2.89957043056553e-08	1.36190809355566e-09	3.37026758522077e-07	2967123	0.000101102933345754	0	0.906592921088571	0.00333229513955753	0.0860338343246294	0.00404094944724234
0	4.1161315390489e-06	1.33809697733744e-08	8.86015494041158e-08	2.33208898796219e-09	4.22044614721436e-06	236942	0.00126533530334383	0	0.975283511617769	0.00317051072484512	0.0209934083539002	0.000552569303485001
0	1.68994981768211e-07	7.9350199158692e-10	2.41613847668918e-08	4.14373118677613e-10	1.94364241645367e-07	5144979	5.83075781973585e-05	0	0.869475683066001	0.00408255132152717	0.124309824494241	0.00213194111823136
0	2.12783942500961e-07	9.79485961143267e-10	1.5545784272868e-08	3.69963882107164e-10	2.29679176617079e-07	4353899	6.89013870732724e-05	0	0.926439852471754	0.00426458321372453	0.0676847788373343	0.00161078547718746
0	2.5439513773346e-08	1.32548100546731e-10	6.80060548627297e-09	1.84271684629344e-10	3.2556939044795e-08	30715418	9.76703416466496e-06	0	0.781385305858877	0.0040712703477547	0.208883441926651	0.00565998186671679
0	1.20592036397469e-07	3.68056800235797e-10	1.22823966455299e-08	3.26126919383931e-11	1.33275102535173e-07	7503277	3.99817341253383e-05	0	0.904835442656239	0.00276163209207558	0.092158223193176	0.000244702058509286
0	4.12626182412243e-07	1.24647891961345e-09	1.37094650613525e-08	1.79655071232567e-09	4.29378677105535e-07	2328947	0.000128805334651427	0	0.960984334838839	0.00290298281231857	0.031928611718143	0.00418407063069902
0	5.91125858438557e-08	1.76321915413901e-10	5.46471715527559e-09	2.6015214810311e-10	6.50137770626483e-08	15381355	1.95039435421096e-05	0	0.909231681569491	0.00271207001623663	0.0840547558098294	0.00400149260444326
0	1.41565229883245e-06	8.38054304800975e-09	5.45575365497234e-08	7.08181049254435e-10	1.47929855947944e-06	675996	0.000443691435899063	0	0.956975378473035	0.00566521409373835	0.0368806798330975	0.000478727600129377
0	8.5789738689489e-08	3.71294514237594e-10	9.74818351145115e-09	6.98336950718645e-11	9.59790504102497e-08	10418940	2.87933019571529e-05	0	0.893838169087861	0.00386849539196883	0.101565742417578	0.000727593102592385
0	3.23657584589101e-11	1.22857376408488e-13	2.45981126677137e-10	6.4741687968401e-12	2.84943911309295e-10	3509462601	8.54831838648096e-08	0	0.113586418850615	0.000431163367709694	0.86326156451939	0.0227208532622852
0	1.03578915749884e-06	4.58057405235652e-09	4.90550695128755e-08	5.21046726059024e-10	1.08994584779013e-06	917477	0.000326930479118026	0	0.950312494514206	0.00420257030350971	0.0450068869130836	0.000478048269201124
0	3.83273332705602e-07	1.57218939211375e-09	1.82827674806833e-08	3.0785672232935e-10	4.03436146300728e-07	2478707	0.000121023544356724	0	0.950022292796499	0.00389699685199206	0.0453176237387887	0.000763086612719793
0	2.88219306519418e-10	1.18865897445421e-12	5.45058215181282e-10	5.86975706179016e-12	8.40335937736944e-10	1190000279	2.52100742947903e-07	0	0.342981055047584	0.00141450451072617	0.648619427903017	0.00698501253867309
0	7.31638926939415e-06	2.77578065016524e-08	1.74642616538674e-07	1.34380669899695e-09	7.52013349913347e-06	132976	0.00225350556785964	0	0.972906833400923	0.00369113214610496	0.0232233399259199	0.000178694527052186
0	8.08066560212205e-07	3.90815240233493e-09	3.7836519853335e-08	6.94751630064828e-10	8.5050598409794e-07	1175771	0.000255119355257571	0	0.950100969682481	0.00459509101100562	0.0444870707094025	0.000816868597111274
0	3.57555887105517e-07	2.01005486872784e-09	2.72481885334265e-08	1.04054307492528e-09	3.87854673582597e-07	2578285	0.000116349655499004	0	0.921881084486591	0.00518249490243614	0.0702536037060897	0.00268281690488303
0	7.44675168499307e-07	2.46342528381082e-09	2.31572000501947e-08	8.17327357692094e-11	7.70377526569082e-07	1298065	0.000231086642349942	0	0.966636672042808	0.00319768580838777	0.0300595477561845	0.000106094392619695
0	4.87631671973597e-06	2.06962180473296e-08	1.25614670734097e-07	2.97550251980649e-10	5.02292515876938e-06	199087	0.00150574655650293	0	0.970812139460719	0.00412035166623908	0.0250082704327756	5.92384402664581e-05
0	8.56837584437892e-08	4.02346438117199e-10	1.38689344842129e-08	4.59511464923127e-11	1.00000990512612e-07	9999901	2.99998486459341e-05	0	0.856829097437622	0.00402342452864462	0.138687971120284	0.000459506913449198
0	5.62844339954554e-06	1.93703863113454e-08	1.37877422391829e-07	4.80839791192241e-10	5.7861720480399e-06	172826	0.00173435090864682	0	0.97274041504732	0.00334770313611868	0.0238287802794485	8.31015371129741e-05
0	2.7347707104638e-07	9.32440062179846e-10	1.72530849171465e-08	4.27374488646558e-10	2.92089970514353e-07	3423603	8.76231648339054e-05	0	0.936276827871917	0.00319230427713034	0.0590677074148245	0.00146316043612855
0	1.38078213932692e-07	6.56518698950897e-10	1.24981330429487e-08	1.07672896863661e-09	1.52309594643228e-07	6565575	4.56918379551086e-05	0	0.906562808837671	0.00431042246871403	0.0820574243679426	0.00706934432567264
0	9.71081498195658e-08	4.90442278224072e-10	1.53597728229484e-08	4.41978269815703e-10	1.13400343190554e-07	8818315	3.40195262209519e-05	0	0.856330299251288	0.00432487472634849	0.135447322210819	0.00389750381154507
0	2.54046811068059e-07	1.20059657667755e-09	1.91708368197764e-08	2.3420836775835e-09	2.76760328142096e-07	3613235	8.30246631753351e-05	0	0.917930733691081	0.00433803711947159	0.0692687313549272	0.00846249783451986
0	1.78450825370556e-06	6.57049869153394e-09	3.84963797757315e-08	3.75281733473783e-10	1.8299504139063e-06	546463	0.000548834961423661	0	0.975167545603743	0.00359053373337491	0.0210368431205496	0.000205077542332248
0	2.83394225310018e-06	1.03324806748743e-08	5.36058725728804e-08	3.34482316019538e-11	2.89791405457953e-06	345076	0.000868997678693861	0	0.977924879663611	0.00356548899666159	0.0184980891645726	1.15421751549519e-05
0	9.69605572726595e-06	2.9027281282418e-08	1.35798346985519e-07	4.03263335972204e-10	9.86128461886986e-06	101407	0.0029540282194922	0	0.983244688903134	0.00294355983062019	0.0137708576756485	4.08935905977754e-05
0	1.81942812765572e-06	9.8220109525586e-09	6.43971754762917e-08	1.5324376228557e-09	1.89517975170742e-06	527654	0.000568392867803746	0	0.960029319655057	0.00518262763398018	0.0339794552038002	0.00080859750716262
0	4.40970611430441e-08	2.27225185895562e-10	9.5763530868968e-09	3.6780278753372e-10	5.42684422033702e-08	18426916	1.62804005642281e-05	0	0.812572820457809	0.00418705930500158	0.176462649342496	0.0067774708946939
0	2.17746779166648e-08	9.46973602482349e-11	6.12972926272109e-09	3.73983274328446e-11	2.8036502867067e-08	35667787	8.41091562087115e-06	0	0.776654564226781	0.00337764523261818	0.218633874980227	0.00133391556037377
0	8.17275389029798e-08	3.09486535323033e-10	1.35728435937359e-08	6.22076222146854e-11	9.56720766542534e-08	10452371	2.87012125033126e-05	0	0.854246523761919	0.00323486795882437	0.141868391158545	0.000650217120712199
0	9.03354289042949e-08	5.16987314364188e-10	2.06281850407326e-08	8.20184774768271e-10	1.1230078603416e-07	8904657	3.36896701774725e-05	0	0.804406025055038	0.0046035947976974	0.183686915908655	0.00730346423860992
0	1.65197340077193e-08	8.16577250442993e-11	4.73125101216555e-09	6.4034134816542e-11	2.13966768797456e-08	46736229	6.4189825348393e-06	0	0.772070078945626	0.00381637417358008	0.221120832863733	0.0029927140170611
0	6.48573484880356e-06	3.04637455425842e-08	1.80118858335694e-07	2.78431050011018e-10	6.69659588373185e-06	149330	0.00200696883115814	0	0.968512205516158	0.00454913900607177	0.0268970774798073	4.15779979627284e-05
0	1.17861359278378e-07	5.11891852812245e-10	1.14970488904942e-08	8.84715493599304e-11	1.29958771571044e-07	7694748	3.89868739798516e-05	0	0.906913460735099	0.00393887881998339	0.0884668941658096	0.000680766279108493
0	2.18672029475415e-08	9.58277407756844e-11	8.74760395907364e-09	9.10144822117776e-11	3.08016491296026e-08	32465794	9.24045217742808e-06	0	0.709936109444398	0.00311112370550274	0.283997909406304	0.00295485744379531
0	2.49397915314127e-08	1.09799601482904e-10	9.61832736104816e-09	2.08307939202558e-10	3.48762264331464e-08	28672827	1.04628133845708e-05	0	0.71509432304035	0.00314826495616942	0.275784634541393	0.00597277746208752
0	3.43061398384378e-07	1.90634446624896e-09	3.15266586202215e-08	5.44070104047831e-10	3.77038471574896e-07	2652249	0.000113105165925442	0	0.909884333424662	0.00505610066337828	0.0836165563915377	0.00144300952042173
0	5.38371137339739e-07	3.35305664188255e-09	4.41572571957878e-08	8.54833791006977e-10	5.86736284968416e-07	1704343	0.000176005446362981	0	0.917569189314275	0.00571475930121323	0.0752591212220065	0.00145693016250562
0	6.38705162351551e-07	2.38441220455424e-09	2.25678992594082e-08	1.25301768289039e-10	6.63782775583802e-07	1506517	0.000199115072733402	0	0.962220150695843	0.00359215739284155	0.0339989226740021	0.000188769237313871
0	2.90856586781269e-09	1.05329332054007e-11	1.35661752954257e-09	1.29677904760312e-11	4.28868412103669e-09	233171754	1.28660439535633e-06	0	0.678195405799578	0.0024559825130825	0.316324889233074	0.00302372245426565
0	4.72609132880965e-08	2.16972417698259e-10	1.38494111609249e-08	6.3445671981664e-10	6.19617535865363e-08	16138988	1.85883538923459e-05	0	0.762743314262265	0.00350171525399509	0.223515481071444	0.0102394894122961
0	1.0064032774963e-06	4.3558009866391e-09	3.60110752101017e-08	8.70556751895759e-10	1.04764071044494e-06	954526	0.000314242993081804	0	0.960637809759108	0.00415772405865096	0.0343734973746941	0.000830968807546654
0	2.34041714641784e-07	1.10920494517503e-09	3.52982335346947e-08	1.03177963668681e-09	2.7148093275834e-07	3683500	8.14409743788991e-05	0	0.862092642248716	0.00408575635093456	0.13002104116872	0.00380056023162869
0	1.16618416942072e-06	3.16783901119246e-09	2.32290265266074e-08	9.70957957415288e-12	1.19259074453809e-06	838511	0.000357713441966778	0	0.977857806428305	0.00265626664109272	0.0194777853450509	8.14158555113855e-06
0	1.16900861016501e-06	5.13485413855654e-09	4.07177413070102e-08	9.48219218423867e-10	1.215809424829e-06	822497	0.000364676538521125	0	0.961506455116867	0.00422340379478365	0.0334902333173942	0.000779907770954506
0	1.14082968944674e-06	4.38915298212706e-09	6.37400512400612e-08	4.21616339744023e-12	1.20896310983232e-06	827155	0.000362623388432293	0	0.943643093960877	0.0036305102665505	0.0527229083515225	3.48742104961746e-06
0	7.78099141163789e-07	3.07816512388177e-09	3.4724695688796e-08	3.91833093786267e-10	8.16293835070253e-07	1225049	0.000244858267793191	0	0.953209625914697	0.00377090330912134	0.0425394560107238	0.000480014765458255
0	3.37899249192163e-09	1.45131635606315e-11	2.05188998254108e-09	5.94564867790951e-11	5.50485212480243e-09	181657922	1.65145428765445e-06	0	0.613820755819649	0.0026364311395835	0.372742071180471	0.0108007418602964
0	1.01870073226329e-05	3.97390259279004e-08	1.87182196794127e-07	8.83727166854501e-10	1.04148122725218e-05	96017	0.00311958390676503	0	0.978126830908905	0.00381562575378789	0.0179726904236175	8.48529136896788e-05
0	3.19752382701429e-07	1.29929860308173e-09	3.80334807490301e-08	2.11428355789954e-09	3.61199445611441e-07	2768554	0.000108353982531617	0	0.885251587693194	0.00359717773343275	0.105297727366793	0.00585350720658074
0	1.42008398341998e-06	6.31486975262068e-09	4.04886524881716e-08	1.4649368789094e-09	1.46835244253969e-06	681035	0.000440409047620993	0	0.967127470407435	0.00430064987783068	0.0275742058344942	0.000997673880240644
0	1.1782147869739e-07	4.68093265348346e-10	1.01070333657174e-08	3.34621935823648e-10	1.28731227264279e-07	7768123	3.861862494281e-05	0	0.915251731854524	0.00363620603404466	0.0785126777745087	0.00259938433692304
0	2.07508443586396e-06	9.5601530811522e-09	4.99700394365075e-08	8.9735875483559e-10	2.13551198713645e-06	468272	0.000640449105058782	0	0.971703482988394	0.00447674990294556	0.0233995593269946	0.00042020778166592
0	1.78375564155327e-07	5.38830835829102e-10	9.97455791806305e-09	5.27053497894133e-10	1.89416006407113e-07	5279385	5.68231928127494e-05	0	0.94171325612231	0.00284469536682654	0.0526595302438414	0.00278251826702191
0	1.0806111671969e-05	4.21328268869522e-08	1.92749372052933e-07	5.55410467975423e-09	1.10465479755887e-05	90526	0.00330849751702955	0	0.978234258869742	0.00381411704181794	0.0174488331086673	0.000502790979772869
0	2.6103635967983e-07	1.13014601581326e-09	1.95324639588572e-08	3.49015122815022e-10	2.82047984777316e-07	3545496	8.4610827649767e-05	0	0.925503367400144	0.00400692817112499	0.0692522727091229	0.0012374317196082
0	3.84119981033625e-06	1.13442106044741e-08	5.5777371405811e-08	6.16084260785636e-10	3.90893747660732e-06	255824	0.0011719962103216	0	0.982671079628047	0.00290212127268918	0.0142691899626448	0.000157609136618976
0	3.98518321213865e-06	9.81307841083419e-09	3.76064113197067e-08	2.30060283705018e-09	4.03490330470624e-06	247837	0.00120974110604	0	0.9876775008438	0.00243204797482715	0.00932027572404107	0.000570175457331727
0	3.47124615203873e-07	1.6528983831513e-09	2.24610677059087e-08	4.80166182847663e-10	3.7171874747578e-07	2690206	0.000111509427318079	0	0.93383671811304	0.00444663712652534	0.0604248988205045	0.00129174593992989
0	1.07257478326941e-06	4.86394022792816e-09	4.13041298303065e-08	1.70361694329862e-10	1.11891321502197e-06	893724	0.000335617820014567	0	0.958586214613924	0.0043470218803633	0.0369145071090214	0.000152256396691603
0	3.11793161007262e-08	1.21141270655718e-10	8.36011023154686e-09	2.55382793513215e-10	3.9915950396442e-08	25052642	1.19747136801962e-05	0	0.781124232069029	0.00303490883851074	0.209442845491963	0.00639801360049738
0	1.32640287825159e-07	3.49405988306016e-10	1.13148120109638e-08	6.94786876857465e-10	1.44999292701286e-07	6896585	4.34988448665408e-05	0	0.91476506784355	0.00240970822544514	0.078033566924175	0.00479165700682968
0	1.08594850207611e-07	3.3998785559859e-10	1.27926139854668e-08	5.38743956452379e-10	1.22266196005129e-07	8178876	3.66791883528172e-05	0	0.888183764243845	0.00278071835639941	0.104629197631455	0.00440631976830113
0	5.6754859429e-06	2.2748854296589e-08	1.32751060596666e-07	5.75810975836185e-10	5.83156166876909e-06	171481	0.00174794416480861	0	0.973236032690016	0.00390098837819386	0.0227642384899424	9.87404418476681e-05
0	5.4710976681864e-09	2.71220047698729e-11	2.90913162762355e-09	1.56888465129666e-11	8.42304014709279e-09	118721980	2.52690885504947e-06	0	0.649539545418734	0.00321997809534769	0.345377865571214	0.00186261091470419
0	5.42405611059851e-07	2.22825951545495e-09	2.34854371363112e-08	3.5556343671777e-09	5.71674942078795e-07	1749246	0.000171487825908145	0	0.948800745205814	0.00389777363225381	0.0410818026253006	0.00621967853663179
0	1.46770940257504e-09	4.26818053097715e-12	8.17266491761812e-10	9.18838937494975e-13	2.29016291380533e-09	436650159	6.87048650749311e-07	0	0.640875543712435	0.00186370170665507	0.356859543412938	0.000401211167972428
0	4.96458664144415e-08	1.28831555339063e-10	4.48634773165751e-09	1.16718525239352e-10	5.43777642266774e-08	18389870	1.63131966259833e-05	0	0.912981015686657	0.00236919551899963	0.0825033503208381	0.0021464384735055
0	1.3838226382237e-06	4.03692717689217e-09	4.86349082218055e-08	2.17074419450382e-09	1.4386652178169e-06	695089	0.000431506749983823	0	0.961879540205732	0.00280602264300098	0.0338055772944914	0.001508859856776
0	1.51450620596992e-08	4.8455054187472e-11	2.75168076603541e-09	1.36439890838296e-10	1.80816377707603e-08	55304725	5.4244766576339e-06	0	0.837593488582661	0.0026797934347423	0.15218094737442	0.00754577060817643
0	5.85125200763108e-08	2.50958901713479e-10	8.57076899586141e-09	2.01759168906178e-10	6.75360071427918e-08	14806916	2.02605975774262e-05	0	0.866389982940468	0.00371592743383356	0.126906658513882	0.00298743111181561
0	5.8739999396565e-06	1.83211280923259e-08	1.00194744665061e-07	2.19778647346647e-09	5.99471359888735e-06	166814	0.00179680328288279	0	0.979863315029219	0.00305621407763773	0.0167138501301642	0.000366620762979301
0	6.45555477362242e-07	2.87696536552622e-09	4.58810954108431e-08	4.73591062352902e-12	6.94318274049235e-07	1440262	0.000208273862525865	0	0.92976881279156	0.0041435829547563	0.066080783303119	6.82095056480278e-06
0	6.03289564357277e-07	3.04535124685891e-09	3.15310501401295e-08	8.54443947034656e-10	6.387204096913e-07	1565630	0.000191597826884382	0	0.944528396468265	0.00476789405920309	0.0493659661750417	0.00133774329749008
0	1.45071675021756e-07	6.0127478164097e-10	1.34815480272257e-08	1.20793031665012e-10	1.59275290862288e-07	6278438	4.77814494806994e-05	0	0.910823482012584	0.00377506629173789	0.0846430601648194	0.00075839153085868
0	2.09569658018444e-07	8.7228237365062e-10	2.71931380022357e-08	3.16562667298252e-10	2.37951641061628e-07	4202535	7.13829529246368e-05	0	0.880723734803603	0.0036657968390506	0.114280102801194	0.00133036555615207
0	3.2814316154839e-06	1.39705064183065e-08	5.1607918738134e-08	6.13246589148568e-10	3.34762328722949e-06	298719	0.00100378453808159	0	0.980227263922408	0.00417326121239542	0.0154162862156587	0.000183188649537712
0	2.53221293357143e-07	1.10225770690427e-09	1.79607226750957e-08	1.04745954401848e-09	2.73331733283162e-07	3658558	8.19961693082627e-05	0	0.926424789085193	0.00403267375384609	0.0657103456644349	0.00383219149652614
0	4.43972154999715e-06	2.16613755980323e-08	1.32571545576315e-07	3.1548733656998e-09	4.5971093445372e-06	217528	0.00137818540239998	0	0.965763747880595	0.00471195570402797	0.0288380231229113	0.000686273292465574
0	4.71654231602162e-07	2.03693762588539e-09	2.19816331101324e-08	4.2393969439483e-11	4.95715196307619e-07	2017287	0.00014870353830343	0	0.951462120014319	0.00410908852715775	0.0443432706398041	8.55208187186078e-05
0	6.66459819988037e-06	2.60340401957848e-08	1.81405155693045e-07	3.75825763553447e-09	6.87579565340473e-06	145438	0.00206061978949967	0	0.969283925210927	0.00378633128558632	0.026383151105315	0.000546592398171907
0	4.99594559233045e-08	1.67214966196659e-10	5.65208146257409e-09	1.11607852937605e-10	5.58903602050129e-08	17892173	1.67669679687066e-05	0	0.893883233889475	0.00299183912186813	0.101128019963399	0.00199690702525826
0	9.38704418272331e-07	4.08901364770988e-09	4.44230833989424e-08	4.06387407227509e-10	9.87622902726211e-07	1012532	0.000296243128450224	0	0.950468458843101	0.00414025802401166	0.044979802793473	0.000411480339414696
0	2.97134566989478e-07	8.09043855761054e-10	1.87689856280707e-08	4.17480349991945e-10	3.17130076823302e-07	3153280	9.51345125724812e-05	0	0.936948554252188	0.00255114199152998	0.0591838712243254	0.00131643253195614
0	1.67941221152855e-07	8.56146347330709e-10	1.59994799715899e-08	9.14720517169983e-11	1.84888319523493e-07	5408671	5.54649627482195e-05	0	0.908338728945588	0.00463061349433663	0.0865359153721818	0.000494742187893461
0	4.58440391421251e-07	1.29039894227209e-09	1.50596267210587e-08	1.42810903780614e-09	4.76218526122387e-07	2099876	0.000142855387057383	0	0.962668116156892	0.0027096781655665	0.0316233533451161	0.00299885233242504
0	1.34303468888523e-06	8.52406729873175e-09	9.30291646492387e-08	2.817973376357e-09	1.44740589420956e-06	690891	0.000434127821752561	0	0.9278908523574	0.00588920311353768	0.0642730315120366	0.00194691301702617
0	1.38514935158563e-06	9.51362050799237e-09	1.19881261165812e-07	3.39268710496963e-09	1.5179369203644e-06	658789	0.000455277751347793	0	0.912521023108855	0.00626746762685534	0.0789764446450336	0.0022350646192565
0	2.17371739212637e-07	8.37579449686665e-10	2.55530436308415e-08	2.84901260585706e-11	2.43790852419224e-07	4101877	7.31345901788805e-05	0	0.89163205696842	0.00343564756993573	0.104815432479396	0.00011686298224832
0	4.33554468501483e-08	1.52015551257749e-10	6.05294877422992e-09	4.5520399986443e-10	5.00156151755004e-08	19993756	1.50045723585901e-05	0	0.866838220384131	0.00303936182178986	0.121021180145254	0.00910123764882544
0	9.06923730759368e-07	5.39667326442672e-09	7.21688888089199e-08	8.76710214323324e-09	9.93256394975947e-07	1006789	0.000297932675737522	0	0.913081189657309	0.00543331338385937	0.0726588715400796	0.00882662541875257
0	5.65450039115741e-07	2.00060400110962e-09	5.01715445952528e-08	7.61264611857844e-10	6.18383452323961e-07	1617120	0.000185497886207364	0	0.914400340097572	0.00323521593857517	0.0811333880405466	0.00123105592330603
0	3.960376898207e-06	1.76505214204113e-08	7.84047139119069e-08	3.78027637518622e-11	4.05646993630307e-06	246520	0.00121620327373262	0	0.976311167195868	0.00435120232556128	0.0193283113502777	9.31912829269342e-06
0	7.90740800806087e-07	3.05198157455602e-09	2.26018121777458e-08	4.94369365987158e-10	8.16888963924377e-07	1224157	0.000245036762854034	0	0.967990554073993	0.00373610332534564	0.0276681570885296	0.000605185512131517
0	1.84238653750316e-07	7.17929412231621e-10	1.80764975283423e-08	2.18148691452557e-10	2.03251229382343e-07	4920019	6.09735160598257e-05	0	0.906457758263979	0.00353222666555733	0.088936719267454	0.00107329580300934
0	4.45805022938247e-06	1.28594377020864e-08	5.21467017385414e-08	1.42193335684383e-10	4.52319856215879e-06	221082	0.00135604238005205	0	0.985596844383232	0.00284299650465686	0.011528722655424	3.14364566866413e-05
0	6.40166635213182e-07	3.40185484110777e-09	3.89064435803275e-08	1.04826776887122e-09	6.83523201403488e-07	1463008	0.000205036007738912	0	0.936568991218906	0.00497694128615194	0.0569204432277359	0.00153362426720672
0	2.04775070709752e-06	6.98853947515934e-09	4.34536950890538e-08	9.42013682474917e-11	2.09828714302998e-06	476579	0.000629288718077103	0	0.975915385985026	0.00333059252561006	0.0207091270770051	4.48944123593412e-05
0	4.60602092835028e-06	1.83477174007917e-08	6.28219677948574e-08	3.23986149708515e-09	4.69043047504301e-06	213200	0.00140614289586949	0	0.982003880636998	0.00391173422107349	0.0133936465169077	0.000690738625020433
0	1.12044087514213e-07	4.40264011013052e-10	9.99229233904836e-09	5.94445047282446e-10	1.23071088911556e-07	8125385	3.69206473558314e-05	0	0.910401366438967	0.00357731466347424	0.0811912239293601	0.00483009496819872
0	2.46994858586053e-07	1.09926953969364e-09	1.8928343006659e-08	6.09152358859516e-11	2.67083386368292e-07	3744149	8.01218166914808e-05	0	0.924785558340429	0.00411582897252103	0.0708705369661516	0.000228075720898466
0	2.18513506690928e-08	9.6397628427322e-11	6.26314218909123e-09	1.21141654246881e-12	2.82121019031539e-08	35445782	8.46359486494919e-06	0	0.774538201517344	0.00341688927532711	0.222001969601246	4.29396060820759e-05
0	5.40513204558226e-06	1.80356606369682e-08	5.80702510972108e-08	1.63459457780345e-10	5.48140141677422e-06	182435	0.00164307360605187	0	0.98608578985685	0.00329033750051134	0.0105940519005785	2.98207420606208e-05
0	1.40998532446182e-07	5.30420821467854e-10	1.03790127575649e-08	5.30343096254174e-10	1.52438309121469e-07	6560031	4.57304505494527e-05	0	0.924954712885386	0.00347957691557176	0.068086643163265	0.00347906703577758
0	2.11488934923455e-07	7.78866639509934e-10	1.59059779961007e-08	5.90078112168162e-10	2.28763857671234e-07	4371320	6.86268102232379e-05	0	0.924485786681368	0.00340467522902712	0.0695301179042007	0.00257942018540441
0	3.69725786709579e-07	9.58362883390232e-10	1.40419541248516e-08	1.08579488545706e-09	3.85811898603277e-07	2591937	0.000115736893885554	0	0.958305817026551	0.00248401588146896	0.0363958555339701	0.00281431155801018
0	6.56725302912557e-06	2.79473479165658e-08	8.13270539903987e-08	6.76863138525773e-11	6.67659511734639e-06	149777	0.00200098058551479	0	0.983623076388632	0.00418586830942558	0.0121809174528352	1.0137849107657e-05
0	8.17738849500139e-08	4.71256338592762e-10	2.22096452152967e-08	6.36096839195e-10	1.05090883343098e-07	9515573	3.1526769682988e-05	0	0.778125393456256	0.00448427421676735	0.211337506249587	0.00605282607738947
0	2.19113570741797e-06	1.08316476835293e-08	5.21673999063601e-08	2.84878457776696e-10	2.25441963346564e-06	443573	0.000676097995072622	0	0.971928950090635	0.00480462799504555	0.0231400574817409	0.000126364432578492
0	6.69856671386871e-08	2.77326795578279e-10	7.94262621917481e-09	9.44890229380791e-12	7.5215069055734e-08	13295208	2.25642669897663e-05	0	0.890588388465762	0.00368711747605764	0.105598868935284	0.000125625122896667
0	1.3403976268034e-09	6.05805070737344e-12	1.30776711272126e-09	4.02429144656965e-11	2.69446570469774e-09	371131092	8.08339373103983e-07	0	0.497463235277573	0.00224833097590048	0.485353036945767	0.0149353968007586
0	9.97563375323906e-08	4.68965383169855e-10	1.20413948483396e-08	9.69172528066396e-11	1.12363615016707e-07	8899678	3.3708518231923e-05	0	0.887799289098685	0.00417364093439079	0.107164537617887	0.000862532349036915
0	1.94787741909073e-07	7.04475115110889e-10	1.31633223288322e-08	6.61054492041631e-11	2.0872164480222e-07	4791070	6.26145396247502e-05	0	0.93324169658422	0.0033751895534286	0.0630663980312414	0.000316715831109912
0	7.98502081110083e-06	2.65490561078278e-08	7.10081481975348e-08	8.40977579586502e-10	8.08341899298578e-06	123710	0.00242209747602318	0	0.987827158041624	0.00328438450745473	0.00878442008995829	0.000104037360962761
0	1.10454662394594e-07	3.52527571013378e-10	1.34197966299428e-08	9.97097186791055e-10	1.25224083782342e-07	7985684	3.75665218456112e-05	0	0.88205606348521	0.00281517388960197	0.107166259273802	0.00796250335138535
0	8.09345090205075e-08	3.17152144809818e-10	7.94647648236895e-09	3.7464163816529e-10	8.95727792858516e-08	11164106	2.68714739569687e-05	0	0.903561435357756	0.00354072015335929	0.0887153055395272	0.00418253894935765
0	1.15153947965113e-06	3.58129597116215e-09	2.47230669342458e-08	1.2891190726815e-09	1.18113296162922e-06	846645	0.00035427732671478	0	0.974944834375574	0.00303208536846031	0.0209316543838921	0.00109142587207398
0	2.5042187915214e-06	9.01465612648778e-09	4.35160433128152e-08	4.08893077568079e-10	2.55715838403827e-06	391059	0.000766854312892917	0	0.97929749175987	0.00352526311344541	0.0170173437767647	0.000159901349920436
0	9.24689829405467e-08	4.29801333798987e-10	1.15701394202788e-08	7.21931736592891e-10	1.05190855431217e-07	9506530	3.1556760365814e-05	0	0.879059140278697	0.00408591918030392	0.109991874986171	0.00686306555482811
0	2.1287531545416e-06	1.33068946975932e-08	1.44636633137641e-07	2.02332411318234e-10	2.28689901478815e-06	437273	0.000685835196384099	0	0.930847029438594	0.00581875046145224	0.0632457455280506	8.84745719027639e-05
0	1.85189263708628e-07	9.0557895664554e-10	2.5428341476338e-08	6.50543008112256e-10	2.12173727149724e-07	4713119	6.3650099148771e-05	0	0.872819015796175	0.00426810128101536	0.119846796386784	0.00306608653602615
0	6.64346307761342e-07	2.30185580915527e-09	3.7376409957607e-08	1.19726371550692e-09	7.05221837243611e-07	1417994	0.000211544247135542	0	0.942038763799441	0.00326401663645608	0.0529995073659294	0.00169771219817366
0	1.32284095301963e-05	4.77835864069655e-08	1.48006365648952e-07	8.69961655705013e-09	1.34328990988093e-05	74444	0.00402178765886774	0	0.984776959380936	0.00355720578673901	0.0110181997616637	0.000647635070661797
0	7.50794234564702e-08	3.34245411338008e-10	9.7992134866583e-09	2.99793074013354e-10	8.55126754284798e-08	11694173	2.5653474658105e-05	0	0.87799174894562	0.0039087235858684	0.114593695467452	0.00350583200105921
0	1.45523847107668e-06	6.03324391712045e-09	6.59532615632727e-08	1.58175457385757e-09	1.52880673113093e-06	654105	0.000458537209585885	0	0.951878639362198	0.00394637451174575	0.0431403526817833	0.00103463344427289
0	6.59138739214117e-08	2.63258337772138e-10	6.5485996899625e-09	2.73930924740268e-10	7.29996628738866e-08	13698693	2.18996598585486e-05	0	0.902933949644175	0.00360629525408823	0.0897072593509889	0.00375249575074762
0	6.71024341705006e-10	2.95607270132815e-12	9.68423267526015e-10	3.42984964467506e-11	1.6767021783791e-09	596408839	5.0301054288493e-07	0	0.400204848754773	0.00176302788858176	0.577576196902308	0.0204559264543376
0	2.35175426654235e-08	8.64415312636293e-11	4.25216688910309e-09	3.39662969726788e-11	2.78901173827629e-08	35854994	8.3670003458991e-06	0	0.84322135839981	0.00309936061140615	0.152461419604174	0.00121786138460899
0	4.20829516054602e-07	1.83897415056735e-09	4.93852071468218e-08	9.74099552386254e-10	4.73027796904378e-07	2114041	0.00014189830413136	0	0.889650711456335	0.00388766614267089	0.104402336332055	0.00205928606893934
0	3.18603874270176e-06	1.43972639755387e-08	1.4010543792712e-07	4.55551192681751e-10	3.3409969957971e-06	299312	0.00100179863745209	0	0.953619158206286	0.00430927175141138	0.0419352181709141	0.000136351871388937
0	2.49821512322384e-07	1.11444341058379e-09	1.97942334089971e-08	1.09497354165392e-10	2.7083968649613e-07	3692221	8.12486160879367e-05	0	0.922396254235634	0.00411477145392321	0.073084685871101	0.000404288439341982
0	2.52347378978034e-06	7.75806090436994e-09	5.058119216604e-08	4.24205279032481e-11	2.58185546337865e-06	387318	0.000774257746583573	0	0.977387706466762	0.00300483935464677	0.0195910239296853	1.64302489062405e-05
0	1.67471402567235e-07	7.43766594299791e-10	2.94364086459049e-08	1.08379581044202e-09	1.98735373617881e-07	5031817	5.96188407255838e-05	0	0.842685423930822	0.00374249727544664	0.148118616781851	0.00545346201188062
0	6.76771882025638e-07	1.87811140181626e-09	1.72684008469042e-08	1.73753706899756e-09	6.97655931343356e-07	1433371	0.000209274951358918	0	0.970065402758771	0.00269203101047232	0.0247520304366272	0.00249053579412975
0	3.3048788297274e-06	1.56998604077523e-08	6.39259126690285e-08	1.50298313338622e-09	3.38600758593757e-06	295333	0.00101528824132868	0	0.976039995732111	0.00463668790139614	0.0188794357503862	0.000443880616106196
0	9.83567893713011e-07	2.85328780536571e-09	2.34495743431501e-08	2.79937922425823e-10	1.01015069378395e-06	989951	0.000302999447580943	0	0.973684322314956	0.00282461599335986	0.0232139367793826	0.000277124912301149
0	8.52987747588752e-09	2.73053488440005e-11	2.21605440487476e-09	3.49624266385614e-11	1.08081996562448e-08	92522347	3.24245466443163e-06	0	0.789204284448897	0.00252635496312504	0.205034554815459	0.00323480577251926
0	1.02777204596799e-06	4.94222002519267e-09	6.28804080717971e-08	2.7325010598541e-09	1.09832717512484e-06	910476	0.000329444054858685	0	0.935761282471387	0.00449977032083444	0.0572510718990906	0.00248787530868798
0	4.99547866735096e-08	1.7170030600511e-10	4.70778713058973e-09	5.04163966399822e-11	5.48846905067444e-08	18220017	1.64652720351377e-05	0	0.910177067817682	0.00312838251286141	0.0857759620601526	0.000918587609304035
0	1.0838779414196e-10	2.96816087463221e-13	2.44157200407285e-10	5.60556025197986e-13	3.53402366661906e-10	2829635833	1.06020720536115e-07	0	0.306697986110694	0.000839881436751045	0.690875963037526	0.00158616941502902
0	2.32322617184077e-06	1.1547861206246e-08	6.98429926082449e-08	2.7717782641325e-10	2.40489420348167e-06	415819	0.000721208932288553	0	0.96604090461748	0.00480181672421501	0.0290420229327054	0.00011525572559989
0	3.12013544444215e-07	1.44898224640078e-09	1.98922481893663e-08	3.10012715264373e-10	3.33664787595247e-07	2997020	0.000100094443187371	0	0.93511079395859	0.00434262859093921	0.059617463181331	0.000929114269140185
0	6.50956405199967e-07	1.77905687644401e-09	1.54252152012251e-08	3.56549314625675e-10	6.68517226592262e-07	1495848	0.000200535125160384	0	0.973731684549387	0.00266119825440052	0.0230737737004242	0.000533343495788688
0	8.19543638615431e-07	3.41079945448015e-09	5.5252729272294e-08	1.07861003068392e-09	8.79285777372889e-07	1137287	0.000263751060769479	0	0.932056061527625	0.00387905677795774	0.0628381928766969	0.0012266888177204
0	7.59681372579863e-07	3.4271852848748e-09	3.08125376369901e-08	9.63101084129877e-10	7.94884196585858e-07	1258045	0.000238436923150953	0	0.955713267219054	0.00431155292757744	0.0387635554579326	0.00121162439543588
0	6.63958068066691e-08	1.62872179073689e-10	8.10737310587132e-09	7.85019143496825e-10	7.5451071235111e-08	13253622	2.26350660674779e-05	0	0.879984945472478	0.00215864634401501	0.10745206096025	0.0104043472232574
0	6.37164764936352e-07	2.36027558773032e-09	3.04855487798116e-08	1.47410959641401e-09	6.71484698900307e-07	1489237	0.000201425188549154	0	0.948889477273031	0.00351501023269146	0.0454002136306871	0.00219529886359014
0	5.74576019452774e-09	3.60032122817903e-11	6.45375428524596e-09	1.29947712361549e-10	1.2365465404417e-08	80870389	3.70963277340763e-06	0	0.464661863230422	0.00291159378998623	0.521917620904154	0.0105089220754385
0	6.91427270951701e-06	3.07477949988881e-08	1.38322327636845e-07	1.33333415136972e-09	7.08467616630411e-06	141150	0.00212315329354418	0	0.975947601162412	0.00434004240661411	0.0195241566996003	0.00018819973137393
0	9.26161873401601e-07	3.76741334992383e-09	3.66320015064682e-08	7.29253278627599e-10	9.67290541536621e-07	1033816	0.000290145202548553	0	0.95748054346765	0.00389481049193243	0.0378707326635028	0.000753913376914779
0	2.54844560183658e-07	7.16508975671147e-10	9.98682611344835e-09	3.04952784109961e-10	2.65852848056887e-07	3761479	7.97526846035845e-05	0	0.958592552407511	0.00269513372118484	0.0375652402689753	0.00114707360232871
0	7.78047526828569e-08	2.7047855086177e-10	8.7591473874838e-09	8.58969864838598e-11	8.69202756076863e-08	11504796	2.60757438501624e-05	0	0.895127772420186	0.00311180042827489	0.100772199883697	0.000988227267842027
0	4.99368299097377e-10	2.15002861091384e-12	7.14302566434734e-10	3.40940502673265e-11	1.24991494441035e-09	800054439	3.74974415850993e-07	0	0.399521824529392	0.00172013993474421	0.571480939266397	0.0272770962694668
0	5.80398121070389e-07	2.58969991484003e-09	2.98256724755746e-08	3.5970447572989e-10	6.13173197936534e-07	1630861	0.000183935097618493	0	0.946548418984326	0.00422343951685258	0.0486415136472773	0.000586627851544028
0	4.3305566573719e-07	1.5196024428673e-09	1.89696838973239e-08	3.9821930458354e-11	4.5358477400784e-07	2204660	0.0001360662052029	0	0.954740305567896	0.00335020602530418	0.0418216946078443	8.77937989551337e-05
0	3.95401752208325e-06	2.31020642915351e-08	1.80443120528198e-07	7.88491075035555e-10	4.15835119797802e-06	240480	0.00124673013861043	0	0.950861852170128	0.00555558277587722	0.0433929487764135	0.000189616277581113
0	1.40052196395056e-06	6.63946183444083e-09	4.40395624005139e-08	4.79602271757093e-10	1.45168059045727e-06	688857	0.000435409674902076	0	0.964759033879073	0.00457363822185529	0.030336950628128	0.000330377270943618
0	3.9463007920871e-07	2.25082470451378e-09	2.58981502649922e-08	5.64331423760929e-10	4.23343385601977e-07	2362149	0.000126994978013717	0	0.932174902526379	0.00531678250107346	0.0611752802708045	0.0013330347017433
0	2.25917007403836e-06	1.29486874134172e-08	6.3551361615619e-08	1.20600147810049e-09	2.3368761245455e-06	427922	0.000700817968799394	0	0.966747894896547	0.00554102430908085	0.0271950065936761	0.000516074200696047
0	3.58252417042932e-07	1.72549503503375e-09	2.14736328644859e-08	1.70981616935391e-10	3.81622526559387e-07	2620390	0.000114480226456215	0	0.938761189683549	0.00452147060235249	0.0562693011287536	0.00044803858534484
0	1.31841185560957e-06	5.87763988296314e-09	4.01646977262942e-08	5.73200370271853e-10	1.3650273935891e-06	732586	0.000409424660406943	0	0.965850108064893	0.0043058768714589	0.0294240964796231	0.000419918584025425
0	6.43972521384915e-07	2.41908589776732e-09	2.58295177589473e-08	2.75207782124398e-11	6.72248645819843e-07	1487545	0.000201654326571488	0	0.957937997181916	0.00359849872931633	0.03842256569732	4.09383914472253e-05
0	3.54385250115342e-06	1.5543140132481e-08	1.28893074213427e-07	2.3165371949537e-09	3.69060525269428e-06	270958	0.00110657091727329	0	0.960236128902237	0.00421154229950057	0.0349246438966428	0.000627684901619468
0	1.29641426424732e-06	3.31412471663285e-09	1.98499474035427e-08	4.97937290652909e-10	1.32007627365815e-06	757532	0.000395944736661935	0	0.982075271040773	0.00251055547528997	0.0150369700597188	0.00037720342421809
0	3.25224808381045e-07	1.08611090146403e-09	1.60534282118507e-08	9.35296882717866e-10	3.43299644377078e-07	2912907	0.000102984607705636	0	0.947349680397049	0.0031637402463227	0.0467621463487964	0.00272443300783191
0	1.45221605960878e-06	3.24259117990484e-09	1.73610068438099e-08	1.74792039927255e-10	1.47299444967242e-06	678889	0.000441801037517786	0	0.985893775724503	0.00220136008022703	0.0117861997699115	0.00011866442535892
0	6.47884918851291e-06	4.41890672637334e-08	2.66193724578539e-07	8.99558106529057e-10	6.79013153846171e-06	147273	0.00203497300657773	0	0.954156653934377	0.00650783670587689	0.0392030291417365	0.000132480218009569
0	1.40774902957576e-07	5.91381307465718e-10	1.40254525863814e-08	4.24035403504177e-10	1.55815772254927e-07	6417836	4.67436428007728e-05	0	0.903470174554966	0.00379538796944235	0.0900130479951326	0.00272138948045915
0	9.92428518206573e-07	4.32399845161602e-09	5.37951382896106e-08	3.26947348849629e-10	1.05087460229665e-06	951588	0.000315212856336067	0	0.944383388881657	0.00411466643324148	0.0511908254058507	0.000311119279250918
0	5.00179248206339e-07	2.06144909771116e-09	2.87328860942274e-08	3.89549949433212e-11	5.31012538393221e-07	1883195	0.000159291115631066	0	0.941934911216636	0.00388211002314344	0.0541096189200534	7.33598401672289e-05
0	1.68067676242203e-06	6.83157071291437e-09	4.29234330711408e-08	2.88614555551889e-11	1.73046062766164e-06	577881	0.000519003908329707	0	0.9712308593193	0.00394783365984225	0.0248046285393635	1.6678481494369e-05
0	3.01315090677492e-07	1.84350519220195e-09	3.49108025187049e-08	5.34786620447628e-10	3.38604185008847e-07	2953301	0.000101576113496149	0	0.889874089032951	0.00544442530193119	0.103102099927657	0.00157938573746115
0	1.1982398988961e-06	4.94434271832051e-09	3.91612882556855e-08	1.20692365411777e-10	1.24246622223552e-06	804851	0.00037267063926627	0	0.964404405892143	0.00397945845917997	0.0315189962953072	9.7139353369801e-05
0	6.47180540090312e-07	2.38406867715294e-09	5.69961337979557e-08	9.98026281715214e-09	7.16541005382573e-07	1395594	0.000214939275879455	0	0.903200982538008	0.00332719085055021	0.079543436272045	0.0139283903393966
0	2.78455810545651e-07	1.22634343308217e-09	2.3500643758199e-08	4.86184117026452e-11	3.03231416148635e-07	3297811	9.09653010607858e-05	0	0.918294727117458	0.00404424926895126	0.0775006892645968	0.000160334348993753
0	3.32826948637317e-07	1.62037013655844e-09	2.29818982236533e-08	1.2469014470628e-09	3.58676118444592e-07	2788031	0.000107597065856058	0	0.927931723139611	0.00451764155245468	0.0640742358964819	0.00347639941145237
0	8.52352284869417e-07	4.49616000157994e-09	6.75445186906015e-08	4.83711273440931e-10	9.2487667483504e-07	1081225	0.000277424641410229	0	0.921584799423601	0.0048613616538463	0.0730308380873036	0.000523000835248878
0	2.49441401144185e-07	1.18618511339092e-09	3.13130058873802e-08	1.61266200209733e-09	2.83553254147054e-07	3526674	8.50623702832731e-05	0	0.879698601571408	0.00418328866286173	0.110430775980941	0.00568733378478876
0	4.74827668685769e-08	2.029656212894e-10	7.17012159150582e-09	3.59501287317731e-10	5.52153553686898e-08	18110904	1.65644698931766e-05	0	0.85995583206012	0.00367589088097209	0.129857383759078	0.00651089329982992
0	2.13781322688507e-06	8.74153269317097e-09	7.31506901879498e-08	3.85742405192502e-10	2.22009119217139e-06	450432	0.000665806349498532	0	0.962939375834449	0.00393746559780782	0.0329494078648201	0.000173750702922803
0	3.43096025034136e-07	1.610249658728e-09	2.6933310952791e-08	6.75868546714569e-10	3.72315454192369e-07	2685894	0.000111688419445977	0	0.921519698338559	0.00432496056931339	0.0723400295354782	0.00181531155664937
0	1.16387705622784e-08	5.53258045525322e-11	3.72068760053305e-09	8.05802133868467e-11	1.54953641807508e-08	64535431	4.64859849413912e-06	0	0.751113070110137	0.00357047462112965	0.240116176498458	0.00520027877027554
0	2.43326727343668e-07	8.52130314775675e-10	1.86604477391573e-08	1.46101007107264e-09	2.64300315468673e-07	3783575	7.92869617606273e-05	0	0.920644861555258	0.00322409874261643	0.0706031988878539	0.00552784081427177
0	2.65204180674168e-06	1.1097259456584e-08	7.57589832901155e-08	3.38106996899506e-09	2.74227911945738e-06	364660	0.000822346551441533	0	0.967094045213913	0.00404672864182396	0.0276262845574619	0.00123294158680101
0	1.45727200191941e-06	7.20545233211353e-09	4.19118547432031e-08	1.62100677864438e-09	1.50801031577337e-06	663125	0.000452301116831921	0	0.966354133441096	0.00477811872819868	0.0277928170018578	0.00107493082884719
0	4.09045223713024e-06	2.38882648227221e-08	1.88323072002041e-07	2.30944228194428e-09	4.30497301623695e-06	232289	0.00129066106446052	0	0.950169076949471	0.00554899292809116	0.0437454709452878	0.0005364591771502
0	4.69027473998126e-07	2.60197324230926e-09	3.13934107869201e-08	2.41130522318459e-10	5.03263988549674e-07	1987029	0.000150967837784122	0	0.931971062244664	0.00517019556636215	0.0623796089153743	0.000479133273599326
0	1.32997947879211e-09	5.72399525405668e-12	1.85909867929512e-09	2.67722373183189e-11	3.22157439065961e-09	310407235	9.66471843111272e-07	0	0.412835253051475	0.00177676954182787	0.57707768123724	0.00831029616945688
0	2.15209027664783e-07	7.34369432225836e-10	1.20324895142037e-08	5.80169936685738e-11	2.28033903604881e-07	4385313	6.84078389806553e-05	0	0.943758907174084	0.00322043968294422	0.0527662304770812	0.000254422665890511
0	7.44402085713875e-07	3.40645048998707e-09	5.99377841397236e-08	2.25330126291008e-10	8.07971650469877e-07	1237667	0.000242362218598413	0	0.921322035594896	0.00421605199638631	0.0741830287051121	0.000278883703605154
0	5.51827123372571e-07	2.46446815783572e-09	2.67693551599386e-08	5.85891696883226e-10	5.81646838387229e-07	1719256	0.000174478879049422	0	0.948732266649397	0.00423705244348807	0.0460233829073391	0.00100729799977555
0	1.77475311143178e-08	8.0796234087378e-11	4.65920813539114e-09	1.07965243049054e-11	2.24983320081012e-08	44447739	6.74947688450445e-06	0	0.788837639515998	0.00359120996428913	0.207091269420038	0.000479881099675202
0	1.92628415820601e-07	9.79827752142908e-10	1.81854579758312e-08	1.75850536723748e-10	2.11969552085298e-07	4717659	6.3588850517271e-05	0	0.908755120372596	0.00462249291232458	0.085792783901875	0.000829602813204909
0	4.47350918567774e-07	1.70809780236125e-09	1.9406177625979e-08	1.56427327438253e-10	4.68621621323553e-07	2133918	0.000140576637505108	0	0.954610069642748	0.00364494023459049	0.0414111870706458	0.000333803052015498
0	5.33661016507576e-06	2.32391841229763e-08	9.8145541161236e-08	4.91142207807475e-09	5.46290631243804e-06	183053	0.0016375341457131	0	0.976881143453855	0.00425399646156569	0.0179658107878908	0.000899049296688896
0	5.62536273165554e-07	2.29383233138616e-09	2.45626670010474e-08	8.5331204533151e-12	5.89401305618441e-07	1696637	0.00017680481199156	0	0.954419794803986	0.00389180056019611	0.0416739270288426	1.4477606975033e-05
0	1.88448318624229e-07	7.83610600991926e-10	1.49779724014852e-08	3.60287410539147e-11	2.0424593036776e-07	4896058	6.12719081701796e-05	0	0.922653970558501	0.00383660325364122	0.0733330273681157	0.000176398819741683
0	2.3075672387397e-07	8.4982239196309e-10	2.06600080115368e-08	1.29639573832708e-09	2.53562950015797e-07	3943794	7.6066001474584e-05	0	0.910056945857405	0.00335152431343043	0.0814788123038074	0.00511271752535737
0	2.20016848228332e-08	6.63250745638407e-11	3.06648862193654e-09	1.8765268788066e-10	2.53221512072142e-08	39491116	7.59661658555899e-06	0	0.868871078242553	0.00261925118529996	0.121099056586587	0.0074106139855605
0	1.85965682302589e-06	7.84070555846572e-09	4.61958441689558e-08	1.81828804248622e-09	1.9155116607958e-06	522054	0.000574488966619602	0	0.970840773818781	0.00409326955243295	0.0241167125809945	0.000949244047791811
0	8.09814454214886e-08	4.17641806910679e-10	1.21206140121227e-08	7.26503232441968e-10	9.4246204472964e-08	10610507	2.82734629841741e-05	0	0.859254182959903	0.00443139126128402	0.128605858240156	0.00770856753865751
0	7.08716320819504e-08	4.13500409641955e-10	1.30100222382142e-08	3.11137218322113e-10	8.46062919481286e-08	11819452	2.53815665540724e-05	0	0.837663848043372	0.00488734821159009	0.15377133235186	0.00367747139317805
0	4.57403712303426e-06	1.65070142705092e-08	1.08824274887938e-07	2.87390759216092e-10	4.69965580295192e-06	212782	0.00140890661177118	0	0.973270663813559	0.00351238792001339	0.0231557968180528	6.11514483753422e-05
0	5.26730775755533e-07	1.93540473648609e-09	3.70517462051942e-08	5.57679927601222e-10	5.66275606624814e-07	1765925	0.000169868300842424	0	0.930166812049381	0.00341777875268499	0.0654305885186095	0.000984820679324641
0	6.46966776259266e-07	1.73074604959927e-09	2.70085374681097e-08	8.07384038796318e-10	6.76513443815772e-07	1478167	0.000202933508014924	0	0.956325084406524	0.00255833208551963	0.0399231348837241	0.0011934486242319
0	2.36718330921001e-06	9.95220836249882e-09	5.25573342316665e-08	1.30185190277746e-09	2.43099470370695e-06	411354	0.000729033423501613	0	0.973750911756558	0.00409388319411927	0.0216196827379029	0.000535522311419397
0	2.00656970316808e-09	7.92941284217387e-12	1.22256127434766e-09	5.94444803965572e-11	3.29650487075447e-09	303351592	9.88950970337577e-07	0	0.608696113562493	0.00240540000790566	0.370865908676136	0.0180325777534653
0	1.30039100404635e-07	4.7187928426651e-10	1.1434027044785e-08	3.0824237728767e-10	1.42253249110974e-07	7029716	4.26750671564946e-05	0	0.914137998374921	0.00331717754930428	0.0803779675771421	0.00216685649863228
0	2.82932060901466e-06	9.02026036154690e-09	6.98502263818415e-08	5.97663993007938e-09	2.91416773568813e-06	343151	0.000873869547974859	0	0.970884611192968	0.00309531268604788	0.0239691852759284	0.00205089084505566
0	2.73270853606179e-07	8.28079014857295e-10	1.41815896726484e-08	3.21974814661454e-10	2.88602497108346e-07	3464973	8.65770136256883e-05	0	0.946876261793357	0.00286927182943403	0.0491388321817754	0.0011156341954331
0	2.44048157257975e-06	8.35332074714333e-09	5.21834372076485e-08	3.54362517501564e-10	2.50137269305204e-06	399780	0.000750131257221565	0	0.97565691804287	0.00333949465841136	0.0208619200779621	0.000141667220756772
0	1.09029382482374e-06	4.44294083267425e-09	5.44363006353966e-08	1.60141918622381e-09	1.15077448547803e-06	868980	0.000345172958395534	0	0.947443516155843	0.00386082667693892	0.0473040559400165	0.00139160122720185
0	4.30450617214627e-06	2.16477835002567e-08	1.16890290588184e-07	3.52052507050777e-10	4.44339629874176e-06	225053	0.00133213377224128	0	0.968742349937407	0.00487190024135068	0.0263065193220069	7.92304992355662e-05
0	1.45514831650162e-07	5.51067558204344e-10	1.20364975448871e-08	4.99522675118562e-10	1.58601919428372e-07	6305094	4.75794476434421e-05	0	0.917484682244843	0.00347453271808112	0.0758912476486328	0.00314953738844351
0	6.92057267439783e-08	2.98260251490936e-10	9.11521199419478e-09	2.64720445502675e-10	7.88839194351667e-08	12676855	2.36648967364417e-05	0	0.877310955635987	0.00378100192823293	0.11555221976117	0.00335582267461044
0	7.78086641433477e-06	3.80156239351063e-08	2.19846255101374e-07	5.54370877457053e-09	8.04427200214582e-06	124312	0.0024103816608585	0	0.967255509542593	0.00472580041114542	0.0273295402048475	0.000689149841414081
0	9.03659288522869e-07	4.46862989542347e-09	3.7987206728003e-08	2.28211241650182e-10	9.46343336387945e-07	1056699	0.000283862838556082	0	0.954895811885784	0.00472199647168181	0.0401410410654917	0.000241150577042399
0	1.93757174306877e-06	1.12275344868271e-08	7.02620522832143e-08	6.51121580982369e-11	2.01912644199691e-06	495264	0.00060555512159588	0	0.959608919366396	0.00556059009148684	0.0347982428548286	3.22476872888858e-05
0	3.34484038309319e-07	1.04036524756934e-09	1.33635930468589e-08	4.2066290893363e-10	3.49308659512681e-07	2862798	0.000104787125615569	0	0.957560109663346	0.00297835515735782	0.038257262403693	0.00120427277560337
0	2.40464671546193e-07	9.17356484835184e-10	1.58157003306688e-08	4.47288539507142e-10	2.57645016901204e-07	3881309	7.72905279513569e-05	0	0.93331776580954	0.00356054425530361	0.0613856247673266	0.00173606516782996
0	5.60323644786613e-07	2.52347534390858e-09	3.41899595702448e-08	3.66688447330321e-09	6.0070396417407e-07	1664714	0.000180195006297179	0	0.932778337091587	0.00420086347753373	0.0569164873370761	0.00610431209380305
0	1.14560160380393e-05	5.80923337166673e-08	1.530050562296e-07	3.2236596734239e-10	1.16674357939529e-05	85709	0.00349413241973451	0	0.981879501233409	0.00497901464748371	0.0131138545719618	2.76295471460377e-05
0	6.83632477082517e-07	3.12065560470178e-09	2.80401379882551e-08	3.25959077854574e-10	7.15119229753328e-07	1398368	0.000214512834459279	0	0.955969925907778	0.00436382560398804	0.0392104376747458	0.000455810813487717
0	7.52628415024602e-07	3.30061619084446e-09	3.1290626557251e-08	7.98584314966943e-11	7.87299516204194e-07	1270165	0.000236162057202338	0	0.955961993541223	0.00419232594827152	0.039744247155279	0.000101433355226376
0	7.75090911765025e-07	3.16601194179365e-09	3.29124817677949e-08	7.21737633856752e-10	8.11891143108471e-07	1231692	0.000243537781664305	0	0.954673441561945	0.00389955225976724	0.0405380475537442	0.000888958624543496
0	1.03612970521142e-07	4.20729734230257e-10	1.02055098326642e-08	3.94678240403899e-11	1.14278677912077e-07	8750539	3.42830176639497e-05	0	0.906669314120516	0.00368161184498438	0.0893037093106382	0.000345364723861746
0	4.15614615311616e-07	2.64057679466054e-09	5.64711617847145e-08	8.28554849885514e-10	4.75554908740876e-07	2102807	0.000142656330175628	0	0.873957155467149	0.00555262230738397	0.118747931619995	0.0017422906054724
0	2.0993886456082e-08	8.38469535618754e-11	4.66424096265886e-09	1.35491359346965e-10	2.58774657316497e-08	38643660	7.76320968420841e-06	0	0.811280620513206	0.00324015320632133	0.180243344190935	0.00523588208953747
0	5.88250281147872e-07	2.97843175707444e-09	3.60543030558126e-08	1.92180404299488e-09	6.29204820003754e-07	1589308	0.000188743691056259	0	0.934910640297324	0.00473364421629299	0.0573013777224362	0.00305433776394691
0	2.7332677175716e-09	1.08654989753670e-11	2.57065365695645e-09	2.53134294493193e-11	5.34010030295274e-09	187262400	1.60202880195026e-06	0	0.511838273161326	0.00203469941741714	0.481386773865472	0.00474025355578481
0	6.62044359555141e-06	3.7072963679383e-08	2.00357730510745e-07	1.58935014150033e-09	6.85946363988304e-06	145784	0.00205573023609962	0	0.965154703504529	0.00540464468152136	0.0292089500038754	0.000231701810074385
0	3.55116600512855e-07	1.21650124217236e-09	1.54281634692662e-08	5.20505866144496e-10	3.72281771090438e-07	2686137	0.000111678315633856	0	0.953891992811506	0.00326768952078728	0.0414421673778872	0.00139815028981919
0	4.76897571984762e-09	2.39585977871529e-11	3.09546638140375e-09	1.0286443049752e-10	7.99126512953604e-09	125136632	2.39737666030138e-06	0	0.596773557446028	0.00299809822334651	0.38735623599357	0.0128721083370553
0	1.66301879592988e-07	9.77793612412903e-10	2.11585644878276e-08	8.44690313285391e-10	1.89282928006514e-07	5283097	5.67832715385741e-05	0	0.878588900459448	0.00516577814338995	0.11178274084549	0.00446258055167195
0	2.7959300056038e-07	1.89623386836295e-09	4.65041361284902e-08	7.29997192575701e-11	3.28066370276491e-07	3048164	9.84150841528697e-05	0	0.852245234172409	0.00578003123808399	0.141752219495393	0.000222515094113568
0	1.25435847470517e-06	4.91665599993777e-09	3.29515366555477e-08	1.08882449716308e-09	1.29331549185782e-06	773207	0.000387919638159429	0	0.969878179455898	0.00380159058705398	0.0254783437320569	0.000841886224991404
0	9.6881756942291e-08	3.74350329666722e-10	1.8542077793383e-08	1.36332826613196e-09	1.17161513331473e-07	8535226	3.51478383643355e-05	0	0.82690769509091	0.00319516468353914	0.158260825301256	0.0116363149242946
0	3.63501339008769e-06	1.31475365519094e-08	1.06405920879452e-07	2.1725047773347e-10	3.75478409799678e-06	266327	0.00112580315176058	0	0.968101838938491	0.00350154262103213	0.0283387587947388	5.78596457381864e-05
0	7.75964863758086e-07	2.63127331290582e-09	3.77536042920295e-08	3.15281838352547e-11	8.16381269546857e-07	1224918	0.000244884491751751	0	0.950493222595364	0.00322309368313453	0.0462450642859373	3.86194355644083e-05
0	1.33105386727844e-07	6.18467432791396e-10	1.24386421659909e-08	7.73707607835381e-11	1.46239867087409e-07	6838081	4.38710009691423e-05	0	0.910185364489458	0.0042291301620353	0.0850564378491683	0.000529067499338554
0	8.41457683940411e-07	3.15495032618476e-09	2.35011644845939e-08	3.6542189525048e-10	8.6847922064644e-07	1151438	0.000260509940721909	0	0.968886375098398	0.0036327297777331	0.0270601344579104	0.00042076066595869
0	4.48955151787754e-06	2.49191477900674e-08	1.13911458362087e-07	6.00330294578416e-09	4.63438542697548e-06	215778	0.00138935280424046	0	0.968747979342655	0.00537701237471962	0.0245796255311524	0.00129538275147349
0	7.08822605468918e-08	1.86037160486053e-10	5.81554624277461e-09	7.7807867819934e-10	7.76619226283518e-08	12876323	2.32983063053194e-05	0	0.912702881257475	0.00239547456707101	0.0748828518011934	0.0100187923742605
0	3.83710323124762e-07	1.74460281212146e-09	4.46786378260369e-08	1.5783513907262e-09	4.31711915153647e-07	2316360	0.000129505215958781	0	0.888811055836157	0.0040411273140343	0.103491787596679	0.00365602925312928
0	2.40842353065975e-07	1.04285589414037e-09	2.21314923142858e-08	6.99472948145511e-10	2.64716174222547e-07	3777631	7.9411709495214e-05	0	0.909813515450322	0.0039395246520284	0.0836046092736286	0.00264235062402143
0	1.34136977500812e-06	4.26839956479082e-09	2.63817578366325e-08	7.2197522401537e-11	1.37209212993195e-06	728814	0.00041154321422654	0	0.977609116579257	0.00311086950480689	0.019227395348402	5.26185675338856e-05
0	1.97981169176693e-07	7.98969578235191e-10	1.45023683452881e-08	1.93923361627275e-11	2.13301899436379e-07	4688191	6.398852931222e-05	0	0.928173493531146	0.00374572181657246	0.0679898696805259	9.09149717558499e-05
0	7.62791195593387e-07	2.16503994556734e-09	2.11794431098824e-08	1.69132824136344e-10	7.86304811472973e-07	1271771	0.000235863715961182	0	0.970096054943962	0.00275343596271731	0.0269354107985265	0.000215098294794242
0	1.33794897922797e-06	5.05049328252655e-09	5.37900938788882e-08	1.10064234967076e-09	1.39789020873906e-06	715364	0.000419279433521602	0	0.957120216497436	0.00361293987965068	0.038479483969924	0.000787359652989896
0	6.28866641978713e-07	3.14297127697425e-09	2.8537873205064e-08	3.60606063925278e-10	6.60908092524676e-07	1513070	0.000198252838580215	0	0.951519052484946	0.00475553456301022	0.043179790848148	0.000545622103896109
0	1.12897177838828e-06	4.79441546475215e-09	3.0139736931215e-08	1.4237830995381e-09	1.16532971388378e-06	858126	0.000349538015192996	0	0.968800301698021	0.00411421369216909	0.0258636989790349	0.00122178563077479
0	2.95619913084663e-06	1.18671466749504e-08	5.58459162689963e-08	5.94109413593213e-10	3.02450630320417e-06	330632	0.000906941742601086	0	0.977415430648905	0.00392366405795824	0.0184644734282197	0.000196431864917528
0	8.342883407479e-10	4.08208432149118e-12	1.15727495091521e-09	6.6102304461802e-12	2.00225560643078e-09	499436734	6.00676496098629e-07	0	0.416674243821998	0.00203874285999274	0.577985621415323	0.00330139190268699
0	9.61728805323528e-06	3.56923184426873e-08	1.57681976210636e-07	2.15424115161358e-09	9.81281658904022e-06	101908	0.00293953051530993	0	0.980074167897592	0.00363731637280895	0.0160689823130648	0.000219533416534007
0	2.12738071964612e-08	7.66519167919695e-11	4.35128904620823e-09	5.38370297069224e-11	2.57555851891683e-08	38826530	7.72664581261129e-06	0	0.825988112489404	0.00297612794386074	0.168945454519829	0.00209030504690547
0	1.23399045035707e-07	7.19972768868026e-10	3.47296864882431e-08	1.47830306252141e-09	1.60327007355339e-07	6237252	4.80969493560357e-05	0	0.769670981023255	0.00449065182930984	0.21661781792802	0.00922054921941496
0	8.16535043915935e-10	3.46284600874292e-12	9.38663457920875e-10	6.61855349324973e-11	1.82484688277805e-09	547991182	5.47453902211004e-07	0	0.447454003742432	0.00189760907691678	0.514379297671213	0.0362690895094387
0	5.91874195755135e-07	3.7204173797401e-09	7.95955679537264e-08	1.2053235697984e-09	6.763955046584e-07	1478425	0.000202898133391582	0	0.875041586880518	0.00550035793277341	0.117676074730752	0.00178198045595694
0	3.60753549509254e-07	1.66278239806534e-09	2.46024677986027e-08	4.44786676166444e-11	3.87063278373539e-07	2583557	0.000116112264455737	0	0.932027318698794	0.00429589292234707	0.0635618752106469	0.000114913168212563
0	1.11235701248319e-08	5.65423042074676e-11	6.62321596948914e-09	2.59335682967036e-10	1.80626640814955e-08	55362819	5.41878457427369e-06	0	0.615832198099035	0.00313034134678909	0.366679906109441	0.0143575544447353
0	1.61086243596273e-06	6.72036535182721e-09	1.08180068891595e-07	2.2270610834246e-10	1.7259855763145e-06	579379	0.000517662086473303	0	0.933300056540688	0.00389363934673037	0.062677272844071	0.000129031268510369
0	7.92015260445357e-07	2.82870476022777e-09	4.16426227146789e-08	8.94827360601223e-10	8.37381415280865e-07	1194199	0.000251182978047715	0	0.945823785902519	0.00337803623129013	0.0497295759790795	0.00106860188711149
0	8.43180725612232e-08	2.71797107839861e-10	6.59952424288476e-09	5.36729638539998e-11	9.12430668758018e-08	10959737	2.73725466766184e-05	0	0.924103884802505	0.0029788247715284	0.0723290488675473	0.000588241558419538
0	3.02927249993199e-07	1.17006536591441e-09	2.32713052370622e-08	4.45711300420498e-10	3.27814331896596e-07	3050507	9.83394800415649e-05	0	0.924081775926602	0.00356929289560008	0.0709892856191619	0.0013596455586362
0	2.49846044705222e-08	1.07696495106405e-10	5.76984424074369e-09	2.19338241026139e-10	3.10814834473984e-08	32173497	9.324401715749e-06	0	0.803842085362674	0.00346497281214613	0.185636063687515	0.0070568781376649
0	2.12064971133778e-06	1.29853900771504e-08	9.63098154656938e-08	1.05305623601269e-09	2.23099797311664e-06	448230	0.000669076207168273	0	0.95053860957807	0.00582044010511142	0.0431689390246965	0.000472011292122155
0	5.58718987025408e-07	1.94721463493833e-09	3.43307270187008e-08	1.28680626047949e-09	5.96283734939527e-07	1677054	0.000178869174810914	0	0.937001890688955	0.00326558401787668	0.0575744817560428	0.00215804353712581
0	1.88202088676186e-07	7.34440378217527e-10	1.43568598501343e-08	1.00490413982862e-10	2.03393879318521e-07	4916569	6.10163084198145e-05	0	0.925308516199035	0.00361092664478547	0.0705864891226692	0.000494068033509952
0	1.56750825119311e-06	8.94333108761278e-09	5.43330798684278e-08	1.30333271600667e-10	1.63091499542075e-06	613153	0.000489155222158644	0	0.961121980970392	0.00548362797124539	0.0333144768556197	7.99142027430087e-05
0	1.07002566733564e-06	3.82028485552502e-09	3.50949017028015e-08	2.10223592830183e-09	1.11104308982227e-06	900055	0.000333257569466006	0	0.96308205967674	0.00343846687002584	0.0315873452832649	0.00189212816996874
0	6.5835446132157e-06	3.15749946988697e-08	1.05998943733918e-07	9.12049569858203e-10	6.72203060121834e-06	148765	0.00201458395444831	0	0.979398191377239	0.00469724054709702	0.0157688874124891	0.000135680663175335
0	9.45605815099188e-08	4.08146597006253e-10	1.10201257837837e-08	3.05153148302569e-10	1.06294007039011e-07	9407868	3.18876953820935e-05	0	0.889613480045153	0.00383978935761127	0.103675890022089	0.00287084057514714
0	8.61753275157257e-08	2.73341394425815e-10	6.99955480665051e-09	5.36731392160484e-10	9.39849551089625e-08	10640001	2.81950903761041e-05	0	0.916905555956455	0.00290835266249703	0.0744752689250689	0.00571082245597945
0	4.28926672473896e-06	2.2839831326663e-08	1.04725853391519e-07	2.85021205572789e-10	4.41711743066271e-06	226392	0.00132426054798274	0	0.971055624413279	0.00517075483846403	0.0237090942306704	6.45265175868387e-05
0	5.29385330778992e-08	2.1932762266876e-10	8.64610495244738e-09	2.47136384514863e-11	6.18286792914668e-08	16173724	1.85484323391716e-05	0	0.856213227980197	0.00354734445539144	0.139839715994721	0.000399711569690558
0	2.23746471618445e-07	1.248270732364e-09	2.13328539739088e-08	1.96306156988322e-10	2.46523902481706e-07	4056402	7.39544451104912e-05	0	0.907605588610414	0.0050634876366872	0.0865346271057501	0.000796296647149212
0	3.7840714818908e-06	1.29742492734142e-08	8.10461117240613e-08	3.47075544022204e-09	3.8815625983285e-06	257628	0.00116379330618177	0	0.974883538789332	0.00334253253547972	0.0208797641854241	0.000894164489764158
0	6.4597250639041e-07	1.77707348850043e-09	1.73880265516668e-08	2.99491688019386e-11	6.65167555599379e-07	1503381	0.000199530424204619	0	0.971142535369644	0.00267161781049155	0.0261408218204488	4.50249994153e-05
0	5.85915421436607e-07	2.49401239469226e-09	2.57222374529223e-08	1.32651373453941e-09	6.15458185018761e-07	1624806	0.000184620467853835	0	0.951998747760169	0.00405228568796471	0.0417936394040128	0.00215532714785322
0	2.57717574670508e-07	1.28206485960818e-09	3.35785166825048e-08	2.47506487793334e-09	2.95053221090555e-07	3389219	8.85120619575908e-05	0	0.873461315616047	0.00434519865558323	0.113804948674664	0.00838853705370572
0	1.25287613162937e-07	5.22665550392328e-10	2.0216181780652e-08	1.46528218691664e-10	1.46172988712673e-07	6841209	4.38509383449137e-05	0	0.857118775953951	0.0035756643891281	0.138303129454309	0.00100243020261212
0	1.04300859418021e-06	4.38248480859659e-09	5.76794256799162e-08	1.82732550624283e-09	1.10689783017496e-06	903426	0.000332014403848224	0	0.94228081919299	0.003959249615571	0.0521090782794281	0.00165085291201085
0	6.26432030209931e-06	2.13371042704957e-08	1.10441945201415e-07	5.02633326738472e-10	6.39660198489796e-06	156333	0.0019171466551493	0	0.979320007230251	0.00333569359495424	0.0172657209972048	7.85781775894705e-05
0	1.66742053237667e-06	5.61849715351052e-09	6.61839990009827e-08	6.19811105719664e-10	1.73984283963689e-06	574765	0.000521817112038692	0	0.958374224607938	0.00322931303075807	0.0380402169053359	0.000356245455968323
0	7.64755652116504e-08	2.67650997535935e-10	1.07765839670845e-08	9.91907461767686e-10	8.85117076380385e-08	11297940	2.65531609177083e-05	0	0.864016379893958	0.00302390502542864	0.121753203668316	0.0112065114122983
0	3.03025863613847e-07	1.10635993927952e-09	2.12859179754744e-08	5.59847502631952e-10	3.25977989031233e-07	3067692	9.77886310383758e-05	0	0.929589953341338	0.00339397130023252	0.0652986357721069	0.00171743958632223
0	1.2161476848648e-08	4.7765199344807e-11	5.39972868950572e-09	2.15228962828168e-10	1.78241997003267e-08	56103501	5.34724565315337e-06	0	0.68230142464265	0.00267979489390099	0.302943682201157	0.0120750982622924
0	1.15157395488069e-08	5.49886394414916e-11	3.85564587226899e-09	1.11929091519796e-10	1.55383031520372e-08	64357092	4.66148013078538e-06	0	0.741119505529605	0.00353890890809929	0.248138154761351	0.00720343080094439
0	2.99040025695383e-08	1.02893774933283e-10	4.17324631776028e-09	2.21348180122579e-11	3.42022774802441e-08	29237819	1.02606307642583e-05	0	0.874327815941831	0.00300838957267441	0.12201662068179	0.000647173803704838
0	2.59196295896863e-05	1.39809927242917e-07	3.55825739208788e-07	1.20326850336479e-09	2.64164685246413e-05	37855	0.00789372485581497	0	0.981192075901757	0.00529252905673225	0.0134698451035146	4.55499379957763e-05
0	5.13706062951434e-07	3.0792933016499e-09	6.03541247545644e-08	1.10162659386788e-09	5.78241107601516e-07	1729382	0.000173457336947624	0	0.888394228978692	0.00532527566990608	0.104375361698007	0.00190513365339471
0	6.5976087426089e-07	2.85740023787236e-09	4.43379198309461e-08	1.43095520971668e-09	7.08387149539425e-07	1411657	0.000212493640142419	0	0.931356356040407	0.0040336703449945	0.0625899550263913	0.00202001858820709
0	1.61188110101392e-07	5.55001728952907e-10	1.00401238048962e-08	1.01416107904619e-10	1.71884651743145e-07	5817855	5.15640704846776e-05	0	0.937769070517488	0.00322891964654453	0.0584119856140476	0.000590024221919297
0	3.05197472156212e-07	7.87361109370422e-10	1.02401404903076e-08	9.65844582335003e-10	3.17190818338225e-07	3152676	9.51527333028501e-05	0	0.962188860809885	0.00248229476973967	0.0322838490217217	0.0030449953986534
0	1.2443464965005e-05	5.94667553492992e-08	2.24476226143209e-07	8.43251891296202e-09	1.27358404654105e-05	78519	0.00381348659096803	0	0.977043093371063	0.00466924468085212	0.0176255526090223	0.000662109339062784
0	3.28887836372472e-09	1.34668767132091e-11	2.02145405583613e-09	1.5438442794451e-11	5.3392377390685e-09	187292653	1.60177004249196e-06	0	0.615982753429238	0.00252224706434566	0.378603492600574	0.00289150690584241
0	8.41476382017011e-08	3.41585588568674e-10	1.36948600680544e-08	2.90672843825652e-10	9.84747567021499e-08	10154887	2.95419920937068e-05	0	0.854509734471515	0.00346876296025636	0.139069752763913	0.00295174980431615
0	1.41855939081288e-06	5.65763627006751e-09	5.0883326531571e-08	1.93907476860268e-10	1.47529426109138e-06	677831	0.00044249067691815	0	0.961543353231424	0.00383492054383928	0.0344902897500117	0.000131436474725267
0	2.04032563559699e-07	1.11106957351915e-09	1.87824867697567e-08	4.06541049450175e-10	2.24332660952425e-07	4457666	6.72975412744359e-05	0	0.909508952880334	0.00495277668798649	0.083726046354614	0.00181222407706558
0	1.07745044324418e-06	3.5981262006606e-09	2.73151905346766e-08	8.25025527738021e-10	1.10918878550726e-06	901560	0.000332701462775975	0	0.971385987058496	0.003243925874183	0.0246262772321348	0.000743809835185739
0	3.87817962593917e-07	1.37860950010657e-09	2.04640837640591e-08	3.11000007667902e-10	4.0997165586575e-07	2439193	0.000122983958815492	0	0.945962866078995	0.00336269466530635	0.0499158502088259	0.000758589046872408
0	2.00137915392661e-06	7.54881723850956e-09	6.02694453948155e-08	4.42510767154865e-10	2.06963992732709e-06	483176	0.000620699906761724	0	0.967018043815651	0.00364740607234938	0.02912073960259	0.00021381050940893
0	7.14229651966899e-08	2.45941666176872e-10	7.3972504327624e-09	3.27597718051317e-10	7.93937550136805e-08	12595449	2.3817843798235e-05	0	0.899604322586617	0.00309774573748896	0.0931716912934495	0.00412624038244404
0	6.3541464707028e-08	3.81137146946667e-10	1.2197352580753e-08	1.39371520045208e-10	7.62593259547729e-08	13113150	2.28775369705003e-05	0	0.833228774467696	0.004997908677723	0.159945717170211	0.00182759968436995
0	8.73681507535661e-07	3.08510626297511e-09	2.64605800369933e-08	6.04070214435858e-10	9.03831264050065e-07	1106401	0.000271112744052671	0	0.96664227305072	0.00341336528806356	0.0292760176478334	0.000668344013382566
0	2.10356441630891e-06	9.2264287110414e-09	5.09610481233387e-08	2.28239891420681e-09	2.1660342920575e-06	461673	0.000649599909933407	0	0.971159332067062	0.00425959494033554	0.0235273505642107	0.00105372242839183
0	1.53065426299394e-11	5.87000417959276e-14	1.11405487019587e-10	1.51371442668496e-12	1.28284444118007e-10	7795177403	3.84853475754454e-08	0	0.11931721523351	0.000457577239387888	0.868425535032965	0.0117996724941374
0	2.71110454967261e-07	9.10588153971511e-10	1.49824306852526e-08	4.04768829063634e-10	2.87408242635549e-07	3479371	8.62187681357485e-05	0	0.943293944812312	0.00316827431816628	0.0521294398095996	0.00140834105992188
0	3.31876216766468e-06	8.43174761800914e-09	5.84221116636869e-08	7.1452208930713e-09	3.39276124783945e-06	294745	0.00101731228762458	0	0.978189128332596	0.00248521690802103	0.0172196353931155	0.00210601936626736
0	1.92304288630972e-06	6.789585054274e-09	4.6374456335916e-08	2.21170231122564e-09	1.97841863001113e-06	505454	0.000593350074323373	0	0.972010097933063	0.00343182426170127	0.02344016358947	0.00111791421576595
0	5.72201462718086e-07	3.17684430597267e-09	3.66495665386871e-08	3.53561018831996e-10	6.12381434581578e-07	1632969	0.000183697612143985	0	0.934387344889145	0.0051876887942289	0.0598476120748642	0.000577354241762037
0	1.01820549914734e-06	4.52635486975169e-09	3.07451907388163e-08	8.41658573794409e-10	1.0543187033297e-06	948480	0.000316245761511458	0	0.965747355075547	0.00429315619219954	0.0291611925708216	0.00079829616143233
0	2.45976514124405e-08	7.77618356682019e-11	3.49548594566634e-09	1.9009211911803e-10	2.8360991312893e-08	35259698	8.50826132769988e-06	0	0.867305770135695	0.00274185887264283	0.123249780203461	0.00670259078820044
0	1.1890819808659e-10	5.66889135784708e-13	4.98123751581546e-10	1.95059376400755e-11	6.37104776443997e-10	1569600538	1.91131426574565e-07	0	0.186638371713797	0.000889789492630713	0.7818553085755	0.0306165302180718
0	4.30308336889641e-07	2.09639735290629e-09	2.76057302180079e-08	1.33245067595927e-09	4.61342915136514e-07	2167585	0.000138393329216391	0	0.932729912547394	0.00454411953478455	0.0598377677694243	0.00288820014839717
0	3.40510219794581e-07	1.27259124800256e-09	3.14461763002991e-08	3.11308560557768e-10	3.73540295903441e-07	2677087	0.000112055830977509	0	0.911575601157103	0.00340683792875594	0.0841841607054567	0.000833400208683887
0	9.07230701467763e-07	4.04723230982739e-09	3.98613315450325e-08	1.92172261633027e-10	9.51331437584256e-07	1051158	0.000285358844459349	0	0.953643142259149	0.00425428210393703	0.0419005721562756	0.000202003480638689
0	1.30964658057291e-06	5.48486271766074e-09	5.63607399422351e-08	6.63219294756751e-11	1.37155850516228e-06	729098	0.000411383192466364	0	0.954860165019322	0.00399900018629666	0.0410924796354688	4.83551589130556e-05
0	5.30535433198338e-07	2.84766352743037e-09	3.24580935610245e-08	4.84595821839753e-11	5.65889649868976e-07	1767129	0.000169752533420775	0	0.937524539141466	0.00503218874579116	0.0573576377806869	8.56343320560739e-05
0	1.59133523231189e-06	5.69872974476854e-09	4.30856858768578e-08	4.24198380894884e-10	1.64054384631441e-06	609554	0.000492042464989462	0	0.970004694410898	0.00347368328958175	0.0262630504961221	0.000258571803397924
0	6.97506111675046e-09	4.05278888224154e-11	4.28499918444396e-09	1.62793943984607e-10	1.14633821340015e-08	87234290	3.43900874610892e-06	0	0.608464503339009	0.00353542160146664	0.373798860960437	0.0142012140990873
0	1.17600789447489e-06	4.87192637761664e-09	4.14009615210656e-08	1.12124937168811e-10	1.22239290731074e-06	818068	0.000366650863471651	0	0.962053925085431	0.00398556499181171	0.0338687841474371	9.17257753200523e-05
0	1.07373179503608e-08	3.71461533385448e-11	3.72892501187928e-09	8.65667724614204e-11	1.458995588804e-08	68540303	4.37697721999974e-06	0	0.735939027695252	0.00254600861192425	0.255581650862702	0.00593331283012189
0	3.47709645766083e-06	1.84705776329078e-08	8.85919248855578e-08	2.05719300385639e-09	3.58621615318315e-06	278845	0.00107528823792558	0	0.969572471133546	0.00515043623807038	0.0247034537522015	0.000573638876181629
0	8.73191727959773e-09	2.88585285718841e-11	2.35681390875522e-09	1.28828254799818e-12	1.11188779994728e-08	89937132	3.33565787302703e-06	0	0.785323598299372	0.00259545329782846	0.211965083965034	0.000115864437766046
0	1.13979225943817e-08	3.16377990563463e-11	2.41272380813937e-09	2.88399703246594e-11	1.38711241719021e-08	72092210	4.16132860525664e-06	0	0.821701431919253	0.00228083886095066	0.173938592015973	0.00207913720382367
0	1.64077181612493e-06	6.77209926782426e-09	5.34693515718203e-08	3.37907362154175e-10	1.70135117432672e-06	587768	0.000510275551598771	0	0.964393383849298	0.00398042412995905	0.0314275808420209	0.000198611178722638
0	1.19071404719079e-06	5.59390050101518e-09	4.26185483128069e-08	8.96250245769839e-12	1.23893545850707e-06	807145	0.000371611803030247	0	0.961078350784804	0.00451508628847857	0.0343993288917267	7.23403499040886e-06
0	6.42201533975502e-10	3.17329235773814e-12	1.7712819592484e-09	7.98946242544336e-12	2.42464624800708e-09	412431298	7.27393617228067e-07	0	0.264864012432063	0.00130876508700863	0.73053211812003	0.0032951043608981
0	4.68280151818909e-09	1.55562210841783e-11	1.62439857579996e-09	5.17489670826184e-12	6.32793121178148e-09	158029531	1.89837756725542e-06	0	0.74002092650289	0.00245834231813636	0.256702944680501	0.000817786498473167
0	1.901055157407e-06	8.09788471202894e-09	4.62933680782786e-08	5.44964818782883e-09	1.96089605838513e-06	509971	0.000588096397767468	0	0.969482879665015	0.0041296858532613	0.0236082722897627	0.00277916219196075
0	4.18038878144466e-07	1.64308499795533e-09	3.39448847199878e-08	8.80258915274795e-10	4.54507106777684e-07	2200186	0.000136342867463002	0	0.91976312781605	0.00361509198305896	0.074685047194634	0.00193673300625718
0	3.22302995232961e-08	1.19038478980761e-10	6.2309717217139e-09	8.36845919682548e-11	3.8663994315959e-08	25863856	1.15991312634733e-05	0	0.833599841235044	0.00307879413616681	0.161156958352386	0.00216440627640257
0	1.36229101202643e-06	4.37357063430841e-09	2.87042133798753e-08	1.57399785631308e-09	1.39694279389693e-06	715849	0.000418995327818861	0	0.975194559131636	0.00313081584544193	0.0205478803464827	0.00112674467643892
0	1.17183242191281e-06	4.5782796082097e-09	3.86314069376705e-08	3.19055119902894e-10	1.2153611635786e-06	822801	0.00036454210901149	0	0.964184521465526	0.00376701160561119	0.0317859481571069	0.000262518771756244
0	3.70740846164583e-07	8.22578749772507e-10	1.40352485623304e-08	1.67255723622429e-10	3.85765929200309e-07	2592246	0.000115723104649024	0	0.961051295880711	0.00213232607523871	0.0363828101445492	0.000433567899500998
0	1.26835717434121e-07	5.9381522365149e-10	1.35930630554948e-08	2.63314981079616e-12	1.41025228863078e-07	7090930	4.23066766773728e-05	0	0.899383170349373	0.00421070207393904	0.0963874560961878	1.86714805005046e-05
0	2.62585668022862e-06	6.99864099001321e-09	4.65163018027187e-08	1.26669519713855e-09	2.68063831821849e-06	373045	0.000803869297153259	0	0.97956395772695	0.00261081136625115	0.0173526959928084	0.000472534913990326
0	2.58800096327904e-07	9.53674062197117e-10	2.98757393623674e-08	3.1402864296215e-10	2.8994353839543e-07	3448947	8.69792912165934e-05	0	0.89258790783931	0.00328917163484595	0.103039852268141	0.00108306825770289
0	4.31272800017274e-08	1.89807644316165e-10	1.31505782142215e-08	1.08854834114736e-10	5.65765206943797e-08	17675177	1.69728126487856e-05	0	0.762282294358401	0.00335488365114366	0.23243879356349	0.00192402842696458
0	3.19972967639409e-07	1.89447185856645e-09	2.53614547502506e-08	9.03851136948427e-10	3.48132745385174e-07	2872468	0.000104434388143004	0	0.919111953359603	0.00544180886078498	0.0728499547555937	0.00259628302401834
0	9.8145639685519e-07	2.83949687179202e-09	3.95683863096086e-08	9.0314191349561e-10	1.02476742195009e-06	975831	0.00030738313221379	0	0.95773575138398	0.00277086957583857	0.0386120650033075	0.000881314036873822
0	3.58373028046513e-07	2.39273306420663e-09	3.86672577666007e-08	7.41678293755051e-10	4.00174697171075e-07	2498909	0.000120045227165022	0	0.895541448722101	0.00597922127791037	0.0966259437189515	0.00185338628103711
0	2.10239235084635e-06	1.28127252196496e-08	7.25215742060203e-08	2.33620847904902e-09	2.19006285875107e-06	456608	0.000656803786976523	0	0.959968953605873	0.00585039153942658	0.0331139236101093	0.00106673124459145
0	2.76190551206401e-06	1.04032715867753e-08	5.54262409978432e-08	9.81766108021365e-11	2.82783320125943e-06	353628	0.000847991411771942	0	0.976686146422618	0.00367888444839747	0.0196002511651529	3.47179638312513e-05
0	2.12289674756384e-06	1.13872911605433e-08	6.44899049365749e-08	7.11217787393794e-10	2.19948516144835e-06	454652	0.000659628623431274	0	0.965178935858754	0.00517725300453714	0.0293204546531737	0.000323356483535202
0	6.33762650458537e-07	2.96711560965823e-09	2.66829104516064e-08	8.09870297288328e-10	6.6422254681709e-07	1505520	0.000199246977916179	0	0.954142031907055	0.00446705042440436	0.0401716421393239	0.00121927552921709
0	4.19730341435119e-06	1.44661053948217e-08	5.57710519783765e-08	1.49269577112524e-09	4.26903326749551e-06	234245	0.00127989295140762	0	0.983197635471601	0.00338861388243724	0.0130640940193693	0.000349656626592875
0	4.91056747789452e-07	2.44813049114492e-09	3.85157086771682e-08	1.02198263339218e-09	5.33042569591158e-07	1876023	0.000159900028143367	0	0.921233642119975	0.00459274855481547	0.072256346630457	0.00191726269475258
0	1.47217443489182e-06	4.88949557963573e-09	3.90319105974088e-08	1.23867024555528e-09	1.51733451131442e-06	659050	0.000455097110644398	0	0.970237231087904	0.00322242428625717	0.0257239984369674	0.000816346188871865
0	4.36787945892384e-07	2.33457513168781e-09	4.42635938950167e-08	1.64665416836738e-10	4.83550780335925e-07	2068035	0.000145054747713091	0	0.903292815676867	0.00482798338173701	0.0915386670749792	0.000340533866416976
0	1.20709594817905e-07	5.71431617840831e-10	2.32484826124246e-08	5.095630035249e-10	1.45039072051695e-07	6894694	4.35107781652233e-05	0	0.832255702621162	0.00393984606876939	0.160291170396749	0.00351328091332024
0	4.08266092457105e-08	1.21872433819606e-10	4.49395819662798e-09	6.63934684719906e-11	4.55088333446301e-08	21973756	1.36525571164947e-05	0	0.897113950088284	0.00267799512452206	0.0987491409106459	0.00145891387654799
0	6.10673982308031e-08	2.94122016043687e-10	1.65862164874903e-08	2.67765332034154e-11	7.79745132675406e-08	12824703	2.33920812973132e-05	0	0.783171265478414	0.00377202759874263	0.212713305828289	0.00034340109455434
0	1.90963681711071e-06	1.02611629844356e-08	5.88935511644257e-08	8.29443493952497e-10	1.97962097475353e-06	505147	0.000593710564341765	0	0.964647698455747	0.00518339778942439	0.0297499126931398	0.000418991061688345
0	7.14373144770781e-06	3.55676723459397e-08	1.60131840229431e-07	4.60897175390702e-10	7.33989185745857e-06	136242	0.00219955306848152	0	0.973274754783828	0.00484580332199267	0.0218166484383158	6.2793455863025e-05
0	3.02539301222702e-09	1.28288026710207e-11	2.0054895587651e-09	1.23713123818127e-11	5.05608268604495e-09	197781576	1.51682365379102e-06	0	0.598366996761595	0.00253730080531097	0.396648884778004	0.00244681765509061
0	2.47625494479751e-07	1.06094527151592e-09	1.99181385534468e-08	6.31073766712189e-10	2.69235652071426e-07	3714218	8.07674446335893e-05	0	0.919735156078282	0.00394058239818278	0.0739803157575977	0.00234394576593731
0	1.00882603308904e-06	3.78437873965523e-09	4.5609493236886e-08	2.20929499663981e-10	1.05844083456525e-06	944786	0.000317482010319003	0	0.953124634031543	0.00357542775757481	0.0430912071297968	0.000208731081085631
0	3.53451531988235e-07	1.00824861569456e-09	1.48061933035922e-08	3.72237127357176e-10	3.69638211034879e-07	2705348	0.000110885335564692	0	0.956209399993237	0.0027276633897555	0.0400559056438976	0.00100703097311022
0	1.1896530042364e-07	4.65038507566946e-10	1.108462968127e-08	9.90327542278509e-11	1.30614001366705e-07	7656147	3.91834352765352e-05	0	0.910815832750116	0.00356040319338606	0.0848655547283128	0.000758209328185361
0	7.75550446990446e-06	2.97943920805996e-08	1.88052799170482e-07	4.34674263786938e-10	7.97378633541933e-06	125411	0.00238928653807002	0	0.972625067147176	0.00373654256927525	0.0235838773776966	5.45129058520326e-05
0	2.57229162249354e-08	9.04848039852528e-11	4.71955376306469e-09	1.03693870172462e-11	3.05433241790026e-08	32740379	9.16295542585654e-06	0	0.842178018154912	0.00296250674795437	0.15451997743943	0.000339497657703374
0	1.95242613798563e-07	9.87144632325641e-10	1.64941408284563e-08	5.00022604378841e-10	2.13223921863724e-07	4689905	6.39651375115013e-05	0	0.915669368108457	0.00462961483729086	0.0773559583947532	0.0023450586594989
0	2.75412366466247e-07	6.94950426641775e-10	9.49671080475967e-09	2.75782279084328e-10	2.85879809976732e-07	3497974	8.57602776171973e-05	0	0.963385159968668	0.00243091817746184	0.0332192427493659	0.000964679104504699
0	2.27817304469828e-07	8.39059712146223e-10	2.33689364416454e-08	6.31736656062899e-10	2.52657037279682e-07	3957934	7.57942482307872e-05	0	0.901685964985183	0.00332094336726277	0.0924927193529023	0.0025003722946517
0	2.39211093074495e-07	1.31959080071545e-09	3.80316712270459e-08	1.47629444845514e-10	2.78709984547102e-07	3587959	8.36095115341884e-05	0	0.858279596488831	0.00473463770183821	0.136456077412679	0.000529688396651481
0	6.54681761633384e-10	2.73365517149137e-12	7.94355670602982e-10	1.57698616294518e-11	1.46754094903731e-09	681411991	4.40262199363772e-07	0	0.446108002684932	0.00186274541319247	0.5412834790907	0.0107457728111755
0	5.53492505166768e-08	1.74686763362453e-10	8.04988487662924e-09	3.35549127711023e-11	6.36073770694396e-08	15721447	1.90820316586793e-05	0	0.870170302042993	0.00274632867146445	0.126555837506729	0.000527531778813497
0	5.54000681872756e-08	2.72440139786087e-10	8.12303366034278e-09	3.96212359212667e-10	6.41917543466171e-08	15578325	1.92573415059849e-05	0	0.863040257291163	0.00424416099169043	0.126543256887492	0.00617232482965388
0	1.17138305211568e-08	4.6861179641394e-11	4.03238995522593e-09	1.16101536303502e-10	1.59091831923276e-08	62856778	4.77274361354585e-06	0	0.736293647483167	0.00294554277707942	0.253463041218269	0.00729776852148471
0	9.35081032054114e-09	4.20139569046048e-11	5.26508017012075e-09	2.93311895572239e-11	1.46872356371237e-08	68086332	4.40616101871072e-06	0	0.636662374838316	0.0028605762134305	0.358479995841603	0.00199705310665036
0	1.07183184151656e-07	5.98026981300772e-10	1.79306509919406e-08	5.20322656805664e-10	1.26232184781703e-07	7921910	3.78689407819488e-05	0	0.849095532466708	0.004737515890539	0.142045002413201	0.00412194922955247
0	3.24143004183076e-07	9.7003964929804e-10	2.03433280671771e-08	3.6770486199704e-10	3.45824076761548e-07	2891644	0.0001037418593971	0	0.937306063876456	0.00280500900452602	0.0588256556850558	0.00106327143396259
0	1.37673542003122e-06	4.89816264536153e-09	7.63661770719913e-08	3.07295362166814e-09	1.46107271337024e-06	684429	0.000438226085108684	0	0.942277141604759	0.0033524427638259	0.0522671981847079	0.00210321744670722
0	5.04065344403707e-08	3.0096436117524e-10	9.42193488755666e-09	1.70146128552169e-11	6.01464483019578e-08	16626086	1.80437722296922e-05	0	0.838063358077453	0.00500385924143493	0.156649896270766	0.000282886410346246
0	1.6673043228192e-06	5.86587349107029e-09	4.53483403195921e-08	2.29859293447355e-09	1.72081712956434e-06	581119	0.000516112351231834	0	0.968902676626258	0.00340877214103242	0.0263527945767677	0.00133575665594141
0	2.24248469816728e-06	7.86851334187381e-09	4.26254149605053e-08	2.55719848234813e-09	2.29553582495201e-06	435628	0.000688424464987181	0	0.976889436353782	0.00342774582576523	0.0185688302039008	0.00111398761655205
0	8.8151172423049e-07	3.27759909940471e-09	2.5336532990886e-08	6.76439663961297e-11	9.10193500287177e-07	1098667	0.000273020897351151	0	0.968488265354963	0.00360099154561155	0.0278364248732736	7.43182261516779e-05
0	3.6866350948455e-08	2.00707384512479e-10	1.17411804537975e-08	2.86426144915392e-11	4.88368814012565e-08	20476328	1.46509574654452e-05	0	0.754887492621642	0.00410975022879564	0.24041626158167	0.000586495567892717
0	4.7282018449896e-07	1.31663828810873e-09	2.15872727264458e-08	9.9905612307871e-10	4.96723151636593e-07	2013194	0.000149005880017206	0	0.951878693274356	0.00265064812012628	0.0434593649507185	0.00201129365479954
0	1.1272259704949e-07	3.68017658900381e-10	8.13050012882987e-09	9.91315199871887e-10	1.22212430037093e-07	8182474	3.66630591481787e-05	0	0.922349690741589	0.00301129483137422	0.0665276038318049	0.00811141059523171
0	4.25820998473909e-10	1.28394687454015e-12	5.99393681703863e-10	5.31579525239223e-11	1.07965657957623e-09	926220447	3.23896923837275e-07	0	0.394404115650408	0.00118921784836813	0.555170683940189	0.0492359825610351
0	2.30390426402728e-06	7.73848689267404e-09	4.59340364725238e-08	1.09920769426149e-09	2.35867599508674e-06	423967	0.000707353340622774	0	0.976778611740844	0.003280860494953	0.019474500341805	0.000466027422397652
0	2.32955601055134e-08	9.18132065165254e-11	4.85556532752081e-09	5.90234086251074e-11	2.83019620481758e-08	35333239	8.49055267770904e-06	0	0.823107601722435	0.00324405800418502	0.171562852047347	0.00208548822603314
0	6.90539888811546e-07	3.32954155924766e-09	2.90661945586929e-08	1.29936190714475e-10	7.23065561120201e-07	1383000	0.000216896221362783	0	0.955016980399032	0.00460475749127009	0.0401985602988232	0.000179701810874761
0	1.00267357951094e-06	5.26604660767602e-09	5.44796270644344e-08	1.90665353579065e-09	1.06432590671884e-06	939562	0.000319246971780984	0	0.942073826429757	0.00494777640423174	0.0511869782747158	0.00179141889129485
0	4.67461154058921e-07	2.16442415387773e-09	5.13783826362672e-08	6.81553439190606e-10	5.21685514288256e-07	1916864	0.000156493448756345	0	0.89605929483529	0.00414890598760576	0.0984853541627728	0.00130644501433102
0	3.51926550245183e-06	1.65323061451817e-08	1.31384378628914e-07	4.54449824321794e-09	3.67172668546914e-06	272351	0.00110091357739472	0	0.958476979340353	0.00450259715969826	0.0357827229213076	0.00123770057864132
0	3.92597294912672e-06	1.7523454717745e-08	9.1265835044677e-08	1.33627665645149e-09	4.03609851554559e-06	247764	0.00121009923689297	0	0.972714846777226	0.00434168161412586	0.0226123903302048	0.000331081278443685
0	7.09604560140306e-06	2.45419638352637e-08	1.32508731327972e-07	1.05459145168736e-09	7.25415088801798e-06	137852	0.00217388683781672	0	0.97820485277249	0.0033831614773551	0.0182666080942489	0.000145377655905845
0	1.38899039075182e-06	4.79459996485947e-09	4.59602009316478e-08	2.11191057192346e-09	1.44185710222025e-06	693550	0.000432463903034308	0	0.963334292013388	0.00332529482809113	0.0318756975714692	0.00146471558705188
0	1.90562485764544e-07	1.33582854467678e-09	3.00592380919918e-08	4.40607368443248e-10	2.22398159769656e-07	4496440	6.67172296512364e-05	0	0.856852799330332	0.00600647301245808	0.135159563024825	0.00198116463238544
0	2.32263603214818e-07	8.7496677949189e-10	1.5206944420594e-08	5.42462620768879e-10	2.48887977035672e-07	4017872	7.46636149261404e-05	0	0.933205396183231	0.00351550440448348	0.0610995541115047	0.00217954530078056
0	4.87445533907904e-07	1.96930272807982e-09	3.90095754542041e-08	1.16857284383855e-09	5.29592984934026e-07	1888243	0.00015886531711351	0	0.920415390261687	0.00371852117400147	0.0736595396161898	0.00220654894812121
0	1.7574402412092e-08	7.19279360275205e-11	4.45702890163443e-09	4.42219193089152e-10	2.25455784428431e-08	44354595	6.76365072072027e-06	0	0.779505500674827	0.0031903344689013	0.1976897116627	0.019614453193572
0	1.32618594753806e-07	4.2825403660033e-10	9.93955993728135e-09	2.99649058753015e-10	1.4328605778644e-07	6979046	4.29848965376456e-05	0	0.925551283932077	0.00298880465563941	0.0693686468232358	0.00209126458904763
0	3.22020825281244e-06	1.38018639390433e-08	1.10053125099875e-07	3.29847459061219e-09	3.34736171644197e-06	298743	0.00100370614535428	0	0.96201382629043	0.00412320660514507	0.0328775717781868	0.000985395326238676
0	1.13318140823831e-06	3.61957408645038e-09	3.19657389369077e-08	1.08543096152578e-09	1.1698521522232e-06	854809	0.000350894273160485	0	0.968653522656522	0.00309404404614011	0.0273245972802287	0.000927836017109529
0	1.47454065903066e-06	5.85240416633209e-09	4.26966797666657e-08	1.33989233122895e-09	1.52442963529488e-06	655983	0.000457224680087798	0	0.967273677243505	0.00383907792844765	0.0280082981714053	0.000878946656642348
0	6.28942696433571e-08	1.37822257610873e-10	5.54660922715787e-09	4.72003511196826e-10	6.90507046393226e-08	14482111	2.07149975337551e-05	0	0.910841822279397	0.00199595729443703	0.0803266129741885	0.00683560745197714
0	1.3331206824147e-07	5.43731204715875e-10	1.32650489651393e-08	3.10205120502838e-10	1.47431053531828e-07	6782832	4.42283412008804e-05	0	0.90423330124742	0.00368803716510438	0.0899745925119878	0.00210406907548734
0	2.61404597940706e-07	6.36641263582899e-10	1.25203544513343e-08	3.94754198963739e-10	2.74956347854587e-07	3636941	8.2483513727194e-05	0	0.950713085842092	0.00231542667972733	0.0455357897681846	0.00143569770999616
0	1.50531595522754e-06	5.2993225898817e-09	3.60557996646975e-08	3.21684558767404e-10	1.54699276204088e-06	646415	0.000463990510667478	0	0.973059468773232	0.0034255639198276	0.0233070254427892	0.000207941864151335
0	1.03494760314683e-06	4.36264791795538e-09	4.61621071360688e-08	3.12944741311948e-09	1.08860180561397e-06	918610	0.000326527397754739	0	0.950712737944723	0.00400756998147256	0.042404951836391	0.0028747402374135
0	3.43245618593578e-07	1.95860380309051e-09	5.36179795598755e-08	1.61996672164669e-10	3.98984198628709e-07	2506365	0.000119688120288952	0	0.860298778180435	0.00490897586877411	0.134386223174146	0.000406022776644901
0	3.29992868541936e-07	1.33501224395296e-09	4.24116038493953e-08	1.14023672569027e-09	3.74879721360974e-07	2667522	0.00011245761366141	0	0.880263321109822	0.00356117487258657	0.113133897174867	0.0030416068427247
0	2.42393976812354e-06	1.14044090442839e-08	5.49962656156233e-08	1.8424637777624e-09	2.49218290656121e-06	401255	0.000747376378683273	0	0.97261712282112	0.00457607225146248	0.0220675077542799	0.000739297173137538
0	1.79784485478897e-06	9.25462522289068e-09	7.22739481722907e-08	2.29509344319224e-10	1.87960293752847e-06	532027	0.000563722459938631	0	0.956502471289492	0.00492371289601186	0.0384517105869846	0.000122105227512046
0	2.85920904637995e-07	1.63361414212153e-09	3.53259266976127e-08	3.65606328278584e-10	3.23246051806007e-07	3093619	9.6969129407487e-05	0	0.88453023027049	0.00505377910416652	0.109284944085916	0.00113104653942687
0	4.6995278948714e-07	2.16964227239431e-09	3.30539743511956e-08	2.1480630083274e-10	5.05391212411563e-07	1978665	0.000151605908703667	0	0.929879226124012	0.00429299564201261	0.0654027484836405	0.000425029750334902
0	1.42479004895536e-09	6.47492577977475e-12	1.14940482876067e-09	3.36356480250926e-11	2.6143054515209e-09	382510773	7.84291327771136e-07	0	0.544997543468562	0.00247672886732034	0.439659729926354	0.0128659977377642
0	1.46331303354392e-08	6.0361412405867e-11	3.74572328377045e-09	1.24999213756694e-10	1.85642142453723e-08	53867079	5.56924882910703e-06	0	0.788243991478769	0.00325149298580811	0.201771172981598	0.00673334255382526
0	1.598474145056e-06	9.53394430516502e-09	7.32527881496815e-08	5.11214361373182e-10	1.68177209187222e-06	594611	0.000504404796931368	0	0.950470133724547	0.00566898710666047	0.0435569055424944	0.000303973626298006
0	1.68627208910251e-06	8.54456355183099e-09	9.74632388418162e-08	6.76846741616532e-10	1.79295673823777e-06	557738	0.000537742868119029	0	0.940497923424455	0.00476562728458753	0.0543589461827222	0.000377503108235494
0	3.38843427181105e-07	1.23765851807848e-09	1.6750544529693e-08	1.40181186931489e-10	3.56971811415808e-07	2801342	0.000107085828449205	0	0.94921620235838	0.00346710434409296	0.0469239979012842	0.000392695396242935
0	2.39818788971913e-11	7.54943252313249e-14	1.55590400849557e-10	7.85357876907094e-12	1.8750135284105e-10	5333294853	5.62504031131894e-08	0	0.127902431282836	0.00040263349617175	0.829809483995855	0.0418854512251366
0	5.36637785321649e-08	1.67132265008423e-10	5.46235026622173e-09	2.65487834779144e-10	5.95587488981742e-08	16790144	1.78674655855193e-05	0	0.901022595755197	0.00280617487943147	0.0917136502575053	0.00445757910786609
0	1.24782950441896e-05	5.50472235010169e-08	2.30880553214806e-07	8.94500778786839e-09	1.27731678286932e-05	78289	0.00382464217551926	0	0.976914670780313	0.00430959838931737	0.0180754340905287	0.000700296739840418
0	2.2344957900157e-07	7.86097261296338e-10	1.39097907978051e-08	2.74504343702449e-10	2.38419971404374e-07	4194280	7.15234420345379e-05	0	0.937209989940762	0.00329711163316546	0.0583415504828381	0.00115134794323448
0	7.73032832751323e-07	3.28202417415277e-09	7.80383192264628e-08	2.11744515769554e-09	8.56470621309634e-07	1167582	0.000256908289837154	0	0.902579508879445	0.00383203357183952	0.0911161659078673	0.00247229164084781
0	1.30185943052426e-06	4.56734445040449e-09	3.14322657308701e-08	1.0568157511904e-10	1.33796472228065e-06	747404	0.000401309139133277	0	0.973014765520237	0.00341365087908981	0.023492596783338	7.89868173346895e-05
0	2.03215976236447e-06	8.05105043222201e-09	8.54860478470649e-08	4.68947182651206e-09	2.13038633247027e-06	469398	0.000638912389013924	0	0.953892602196757	0.00377915043366172	0.0401270166561482	0.00220123071343329
0	7.28961357224331e-07	2.60607051124949e-09	2.70496636992911e-08	4.76262236423164e-10	7.59093353671295e-07	1317361	0.000227702164446009	0	0.960305282214325	0.00343313572519827	0.0356341727515695	0.000627409308907474
0	3.37233187347284e-06	1.17394182919396e-08	6.39588057129555e-08	8.04183683138982e-10	3.44883428116087e-06	289953	0.00103411700061429	0	0.977817893974806	0.00340388007509256	0.0185450504427911	0.000233175507310341
0	2.46477154952715e-06	1.43384350665711e-08	7.95007056330764e-08	1.61533587731439e-09	2.56022602610411e-06	390591	0.000767773901708124	0	0.96271638691127	0.00560045672545163	0.0310522214923549	0.000630934870923268
0	1.49525273872417e-06	5.37330994385633e-09	5.8232310641141e-08	4.30495987936027e-10	1.55928885529711e-06	641318	0.000467677625992535	0	0.95893248620652	0.00344600035176452	0.037345428618513	0.000276084823202305
0	2.88968276098818e-08	1.07285534729476e-10	5.67055772832457e-09	1.66118329136445e-10	3.48407892020722e-08	28701990	1.04521823297565e-05	0	0.829396470966365	0.00307930839646694	0.16275629393571	0.00476792670145844
0	4.84879398201351e-07	2.54570661296411e-09	3.80050195542488e-08	2.35468823117745e-10	5.25665593191681e-07	1902350	0.000157687285448183	0	0.92241037739851	0.00484282525989071	0.0722988531996052	0.000447944141993487
0	8.59335937789423e-07	4.6085521340731e-09	7.02162144622676e-08	5.85825031580747e-11	9.34219286888922e-07	1070412	0.000280226646172999	0	0.919843927276571	0.00493305179924106	0.0751603134806788	6.27074435095024e-05
0	3.13090507527161e-08	1.03805720784982e-10	5.05604213836298e-09	2.76233282114934e-10	3.6745131893979e-08	27214489	1.10234790239305e-05	0	0.852059827763099	0.00282501968109663	0.13759760484603	0.00751754770977423
0	3.23618974606132e-07	1.41200452636082e-09	2.65786933282786e-08	3.66409046382473e-11	3.5164631336541e-07	2843766	0.000105488348277394	0	0.920296793414259	0.0040154111466357	0.0755835972625699	0.0001041981765359
0	1.31049432092418e-06	5.77944914377668e-09	4.711036134121e-08	6.10505751193516e-10	1.36399463716036e-06	733141	0.000409114959845858	0	0.960776740040885	0.00423714946255847	0.0345385238752015	0.000447586621355417
0	1.6100610927902e-06	6.82644862462616e-09	3.86471582156819e-08	1.37687391588486e-09	1.65691157354639e-06	603533	0.000496950363091719	0	0.971724211777991	0.00411998366938502	0.0233248163829063	0.000830988169717379
0	1.597483446513e-07	7.52684690285554e-10	2.25423129846288e-08	6.31637786126841e-10	1.83674980112341e-07	5444400	5.51009809807157e-05	0	0.869733833936408	0.0040979162748524	0.122729361238212	0.00343888855052829
0	1.53273052546327e-07	7.60930203345708e-10	2.24304310172134e-08	7.76129118133814e-10	1.7724054288502e-07	5642050	5.31707539691562e-05	0	0.8647742218086	0.00429320623238749	0.126553612689872	0.00437895926914029
0	3.21497238801334e-07	9.78640824116246e-10	1.56877189484689e-08	3.33843392525418e-10	3.38497441966444e-07	2954232	0.000101544093827788	0	0.949777454546331	0.00289113211145998	0.0463451624843416	0.000986250857867671
0	3.92325234067063e-07	1.78703597253108e-09	2.79865492503602e-08	1.06047314986501e-09	4.23159292439819e-07	2363176	0.000126939757076006	0	0.927133684823567	0.00422308101100067	0.0661371491784984	0.00250608498693392
0	1.20760933286675e-07	3.7164779781739e-10	1.60818626176394e-08	1.09868618193231e-09	1.38313129884064e-07	7229972	4.14930809664593e-05	0	0.873098117206214	0.00268700302081885	0.11627140988798	0.00794346988498666
0	2.39025240914459e-07	8.97219762601439e-10	2.24614487004159e-08	8.09737091753222e-11	2.62464883086652e-07	3810034	7.87363753834702e-05	0	0.910694177839958	0.00341843736217171	0.0855788722524083	0.000308512545461516
0	5.89919181990413e-06	2.98131987410089e-08	2.45602534765664e-07	1.99022703593289e-09	6.17659778044674e-06	161901	0.00185126933980406	0	0.955087578889985	0.00482679944538214	0.0397634010657401	0.000322220598892379
0	7.91115154739367e-09	2.35001327806188e-11	1.88177844097742e-09	6.23793097196e-11	9.87880943087131e-09	101226773	2.96363844909386e-06	0	0.800820342041552	0.0023788426070029	0.190486359125105	0.00631445622634085
0	1.88201559348029e-07	5.02699522821955e-10	9.84197244958604e-09	1.04769435270298e-10	1.98651000755708e-07	5033954	5.95935303896455e-05	0	0.947397992620593	0.00253056627406651	0.0495440365875089	0.000527404517831444
0	6.58736603550537e-07	2.4086485301716e-09	2.6405662397495e-08	2.25143299329741e-12	6.87553165911196e-07	1454433	0.000206244749322737	0	0.958088241332625	0.0035032178594938	0.0384052662494837	3.27455839769663e-06
0	2.87442315928689e-06	1.35317141789294e-08	1.4016681377087e-07	2.46954092907274e-09	3.03059122816576e-06	329969	0.000908765568371828	0	0.948469438099248	0.0044650410300037	0.0462506498627016	0.000814871008046641
0	1.19094283073439e-06	3.60102320300777e-09	4.44540948524756e-08	1.59429617699261e-09	1.24059224496687e-06	806067	0.000372108654730363	0	0.959979264392547	0.00290266460847008	0.0358329620653585	0.00128510893362483
0	4.82850114531598e-10	1.59407624784909e-12	5.59315344366777e-10	1.67796020659744e-11	1.0605391372122e-09	942916640	3.18161680223916e-07	0	0.455287407686668	0.0015030810197532	0.527387745290598	0.0158217660029807
0	6.83285433837409e-08	3.69522946823401e-10	1.82019767557377e-08	3.18185285280973e-10	8.72182283715831e-08	11465493	2.61651273469887e-05	0	0.783420446155306	0.00423676281578539	0.208694639819905	0.00364815120900395
0	1.83088011456764e-08	7.49124731360086e-11	4.63617261222024e-09	1.11702235882782e-10	2.31315884669154e-08	43230926	6.93945252938644e-06	0	0.791506435965824	0.00323853561735088	0.200426037271554	0.00482899114527077
0	8.82786214492124e-09	3.28209036060037e-11	3.07927757976378e-09	4.60654328535975e-10	1.2400614956827e-08	80641162	3.72017759930898e-06	0	0.711889061603447	0.00264671580564918	0.248316522243804	0.0371477003471
0	3.22682125122471e-07	1.49659095930536e-09	4.50636887446587e-08	4.37851332401145e-10	3.69680256158836e-07	2705040	0.000110897947721456	0	0.872868160380813	0.00404833889387466	0.121899095215128	0.00118440551018505
0	1.11500544539732e-06	5.7563368203573e-09	8.56586465699831e-08	5.86547602393567e-11	1.2064790835479e-06	828858	0.000361878449589792	0	0.92418133111634	0.00477118658653378	0.0709988658220965	4.86164750298616e-05
0	7.04023547965657e-08	2.78907832164321e-10	1.50097183254828e-08	2.33194605234713e-10	8.59241755594476e-08	11638168	2.5776921550702e-05	0	0.819354440565532	0.00324597623833301	0.174685625177726	0.00271395801840862
0	4.51105378238491e-07	1.35907623549517e-09	2.63375836321637e-08	4.00926134878913e-10	4.79202964241029e-07	2086798	0.000143750590608782	0	0.941366001257861	0.00283611817311627	0.0549612285347144	0.000836652034308485
0	3.69503341325036e-09	1.2588451320052e-11	1.44483835608253e-09	2.07638597659086e-10	5.36009881831202e-09	186563725	1.60802835880158e-06	0	0.689359196257128	0.00234854836575873	0.269554425218139	0.0387378301589736
0	2.19470692941956e-06	9.92848706490965e-09	1.08534425925393e-07	2.50563862110361e-09	2.31567548103097e-06	431839	0.000694462198086554	0	0.947761008568632	0.00428751228150905	0.0468694455740715	0.0010820335757876
0	8.41254907127363e-09	4.05519157666293e-11	6.34308693466031e-09	1.15643671854886e-10	1.49118315935555e-08	67060843	4.47353949162288e-06	0	0.564152634000329	0.00271944566381469	0.425372758193007	0.00775516214284935
0	2.27836283206524e-06	1.2838682133828e-08	1.20607446997454e-07	6.64597342669652e-11	2.41187542093079e-06	414615	0.000723301789913422	0	0.944643662891169	0.0053231116426707	0.0500056702559329	2.75552102277808e-05
0	1.80024199502716e-07	6.4736611736564e-10	1.89721704775174e-08	2.68034788857402e-10	1.99911770886456e-07	5002207	5.99717388894971e-05	0	0.900518257151371	0.00323825913049074	0.0949027183011302	0.00134076541700807
0	3.21842469182182e-06	1.75010425356225e-08	9.86449093533583e-08	6.56200630211185e-09	3.34113265001291e-06	299300	0.00100183929306352	0	0.963273544918781	0.00523805678159915	0.0295243917816244	0.00196400651799518
0	4.31293039208851e-07	1.73708387974443e-09	2.70440684841975e-08	7.06388570357182e-10	4.6078058014315e-07	2170230	0.000138224651985652	0	0.936005243699424	0.00376987215738297	0.0586918582284777	0.0015330259147157
0	7.63197740003796e-07	3.83035957987992e-09	3.44425404927833e-08	5.74806157070057e-10	8.02045446233529e-07	1246812	0.000240584785217712	0	0.951564208222657	0.0047757388286008	0.0429433776533839	0.000716675295358129
0	3.74473088360779e-08	1.61771269988281e-10	6.37366348988667e-09	1.2438344159761e-10	4.41071270375505e-08	22672073	1.32320508613448e-05	0	0.849008116175811	0.00366769002774898	0.144504163339872	0.00282003045656809
0	7.07688902186814e-08	2.60209056084983e-10	6.32734322780557e-09	1.15162665696118e-10	7.74716051682681e-08	12907955	2.32412123613024e-05	0	0.91348165647235	0.00335876680907553	0.0816730622021139	0.00148651451646038
0	1.20792593502225e-06	3.66932929835705e-09	2.67430377371483e-08	2.61695542805679e-10	1.23859999760056e-06	807363	0.000371511202006403	0	0.975234892105818	0.0029624812735874	0.0215913432818952	0.000211283338699048
0	4.46039224608846e-06	2.36649548776757e-08	1.77109598586085e-07	8.25854592675113e-10	4.6619926541449e-06	214501	0.00139762346972372	0	0.956756601090481	0.00507614589581895	0.0379901067472984	0.000177146266401956
0	4.05012246185166e-09	1.93878521258098e-11	5.65408244354417e-09	1.60668759004069e-10	9.8842615165257e-09	101170937	2.96527406973279e-06	0	0.4097546847663	0.00196148716759415	0.572028819157707	0.0162550089083988
0	4.3972008788081e-07	1.71159114515095e-09	2.70768786821575e-08	2.41869484420687e-10	4.68750427192539e-07	2133331	0.000140615273852118	0	0.938068665909066	0.00365139111531501	0.0577639552124306	0.000515987763188404
0	9.96774629628521e-10	3.40053691688255e-12	1.01647688240958e-09	7.08626618899909e-11	2.08751471084497e-09	479038540	6.26254219149303e-07	0	0.477493463614947	0.00162898824100075	0.486931602028392	0.03394594611566
0	6.26951744237173e-10	2.0667043214919e-12	6.64124644105527e-10	4.22173204952479e-11	1.33536041315944e-09	748861498	4.00608035522332e-07	0	0.469500022659662	0.00154767529509289	0.497337376157662	0.031614925887583
0	2.70537684771314e-07	8.59078921185385e-10	2.76288128233563e-08	3.27183820007245e-10	2.99352760335863e-07	3340540	8.9801809126322e-05	0	0.903742074961261	0.00286978787241357	0.0922951663861652	0.00109297078015969
0	3.0640925943504e-07	1.2981977625443e-09	2.16784353171249e-08	3.41484360144192e-10	3.29727376874854e-07	3032809	9.8913337120865e-05	0	0.929280614607068	0.00393718524330184	0.0657465434705254	0.00103565667910493
0	2.63568064903073e-07	1.17448467710303e-09	1.68105543078564e-08	4.57282088707409e-10	2.82010385976739e-07	3545969	8.45995489752172e-05	0	0.934604106831768	0.00416468589635525	0.0596096993010852	0.00162150797079199
0	4.12838686998321e-07	1.94581485231139e-09	2.56336275863446e-08	6.2540393866985e-10	4.41043533375647e-07	2267350	0.000132304336201039	0	0.936049745109168	0.00441184306097534	0.0581204022880705	0.00141800954178639
0	2.50969138124802e-08	1.4089473964147e-10	8.59847643016656e-09	9.66097829126688e-11	3.39328947652009e-08	29469929	1.01798167824185e-05	0	0.739604268546454	0.00415215797580467	0.253396490033162	0.0028470834445797
0	2.61738600149539e-10	1.35909635742408e-12	9.73427826662101e-10	1.08477825641156e-11	1.24737330573318e-09	801684624	3.74211926224e-07	0	0.20983181133229	0.00108956665272328	0.780382121525313	0.00869650048967459
0	2.73594024032731e-08	1.17967869364858e-10	1.03730326409717e-08	1.04323170093118e-10	3.79547260837027e-08	26347180	1.13863531974179e-05	0	0.720843099827319	0.00310812068844075	0.273300158143566	0.00274862134067445
0	8.50626214634874e-09	2.87450361842933e-11	3.81140659378645e-09	1.29596201411076e-10	1.24760099777306e-08	80153831	3.74279602444183e-06	0	0.681809501718278	0.00230402478321215	0.305498841423639	0.0103876320748704
0	1.81776314309752e-06	9.60125675283658e-09	5.68457219370107e-08	1.60577772600326e-11	1.88422617956462e-06	530722	0.000565108652338719	0	0.964726614464902	0.00509559672663877	0.0301692665952373	8.52221322163294e-06
0	6.15150083780936e-07	1.86794400720731e-09	3.73712903898628e-08	3.57219454321304e-09	6.57961512721219e-07	1519846	0.000197369038931305	0	0.934933232244509	0.00283898673568581	0.0567985963727595	0.00542918464704575
0	6.17803895195073e-07	2.39084335792583e-09	2.3522131321619e-08	3.11698089448888e-10	6.44028567964067e-07	1552726	0.000193189969003082	0	0.959280264768539	0.00371232500676776	0.0365234284497321	0.000483981774961075
0	3.99137308419631e-07	1.49347503004034e-09	4.77405173637563e-08	7.52781851234959e-10	4.49124082664662e-07	2226556	0.000134728178411869	0	0.888701639091676	0.00332530605168069	0.106296943776675	0.00167611107996857
0	6.38478552696371e-07	1.68937797000106e-09	3.54225487980547e-08	4.14774800288638e-10	6.76005254264716e-07	1479278	0.000202781081947045	0	0.944487559332417	0.00249906041313034	0.052399812833679	0.000613567420773651
0	1.20828720255291e-07	5.34160350645449e-10	2.29272944829712e-08	6.93404825782001e-10	1.44983579914689e-07	6897333	4.349413124205e-05	0	0.833395894392925	0.0036842817025194	0.158137180061783	0.0047826438427718
0	1.02022053808784e-06	6.44003418315517e-09	5.28914814639999e-08	3.14570721763418e-10	1.07986662445675e-06	926040	0.000323907692828418	0	0.944765320996077	0.0059637311102146	0.0489796427319048	0.000291305161803356
0	1.88183845250355e-07	8.71413932293542e-10	1.95108664847063e-08	7.06921045758327e-11	2.08636817771931e-07	4793018	6.25890931020834e-05	0	0.901968536809579	0.00417670256668753	0.093515932101852	0.000338828521882025
0	1.54994391515772e-06	6.26589619397264e-09	7.12288125653402e-08	4.59065781751562e-10	1.62789768969878e-06	614289	0.000488250471320173	0	0.952113836739034	0.00384907247772559	0.0437550916228158	0.000281999160424207
0	2.73623364324525e-07	1.13399766875641e-09	3.79028385520482e-08	6.40961034834597e-10	3.13301161580164e-07	3191817	9.39859462449899e-05	0	0.873355728859987	0.00361951313246648	0.120978927626319	0.0020458303812276
0	1.00170603617617e-05	4.69285353125687e-08	2.30487107860818e-07	2.02583227722161e-08	1.03147343277073e-05	96949	0.0030896534242526	0	0.971140898399487	0.00454966010966564	0.0223454235987142	0.00196401789213305
0	3.73486945048047e-06	1.50401824489791e-08	6.32921489004254e-08	4.09288230305332e-10	3.81361107006018e-06	262219	0.00114343128627148	0	0.979352477708623	0.00394381654884952	0.0165963827295652	0.000107323012962324
0	1.2484228761339e-08	3.43013819812762e-11	3.7109687480513e-09	3.04619094981502e-11	1.62599608008698e-08	61500763	4.87797639214804e-06	0	0.76778959766442	0.00210956117307745	0.228227410477693	0.00187343068480957
0	5.64238524860971e-08	1.93687725722017e-10	5.87371515858708e-09	7.35788759530982e-11	6.25648342463593e-08	15983420	1.87692747083412e-05	0	0.901846111569942	0.0030957921978877	0.0938820541817208	0.00117604205044913
0	4.66671031937167e-08	3.74202319041986e-10	1.372076882571e-08	4.05100885696684e-11	6.08025844270384e-08	16446669	1.82406095218246e-05	0	0.76751841444694	0.00615438180084302	0.225660947721303	0.000666256030913941
0	3.38529614092097e-08	8.5467151383422e-11	5.50477251455168e-09	3.22893594203258e-10	3.97660946693481e-08	25147051	1.19297574719957e-05	0	0.851302137931683	0.00214924679162172	0.138428793682745	0.00811982159395064
0	4.82585244513152e-07	1.48365603856307e-09	2.23634163940578e-08	1.32364579767382e-09	5.07755962743447e-07	1969450	0.000152315226348954	0	0.950427528030798	0.00292198644117688	0.0440436312618102	0.00260685426621492
0	6.84873450884797e-08	2.13604811572847e-10	1.20244932761267e-08	2.53658987501369e-10	8.09791021636806e-08	12348865	2.42934365576319e-05	0	0.8457409783335	0.00263777698030158	0.148488844094887	0.00313240059131127
0	1.19308616265914e-07	4.93900648021924e-10	2.06549868473732e-08	6.54719394974347e-10	1.41112223156284e-07	7086558	4.23327738768853e-05	0	0.845487468040088	0.0035000557497767	0.146372769030062	0.00463970718007353
0	4.46990957060042e-07	2.62975569497388e-09	6.56208375443646e-08	7.32389573221251e-11	5.15314789256703e-07	1940561	0.000154582527507774	0	0.867413407064812	0.00510320244984057	0.127341265790211	0.000142124695135892
0	6.6690401187414e-07	4.42063268559496e-09	4.35388539827328e-08	1.8300375613503e-10	7.15046502298603e-07	1398510	0.000214491020913532	0	0.932672224436169	0.00618230097117363	0.0608895419287723	0.000255932663885135
0	2.07487578974488e-06	7.55520748157300e-09	4.9128621320374e-08	2.27452375151413e-09	2.13383414229834e-06	468640	0.000639946072777509	0	0.972369758555856	0.00354067231928125	0.0230236363485391	0.00106593277632358
0	1.69460666041188e-06	6.93413509111539e-09	7.22153458551138e-08	1.17175237467843e-10	1.77387331659558e-06	563738	0.000532020893640017	0	0.955314364649317	0.00390903624641211	0.0407105429567595	6.60561475115519e-05
0	2.34419228606003e-07	6.46608040181809e-10	2.19773786916914e-08	1.46176630089523e-09	2.58504981638771e-07	3868397	7.75484974732121e-05	0	0.906826735484636	0.00250133686431375	0.0850172346868041	0.00565469296424571
0	2.37284308218677e-06	8.71196146726213e-09	4.90837691791708e-08	3.2685613178912e-09	2.43390737415109e-06	410862	0.00072990658933425	0	0.974911004168504	0.00357941372781317	0.0201666545327307	0.00134292757095213
0	6.09289645661277e-07	2.35245666363738e-09	2.19652851354154e-08	1.41012954905739e-09	6.35017517009387e-07	1574760	0.000190487170604325	0	0.959484784814637	0.00370455396996963	0.0345900460177237	0.00222061519766949
0	9.45247697850352e-07	4.59073648970622e-09	3.969737628573e-08	8.65475856837668e-10	9.90401286482626e-07	1009692	0.000297076397169138	0	0.954408794446708	0.00463522872229907	0.0400821130056422	0.000873863825350403
0	1.92233657398017e-05	8.25545919618549e-08	3.05001268750244e-07	5.66418748644543e-09	1.96165857880002e-05	50977	0.0058677505693957	0	0.979954715236987	0.00420840776545096	0.0155481321799035	0.000288744817658856
0	4.43952178460962e-08	1.77911662320372e-10	7.19638682194581e-09	1.4285816188518e-11	5.17838021465509e-08	19311058	1.55350203742133e-05	0	0.857318620993789	0.00343566240688301	0.138969842376187	0.000275874223141986
0	2.94703285806128e-07	1.05200554057953e-09	2.52130485777783e-08	2.61447236314579e-11	3.20994484648118e-07	3115318	9.62937243202955e-05	0	0.918094546481662	0.00327733213775546	0.0785466722439717	8.14491366109247e-05
0	2.90019873822859e-06	1.18865669497653e-08	9.63792248005431e-08	4.22580125287422e-10	3.00888711010418e-06	332349	0.000902260209306505	0	0.963877550769317	0.00395048618136879	0.0320315190546334	0.000140443994681073
0	1.65565860985097e-08	7.52281206971322e-11	4.74467666843111e-09	3.99847306741132e-11	2.14164756183121e-08	46693024	6.42492210600754e-06	0	0.773077064293112	0.00351262840991487	0.22154329932672	0.00186700797025279
0	2.16263077113445e-06	8.03144548506581e-09	4.47450886872211e-08	8.804074740274e-11	2.21549534605414e-06	451366	0.000664428509643544	0	0.97613871091454	0.00362512406057186	0.0201964263959812	3.97386289073201e-05
0	3.54525498573447e-07	1.66107026730448e-09	2.2392463679596e-08	9.00598083634189e-11	3.78669092328711e-07	2640828	0.000113594296871078	0	0.936240917876906	0.00438660112735727	0.0591346485182841	0.000237832477453007
0	1.0939211553494e-08	2.81481948889659e-11	1.98666729881241e-09	1.24172431237757e-10	1.30781994784331e-08	76463125	3.92345217758994e-06	0	0.836446299166298	0.00215229894110304	0.151906789775501	0.00949461211709813
0	2.52865409040905e-07	9.44399522343226e-10	2.30069788449635e-08	6.68136562058138e-10	2.77484923970269e-07	3603799	8.32420239105236e-05	0	0.911276207092236	0.00340342642342764	0.0829125363489244	0.00240783013541205
0	1.20045622357011e-06	5.74628315748322e-09	4.46246032548771e-08	2.36679400977634e-10	1.25106378938344e-06	799320	0.0003752489480634	0	0.959548372958442	0.00459311763816226	0.0356693268828996	0.000189182520496637
0	5.31414782449165e-07	2.27889315548891e-09	2.65286267278392e-08	4.65797836575088e-10	5.60688100169069e-07	1783523	0.000168192331285844	0	0.947790370954767	0.00406445785955104	0.0473144101325493	0.000830761053132094
0	4.8794638342603e-08	1.80884099708031e-10	1.01011046122352e-08	5.92493654970464e-11	5.91358764200433e-08	16910208	1.77406060909435e-05	0	0.825127507978638	0.00305878784011262	0.170811785057295	0.00100191912395442
0	4.98659546456164e-07	1.53205341461332e-09	1.75898837579666e-08	4.19953841727194e-10	5.18201437470471e-07	1929751	0.000155448388147961	0	0.96228900654985	0.00295648237120264	0.0339441045239651	0.000810406554982057
0	2.95227512911703e-06	1.13078975908255e-08	5.32699434568807e-08	7.64022732962207e-10	3.0176169928977e-06	331387	0.000904876815615685	0	0.978346535052507	0.00374729384724432	0.0176529836563943	0.000253187443854015
0	4.52255950255563e-07	1.81170378196619e-09	2.0039131981624e-08	9.11702130910337e-10	4.75018488150063e-07	2105181	0.000142495426842859	0	0.952080732724429	0.00381396477644856	0.0421860042956759	0.0019192982034466
0	2.91298901816921e-06	1.6034690292443e-08	6.97502333159205e-08	2.75802964515718e-09	3.00153197142273e-06	333163	0.000900055649507792	0	0.970500746253404	0.00534216874752881	0.0232382110135775	0.000918873985490109
0	1.98618870102893e-06	6.8096371362484e-09	4.11008933827849e-08	1.29298842542101e-09	2.03539221997339e-06	491306	0.000610431898013908	0	0.97582602583344	0.00334561421107202	0.0201931072446186	0.000635252710869612
0	3.00391579974624e-09	8.43265579772253e-12	2.10844614431929e-09	4.96521675762106e-11	5.17044676743947e-09	193406884	1.55113282573893e-06	0	0.580977995685634	0.00163093368465306	0.407787999597459	0.00960307103225426
0	8.29529390632181e-06	3.42781533808561e-08	1.16750611928909e-07	2.96992476843278e-09	8.44929259640001e-06	118353	0.00253158859857194	0	0.981773777115517	0.00405692583015305	0.0138177972412333	0.000351499813096563
0	1.79166648532727e-07	5.85269385874777e-10	1.20957029315743e-08	1.29170239446159e-10	1.91976791089622e-07	5208963	5.75913844205189e-05	0	0.933272441506146	0.00304864657104072	0.0630060689259441	0.000672842996869646
0	5.29834684860528e-07	1.5398934503677e-09	1.51186166760635e-08	5.69092156652531e-10	5.47062287143612e-07	1827945	0.000164105264282677	0	0.968508883379561	0.00281484117358551	0.027636006047872	0.00104026939898187
0	8.26545649889137e-08	3.31817410849781e-10	2.25971656943547e-08	7.00112516580568e-10	1.06283660610699e-07	9408784	3.18845915604493e-05	0	0.77767894438323	0.00312199832921806	0.212611849879021	0.00658720740853079
0	2.26908836421896e-07	9.6740111346468e-10	1.47115781600018e-08	1.15570266387051e-10	2.4270338596175e-07	4120256	7.28083739569563e-05	0	0.9349224178424	0.00398593991439881	0.0606154631988543	0.000476179044347014
0	2.9031033635392e-06	1.12369412848056e-08	6.22773181641005e-08	3.2091611963602e-09	2.97982678418447e-06	335590	0.000893549913479785	0	0.974252389080977	0.00377100485989525	0.0208996437291723	0.00107696232995587
0	1.88400069558432e-06	7.83619667676819e-09	7.50685218383974e-08	1.52301518858213e-10	1.96705771561835e-06	508373	0.000589943809750304	0	0.957776012684043	0.0039837146691473	0.0381628465918192	7.74260549901233e-05
0	1.1327092892302e-09	4.61269082555053e-12	1.65589562939245e-09	3.72409681129834e-11	2.83045857756119e-09	353299641	8.49137204772532e-07	0	0.400185785515427	0.00162966201382285	0.585027331796964	0.0131572206737862
0	7.22635149874302e-08	3.64136827958639e-10	1.22569577245298e-08	2.19292299701959e-10	8.51039018396207e-08	11750343	2.55308457163261e-05	0	0.849121055854897	0.00427873246804663	0.144023452034293	0.00257675964276254
0	8.14802557534964e-07	3.14135140560216e-09	2.38012549614861e-08	7.11535627601969e-10	8.42456699529655e-07	1187005	0.00025270518097309	0	0.967174405509352	0.00372879865203277	0.0282521997567049	0.000844596081910466
0	4.56388794842322e-07	2.30487235109419e-09	2.55826759718541e-08	6.787674658129e-10	4.84955110631084e-07	2062047	0.000145475985816379	0	0.941094927834481	0.0047527540190159	0.0527526680532612	0.00139965009324183
0	6.03676492063025e-08	2.95404047885105e-10	2.37646639335459e-08	8.8529045702609e-10	8.53130076447595e-08	11721542	2.55935758612935e-05	0	0.707601934017744	0.0034625909464493	0.278558505784969	0.010376969250837
0	3.20943224714172e-07	1.24788682980702e-09	1.65981607122781e-08	5.5770034632585e-10	3.39346972602583e-07	2946836	0.000101798927203411	0	0.945767166427726	0.00367731829235575	0.0489120636173072	0.00164345166261137
0	3.73899840735697e-06	1.81697230974027e-08	1.05068510373009e-07	8.24121417863213e-11	3.86231905296917e-06	258912	0.00115802692222788	0	0.968070828970643	0.00470435581530601	0.027203477737614	2.13374764373665e-05
0	7.07273787456426e-08	2.41848886263195e-10	8.72236679342761e-09	7.25306287223329e-10	8.04169007125567e-08	12435197	2.41247801746614e-05	0	0.879508885805628	0.00300743853742466	0.108464349112445	0.0090193265445018
0	3.51838639987956e-07	1.65779296152014e-09	3.65502749007824e-08	6.62720467286849e-10	3.90709428317546e-07	2559447	0.000117205982247404	0	0.900512284802102	0.00424303290723966	0.0935484845046445	0.00169619778601357
0	8.98676185850796e-07	4.45082932316208e-09	4.42152445817175e-08	1.89602202701588e-10	9.47531861958377e-07	1055373	0.000284219295301535	0	0.948439015014645	0.00469728723840803	0.046663596610179	0.000200101136767807
0	7.77638740002338e-06	2.32353120412051e-08	1.15503066214111e-07	2.59151230399407e-09	7.91771729058269e-06	126299	0.00237250573963954	0	0.982150172155375	0.0029345973325975	0.014587925026256	0.000327305485771311
0	3.1507302410113e-07	1.23382308108476e-09	2.95489891032172e-08	4.90010853243743e-10	3.46345847138676e-07	2887287	0.000103898374326006	0	0.909706372125132	0.0035624018341145	0.0853164238790075	0.00141480216174656
0	1.34903627747942e-08	4.67801009041894e-11	3.27968105052567e-09	2.62453018758217e-10	1.70792769449823e-08	58550488	5.12377000505548e-06	0	0.78986732390668	0.00273899773713388	0.19202692602799	0.0153667523281964
0	2.89325244415722e-06	1.55070971700634e-08	1.40139490752077e-07	4.35355555543901e-09	3.0532525876348e-06	327520	0.000915557795620137	0	0.947596820477429	0.00507887792607292	0.0458984269167971	0.00142587467970067
0	1.80431308552077e-06	9.26466365922493e-09	1.17096877055571e-07	1.10189154457936e-09	1.93177651778015e-06	517658	0.000579365617970895	0	0.934017506121336	0.00479592932927417	0.0606161613301577	0.000570403219232403
0	1.78199372882796e-06	7.06534938513725e-09	4.06033734167278e-08	2.04104802833063e-10	1.82986655643266e-06	546488	0.000548809817948026	0	0.973838077188521	0.00386112821194525	0.0221892537868359	0.000111540812697821
0	3.16191089646985e-07	1.02500905055358e-09	1.41828589443322e-08	1.6486959998322e-11	3.31415444601869e-07	3017361	9.94197074091208e-05	0	0.954062626824247	0.00309282221830346	0.0427948038491994	4.97471082499727e-05
0	3.83830515992212e-06	1.52068012182092e-08	6.78518393196184e-08	7.11002413628759e-10	3.92207480287357e-06	254967	0.00117593279676609	0	0.978641497890331	0.0038772338577193	0.0172999860354284	0.000181282216521682
0	8.8033236036925e-07	4.11451036375735e-09	3.19562766911043e-08	9.7302228416742e-10	9.17376169708279e-07	1090065	0.000275175109533676	0	0.959619826018798	0.00448508528956638	0.0348344307889164	0.00106065790271927
0	6.12905338953609e-07	2.4104393817455e-09	2.52450310652511e-08	6.00327101045472e-11	6.4062084211071e-07	1560986	0.000192167847590241	0	0.95673649476376	0.00376266150474221	0.0394071335270237	9.37102044740727e-05
0	2.10974142104092e-07	7.75595561618332e-10	1.64521923663843e-08	4.49705370351483e-10	2.28651635402446e-07	4373465	6.85931458396238e-05	0	0.922688095944557	0.00339204029856693	0.0719530929110874	0.00196677084578889
0	3.66883230063899e-07	1.67432897147535e-09	2.31599014003086e-08	3.13637818894232e-10	3.92031098254577e-07	2550818	0.000117602436825903	0	0.935852364002134	0.00427090855529035	0.0590766944342488	0.000800033008326706
0	1.30241490918728e-07	6.40426646459387e-10	1.93960541342418e-08	1.77324085829e-10	1.50455295785258e-07	6646493	4.51355734841785e-05	0	0.865649096889345	0.00425659092368178	0.128915728974575	0.00117858321239879
0	1.94134470060248e-07	5.62179871305639e-10	9.37494410007438e-09	1.28723879454807e-09	2.05358832826176e-07	4869525	6.16057584607033e-05	0	0.945342683285365	0.00273754901880208	0.0456515260193834	0.00626824167644952
0	9.64866995877797e-07	2.5892068731258e-09	1.82901256225268e-08	2.43789033491953e-10	9.85990117406942e-07	1014209	0.000295753437381197	0	0.978576741129316	0.00262599677969913	0.0185500090717218	0.000247253019262601
0	1.41732531977927e-06	5.11892059683873e-09	6.66384667713883e-08	4.11347461164449e-09	1.49319618175914e-06	669704	0.000447858870245121	0	0.949188952592627	0.00342816346530442	0.0446280720413317	0.00275481190073658
0	7.50321460125045e-08	3.33129572776307e-10	9.29774022468513e-09	3.72743529839316e-10	8.50357593398052e-08	11759759	2.5510403484863e-05	0	0.882359922402456	0.00391752334973705	0.109339180326845	0.00438337392096215
0	9.30823405043228e-07	3.95146113121149e-09	4.81597053847137e-08	4.51811357754942e-10	9.83386382916908e-07	1016894	0.000294972546965311	0	0.946549007809353	0.00401821827092085	0.048973329528789	0.000459444390936943
0	1.61919280500316e-07	8.48722299392302e-10	1.70232177335743e-08	1.81310329974496e-10	1.79972530863257e-07	5556403	5.39903065877034e-05	0	0.899688856536346	0.00471584355302067	0.0945878665589727	0.00100743335166107
0	6.08131311398884e-07	2.66187227133993e-09	3.08294397487088e-08	5.83467557612601e-10	6.42206090976545e-07	1557133	0.000192643331045961	0	0.946941052013619	0.00414488792420554	0.0480055237436774	0.000908536318497655
0	1.06870368561701e-05	5.21912811537224e-08	2.40542226471044e-07	1.89401598883573e-09	1.09816643797837e-05	91061	0.00328909643592679	0	0.973170959025484	0.00475258388426094	0.0219039863314218	0.000172470758833465
0	4.1745473659645e-07	1.80171984167495e-09	1.87246126821989e-08	2.12274646561411e-10	4.38193343766885e-07	2282098	0.000131449391681415	0	0.952672473314729	0.0041117006164143	0.0427313945968112	0.000484431472045224
0	1.7719508602046e-07	6.73124725721242e-10	1.6570932438153e-08	2.41467238544643e-11	1.94463289908188e-07	5142359	5.8337290958943e-05	0	0.911200700677843	0.00346144882172385	0.085213679383788	0.000124171116645536
0	1.54133181031955e-07	7.69556366563703e-10	1.7505944793171e-08	1.38424905045246e-09	1.73792931242142e-07	5753974	5.21365247585504e-05	0	0.886878309320903	0.0044280072904202	0.100728750404585	0.00796493298409135
0	2.57509172077339e-09	1.11362261047621e-11	1.57845835746056e-09	7.78318830105239e-12	4.17246949263977e-09	239666222	1.25174006115891e-06	0	0.617162504199456	0.00266897723863682	0.378303151226141	0.00186536733576649
0	4.21603891558444e-09	1.45818650353819e-11	1.55239500365996e-09	1.11733431303954e-10	5.89474921558374e-09	169642501	1.76842322263671e-06	0	0.715219386168058	0.00247370405459021	0.26335217103994	0.018954738737412
0	2.53593822139333e-07	9.81449107032944e-10	1.8752601164775e-08	5.94777541437925e-10	2.73922649952579e-07	3650666	8.21734298381838e-05	0	0.925786247260805	0.00358294251024094	0.0684594763084446	0.00217133392050964
0	5.64948754666171e-08	1.66459427869979e-10	5.59779187093248e-09	2.29129720129947e-13	6.22593558951396e-08	16061843	1.86776329151872e-05	0	0.907411820349838	0.00267364519720279	0.0899108542073671	3.68024559257984e-06
0	3.34598796469665e-06	1.41313602251169e-08	5.80823251594712e-08	6.80065136047086e-10	3.41888171521728e-06	292493	0.00102514045201196	0	0.978679066258365	0.00413332820559977	0.0169886910392218	0.000198914496813431
0	1.69317803288613e-07	5.43445285387472e-10	2.01623365478458e-08	1.32046699512491e-09	1.91344052116972e-07	5226188	5.74015736037881e-05	0	0.884886681427165	0.00284014726026214	0.105372162472655	0.00690100883991781
0	1.84365359971561e-08	7.35143222475426e-11	3.7643126730753e-09	1.90151381668852e-10	2.24645143741478e-08	44514650	6.73933166650542e-06	0	0.820695951405604	0.00327246434190196	0.167567062006347	0.00846452224614652
0	1.70276234361823e-07	6.93026172942296e-10	1.27826821944257e-08	2.79737579998627e-11	1.83779916487191e-07	5441291	5.51324601729686e-05	0	0.926522536393094	0.00377095705661939	0.0695542931934926	0.000152213356794143
0	8.32171366214847e-07	4.272079118143e-09	3.89928332660715e-08	1.46505461541794e-09	8.76901333214479e-07	1140379	0.000263035915292531	0	0.948990878100659	0.0048717899680717	0.0444666141892321	0.00167071774203769
0	1.36850518682226e-06	3.58529328031961e-09	5.05200469577483e-08	5.14116634613846e-09	1.42775169340647e-06	700402	0.000428234095391056	0	0.958503634169853	0.0025111462286313	0.0353843369201073	0.00360088268140811
0	2.85883781066733e-06	1.09188493114371e-08	6.04603279051382e-08	1.69898299337389e-09	2.93191597087728e-06	341074	0.000879189367043565	0	0.975074947257754	0.00372413446357058	0.0206214395315864	0.000579478747088897
0	8.78091296102071e-06	3.8619935728953e-08	1.86939273980332e-07	3.29937672457969e-09	9.00977154745457e-06	110991	0.00269929397757707	0	0.974598846904335	0.00428645005320517	0.0207485032218321	0.000366199820628285
0	2.05677044622114e-09	8.76347512619056e-12	1.66493353302068e-09	4.98774662602232e-12	3.73545520099403e-09	267704991	1.12063592250244e-06	0	0.550607713264456	0.00234602602752632	0.445711016043674	0.00133524466434373
0	2.19097127613894e-06	7.25893404155845e-09	7.45002711937382e-08	3.16283034396e-10	2.27304676440864e-06	439938	0.000681682353261048	0	0.963891861111337	0.00319348205026788	0.0327755118637519	0.000139144974643003
0	1.46254240958269e-07	6.34797786373722e-10	1.43020492894498e-08	3.46129761224428e-10	1.61537217795317e-07	6190524	4.84599950387743e-05	0	0.905390367336815	0.00392973083873507	0.0885371772811628	0.00214272454328764
0	3.36351018928647e-07	1.4824292588511e-09	1.9805538991207e-08	6.76943857307009e-10	3.58315931036012e-07	2790833	0.000107489021216045	0	0.938699593836486	0.00413721280704684	0.0552739559582029	0.00188923739826397
0	1.2876007936587e-06	4.1979156369246e-09	3.08404179565025e-08	1.15439439533972e-10	1.32275456669166e-06	755998	0.000396747907169925	0	0.973423812763025	0.00317361643847808	0.0233152987962366	8.72720022601756e-05
0	8.86352448843223e-07	2.46978902624638e-09	2.33452327108934e-08	1.45199692889996e-09	9.13619467509263e-07	1094548	0.000274048407341687	0	0.970154950024898	0.00270330166341529	0.0255524685507609	0.00158927976092545
0	2.24209178475006e-09	9.12343877244069e-12	2.26380364791028e-09	3.00645466912638e-12	4.51802532610191e-09	221335634	1.35540667101086e-06	0	0.496254806673362	0.00201934210499707	0.501060415671345	0.00066543555029611
0	6.23752413184014e-08	2.37938874604819e-10	6.20795418486269e-09	1.40930776788717e-10	6.89620651546576e-08	14500726	2.0688406257019e-05	0	0.904486273410109	0.00345028638674329	0.0900198416468595	0.00204359855628829
0	7.38049717874164e-07	3.25311408346002e-09	3.01144499752571e-08	5.33775151729068e-10	7.7195105708461e-07	1295419	0.000231558592686643	0	0.956083563978162	0.00421414551298873	0.0390108280814963	0.000691462427352519
0	2.18583387662476e-06	8.20225832797184e-09	6.07449735112503e-08	2.75803450953239e-10	2.25505691191494e-06	443448	0.000676289049763912	0	0.969303198103593	0.00363727331431591	0.0269372241517697	0.000122304430321022
0	1.56413290992267e-07	6.44882522105341e-10	1.55386096974489e-08	4.88761461993902e-11	1.7264565935802e-07	5792210	5.17923610034998e-05	0	0.90597870559785	0.00373529531239491	0.0900028981627974	0.000283100926957186
0	1.45474886102042e-06	4.77787581771016e-09	4.76072226644295e-08	8.57033222821653e-11	1.50721966282484e-06	663473	0.000452064027859689	0	0.965187024095691	0.00316999302461026	0.0315861210138433	5.68618658553987e-05
0	1.06017197705728e-07	3.45838845104794e-10	8.49675091765582e-09	2.46383938250096e-10	1.15106171406738e-07	8687631	3.45312571915501e-05	0	0.921038345816455	0.00300452044298077	0.0738166408787219	0.00214049286184209
0	3.64239386086321e-07	1.65428932917696e-09	3.64639127800668e-08	1.0060977536753e-09	4.03363685949241e-07	2479152	0.000121001808872201	0	0.903004902955388	0.00410123515527657	0.0903995923536247	0.00249426953571103
0	6.39827117246381e-07	1.87079572075088e-09	2.39613093959969e-08	5.57353118009249e-10	6.66216575481138e-07	1501013	0.000199845067524573	0	0.960389069852099	0.00280808942557425	0.0359662462296021	0.000836594492724429
0	3.82238954418031e-06	1.99838167401442e-08	9.30434141896506e-08	2.09653028297407e-09	3.93751330539308e-06	253967	0.00118055890861168	0	0.970762318172973	0.00507523789513879	0.023629993595758	0.000532450336130298
0	8.3754697542126e-08	3.62162676423324e-10	9.46968458451464e-09	3.10304084362724e-11	9.36175752115003e-08	10681755	2.80848794989019e-05	0	0.894647157362364	0.00386853297156146	0.101152850446305	0.000331459219769031
0	1.06905364294935e-07	3.60232609621984e-10	8.49029179103382e-09	2.20973453462699e-10	1.15976862149054e-07	8622410	3.47924553808499e-05	0	0.921781830564964	0.0031060730817067	0.0732067727450849	0.0019053236082444
0	2.14206776974235e-09	7.69826334038991e-12	2.25886799083919e-09	7.50645245449705e-12	4.41614047637643e-09	226442072	1.3248412612521e-06	0	0.485054264283725	0.00174321070209853	0.511502748366524	0.00169977664765237
0	5.42207349297906e-06	2.38950730905895e-08	1.65167335345708e-07	1.7256991371437e-10	5.61130847132907e-06	178212	0.0016819811459895	0	0.96627614052642	0.00425837809713744	0.0294347274240275	3.07539524152191e-05
0	1.29038950448309e-07	6.40247439365021e-10	1.31218537037765e-08	2.88150823990621e-10	1.43089202415441e-07	6988648	4.29258424460288e-05	0	0.901807741395196	0.00447446368109695	0.0917040103814324	0.00201378454227463
0	4.08368152055028e-07	1.02714854842573e-09	1.57091967699312e-08	3.18957483495976e-10	4.25423454856881e-07	2350599	0.000127618919630534	0	0.959909820187064	0.00241441447738532	0.0369260241544887	0.000749741181062238
0	1.5833557748309e-06	6.3581035005785e-09	4.06181574054091e-08	2.63982994901265e-10	1.63059601873178e-06	613273	0.000489059575810913	0	0.971028848741069	0.00389925121093058	0.0249100064876893	0.000161893560310898
0	1.46276989141611e-07	6.54024271546322e-10	1.7318789417161e-08	3.21675922207957e-10	1.64571478752527e-07	6076387	4.93702289438014e-05	0	0.888835600496575	0.00397410460490427	0.105235667494998	0.00195462740352279
0	4.28306772419221e-07	1.39767049957015e-09	1.71114266278312e-08	2.77807873276791e-11	4.4684365033395e-07	2237919	0.00013404414033058	0	0.958515964362758	0.00312787369480488	0.0382939907841209	6.21711583165992e-05
0	2.46635190371981e-07	1.02851449453795e-09	3.32655523809552e-08	5.83454083266947e-10	2.81512711330741e-07	3552237	8.44502591723639e-05	0	0.876106763371749	0.00365352772056385	0.118167141454129	0.00207256745355794
0	1.73863131224769e-07	7.14129841134261e-10	1.44209712873325e-08	5.96631770309117e-10	1.89594864123545e-07	5274404	5.68768470833314e-05	0	0.917024477580127	0.003766609630675	0.0760620355092292	0.0031468772799686
0	5.73534398619618e-07	1.75350834513279e-09	1.83217335429303e-08	2.08590760383241e-10	5.93818231268064e-07	1684017	0.000178129655303172	0	0.965841680870708	0.00295293787357837	0.0308541108679086	0.000351270387805049
0	7.55135677251736e-07	4.63927023144428e-09	7.64312330982131e-08	1.49255213050566e-09	8.37698732711899e-07	1193747	0.000251278149424383	0	0.901440634638565	0.00553811298773902	0.0912395233675246	0.00178172900617122
0	6.11283455742431e-06	1.95479591200644e-08	1.0552146622447e-07	5.66599200198192e-09	6.24356997477083e-06	160165	0.00187132372611021	0	0.979060790881692	0.00313089453614748	0.0169008222300484	0.000907492352112204
0	8.79633367356075e-08	4.62261390696378e-10	1.41320176699623e-08	9.73807250833412e-11	1.0265499652135e-07	9741367	3.07960263186136e-05	0	0.85688314954366	0.00450305787697571	0.137665171193331	0.000948621386033446
0	7.57747641074767e-07	2.47897595185316e-09	2.53442629470786e-08	1.5896693197906e-09	7.8716054929349e-07	1270389	0.000236120376928217	0	0.962634168791714	0.003149263455947	0.0321970695429619	0.00201949820937723
0	1.94639588934843e-08	6.11229526556982e-11	3.63567852432678e-09	2.06375857330964e-10	2.33671362277977e-08	42795146	7.01011637282978e-06	0	0.832962957194977	0.0026157656659264	0.155589392250889	0.00883188488820713
0	8.5083106328275e-08	3.00423907894268e-10	7.04436976211717e-09	1.07725336965712e-10	9.25356253352522e-08	10806649	2.7760303573432e-05	0	0.919463244777598	0.00324657564917129	0.076126029695004	0.00116414987822721
0	3.47983965627014e-07	1.28521401536327e-09	2.68047074423001e-08	4.56858716998507e-10	3.76530745801676e-07	2655826	0.000112952865351734	0	0.924184729951116	0.00341330430434547	0.071188628660934	0.0012133370836047
0	7.10778438246657e-09	2.87888474937188e-11	4.86086190759265e-09	3.45617722702863e-10	1.23430528602558e-08	81017234	3.70290905105097e-06	0	0.575853029468373	0.00233239278966534	0.393813585879103	0.0280009918628592
0	6.01036499271842e-07	1.6738832523126e-09	1.58472954086003e-08	1.52751155920262e-09	6.20085189491957e-07	1612682	0.000186008312851871	0	0.969280527026097	0.00269944078761827	0.0255566423406824	0.00246338984560191
0	8.62973209979714e-10	4.76174354003676e-12	1.43855113241542e-09	2.11478810860176e-11	2.32743396702119e-09	429657732	6.98229932871719e-07	0	0.370783112306385	0.00204591993049374	0.618084617135917	0.00908635062720343
0	1.13399899965605e-06	3.54547865862686e-09	4.55246355393419e-08	2.36153171769504e-10	1.18330526702579e-06	845090	0.000354928787999031	0	0.958331743512248	0.00299625021321704	0.0384724354804632	0.000199570794071651
0	5.28339483555701e-08	1.85840459259295e-10	1.00945019948068e-08	7.67562853472882e-10	6.38818536631091e-08	15653898	1.91643730792501e-05	0	0.827057220884637	0.00290912753157343	0.158018301222782	0.0120153503610078
0	7.89422326076188e-07	4.33420434909147e-09	6.07188471487348e-08	2.59804034349117e-10	8.54735181608363e-07	1169953	0.000256387791111368	0	0.923587027961952	0.0050708154319046	0.0710381980936828	0.000303958512460246
0	3.98681722962794e-07	1.60470597777849e-09	1.96266634453038e-08	4.07659203647559e-10	4.20320751589524e-07	2379135	0.000126088302167759	0	0.948517819915154	0.00381781287673755	0.0466944907456551	0.000969876462453773
0	6.33204819271477e-06	2.25509080784415e-08	1.32707960677025e-07	1.21207177094242e-08	6.49942777917966e-06	153860	0.00194793497744672	0	0.974247027253526	0.00346967592296069	0.0204184068483911	0.0018648899751224
0	1.41233551104405e-05	6.62565081325015e-08	3.55883349472653e-07	1.42240943516342e-09	1.45469173774808e-05	68743	0.00435459807831584	0	0.97088302242673	0.00455467687161468	0.024464519886775	9.77808148800901e-05
0	1.96276376608654e-06	1.01202014361357e-08	1.16003290120482e-07	1.40478117838635e-09	2.09029203882154e-06	478402	0.000626891688286668	0	0.938990212675306	0.00484152513054647	0.0554962119962348	0.000672050197913174
0	3.50210876892744e-09	1.87584876601028e-11	2.42141852117385e-09	9.70043767405018e-12	5.95198621543544e-09	168011142	1.78559429075964e-06	0	0.588393292955775	0.00315163493011055	0.406825290504592	0.00162978160952285
0	2.04521365343717e-07	7.17025462158624e-10	1.77160896300629e-08	1.16705459279211e-09	2.24121535028731e-07	4461865	6.72342077179255e-05	0	0.912546691764801	0.00319927070848727	0.0790467976573148	0.00520723986939719
0	1.69125991307644e-06	6.17930552474878e-09	4.88618998037072e-08	1.07790884800122e-10	1.74640890928969e-06	572604	0.000523785906517693	0	0.968421487132881	0.00353829248801878	0.0279784989321777	6.17214469227386e-05
0	1.22385247331704e-06	3.91351475692301e-09	2.87471989285012e-08	5.81666869111574e-10	1.25709485387158e-06	795485	0.000377057589115659	0	0.973556187544515	0.00311314197561961	0.0228679632566835	0.000462707223182218
0	1.86572226726766e-06	9.42090327872786e-09	6.27966230629405e-08	5.34594510719043e-10	1.93847438812005e-06	515870	0.000581373816802788	0	0.962469392787313	0.00485995757099702	0.0323948685872715	0.00027578105441852
0	3.20375172228601e-09	1.37479069015652e-11	3.03502003169422e-09	5.89712751564556e-11	6.31149093603826e-09	158441169	1.89344548739978e-06	0	0.507606167029849	0.00217823443634616	0.480872120779645	0.00934347775415995
0	2.48466107361422e-06	1.30627896681876e-08	1.33130072503307e-07	1.65101498223135e-09	2.63250495076795e-06	379866	0.000789440752303916	0	0.943839088655618	0.00496211399882724	0.0505716323399395	0.000627165005615553
0	1.79064083122585e-06	6.61988034633165e-09	4.70969715716404e-08	1.21532675391732e-09	1.84557300989774e-06	541837	0.00055351916558688	0	0.970235705454463	0.00358689702917711	0.0255188883447369	0.000658509171622888
0	3.38019586620937e-08	1.42630725300629e-10	1.39255008908159e-08	5.70906832345919e-12	4.78757993465337e-08	20887380	1.43626369902838e-05	0	0.70603434560808	0.00297918211805179	0.29086722479599	0.00011924747787783
0	2.09585431961735e-06	6.14523802960754e-09	3.85388892486825e-08	2.7063057672567e-09	2.14324475266289e-06	466582	0.000642767451255466	0	0.97788846421452	0.00286725910420279	0.0179815623954285	0.00126271428584823
0	2.65479699985102e-06	9.61820750889589e-09	4.68485457373102e-08	1.64346954022173e-10	2.71142810005124e-06	368809	0.000813098788666755	0	0.979113921479549	0.00354728473482816	0.0172781810944663	6.06126911567623e-05
0	5.04404796166437e-07	1.54367638078901e-09	2.42184778791958e-08	2.60586575480639e-09	5.32772816181228e-07	1876973	0.000159819114990412	0	0.946754002544414	0.00289743833376046	0.0454574203931562	0.00489113872866963
0	1.02558222772242e-07	5.85795039368697e-10	1.54838593277259e-08	6.21368136749783e-10	1.19249245276086e-07	8385797	3.57741358070207e-05	0	0.860032468421907	0.0049123584640931	0.129844505865656	0.00521066724834349
0	1.26916646967542e-07	4.39441568357927e-10	9.89994396104476e-09	1.61209906561547e-09	1.3886813156256e-07	7201076	4.16595745662551e-05	0	0.913936448481457	0.00316445222826347	0.0712902510435583	0.0116088482467212
0	1.22504582812851e-06	5.80555749910124e-09	3.89708700890256e-08	1.20019332833208e-09	1.27102244904497e-06	786768	0.000381234288783339	0	0.963827058325362	0.00456762782078591	0.0306610399511887	0.00094427390266308
0	5.70049969674335e-07	2.02665557407738e-09	2.78272614506912e-08	2.5002360858262e-09	6.0240412278493e-07	1660015	0.000180704962157385	0	0.946291614072924	0.00336427905690302	0.0461936769656307	0.0041504299045424
0	1.93352251252025e-06	9.46543516007429e-09	7.81847825984517e-08	2.87140881007441e-10	2.02145987115978e-06	494692	0.000606254727591904	0	0.956498093336337	0.0046824749257296	0.0386773854450023	0.000142046292931206
0	3.76080022594626e-08	9.51111317917224e-11	5.13140003786311e-09	8.61829765359957e-11	4.29206964056534e-08	23298783	1.28761263088473e-05	0	0.876220690923108	0.00221597363875006	0.119555376952999	0.0020079584851434
0	2.25501028176702e-07	1.10532926995737e-09	2.39876875756885e-08	7.36460474175443e-10	2.51330505496523e-07	3978825	7.53963186848061e-05	0	0.897229040029211	0.00439791129920226	0.0954428016141491	0.00293024705743741
0	6.84090568413848e-07	2.62236066322024e-09	4.65237027641146e-08	1.94683290386981e-09	7.35183464745053e-07	1360205	0.000220530800024932	0	0.930503202559211	0.00356694728455247	0.0632817589011582	0.00264809125507866
0	1.82158896106935e-07	8.59647887184498e-10	1.44440455356536e-08	7.11672965611208e-10	1.98174262495384e-07	5046064	5.94505173675541e-05	0	0.91918543716633	0.0043378382054255	0.0728855773387327	0.00359114728951135
0	1.59525605036161e-06	7.99895713005365e-09	5.46335093817791e-08	1.69591600591266e-10	1.65805810847404e-06	603115	0.000497294153171235	0	0.96212312596799	0.00482429239914598	0.0329502983656345	0.000102283267229607
0	1.26790310917775e-06	5.28524026988563e-09	7.93880595153783e-08	3.44765691259394e-09	1.35602406587561e-06	737450	0.00040672476065251	0	0.935015197063663	0.00389760064211902	0.058544727570241	0.0025424747239775
0	3.50592444047175e-08	1.85944429643279e-10	8.34474244361698e-09	5.29945879349373e-11	4.36429258659127e-08	22913221	1.30927923243096e-05	0	0.803320210758384	0.00426058578690553	0.191204926756174	0.00121427669853658
0	1.49584895669022e-06	5.53446071633164e-09	3.57153839662546e-08	1.37976308420685e-09	1.53847856445701e-06	649993	0.000461437429360223	0	0.972291061603553	0.00359735965400659	0.0232147426628982	0.000896836079541879
0	4.65013627832152e-08	2.0090150227462e-10	6.72149411996226e-09	1.22403284273609e-10	5.35461616897257e-08	18675475	1.60637199256852e-05	0	0.868435034665384	0.00375193096825031	0.125527094900099	0.00228593946626608
0	4.76206887606597e-08	1.79164886585927e-10	1.28825158398648e-08	1.76120079550159e-09	6.24435702826121e-08	16014459	1.87328962212296e-05	0	0.762619570680123	0.00286922874164702	0.206306522538031	0.0282046780401986
0	3.69652732036039e-07	1.05006287569681e-09	1.29574240526057e-08	9.36814606972086e-10	3.84597033571314e-07	2600124	0.000115372476341857	0	0.961142962033524	0.00273029374653797	0.0336909100215488	0.0024358341983893
0	8.29809113977277e-07	3.01086859871518e-09	4.36320867386538e-08	1.44145446255636e-09	8.77893523777202e-07	1139090	0.000263333494379792	0	0.945227515071488	0.00342965122439985	0.0497008869036003	0.0016419468005122
0	3.75216115056022e-09	1.48387752790099e-11	2.05315077543038e-09	4.32499725839973e-11	5.86340067385361e-09	170549491	1.75901866117378e-06	0	0.639929174086986	0.00253074556974756	0.350163819536656	0.00737626080661005
0	3.29046948951562e-08	1.2368634108635e-10	5.51031588338948e-09	2.40173426795654e-10	3.87788705464277e-08	25787239	1.16335937148104e-05	0	0.848521228996634	0.00318952922928139	0.142095832234007	0.00619340954007694
0	9.07014111718615e-09	4.99282926487314e-11	4.07569824290725e-09	3.78656449384804e-11	1.32336332976806e-08	75565038	3.9700821320432e-06	0	0.685385556117519	0.00377283331989273	0.307980291672551	0.00286131889003732
0	1.80994390942931e-06	5.75113554282402e-09	3.39197410352486e-08	1.44132554200255e-11	1.8496291992628e-06	540649	0.000554735350355995	0	0.978544191533465	0.00310934512988669	0.0183386708258973	7.79251075067916e-06
0	8.54065015127503e-06	3.8880793469482e-08	1.77393678045874e-07	7.37330099156097e-09	8.76429792378195e-06	114099	0.00262584731502014	0	0.974481952296481	0.00443627017333344	0.0202404892654911	0.00084128826469414
0	3.12961239177217e-08	1.1378208225194e-10	5.27532304710928e-09	2.12854080966362e-11	3.67065144551795e-08	27243121	1.10118939177228e-05	0	0.85260407811087	0.00309977898857365	0.143716261960822	0.000579880939734193
0	2.01542952105937e-07	1.01188165375353e-09	1.56300698005384e-08	4.35953662447195e-10	2.18620857222676e-07	4574129	6.55841136034674e-05	0	0.921883459182742	0.0046284772029911	0.0714939553302472	0.00199410828401956
0	2.80692356495581e-07	7.54576049371839e-10	9.85621045281483e-09	2.42812910156753e-10	2.91545955907925e-07	3429991	8.74599746768512e-05	0	0.962772251878633	0.00258818904560675	0.0338067129832787	0.000832846092481685
0	8.2540104929291e-07	5.07715232491971e-09	4.97333087132113e-08	1.28166268318739e-10	8.8033967659936e-07	1135925	0.000264067147355385	0	0.937593830237584	0.00576726513626207	0.0564933173355593	0.000145587290594272
0	5.8271808897541e-07	2.61233459665108e-09	3.23736160574028e-08	5.17648864555999e-10	6.1822168849402e-07	1617543	0.000185449366017609	0	0.942571410580732	0.00422556284464023	0.0523657074151903	0.000837319159437749
0	4.89144142691106e-07	2.57260077031421e-09	2.59342324043387e-08	9.58726825780693e-10	5.1860970269154e-07	1928232	0.000155570848756392	0	0.943183554323203	0.0049605720004131	0.0500072256067372	0.00184864806964656
0	1.25818200944224e-07	5.22977461373125e-10	1.82990914499074e-08	3.44997465001312e-10	1.44985267320506e-07	6897253	4.3494637447905e-05	0	0.86779990318664	0.00360710761195498	0.126213454567457	0.00237953463394771
0	9.68598031219519e-07	3.1462925153056e-09	2.53556527460438e-08	2.93680253854857e-10	9.97393656734724e-07	1002613	0.000299173484941462	0	0.971129127079597	0.00315451426230839	0.0254219109724975	0.000294447685597189
0	4.28853688412125e-07	1.92202780265158e-09	2.45969820244761e-08	4.62832933125471e-10	4.55835531172378e-07	2193774	0.00013674134057684	0	0.940807942963863	0.00421649404492066	0.0539602122748402	0.00101535071637592
0	1.87816550958974e-07	9.06699174510068e-10	3.23978595481848e-08	1.26328526907993e-09	2.22384394950749e-07	4496718	6.67131004757904e-05	0	0.844558139974567	0.00407717085864264	0.14568405105655	0.00568063811024018
0	1.7898390710719e-06	5.11173665702516e-09	5.1535992155821e-08	9.28261048619047e-09	1.85576941037094e-06	538860	0.000556576393545893	0	0.964472773971493	0.00275451067813614	0.0277706873859505	0.0050020279644199
0	1.21037684400007e-07	5.82159200352904e-10	1.21892763058448e-08	1.1276908247193e-10	1.33921888988676e-07	7467039	4.01757623224031e-05	0	0.903793138776895	0.00434700559220851	0.0910178044671654	0.000842051163730712
0	7.5351189568726e-08	3.77390027799326e-10	9.35989947081797e-09	8.96928858372257e-11	8.51781719531805e-08	11740097	2.55531261977859e-05	0	0.884630273706084	0.0044305955287085	0.109886127586335	0.00105300317887224
0	3.21654960652074e-08	1.14119774739887e-10	9.59290340483473e-09	1.07252295218558e-09	4.29450421969676e-08	23285575	1.28834299375491e-05	0	0.748992070322815	0.00265734457114924	0.223376271487564	0.024974313618472
0	9.04092192163761e-07	3.6422008151425e-09	3.39763058431596e-08	6.00229481744447e-10	9.42310928303808e-07	1061221	0.000282653457656434	0	0.959441480521889	0.00386517942830037	0.0360563640117367	0.000636976038073634
0	4.06514808116817e-08	2.11400647836747e-10	1.5959913557296e-08	9.53386007121661e-11	5.69181336175267e-08	17569093	1.70752947961095e-05	0	0.714209659172029	0.00371411770556811	0.28040121035138	0.00167501277102327
0	2.59455297803502e-07	1.12522913465293e-09	1.69870072314298e-08	1.81428800687898e-11	2.77585677049654e-07	3602491	8.32722473333991e-05	0	0.934685465623256	0.00405362822250967	0.0611955465857526	6.53595684821463e-05
0	1.74461546618876e-06	9.49571978743085e-09	7.54255502834428e-08	6.77292927045768e-10	1.83021402918668e-06	546384	0.000548914002776568	0	0.953230298952545	0.00518831111334592	0.0412113277904229	0.000370062143686413
0	1.5567045482034e-06	7.08416995059639e-09	4.91737536604969e-08	1.2969380620781e-09	1.61425940987657e-06	619479	0.000484160970088965	0	0.964345964891992	0.00438849537270969	0.0304621136848488	0.000803426050449515
0	1.10421348914263e-06	6.21692603194745e-09	4.59916385238907e-08	4.29168408317279e-10	1.15685122210678e-06	864415	0.000346995350585355	0	0.954499133546062	0.00537400653873674	0.0397558801382719	0.000370979776929054
0	2.60363805468512e-08	1.33851257195759e-10	6.90479914355604e-09	1.977866959977e-11	3.30948096172028e-08	30216219	9.92839377988997e-06	0	0.786720964646898	0.00404447883955141	0.208636919910453	0.00059763660309709
0	9.34013749151829e-07	3.43812236593661e-09	3.63831528629583e-08	1.94977566119868e-09	9.75784800041923e-07	1024816	0.000292692739968015	0	0.957192353387449	0.00352344324874593	0.0372860418213065	0.00199816154249883
0	8.32734429200878e-06	3.73743952512967e-08	1.610245220522e-07	4.62311766642496e-11	8.52578944048894e-06	117291	0.00255447948586685	0	0.976724132132827	0.0043836873420549	0.0188867580153334	5.42250978480631e-06
0	1.94759716551704e-09	1.17053625314398e-11	2.81004678441508e-09	5.92151539111521e-11	4.82856446637471e-09	207100890	1.44856828976359e-06	0	0.403349106981954	0.00242419100189175	0.581963190920151	0.012263511096003
0	2.18650251585579e-07	1.18897617781171e-09	2.00880435340958e-08	9.14076525855001e-10	2.40841347823341e-07	4152111	7.2249802925306e-05	0	0.907860106089259	0.00493676101947342	0.0834077857296767	0.00379534716159072
0	2.4719625849678e-09	8.28774877965513e-12	1.10752369723482e-09	6.97596588591139e-11	3.65753368984139e-09	273408281	1.09725952124329e-06	0	0.675855041836948	0.00226593914983583	0.302806150579258	0.019072868433958
0	1.3760224452057e-07	8.44869774341107e-10	2.7155137896921e-08	2.50599283647757e-10	1.6585285147548e-07	6029441	4.97546217563816e-05	0	0.829664629196402	0.00509409254543938	0.163730304636551	0.00151097362160702
0	6.34752681441043e-07	1.95797755651925e-09	2.23499885560993e-08	4.09936946661481e-10	6.59470584500323e-07	1516368	0.00019782167129323	0	0.962518566195021	0.00296901424041953	0.0338908043533644	0.00062161521119564
0	6.50672977332993e-07	3.19236738607087e-09	3.42012139581651e-08	2.45518375692858e-10	6.88312077052921e-07	1452829	0.000206472375819722	0	0.945316810535877	0.00463796509243207	0.0496885280650619	0.000356696306628921
0	2.43649186552907e-06	1.01652172961522e-08	8.51349330936696e-08	1.0159311480465e-10	2.53189360903369e-06	394961	0.000759280644726745	0	0.962320003034789	0.00401486747305777	0.0336250041431092	4.01253490439605e-05
0	8.7767055984057e-06	3.19070170461445e-08	1.0152291123308e-07	1.07811407887367e-09	8.9112136407638e-06	112218	0.00266980571642428	0	0.984905754953197	0.00358054675069037	0.0113927143176851	0.000120983978427125
0	2.45955186008445e-07	9.92219811265099e-10	1.61437366880383e-08	2.61436508186584e-10	2.63352579015935e-07	3797191	7.90026632117025e-05	0	0.933938778680283	0.00376764797585316	0.0613008490304607	0.000992724313403307
0	2.91349439560294e-06	1.20149978778303e-08	9.18913105961283e-08	1.21744486909247e-09	3.01861814894599e-06	331277	0.000905176891527359	0	0.965174875338321	0.00398029736951843	0.0304415153099818	0.000403311982178854
0	3.45048426962387e-08	1.25406050336537e-10	5.35061919243629e-09	4.66798836376691e-11	4.00275478226492e-08	24982794	1.20081924949167e-05	0	0.862027392962465	0.0031329935796261	0.133673419519561	0.00116619393834702
0	6.97293785984457e-07	2.81116095296075e-09	3.51124935394349e-08	4.50931354708662e-10	7.35668371831561e-07	1359308	0.000220676240126005	0	0.947837113410809	0.00382123394262815	0.0477286979893085	0.000612954657254054
0	2.43618556654825e-06	8.90235487004099e-09	7.69554378707422e-08	3.2487127757871e-09	2.52529207206482e-06	395994	0.000757301680423761	0	0.964714376407276	0.00352527732079795	0.0304738761595284	0.00128647011239804
0	2.73265942140796e-06	1.43622634106769e-08	9.59865243858059e-08	1.29712858512266e-09	2.84430533778957e-06	351580	0.000852928864066516	0	0.960747562894084	0.00504948017354509	0.0337469128614726	0.00045604407089807
0	4.39980920848961e-09	1.6936982410894e-11	1.98889729132005e-09	1.07398693325727e-10	6.51304217554628e-09	153538081	1.95391076618368e-06	0	0.675538264593009	0.00260047178482663	0.305371474299294	0.0164897893228702
0	2.37610001677808e-07	6.50287256113488e-10	9.66488452366498e-09	8.95781359182803e-10	2.4882095481677e-07	4018954	7.46435097650489e-05	0	0.954943693760773	0.00261347464321225	0.0388427274173196	0.00360010417869528
0	9.22882036828336e-07	3.36003038062094e-09	3.51858222820567e-08	3.53709675683814e-10	9.61781599166697e-07	1039737	0.000288492996386669	0	0.959554682297868	0.00349354820629977	0.0365840044273484	0.000367765068483607
0	2.09702020702765e-08	7.57123477969675e-11	3.62501119972434e-09	6.63851605380197e-11	2.47373107783358e-08	40424766	7.42116577412411e-06	0	0.847715511931942	0.00306065394397171	0.146540229542615	0.00268360458147123
0	4.41365689972015e-07	1.62525971140389e-09	1.81932202336729e-08	2.77045582716623e-10	4.61461215499808e-07	2167029	0.000138428814429159	0	0.956452406285048	0.00352198550346984	0.0394252423011711	0.000600365910310697
0	7.21048442745882e-06	4.68888491326564e-08	1.52620641952955e-07	1.2755198901167e-09	7.41126943843455e-06	134930	0.00222091917199074	0	0.972908148510367	0.00632669605688503	0.0205930499789241	0.000172105453824402
0	1.56067541368299e-06	8.87794510529055e-09	5.8983952388866e-08	1.83060331318131e-10	1.62872037150846e-06	613979	0.000488497155731515	0	0.958221829225078	0.00545087128557747	0.036214904301981	0.000112395187363309
0	3.29399106753508e-08	1.1084764083754e-10	6.55024159177533e-09	3.21389476405256e-10	3.99223893843689e-08	25048601	1.19766453444692e-05	0	0.825098677291294	0.0027765783197571	0.164074387650254	0.00805035673869491
0	2.54629446306375e-07	9.1851880798605e-10	2.64086595173274e-08	1.82679738322174e-09	2.83783422014911e-07	3523814	8.51314147924942e-05	0	0.897266811776611	0.00323668944952601	0.0930592045505033	0.00643729422335937
0	1.10288106677529e-05	5.5488107416749e-08	2.96127297510617e-07	1.16015088336239e-08	1.13920275815139e-05	87781	0.00341179429905458	0	0.968116570016878	0.00487078415319068	0.0259942574218438	0.00101838840808724
0	2.34267640932484e-07	8.32048219500279e-10	1.30635520712393e-08	2.24085397065083e-10	2.48387326620289e-07	4025970	7.45134309660944e-05	0	0.943154564768156	0.00334980142031254	0.0525934726581666	0.000902161153365299
0	9.71497723768869e-10	2.50514573469071e-12	6.46182782337071e-10	2.19053239101455e-11	1.64209097575078e-09	608979658	4.92627186821082e-07	0	0.591622351084838	0.0015255827915048	0.393512169471384	0.013339896652273
0	3.90587860115052e-06	1.54265034973774e-08	6.1533307152005e-08	5.18121226871247e-10	3.98335653302678e-06	251045	0.0011942956006803	0	0.980549586452061	0.00387273982870307	0.0154476022022685	0.000130071516967011
0	8.75800832058012e-06	3.85251138888544e-08	1.27409645204658e-07	4.70267598642735e-09	8.92864575566006e-06	111999	0.00267502142165699	0	0.98088876636507	0.00431477683661405	0.0142697614723812	0.000526695325934084
0	4.26678664171719e-06	2.21502194732199e-08	1.32193012196596e-07	7.2342661649502e-09	4.42836413955196e-06	225817	0.00132763010177095	0	0.963513050701582	0.00500189658645843	0.029851432274034	0.00163362043792589
0	3.5559132146107e-06	1.31384467468555e-08	9.22126640558117e-08	2.59713214349545e-09	3.66386145755686e-06	272936	0.00109855659525881	0	0.970537029252699	0.00358595621015008	0.0251681634592431	0.00070885107790819
0	1.72859141859452e-06	4.8751214616736e-09	4.36642370725317e-08	1.02219762737128e-09	1.77815297475609e-06	562381	0.000533304109484489	0	0.972127507101365	0.00274167719587923	0.0245559508616075	0.000574864841148716
0	2.41964841459375e-07	8.39810878693005e-10	2.14867315863611e-08	7.91514800214303e-10	2.65082898724643e-07	3772405	7.95217181392971e-05	0	0.912789329766299	0.00316810659130963	0.0810566494094385	0.00298591423295282
0	1.35199546809542e-05	5.42104071555185e-08	1.85380207509011e-07	7.66311987224473e-09	1.3767208415491e-05	72636	0.00412167344699743	0	0.982040387050539	0.00393764701742443	0.0134653447463191	0.000556621185717079
0	3.10864312162826e-06	1.2832622135608e-08	5.38389645561834e-08	2.14180572814143e-09	3.17745651404819e-06	314717	0.000952784281175623	0	0.978343246519443	0.00403864602988972	0.016944044495385	0.000674062955282648
0	8.81289260288998e-07	3.2551068845472e-09	4.95347785317067e-08	5.99897534716807e-09	9.4007812105242e-07	1063741	0.000281983803961716	0	0.937463855985067	0.00346259189704692	0.0526921937894399	0.00638135832844636
0	1.58617875564176e-07	6.89575582471099e-10	2.30496303987713e-08	4.45124340518203e-10	1.82802205885936e-07	5470394	5.48391630692535e-05	0	0.867702196455709	0.00377224978839356	0.126090548454069	0.00243500530182851
0	3.10175875711379e-06	1.31472658816598e-08	5.28745020372272e-08	6.24294511505104e-10	3.16840481954419e-06	315616	0.000950071347839976	0	0.978965420700256	0.00414949055769685	0.0166880512588141	0.000197037483232624
0	1.79985390454531e-06	5.10823196144426e-09	3.46199782451316e-08	4.98078928756135e-10	1.84008019368065e-06	543455	0.000551872228457984	0	0.978138839125881	0.00277609203065571	0.0188143855708172	0.000270683272645768
0	1.13940590382352e-06	6.96353457904636e-09	1.03628568622133e-07	3.26894212155375e-09	1.25326694914625e-06	797915	0.000375909648593686	0	0.909148609240595	0.00555630592811058	0.0826867481766169	0.0026083366546773
0	1.18213496880046e-07	4.13170947432803e-10	1.33513654328233e-08	8.57760310493867e-10	1.32835793570796e-07	7528091	3.98499466892632e-05	0	0.889922013504915	0.00311038867105198	0.100510299776299	0.00645729804773378
0	5.35102419200952e-07	2.2370065861229e-09	2.36577342131592e-08	2.40969743484298e-10	5.61238129743718e-07	1781775	0.000168357312486989	0	0.953432047543347	0.00398584213646424	0.0421527564849562	0.000429353835232709
0	4.68909251519091e-07	1.97283286467369e-09	2.42510540868597e-08	6.00981082955962e-11	4.9519323657892e-07	2019414	0.00014854697354183	0	0.946921760803088	0.00398396569045078	0.0489729105639648	0.000121362942496526
0	3.93738104800874e-06	1.29568494263698e-08	6.13993671595395e-08	1.4060619562322e-09	4.01314332655088e-06	249181	0.00120322096224657	0	0.981121462061696	0.0032286037083818	0.015299569978805	0.000350364251117004
0	1.99019937214562e-08	8.05871811959564e-11	8.9526434469056e-09	7.07620767112822e-11	2.9005986426269e-08	34475642	8.70175817957453e-06	0	0.686134007958858	0.00277829479789638	0.308648129228859	0.00243956801438744
0	1.39474460950899e-07	5.04488582330597e-10	1.12631951459537e-08	4.07472626388249e-10	1.51649617305571e-07	6594148	4.54938537657323e-05	0	0.919715218732535	0.00332667230748141	0.074271174211133	0.0026869347488507
0	6.92644300136743e-06	3.77459049458903e-08	2.23244065028784e-07	3.6648350406771e-11	7.18746961969251e-06	139131	0.00215392560080174	0	0.963683099597401	0.00525162636409239	0.0310601751160284	5.09892247841443e-06
0	8.91183602595333e-07	3.91938514711401e-09	5.93951434385594e-08	2.24312212376338e-09	9.5674125330477e-07	1045215	0.000286981326279023	0	0.931478181291976	0.00409659888039289	0.0620806756616766	0.00234454416595417
0	1.03116408841354e-05	4.25497986807559e-08	1.92519729097922e-07	1.47305475952326e-09	1.05481834666736e-05	94803	0.00315947006634421	0	0.977575040926663	0.00403385083461903	0.0182514581497542	0.000139650088963402
0	5.80462740518088e-09	2.26582527363676e-11	2.26077479661322e-09	1.4810988081869e-10	8.23617033534916e-09	121415653	2.47084804461117e-06	0	0.704772627184234	0.00275106655324013	0.274493448357923	0.0179828579046029
0	4.68006415702212e-08	1.98244823420919e-10	7.16769612950949e-09	1.21947837259745e-11	5.41787773068776e-08	18457412	1.62535015624243e-05	0	0.863818710878886	0.00365908633002231	0.132297118646854	0.000225084144237904
0	1.06121288121326e-07	5.98133459537356e-10	1.37685490544505e-08	8.03682986519578e-10	1.21291653621834e-07	8244590	3.63868362647235e-05	0	0.874926550611586	0.00493136536337639	0.113516047009949	0.00662603701508863
0	1.65724880074281e-09	6.35336295291134e-12	1.31168896882304e-09	3.76381135898692e-11	3.01292924610862e-09	331902915	9.03878370261957e-07	0	0.550045708137104	0.00210869968523724	0.435353392555487	0.012492199622172
0	6.07720447882262e-07	2.47174311764036e-09	2.37074968206136e-08	1.33176542423997e-10	6.3403286436294e-07	1577205	0.000190191830837128	0	0.958499917023834	0.00389844636858675	0.0373915898577818	0.000210046749797126
0	3.23704947309313e-06	1.80304146653954e-08	1.06271109254089e-07	3.14615147697433e-09	3.36449714848959e-06	297221	0.00100884161929182	0	0.962119844430936	0.00535902212712225	0.0315860304122406	0.000935103029701399
0	2.41711580691978e-07	1.01171762566177e-09	1.54469728742544e-08	3.93597024616992e-10	2.58563868216512e-07	3867516	7.75661620805446e-05	0	0.934823501671851	0.0039128345063843	0.0597414208752467	0.00152224294651799
0	6.60202284814282e-07	2.78909815827234e-09	2.7310833442385e-08	4.10212907595257e-10	6.90712429322534e-07	1447781	0.000207192333074091	0	0.955828007122765	0.0040380019815308	0.0395400926390916	0.000593898256612527
0	1.87948205009454e-06	6.6535419422763e-09	5.88472300568696e-08	9.85147676428957e-10	1.94596796977012e-06	513883	0.000583620586171008	0	0.96583401129494	0.00341914257872512	0.0302405954111471	0.000506250715187945
0	6.48009849040824e-07	2.24883088646628e-09	1.89454223519914e-08	1.65302069786935e-09	6.70857122977151e-07	1490630	0.00020123695351415	0	0.965943159647863	0.00335217561153163	0.0282406218896727	0.00246404285093303
0	5.08328988095907e-06	2.2698245840926e-08	1.4534296429777e-07	2.93251637091626e-09	5.25426360746868e-06	190322	0.00157504154143717	0	0.967460002146337	0.00431996708514236	0.0276619094807447	0.000558121287776241
0	3.59788946950254e-07	1.36861727489078e-09	1.81476672836442e-08	2.52390959466109e-10	3.79557622468255e-07	2634646	0.000113860825703194	0	0.947916536652733	0.00360582213048626	0.0478126803662388	0.000664960850541787
0	9.47469006272596e-08	3.79527252734003e-10	8.0567419768402e-09	4.53727118573571e-11	1.03228542568691e-07	9687243	3.09680848562532e-05	0	0.917836271535195	0.0036765728091284	0.0780476191599723	0.000439536495704808
0	9.37674715769673e-08	3.12400000549091e-10	8.06024206568663e-09	9.76265174266728e-11	1.0223774016063e-07	9781124	3.06708532575861e-05	0	0.917151253829022	0.00305562310021981	0.0788382260114794	0.000954897059278579
0	1.15519956078633e-06	4.35857611230119e-09	2.99443999381082e-08	2.92639817097231e-11	1.18953180081845e-06	840667	0.000356796085635325	0	0.971138022532481	0.00366411062680484	0.0251732655802099	2.46012605039968e-05
0	1.31007751830222e-07	7.65643733441878e-10	1.77338544386256e-08	1.65799865611651e-10	1.49673049867901e-07	6681230	4.49009102366782e-05	0	0.875292859642048	0.00511544151814653	0.118483951882301	0.00110774695750493
0	1.38390865503743e-08	4.56339667493467e-11	2.63301652646108e-09	6.39705386239889e-10	1.71574424298246e-08	58283745	5.14721952904473e-06	0	0.806593791993028	0.00265971848286791	0.153462063896198	0.0372844256279068
0	7.76537779774718e-06	2.48615581363862e-08	1.48529241490328e-07	5.2731495675583e-09	7.94404174694145e-06	125881	0.00238038437144794	0	0.977509691554295	0.0031295855344615	0.0186969361720076	0.000663786739236174
0	4.2385139598314e-07	1.31711135623569e-09	1.61055240069278e-08	3.14481908734145e-10	4.41588513255037e-07	2264552	0.000132467808580672	0	0.959833381667576	0.00298266670599514	0.036471791098484	0.000712160527944977
0	5.87798108137279e-09	1.62538177653961e-11	1.51798800660305e-09	3.30599425253588e-11	7.4452828482666e-09	134313232	2.23358237239069e-06	0	0.789490634696477	0.00218310279094101	0.203885874793389	0.00444038771919266
0	4.89264336730015e-08	1.76567694875382e-10	5.69552197756826e-09	2.20532399328672e-10	5.50190557447738e-08	18175521	1.65055809681069e-05	0	0.889263419931538	0.00320920983621486	0.103519078989451	0.00400829124279583
0	5.20038309940124e-07	2.55478453831947e-09	4.58431459155158e-08	6.90650643597509e-11	5.68505305458319e-07	1758999	0.00017053709703041	0	0.914746625839979	0.00449386226265707	0.0806380265502675	0.000121485347096404
0	5.71097199050329e-08	2.79476874750979e-10	1.26087144964345e-08	9.03538744784545e-11	7.00882651506968e-08	14267724	2.1026259243162e-05	0	0.814825702736989	0.00398749882237883	0.179897654326647	0.0012891441139852
0	4.25199478895096e-06	1.58326976746777e-08	1.09928026382162e-07	7.40607418747746e-10	4.37849612042654e-06	228389	0.00131268938039464	0	0.971108497530594	0.00361601272199719	0.0251063432189253	0.0001691465284833
0	7.79257238779563e-06	4.11658930996796e-08	2.65067707535444e-07	1.2786450919708e-09	8.10008463352272e-06	123456	0.00242708508631706	0	0.9620359218897	0.00508215592332355	0.0327240664175834	0.000157855769392711
0	2.17941703478209e-07	4.54788207431553e-10	7.34808322725469e-09	2.59567979537495e-10	2.26004142892432e-07	4424698	6.77989520669886e-05	0	0.964326143268705	0.00201230031277795	0.0325130465893806	0.00114850982913635
0	2.59424767497192e-07	9.77557822545936e-10	2.80257981020641e-08	1.90932298928671e-09	2.90337446411089e-07	3444268	8.70974533729862e-05	0	0.89352844665401	0.00336697120757139	0.0965283619061056	0.00657622023231308
0	6.69087463995601e-08	2.21018327278947e-10	7.51750103466283e-09	7.25003249226125e-11	7.47197660864245e-08	13383340	2.24156794197405e-05	0	0.895462471364943	0.00295796331888014	0.100609268850865	0.000970296465312206
0	1.00273807905815e-06	5.87069469653e-09	4.09443518683926e-08	3.99308761692409e-10	1.04995243438476e-06	952424	0.000314936292835966	0	0.95503191022717	0.00559139109951207	0.0389963873862387	0.000380311287078819
0	4.99547582511844e-07	2.07264358686597e-09	2.33380443748911e-08	2.8092951349873e-10	5.252391999871e-07	1903894	0.000157559387605866	0	0.951085871968644	0.0039460946306309	0.0444331732579447	0.000534860142779956
0	4.52336984214869e-06	1.52714332723651e-08	1.16279795690072e-07	2.62533159469725e-09	4.65754640270582e-06	214705	0.00139629145143771	0	0.971191578364269	0.00327885799774171	0.0249658909726629	0.000563672665326975
0	4.35288996244848e-08	1.64522808429889e-10	6.491049452463e-09	2.52813772177522e-11	5.02097532625954e-08	19916449	1.5062812901756e-05	0	0.866941117930415	0.00327671015568309	0.129278656648939	0.000503515264963192
0	8.37645007471191e-07	3.92131602669565e-09	6.86802027840517e-08	1.58548776121385e-09	9.11832014043152e-07	1096693	0.000273512317600089	0	0.918639611869944	0.00430048075336612	0.0753211136769776	0.0017387936997119
0	5.08314141067117e-07	1.69998663679139e-09	2.71742762320014e-08	2.41397885774053e-09	5.3960238279365e-07	1853216	0.000161867656514936	0	0.942016116451253	0.00315044316148152	0.050359815112961	0.00447362527430435
0	4.93421106256809e-08	1.52973696154764e-10	4.97060666245862e-09	8.44795656176629e-11	5.4550170549912e-08	18331748	1.63649177187253e-05	0	0.904527155978993	0.0028042753049653	0.0911199105768266	0.00154865813921455
0	5.56408925621995e-07	2.27007953066213e-09	2.19867522153904e-08	8.19435963943332e-11	5.80747700964442e-07	1721918	0.000174209184687801	0	0.958090621276627	0.00390889111896997	0.0378593874394634	0.000141100164939526
0	4.04161474742407e-08	1.72877539784132e-10	6.35249564242527e-09	3.52667504531411e-10	4.72941881609815e-08	21144247	1.41881561198653e-05	0	0.854569008282178	0.00365536541605673	0.134318737448298	0.00745688885346736
0	1.01368516782877e-09	3.33352749130861e-12	8.73669649553008e-10	3.86664005724947e-12	1.89455498493033e-09	527828439	5.68366326447745e-07	0	0.535051859614432	0.00175953061158116	0.461147687188997	0.00204092258498988
0	2.3262096588422e-09	1.2401097482089e-11	4.02972217595092e-09	2.45626408193204e-10	6.61395934046842e-09	151195366	1.98418585684035e-06	0	0.351712119638984	0.00187498846662258	0.609275317326871	0.0371375745675219
0	1.65746524029359e-07	5.69525726410176e-10	1.22534049237818e-08	1.6274547909993e-10	1.78732200158651e-07	5594963	5.36182273233043e-05	0	0.92734562592658	0.00318647521769797	0.0685573439643507	0.000910554891370831
0	1.08834915232401e-07	3.47517496131134e-10	1.05825761062429e-08	9.21671138696968e-11	1.19857175948645e-07	8343263	3.59565084978586e-05	0	0.908038374598727	0.00289943003729734	0.0882932208479301	0.000768974516045559
0	1.58635373668048e-07	7.38996816276775e-10	1.32818334677996e-08	2.64636255084338e-10	1.72920840207209e-07	5782993	5.18749110060002e-05	0	0.917387247702229	0.00427361337934308	0.0768087493206956	0.00153038959773285
0	2.40416610348908e-09	9.73979833191279e-12	2.1976835469418e-09	2.05812197085487e-10	4.81740164584828e-09	207580782	1.44521947287313e-06	0	0.499058679394322	0.00202179495253561	0.456196868873452	0.0427226567796895
0	4.93521179014579e-07	2.84035607707373e-09	2.85879730811589e-08	3.22783837224401e-10	5.25272292010036e-07	1903775	0.000157569313638195	0	0.939553040435549	0.00540739749702895	0.0544250544260818	0.000614507641340111
0	1.92514696569339e-06	9.18728499704426e-09	1.14525182626739e-07	5.26136130361198e-10	2.04938556944753e-06	487951	0.000614627340025375	0	0.93937763317635	0.00448294607613586	0.0558826920293053	0.000256728718209445
0	1.31951395845703e-06	4.31058689351434e-09	3.20133077179125e-08	9.36456360386293e-10	1.35677430942884e-06	737042	0.00040694974244293	0	0.972537546802829	0.00317708469533814	0.0235951605918814	0.000690207909951149
0	2.8654262750233e-06	8.93763810861341e-09	3.68460837658785e-08	3.46991996266709e-09	2.91467991686045e-06	343091	0.000874023068499818	0	0.983101526328074	0.0030664218245414	0.0126415540700494	0.0011904977773356
0	1.80623189012604e-07	5.27271822157422e-10	1.02719528163583e-08	1.85083349285629e-10	1.91607497000406e-07	5219002	5.7480602519866e-05	0	0.942672869487053	0.00275183294188278	0.0536093471140981	0.000965950456965873
0	3.68348415572967e-06	9.12630792340354e-09	8.63345165135614e-08	5.02084118264584e-10	3.7794470642849e-06	264589	0.00113319371246834	0	0.974609273017193	0.00241472039908841	0.0228431606647986	0.000132845918920043
0	1.22433176513328e-09	5.4377722871593e-12	1.79806190551125e-09	8.03200490484714e-12	3.03586344783654e-09	329395580	9.10758627847841e-07	0	0.403289471404185	0.00179117815428571	0.592273643530512	0.0026457069110177
0	2.26090046804899e-07	1.02968696933446e-09	1.76923545075818e-08	4.90454937724244e-11	2.44861133775588e-07	4083947	7.34556511396978e-05	0	0.923339867453639	0.00420518746057166	0.0722546458671413	0.000200299218647636
0	2.17546973110568e-06	1.04828444486922e-08	7.04785461648416e-08	2.56207056866931e-09	2.25899319228789e-06	442675	0.000677469137235986	0	0.963026244847772	0.00464049404154036	0.0311990963077944	0.00113416480289366
0	3.4729213530404e-08	1.90635319880432e-10	1.07909484497085e-08	2.13074368282557e-10	4.59238716682755e-08	21775168	1.37770669224047e-05	0	0.756234443412469	0.00415111603084032	0.234974710487291	0.00463973006939984
0	1.65019242182016e-06	6.5363343497712e-09	5.85826482798052e-08	4.26173373673003e-09	1.71957313818646e-06	581540	0.000515739345711586	0	0.959652360911221	0.00380113773855801	0.0340681341077408	0.00247836724248009
0	1.20723045779998e-07	5.51970760384355e-10	1.99727991927864e-08	4.3566167482334e-10	1.41683477407992e-07	7057986	4.25041429016337e-05	0	0.852061567012247	0.00389580189929203	0.14096773708675	0.00307489400171064
0	1.07213125333404e-06	4.7041660424484e-09	3.97485939130698e-08	3.85983452038391e-10	1.1169699967416e-06	895279	0.000335035049372601	0	0.959856805878082	0.00421154198964277	0.0355860891778862	0.000345562954389441
0	1.51255552291222e-08	7.04813905744888e-11	4.0418281625487e-09	2.7303775911138e-11	1.92651685581565e-08	51907150	5.77953393621211e-06	0	0.785124468725103	0.00365848813425763	0.209799781940525	0.00141726120011434
0	1.62932962242943e-07	8.22767449510281e-10	2.93354039561025e-08	5.60382128567351e-10	1.93651515777123e-07	5163915	5.80937728621445e-05	0	0.841371995406767	0.00424870131384469	0.151485537504726	0.00289376577466248
0	5.8188857808905e-07	3.7284951449913e-09	6.61214995838685e-08	1.50705526587149e-09	6.53245628083781e-07	1530818	0.000195954550809674	0	0.890765361562313	0.00570764653401263	0.1012199649584	0.00230702694527365
0	5.70383754506011e-06	1.89499433908703e-08	1.17658246639343e-07	8.58505518593964e-09	5.84903079027626e-06	170968	0.00175317575758382	0	0.975176529168297	0.00323984332966304	0.0201158535248171	0.00146777397722233
0	1.92749375546614e-06	8.42176198158333e-09	4.57275713343733e-08	3.51288944243253e-09	1.98515597822453e-06	503739	0.000595370081460489	0	0.970953303724798	0.00424236789147195	0.0230347498312303	0.00176957855249962
0	9.32895870734475e-06	2.48387186932864e-08	1.34861719733079e-07	1.37019837477875e-08	9.50236112951891e-06	105237	0.00284666243390286	0	0.981751648899611	0.00261395229614305	0.0141924431091273	0.00144195569511903
0	4.82341210319669e-06	3.085764753658e-08	1.030778128333e-07	3.13204120644801e-10	4.95766076768721e-06	201708	0.00148619643170655	0	0.972920965999625	0.00622423537683384	0.0207916228365473	6.31757869933713e-05
0	1.45228447045711e-07	5.93871066849785e-10	9.6289733109164e-09	6.83759311298397e-10	1.56135050734775e-07	6404712	4.68394218866575e-05	0	0.930146346782879	0.00380357302255332	0.0616707988731692	0.00437928132139842
0	7.1585742352869e-08	3.11307726692956e-10	9.40797741874283e-09	2.26542950831032e-10	8.15315704491359e-08	12265188	2.44591730171884e-05	0	0.878012553401365	0.00381824764294424	0.115390607183411	0.00277859177227995
0	4.5413359932655e-07	1.85124203490934e-09	2.07924981414302e-08	2.44555931609802e-10	4.77021895434499e-07	2096340	0.000143096363496964	0	0.952018353188796	0.00388083241592742	0.0435881420547608	0.00051267234051604
0	1.43026494224465e-06	4.38625404747746e-09	2.80422040743106e-08	1.23800149025191e-09	1.46393140185669e-06	683092	0.000439083316727262	0	0.977002706841768	0.00299621556168166	0.0191554085380947	0.00084566905845572
0	7.51613758802669e-08	3.05749186574477e-10	1.51101270432268e-08	6.65074766133706e-10	9.12423268762019e-08	10959826	2.73723246936308e-05	0	0.823755579822578	0.00335095779603822	0.165604358859988	0.00728910352139619
0	1.93279617622966e-07	6.8533191560177e-10	9.7026740421197e-09	1.27226765657379e-09	2.04939891237261e-07	4879480	6.14800837116514e-05	0	0.943103933822254	0.00334406303948094	0.0473439991772358	0.00620800396102907
0	6.12605894861408e-07	2.33182085381951e-09	4.49513250427967e-08	1.3703012365791e-09	6.61259341994603e-07	1512266	0.000198358192580739	0	0.926423047595156	0.00352633332451058	0.0679783591521094	0.00207225992822387
0	1.73410492580845e-07	4.54482313704549e-10	9.13091589014145e-09	6.58197070783443e-10	1.83654087855474e-07	5445019	5.50947136359614e-05	0	0.944223428978665	0.00247466483872769	0.0497180106185656	0.00358389556404216
0	7.91206347693541e-06	3.0610961165754e-08	1.93781892165305e-07	1.18243735272166e-09	8.1376387676192e-06	122886	0.00243832401038502	0	0.972280006876027	0.0037616515109468	0.0238130368893235	0.000145304723702746
0	7.54477480496746e-07	3.65661257380087e-09	3.24550518156368e-08	1.44597659896649e-09	7.9203512148515e-07	1262570	0.000237582403378234	0	0.952580838943127	0.00461673033759455	0.0409767836491646	0.00182564707011367
0	4.39103429503782e-07	1.03382713670226e-09	1.1333390414821e-08	6.38046049884638e-11	4.51534451660294e-07	2214670	0.000135451191726754	0	0.972469382766248	0.00228958639346539	0.0250997246680693	0.000141306172217544
0	1.22548538442161e-06	5.0836485171788e-09	3.63801243112502e-08	4.11448809681181e-09	1.27106364534685e-06	786743	0.000381246642966904	0	0.964141637523742	0.00399952318342922	0.0286217959615411	0.00323704333128735
0	2.38750742559751e-06	7.18543114601311e-09	5.16393714824797e-08	1.23214766440005e-09	2.44756437589041e-06	408569	0.000734000700937099	0	0.975462565608292	0.00293574756063325	0.0210982689530663	0.000503417878008542
0	8.97482237142032e-07	3.62277278572757e-09	5.19584238081476e-08	1.87230694032132e-09	9.54935740676228e-07	1047191	0.000286439827265395	0	0.939835214992046	0.00379373462675314	0.0544103876260342	0.00196066275516661
0	3.52743308890885e-06	1.71440998525017e-08	1.19576050444047e-07	4.55399588216344e-09	3.66870723508756e-06	272576	0.00110000873579119	0	0.961492117760838	0.00467306294940499	0.0325935112239048	0.00124130806585191
0	1.45608336662686e-06	6.39909135777761e-09	4.37083887842413e-08	4.92395213309156e-10	1.50668324198219e-06	663710	0.000451903174084833	0	0.966416381396292	0.00424713780539496	0.0290096734113393	0.000326807386973629
0	6.25449244933709e-08	1.73465006269065e-10	8.82439037186863e-09	6.95680511287128e-10	7.22384603827957e-08	13843041	2.16713040879224e-05	0	0.865811981068558	0.0024012832686337	0.122156401522232	0.00963033414057662
0	2.29529911049787e-09	9.92105843973043e-12	1.60478825995224e-09	2.88053322324335e-10	4.19806175121417e-09	238205167	1.25941774320459e-06	0	0.546752107644443	0.00236324738121374	0.382268855261144	0.0686157897131991
0	7.51475818975045e-06	3.47028713741674e-08	1.75117893541391e-07	3.01347720253658e-09	7.72759243186855e-06	129406	0.00231560153574883	0	0.972457884652357	0.00449077402569175	0.0226613780534292	0.000389963268521903
0	1.51421316326903e-06	6.96772934054993e-09	4.16245876944107e-08	5.36720413725411e-10	1.56334220071772e-06	639655	0.000468893062084641	0	0.968574354721486	0.00445694444719211	0.0266253848167734	0.000343316014548195
0	1.56430369658348e-06	6.05717776541789e-09	3.86485011970951e-08	1.14123409534154e-10	1.60912349895553e-06	621456	0.000482620939126432	0	0.972146449665834	0.00376427152381378	0.0240183560939739	7.09227163783458e-05
0	4.15435991997482e-06	1.8057461210051e-08	1.17158848096056e-07	2.47869830658362e-09	4.29205492758751e-06	232989	0.00128679061558112	0	0.967918628737101	0.00420718315928002	0.0272966795795199	0.000577508524099169
0	5.25138772766878e-06	2.2046937012131e-08	1.31446213564209e-07	3.84232600909988e-10	5.40526511084603e-06	185005	0.00162026985898756	0	0.971531945238267	0.00407878921015221	0.0243181806754407	7.10848761403025e-05
0	2.6755614234815e-06	9.86552750105429e-09	4.90912148939425e-08	1.65163903568226e-10	2.73468332978006e-06	365673	0.00082006967962911	0	0.978380712071946	0.00360755755286947	0.0179513343864537	6.03959887309911e-05
0	1.1977869748853e-08	4.24978412614197e-11	4.23790403362423e-09	5.28887615787314e-11	1.63111603853174e-08	61307717	4.89333619979604e-06	0	0.734335845267941	0.00260544561254358	0.259816219907875	0.00324248921164062
0	3.6762393709551e-09	1.54790788581891e-11	2.02652091496538e-09	2.71439367209263e-11	5.74538330149959e-09	174052791	1.72361350947448e-06	0	0.639859723544567	0.00269417688009587	0.352721621625564	0.00472447794977256
0	1.93504142161123e-06	7.68188447228806e-09	4.11137374263595e-08	2.29628884635304e-09	1.98613333235623e-06	503491	0.000595663113666212	0	0.974275689394736	0.00386775869834213	0.0207003914372579	0.00115616046966437
0	1.91392829134164e-06	8.09143170765045e-09	5.27712082906481e-08	9.11234787328092e-10	1.97570216612727e-06	506149	0.000592535616730228	0	0.968733204910781	0.00409547139562594	0.0267101029676397	0.000461220725952978
0	4.98847949807185e-07	2.5578355223492e-09	5.37135163603257e-08	7.20930068780639e-11	5.55191394696738e-07	1801181	0.000166543594743773	0	0.898515277023828	0.00460712386175647	0.0967477465850594	0.000129852529356013
0	5.25079375874994e-08	1.86970930448256e-10	5.40939961673735e-09	1.04327070264868e-11	5.81147408417115e-08	17207338	1.74342707699449e-05	0	0.903521840190538	0.00321727203357086	0.093081368657757	0.000179519118133944
0	6.69671131058584e-07	2.52317962297157e-09	2.40069207098497e-08	2.54745596330806e-10	6.96455976987736e-07	1435841	0.000208915040069146	0	0.961541221822806	0.00362288458472947	0.0344701194376747	0.000365774154789531
0	1.95406365849373e-06	7.08900923908393e-09	7.85750809848342e-08	9.16759251621839e-10	2.04064450796927e-06	490041	0.000612006624514883	0	0.957571811681349	0.00347390699918551	0.0385050314633328	0.000449249856132043
0	2.6707350529945e-07	8.81773351419861e-10	2.01594337087025e-08	5.32022410165286e-10	2.88646734769738e-07	3464442	8.6590283769894e-05	0	0.925260788113549	0.00305485302691291	0.0698411978392351	0.00184316102030288
0	8.86480050242817e-07	5.78932157235374e-09	6.28609050826498e-08	3.1217424803447e-10	9.55442451145855e-07	1046636	0.000286591797004854	0	0.927821502152922	0.00605930955382049	0.0657924556390195	0.00032673265423792
0	6.31334124594506e-07	2.64159398441918e-09	4.92681033666405e-08	1.10371297574688e-09	6.84347534921312e-07	1461246	0.000205283257258548	0	0.922534373806282	0.0038600182650222	0.0719928119158134	0.00161279601288224
0	6.18969687650177e-07	2.54382183471573e-09	2.81535071394201e-08	9.58165913007794e-11	6.49762833215613e-07	1539023	0.000194909915881114	0	0.952608638119475	0.0039150005273872	0.0433288974072141	0.000147463945924073
0	1.27777944854783e-06	7.2679888027826e-09	5.37975510889674e-08	4.50105972950603e-12	1.33884948949931e-06	746910	0.000401574463102738	0	0.954386179006336	0.00542853312473578	0.040181925982648	3.36188627983067e-06
0	3.25689427970534e-06	1.19285996214354e-08	5.6267468521427e-08	1.67303741406352e-09	3.32676338526226e-06	300592	0.000997532808697854	0	0.978997873468714	0.00358564714108605	0.0169135769531115	0.000502902437088
0	7.71903431885685e-07	2.73248278306804e-09	2.30696119609816e-08	1.71224157302429e-09	7.99417768202759e-07	1250910	0.00023979667050622	0	0.965582030558401	0.00341809113051262	0.0288580175204842	0.0021418607906023
0	1.36747140801256e-07	6.22066677322103e-10	2.01299968479581e-08	6.92492402347104e-10	1.58191696728883e-07	6321444	4.74563866905697e-05	0	0.864439434110249	0.00393235985317378	0.12725065388519	0.00437755215138713
0	4.84669843475957e-08	2.60576305214759e-10	1.86079325865776e-08	5.50997130986103e-10	6.78864903703742e-08	14730471	2.03657403937685e-05	0	0.713941523315908	0.00383841179287824	0.274103617451082	0.00811644744013103
0	2.327249793077e-06	1.07955824774762e-08	5.4462255125438e-08	3.7981637024481e-10	2.39288744705016e-06	417905	0.000717609488083415	0	0.972569686027617	0.00451152957101449	0.0227600571822033	0.000158727219164876
0	2.40934814081011e-10	1.20231692667404e-12	6.43497037997283e-10	1.7675136149514e-11	9.03309305154483e-10	1107040517	2.70992759787703e-07	0	0.266724601093096	0.00133101355185135	0.71237729349775	0.0195670918573026
0	3.32593623248694e-07	8.87591525753161e-10	1.15090799881288e-08	1.23396329745857e-09	3.46224258060035e-07	2888301	0.000103861901366464	0	0.960630618756422	0.0025636318226993	0.0332416915343151	0.0035640578865638
0	6.96424187808712e-07	2.06796725375281e-09	2.28948522097643e-08	1.1229946721753e-09	7.22510001944405e-07	1384064	0.000216729589629816	0	0.963895566752722	0.00286219879058773	0.0316879380882619	0.00155429636842828
0	1.07206120692084e-07	4.54681407427912e-10	1.25427249543239e-08	8.73193462146213e-10	1.21076720515982e-07	8259226	3.63223586872241e-05	0	0.885439581078948	0.00375531650915416	0.103593200252465	0.00721190215943246
0	9.20040038978141e-08	4.260893762657e-10	1.25283785197352e-08	1.30023020473039e-10	1.05088494814288e-07	9515790	3.15260531437156e-05	0	0.875490738166944	0.00405457683087653	0.119217413303666	0.00123727169851291
0	6.43813568291843e-06	3.90559383611202e-08	1.29321579429318e-07	3.09701825339889e-10	6.60682290253421e-06	151359	0.00198009044754999	0	0.974467724940671	0.00591145531479879	0.0195739436847495	4.68760597807299e-05
0	1.04188508280478e-08	3.42326237353243e-11	2.39926207544513e-09	4.23517628977403e-11	1.2894697290126e-08	77551258	3.86840174360081e-06	0	0.807994991555634	0.00265478304492945	0.186065792896304	0.00328443250313217
0	1.4468614519383e-07	7.18093992659212e-10	1.88631112709654e-08	2.31179918404625e-10	1.6449853037586e-07	6079082	4.93483454891974e-05	0	0.879558892491256	0.00436535202483847	0.114670393880514	0.00140536160339188
0	9.76674289794826e-08	4.05076999407443e-10	1.5002436541194e-08	3.0564174929154e-11	1.13105506695013e-07	8841303	3.39310782693225e-05	0	0.863507284776514	0.00358140829075392	0.132641079816279	0.000270227116453046
0	1.31028466662671e-07	6.67446711460641e-10	1.95711064162954e-08	8.71684799853339e-11	1.51354188270412e-07	6607019	4.54052290854712e-05	0	0.865707570830964	0.00440983311454961	0.129306672249659	0.000575923804827898
0	3.67778044519883e-06	1.55712898437911e-08	9.0485616866728e-08	9.76597647899712e-10	3.78481394955725e-06	264214	0.00113480195832982	0	0.971720273232733	0.00411414934824278	0.0239075468629873	0.000258030556036699
0	7.16764720201035e-06	2.08621605561077e-08	1.20958914750204e-07	1.56014974726119e-08	7.32506977478928e-06	136517	0.00219511618187518	0	0.978509068497788	0.00284804939714145	0.0165130051274745	0.00212987697759653
0	1.15648044537678e-06	3.95224280688278e-09	2.61246851956659e-08	4.44984347519544e-10	1.18700235772685e-06	842458	0.000356037522256103	0	0.974286561310191	0.00332959979494184	0.0220089581335758	0.000374880761291583
0	5.85456443602376e-07	2.30373564415139e-09	2.50437533714343e-08	8.75621690024009e-10	6.13679554307985e-07	1629515	0.000184086976686815	0	0.954010019549314	0.00375397164200654	0.040809170186018	0.00142683862266098
0	8.72628780079943e-08	4.92661087025965e-10	1.48072041741565e-08	1.27394505833501e-10	1.0269013777501e-07	9738033	3.08065683651826e-05	0	0.849768827841906	0.00479755016110081	0.14419305003367	0.00124057196332346
0	3.16039919327969e-07	1.7469749416305e-09	2.76632931422908e-08	5.27180023869312e-10	3.4597736743576e-07	2890362	0.000103787841849723	0	0.913469923395063	0.00504939081587432	0.0799569444305552	0.00152374135850721
0	1.70112914898531e-07	5.91163969376907e-10	1.21388952059845e-08	5.24758940181455e-10	1.83367733014074e-07	5453522	5.50088119020131e-05	0	0.927714555349138	0.00322392582195219	0.0661997343068688	0.00286178452204118
0	2.46921773825561e-07	1.1317906744672e-09	1.87844837625115e-08	6.37529897298313e-10	2.67475578159838e-07	3738659	8.02394648171667e-05	0	0.923156332717619	0.00423137948613336	0.070228780854476	0.00238350694177148
0	1.14770695599824e-06	3.71207924303238e-09	4.32150629729897e-08	2.05892616660326e-09	1.19669302438087e-06	835636	0.000358943686406321	0	0.959065468432918	0.00310194775719771	0.0361120705916606	0.0017205132182236
0	3.46753724215806e-07	1.67796409393359e-09	2.16774647472128e-08	6.00655387181936e-10	3.70709808444134e-07	2697528	0.00011120677920462	0	0.935377797720347	0.00452635472737014	0.0584755629698415	0.00162028458244167
0	1.61450490316967e-06	4.63388847010852e-09	4.33960618693255e-08	9.86313411337106e-11	1.66263348485024e-06	601455	0.000498666084838839	0	0.971052801402648	0.00278707755637793	0.0261007986815773	5.93223593969627e-05
0	2.18263210492377e-08	1.01046157624029e-10	8.7081778828557e-09	1.19377454353419e-10	3.07549225440708e-08	32515120	9.22643432177406e-06	0	0.709685450124651	0.00328552795017557	0.283147449660364	0.00388157226480915
0	1.99682938548714e-06	6.6690245283263e-09	6.35727482153581e-08	1.06878152894666e-09	2.06813993975977e-06	483526	0.000620250188776539	0	0.965519473367496	0.00322464858403197	0.0307390940976376	0.000516783950834006
0	3.79197721937375e-09	1.79393916461334e-11	2.46729869761182e-09	6.81176756913686e-12	6.28402707620084e-09	159133624	1.88520635968636e-06	0	0.603431075867719	0.00285476039943784	0.392630182475835	0.00108398125700869
0	4.9775722583149e-08	2.32544336669548e-10	8.8810301206373e-09	3.12310024945047e-10	5.92016070654009e-08	16891433	1.77603249236213e-05	0	0.840783300496573	0.00392800716393819	0.150013328368372	0.0052753639711171
0	1.58537809238575e-06	5.058354293434e-09	3.12494391516405e-08	4.71691935013926e-09	1.62640280518097e-06	614854	0.000487802224122147	0	0.974775798059049	0.00311014852982326	0.0192138374651681	0.0029002159459596
[truncated: 8,151 more rows]
