# Supplementary material for: Quantitative Risk Assessment for African Horse Sickness in Live Horses Exported from South Africa
Source: PLoS One. 2016 Mar 17;11(3):e0151757. doi: 10.1371/journal.pone.0151757 (PMC4795756; doi:10.1371/journal.pone.0151757)
Supplement: S1 Dataset — (ZIP) [file pone.0151757.s001.zip › simulation_results_3.xls]

Detailed Results
EN.NoPAQ
Thu Oct 01 14:26:57 2015
Pathway 1	Pathway 2	Pathway 3	Pathway 4	Pathway 5	Overall probability	Horses/case	Probability per year	Pathway 1 proportion	Pathway 2 proportion	Pathway 3 proportion	Pathway 4 proportion	Pathway 5 proportion
5.65477579973884e-09	9.2984705941982e-07	4.14070631320064e-09	8.75549986009814e-07	2.8580780525374e-08	1.84377330806795e-06	542366	0.00055297955274991	0.00306695827247026	0.504317453426087	0.00224577842356314	0.474868565554453	0.0155012443234268
1.16828939683546e-05	0.00016056210059205	7.17903645851495e-07	1.27133554276417e-05	2.54573208016453e-07	0.000185930826841914	5378	0.0542570162731352	0.062834626010069	0.863558256149564	0.00386113297103705	0.0683768025108129	0.00136918235851713
7.76513193044533e-06	6.97942929838594e-05	2.86005640396981e-07	3.30720596021493e-06	1.12935063789924e-07	8.12655715787066e-05	12305	0.0240858545261251	0.09555254186485	0.858842085621251	0.00351939492753067	0.0406962739074796	0.00138970367888873
4.68319547484654e-05	0.000269742911031099	1.191795690223e-06	8.83947629788974e-06	7.4188633561222e-07	0.000327348024103289	3055	0.0935509760126827	0.143064724086095	0.824024863965533	0.00364076029934107	0.0270032981628769	0.00226635348615433
2.0261740660938e-06	5.47692086330515e-05	2.52737702771122e-07	8.79659836756833e-06	5.86922292402363e-07	6.64316410618871e-05	15053	0.0197328616616895	0.0305001356839317	0.82444461340386	0.00380447778695808	0.132415792037615	0.00883498108763551
0.000409047155520398	0.000899697036979779	4.1128467091557e-06	1.16537873022309e-05	1.21576113776678e-07	0.00132463240262534	755	0.32810496669319	0.308800505490951	0.679205064889425	0.00310489664982095	0.00879775194924556	9.17810205576444e-05
7.3402184443761e-05	0.000278518677027667	1.16176985141932e-06	5.67370865071663e-06	1.57985661987638e-07	0.000358914325635552	2786	0.102097350997149	0.204511715473555	0.776003232900991	0.00323690019717686	0.0158079748994968	0.000440176528779906
4.57251064203324e-06	8.47547671714818e-05	3.95044996556178e-07	9.42930589462623e-06	1.84434018164968e-07	9.93360627228624e-05	10067	0.0293625894935835	0.046030721539569	0.853212467338665	0.00397685378026622	0.0949232900536137	0.00185666728788638
4.88837162155332e-05	0.000367385987118392	1.24561494128541e-06	1.20694495560454e-05	9.21863661624515e-08	0.000429676954197419	2327	0.120965196396264	0.113768531772531	0.855028373128882	0.00289895683051482	0.0280895901866312	0.00021454808144096
2.19884140414919e-08	1.98160669971914e-06	1.03279766415893e-08	1.19690651034493e-06	3.37779910913847e-10	3.21116738065807e-06	311413	0.00096288788660126	0.00684748299759626	0.617098539196374	0.00321626854576257	0.37273252012782	0.000105189132447099
3.04650312131164e-08	1.96668241731923e-06	9.5554749152832e-09	7.93202554538032e-07	9.76844158618373e-09	2.80967391957185e-06	355913	0.000842548216759886	0.0108429063603789	0.699968207563006	0.00340091953330275	0.28231124936338	0.0034767171799325
2.7262891129607e-06	5.17637307523994e-05	1.50478649822287e-07	3.67704365938466e-06	4.06996761397078e-08	5.83582418507067e-05	17136	0.0173556092367464	0.0467164367277402	0.886999489889062	0.00257853295524639	0.0630081294907984	0.000697410937153085
1.0619076896588e-06	1.3310878737572e-05	6.78534657350816e-08	1.09372554146879e-06	1.97499631924498e-08	1.55541153976271e-05	64292	0.00465540078138005	0.0682718150477913	0.855778576749061	0.00436241239057754	0.070317437765419	0.00126975804715084
1.76160606994803e-06	1.60693163382142e-05	4.55348274853795e-08	5.34121606167142e-07	1.49829469675819e-08	1.84255617887823e-05	54272	0.00551246973291175	0.0956066409340374	0.872120835305948	0.00247128570663727	0.028988077122963	0.000813160930414814
9.37134834325078e-06	0.000120390771164326	5.00997034098476e-07	8.28782091230833e-06	2.57884349501074e-07	0.000138808821803485	7204	0.0407902753154461	0.0675126279547134	0.867313543909813	0.00360925932220468	0.0597067304846202	0.00185783832864865
1.00784724480572e-07	4.21366117575231e-06	1.53712719876991e-08	8.26409385673557e-07	1.77843345119908e-08	5.17401089240612e-06	193274	0.00155100323262558	0.0194790321428378	0.814389699476025	0.00297086193039513	0.159723163104754	0.00343724334598769
2.82950641375829e-08	3.08111291367782e-06	1.30730732806887e-08	1.83089680202503e-06	3.08291579024469e-08	4.98420701102357e-06	200634	0.0014941484766926	0.00567694401035164	0.618175149399557	0.00262289934021098	0.367339638577539	0.00618536867234087
1.67914959669983e-05	0.000129534986201244	5.07165963107176e-07	5.03529081870034e-06	4.62681616392421e-08	0.000151915207111689	6583	0.0445549481900305	0.11053202826925	0.852679522110049	0.00333848054286167	0.0331454033762291	0.000304565701610276
4.84011689247675e-05	0.000292607301554493	5.91717566326144e-07	4.60740851113474e-06	8.98559820219359e-08	0.000346297452538744	2888	0.0986910904113717	0.139767614719465	0.844959439953595	0.00170869742756754	0.0133047715983971	0.000259476300975338
6.04913332520459e-07	2.61491432798748e-05	9.97267447271099e-08	5.54893839615109e-06	7.3208671472882e-07	3.31348084680023e-05	30180	0.00989136270388669	0.0182561288412038	0.789174420764393	0.00300972751429706	0.167465534062453	0.0220941888176533
0.000130578995162286	0.000449675448079439	1.79630182042931e-06	7.96563520102788e-06	2.09975070612255e-07	0.000590226355333794	1694	0.16232089568085	0.22123545311432	0.761869482810762	0.00304341174228561	0.0134958988683639	0.00035575346426797
0.000601633398028254	0.00116879497903358	5.89195682274368e-06	1.47500886335852e-05	4.58522284478556e-07	0.00179152894480265	558	0.416050455104617	0.335821198855668	0.652400834730771	0.00328878684312451	0.00823324048231332	0.000255939088122892
7.39158304198934e-05	0.000270598360724588	1.03989007141611e-06	4.89945617890756e-06	1.03898546100174e-07	0.000350557435940905	2853	0.0998426239519317	0.210852267964311	0.771908774373292	0.00296638999719123	0.0139761867146172	0.000296380950588904
1.39678308203538e-06	4.68571645384323e-05	1.53021044365926e-07	6.61034712198468e-06	3.58953460053868e-07	5.53762692468722e-05	18058	0.0164761002836219	0.0252234955700682	0.846159648811643	0.00276329638032756	0.119371478286397	0.00648208095156469
9.14880512797651e-06	0.000121264303218216	3.72375197159674e-07	6.35609661269007e-06	4.64265202194034e-08	0.000137188006676262	7289	0.0403236870086016	0.066688082651175	0.883927875010076	0.00271434220950823	0.0463312848308181	0.000338415298422998
3.77786136136303e-07	1.10966445782658e-05	4.39844852975828e-08	1.66161528306673e-06	6.72377694856635e-08	1.3247268252252e-05	75487	0.0039663200908524	0.0285180407720723	0.837655308775025	0.00332026833457573	0.125430787044284	0.00507559507404351
1.06950403797898e-05	8.81812826467901e-05	3.54591622211079e-07	3.7616732400293e-06	1.56387707672974e-07	0.000103148975596493	9695	0.0304723537761823	0.103685376591887	0.854892471174363	0.00343766499047164	0.0364683528680355	0.00151613437524328
2.71893538695353e-07	8.56661451000646e-06	2.46015620296492e-08	9.96859935050343e-07	9.17699552097064e-09	9.86914654130277e-06	101326	0.00295637984935226	0.0275498532276796	0.868019790176874	0.00249277502636026	0.101007714383249	0.000929867185836642
3.39607104488061e-06	3.88090282742542e-05	1.27682133836266e-07	1.8768188987339e-06	6.41145305741879e-08	4.42737148822792e-05	22587	0.0131945865687919	0.0767062590955048	0.876570407011131	0.00288392636976056	0.0423912676793496	0.00144813984425441
5.10766462185199e-05	0.000240870897863594	1.10039852820236e-06	6.67954845740639e-06	5.33409701368345e-07	0.000300260900769091	3330	0.0861527064979996	0.170107550092908	0.80220533957843	0.00366480792332198	0.0222458150238587	0.00177648738148079
0.000105186367125139	0.000649779776470463	2.81898613571804e-06	2.24798370172111e-05	8.30426976823568e-07	0.000781095393725355	1280	0.208970630485861	0.134665199628772	0.831882740175185	0.00360901646375505	0.0287798868074178	0.00106315692487051
3.77264307393523e-05	0.000133564948073786	4.89038922051685e-07	2.22709640320154e-06	8.55895412008052e-09	0.000174016073092512	5747	0.0508698682998747	0.216798540898552	0.767543742943672	0.00281030891779576	0.0127982223918911	4.91848480888909e-05
3.6186389871034e-07	7.95760438213301e-06	2.60431810635635e-08	7.36463364891802e-07	9.22327320502537e-09	9.09119810000375e-06	109997	0.00272365592798995	0.039803763456677	0.875308655096817	0.00286465884662141	0.0810083948001858	0.00101452779969909
6.26625826282497e-05	0.000239996423520108	1.22213602422098e-06	6.0236084982822e-06	8.54342790712999e-08	0.000309990184949932	3226	0.0888169533584462	0.202143763481965	0.77420652385775	0.00394249909692584	0.0194316103887454	0.000275603174613734
1.68866330304058e-07	1.32232330160291e-05	5.83667144113683e-08	5.88236287586707e-06	1.00720464879017e-07	1.94335494014906e-05	51457	0.00581315929229498	0.00868942295693577	0.680433241650381	0.00300339959548982	0.302691122158873	0.00518281363832034
3.66830366146241e-06	6.20121865177493e-05	2.88739918485518e-07	6.28226221412386e-06	1.64249163466911e-07	7.2415741475288e-05	13809	0.021491210036804	0.0506561637943626	0.856335725553692	0.00398725349769499	0.086752715447479	0.00226814170677187
1.0470026537252e-06	1.76166950191981e-05	4.49851571248265e-08	9.73461035956557e-07	4.50681513541205e-09	1.96866506811401e-05	50796	0.00588864689138968	0.0531833815047184	0.894854858987008	0.00228505893935134	0.0494477730988103	0.000228927470111998
1.34693086142216e-05	0.000141425811349718	7.45233337361212e-07	1.00753752884334e-05	3.26598607886383e-07	0.00016604232719762	6023	0.048596326771967	0.0811197291771918	0.851745538240954	0.00448821303542831	0.0606795595947166	0.00196695995170961
8.88825461839063e-06	6.71776839008272e-05	3.54831237243304e-07	3.44979615900133e-06	1.1428277361305e-08	7.98819941928237e-05	12518	0.0236806619690955	0.111267310089125	0.840961528059375	0.00444194265339435	0.0431861547005702	0.000143064497535187
9.56829516946574e-06	7.50136519831883e-05	2.67549698123625e-07	2.69841590715704e-06	5.90021316137257e-08	8.76069148895484e-05	11415	0.0259408281314628	0.109218492416142	0.856252638022498	0.00305397922596569	0.0308014031832887	0.000673487152105669
3.11693496049262e-06	8.19260107152346e-05	3.7111806328358e-07	1.2568485202028e-05	1.11401812043733e-06	9.90965670614761e-05	10091	0.0292928410332065	0.0314535109834731	0.826729049699679	0.00374501432580758	0.126830682179241	0.0112417428117992
3.31737081371821e-05	0.000271610499604208	1.33729898347307e-06	1.41087790745811e-05	1.99829588353029e-07	0.000320430115387798	3121	0.0916671922945881	0.103528683928581	0.847643484681501	0.00417344974536684	0.0440307524076072	0.000623629236943558
4.1948411537125e-05	0.00035375285298928	1.83836500075049e-06	1.99919268256969e-05	5.08951924025139e-08	0.000417582451545255	2395	0.11776859991567	0.100455398405502	0.847144921153236	0.00440240003847782	0.0478753998203642	0.000121880582419537
4.51412907868608e-06	9.86409108865988e-05	3.92501116457215e-07	1.10510274338626e-05	4.00938486475757e-07	0.00011499950700208	8696	0.0339134340362799	0.0392534646135867	0.857750728312377	0.00341306781819608	0.0960963026881729	0.00348643656766723
1.25673237290633e-05	0.00015803305697912	9.58881047440482e-07	1.55336636025063e-05	2.03592622553332e-07	0.000187296517980683	5339	0.0546444870439693	0.0670985444073202	0.843758649028481	0.00511958822181295	0.0829362113614324	0.00108700698095375
2.26158328562734e-06	5.4427168952181e-05	2.70813940088291e-07	8.39043989069261e-06	1.91699280368792e-07	6.5541705348958e-05	15257	0.0194710970268428	0.0345060183220163	0.830420396637517	0.0041319330744664	0.128016807710756	0.00292484425524396
2.07771783876953e-05	0.00021352061494711	7.59038881249828e-07	1.00511121020387e-05	3.14359192541766e-07	0.000245422303510635	4075	0.0709899548354107	0.0846588842598607	0.870013083133892	0.00309278688363764	0.0409543548335377	0.00128089088907172
3.79753289105312e-06	2.46248308073045e-05	1.30605931768535e-07	1.08905022142992e-06	1.68089851233858e-08	2.96588288366795e-05	33717	0.00885831249697056	0.12804055453318	0.830269831047767	0.00440361055683401	0.0367192591260742	0.00056674473614406
1.20740191720407e-07	1.27649379886122e-05	4.94119002142015e-08	6.72553947678476e-06	3.14566120929257e-07	1.99751956782608e-05	50062	0.00597469863060063	0.00604450607969813	0.639039446432276	0.00247366288721652	0.336694547833853	0.0157478367669561
3.60416046433252e-06	6.91505800706055e-05	3.44086704659306e-07	8.49917117853522e-06	1.5191875882222e-07	8.17499171769548e-05	12232	0.0242276596978571	0.0440876344440937	0.845879512280399	0.00420901594205289	0.103965502009476	0.00185833532397811
3.40731043236931e-05	0.000268982422421695	1.10582831205073e-06	1.12477435285242e-05	1.46091658500669e-07	0.000315555190244463	3169	0.0903373809189506	0.107978272508516	0.852410071953852	0.00350438955288307	0.0356442989253654	0.000462967059383464
3.56691444173552e-06	5.14861998614263e-05	2.44400796624191e-07	4.53906363931321e-06	5.83687091682919e-08	5.98949474482675e-05	16696	0.0178085421461296	0.0595528436654249	0.859608398619867	0.00408049104367752	0.0757837485913763	0.000974518079654485
5.63181127577631e-06	0.000104596215214204	3.84640693870632e-07	9.20257202054268e-06	1.0975932711417e-07	0.000119924998531508	8339	0.0353400826713755	0.0469611119010908	0.872180250114604	0.00320734374467868	0.0767360611484591	0.000915233091166831
3.30456646279773e-05	0.000166120492750462	7.54756461521289e-07	4.88225568345208e-06	4.46348247797133e-08	0.000204847804348192	4882	0.0596100380030289	0.161318129491921	0.810945927778151	0.00368447425601099	0.0238335758539711	0.000217892619946489
1.76592423225103e-05	0.000141406701752863	5.77969208799762e-07	5.95712525634872e-06	6.4899172584905e-08	0.000165665937713106	6036	0.0484888733823994	0.106595493112723	0.853565335788852	0.00348876309021753	0.0359586607759106	0.000391747232296447
2.9667658181733e-07	1.64165877412205e-05	5.46696345814655e-08	3.89298857125184e-06	1.28606643606897e-07	2.0789529172478e-05	48101	0.00621751434771467	0.0142704810366789	0.789656543206058	0.00262967160669705	0.18725717831097	0.00618612583959578
1.70104030456185e-05	0.000174827781557233	6.22758319966468e-07	8.2440193271561e-06	1.4794757824352e-07	0.000200852909828218	4979	0.0584821058293686	0.0846908469494758	0.870426929372132	0.00310056907066514	0.0410450579690725	0.000736596638654893
4.94697289391484e-06	8.68080197654876e-05	3.83944010513872e-07	8.67544930962276e-06	7.92677162298029e-08	0.000100893653695769	9911	0.0298160857533916	0.0490315566213091	0.860391279190319	0.00380543271504076	0.0859860753559625	0.000785656117369125
0.000162844268789377	0.000759196376778094	2.97470159233865e-06	1.78940596538303e-05	9.50600938454115e-07	0.000943860007752095	1059	0.246699994785383	0.172530107698078	0.804352732971707	0.0031516343185503	0.0189583831361252	0.00100714187553944
3.56460117032039e-05	0.000203132482272532	6.60096394772645e-07	4.84196311028084e-06	4.33107983325424e-07	0.000244713661464114	4086	0.0707923847431911	0.145664167214592	0.830082313579046	0.00269742355544561	0.0197862394821422	0.00176985616877355
6.94736574029327e-06	5.8892870181307e-05	3.16384222926436e-07	3.4499837074093e-06	4.95968588571609e-11	6.96066534487949e-05	14366	0.0206661886685121	0.0998089319924566	0.846081046327428	0.00454531581753431	0.0495639933321493	7.12530432074947e-07
5.44435681918553e-07	2.53147426145142e-05	7.16095496381689e-08	4.2860023160239e-06	1.67262689315087e-07	3.03840528514099e-05	32912	0.00907393543932511	0.0179184681049977	0.833158852715052	0.00235681362155233	0.14106091563835	0.00550494992004746
1.54923612060721e-05	0.000185814970927196	1.2169345928084e-06	1.88078069814472e-05	5.66973599996175e-08	0.000221388771067524	4517	0.0642659564190283	0.0699780803306726	0.839315246347895	0.00549682166326871	0.0849537530325368	0.000256098625626884
1.77184352198843e-06	2.83796324570535e-05	1.31003565422106e-07	2.69901360930987e-06	1.63951905773392e-07	3.31454450595473e-05	30170	0.00989452221788811	0.053456621831604	0.856215157348716	0.0039523851674567	0.0814293971452476	0.00494643850697568
1.52173677375229e-05	0.000125852238764935	4.6109828050643e-07	4.9080528883464e-06	8.8871478313771e-08	0.000146527629149625	6825	0.0430092082884123	0.103853231133521	0.858897666571967	0.00314683505890609	0.0334957503702909	0.000606516865314329
1.16544669235375e-07	1.34328047663929e-05	3.02285680702073e-08	4.48651046012713e-06	2.5467291033456e-07	1.83207613741602e-05	54583	0.0054812018552528	0.00636134420700171	0.733201229580922	0.00164996243621414	0.244886681754119	0.0139007820217425
8.46779838366192e-06	0.000120160617508279	3.83796310911891e-07	7.01417905982389e-06	2.39621949598828e-07	0.000136266013212275	7339	0.040058169399605	0.062141675565651	0.881809151641448	0.00281652263733594	0.0514741636191939	0.00175848653637165
1.349043248249e-08	5.47218577479922e-06	2.08133832090845e-08	1.08789126382812e-05	1.42199222552534e-07	1.65276014513246e-05	60505	0.00494604922600594	0.000816236555692652	0.331093764023495	0.00125931057028341	0.658226946621427	0.00860374222910233
1.57341243826825e-05	0.000206883330051035	1.00302362404761e-06	1.70027007712829e-05	3.20907490297848e-07	0.000240944086319346	4150	0.0697407194516454	0.0653019736779454	0.858636263754708	0.0041628895706459	0.0705669976425468	0.00133187535415382
1.17526649707382e-05	6.36194231600235e-05	2.97417281958116e-07	2.07067763166959e-06	2.59173934917125e-08	7.77661004378811e-05	12859	0.0230606799509462	0.151128382477222	0.818086837346848	0.00382451068374826	0.0266269958247891	0.000333273667392067
4.34092723560715e-06	5.45438538800229e-05	2.27674897254677e-07	3.68060376731758e-06	1.02389656156963e-07	6.28954494363593e-05	15899	0.0186923188066421	0.0690181447864446	0.86721462949737	0.00361989459165961	0.0585193968769044	0.00162793424762098
2.21890706463079e-06	2.27479812685673e-05	8.77034759372019e-08	1.15628720108821e-06	2.01886492177603e-08	2.62310676594413e-05	38123	0.00783854065994816	0.0845908025338093	0.867215226002427	0.0033434962341548	0.0440808287371418	0.000769646492467258
6.23645075034976e-06	0.000119908248451324	5.90719474538065e-07	1.46364729626656e-05	6.65148576771641e-07	0.000142037040215649	7040	0.0417189175148385	0.0439072142089219	0.844204077114478	0.00415891146169478	0.103046873832654	0.00468292338225137
0.000226702546858734	0.000807106159578267	2.74646108764575e-06	1.26078806050443e-05	3.68900691006569e-07	0.0010495319488207	953	0.270229317638779	0.216003473847049	0.769015331534375	0.00261684371850881	0.0120128602270861	0.000351490672981497
2.95271749634798e-06	1.94759602890124e-05	7.78340846523496e-08	6.601560990251e-07	7.62916975487911e-09	2.31742971387927e-05	43151	0.00692825788830476	0.127413464954899	0.840412124362147	0.00335863841678543	0.0284865640183766	0.00032920824779226
1.61841425580485e-05	0.000265119853643723	1.13602353499487e-06	2.40314126416378e-05	1.10373565866241e-06	0.000307575168037067	3251	0.0881563533609773	0.0526184953789834	0.861967678781445	0.00369348261189266	0.0781318361784709	0.00358850704920821
1.2685154107242e-06	2.8625741855754e-05	7.9033703736893e-08	2.29454902339103e-06	1.26084965929813e-07	3.23939249595359e-05	30870	0.00967126448507083	0.039159052578801	0.883676241502415	0.00243976930352268	0.0708326955210648	0.00389224109419617
8.07498274655451e-06	2.98534795329602e-05	9.2625190061906e-08	4.40326256863237e-07	5.30154323726507e-08	3.85144291588125e-05	25964	0.0114880537927103	0.209661234060037	0.775124549032279	0.00240494775814981	0.011432760824458	0.00137650832507588
2.43204457398463e-06	3.97744559666563e-05	1.74140840447269e-07	3.66402728897069e-06	1.5515599457992e-07	4.61998246646388e-05	21645	0.0137646563065378	0.0526418572286512	0.860922227635628	0.00376929656576286	0.0793082509634528	0.0033583676065047
5.71176077858807e-06	6.98045523409546e-05	2.37486017690643e-07	3.73478399700529e-06	1.69840730894841e-07	7.96584238651335e-05	12554	0.023615171738396	0.0717031608390649	0.876298437176437	0.00298130450199117	0.0468849848614694	0.00213211262103794
1.22279420121137e-05	6.24996386093184e-05	2.26748832610619e-07	1.49056773666731e-06	4.20929155826681e-11	7.64449392836257e-05	13081	0.0226733650521694	0.159957508328258	0.81757718947794	0.00296617192368139	0.0194985796396151	5.50630505787899e-07
1.00497124027561e-08	3.98107793696547e-06	1.24661962446606e-08	6.35929263930747e-06	1.11889615146815e-08	1.0374075446435e-05	96394	0.00310740078245608	0.000968733305887953	0.383752552940371	0.00120166816879518	0.612998495349558	0.00107855023538762
4.66910140783974e-06	3.79339814471649e-05	1.61973961956903e-07	1.69245744912789e-06	9.48340065908151e-09	4.44669976667485e-05	22489	0.0132518071981457	0.105001498928074	0.85308168838957	0.00364256573314874	0.0380609786568404	0.00021326829236715
8.94124244282317e-06	0.000121826214154736	6.54500234219054e-07	1.14845401018325e-05	2.07092414307729e-08	0.000142927206175041	6997	0.0419748285653307	0.0625580159446547	0.852365462216736	0.00457925577456189	0.0803523724361302	0.000144893627917211
3.64326794734974e-08	2.77879282205716e-06	8.95318874681967e-09	8.7817039474552e-07	8.41265502595193e-10	3.70319035052559e-06	270037	0.00111034227553508	0.00983818708328793	0.750378068376304	0.00241769606727047	0.237138875300018	0.000227173173119711
1.77265256815133e-06	3.06164969845484e-05	1.29682022920938e-07	2.88127388290786e-06	2.81959294401498e-07	3.56820647529301e-05	28025	0.0106477178322453	0.0496790917348964	0.858036024443746	0.00363437552784244	0.0807485189788874	0.00790198931462744
1.15615140923155e-05	0.000117999280326451	3.64328336523827e-07	4.78656564026493e-06	9.30255753235747e-08	0.000134804713970879	7418	0.0396371913920689	0.0857649094883515	0.875334970496223	0.00270263795524636	0.0355074054850853	0.000690076575094181
2.30672098317891e-05	0.000187972917964088	6.86392101287347e-07	7.20245763957001e-06	2.88384268512158e-07	0.000219217361805247	4562	0.0636560649602929	0.105225287093283	0.857472767741287	0.00313110282705227	0.0328553248714338	0.00131551746694388
2.97621579259772e-06	2.45229992030357e-05	1.01039510698771e-07	1.07061186321697e-06	3.10808522460066e-08	2.87019472217951e-05	34841	0.00857374177242476	0.103693863332649	0.854401933552921	0.00352030159898162	0.0373010184620502	0.00108288305339803
7.7249976212648e-06	9.02098185179097e-05	3.97869889117388e-07	5.97993183736533e-06	2.01033345756273e-08	0.000104332721200233	9585	0.0308166305843744	0.074041945157734	0.864635921311601	0.0038134717904444	0.0573159768917442	0.000192684848476687
8.49349794294926e-06	4.83079280428785e-05	1.96359430414973e-07	1.43630514283578e-06	5.86942478491324e-09	5.84399599838634e-05	17112	0.0173797003078929	0.1453371621968	0.826624933627904	0.00336001993275135	0.0245774491158512	0.000100435126693001
1.80871191625061e-06	3.817318883836e-05	2.18026092010596e-07	5.92091731730147e-06	1.17119846310909e-08	4.61325561485538e-05	21677	0.0137447524104193	0.0392068436534557	0.827467455205313	0.00472607872211804	0.128345745642952	0.000253876776161645
6.12074207765387e-07	1.04905145568973e-05	5.82578242893861e-08	1.28401131795614e-06	1.95275193853207e-08	1.24643854262935e-05	80229	0.003732356310573	0.0491058473267538	0.84163913406975	0.00467394278152628	0.103014410581971	0.00156666523999872
6.72262768893844e-06	5.64261456716946e-05	2.12044460429882e-07	2.2893765165757e-06	1.67168487459764e-07	6.58173628250984e-05	15194	0.0195521860365423	0.102140641927617	0.857313986001539	0.00322171006749943	0.0347837776888667	0.00253988431447783
1.74874146461005e-05	0.000126605475389408	4.48258436823938e-07	4.17634808890523e-06	1.23917179324791e-07	0.000148841413740562	6719	0.0436733570059338	0.117490248222057	0.850606509355569	0.00301165129757014	0.0280590460944211	0.000832545030382369
0.00014501405613277	0.000568131356601085	1.89866439815834e-06	9.5851015589031e-06	7.08349581301156e-07	0.000725337528272218	1379	0.195617369028087	0.199926310828283	0.78326480356586	0.0026176287923238	0.0132146775608525	0.000976579252680434
1.94409552888734e-05	0.000152669875834059	4.34577788530011e-07	4.39306265690517e-06	1.50372995870989e-07	0.000177088844564239	5647	0.0517445566314946	0.109780801476861	0.862108938650161	0.00245400996092879	0.0248071111859991	0.000849138726050255
1.32503939331696e-06	1.68487523868725e-05	5.23483518658481e-08	8.56010486795751e-07	1.46165551147521e-08	1.90967671739658e-05	52365	0.00571270494477161	0.0693855342763647	0.882282966189273	0.00274121537896809	0.044824889940677	0.000765394214717059
4.44705500102321e-06	4.23956843093565e-05	1.5291465057447e-07	1.87506905289008e-06	1.25976435751238e-07	4.89966994495955e-05	20410	0.0145918616225295	0.0907623380958148	0.865276330561211	0.00312091737386878	0.0382692931147132	0.00257112085439211
2.98289686804629e-06	5.48933779380566e-05	2.40333922525501e-07	5.69216482413305e-06	1.27072889151481e-07	6.39358464419129e-05	15641	0.0189985753032734	0.0466545300335754	0.858569659946997	0.00375898554410865	0.0890293183074459	0.00198750616787297
5.31294289679681e-06	0.000144514992442519	5.40593006289064e-07	1.89803955814252e-05	4.95356684540497e-07	0.000169844280611571	5888	0.049681047950163	0.0312812587957988	0.850867582482927	0.00318287436198918	0.111751749974042	0.00291653438524294
1.67534193623431e-07	2.10225866960865e-05	7.12475137477104e-08	1.1525041689894e-05	8.47925415068782e-07	3.36343355084205e-05	29732	0.0100397323508488	0.00498104663258437	0.625033507524578	0.00211829705182888	0.342657035308716	0.0252101134822926
4.53338418532731e-07	3.7604132057506e-05	1.23927265816167e-07	1.32580899128723e-05	8.19661196238038e-07	5.22591488509653e-05	19135	0.0155558918448064	0.00867481442963375	0.719570312267178	0.00237139847358761	0.253698925535168	0.0156845492944323
1.49364208374452e-06	5.01295469109282e-05	1.79695726225704e-07	7.76709990348934e-06	2.04141841398649e-07	5.97741264657864e-05	16730	0.0177729385694637	0.0249881039181636	0.838649594312707	0.003006245960425	0.129940834985436	0.00341522082326867
3.71406583676792e-05	0.000283691535147255	1.47344904669246e-06	1.45015215223117e-05	3.95311692089549e-07	0.000337202475776027	2966	0.0962276742842925	0.110143492517974	0.841309170386058	0.0043696270120838	0.0430053827123848	0.00117232737149925
2.18454513473663e-07	1.48716360560133e-05	7.28445864766808e-08	6.38229550875843e-06	1.51818446980832e-08	2.15604125094202e-05	46381	0.0064473197474566	0.0101322047237369	0.689765840496586	0.00337862675145262	0.296019174307072	0.000704153721152133
9.14801156690075e-07	3.11871665996735e-05	1.18646903933411e-07	5.20607124288603e-06	6.3331740168171e-08	3.74900176433511e-05	26674	0.0111842026515181	0.0244011930160378	0.831879219059384	0.00316475988520783	0.138865531950725	0.00168929608864569
4.46526326854593e-05	0.00024571862828491	1.2783186724926e-06	9.05645092290421e-06	4.18894235405488e-07	0.000301124924801171	3321	0.0863896228375013	0.148286073346279	0.816002290236035	0.0042451440156827	0.0300753945522247	0.00139109784977805
4.84489071051682e-06	8.3515804432724e-05	3.42999261571332e-07	7.61282238542647e-06	4.55994973163922e-08	9.6362116287555e-05	10378	0.0284961311487385	0.0502779608540263	0.866687113673425	0.00355948244793405	0.0790022332293843	0.000473209795230299
5.27572634704087e-05	0.000463793299947881	2.53859546365736e-06	2.88106484329348e-05	1.42710582978469e-08	0.00054791407837318	1825	0.151613756823094	0.0962874756331341	0.846470857848619	0.00463319991921862	0.0525824204380309	2.60461609970295e-05
1.92558916038439e-05	0.000346187983369824	1.00699903651895e-06	2.34234806656335e-05	2.35871282338959e-07	0.000390110225958159	2563	0.11046453470396	0.0493601303491829	0.88741068635036	0.00258131925161828	0.0600432367752024	0.000604627273636905
6.3733228384316e-05	0.000224095758599978	5.91345201063488e-07	2.67543451641e-06	1.32663290499179e-07	0.000291228429992267	3434	0.0836723241672638	0.218842742743242	0.769484485446454	0.00203052016961116	0.0091867216276963	0.000455530012995991
4.5767134258348e-06	3.73458747937502e-05	1.46998053679541e-07	1.54268268444815e-06	7.56837366031933e-08	4.36879526943159e-05	22890	0.0130211537135283	0.104759164565527	0.85483233913612	0.00336472745033591	0.0353113979783461	0.0017323708696709
4.40840459371786e-05	0.000296722501955521	1.02414151201253e-06	8.88056344893925e-06	6.18589642015126e-07	0.000351329842495667	2846	0.100051259234793	0.12547765832822	0.844569592630552	0.00291504275508608	0.0252769972111002	0.0017607090750418
3.53909849495539e-06	2.73411920245334e-05	9.58299124592845e-08	9.52054124029219e-07	2.49810902329736e-08	3.19531556462102e-05	31296	0.00954029965782754	0.110758966473946	0.855664846604161	0.00299907506852614	0.0297953083122836	0.000781803541082693
3.0308854457906e-05	0.000163042308179648	1.0257450081775e-06	7.10056434625026e-06	1.26326032343175e-08	0.000201490104595216	4963	0.0586621039178142	0.150423538261569	0.809182706551233	0.00509079594870514	0.0352402633395568	6.26958989360582e-05
2.27502347627433e-05	0.000200872218342709	1.15146712730404e-06	1.30947503990128e-05	2.8684129483881e-07	0.000238155511926608	4199	0.0689619780504844	0.0955268033844805	0.843449797645714	0.00483493796968635	0.0549840324629909	0.00120442853712832
1.54049201303723e-06	4.39490325214792e-05	1.65533860401543e-07	6.07943993681631e-06	7.30684794746334e-08	5.18075668112089e-05	19302	0.0154225086861016	0.029734884455217	0.848313001875443	0.00319516762878986	0.117346563658747	0.00141038238180343
4.31135884082341e-05	0.000180214837684966	1.07980713677348e-06	5.80753161111528e-06	2.71527104910962e-07	0.000230487291946	4339	0.0668171881094175	0.187054080267189	0.781886220986049	0.00468488795046654	0.0251967540686621	0.00117805672763328
4.29076811074287e-07	2.07290890650405e-05	8.37315675565637e-08	5.20608627187168e-06	1.65738220299171e-07	2.66137219358422e-05	37575	0.00795243357948561	0.0161223902507385	0.778887264059202	0.00314618029595468	0.1956166177892	0.00622754760490537
1.35822266155508e-05	0.000154646224864995	7.97479836773773e-07	1.16948353651692e-05	3.11625212174307e-07	0.000181032391894663	5524	0.0528659410282957	0.0750264992546408	0.854246155875677	0.00440517759516652	0.0646007890785318	0.00172137819598402
2.63532004060395e-05	0.000130743096381749	3.60958548140284e-07	2.30392294802445e-06	3.3429656556496e-08	0.000159794607940509	6258	0.0468111325295244	0.164919209388158	0.818194669186982	0.0022588906646629	0.014418026851583	0.000209203908613372
2.37162349155229e-05	0.000153385550022271	7.44409982780917e-07	6.19617419795772e-06	2.09342246634642e-07	0.000184251711365167	5427	0.0537804045193037	0.12871649733836	0.83247829225465	0.00404017947657255	0.0336288556130562	0.00113617531736108
1.36995590107675e-05	0.000156343589463902	8.32773676590074e-07	1.22409620874258e-05	3.64123169465263e-07	0.000183481007408151	5450	0.0535615624272906	0.0746647252720443	0.852096855540575	0.00453874593536311	0.0667151454002863	0.00198452785173169
3.43822978597125e-07	2.19204541032559e-05	8.32602534182712e-08	6.83441652725704e-06	8.32646116549493e-09	2.91902803236938e-05	34258	0.00871897921557396	0.0117786802587861	0.75095044858007	0.0028523279836641	0.234133295448675	0.000285247728804315
5.57038202314474e-06	7.23836835406922e-05	3.18765417643039e-07	5.33062228484413e-06	6.59433145323988e-07	8.42628864116481e-05	11868	0.0249630692588658	0.0661071826560966	0.859022122587605	0.00378298716336134	0.0632618049517378	0.00782590264119923
2.37787908212607e-05	0.000219796340200426	9.83545524424327e-07	1.17125238094161e-05	2.75786664772484e-07	0.0002565469870203	3898	0.0740860453969141	0.0926878584599367	0.856748865980774	0.0038337831827528	0.0456544976242083	0.0010749947523284
7.93910752856191e-06	0.000133421303952154	4.94321038926071e-07	1.07048278190933e-05	2.7154740736474e-07	0.0001528311077461	6543	0.0448174799419511	0.0519469344012819	0.872998343856856	0.00323442685338178	0.0700435138955962	0.00177678099288441
6.78623586160766e-05	0.000135806348542301	4.50997685885341e-07	1.1607193781605e-06	4.11150930556243e-08	0.000205321539315479	4870	0.0597437045997826	0.330517484148633	0.661432546215391	0.00219654346732896	0.0056531788239569	0.000200247344690176
1.08115495477377e-07	5.24770235486607e-06	1.98943695379244e-08	1.24184071796603e-06	2.79996912682624e-08	6.64555262911566e-06	150477	0.00199168636847591	0.0162688494864518	0.789656278076064	0.00299363659400765	0.186867938194522	0.0042132976489554
2.59683592973271e-06	3.87148739131251e-05	2.12054729571049e-07	4.06700248397304e-06	5.41681293664053e-08	4.56449351857683e-05	21908	0.0136004596152062	0.0568920937046787	0.848174584005019	0.00464574500342737	0.0891008491395799	0.00118672814729496
3.46668179583604e-06	5.72991478524716e-05	3.56533364911896e-07	7.58379812843381e-06	3.95548842623441e-08	6.87457160259157e-05	14546	0.0204131949587055	0.0504276047474605	0.833494087556976	0.00518626302150218	0.110316665049716	0.000575379624345359
6.97448522079991e-07	2.43030314687365e-05	1.10863567932898e-07	4.97104334806248e-06	5.58511264880874e-07	3.06408981716927e-05	32636	0.00915028924411165	0.0227620129857786	0.793156627868976	0.00361815659944714	0.162235562424046	0.0182276401217523
1.10600237586511e-06	3.13898423541326e-05	1.05660563270074e-07	3.85900873978899e-06	4.04534740349101e-07	3.68650487734059e-05	27126	0.0109987846491855	0.0300013810550813	0.851479745681958	0.00286614467593751	0.104679333628682	0.0109733949583414
7.14991203242421e-05	0.000229188310587078	1.01920694807284e-06	4.20354858820803e-06	3.99695135164523e-09	0.000305914183398953	3269	0.0877017331636624	0.233722802682207	0.749191515217149	0.0033316760169425	0.0137409404869798	1.30655967213938e-05
3.25311886626192e-06	6.03459087204206e-05	3.11726862006912e-07	7.44303388931832e-06	1.55148333975942e-08	7.13693031714054e-05	14012	0.0211839549979228	0.0455814856206317	0.845544317218424	0.00436780027483591	0.104289008839593	0.000217388046515359
1.21354615844521e-06	4.23152212931518e-05	1.38276721773839e-07	6.20831039083131e-06	8.24444306185941e-07	5.06997988703881e-05	19724	0.015095232519062	0.0239359166206474	0.834623060366154	0.00272736233386917	0.122452367251053	0.0162612934282757
0.000103353530804917	0.000457968994215383	1.91889947816384e-06	1.09543317424572e-05	2.78970112887508e-07	0.000574474726353809	1741	0.158350767532137	0.179909621892163	0.797196070090171	0.00334026788322455	0.0190684311074647	0.000485609026976923
7.96893250010718e-06	3.65521370053965e-05	1.20837012734995e-07	7.12737329272182e-07	3.51396379756889e-08	4.53897834854865e-05	22031	0.0135249488322048	0.175566655933824	0.805294367995478	0.00266220729547285	0.0157025937235431	0.000774175051681506
5.53841060784008e-05	0.000288090292491625	1.4031957472568e-06	9.39841635860314e-06	6.29342866067926e-07	0.000354905353541954	2818	0.101016415316009	0.156053171713719	0.811738368036676	0.00395371817655866	0.0264814724962782	0.00177326957676768
1.07763951604838e-05	0.000112628064698028	4.42267453370221e-07	5.9499331897577e-06	2.96817376639265e-08	0.000129826342239304	7703	0.0382016167689976	0.0830062295109578	0.867528598244147	0.0034066079791034	0.0458299378009927	0.000228626464798764
2.25381653715134e-09	1.3130133688381e-06	4.5862382344389e-09	3.43781368530056e-06	1.25775369475251e-07	4.8834424783855e-06	204774	0.00146396367890256	0.000461522081426557	0.268870448387505	0.000939140422916406	0.703973416399721	0.0257554727084311
1.52761903093468e-06	3.98565743898825e-05	1.82095849249808e-07	6.11475159933514e-06	2.24119326764621e-09	4.76832820626698e-05	20972	0.0142034906850809	0.032036784484066	0.835860550402116	0.0038188614829508	0.128236801973878	4.70016569895634e-05
0.000108564655002301	0.000616826693206781	2.70855490200381e-06	1.98553928823854e-05	1.45305017363082e-07	0.000748100601010834	1337	0.201095744149935	0.145120395379456	0.824523723645355	0.00362057575992322	0.0265410732935607	0.00019423192170511
4.71079800760609e-06	6.5223789376882e-05	3.1674838858175e-07	5.64364767830063e-06	1.79958376429492e-07	7.60749418278e-05	13145	0.0225648682462728	0.061923123362608	0.857362329957739	0.00416363629036652	0.0741853696198066	0.00236554076948016
1.05532227663353e-05	0.000121256252865464	3.69061976304666e-07	5.45966799977658e-06	2.60800739137407e-07	0.000137899006347018	7252	0.040528392194654	0.0765286353099491	0.879312013027323	0.00267632078055686	0.0395917863689135	0.00189124451325713
1.58497828548125e-05	0.000171602345402989	8.89771520311582e-07	1.24087078611634e-05	5.5321996850563e-08	0.000200805929636128	4980	0.0584688332628647	0.0789308507150824	0.854568118152403	0.00443100222151757	0.0617945290940799	0.00027549981691681
3.30048547083271e-07	8.18659861373235e-06	3.72428620269095e-08	1.18795720095727e-06	4.17147214455069e-11	9.74188893852125e-06	102649	0.00291831433519241	0.0338793173650541	0.840350230370725	0.00382296105631468	0.121943209212729	4.28199517657804e-06
1.5593969710692e-05	0.000166293806312251	5.99021014962192e-07	8.22760459692211e-06	1.64363354813633e-08	0.000190730837970309	5243	0.0556181654085288	0.0817590373776869	0.871876871521627	0.00314066158014491	0.043137253967305	8.6175553236556e-05
4.96342170101498e-06	0.000128453280351159	3.26503225878373e-07	1.09004489230047e-05	8.92311515322311e-07	0.000145535965716379	6871	0.042724420508191	0.0341044337499893	0.882622241992669	0.00224345387252703	0.0748986607492437	0.00613120963557042
9.06540318858274e-05	0.000247792094436271	7.13102438798346e-07	2.50778156484534e-06	2.14580275342259e-07	0.000341881590601084	2925	0.0974958709227043	0.2651620747594	0.724789228927511	0.00208581701502147	0.00733523428516944	0.00062764501289757
0.00037469137005406	0.00104059866379746	3.63270028000876e-06	1.30088919025282e-05	5.67820786012342e-08	0.00143198840811266	698	0.349428716895116	0.261658102769071	0.726680926955934	0.00253682240682145	0.00908449525766327	3.96526105096565e-05
1.46153879779967e-07	1.81562052281023e-05	6.64820285167578e-08	1.06424646322441e-05	1.05259892950066e-07	2.91165656615932e-05	34345	0.00869705675042443	0.00501961259712555	0.623569600863045	0.00228330598084417	0.365512360074878	0.00361512048410678
5.69014362779539e-06	7.71121187196795e-05	2.60630065787862e-07	4.54590661784342e-06	2.02206163655277e-07	8.78110051947614e-05	11388	0.0260004703468367	0.0647998917126033	0.878160072859293	0.0029680797436471	0.0517692128425222	0.00230274284193413
8.07994256277096e-06	0.000123137140133344	6.29468366187514e-07	1.23569379243462e-05	3.14117226987499e-07	0.000144517606213636	6920	0.0424318781920462	0.0559097453553627	0.852056322821414	0.00435565176229801	0.0855047232520536	0.00217355680887178
1.80142835491857e-06	3.19252977517691e-05	1.03541224933719e-07	2.36058956830469e-06	6.48911311911224e-09	3.61973460130452e-05	27626	0.0108006499150117	0.049766862859762	0.881978964431909	0.0028604645461135	0.0652144377506006	0.000179270411614532
3.10829772199495e-06	5.17637085274246e-05	2.71282453014366e-07	5.81354174635644e-06	1.7283418039118e-07	6.11296646291816e-05	16359	0.0181723153815591	0.0508476161426728	0.846785416563763	0.00443782007737146	0.0951018099252129	0.00282733729097991
3.64814100939118e-05	0.000239316837217026	1.09280342301277e-06	9.23139330793587e-06	2.4400747046251e-07	0.000286366451512349	3492	0.082334412652435	0.127394147957093	0.835701374770522	0.00381610142264044	0.0322362946468881	0.000852081202856919
4.31602351258584e-07	1.83558346887384e-05	7.77991883268316e-08	4.25742610896001e-06	1.54576970945345e-08	2.31381200343784e-05	43219	0.00691747964220413	0.0186533024557447	0.793315734444523	0.00336238156821896	0.184000519602905	0.000668061928608184
9.88318496473864e-05	0.000515761393183708	2.20586566012875e-06	1.4840281492078e-05	4.35817624953503e-07	0.000632075207608255	1582	0.1727782775911	0.15636090208531	0.815981052532224	0.00348987847265146	0.0234786641106096	0.000689502799204255
1.56081762662884e-06	4.32947089377537e-05	2.42314726198142e-07	8.65216822294126e-06	7.74831997645756e-09	5.37577578334984e-05	18602	0.0159984048561492	0.0290342769031233	0.805366716964806	0.00450753037261436	0.160947341772312	0.000144133987143885
8.50071410971493e-05	0.000369516764954121	1.60140765382782e-06	8.96437925475743e-06	2.09246575855167e-07	0.000465298939535711	2149	0.130313230660383	0.182693605925627	0.794149166389324	0.00344167484118007	0.0192658493133519	0.000449703530517305
6.87419819924802e-08	6.78429046459823e-06	2.48242087599949e-08	3.15203979114293e-06	4.41432320463543e-08	1.007403967854e-05	99265	0.00301766479549914	0.00682367592207488	0.673442896899674	0.00246417619466758	0.312887371076917	0.00438187990666639
1.3950190878393e-05	0.000156377278271354	6.76340973305279e-07	9.76479407138119e-06	2.31295124301614e-07	0.000180999899318735	5525	0.0528567068641301	0.077072920652995	0.863963343957328	0.00373669253878569	0.0539491685251475	0.00127787432574374
9.59017997517127e-05	0.000442074634982839	1.80576515108242e-06	1.07240238349665e-05	1.38819874110905e-07	0.000550645043594711	1816	0.152308927851605	0.174162649545791	0.802830498749058	0.0032793633068847	0.0194753842964936	0.000252104101772465
1.30725631889413e-05	0.000136622222470878	6.73879266624382e-07	9.06785119745144e-06	1.06606758439246e-07	0.000159543122882334	6268	0.0467392045042653	0.08193749096025	0.856334137145097	0.00422380641954325	0.0568363652010192	0.0006682002740906
5.60432845495348e-06	2.69298546274179e-05	1.18040575421165e-07	7.29360070631584e-07	8.96005726532348e-09	3.33905437856895e-05	29949	0.00996732404071277	0.167841784516111	0.806511412340626	0.00353514983699531	0.0218433121458828	0.000268341160384563
4.32046478096056e-07	2.34977684267297e-05	1.50123762761507e-07	1.05109258173265e-05	2.31791944068946e-07	3.48226564289827e-05	28717	0.0103925986763898	0.0124070511098764	0.674783914738125	0.00431109450445486	0.301841585197915	0.00665635444962856
3.04213915020886e-05	0.000244183481568129	1.3245144784495e-06	1.36957619893223e-05	2.62586708173485e-07	0.000289887736246163	3450	0.0833035884435371	0.1049419747659	0.84233808828938	0.00456906006304718	0.0472450548156075	0.000905822066065277
9.97543239825106e-07	4.08899326051305e-05	2.58367370558338e-07	1.3639242021937e-05	4.56952258909432e-08	5.58307804633419e-05	17911	0.0166102053905184	0.0178672630320847	0.732390489005944	0.00462768688551614	0.244296101697745	0.000818459378710395
0.000133560566639164	0.000500454754686477	2.22092761883255e-06	1.07195780066094e-05	2.25826393147355e-07	0.00064718165334423	1545	0.176521098106626	0.206372609527799	0.773283284685898	0.00343169125292132	0.0165634763458101	0.000348938187571334
7.09579865421365e-06	7.32976111095941e-05	2.3606467479352e-07	3.13755579662391e-06	5.99617956861475e-09	8.37730264147938e-05	11937	0.0248197572115954	0.0847026657372925	0.874954794478455	0.0028179079221117	0.0374530553675907	7.15764945499911e-05
4.23553428901128e-05	0.000176074934714884	6.35498738541333e-07	3.39910945371703e-06	4.45705498555972e-08	0.000222509456347111	4494	0.0645805723674798	0.19035300155531	0.791314389983545	0.00285605272231651	0.0152762471740279	0.000200308564801254
1.39453663108743e-07	7.82121808309514e-06	2.97299069508626e-08	2.14472630028701e-06	3.07935842760863e-08	1.01659215377178e-05	98368	0.00304514607199025	0.0137177591417895	0.769356526516231	0.00292446748094189	0.210972147712295	0.00302909914874272
6.14942471529102e-05	0.000361084400809611	1.03350697975956e-06	7.81903544362244e-06	1.79319153863068e-07	0.000431610509539767	2317	0.121475166821318	0.142476250679073	0.836597795532462	0.00239453617767929	0.0181159523941157	0.000415465216670186
1.48476254545674e-05	0.000154493268150934	6.04603916832221e-07	8.10148118584826e-06	2.56928269815792e-07	0.000178303906977998	5608	0.0520902119148194	0.0832714532520003	0.866460364045742	0.00339086185535366	0.0454363638080457	0.00144095703885779
1.30293411572414e-05	0.000114858894868182	5.05096386922936e-07	5.73056980633036e-06	5.09365294738709e-08	0.000134174838748151	7453	0.039455677209704	0.0971071870017135	0.856039000604092	0.00376446427389426	0.0427097200920567	0.000379628028243655
4.08762920447171e-05	0.000369274624336496	2.02290861285982e-06	2.35746442125526e-05	2.48431631264379e-08	0.000435773312369752	2295	0.122572095161715	0.0938017333425727	0.847400733028754	0.00464211220705364	0.0540984120490371	5.70093725825931e-05
3.73943184447049e-05	0.000164947071941908	1.08188335107477e-06	6.14012429361182e-06	1.94028416852722e-07	0.000209757426448152	4767	0.0609943930361225	0.178274109660418	0.786370593570758	0.00515778329947326	0.0292725001330502	0.000925013336301021
3.38136112337414e-06	5.67518996574398e-05	1.74229356855108e-07	3.76328652154149e-06	1.45539475598991e-07	6.42163161348096e-05	15572	0.0190811194701597	0.0526557941485717	0.883761372083387	0.00271316337251966	0.0586032763642375	0.00226639403128419
9.47902184774271e-05	0.000244180865972946	1.05061768925197e-06	3.48184064534315e-06	1.43104335203329e-07	0.000343646647120171	2910	0.0979737994316112	0.275836296590665	0.710557975813909	0.00305726157393462	0.0101320372962218	0.000416428725269322
4.34751371991335e-05	0.000282477334250297	1.30979977356759e-06	1.09619294438253e-05	1.17773629396701e-07	0.00033834197429622	2956	0.0965366800064209	0.128494660733613	0.834887054252945	0.00387123050958157	0.0323989639967878	0.000348090507072556
1.87306643060945e-07	1.93809993168373e-05	9.32594784008727e-08	1.24316338218122e-05	3.8795615344663e-07	3.24811554135579e-05	30787	0.00969718103417394	0.00576662500690359	0.596684418090234	0.00287118722266713	0.382733731713963	0.0119440379662324
1.40875314503013e-06	4.50893996273226e-05	1.42600825453511e-07	5.8766688539415e-06	1.03786886020382e-06	5.35552913119516e-05	18672	0.0159386316195766	0.0263046490929226	0.841922404355596	0.00266268415240023	0.109730872710799	0.0193793896882829
3.22224487595117e-07	2.0643366897452e-05	7.02072168152861e-08	5.79056596579603e-06	5.65466680653201e-07	2.73918312483116e-05	36507	0.00818398923972674	0.0117635248506789	0.753632231095335	0.00256307131052487	0.211397548170605	0.0206436245728571
0.000183136256961187	0.000737385684833058	2.60584093454197e-06	1.35301543494094e-05	2.93744057362379e-07	0.000936951681135559	1067	0.245135690513371	0.195459659925293	0.787005028839232	0.00278119030789695	0.0144406105691717	0.000313510358406497
3.08477071946207e-05	0.000229753084229714	7.73215409827873e-07	7.41694159391833e-06	6.53474829222596e-08	0.000268856295911003	3719	0.0774998433648515	0.1147367856501	0.854557202951896	0.00287594310264478	0.0275870110044717	0.000243057290887809
7.52671897285218e-05	0.000289074496641726	1.4067573101244e-06	6.95420668278545e-06	3.44141934390028e-07	0.000373046792297548	2681	0.105897553942634	0.201763401489022	0.774901440276039	0.00377099425372447	0.0186416471777049	0.000922516803510094
0.000191389440954059	0.00065489607079829	2.63407754779733e-06	1.1614465022548e-05	3.10742610376117e-07	0.000860844796933071	1162	0.227686451864105	0.222327464411613	0.760759748019023	0.00305987508687019	0.0134919384585082	0.000360974023985739
2.87838585933276e-05	0.000195288795996437	8.17436975168253e-07	7.1400423846642e-06	1.02569705235232e-06	0.000233055831001949	4291	0.0675361526557142	0.123506279459221	0.83794855145591	0.00350747274442327	0.030636617646372	0.0044010786940737
6.32101023433289e-06	7.85515245811085e-05	3.67853721669396e-07	5.88314485877397e-06	8.19944355544731e-08	9.12055278314393e-05	10964	0.0269919332092934	0.0693051220098743	0.861258373793778	0.00403323932677898	0.0645042575670069	0.000899007302561862
6.66466520175057e-08	3.7939149510387e-06	1.94869203220869e-08	1.42655978679836e-06	2.07535587355004e-08	5.32736186891216e-06	187710	0.00159693635580394	0.0125102543543029	0.7121564189544	0.00365789311888177	0.267779779542114	0.00389565403030116
6.02298539723756e-05	0.000217757234661173	1.32850655256761e-06	6.18028392702532e-06	3.12615861317842e-07	0.000285808494974459	3499	0.0821807505772718	0.210735002742861	0.761899098487721	0.00464824025852113	0.0216238636558987	0.0010937948549982
0.000191905183091957	0.000553748500829084	2.25944011909424e-06	8.39581388978138e-06	1.34671054917008e-07	0.000756443608984833	1322	0.203094324829232	0.25369397112033	0.732042011131839	0.00298692472546164	0.0110990611726481	0.000178031849720747
2.4378877226719e-06	6.50651873326534e-05	2.35842833423517e-07	8.10689713884543e-06	1.73618519749013e-07	7.60194335473433e-05	13155	0.0225485901497827	0.0320692697763084	0.855902027895699	0.00310240187828602	0.106642430238534	0.00228387021117287
6.67616924364574e-06	7.91955676956712e-05	4.17820274427778e-07	6.37842006804033e-06	2.02551718464383e-08	9.26882324536315e-05	10789	0.0274246818137116	0.0720282291172786	0.854429581827335	0.00450780280697226	0.0688158561145421	0.000218530133871861
9.49093075727838e-06	4.71279924641667e-05	1.76462270856117e-07	1.12685336549335e-06	2.65984355258248e-08	5.79488372933204e-05	17257	0.0172349050774487	0.163781211161115	0.813268991500526	0.00304513911060744	0.0194456596219445	0.000458998605807932
4.80471315454896e-08	3.50438436089132e-06	8.80419503411946e-09	8.25826828358461e-07	9.3868241188088e-10	4.38800119824127e-06	227894	0.00131553716899757	0.0109496623576008	0.798628852311137	0.00200642493845449	0.188201140120348	0.000213920272459613
1.18916507898827e-05	0.000137739281007574	5.65653691828509e-07	8.43726949055238e-06	7.91096850092031e-09	0.000158641765948338	6304	0.0464813601549066	0.0749591428133449	0.868240971626782	0.00356560385247297	0.0531844148362543	4.9866871146004e-05
4.3977999400491e-06	8.31214476838018e-05	3.81773692732163e-07	9.29198062789964e-06	1.13079927674109e-08	9.72043099372502e-05	10288	0.0287415822120545	0.0452428492408216	0.855121009937322	0.00392753873751705	0.0955922698684661	0.000116332215873048
2.35275184248358e-05	0.000142102166497347	5.8657818034687e-07	4.55896287898684e-06	2.63081224041793e-07	0.000171038307205559	5847	0.0500214568280973	0.137557011696566	0.83082070221009	0.00342951348110517	0.0266546304946046	0.00153814211763459
8.84264819581548e-05	0.000269559145882134	1.22721572842617e-06	4.81384550060365e-06	2.75245424618232e-07	0.000364301934493937	2745	0.103547967412578	0.242728554491457	0.739933336496242	0.00336867749585501	0.0132138894823348	0.000755542034111304
1.79385880240852e-06	4.77190454780381e-05	1.31930141693654e-07	4.51795994970165e-06	2.95753849687222e-08	5.41923697568106e-05	18453	0.0161267010646651	0.0331016859099998	0.880549156498937	0.00243447817996691	0.0833689312716179	0.000545748139478719
1.50226413380966e-06	3.95574298473057e-05	1.31750133607509e-07	4.46506556525214e-06	2.54928978603996e-08	4.56820025778354e-05	21890	0.013611429032652	0.0328852512813996	0.865930292348845	0.00288407088509367	0.0977423342517511	0.000558051232910892
7.17286489430592e-06	6.89762056530676e-05	1.94670734847498e-07	2.40845701839165e-06	4.52586628262105e-08	7.87974569634388e-05	12691	0.0233629286730416	0.0910291419383503	0.875360808725994	0.00247052052628835	0.0305651617603491	0.000574367049017965
1.41981617454376e-10	3.63301449957803e-07	1.71571999458563e-09	5.64972765858248e-06	6.60475684722564e-07	6.67536249487489e-06	149805	0.00200061153617981	2.12694992314477e-05	0.0544242279331995	0.00025702274534198	0.846355184893726	0.0989422949285008
1.92129312825214e-05	0.000170854742329403	7.48387174297351e-07	8.56962364429107e-06	1.86956900342043e-07	0.000199572641330855	5011	0.0581203452222468	0.0962703662906875	0.856103026898147	0.00374994873699478	0.0429398718538991	0.000936786220272059
4.21393310996445e-06	7.64419004009652e-05	3.20609081329099e-07	7.48796138181499e-06	2.35275161373488e-08	8.84879314902111e-05	11301	0.0261982654658118	0.0476215574146471	0.863868090412098	0.00362319556949487	0.0846212727059095	0.000265883897850539
4.48291710118971e-07	1.04158991725092e-05	6.24684312895253e-08	1.8665742779613e-06	8.12328395002464e-08	1.28744664313793e-05	77673	0.00385491545529548	0.0348202166286548	0.809035405702118	0.00485211807592037	0.144982651351815	0.00630960824149229
8.05606048343934e-05	0.000374635207297676	1.46330516080863e-06	8.76434716767071e-06	1.52891595914339e-07	0.000465576356056463	2148	0.130385640992966	0.173034140987656	0.804669744123007	0.00314299715132263	0.0188247256409383	0.000328392097075903
3.05647977583458e-06	6.72281912164474e-05	2.85573878684571e-07	8.08783039057702e-06	2.85994832000296e-08	7.86866747447436e-05	12709	0.0233304673710458	0.0388436769726218	0.854378348488266	0.00362925335974561	0.10278526086931	0.000363460310056375
3.59951707283823e-06	6.90997502786106e-05	3.0072491845587e-07	7.43224276504295e-06	1.30061660816197e-07	8.05622966957639e-05	12413	0.0238799153668335	0.044679921259339	0.857718226921453	0.00373282454435888	0.0922546038267769	0.00161442344807227
4.49683051164826e-06	4.62835421880503e-05	1.61958810754146e-07	2.14424722715513e-06	1.69807294079587e-08	5.31035594670158e-05	18831	0.0158052559121885	0.0846803972611549	0.8715713720998	0.00304986732301331	0.0403785970032195	0.000319766312811968
2.93881626870476e-06	8.33597279954646e-05	3.89981035540297e-07	1.42559659275811e-05	4.58248415620414e-07	0.000101402739642911	9862	0.0299642615247258	0.0289816259309539	0.822065836574191	0.00384586291172814	0.140587581536587	0.00451909304654028
1.16960256865392e-06	4.17891987603912e-05	1.49864719010324e-07	6.89471971190585e-06	3.56157781102379e-08	5.00390015380715e-05	19984	0.0148999565952255	0.0233738190751877	0.835132546131969	0.00299495822066517	0.137786916204955	0.000711760367223558
7.03499171417428e-06	0.000113062201183154	4.94784634466501e-07	1.02423792057768e-05	5.43434425904498e-08	0.000130888700180162	7640	0.0385081401233756	0.0537478919455305	0.863804140674705	0.00378019365908176	0.0782525855301385	0.000415188190543941
3.85235321492966e-05	0.000370315739354197	1.69044224143731e-06	2.09671840280499e-05	6.01526126178213e-07	0.000432098423899159	2314	0.121603806424264	0.0891545305851129	0.857017102753005	0.003912169422381	0.0485240928185915	0.00139210442090989
1.53578882514565e-06	2.28183190892225e-05	9.9135875374126e-08	1.89440870602329e-06	2.25799563010793e-08	2.63702324520666e-05	37922	0.00787996306783667	0.0582394875713464	0.865305951727938	0.00375938572230359	0.0718389081122729	0.000856266866138668
1.0034597610399e-06	1.18258616559852e-05	6.63012683351725e-08	1.004752537712e-06	5.80202349846933e-08	1.3958395458057e-05	71641	0.00417879231034068	0.0718893345624972	0.847222138928523	0.00474992047147529	0.0719819509864972	0.00415665505100755
3.51823959331486e-07	7.5834383714187e-06	3.97261173797953e-08	1.10111219759124e-06	2.33793333303527e-08	9.09947997905158e-06	109896	0.00272613374407338	0.0386641830238035	0.833392500327157	0.00436575688624526	0.121008255430659	0.00256930433213498
1.5205246673862e-06	2.24508464425629e-05	1.29203230983757e-07	2.45357845995764e-06	3.67794279615294e-09	2.65578307436866e-05	37654	0.00793579898144781	0.05725334580452	0.845356936688059	0.00486497682098795	0.0923862526136821	0.000138488072751471
5.91911339266791e-07	2.40810456428764e-05	1.44239813676091e-07	7.55215134565726e-06	3.09164603734549e-07	3.26785127452111e-05	30601	0.00975581426524041	0.018113166406373	0.736907638074973	0.00441390386400705	0.231104499906104	0.00946079174854296
0.000101724002697318	0.000300676778955513	1.11884980235529e-06	4.25575985567512e-06	1.218572098353e-07	0.000407897248520697	2452	0.115200433689608	0.249386341943311	0.73713853193657	0.00274296972194094	0.0104334115297647	0.000298744868412902
4.98906863918557e-05	0.000262144126130003	1.16542996733935e-06	7.88400178245365e-06	1.74771067142341e-07	0.000321259015338794	3113	0.0918931117946824	0.155297389364286	0.815989944604513	0.00362769575854644	0.024540951089386	0.000544019183268773
5.01882194200108e-05	0.000233726369487935	7.05804166993463e-07	4.2306431609751e-06	2.64737206566977e-07	0.000289115773442482	3459	0.0830912057069726	0.173592117864837	0.808417910600212	0.00244125098603062	0.0146330416725491	0.000915678876371114
1.26614105516589e-06	1.54233417974879e-05	6.8134066703501e-08	1.06729925496045e-06	5.66432362020421e-09	1.78305804979379e-05	56083	0.00533494022877767	0.0710095251981458	0.864993812134807	0.00382119172796313	0.0598577962777984	0.000317674661285385
0.000158782252127501	0.000290495361327002	1.11665688297817e-06	2.62803300769123e-06	3.56362496011064e-08	0.000453057939594773	2207	0.127112135988199	0.350467872320083	0.641188104079643	0.0024647109903359	0.00580065545268186	7.86571572567084e-05
1.74164854762363e-05	7.22152439607304e-05	3.19014141328695e-07	1.70118675936614e-06	2.75932977181658e-09	9.16546896674334e-05	10911	0.0271230477900668	0.190022851415804	0.787905607697342	0.00348060903905986	0.0185608261349075	3.01057128863644e-05
3.92018754351088e-05	0.000302093773010077	1.42722606959914e-06	1.41736437607748e-05	3.88269068612007e-07	0.000357284787344172	2799	0.101658136341234	0.109721647334919	0.8455265483192	0.00399464550452381	0.0396704373173363	0.00108672152402052
3.10163026346243e-05	0.000117942142673697	5.80030222680709e-07	2.8370529907159e-06	1.38525976974476e-08	0.000152389381119415	6562	0.0446908733661153	0.203533227884949	0.773952501200035	0.00380623779964161	0.0186171304711365	9.09026442373463e-05
9.54627477992131e-06	6.12919974972483e-05	2.4946048727123e-07	2.06008873450293e-06	4.67443780774768e-08	7.31945658770212e-05	13662	0.0217198259293163	0.13042327207679	0.837384534805887	0.00340818316608864	0.0281453781413802	0.000638631809853411
6.82220044034078e-07	2.93273761420444e-05	8.89854553584366e-08	4.92445732607204e-06	7.1140396649692e-08	3.50941793641586e-05	28495	0.0104732085431428	0.0194396921767267	0.835676362103403	0.00253561864020438	0.14032119899351	0.00202712808615628
2.33505656596042e-05	0.000139119539693867	7.23706023351882e-07	5.5482384367571e-06	8.01580118524615e-08	0.000168822207825432	5923	0.049389565365572	0.138314537882062	0.824059473488943	0.00428679397499775	0.032864387382578	0.000474807271418625
1.99999479968261e-06	2.02309816560486e-05	1.03912245165112e-07	1.35172239341576e-06	1.18477312678487e-09	2.36877958674389e-05	42216	0.00708123201265065	0.0844314435532516	0.854067713571359	0.00438674183729981	0.0570640848553509	5.00161827387853e-05
3.4612043312445e-05	0.000202975185295517	6.40994029693979e-07	4.83871403410415e-06	2.66115825208919e-08	0.000243093548254281	4114	0.0703405382790765	0.142381579276798	0.834967389110634	0.00263682041048447	0.0199047406599321	0.000109470542151352
2.75910075958052e-05	0.000176818977498288	9.18874709015009e-07	7.5796821846623e-06	4.17356208903874e-08	0.000212950277608661	4696	0.0618935839100226	0.12956549249731	0.830329875517836	0.00431497305067442	0.0355936713010137	0.00019598763316517
1.31137694382914e-07	8.11835941298496e-06	4.66271114580196e-08	3.71313096916751e-06	9.72320175345093e-09	1.20189783897469e-05	83202	0.0035992224005249	0.0109108852791336	0.675461686486646	0.00387945713404363	0.308938983727195	0.000808987372982182
7.05120530072536e-06	6.72485045113942e-05	3.38312492041753e-07	4.15105709897094e-06	1.86069791634531e-07	7.89751491947667e-05	12662	0.0234149936385988	0.0892838490666961	0.851514751121868	0.00428378414591423	0.0525615607098595	0.0023560549556627
0.000128837423555717	0.000509240008313044	3.06505270403038e-06	1.560749811183e-05	5.32520832430415e-07	0.000657282503517052	1521	0.179014295931096	0.196015294589954	0.774765805552638	0.00466321967742879	0.023745494560278	0.000810185619700737
5.25623524811106e-09	1.00017899632669e-06	3.67817887752388e-09	9.00041368695383e-07	5.268415282158e-08	1.96183893196929e-06	509726	0.000588379094006442	0.00267923893366458	0.509817080305729	0.00187486282262312	0.458774343820327	0.0268544741176564
7.00744545313011e-06	8.71732102304344e-05	2.59280700586819e-07	4.15152585004444e-06	6.70180201467949e-08	9.86584802543426e-05	10136	0.0291652438321218	0.0710272997826932	0.883585577293518	0.00262806298980473	0.0420797668820943	0.000679293051889931
1.31173868713963e-05	0.000216681496836855	5.70416888422813e-07	1.21582682681961e-05	2.03164107525219e-07	0.000242730732972396	4120	0.0702393197855493	0.054040898368185	0.892682579512901	0.00234999862373292	0.0500895297406728	0.00083699375450872
6.42810974650846e-06	0.000108696518360062	2.64098880067244e-07	5.75229939716404e-06	6.88027083739408e-07	0.000121829053467542	8208	0.0358910215427184	0.0527633562237359	0.892205227458506	0.00216778241766121	0.0472161543855104	0.00564747951458653
4.15137580523355e-08	2.5665594815688e-06	1.16930855872473e-08	9.29611070689496e-07	2.43818183672926e-09	3.55181557773461e-06	281546	0.00106497907248804	0.0116880387350555	0.722604939754722	0.00329214322403117	0.261728417578036	0.00068646070815545
2.37531290441806e-05	0.000181085808911138	1.06085684062082e-06	1.04126321757952e-05	5.35532341513507e-07	0.000216847959313249	4612	0.0629901104054085	0.109538171903513	0.835081914003858	0.00489216889096178	0.0480181238909131	0.00246962131075396
1.13929290751941e-07	1.18615927830868e-05	6.21646227821824e-08	8.3316052695387e-06	2.3713421390055e-07	2.06064261800602e-05	48529	0.00616292235430405	0.00552882337560237	0.575625908123976	0.00301675905559675	0.404320729695515	0.0115077797493101
4.42568828462823e-06	8.18295431133304e-05	4.08236166952788e-07	9.71940832505412e-06	8.91524071546338e-07	9.72743999615119e-05	10280	0.0287620066412037	0.0454969476694724	0.841223828116211	0.00419674824120542	0.0999174328384422	0.00916504313466938
3.9130781773068e-10	5.6205788261012e-07	1.44784207656646e-09	2.675949916516e-06	1.05141707637775e-07	3.34498865665819e-06	298955	0.00100299493931932	0.000116983301857178	0.168029832176365	0.000432839158866663	0.799987740224328	0.0314326051385828
4.69261839614421e-05	0.00027386852505231	1.20949707089065e-06	9.09008895453058e-06	2.29607925338969e-07	0.000331323902964512	3018	0.0946318666910977	0.14163235293793	0.826588491207179	0.0036504974741294	0.0274356569906283	0.000693001390133819
1.56423635474798e-07	1.42762193219509e-05	7.06883648906803e-08	8.30551728511477e-06	4.08451770667194e-08	2.28496937844978e-05	43764	0.00683154462824009	0.0068457650658287	0.624788211894395	0.00309362416658022	0.363484839816522	0.00178755905667455
9.4231041851825e-06	0.000133893984762922	6.9574699721174e-07	1.27346049685819e-05	1.85334236916608e-07	0.000156932775150814	6372	0.0459922912503852	0.060045482380126	0.853193251914699	0.00443340784959113	0.0811468793331654	0.00118097852241827
4.13313925803975e-05	0.000210822585479027	1.22510525601954e-06	8.04300899522601e-06	4.6817540584247e-08	0.000261468909851254	3825	0.0754525733082214	0.15807383219638	0.806300778165024	0.00468547200015665	0.0307608617781807	0.000179055860258418
4.54753474560456e-06	6.75800400309161e-05	3.48278865361681e-07	6.66112148846831e-06	4.78494993886692e-08	7.91848246297393e-05	12629	0.0234764263303548	0.057429371939237	0.853446861149392	0.00439830317223281	0.0841211876090536	0.00060427613008438
8.40427922429647e-05	0.000300478350375308	1.39474836400633e-06	6.41826096252043e-06	9.35662250231097e-08	0.000392427718169822	2548	0.111083009126288	0.214161203074334	0.76569094501443	0.0035541535407108	0.0163552691753108	0.000238429195214542
1.37697873424533e-06	3.6228644768224e-05	1.45977149124218e-07	4.94272565161269e-06	1.78212362993031e-07	4.28725386661993e-05	23325	0.0127796748086666	0.0321179658840903	0.845031479248199	0.00340491031475369	0.115288849351707	0.00415679520124926
2.55826117362359e-07	6.99538286657498e-06	2.23952485192144e-08	7.87498318603695e-07	4.75329234951835e-09	8.06585584340977e-06	123979	0.00241684123677011	0.0317171695513729	0.867283398362565	0.00277654956324474	0.097633572170413	0.000589310352403836
3.31244143301659e-06	5.60889664981377e-05	1.8473943665006e-07	4.02572573709274e-06	2.53804433594749e-09	6.3614411149233e-05	15720	0.0189039661639867	0.0520706137677819	0.881702203712278	0.00290405009356574	0.0632832351092394	3.98973171345326e-05
1.25633071537333e-06	4.89895596037806e-05	2.44142581932312e-07	1.22635017770224e-05	2.33890745807024e-08	6.27769237526893e-05	15929	0.0186574229443657	0.0200126199289832	0.780375282433013	0.00388904978673559	0.195350473453185	0.000372574398083666
8.08767784369312e-07	2.2779020315062e-05	8.32622413592199e-08	3.01704044747038e-06	5.81769004014675e-08	2.67462676886624e-05	37388	0.00799188135510442	0.0302385287466537	0.851670991265743	0.00311304150277814	0.112802297598677	0.00217514088614795
1.89719217559084e-06	2.96387354860546e-05	1.73751281625284e-07	3.4915659768038e-06	1.16809935360029e-07	3.53180548554346e-05	28314	0.0105396678900609	0.0537173460813884	0.839195012504885	0.00491961639270594	0.0988606533144487	0.00330737170657218
4.01039691558344e-07	3.78739556527962e-05	1.98478603021809e-07	2.41861176428838e-05	3.39581399827946e-07	6.29991729900881e-05	15873	0.0187228556697554	0.00636579295447959	0.601181791049146	0.00315049537321762	0.38391166891491	0.00539025170824661
0.000119044542575988	0.000368115396983753	1.26009787099244e-06	5.0155209825483e-06	8.36556138402855e-08	0.000493519214027122	2026	0.137648492757693	0.241215618748829	0.74589881512399	0.00255329039919242	0.0101627674059974	0.000169508321991468
1.99278011794239e-06	4.9699623422529e-05	1.98935022363461e-07	6.38682485811339e-06	8.40050192338282e-08	5.8362168440182e-05	17134	0.017356766835933	0.0341450664223499	0.851572598325717	0.00340862972847485	0.109434330985483	0.00143937453797538
9.11838155604937e-05	0.000518596009155075	3.10852456713558e-06	2.27975594638069e-05	1.23370253775856e-07	0.000635809279000287	1573	0.173705017407311	0.143413785504776	0.815647122939898	0.00488908336163835	0.0358559716203773	0.000194036573309904
5.3586925914753e-05	0.000338320402413143	1.14967702661735e-06	9.35224864081907e-06	2.26706087198607e-07	0.000402635960082531	2484	0.113802208137162	0.133090263233738	0.840263751761753	0.00285537592415166	0.0232275543369302	0.000563054743426637
3.96900811207219e-05	0.000182692122786995	6.38240214026803e-07	3.78033265158147e-06	4.25322287082056e-08	0.000226843309002033	4408	0.0657962460377323	0.174966946547082	0.805367033265052	0.00281357302022552	0.0166649510986792	0.000187496068961965
3.8663023504197e-06	3.13464668663202e-05	1.40839810440658e-07	1.46849418414378e-06	7.90080680851347e-08	3.69011112794095e-05	27099	0.0110094847446325	0.104774686083155	0.849472164373849	0.00381668208781684	0.0397953918792463	0.00214107557593314
1.6284100039257e-05	0.000215278210708107	9.31305187339867e-07	1.58748075154469e-05	2.28114872834595e-07	0.000248596538322986	4023	0.0718744209224728	0.0655041303032952	0.865974289748195	0.00374625163174992	0.0638577174989531	0.000917610817807204
2.30173660472548e-05	0.000191293900912781	6.92111753854463e-07	7.40721151743957e-06	4.24174098016082e-07	0.000222834764329346	4488	0.0646718780652387	0.103293425137361	0.858456271347553	0.00310594155242103	0.0332408255046409	0.00190353645802394
2.5955075144576e-05	0.000249063543403832	8.47206179079601e-07	1.0477541505629e-05	3.46608001613729e-08	0.000286378027033278	3492	0.0823376002968991	0.0906322157934273	0.869702001874921	0.00295834910190631	0.0365864015971152	0.000121031632630618
8.58236090501923e-08	3.27204657133164e-06	1.16518839818121e-08	5.71224984447417e-07	2.20380508301559e-09	3.94295085389408e-06	253617	0.00118218825245553	0.0217663400408434	0.82984716081362	0.00295511773125567	0.144872458626582	0.00055892278769823
3.5361589377853e-08	6.86128647860557e-06	2.5821722790711e-08	6.45029587861744e-06	2.24658557245738e-08	1.33952315251161e-05	74653	0.00401053261947004	0.00263986399276114	0.512218580600165	0.0019276802153285	0.481536721968791	0.00167715322295476
1.285126901803e-06	3.53920476151844e-05	1.24213308372182e-07	4.40244484691957e-06	1.49814322832213e-07	4.13536469951114e-05	24182	0.0123297091307926	0.0310765070358828	0.85583860643218	0.00300368449696506	0.106458442406301	0.00362275962867129
0.000140618433537345	0.000745178552143459	2.75303338628741e-06	1.88320012516761e-05	6.89274813856137e-07	0.000908071295132624	1101	0.238560952470994	0.154853957273044	0.820616790925679	0.00303173704646762	0.0207384611237224	0.000759053631086828
4.02593790105957e-05	0.000237770575050951	1.37368553077134e-06	1.04454927067753e-05	4.91948463407684e-08	0.000289898327145434	3449	0.0833065018752831	0.138874133586837	0.820186088661588	0.00473850796000697	0.0360315728953314	0.00016969689623662
3.49103512258272e-05	0.000286471412175017	1.37034150037076e-06	1.44917227392184e-05	1.75799695884646e-08	0.000337261407610022	2965	0.0962436578213434	0.103511253994985	0.849404662706817	0.00406314351256962	0.0429688141371197	5.21256485082114e-05
0.000174911604008424	0.000610109723633563	3.0194701644424e-06	1.35701648715347e-05	1.77777485111593e-07	0.000801788740163075	1247	0.213869998093398	0.218151734050105	0.760935759099676	0.00376591739593184	0.0169248633608582	0.000221726093428843
1.58252688758296e-05	0.000143743483565197	6.46167096199266e-07	7.55599127592314e-06	3.71910201954359e-07	0.000168142821015103	5947	0.0491957633066614	0.0941180169351873	0.854889210835146	0.00384296571389881	0.0449379356805512	0.00221187083521664
7.03413407431536e-07	3.06726022057528e-05	1.92120435131092e-07	1.07853698041441e-05	1.19473336980052e-07	4.24729791894396e-05	23544	0.0126613266945371	0.0165614331948353	0.722167429530801	0.00452335670342759	0.253934854817666	0.00281292575326946
1.41149012219534e-05	0.00018910376134576	5.87330020657412e-07	1.01426002045514e-05	1.56291199484947e-06	0.000215511504787771	4640	0.0626142724861741	0.065494884998614	0.877464808813724	0.00272528383686892	0.0470629176597299	0.00725210469106313
4.91239416329577e-07	2.43383268363629e-05	7.28408089604697e-08	4.64557223947997e-06	3.648614923031e-09	2.95516279160559e-05	33839	0.00882643565026286	0.0166230915509964	0.823586670267306	0.00246486620525206	0.157201906191975	0.000123465784470325
2.39101066635388e-05	0.000105348104200488	1.77753112181709e-07	1.00741412025192e-06	2.62843311488096e-08	0.000130469662427609	7665	0.0383872463099407	0.183261811356377	0.807452876326251	0.001362409535476	0.00772144344905372	0.000201459332842172
5.74804862337426e-06	8.94499102395072e-05	6.93287097760634e-07	1.38904466692538e-05	1.71347381559995e-07	0.000109953040011456	9095	0.0324495643702438	0.0522773051365872	0.813528304721611	0.00630530176963184	0.126330719621819	0.00155836875035144
2.47304505861565e-06	1.69316236405101e-05	7.22738800546635e-08	6.36271391854463e-07	2.96534021474693e-09	2.01161793112496e-05	49711	0.00601674097376304	0.122938109685304	0.841691823210254	0.00359282341524197	0.0316298329821827	0.000147410707016745
2.83534652065331e-05	0.000147751386349166	4.61032415446528e-07	3.09125278137027e-06	4.46799234463904e-08	0.000179701816675962	5565	0.0524877273974363	0.157780626434401	0.82220307552923	0.00256554120584023	0.0172021231535149	0.000248633677014836
4.42281976542442e-06	8.2207312692475e-05	2.78311363132463e-07	6.66114697948072e-06	4.97267263445442e-08	9.36193175268572e-05	10682	0.0276963342860354	0.0472425978127389	0.878102029198105	0.00297279846173438	0.0711514157061633	0.000531158821258003
1.63255201452343e-05	0.000121606695386338	4.26751494763912e-07	4.09073718767041e-06	1.00187867332567e-07	0.00014254989208134	7015	0.0418663640247862	0.114524956188103	0.853081637669351	0.00299369917811236	0.0286968802848074	0.000702826679625959
6.37734303247261e-07	3.44746318800571e-05	9.55460758138545e-08	6.65312463539405e-06	6.91839641839583e-08	4.19302208586962e-05	23849	0.0125005409322624	0.0152094191298541	0.822190562654934	0.00227869240507562	0.158671347279923	0.00164997853021348
2.60896491438481e-05	0.000160830961634673	6.76261498488221e-07	5.36524046095306e-06	8.35768030354109e-08	0.000193045689540998	5180	0.056273894653496	0.135147535310843	0.833123816527987	0.00350311628348791	0.0277925939383051	0.000432937939376582
7.81009929869791e-07	3.1374935216353e-05	1.29388273706769e-07	6.6913113275859e-06	2.14345047612429e-07	3.91909897951279e-05	25516	0.0116886777080474	0.0199283032644121	0.800565012018488	0.00330148012038355	0.170735961570885	0.00546924302583131
8.41015949222673e-05	0.000448500541537258	1.68377634914808e-06	1.15724722068244e-05	8.79882523882859e-08	0.000545946373267886	1832	0.151112522572725	0.154047355272017	0.821510249903587	0.00308414238392949	0.0211970859657053	0.00016116647476127
8.14836173086088e-06	8.03391802015778e-05	3.91234422539976e-07	4.96341759287338e-06	4.38394377389765e-09	9.38465778916259e-05	10656	0.0277626280657464	0.086826413002194	0.856069363491906	0.0041688725505982	0.0528886370114117	4.6713943889997e-05
5.54579184326068e-08	6.65391570252203e-06	2.32440455037653e-08	3.58851805387444e-06	3.19006861050215e-09	1.03243257889433e-05	96859	0.00309252199782795	0.00537157772491047	0.644489125832112	0.00225138628700172	0.347578924496697	0.000308985659278449
8.50210249705598e-08	3.90990537779746e-06	1.59452737414368e-08	9.42961494984318e-07	4.72613754145142e-09	4.95855930903523e-06	201671	0.00148646559479093	0.0171463160308759	0.788516408520724	0.00321570697205984	0.19016844131845	0.000953127157890337
1.98196966184514e-05	6.37696951158207e-05	1.89753613769786e-07	7.85128074941659e-07	5.32858446847137e-08	8.46175592676683e-05	11818	0.0250668182397157	0.234226758488228	0.753622482942339	0.00224248507534404	0.00927854787749297	0.000629725616596387
1.26533754490724e-05	0.000134854123552866	3.42176391459068e-07	4.69543774184173e-06	6.9740159527764e-08	0.000152614853294767	6552	0.0447554997241053	0.0829105108441386	0.883623845527033	0.00224209101586051	0.0307665842509624	0.000456968362005136
1.25200377118362e-05	0.000185064099465611	6.82224402965807e-07	1.3001018332374e-05	3.31545138979302e-07	0.000211598925051766	4726	0.0615131122768454	0.0591687207710213	0.874598485887092	0.00322413926629781	0.0614417976329197	0.00156685644266951
4.9298186622057e-07	1.51801141720239e-05	5.4123280919659e-08	2.14375213383293e-06	5.21460759133426e-09	1.78761860605884e-05	55940	0.00534854905654336	0.0275775752472977	0.849180810748635	0.00302767496020779	0.119922232100686	0.000291706943173461
0.000104773319581033	0.000425525801886387	1.17806083126536e-06	6.16222522107597e-06	1.3849379190441e-07	0.000537777901311666	1860	0.149028606994304	0.19482637595462	0.791266805215516	0.00219060848054933	0.0114586806301375	0.000257529719177038
5.77171132587631e-06	8.52297955473562e-05	4.941876768589e-07	9.39433672279943e-06	1.24990492523425e-07	0.000101015021765414	9900	0.0298514134813679	0.0571371586622025	0.843733873020234	0.00489221967408516	0.0929994030453784	0.00123734559810014
6.22858813565018e-08	8.90352575067256e-06	3.51888892279059e-08	6.47550337660518e-06	4.57316725053788e-07	1.59338206229159e-05	62760	0.00476877737237469	0.00390903618350784	0.558781598047336	0.00220844015134057	0.406399916871924	0.0287010087458922
5.77304915781366e-06	8.42129731509117e-05	3.83971635814982e-07	7.21022208784852e-06	5.97752941833297e-08	9.76399913265721e-05	10242	0.0288685340482824	0.0591258671716264	0.862484439078331	0.00393252427205497	0.0738449685409415	0.000612200937046399
1.00640976235419e-05	8.46719140379116e-05	3.44360313676827e-07	3.72760256487437e-06	5.58719929677772e-07	9.93666944696824e-05	10064	0.0293715100346942	0.101282403296736	0.852115635825499	0.00346555066075882	0.0375136013607829	0.00562280885622336
6.04560272497981e-07	1.12713018175484e-05	4.91563008297055e-08	1.17855218119581e-06	1.84452690923969e-08	1.31220158411643e-05	76208	0.00392889220820591	0.0460722102317122	0.858961150023145	0.00374609369663311	0.0898148726126847	0.0014056734358248
1.83800841519339e-05	0.000184189216121695	7.73022647913482e-07	9.97821417658812e-06	6.89397609221409e-08	0.000213389476859053	4686	0.062017206808651	0.086133976344458	0.863159790411573	0.00362259029494728	0.0467605728429565	0.000323070106065618
2.53538317806498e-07	1.46797250731849e-05	6.36144884922957e-08	4.73960068203401e-06	1.22265857890636e-07	1.98587444194083e-05	50356	0.00593997068300811	0.0127670870046905	0.739207110135227	0.00320334897054841	0.238665677040584	0.00615677684895037
0.00011635204962895	0.000439740153752075	2.41029174505298e-06	1.17315215014041e-05	6.86622021597296e-08	0.000570302678829642	1753	0.157296083773242	0.204018066104343	0.771064506753671	0.00422633775804685	0.0205706933123287	0.000120396071609967
4.24122526697797e-05	0.000265530740809344	1.34660515734854e-06	1.08574398791013e-05	2.21779917092986e-07	0.000320368818432666	3121	0.09165048337681	0.132385707439545	0.82882829267965	0.00420329657529253	0.0338904389391544	0.000692264366357485
8.06538606382939e-07	2.15011813596528e-05	1.02663858547668e-07	3.52084235751266e-06	2.17637496407406e-07	2.61488636785035e-05	38243	0.00781407183088789	0.0308441168342615	0.822260639085765	0.00392613077990331	0.134646094025381	0.00832301927468924
0.000154405868742101	0.000404132364639292	1.53552791254162e-06	5.17272299366184e-06	3.43318811416693e-07	0.000565589803099013	1768	0.156103095407489	0.272999739203344	0.714532621389116	0.00271491442053599	0.00914571473056824	0.000607010256435954
2.72180100420095e-08	4.21961007410623e-06	2.29070833308734e-08	4.56890808639127e-06	1.53295920082455e-07	8.99193917395283e-06	111211	0.00269395864365196	0.00302693440374381	0.469265860508629	0.00254751315458504	0.508111542794477	0.0170481491385652
5.2150505881211e-06	0.00013873994096847	4.2152296705674e-07	1.44716776124122e-05	3.17107450293622e-07	0.000159165299586354	6283	0.0466311319169973	0.0327649971549968	0.871672037366398	0.00264833458142078	0.0909223156681883	0.00199231522899611
9.38296438302712e-05	0.000465385013100163	1.89903738755825e-06	1.21381456465355e-05	4.27346840468376e-08	0.000573294574648575	1744	0.158052561477049	0.163667419821281	0.811772923868049	0.00331249844588595	0.0211726155859334	7.45422788503338e-05
8.87339303166108e-07	2.57270084465275e-05	7.77435253177994e-08	2.9002215921617e-06	3.24087955586646e-08	2.96247216627318e-05	33756	0.00884817063187815	0.0299526629572487	0.86843038525126	0.00262427867518504	0.0978986950554278	0.00109397806087863
1.56887120189111e-05	0.000164658260956605	6.54340919008421e-07	8.84491209305198e-06	3.11648168909467e-07	0.000190157874156486	5259	0.0554557915452911	0.082503614896328	0.865902932955084	0.00344104035613033	0.0465135200542538	0.00163889173820382
1.27506296929712e-06	3.7302524374871e-05	2.4469879558849e-07	9.21408478882592e-06	6.03651439317726e-08	4.80967360725143e-05	20791	0.0143257634133664	0.0265103845586266	0.7755728854164	0.0050876382800605	0.191574013981615	0.0012550777632969
1.04057192569651e-05	9.65327656394441e-05	5.09281409645032e-07	6.07983012392502e-06	8.75479161873035e-08	0.000113615144346167	8802	0.0335120805722988	0.0915874315598334	0.849646992000685	0.00448251342350396	0.0535124974660137	0.000770565549963652
2.18279360789186e-05	0.000245398975767926	9.39026828599008e-07	1.36106907850588e-05	7.16382702134681e-07	0.000282493012162637	3540	0.0812671325008464	0.0772689416697918	0.868690428443747	0.00332407099704962	0.0481806281892129	0.00253593070019815
3.31838188716771e-07	2.61754326469738e-05	1.28748861669174e-07	1.30842809046392e-05	1.32853038952066e-07	3.9853153640951e-05	25092	0.0118849931750763	0.00832652270649395	0.656797022458902	0.00323058152007519	0.328312309297263	0.00333356401726645
2.25845063563418e-06	5.1339975267029e-05	1.93465188948345e-07	5.66105615725957e-06	5.82956129195769e-09	5.94587768101631e-05	16818	0.0176800051435317	0.037983469502658	0.863454951839064	0.0032537700794961	0.095209764831421	9.80437473607978e-05
2.07752128499862e-05	0.000168062372465383	8.44947279403073e-07	8.80007366359464e-06	1.97451692602176e-07	0.000198680057950969	5033	0.0578680493680144	0.10456617067785	0.845894521063901	0.00425280366896002	0.0442926872196018	0.000993817369687415
2.14718806187287e-06	2.29119016054399e-05	1.25050936828734e-07	1.71604130392242e-06	6.27461881047143e-08	2.69629280961686e-05	37088	0.00805635965611684	0.0796348250536627	0.849755691359634	0.00463788414903291	0.0636444713200963	0.00232712811757379
0.000133398161546564	0.00068973636565607	3.06382448410883e-06	2.04405394624531e-05	4.12817408199158e-07	0.000847051708557395	1181	0.22448131139234	0.157485263531022	0.814278937977415	0.00361704539776774	0.0241313951154944	0.000487357978301258
6.89695429077078e-06	0.000110598990064348	4.13707764452964e-07	8.54478686900999e-06	6.98966113725701e-07	0.000127153405102308	7865	0.0374299602868482	0.054241207974112	0.869807536615793	0.00325361136903959	0.0672006137950836	0.00549703024597189
3.0251386752375e-07	1.46120595424593e-05	3.73657995469939e-08	2.32215248566594e-06	5.13427440001457e-08	1.73254344391961e-05	57719	0.00518419081620092	0.0174606800530992	0.843387771529801	0.0021567020254603	0.134031414555033	0.00296343183660611
5.93365105437285e-06	4.81575500463622e-05	2.09831426283957e-07	2.19041315329319e-06	5.62611935913663e-08	5.65477068739036e-05	17684	0.0168216999642118	0.10493177146165	0.85162693075688	0.00371069735421566	0.0387356671805918	0.000994933246662395
8.2153400868972e-06	0.000108120659540473	4.05552624442184e-07	6.87212888195783e-06	1.16846187886378e-07	0.000123730527321656	8082	0.0364409006092312	0.0663970344645844	0.873839802358529	0.00327770868855904	0.0555410942692639	0.000944360219063958
7.97008283532368e-05	0.000519460977397341	3.50732416634268e-06	2.94901921981759e-05	2.07282436390726e-07	0.000632366604551487	1581	0.172850635138681	0.12603579597592	0.821455424208833	0.00554634628251801	0.0466346451345137	0.000327788398215214
3.02190561642577e-05	0.00018375934919999	5.3627347454372e-07	4.1974274109877e-06	1.35909799679975e-07	0.000218848016049459	4569	0.0635522860823623	0.138082385711133	0.839666506999364	0.00245043790765973	0.0191796457046204	0.000621023677222914
5.81319436309129e-06	7.85191080122387e-05	2.31892572944324e-07	4.03135577415554e-06	9.37921326549587e-08	8.86893428550849e-05	11275	0.0262571093218692	0.0655455793892828	0.885327430382883	0.00261466107966577	0.0454547936017817	0.00105753554638703
1.61259080362719e-05	0.000200104447423421	1.06382532067339e-06	1.70146605635445e-05	1.55351424205666e-06	0.000235862355585968	4240	0.0683211010144529	0.0683699948480941	0.848395018044694	0.00451036503061484	0.072138093089395	0.00658652898720173
6.40357541466429e-07	1.17684019456609e-05	4.68183599717316e-08	1.10649365402589e-06	2.57463149958806e-08	1.35878178161208e-05	73595	0.00406807590873015	0.0471273275909468	0.866099480057692	0.00344561287215564	0.08143277080983	0.0018948086693755
9.39269743775456e-06	5.6807759986025e-05	3.36361688723607e-07	2.61647362878214e-06	6.58080779393709e-09	6.91598735490793e-05	14459	0.0205349067632035	0.135811373788719	0.821397684391534	0.00486353822617833	0.037832250039112	9.51535544562126e-05
2.06319035626072e-05	0.000226720740415866	6.66524348025133e-07	9.44052353506597e-06	2.1355934714547e-07	0.00025767325120871	3881	0.074398920098857	0.0800700245983074	0.879876895845223	0.00258670368343846	0.0366375768178566	0.000828799055174305
2.90099919771481e-09	9.90862542094615e-07	4.01973621801837e-09	1.76585052084569e-06	4.54654684118055e-08	2.80909926676785e-06	355986	0.000842375965675157	0.00103271508843926	0.352733188825578	0.0014309698007374	0.628618056234618	0.016185070050628
9.38820976216321e-06	8.76524801827374e-05	2.40972216971409e-07	2.89499186561001e-06	2.49750471336365e-08	0.000100201629074616	9980	0.0296146272390866	0.0936931849199001	0.874761029258981	0.00240487324604242	0.0288916646600051	0.000249247915071707
3.171154079617e-05	0.000139723649981333	4.56083220676955e-07	2.58527771576794e-06	2.22052819079495e-07	0.000174698604533028	5724	0.05106422563538	0.181521431616099	0.799798317535604	0.00261068611221064	0.0147985023845979	0.00127106235148842
3.88193109566474e-05	0.000136023841807116	6.10866009802818e-07	2.75336313467695e-06	5.1801486993651e-08	0.000178259183395237	5610	0.0520774913850769	0.217768926218948	0.763067793851179	0.00342684173778808	0.0154458417358066	0.000290596456277916
1.34945372279375e-06	5.81053703400006e-05	1.85249779614928e-07	1.02812986240758e-05	6.63383000385763e-07	7.05847554668708e-05	14167	0.0209535331633879	0.019118203553558	0.823199994895109	0.00262450125936719	0.145658911135584	0.00939838915638269
3.59317981093509e-06	7.30112392797231e-05	3.10907314620143e-07	8.13444308480354e-06	3.50957708554305e-07	8.54007271986361e-05	11710	0.0252958717230407	0.0420743467743267	0.854925264393873	0.00364056987356788	0.0952502789101947	0.00410954004803732
9.52052532309399e-05	0.000385389401016167	2.29173131370647e-06	1.19459568080884e-05	4.49281152723381e-07	0.000495281623521625	2019	0.13810454260152	0.192224481405139	0.778121744707413	0.00462712768830682	0.024119523601842	0.000907122597298958
2.37424232726953e-05	0.000263824661194038	1.52639889178987e-06	2.18711614346355e-05	2.95556398063559e-07	0.000311260201191223	3213	0.0891641602420975	0.0762783779674715	0.847601653485913	0.00490393209908687	0.0702664887799096	0.000949547667618399
9.289603270203e-05	0.00032180066319	1.3953273359114e-06	6.22146179769341e-06	4.6336963456193e-08	0.000422359821989091	2368	0.119032648603481	0.219945240682551	0.761911163032718	0.00330364599866565	0.0147302406000496	0.000109709686015991
1.35897244995103e-05	0.000144456829998063	5.42218397183176e-07	7.42183543529313e-06	1.43384216053608e-07	0.000166153992546104	6019	0.0486282031794854	0.081789936499657	0.869415340458823	0.00326334858930774	0.0446684146529537	0.000862959799258642
1.41710550597564e-06	3.5747978197594e-05	1.32267181643522e-07	4.2937373183718e-06	3.64434774173331e-07	4.19555229777583e-05	23835	0.0125080369668771	0.0337763756806676	0.852044633469232	0.0031525570951324	0.102340216820751	0.00868621693421692
4.41094550793066e-05	0.000366436317765735	1.24098501923547e-06	1.32953991956678e-05	2.86684960573217e-07	0.000425368842020518	2351	0.119827881211766	0.103696958314542	0.861455474794883	0.00291743281745964	0.0312561661369323	0.000673967936183226
2.11197645205525e-05	0.000199528563296525	6.41527608881031e-07	7.80717871868506e-06	2.35339145428496e-07	0.000229332373290072	4360	0.0664937326406927	0.0920923819762643	0.870040982151919	0.00279737047010625	0.0340430729716912	0.00102619243001871
3.43226694556968e-06	5.16012802200227e-05	1.51448867361216e-07	2.9297162952308e-06	1.03913069297857e-07	5.82186253974822e-05	17177	0.0173144479781053	0.0589547919095685	0.886336286157905	0.00260138171121721	0.0503226634986387	0.00178487672267079
6.43919254265605e-06	7.68608616903076e-05	2.74540790061484e-07	4.21718115932242e-06	1.67872000206524e-07	8.79596481825541e-05	11369	0.0260439066558461	0.0732062107535032	0.873819567022236	0.00312121291676489	0.047944497806198	0.00190851150129793
1.15615439959577e-05	0.000153084259794902	3.74467208899966e-07	6.38783062366367e-06	3.27443047438003e-07	0.000171735544670861	5823	0.0502201782916929	0.0673217883817579	0.891395314163382	0.00218048750255894	0.0371957397398787	0.00190667021242203
3.87710584984682e-06	7.05371511529853e-05	3.19229217516114e-07	7.47673987939996e-06	1.13177491478725e-07	8.23234035912269e-05	12147	0.0243955366824494	0.0470960344290235	0.856829869464998	0.00387774561777393	0.090821559280097	0.00137479120810775
1.42216358631428e-05	0.00017362563663895	5.33236784982286e-07	8.38782181965491e-06	2.67387987501195e-07	0.000197035719094231	5075	0.0574030874454347	0.0721779580297386	0.881188636441673	0.00270629501814983	0.0425700571359018	0.00135705337453722
4.73538001975473e-07	1.93624874636545e-05	7.71012344305944e-08	4.05652500291968e-06	1.26245624277856e-07	2.40958973272581e-05	41501	0.00720279095511245	0.019652225254122	0.803559510595648	0.00319976605906993	0.168349198530606	0.00523929956055394
3.16565336161806e-08	3.30039779143462e-06	1.33004952200363e-08	1.78346122806366e-06	2.55512885484567e-08	5.15436733688296e-06	194010	0.0015451192583994	0.00614169141373701	0.640310939388829	0.00258043215602085	0.346009725636316	0.00495721140509721
5.58132617234349e-06	3.31161153658502e-05	1.30253585984766e-07	9.9385007080036e-07	6.24600398512783e-09	3.98277911989639e-05	25108	0.0118774745440596	0.140136472657029	0.83148259968561	0.00327041952525236	0.0249536828652003	0.000156825266907855
4.96662096272326e-05	0.000219588612244149	1.02993205181242e-06	5.86031791345065e-06	8.96095160904681e-08	0.000276234681352735	3620	0.0795401090345167	0.179797154303778	0.794934984878845	0.00372846757245972	0.0212149969176657	0.000324396327252051
6.76481526326398e-07	3.68382832662252e-05	2.98569821713544e-07	2.09458322471135e-05	1.32294778227347e-07	5.8891461639606e-05	16980	0.0175127955095848	0.0114869203020671	0.625528425354118	0.00506983208432966	0.355668405299469	0.00224641696001608
1.42099556904732e-05	8.737334937533e-05	3.14561376337686e-07	2.48810331338228e-06	5.72408062585036e-08	0.000104443210561782	9575	0.030848758741215	0.136054374564324	0.83656322804866	0.00301179343918782	0.0238225472005237	0.000548056747304256
1.60682531206856e-07	1.21654229126903e-05	3.95242607544703e-08	3.85093028668503e-06	4.27292651529104e-07	1.66438526428658e-05	60082	0.00498075205867377	0.00965416689601196	0.730925896409261	0.00237470624155111	0.231372529504801	0.0256727009483744
1.03333454235257e-05	8.28091955604202e-05	2.39316371682745e-07	2.46741188892297e-06	1.24435014848931e-07	9.59737042594005e-05	10420	0.0283829105278054	0.107668506735933	0.86283212885689	0.00249356189311932	0.0257092492986827	0.00129655321537454
2.80233193251227e-05	0.000178361706685393	9.15941578605834e-07	7.50385628436422e-06	5.6939254193708e-08	0.000214861763127679	4654	0.0624314977749918	0.130424878383177	0.830123071173922	0.00426293429446329	0.0349241120203651	0.000265004128072208
3.19584145628911e-05	0.000237884499985535	8.6892665399472e-07	8.33058955919022e-06	1.36815035459536e-07	0.00027917924579707	3582	0.0803530817124758	0.114472744819008	0.852085187444228	0.00311243284404574	0.0298395732655771	0.00049006162714181
0.000199817090534795	0.000530588913303268	2.26514215228958e-06	7.74417513113816e-06	4.76308040419304e-07	0.00074089162916191	1350	0.199364800909296	0.269698134882191	0.716149153828969	0.00305731913161428	0.010452507257908	0.000642884899318001
7.37585669943838e-07	2.84450971208435e-05	1.42745624149298e-07	7.08557997951422e-06	3.09482600813503e-07	3.67204909952644e-05	27233	0.010955891795469	0.0200864871343621	0.774638256457734	0.00388735608594413	0.192959837612956	0.00842806270900395
4.81273654854756e-07	1.32150505770613e-05	4.33206679116803e-08	1.52993552213435e-06	9.52845849608751e-09	1.52791088804582e-05	65449	0.00457327825224241	0.0314988039302672	0.864909771928074	0.00283528759763516	0.100132509958819	0.000623626585204476
9.37078584261727e-06	0.000110526729264838	4.60603603374211e-07	6.99402444641663e-06	2.29236975797721e-07	0.000127581380133044	7838	0.0375535548769919	0.0734494785433837	0.866323354940815	0.00361027293241292	0.0548201033655787	0.00179679021780976
3.12868224034834e-06	6.32365703934883e-05	3.15102289024517e-07	8.19888743287835e-06	4.63646285959678e-08	7.49256069843355e-05	13347	0.0222277646051839	0.0417571824410104	0.843991432818276	0.00420553535309223	0.109427040538924	0.000618808848697897
4.99004391188599e-05	0.000361600690303748	1.24735554135656e-06	1.16519265632447e-05	4.58161197094579e-08	0.000424446227646919	2356	0.119584126071725	0.117565985673856	0.851935219941572	0.00293878343146493	0.02745206766907	0.000107943284037314
0.000303555985595247	0.000676355184388544	4.49877705233232e-06	1.29069789340958e-05	1.67365171092093e-08	0.000997333662487329	1003	0.25869964556094	0.304367532163895	0.678163396893402	0.00451080437926106	0.0129414853018257	1.67812616165675e-05
6.8976249594347e-05	0.000414668115096093	2.03155915919664e-06	1.57417682060552e-05	9.30976601069558e-07	0.000502348668656761	1991	0.139930833156583	0.137307519454135	0.825458771902155	0.00404412171456304	0.031336339057387	0.00185324787175989
1.2630284593637e-05	0.000137935800341014	5.7227930804382e-07	8.0476441501863e-06	3.30247667826557e-09	0.00015918931086956	6282	0.0466380004685369	0.0793412856971678	0.866489085149941	0.00359496064728082	0.0505539229124534	2.07455931571413e-05
6.75893314369016e-07	9.72418557366639e-06	5.57587512476203e-08	1.03155605723215e-06	6.51694333141607e-08	1.15525631298293e-05	86561	0.00345979004412855	0.058505918277462	0.841734034636696	0.00482652642716561	0.0892923973354986	0.0056411233231775
0.000122019070194339	0.000570056696067738	2.32248674616787e-06	1.39876636261787e-05	2.5572489267433e-06	0.000710943165561167	1407	0.192133778524075	0.171629851871528	0.801831600164237	0.00326676851072149	0.0196747986389852	0.00359698081452798
8.39808700613968e-05	0.000374027388056229	1.45368531350983e-06	8.3379521377815e-06	7.63945885899434e-08	0.000467876290157507	2137	0.130985730737515	0.179493750438017	0.799415135847802	0.00310698649213547	0.0178208477607929	0.000163279461252943
4.16299498463763e-05	0.000203310226259792	8.52453453448251e-07	5.35793268319375e-06	3.08717125332746e-08	0.000251181433955344	3981	0.0725940540149965	0.16573657212968	0.809415819705598	0.00339377572627364	0.0213309264097374	0.000122906028710558
1.14385817467465e-07	3.54405069726581e-06	1.61698453478684e-08	6.44206992240651e-07	6.92620766866544e-09	4.32573955999046e-06	231174	0.00129688299426967	0.0264430661812006	0.819293590868339	0.00373805337182713	0.148924128072581	0.00160116150605255
3.79131894023065e-05	0.000195420082024196	8.60831101862113e-07	5.7105312196924e-06	7.7316075314946e-07	0.000240677794501207	4155	0.0696663824506843	0.157526744338337	0.811957257748664	0.00357669515646902	0.0237268719847097	0.00321243077182005
1.19977936988575e-08	3.50763976210271e-06	1.18848053127472e-08	4.47191902842729e-06	6.91683260945434e-08	8.07260971563615e-06	123876	0.00241886251577073	0.00148623482634352	0.43451125294818	0.00147223831343253	0.553962000635985	0.00856827327605949
3.00075649282166e-06	7.0060973321766e-05	2.80401903438379e-07	8.43098699905336e-06	2.83075666854108e-07	8.20561943839335e-05	12187	0.0243173199702565	0.0365695303730684	0.853816995143073	0.00341719361400559	0.102746502715024	0.00344977815482915
4.25604555304037e-06	7.0340333831911e-05	3.62127382909094e-07	7.70382098714055e-06	7.16813165573737e-08	8.27340090715584e-05	12087	0.0245157157603526	0.0514425156087773	0.850198541340746	0.00437700755678215	0.0931155285908768	0.000866406902817619
5.57926838820989e-08	3.13077105453144e-06	1.12588332452637e-08	8.12433416474541e-07	1.70711635399833e-10	4.01042669976875e-06	249350	0.0012024069512242	0.0139119071507568	0.780657842396664	0.00280739035721883	0.202580293144714	4.25669506463432e-05
2.40251383736814e-05	0.000112434713241975	4.91641409721985e-07	2.95974641395567e-06	9.86839626106485e-08	0.000140009923401945	7142	0.041135893725804	0.171595968270829	0.803048173372641	0.00351147545671149	0.0211395474123555	0.000704835487462868
1.99970123982201e-08	1.74145884628418e-06	6.84587127170927e-09	7.66631551270913e-07	3.78394449802176e-08	2.57277272620524e-06	388686	0.000771535024407854	0.00777255301043054	0.676880172331731	0.00266089235243359	0.297978730675395	0.0147076516300099
7.1239839028903e-05	0.000330749712616944	1.10244951603186e-06	6.59091051295905e-06	6.69225613796232e-08	0.000409749834236218	2441	0.115692248184296	0.173861788526884	0.807199137086824	0.00269054292135796	0.0160852060507715	0.000163325414162444
1.65302105606523e-06	1.49576011771041e-05	6.52019010502861e-08	7.58659047578907e-07	1.09530197492749e-09	1.74355784837734e-05	57354	0.00521706275546863	0.0948073536879565	0.857878113480691	0.00373958920324708	0.0435121236892117	6.28199388937306e-05
9.4252109721943e-06	0.000125364976502678	3.80470038457964e-07	6.51738516769045e-06	7.53586515073512e-09	0.000141695578546171	7057	0.0416207336795712	0.066517325867886	0.884748682979038	0.00268512286947605	0.0459956847952512	5.31834883491413e-05
3.28337671067698e-06	4.29787792598601e-05	2.21312467980364e-07	3.72671562426499e-06	4.49378223783859e-08	5.02551218851608e-05	19898	0.0149638277765527	0.065334170677765	0.855211919654119	0.00440377934981613	0.0741559364392947	0.000894193879005496
2.71802370640695e-05	0.000258480294733669	1.12344214602037e-06	1.3770040947428e-05	9.11369421204087e-08	0.000300645151833307	3326	0.0862580761217439	0.0904063707607686	0.85975208034282	0.00373677120409133	0.0458016397851737	0.000303137907146228
1.88985933988543e-05	6.5103172611253e-05	2.58084581984306e-07	1.14334153108845e-06	3.73434029385867e-09	8.54069264634739e-05	11709	0.0252976846108982	0.221277057744686	0.762270407179397	0.0030218226163973	0.0133869883677107	4.37240918095296e-05
7.43994752146588e-06	0.000106881191178978	4.9864969663711e-07	9.22433546265209e-06	6.33631564550251e-07	0.000124677755424283	8021	0.0367147087889296	0.0596734156477829	0.857259507241345	0.00399950813150418	0.073985414890261	0.00508215408910738
2.12195364182793e-05	0.000184251057871572	7.49734625841218e-07	8.38336412263381e-06	3.53940992468657e-07	0.000214957634030795	4652	0.0624584688451892	0.0987149701100606	0.857150566912065	0.0034878250740972	0.0390000762728566	0.00164656163092096
0.000163425485409736	0.000517824340611351	2.83812718494207e-06	1.15810583352684e-05	9.34479223518192e-08	0.00069576245946365	1437	0.188443592557362	0.234886897369711	0.744254498885341	0.00407916113658953	0.0166451325128924	0.000134310095465421
2.92421402208078e-07	2.38531114915744e-05	9.10198295358271e-08	9.56444214517657e-06	1.22241162609713e-07	3.39232360311046e-05	29478	0.0101255315425159	0.00862009160741487	0.703149648509453	0.00268311164219033	0.281943684158163	0.0036034640827788
5.8051674795384e-07	9.11296602671185e-06	3.5206276056505e-08	7.10675495729398e-07	1.35422112964777e-08	1.04529067577481e-05	95667	0.0031309766544233	0.0555363939818501	0.871811663292318	0.00336808477033518	0.0679883129353105	0.00129554502018682
9.88694938713903e-05	0.000422711549785074	1.51045454115759e-06	8.31797418926189e-06	2.27979068336009e-09	0.000531411752177567	1882	0.147400959841829	0.186050634872587	0.795450134576302	0.00284234312652703	0.0156525973601022	4.2900644820484e-06
9.85454888299593e-06	8.47382592021704e-05	3.51628937469866e-07	3.89032846785544e-06	1.40006807396289e-07	9.89747722978879e-05	10104	0.0292573687574561	0.0995662698100112	0.856160183396337	0.00355271277019518	0.039306263379385	0.00141457064407186
3.8019231848375e-05	0.000161247379479167	6.31008438876281e-07	3.44321669729208e-06	1.25253348642179e-07	0.000203466089812353	4915	0.0592200724273314	0.186857829151965	0.792502473645009	0.00310129535323666	0.0169228036989732	0.000615598150815669
0.00011309965410492	0.00060862885216253	3.49675551103804e-06	2.42728662155427e-05	2.70043807115947e-08	0.000749525132374742	1334	0.201437346198061	0.150895079057033	0.812019271767704	0.00466529454450603	0.0323843259780206	3.60286527364812e-05
2.12815823976598e-06	3.75899497014911e-05	1.61683573566602e-07	3.67421798761632e-06	2.18745915215923e-08	4.35758840939616e-05	22948	0.0129879689064278	0.0488379819254404	0.862631946157118	0.00371039112408983	0.0843176923202223	0.000501988473129418
1.8207315852591e-05	8.92558247959259e-05	2.92362262736295e-07	1.84351018672922e-06	2.86771711965228e-08	0.000109627690269179	9122	0.0323551117053374	0.166083183982851	0.814172264112907	0.00266686511426475	0.0168160998576425	0.000261586932335335
1.94285129357804e-06	4.90604431528626e-05	1.35393129210814e-07	4.40119028617427e-06	1.89173342909566e-07	5.57290512047353e-05	17944	0.0165801914039428	0.0348624505814834	0.880338747785714	0.00242948922122165	0.0789747930573112	0.00339451935426978
2.16512434461761e-06	4.20478884153595e-05	1.75012878248782e-07	4.37349072947607e-06	2.12866048162956e-08	4.87828029725183e-05	20499	0.0145286239031412	0.0443829426086346	0.861940803996997	0.00358759373354122	0.0896523049718949	0.000436354688931822
1.07301218482814e-05	0.000165826230206822	6.35098812145454e-07	1.26516271274374e-05	4.74747523171226e-07	0.000190317825517858	5254	0.0555011234210848	0.0563800149517502	0.871312131460133	0.00333704323500619	0.0664763118904501	0.00249449846266072
8.47015194441087e-06	6.90183523817632e-05	3.1363824179625e-07	3.28768082660656e-06	3.47087836537707e-08	8.11245321782306e-05	12327	0.0240445575955613	0.104409254722134	0.850770420840515	0.00386613313352842	0.0405263455866041	0.000427845717218012
6.1038150532281e-06	3.39963238163089e-05	1.72669024913776e-07	1.23671908139784e-06	1.26147887686178e-09	4.15107884547255e-05	24090	0.0123762711477839	0.147041655445435	0.818975622527325	0.00415961804970534	0.0297927147962195	3.0389181314579e-05
4.02873573051951e-05	0.000282998454885561	8.02161382468792e-07	7.25911967749838e-06	3.09823055893909e-07	0.000331656916306617	3015	0.0947223420636835	0.121472990082165	0.853286758006061	0.00241864813615764	0.0218874364458823	0.00093416732973383
0.000121905750085039	0.000462618227809526	2.09424583507224e-06	1.02360271881329e-05	3.23850858903253e-08	0.00059688663600366	1675	0.163993970100126	0.204236018586772	0.775052078409557	0.00350861572156124	0.0171490306043142	5.42566777958934e-05
7.74926517948607e-06	5.86186223847574e-05	2.62611169709504e-07	2.55519473257881e-06	6.52261571636866e-09	6.91922160822482e-05	14452	0.0205444108892521	0.111996198680421	0.847185213941955	0.00379538602141808	0.0369289332999752	9.42680562307078e-05
8.12104738639571e-06	0.000158234325116345	7.98534689370355e-07	2.006623787826e-05	5.32403022088277e-07	0.000187752548092459	5326	0.0547738356258508	0.0432539929226233	0.842781239050998	0.00425312304670888	0.106875981615857	0.00283566336381275
2.10863593277863e-06	2.74339033384865e-05	9.67104545062608e-08	1.61829609458935e-06	7.48080780407176e-10	3.12582939011411e-05	31992	0.00933380184222077	0.0674584460510705	0.877651973752955	0.003093913404619	0.0517717345581128	2.39322332425784e-05
1.62036043024308e-05	0.000105843480022152	5.52732961341607e-07	4.6452617865198e-06	1.61054826153707e-07	0.000127406133898598	7849	0.0375029475599756	0.127180723616708	0.830756548239604	0.00433835439808201	0.0364602679979047	0.00126410574770199
3.47559991264574e-05	0.000145994671593297	4.44252609861859e-07	2.40074859490766e-06	7.83903057134965e-08	0.000183674062230237	5444	0.0536163852551906	0.189226495589183	0.79485731311529	0.00241870084685656	0.0130707001617806	0.000426790286890009
4.57087283116523e-05	0.000266499583228892	1.02730519813163e-06	7.71283576913428e-06	4.97793793986558e-08	0.000320998231887209	3115	0.091822040416933	0.142395576582843	0.830221343158468	0.00320034534798497	0.0240276581082365	0.000155076802467083
5.32602556241743e-05	0.000194229168837575	6.87808130408532e-07	3.22722649557091e-06	4.53806504172159e-08	0.000251449839738146	3977	0.0726687461147485	0.211812644938006	0.772437035711937	0.00273536913415733	0.0128344742590875	0.000180475956812994
1.06268202225263e-06	3.34849672056645e-05	1.13900636805531e-07	4.61927773176523e-06	1.54261884842994e-07	3.94350894813308e-05	25358	0.0117610518483979	0.026947625483536	0.84911604477319	0.00288830679234171	0.117136230512474	0.00391179243845824
2.52783222205759e-10	9.78529147381012e-07	4.32732654829972e-09	2.16190654015686e-05	4.14532859500942e-08	2.26436279446703e-05	44163	0.00677014390615627	1.11635477682037e-05	0.0432143272170012	0.000191105707922492	0.954752721356969	0.00183068217033884
4.68473802958631e-05	0.000361255305050587	1.17043910553805e-06	1.1636815863939e-05	5.05105001974635e-08	0.000420960450816124	2376	0.118662574788158	0.111286892165378	0.858169227893532	0.0027804015870586	0.0276434896470167	0.000119988707014015
6.42509677353892e-08	4.78510093259418e-06	1.44285181044058e-08	1.38207538347763e-06	7.82727233431058e-08	6.32412852525471e-06	158125	0.00189544592602042	0.0101596555918828	0.756641948923936	0.0022815029844487	0.218540053061613	0.012376839438119
1.62754646249181e-07	1.52701891186976e-05	5.63536901533601e-08	6.80767626277175e-06	6.51559644038448e-08	2.23621296822758e-05	44718	0.00668626073305345	0.00727813712565044	0.682859340128091	0.00252005023466196	0.304428798128629	0.00291367438296753
4.32308767067674e-09	9.85884210127278e-07	3.92953131388141e-09	1.15242896122266e-06	6.07851344475862e-09	2.15264430377926e-06	464545	0.000645585506171553	0.0020082684645517	0.457987512566021	0.00182544385386038	0.535355032505565	0.00282374261000155
2.50902870975028e-05	0.00015290918930814	1.02159055856324e-06	8.01218097835181e-06	5.31352570905110e-09	0.000187038561468267	5346	0.0545713123333691	0.134144996093544	0.817527616272234	0.00546192480600621	0.0428370541104229	2.84087177924141e-05
4.04103951063717e-06	4.19930187130983e-05	1.69833018343487e-07	2.27006906313759e-06	7.82088567149227e-08	4.85521691619315e-05	20596	0.014460433319833	0.0832308747557596	0.86490509977099	0.00349794913955459	0.0467552552712206	0.00161082106247571
0.000106909605674291	0.000287813105749008	1.50547028155124e-06	5.21488021924526e-06	6.04641439831957e-09	0.000401449108338493	2491	0.113486489382999	0.266309236846397	0.716935471447928	0.0037500899872017	0.0129901402467388	1.50614717350956e-05
6.15194266634444e-08	6.85063699178123e-06	3.43312725323468e-08	4.91906237071569e-06	3.19149051109679e-08	1.18974649668037e-05	84052	0.00356289848334435	0.00517080124506321	0.575806443716866	0.00288559559772926	0.413454663194291	0.00268249624605048
1.29334155594512e-08	1.51417264436843e-06	4.03216376004132e-09	6.0704581881872e-07	7.28191029375976e-09	2.1454659528004e-06	466099	0.000643433384200587	0.00602825486117349	0.705754683448615	0.00187938837005466	0.282943580636349	0.00339409268380836
3.60591886441762e-06	9.46084270623995e-05	4.01540235752049e-07	1.35788959764055e-05	1.87666428735691e-06	0.000114071446426332	8766	0.0336443897130676	0.031611055854774	0.829378692269836	0.0035200766566186	0.119038518418147	0.0164516568006252
7.36992081300224e-09	1.28219906977084e-06	6.66370136390264e-09	1.49090057229265e-06	1.9299768314287e-08	2.80643303255468e-06	356324	0.000841576766642205	0.0026260811241569	0.456878555410838	0.00237443804523521	0.53124395095061	0.00687697446916042
1.11636035459686e-06	1.89791090111351e-05	7.16794216652864e-08	1.56729116065666e-06	6.5025839943977e-08	2.17994657879979e-05	45873	0.00651857234486497	0.0512104454968568	0.870622665514327	0.00328812744139587	0.071895851756127	0.00298290979129306
4.66555469010646e-07	1.47768251186846e-05	7.1692372539333e-08	2.92076871558938e-06	4.46382639543602e-09	1.82403055022194e-05	54824	0.00545719666359534	0.0255782705478193	0.810119387358212	0.00393043704945675	0.160127181819076	0.000244723225435718
0.000184326641772943	0.000600125176023428	2.86220157858234e-06	1.20044839593279e-05	9.44845955946205e-08	0.000799412987929875	1251	0.213309054093021	0.230577491929756	0.750707312846499	0.00358037913043441	0.0150166236233091	0.000118192470001387
7.24150675240255e-05	0.000367560622828439	1.51173435506061e-06	9.88389779512744e-06	1.99964558321732e-07	0.000451571287060974	2214	0.126722568628517	0.160362426927839	0.813959242671708	0.00334772027889471	0.0218877906508543	0.000442819470704592
2.82837322976041e-06	5.34088317503188e-05	1.76095261855153e-07	4.2796176223914e-06	2.29101077508081e-07	6.09220189418338e-05	16414	0.0181111480582649	0.046426124394545	0.876675341329571	0.00289050272649832	0.0702474687596519	0.0037605627897332
2.57260830701766e-05	0.000183635303759949	7.79559171016408e-07	7.16380143346401e-06	2.28947783908754e-07	0.000217533695218515	4597	0.0631828948433288	0.118262520407859	0.844169467978216	0.00358362491950194	0.0329319162544814	0.00105247043994161
3.60557478776934e-06	6.61646414271117e-05	3.63559579107173e-07	8.58806446868623e-06	2.29202988558565e-07	7.8951043251233e-05	12666	0.0234079306044558	0.0456684882085207	0.838046448817234	0.00460487365506085	0.108777086597296	0.00290310272188817
7.87606139050634e-07	2.65094239023378e-05	1.07490481931573e-07	4.65576673389873e-06	8.95749862991058e-08	3.21498622435179e-05	31104	0.00959874879383538	0.0244979631043188	0.824557931276446	0.00334341967369534	0.144814515802084	0.00278617014345578
3.07263063970707e-05	0.000169767964438075	8.51111895183015e-07	6.05175067852322e-06	3.47224715961572e-07	0.000207744358124814	4814	0.0604270185560654	0.147904408449014	0.817196510030265	0.00409691941993276	0.0291307582701586	0.00167140383062994
9.10735523831037e-06	5.07569624176207e-05	2.92596050091751e-07	2.09719083326343e-06	9.73218971659756e-09	6.22638367290029e-05	16061	0.0185063476295536	0.146270382886124	0.815191692065738	0.00469929361027407	0.0336823257839257	0.000156305653937709
1.88271722613917e-05	0.000160647091037318	8.14790625030226e-07	8.9509765931493e-06	1.55538264488103e-08	0.000189255584343338	5284	0.0552000326271777	0.0994801412424185	0.848836728357141	0.00430523954078985	0.0472957066192081	8.21842404427726e-05
1.89093555689426e-07	1.12834658811884e-05	4.51768313850941e-08	3.46829847802085e-06	2.14177549596123e-07	1.52002122958799e-05	65789	0.00454971688377481	0.0124401917557876	0.74232291375607	0.00297211844846006	0.2281743445755	0.0140904314641827
0.000180392634195403	0.000712388529770147	2.8465383852089e-06	1.44937595051087e-05	1.0521858581555e-07	0.000910226680441683	1099	0.239053599427746	0.198184296364361	0.782649580678589	0.00312728515475687	0.0159232417776149	0.000115596024678703
3.62521192469769e-06	8.41225272923498e-05	3.70247152707632e-07	1.1067792736522e-05	5.73756133546684e-08	9.92431547196317e-05	10076	0.0293355324349402	0.0365285841118125	0.847640600805177	0.00373070720850827	0.1115219761785	0.00057813169600219
2.84868471114932e-05	0.000338848823966461	1.44500279138881e-06	2.21884882422115e-05	4.731337409891e-07	0.000391442295852544	2555	0.110820079620125	0.0727740650750326	0.865641826539117	0.00369148353843997	0.0566839313924571	0.0012086934549539
0.000275169017895768	0.000621250895146225	2.13063371098735e-06	6.19338499595351e-06	3.81504385302037e-07	0.000905125436134236	1105	0.237887116241124	0.304012026301025	0.6863699442583	0.00235396512563742	0.00684257092851713	0.000421493386520471
1.71761325057895e-07	1.28251047594088e-05	4.13393067611912e-08	3.97244447069183e-06	2.68058898729665e-07	1.72787087606494e-05	57875	0.00517024544406097	0.00994063430532872	0.742249026652776	0.00239249977147236	0.229904012256905	0.0155138270135175
7.57270145609579e-05	0.000365106940778383	1.18008417785868e-06	7.32807923900253e-06	3.51527762139719e-07	0.000449693646518342	2224	0.126230297829164	0.168396896747949	0.811901488057807	0.00262419579861807	0.0162957144174454	0.00078170497818092
5.20642267089843e-06	6.21021819976765e-05	2.9587978918851e-07	4.54095331861756e-06	2.11825000048417e-07	7.23572627764294e-05	13820	0.0214740420672144	0.0719543895266646	0.858271576545962	0.00408915121765626	0.0627573949645976	0.0029274877451199
7.17053862385112e-07	1.25495289015522e-05	5.43541225331324e-08	1.22334051839072e-06	4.15743276972988e-08	1.45858517325584e-05	68560	0.00436622762328998	0.0491609180960279	0.860390543634775	0.00372649630133038	0.0838717231479866	0.00285031881988056
0.00012210858597996	0.000407689008113308	2.03494595283749e-06	8.74717393104659e-06	2.32713921507216e-07	0.00054081242789866	1849	0.149803360705117	0.2257873149373	0.753845487052496	0.00376275737734859	0.0161741363175287	0.000430304315326909
1.27601664055139e-05	0.000116543883409624	3.74981657674629e-07	4.40807190627782e-06	2.05281371189402e-07	0.00013429238475028	7446	0.0394895536032627	0.0950177959028855	0.867836874193131	0.00279227789700747	0.0328244368768545	0.00152861513012169
1.38319097714881e-05	0.000162103163110043	5.95338320626039e-07	8.98756097209281e-06	4.05486434387251e-07	0.000185923458608637	5379	0.0542549253455996	0.0743957210940433	0.871881172624187	0.003202061348693	0.0483401128580086	0.00218093207506852
3.69528244672322e-05	0.000324445792738044	1.42736355568159e-06	1.6158861108946e-05	2.00568986480077e-07	0.000379185410856384	2637	0.107543223280322	0.0974531809749084	0.855638912914104	0.00376428922320062	0.0426146698852455	0.000528947002541832
5.69830735261562e-07	3.55070835595092e-05	1.39608738261434e-07	1.12094845955924e-05	3.32723865617213e-07	4.77587314942418e-05	20939	0.014225804833274	0.0119314461970219	0.743467894740676	0.00292320867605677	0.234710685248078	0.00696676513816806
0.000101751584988092	0.000553946282405045	2.4180501810249e-06	1.69763856078551e-05	1.46164585724219e-06	0.000676553949039259	1478	0.183750225358813	0.150396853248117	0.818776216134245	0.00357406853431076	0.0250924344347741	0.00216042764855309
1.67322845670038e-06	2.13868618159752e-05	1.00614001789049e-07	1.65391256803923e-06	3.15289519847723e-08	2.48461457944887e-05	40248	0.00742622465250631	0.0673435820002124	0.86077180713957	0.00404948126044433	0.0665661620808043	0.00126896751896892
1.93999386903107e-05	0.000150277157750065	6.85354371387868e-07	6.83369973770374e-06	8.46201497472056e-08	0.000177280770699215	5641	0.0517991632355338	0.109430586373216	0.847678838248253	0.00386592617284297	0.0385473264288669	0.000477322776821504
7.64611508848393e-07	2.23359103724439e-05	8.10719185102537e-08	3.04691141554213e-06	3.38175950674191e-09	2.62318869748514e-05	38122	0.00783878453426856	0.0291481703005745	0.851479361505995	0.00309058660507258	0.116152963698845	0.000128917889513019
7.32386579788583e-05	0.000366604957883805	2.0361909404234e-06	1.31284546501391e-05	9.6599713712986e-08	0.000455104861166939	2197	0.127648234700655	0.160926995574309	0.805539534215894	0.0044741138013828	0.0288470982631922	0.000212258145222386
7.26438936056307e-07	1.80941370920769e-05	8.86386016359808e-08	2.839883848989e-06	1.56801080586544e-08	2.17647785868168e-05	45946	0.00650823373885445	0.0333768125946532	0.831349467668681	0.00407257079516859	0.130480713950802	0.000720434990694186
2.37269194503161e-05	0.000103972264296537	3.80156784845127e-07	2.14279245833751e-06	2.62282491265904e-07	0.000130484415481302	7664	0.038391502873265	0.181837190003094	0.796817488993053	0.00291342673715393	0.0164218267019372	0.00201006756476208
4.60918288924554e-06	4.61110572648596e-05	1.30207090506311e-07	1.67555915516679e-06	1.09286822968208e-08	5.2536935082075e-05	19034	0.0156379322306232	0.0877322379397449	0.877688376621576	0.00247839144599693	0.0318929749622656	0.000208019030416366
4.30892313538435e-05	0.000316948987141667	1.08453080991466e-06	1.02806099284493e-05	3.1557728674838e-07	0.000371718936520623	2690	0.105541178527541	0.115918849217554	0.852657629197975	0.00291760979428738	0.0276569443157195	0.000848967474464062
1.6934319839638e-06	6.68965662940305e-05	3.54094008816133e-07	1.80320526047227e-05	6.34769640914345e-08	8.70396218556246e-05	11489	0.0257750264499607	0.0194558747827828	0.768576021676588	0.00406819332698251	0.207170622071786	0.000729288141861712
8.45740284375703e-05	0.00032652865504594	1.05916210643461e-06	5.26425790766969e-06	5.56485855207321e-07	0.000417982589352822	2392	0.117874542059047	0.202338639435962	0.781201570025959	0.00253398618366988	0.0125944430264919	0.00133136132791787
1.82170120805564e-05	9.68616549293257e-05	5.64955809150621e-07	3.86416339353959e-06	3.2704943931218e-08	0.000119540491156504	8365	0.0352287872709125	0.152391979523545	0.810283226982174	0.00472606230478822	0.0323251423526493	0.000273588836843579
1.13951767122109e-05	0.000202022153221375	5.73787475049736e-07	1.31260768974454e-05	1.07480525138539e-07	0.000227224674831219	4401	0.0659031462091682	0.0501493806545224	0.88908545417189	0.00252519879487534	0.0577669520583332	0.000473014320378608
1.98206703979973e-05	0.000191171329617965	9.63526425188173e-07	1.19704435101901e-05	4.05068970743449e-07	0.000224331038922084	4458	0.0650917300092332	0.0883545607118661	0.852184033634168	0.00429510971739773	0.0533606208383303	0.00180567509823792
6.30646389854953e-07	8.49514461192039e-06	3.87422972543455e-08	6.71064158695542e-07	1.03070652203148e-08	9.84590452294554e-06	101565	0.0029494277647425	0.0640516458782688	0.862809972625953	0.00393486420308646	0.0681566794733435	0.0010468378193486
2.55214962896521e-06	1.9119986161828e-05	6.81872811021081e-08	6.56887725129422e-07	1.22810224196112e-09	2.23984388992667e-05	44646	0.00669708084950971	0.113943192221703	0.853630301996358	0.00304428721165654	0.029327388756139	5.48298141439367e-05
1.53597604109571e-05	0.000132318570391197	5.30693224057977e-07	5.88460994508454e-06	6.84035159267541e-08	0.000154162037487223	6487	0.0451988465867609	0.0996338700585098	0.858308391274105	0.00344243779277995	0.038171589069535	0.000443711805070189
3.39963929443686e-05	0.000296532273162653	8.74043099343953e-07	9.82745903351956e-06	5.75156106817904e-07	0.000341805324346703	2926	0.0974752144422593	0.099461273780174	0.867547261674226	0.00255713716869251	0.0287516265356688	0.00168270084123823
1.56367548943657e-07	6.2239239955832e-06	2.31578575106587e-08	1.18540695623298e-06	3.21508484281484e-08	7.62100720669864e-06	131216	0.0022836992560219	0.0205179636631513	0.816679977695409	0.00303868726043241	0.155544657560622	0.00421871382038437
3.53943262490398e-05	0.000154156412318927	5.18285001514398e-07	2.9042337917187e-06	2.0022575430569e-07	0.000193173483115506	5177	0.0563100815875606	0.18322559431139	0.798020565932184	0.00268300282810812	0.0150343294787626	0.0010365074495549
2.150704030846e-05	0.000225705352893591	9.65448595022855e-07	1.30575724063597e-05	3.72779332726043e-07	0.000261608193536159	3823	0.0754912149189156	0.0822108819213544	0.862761023814775	0.00369043714561414	0.0499127042997407	0.00142495281851529
1.03066138203089e-07	1.36271500162877e-05	5.70822923117344e-08	9.72109728346685e-06	5.71176033810668e-08	2.35655133336504e-05	42435	0.00704480549700759	0.00437360038560739	0.578266631553863	0.00242228087729469	0.412513707884546	0.00242377929868838
1.30584864250016e-05	0.000166791783096014	7.53455886380805e-07	1.23995721743535e-05	3.29872043103148e-07	0.000193333169624853	5172	0.0563552976073424	0.06754395249579	0.862716849983164	0.00389718891922593	0.0641357724513277	0.00170623615049211
8.63603807004407e-06	0.000132633962537396	7.28967455231791e-07	1.44235713026602e-05	2.8815780375855e-07	0.000156710697169091	6381	0.0459287199314068	0.0551081593410678	0.846361894455004	0.00465167642286241	0.0920394814343604	0.00183878834670506
1.05365918820473e-05	8.11706786052915e-05	2.13605947829913e-07	2.1170326947672e-06	1.83230837517365e-08	9.40562322136877e-05	10632	0.0278237820182008	0.112024388326645	0.863001596968915	0.0022710451269685	0.0225081596927834	0.000194809884688003
1.23249640544244e-05	6.58743705499198e-05	3.05306631138819e-07	2.09876325496045e-06	7.92429436993805e-09	8.06113287848133e-05	12405	0.0238942747804745	0.152893696707631	0.817185022787145	0.00378739112406663	0.0260355868908073	9.83024903496063e-05
1.06646235871588e-06	4.80429460138859e-05	1.79233472285412e-07	1.04036642336998e-05	3.79682661159228e-07	6.00719887397462e-05	16647	0.017860710423193	0.0177530722902514	0.799756209537617	0.00298364472436424	0.173186612462129	0.00632046098563761
6.34704139397533e-07	3.26905405308985e-05	8.92209785979519e-08	5.91824892245748e-06	3.82352973033746e-07	3.97150675443853e-05	25179	0.0118440572153024	0.0159814442890772	0.823126902512852	0.00224652717758164	0.149017722702934	0.00962740331755527
2.08948720065148e-05	0.000138789203459419	5.82225595451226e-07	4.97680093046663e-06	5.01632447752433e-08	0.000165293265236627	6050	0.0483824692243242	0.126410909583053	0.839654315381417	0.00352237941828867	0.0301089153471682	0.000303480270072901
1.31825100077375e-05	4.8097992727242e-05	1.65826299487638e-07	7.78041027861682e-07	8.01299196173665e-11	6.22244501922484e-05	16071	0.0184947495483576	0.211854182190584	0.772975776863252	0.00266497010379846	0.012503783086196	1.28775616931604e-06
1.44786935546719e-05	0.000103638138315169	4.16549526682427e-07	3.83638363266839e-06	8.07879755487307e-08	0.00012245055300474	8167	0.0360707847251882	0.118241144685654	0.846367254145082	0.00340177742330246	0.0313300637565914	0.000659759989369777
4.86471399610025e-06	4.4360421157196e-05	2.02765049846132e-07	2.37821176011632e-06	1.33002025687387e-07	5.1939113988946e-05	19253	0.0154613654520724	0.0936618594829242	0.854085057489371	0.00390389889764553	0.0457884545474237	0.00256072958263579
2.31112280142396e-05	0.000266368879653457	1.36334770850278e-06	2.02649199024338e-05	1.67007220701068e-07	0.000311275382499335	3213	0.089168309828117	0.074246886562862	0.855733844143704	0.00437987642182302	0.0651028672416045	0.000536525630006816
3.79579166588156e-06	3.04103375862812e-05	6.95180850094772e-08	7.1625311482675e-07	4.371946547131e-08	3.50356199174703e-05	28542	0.0104558239384067	0.10834093059643	0.867983431088578	0.00198421164441313	0.0204435690452731	0.0012478576253052
0.000218824491666809	0.000707346178977532	3.7599512600152e-06	1.5662182692124e-05	3.50830300339617e-07	0.00094594363489682	1057	0.247171171624078	0.23132931349623	0.747767787511659	0.00397481532863776	0.0165572050113032	0.00037087865217031
3.99853739519564e-05	0.000275439529881077	1.25382891656166e-06	1.11257442886063e-05	1.25374154668156e-08	0.000327817014453668	3050	0.0936785435807931	0.121974675471299	0.840223410429498	0.00382478291632073	0.0339388860189219	3.824516396048e-05
3.27979730061003e-05	0.000407007073568001	1.3771623378896e-06	2.20847041164014e-05	2.04020505510384e-07	0.000463470933533902	2158	0.129835940362284	0.0707659761012849	0.878171734448647	0.00297141036955419	0.0476506777847071	0.000440201295806741
3.41034633131561e-05	0.000211781599355989	6.63767399293626e-07	5.3066457623393e-06	2.60293846799054e-08	0.000251881505215458	3970	0.0727888576318405	0.135394868646605	0.840798530145484	0.00263523675041502	0.0210680246562765	0.000103339801219784
7.45187462770232e-06	0.000109077542832403	5.65849264698599e-07	1.0666083955265e-05	2.36408524581002e-08	0.000127784991532527	7826	0.0376123501087262	0.0583157265836299	0.853602144698173	0.00442813555733236	0.0834689882383411	0.000185004922523179
1.0901516017165e-06	1.89012447390591e-05	7.93706241859207e-08	1.76990133686907e-06	7.63911979732368e-08	2.19170594998038e-05	45627	0.00655362064337406	0.0497398659581256	0.862398751038125	0.00362140843695895	0.0807545070945723	0.00348546747221819
2.66920927220293e-05	0.000134623930844599	4.55877588220834e-07	2.95818954991552e-06	2.84191425102242e-07	0.000165014282129867	6060	0.048302807169694	0.161756257564558	0.815831994097635	0.0027626553431421	0.0179268697941395	0.00172222320052626
1.14796393703366e-05	8.04120955047468e-05	5.24240419865716e-07	4.72400497659438e-06	4.84286782638678e-08	9.71884089498074e-05	10289	0.0287369485602521	0.118117371139034	0.827383598246529	0.00539406319673839	0.048606670565356	0.000498296852342532
5.07824003200316e-08	4.27294288117626e-06	1.56864718776723e-08	1.69761350176427e-06	2.90612063558896e-09	6.03993137577382e-06	165565	0.00181034423136395	0.00840777769822352	0.707448912137486	0.00259712750058564	0.28106503139645	0.000481151267255356
7.78148186185604e-06	7.47374342995947e-05	2.65163120011354e-07	3.27675340086487e-06	1.65948540200806e-08	8.6077427536347e-05	11617	0.0254937433865396	0.0904009574237129	0.868258223307569	0.00308051864002774	0.0380675107824433	0.000192789846247128
5.25164905700391e-06	4.17034082995559e-05	1.29748238629073e-07	1.3251493548136e-06	2.92443918026976e-08	4.84391993418051e-05	20644	0.0144270302656573	0.108417338196412	0.860943386063857	0.00267857934053619	0.0273569623945031	0.000603734004691906
4.37980681133727e-05	0.000250850784445143	1.09835510559646e-06	8.09970271799783e-06	3.29797963410514e-09	0.000303850208361745	3291	0.0871364976018835	0.144143617177414	0.825573843762175	0.00361479135235223	0.0266568937427051	1.08539653531479e-05
6.7332245610213e-05	0.00026755922834478	7.04545330015396e-07	3.6033890082939e-06	3.01945154542524e-07	0.000339501353447845	2945	0.0968509688267921	0.1983268841977	0.788094732546871	0.00207523570336408	0.0106137691991483	0.000889378352916962
2.80151306009082e-05	0.000187270955871267	9.31089150228128e-07	8.01224168709513e-06	4.5323617653725e-07	0.000224682653486036	4451	0.065190365160294	0.124687554496277	0.833490939178828	0.00414401884516642	0.0356602593158937	0.00201722816383517
2.25716634679938e-05	0.00018010078487738	8.67944332396264e-07	8.91680085727541e-06	5.74715578224957e-07	0.000213031909113271	4694	0.0619165622342771	0.105954378205343	0.845416940715765	0.0040742456658677	0.0418566443608891	0.00269779105213471
1.08809178260358e-05	8.053644450985e-05	2.52325401435951e-07	2.40264768845711e-06	7.46046136130266e-08	9.4146940039392e-05	10622	0.027850239345162	0.115573780958607	0.855433479581523	0.00268012323428011	0.0255201888394017	0.000792427386188137
2.57752523282984e-05	0.000129403423734668	5.73484856588115e-07	3.70416203816149e-06	7.35541357968534e-08	0.000159529877093513	6268	0.0467354158849517	0.161570063225144	0.811154788634449	0.00359484296632381	0.0232192370836605	0.000461068090422571
2.38782127236341e-06	2.23244711282942e-05	7.24382315417364e-08	8.70927147135392e-07	1.28885895962172e-08	2.56685463689309e-05	38958	0.00767108860236787	0.0930251849108843	0.869720895271093	0.00282206208721719	0.0339297416619415	0.000502116068863856
4.80879288332909e-06	9.638174356645e-05	5.39529135414184e-07	1.39300888457161e-05	6.23775926826815e-07	0.000116283930357736	8600	0.0342856646064889	0.0413538901595028	0.828848347918246	0.00463975661774052	0.119793756565172	0.00536424873933852
5.27389356747033e-05	0.000266924334036009	1.06666794934481e-06	6.95048852744596e-06	3.02319638404666e-07	0.000327982745825908	3049	0.093723619010057	0.160797896675629	0.813836512539265	0.00325220751066885	0.02119162857163	0.00092175470280725
2.42548796223832e-06	2.45131677851572e-05	9.36428030818152e-08	1.21709975139806e-06	1.18281281205239e-08	2.82612264299959e-05	35384	0.0084426467227019	0.085823874920869	0.867378061099974	0.00331347272963443	0.0430660627702361	0.000418528479286722
8.11934075392368e-05	0.000631141436789585	2.91310798004307e-06	2.92582246957528e-05	1.39295832729154e-06	0.000745899135331909	1341	0.200567547094869	0.108853065640179	0.84614850305295	0.00390549853466019	0.0392254439103666	0.00186748886184418
3.37591857803308e-08	2.67297362254833e-06	1.34587171015662e-08	1.3703830997051e-06	6.67715160584406e-08	4.15734614119377e-06	240538	0.00124642899620431	0.00812036925331336	0.642951905318328	0.00323733378084837	0.32962930031888	0.01606109132863
4.29584882149686e-06	6.86744922521683e-05	3.22729221787994e-07	6.64054799609406e-06	1.30077896012235e-07	8.00636961875594e-05	12490	0.0237338845261836	0.0536553897216197	0.857748212014713	0.00403090585565722	0.0829408122819827	0.00162468012602754
4.69408217457918e-07	2.02755093806149e-05	1.22375056772844e-07	6.80199242298099e-06	3.09872138455625e-08	2.77002722916722e-05	36101	0.00827576255119944	0.0169459784552024	0.731960652484651	0.00441782865829933	0.245556879418327	0.00111866098351959
1.13343573725201e-05	0.000114555436682921	5.72344663415634e-07	7.44596757954392e-06	1.40348916377241e-07	0.000134048455214778	7460	0.0394192525386009	0.0845541812052948	0.854582296374662	0.00426968488744313	0.0555468361616976	0.00104700137090255
2.54094451138656e-05	0.000273117386320701	1.24337198242453e-06	1.72335345437164e-05	2.77983202799416e-07	0.000317281721163507	3152	0.090808576164621	0.0800848060855392	0.860804036611846	0.00391882639146356	0.0543161909249581	0.000876139986192779
1.82502632740043e-07	1.85761095041475e-05	6.76588634239949e-08	8.87103034110852e-06	2.38404905244123e-07	2.79357062466642e-05	35796	0.00834580769389681	0.00653295216983587	0.66495936562784	0.00242194927261143	0.317551676080064	0.00853405684964884
3.27622591685877e-05	0.000272042901293116	1.19683823590559e-06	1.28062727268685e-05	7.54225363718564e-08	0.00031888369396085	3136	0.0912455601263408	0.102740465533525	0.853110103919317	0.00375321240493572	0.0401596976245538	0.000236520517669104
3.0571443295875e-06	5.75812516691287e-05	3.52465432067436e-07	8.54464070347942e-06	1.68087664967313e-07	6.97035897992304e-05	14346	0.0206946701519054	0.0438592092371871	0.82608731967725	0.00505663242140978	0.122585375130475	0.00241146353367828
4.03891978935154e-06	0.000125828389180759	7.46092306662002e-07	3.00022977443918e-05	1.13673329873322e-06	0.000161752432319897	6182	0.0473709110396697	0.0249697623177856	0.777907246129742	0.00461255695485591	0.185482822818122	0.00702761177949466
9.45074866497468e-05	0.000328907025157737	1.31879097271884e-06	5.90775651580033e-06	3.61409239162917e-08	0.000430677200219919	2322	0.12122904562886	0.219439261241338	0.763697323633072	0.00306213324514373	0.0137173653789511	8.3916501495405e-05
8.92666456910009e-06	7.87775435088367e-05	4.32109104088881e-07	4.90626342966435e-06	1.81004851807693e-07	9.32235854634977e-05	10727	0.0275808851269584	0.0957554306103725	0.845038764784289	0.00463519078289556	0.0526289930307971	0.00194162079164577
0.000145631059662389	0.000404401150984814	1.31950957143866e-06	4.71630545969846e-06	1.57928990678065e-07	0.000556225954669018	1798	0.153727791534336	0.261819964422635	0.727044733512036	0.00237225458532195	0.00847911791981173	0.000283929560194725
4.6098162848144e-05	0.000406887307958879	1.90195164802587e-06	2.16618826669625e-05	1.03113391452782e-06	0.000477580439036539	2094	0.133513157912772	0.0965243948038187	0.851976493802227	0.00398247393017777	0.0453575584265192	0.00215907903725708
2.06323598041144e-05	0.00012129802119783	4.24013576160041e-07	3.2072849585337e-06	2.26539554946366e-07	0.000145788219091584	6859	0.0427968711188467	0.141522819420362	0.832015247553235	0.00290842139921934	0.0219996168313085	0.00155389479587547
2.36455503801345e-06	4.05454077760428e-05	2.1937423740781e-07	4.83974309461952e-06	4.64514226203905e-09	4.79737252883456e-05	20845	0.014289386426525	0.0492885433391156	0.845158626567877	0.00457279971670458	0.100883203577173	9.68267991305547e-05
8.59895529134574e-06	0.000112847974554896	3.57255881251295e-07	6.03689920437458e-06	4.35505811108777e-09	0.000127845439989979	7822	0.0376298046360815	0.0672605553394769	0.882690650239396	0.00279443585378797	0.0472202935423257	3.40650250132437e-05
1.102828612926e-07	3.9163083420158e-06	2.17332772489954e-08	9.92426525167695e-07	2.1735519796474e-08	5.06248652552157e-06	197531	0.00151759708515564	0.0217843268790207	0.773593830279345	0.00429300446320819	0.196035390941697	0.00429344743672866
2.86372230846786e-06	6.39543112569626e-05	2.46200716155294e-07	7.07930854577737e-06	1.20962584021227e-07	7.42645054113843e-05	13465	0.0220338088751885	0.0385611173548442	0.861169288109993	0.00331518690916311	0.0953256001176055	0.00162880750839396
3.93937848945874e-06	8.0789872100173e-05	3.67770967074849e-07	9.71333261186392e-06	7.75801308213628e-07	9.55861554767841e-05	10462	0.0282699284325315	0.0412128562950262	0.845204744318806	0.00384753383207438	0.101618613735575	0.00811625181851836
5.04513200535497e-06	8.71091912015925e-05	5.03731082198571e-07	1.11991312842718e-05	1.8382966156204e-07	0.00010404101523498	9612	0.0307318030637284	0.0484917606192172	0.8372581813514	0.00484165865799059	0.10764150329539	0.00176689607600286
9.77539532241778e-06	0.000186214107895457	7.76746438740821e-07	1.90916928530718e-05	1.64977780991277e-07	0.000216022920290679	4629	0.0627581105652287	0.045251658061395	0.862010881275417	0.00359566678246751	0.0883780888962252	0.000763704984495554
1.44912383611082e-06	1.41243868404259e-05	4.17436819716605e-08	5.23189252929799e-07	2.23853055405096e-08	1.61608289169787e-05	61878	0.00483655387471593	0.0896689052000519	0.873989008421883	0.00258301614268092	0.0323739119829511	0.00138515825243292
1.88155364901177e-06	1.9180694743434e-05	1.06105179426483e-07	1.39095490646295e-06	1.45142871289106e-08	2.25738227654641e-05	44299	0.00674934344165778	0.0833511305799021	0.849687487259744	0.00470036380319308	0.0616180485208287	0.000642969836332555
1.97274988187171e-05	0.000133624084092364	7.01902832071798e-07	6.11821098363175e-06	1.93892623120668e-07	0.000160365589349905	6236	0.0469744206200619	0.123015784737169	0.833246612531112	0.00437689179403882	0.0381516446790982	0.00120906625858251
6.54405015102223e-05	0.000495591545033661	2.50892294051923e-06	2.45211914309123e-05	2.30533547407154e-07	0.000588292694462722	1700	0.161834531838597	0.111237997898288	0.842423422385479	0.00426475284179856	0.0416819580826294	0.000391868791805577
2.22891180432427e-06	5.19783477765371e-05	2.29705302866629e-07	6.89555850353076e-06	5.98564203475996e-08	6.13923798076063e-05	16289	0.0182496993832451	0.0363060010266635	0.846657971875805	0.0037415930704509	0.112319452758474	0.000974981268606623
1.94670741294436e-06	3.31709656467011e-05	1.07732871220165e-07	2.36153601151127e-06	1.06319989555455e-07	3.76932619319323e-05	26530	0.0112444944288479	0.0516460320271506	0.880023748186141	0.00285814667392576	0.0626514101054933	0.00282066300728895
8.90867472916343e-07	1.32289099291046e-05	6.3864531538662e-08	1.21955050154714e-06	1.66002830110808e-08	1.54197927181178e-05	64852	0.00461529014593898	0.0577742832995154	0.857917494154185	0.00414172438671131	0.0790899413397567	0.00107655681983169
1.71487814916146e-05	9.6982086309557e-05	3.86981407063407e-07	2.81533210899215e-06	1.2170031258883e-07	0.000117454881629816	8514	0.034624885994695	0.14600313970485	0.825696513961988	0.00329472391180012	0.0239694772147935	0.00103614520656872
0.000119629435683325	0.000473271039680509	1.88558223840347e-06	9.60889076303992e-06	1.61430946560945e-07	0.000604556379311839	1654	0.165916497857085	0.197879701177743	0.782840204612893	0.00311895185119014	0.0158941185501634	0.000267023808010595
2.24824054706007e-07	1.48392507616388e-05	6.38541016082203e-08	5.42407852249782e-06	2.14298570982134e-08	2.05734372975491e-05	48606	0.00615308643072554	0.0109278800355247	0.72128203697914	0.00310371576147984	0.263644739770539	0.00104162745331653
8.40446240606629e-06	7.61245596301217e-05	4.52371028322494e-07	5.27170190831244e-06	9.57474193834208e-08	9.03488423922064e-05	11068	0.0267418098106785	0.0930223584889149	0.8425626451268	0.00500693773539169	0.0583483060627148	0.00105975258617901
8.68713244545686e-06	0.000153422236536073	5.86518940726386e-07	1.33541182128742e-05	3.7681935683417e-07	0.000176426825491964	5668	0.0515561756708778	0.0492392946550666	0.869608326898455	0.00332443175288613	0.0756921073404589	0.00213583935313359
1.78838888697886e-06	2.51957690125108e-05	7.82427462752366e-08	1.41777617136231e-06	3.47504011152253e-08	2.85149272182424e-05	35069	0.00851811365777044	0.0627176381440926	0.883599274852499	0.00274392235604869	0.049720490622725	0.00121867402463485
2.77158772356333e-08	7.02761859923621e-06	2.09884695165604e-08	6.85453435153072e-06	3.55158941978904e-07	1.4286016239498e-05	69999	0.00427666439937702	0.00194007039968248	0.491922904287777	0.00146916181283145	0.479807263033853	0.0248606004658569
9.19127314260776e-06	8.59122724448309e-05	4.16230637479943e-07	5.00615993340413e-06	8.69244588459902e-08	0.000100612860617169	9939	0.0297343477969074	0.0913528656896109	0.853889571550167	0.00413695262143174	0.049756660358287	0.000863949780503083
2.87348630613847e-07	7.54424505367054e-06	3.56171161904117e-08	1.20252826275534e-06	2.42672925423562e-08	9.09400635577249e-06	109963	0.00272449611738268	0.0315975840979537	0.829584317244487	0.00391654841628777	0.132233057214879	0.0026684930263934
5.81181410359543e-06	8.65579127505426e-05	5.3635450186636e-07	1.02836638242567e-05	1.43216938285039e-07	0.000103332962118546	9677	0.0305258718303194	0.0562435643423052	0.837660229378126	0.0051905460839402	0.0995196848461486	0.00138597534947983
1.05305292610758e-06	4.32022089949887e-05	2.12911830472486e-07	1.12503852663846e-05	1.57345789017334e-07	5.58759048069707e-05	17897	0.0166235184896699	0.0188462796216985	0.773181376556413	0.00381044085474791	0.201345916549365	0.00281598641777528
1.77181702182311e-06	5.9859864070661e-05	2.50081997196612e-07	1.088477523246e-05	1.49882098169156e-07	7.29164204203099e-05	13714	0.0216381853031196	0.0242992869316662	0.820938051067409	0.00342970754399451	0.149277421597456	0.00205553285947383
9.21012661162007e-06	8.84535819107294e-05	3.69746961723851e-07	4.56947346582671e-06	1.96351636954923e-07	0.000102799280586855	9728	0.0303706262710635	0.0895932983094998	0.860449425382847	0.0035967854990138	0.0444504420628311	0.00191004874580835
0.00122219931535358	0.00242225375500363	1.07441005480673e-05	2.7509796231735e-05	1.31822876642304e-06	0.00368402519590344	271	0.669532968757034	0.331756502836257	0.657501951315949	0.0029164025696715	0.00746732032732168	0.000357822950800904
1.67750588527027e-06	2.35780919879832e-05	1.01650407218482e-07	1.83755872599594e-06	1.27862053059467e-07	2.73226690595274e-05	36600	0.00816340961336204	0.0613961206211413	0.862949806866016	0.00372036886283026	0.0672539978430542	0.00467970580695817
4.4626184945326e-05	0.000266427193584185	1.16924515108565e-06	8.989341903762e-06	1.27014529320721e-07	0.000321338980113679	3112	0.0919149035038241	0.138875728458274	0.829115700466627	0.00363866578113869	0.0279746388084691	0.000395266485490766
9.65797470587935e-06	8.70765797221366e-05	3.70623922364501e-07	4.29964312219013e-06	1.12383678415178e-08	0.000101416059840412	9860	0.0299681382303946	0.0952312160527346	0.858607402606253	0.00365448946594567	0.0423960773959867	0.000110814479079571
3.79338928742871e-09	2.12656566887296e-06	6.18234877637718e-09	4.46135013369151e-06	1.18662654710381e-07	6.71655419533866e-06	148886	0.00201294433011934	0.000564782055962766	0.316615575044241	0.000920464362614357	0.664231986215153	0.0176671923220293
1.99997626425574e-07	1.74161581503946e-05	1.16955594202612e-07	1.31143554384146e-05	5.2705255595398e-08	3.09001720650328e-05	32362	0.00922735905688654	0.00647237905357474	0.563626575079919	0.00378494960987486	0.424410434052406	0.00170566220422572
6.68475332457636e-06	0.000143095762820403	6.33662319965896e-07	1.74933903724045e-05	6.69498280524253e-07	0.000168577067117874	5932	0.0493196410038318	0.0396539899457509	0.848844776260974	0.00375888803144748	0.103770878634237	0.00397146712759049
4.95741182634425e-06	0.000112526807847723	4.88195990355233e-07	1.4283927602987e-05	1.86012256494666e-07	0.000132442355523905	7550	0.0389562427751732	0.0374307132090344	0.849628560309118	0.00368610168872388	0.107850147684884	0.00140447710823969
1.46612780728733e-07	5.29617488754791e-06	2.55710658811139e-08	1.18786256022571e-06	2.20617374048618e-08	6.67828303178833e-06	149739	0.00200148594986116	0.021953663843066	0.793044389154871	0.00382898804369278	0.177869454554642	0.00330350440372905
3.04888449584273e-06	6.38585623266284e-05	3.73121982928393e-07	1.00612167575719e-05	5.49457417188552e-07	7.78912429801599e-05	12838	0.023097359118176	0.0391428404425299	0.819842640627703	0.00479029437267336	0.129170062931652	0.00705416162544109
3.43521515434382e-05	0.000180324083035526	6.78890976029493e-07	4.58620547251288e-06	1.33789600750297e-08	0.000219954709987582	4546	0.0638632109845829	0.156178294819773	0.819823694822024	0.00308650347186392	0.0208506809095918	6.08259767466906e-05
6.46726107289333e-06	9.2236169863306e-05	3.79604661897736e-07	6.96989982540604e-06	2.59964119688755e-08	0.000106078931835472	9427	0.0313242705046577	0.0609664988230088	0.869505077656362	0.00357851135309792	0.065704845484458	0.000245066683073278
6.30365893904197e-06	0.000117587137259176	4.46192812055413e-07	1.07247059137633e-05	1.71162842692993e-06	0.000136773323350966	7311	0.0402042746944238	0.0460883656593362	0.859722746938319	0.00326227952296269	0.0784122638172886	0.0125143440620933
2.40112402945888e-05	0.000160785700716153	8.29940077980946e-07	7.15301516229452e-06	1.33082656612677e-07	0.00019291297890763	5184	0.0562363139063397	0.124466691824223	0.833462329111304	0.00430214743808572	0.0370789731349258	0.000689858491462097
2.7570476909155e-05	0.000262070499715628	1.48558113944403e-06	1.82009198357528e-05	3.07167289889491e-07	0.000309634644889869	3230	0.0887197294297682	0.0890419640184685	0.846386229838205	0.00479785180360688	0.0587819229409117	0.000992031398807921
8.59624957166858e-06	9.75142730603053e-05	4.57237063220852e-07	6.67610502557552e-06	6.5861183062194e-07	0.000113902476551392	8779	0.0335953973908979	0.075470260453819	0.856120744804942	0.00401428552797576	0.05861246592442	0.00578224328884349
2.5945486231621e-06	6.5939007283749e-05	3.46613433122042e-07	1.13447432843725e-05	4.06115421554421e-07	8.06310280459601e-05	12402	0.023900043797037	0.0321780422008659	0.817787009315613	0.00429875993797909	0.14069947462292	0.00503671392262211
3.45706196171743e-05	0.000257642136878485	1.00121124804665e-06	9.61197089236726e-06	7.58529591078462e-08	0.000302901791595181	3301	0.0868766492898474	0.11413144648341	0.850579772148775	0.00330539889768874	0.03173296150461	0.000250420965516181
0.000108116003653306	0.00054676559427001	3.44750749330413e-06	2.24780582533288e-05	3.36408908469884e-07	0.000681143572578419	1468	0.184874098151704	0.158727187638343	0.802717101477254	0.00506135216141561	0.0330004703241047	0.000493888398882533
0.000249804087188517	0.000541071997306474	1.98049601439688e-06	5.52181001776208e-06	3.59298709458747e-07	0.000798737689236608	1252	0.213149535057071	0.31274859137706	0.677408872271449	0.00247953244361078	0.00691317073448674	0.000449833173394066
2.36518710312555e-05	0.000171443634340302	8.88252477570413e-07	8.28846121485488e-06	3.75973483775026e-07	0.000204648192547758	4886	0.0595537109036222	0.115573319934091	0.837748099340252	0.00434038760133747	0.0405010233008563	0.00183716982346319
6.25933041712838e-08	4.65863937378993e-06	2.39353625534791e-08	2.29121026062608e-06	1.08217218435367e-07	7.14459551957614e-06	139966	0.00214109090051318	0.00876093041233455	0.65205082093525	0.00335013542584691	0.320691388945418	0.015146724281151
1.94906591585626e-05	0.000122719668352179	5.89661635102675e-07	4.7771430634977e-06	1.95897084909339e-09	0.000147579091180191	6776	0.0433110769105413	0.132069245058332	0.83155186395843	0.00399556353401519	0.0323700534086153	1.32740406071584e-05
1.14509746200263e-05	0.000135320569926144	3.09641010422929e-07	4.71214871525996e-06	3.2500373663654e-07	0.00015211833800849	6574	0.0446131793909245	0.0752767534140903	0.889574338621763	0.00203552717231007	0.0309768616785503	0.00213651911328666
9.39195886331329e-06	0.000128804129787356	3.97408216488396e-07	7.01973967212854e-06	1.10994628707043e-07	0.000145724231167994	6862	0.0427784934315832	0.0644502207219475	0.883889582089258	0.00272712515484303	0.0481713961766321	0.000761675857319066
1.07364625569983e-08	4.64987164216919e-06	2.90962228087478e-08	1.6234211621414e-05	2.71599136982335e-07	2.11955150859313e-05	47180	0.00633854802472567	0.000506544073756658	0.219379978420793	0.00137275374959209	0.765926732877071	0.0128139908787879
5.26666506881528e-06	9.57673988791255e-05	5.58712768364819e-07	1.30848047777702e-05	4.99154545858794e-07	0.000115176736039935	8682	0.033964804160461	0.0457268129823474	0.831482139291746	0.00485091683941365	0.113606316932209	0.00433381395428435
2.47668545362393e-06	4.78149866626483e-05	2.14973737246492e-07	5.340992052387e-06	1.24893542250783e-07	5.59725314481566e-05	17866	0.0166520257806915	0.0442482301504965	0.854258069548561	0.00384070063805506	0.095421663344528	0.00223133631835936
3.08942962909613e-05	0.000188309762542336	6.99155475423799e-07	5.48541090029436e-06	1.67165715850056e-07	0.000225555790924865	4433	0.0654352534018838	0.13696964358256	0.834869997219728	0.00309970084366708	0.0243195303379358	0.000741128016109064
4.7378142969554e-06	9.64418725461721e-05	3.53055724997021e-07	9.25819258095285e-06	3.45145912370682e-07	0.000111136081061448	8998	0.0327929369560283	0.0426307482835914	0.86778183669126	0.00317678760691421	0.0833050121304343	0.00310561528780063
1.36970101786112e-07	9.13208290066194e-06	4.17298230972196e-08	3.57929841763306e-06	1.91996794227905e-07	1.30820780374062e-05	76440	0.00391695771261669	0.0104700569278418	0.69806057375213	0.00318984667251636	0.273603200301863	0.0146763223456487
1.93328343000982e-06	5.66211471020404e-05	3.77146601785257e-07	1.42250084647735e-05	2.48091722762388e-07	7.34046773213714e-05	13623	0.0217814928640361	0.0263373329950863	0.771356120184939	0.00513790967480287	0.193788856294475	0.00337978085069734
8.59835135615735e-07	3.21005750058358e-05	1.37383412911764e-07	6.60229282025945e-06	9.76326055987364e-08	3.97977189802215e-05	25127	0.0118685596378946	0.0216051361145359	0.806593338220942	0.00345204238916406	0.165896262133531	0.00245322114182618
2.09574080631475e-06	6.44943154231379e-05	2.89652061286561e-07	1.14832589422186e-05	1.01653372619987e-07	7.84646206055778e-05	12745	0.0232653980371651	0.0267093728375941	0.821954084852266	0.00369149890805654	0.146349512093381	0.00129553130870246
0.000243687039504256	0.000629476554186135	3.83803779277742e-06	1.27674092678441e-05	3.6484048195849e-07	0.000890133881232971	1123	0.234448726478702	0.273764480424801	0.707170648660418	0.0043117534043993	0.0143432460408757	0.000409871469506509
0.000159536021212214	0.000376346618658732	1.80188392576753e-06	5.46995540258572e-06	9.55125068670014e-09	0.000543164030449986	1841	0.150403271587905	0.293716100972381	0.692878389511446	0.00331738448194877	0.0100705405659026	1.75844683212682e-05
2.15693458717421e-06	2.25843169054056e-05	8.67303355520752e-08	1.16785151510567e-06	1.78809574709829e-08	2.60137143007085e-05	38441	0.00777384197283137	0.0829152869998062	0.868169637151372	0.00333402352887811	0.0448936857538203	0.000687366566123006
5.58159669134638e-07	2.38866058750051e-05	1.05778845447342e-07	5.82614686872753e-06	6.78286603603167e-08	3.0444519918675e-05	32847	0.00909191134089893	0.018333666309261	0.784594598266365	0.00347447901066937	0.191369313238988	0.00222794317471599
1.27709781842558e-06	2.77134615557275e-05	1.31673215397984e-07	3.67593812466062e-06	1.61990942520114e-07	3.29601616567318e-05	30340	0.0098394838354865	0.0387467097924487	0.840816918446979	0.00399492019393937	0.111526701930172	0.00491474963646087
0.000125535793971605	0.000547194890140963	2.33725380624418e-06	1.3129863451315e-05	7.27189308866569e-08	0.000688270520301014	1453	0.186616235829845	0.182393100196565	0.79502880626305	0.0033958359937049	0.0190766029693857	0.000105654577294482
2.29609209967059e-05	0.000132829682563055	6.61996111694051e-07	4.92762250231313e-06	5.55889489717395e-08	0.000161435811122739	6194	0.0472804053473592	0.142229415128027	0.822801840801384	0.00410067696312274	0.0305237262292854	0.000344340878180216
1.66292407963189e-06	4.68481146337891e-05	2.47487286510795e-07	8.97607703295323e-06	1.88504002158825e-08	5.77534534331009e-05	17315	0.0171772951248467	0.0287935003152348	0.811174256238303	0.00428523788274364	0.155420611225452	0.000326394338266162
7.49747732422463e-06	7.02927256600032e-05	1.88913173688227e-07	2.27870017718352e-06	1.08040130986911e-07	8.03658564660864e-05	12443	0.0238223842663657	0.0932918238404948	0.874659074773451	0.00235066459806779	0.0283540831565095	0.00134435363147661
1.48754165922821e-05	0.000226401071381369	1.18342567462336e-06	2.32375782887076e-05	8.27899124726582e-08	0.000265780281849455	3763	0.0766479355866574	0.055968849490151	0.851835470283717	0.00445264662370131	0.0874315360304645	0.000311497571966428
3.86551521428147e-05	0.00026261908533544	1.29582509905659e-06	1.13392036430225e-05	1.01139401546048e-07	0.00031401040562188	3185	0.0899155805646777	0.123101500621485	0.836338798439937	0.00412669477143688	0.0361109168359112	0.000322089331230115
7.03370686002514e-06	0.000120370886127109	6.17877490737225e-07	1.36231101354702e-05	8.13322033236395e-08	0.000141726912816665	7056	0.0416297439486365	0.049628590083831	0.849315657378484	0.0043596341616253	0.0961222527516191	0.000573865624441061
3.07177496460337e-05	0.000148128206508434	6.15906079457206e-07	3.82134244091855e-06	5.46932488239799e-10	0.000183283751607332	5456	0.0535055433553014	0.167596687522217	0.808190607238251	0.00336039651117971	0.0208493246532045	2.98407514819726e-06
9.1219773349267e-05	0.000282889089218853	9.15779392446423e-07	3.6546209675434e-06	5.57108067383344e-08	0.000378734973734849	2640	0.107422570707553	0.240853841539149	0.746931518970053	0.00241799531586845	0.00964954710018937	0.000147097074740548
9.14358194759755e-06	6.5054826866863e-05	2.05700049357094e-07	1.88253069132979e-06	6.93726397976328e-08	7.63560121949451e-05	13097	0.0226472894684595	0.119749338457501	0.851993510357391	0.00269396008832834	0.0246546491522303	0.000908541944549396
8.19246634440637e-07	1.76820236674742e-05	4.97320798513993e-08	1.38058563943147e-06	4.13975571839449e-08	1.99729855783816e-05	50068	0.00597403954867082	0.0410177352417144	0.88529697265755	0.00248996724381699	0.0691226473885704	0.00207267746834769
1.81359021700818e-05	0.000166491613655893	6.42904612441088e-07	7.5998723995859e-06	1.90495058427043e-08	0.000192889342343844	5184	0.0562296203922427	0.0940223132585147	0.863145737513611	0.00333302298939382	0.039400167511787	9.87587266939128e-05
3.04714481701087e-06	4.76974001235375e-05	2.07198863248539e-07	4.1730690362688e-06	2.18579083696794e-10	5.51250314191494e-05	18141	0.0164019638712559	0.0552769719774228	0.865258465992789	0.00375870739506848	0.0757018894835342	3.96515118576174e-06
3.28926777532717e-05	0.000227689457579816	1.01881770930773e-06	9.08167247219772e-06	4.14072789330468e-08	0.000270724032793526	3694	0.0780167342609536	0.121498920557075	0.84103895479966	0.00376330722764002	0.0335458672748276	0.000152950140797537
1.00686160737864e-05	0.000100977448749657	3.19335244074634e-07	4.12177386716056e-06	2.9228541395142e-08	0.000115516402476074	8657	0.0340632494195882	0.0871617870533306	0.874139486559685	0.0027644147257856	0.0356812866295267	0.000253025031671982
3.7394371130977e-06	8.6177234883549e-05	1.92815922159824e-07	5.72449112178741e-06	2.81740777355691e-07	9.61157198179496e-05	10404	0.0284243090451117	0.0389055725762703	0.896598756652659	0.00200608102946148	0.0595583233692681	0.00293126637234086
1.12350943041939e-08	6.69680623169105e-06	3.07209718183807e-08	2.36379226877313e-05	1.03522414880227e-06	3.14119091343472e-05	31835	0.00937945664653472	0.000357669896985311	0.213193225634556	0.000978003969354063	0.752514678004226	0.0329564224948782
2.27301102521079e-06	1.80481782370319e-05	7.99396458665947e-08	8.16206960186724e-07	9.19191403877301e-10	2.12182550596999e-05	47129	0.00634532689598211	0.107125256945749	0.850596723729231	0.00376749386986233	0.0384672046730627	4.33207820949958e-05
2.3365432195546e-06	7.09073365701207e-05	3.56151401216358e-07	1.39260762719851e-05	4.00036724849596e-07	8.79261441877264e-05	11373	0.0260341163196804	0.026573930213134	0.806442011362744	0.00405057454192416	0.158383793587631	0.00454969029456698
4.62285905246588e-05	0.000450604227216138	2.32934831398761e-06	2.93207404720307e-05	6.39263640656601e-07	0.000529122170167472	1890	0.146814819123994	0.0873684625802526	0.851607157329125	0.00440228825273065	0.0554139329727016	0.00120815886519037
7.65080947084838e-06	9.49994357554089e-05	2.58593884926559e-07	4.13321002755196e-06	5.69246445300348e-07	0.000107611295584036	9293	0.0317695247979289	0.0710967136797799	0.88280170998612	0.00240303662847937	0.0384087005469071	0.00528983915871369
5.89120742973274e-06	0.000104963360955488	6.3592035989659e-07	1.45944622175929e-05	1.68883913027568e-07	0.000126253834875738	7921	0.0371701225000703	0.0466616117881172	0.831367705058588	0.00503683995438615	0.115596189469865	0.00133765372904346
2.02393889672936e-05	0.000149129452381991	5.49816174498991e-07	5.21438751938434e-06	5.43772346301301e-08	0.000175187422277798	5708	0.0512033967713053	0.115529920493947	0.851256616730815	0.00313844548512813	0.0297646226628975	0.000310394627211895
2.14545585882519e-06	6.29771148406518e-05	3.35707936359224e-07	1.26931470220662e-05	1.3430086418861e-07	7.8285726522091e-05	12774	0.0232129729091538	0.0274054537671024	0.804452071130497	0.00428823939271347	0.16213871399002	0.00171552171966766
4.7532976149361e-06	3.84916661323563e-05	1.56756774845216e-07	1.6325892768657e-06	6.68326420569098e-08	4.51011424410602e-05	22172	0.0134395201115377	0.105391955894419	0.853452131121924	0.00347567193115055	0.0361984018253911	0.00148183922711601
8.0368908640943e-05	0.000648956328523913	3.05607156874787e-06	3.18950563919071e-05	6.56557344430966e-07	0.000764932922469942	1307	0.20512283832371	0.105066609476599	0.848383315008139	0.00399521510837829	0.0416965402520774	0.000858320154806469
1.14239505009083e-08	2.82632882142169e-06	8.08720051454336e-09	2.57425562945721e-06	2.33809059758468e-08	5.4434765078702e-06	183706	0.00163171470075441	0.00209864972952331	0.519213928329694	0.00148566830459374	0.472906537896387	0.00429521573980206
2.2075011153818e-09	1.05982959969667e-06	4.72259673234746e-09	2.9166223888377e-06	1.23487620506366e-07	4.10686970688846e-06	243494	0.00123130476347	0.000537514280445557	0.258062630503962	0.00114992611633777	0.710181378275926	0.030068550823329
0.00039673352641387	0.00100066402947742	4.41773552765403e-06	1.43624661246553e-05	2.86607445108763e-07	0.00141646436498871	706	0.346387460075105	0.280087191898423	0.706451961808017	0.00311884692396709	0.0101396593374728	0.00020234003212008
5.72415653634618e-06	0.000114520659857252	4.98058845174422e-07	1.28407737492641e-05	4.95390988844513e-07	0.000134079039976882	7458	0.0394280674199947	0.0426924039531694	0.854127982099204	0.00371466595569523	0.0957701796751988	0.00369476831673265
1.66114740209533e-05	0.000155756641547797	6.88018464963238e-07	8.30643584966332e-06	3.19246059791163e-08	0.000181394494489356	5513	0.0529688419961943	0.0915765060440025	0.858662452718137	0.00379294017108999	0.04579210561515	0.000175995451620444
3.04782117349099e-06	5.81732756233275e-05	2.17436978510434e-07	5.34185724753319e-06	1.29200328673035e-07	6.69095913515351e-05	14946	0.0198734166444126	0.0455513344488699	0.869431040427252	0.00324971314453328	0.0798369432488041	0.00193096873054017
1.12264610794867e-05	7.1533924290256e-05	2.27138808863438e-07	1.86166711457316e-06	1.66275791515142e-07	8.50154670846945e-05	11763	0.0251832012245613	0.132051983767879	0.841422469854717	0.00267173511658951	0.0218979813722427	0.00195582988857185
0.000196065626880009	0.000883164967582486	4.14020321670156e-06	2.40733631670279e-05	1.13809584422173e-06	0.00110858225669045	902	0.28305715565018	0.17686159569732	0.796661648021574	0.00373468291749653	0.0217154505421153	0.001026622821494
1.61053471837884e-06	2.51140548996922e-05	1.21035694131127e-07	2.42758031613324e-06	1.48105513238853e-07	2.94213111415742e-05	33989	0.00878768378755734	0.054740412846627	0.853600805852747	0.00411387832271334	0.0825109494424573	0.00503395353545513
2.88368930864722e-06	3.05742210599469e-05	1.5357851838523e-07	2.09421707068649e-06	1.11766744530881e-07	3.58174727021967e-05	27919	0.0106879083018236	0.0805106862961428	0.853611903725182	0.00428781002116353	0.0584691468350877	0.00312045312242331
2.16843276481869e-05	0.000144718524933394	4.84564037564418e-07	4.16190333839501e-06	5.80879955767593e-08	0.000171107407953117	5844	0.0500411532617339	0.126729332806727	0.845775917387787	0.0028319290401336	0.0243233381195008	0.000339482645851753
3.91464944198006e-05	0.000151914397063643	6.61207692849655e-07	3.30097727841296e-06	3.27383319560961e-08	0.000195055814786662	5127	0.0568429357833028	0.200693808911138	0.778825267166712	0.00338983840893355	0.0169232446724202	0.000167840840796789
1.48601706144674e-07	1.39310689499809e-05	6.65863667812511e-08	8.03628141591331e-06	3.9866612179491e-08	2.22224050509997e-05	45000	0.00664462181333747	0.00668702176040975	0.626892945115959	0.00299636185320345	0.361629688481977	0.0017939827884515
6.83053527375266e-07	3.89739824370269e-05	1.6126442320888e-07	1.18568129849466e-05	7.77969925150479e-07	5.24530832977081e-05	19065	0.0156131684644156	0.0130221806695034	0.743025576129093	0.00307445078668858	0.226046063253344	0.0148317291613717
3.97656799898304e-08	9.07576571717778e-06	4.18500454948049e-08	1.23058852786486e-05	4.92529975762149e-07	2.19557966970731e-05	45546	0.00656516582803801	0.00181116998569819	0.413365355964862	0.00190610461884919	0.560484570358999	0.0224327990715913
0.000199236026015989	0.000675953091013779	2.59168458021669e-06	1.13310682111529e-05	8.17479249516909e-08	0.000889193617746088	1125	0.234232557701327	0.224063715752941	0.760186620240451	0.00291464595392176	0.0127430831542343	9.19348984520425e-05
9.30150640175364e-06	0.000122832844591945	5.04344147157443e-07	8.57699885022648e-06	1.36625526726533e-07	0.000141352319517809	7075	0.0415220229264969	0.0658037054749693	0.868983579547622	0.00356799342860378	0.0606781613452469	0.000966560203558031
3.01530183841931e-06	7.32347764566025e-05	2.64333884958691e-07	8.26903587426672e-06	2.16105421557404e-07	8.49995534758046e-05	11765	0.0251785469618223	0.0354743256301649	0.861590131499326	0.00310982674790091	0.097283286042444	0.00254243008016412
8.10764048717733e-06	9.47453331198109e-05	3.55969574455713e-07	5.35426146243486e-06	1.14505738321862e-07	0.000108677710382201	9202	0.032079269337089	0.0746026067227968	0.871800968078992	0.00327546074722986	0.049267337742071	0.00105362670890991
2.3773202891936e-05	0.000235181806143512	1.05215160049436e-06	1.34136707575876e-05	2.99085899755703e-07	0.000273719917293285	3653	0.0788452340400513	0.0868522945901066	0.859206039769182	0.00384389857668635	0.0490050957571169	0.00109267130690836
3.95417309568334e-05	0.000299932348053363	2.10546517574355e-06	2.05798900655257e-05	4.15684718254932e-07	0.000362575118969721	2758	0.103083275984806	0.10905803759837	0.827228158693402	0.00580697644594688	0.0567603483769231	0.00114647888535795
1.58885240930118e-05	0.000172400197510526	7.52219656071711e-07	1.05136602524385e-05	6.09421378622567e-07	0.000200164022890671	4996	0.0582874668770592	0.0793775218121496	0.861294627380121	0.00375801627689393	0.05252522456636	0.00304460996447614
1.32001350721188e-05	6.3580935814092e-05	2.6400029092332e-07	1.63542124653538e-06	4.88525923169388e-08	7.87293450159864e-05	12702	0.023342970701289	0.16766473885231	0.807588781555106	0.00335326415924981	0.0207727023031031	0.000620513130231416
2.54524965418471e-06	0.000102593019394471	3.75342802269094e-07	1.95326194638313e-05	3.39201079555382e-08	0.000125080151422711	7995	0.0368310029360176	0.0203489492556096	0.820218221896415	0.00300081825933048	0.156160823613175	0.000271186975469069
1.67745388041419e-07	1.22024813299355e-05	6.98014168804311e-08	6.53414690039101e-06	2.32221918534268e-08	1.89973972271018e-05	52639	0.0056830632556697	0.00882991422646637	0.642323850160241	0.00367426211317264	0.3439495854237	0.00122238807642017
1.45086605844445e-05	4.48280831485268e-05	1.64099593693929e-07	6.51980523026265e-07	6.64422346948312e-09	6.0159468073161e-05	16622	0.0178864867016361	0.241170027746926	0.745154247275102	0.00272774342842202	0.0108375380286505	0.000110443520900201
9.77380598750014e-06	8.8482250646886e-05	2.21043902651984e-07	2.57491084233979e-06	5.30675711908298e-08	0.000101105078950569	9891	0.0298776264316215	0.0966697824575029	0.875151392643151	0.00218627891839197	0.0254676705568737	0.000524875424080081
8.70966396763263e-05	0.000374517639668522	1.27274564157053e-06	7.0478238102526e-06	3.73920674848035e-08	0.000469972240864157	2128	0.131532238493782	0.185322944853463	0.796893107941614	0.00270812939766459	0.0149962555177588	7.95622895004377e-05
1.66253569241335e-08	1.80955769108082e-06	6.59956818721803e-09	9.23733039495204e-07	2.63243435760854e-08	2.78283999926346e-06	359345	0.000834504768450373	0.0059742410374056	0.65025574289566	0.00237152268508601	0.331938968729675	0.00945952465217286
1.86176069272666e-05	7.84658136167477e-05	3.55070069163052e-07	1.9246758525945e-06	2.19840735535002e-08	9.93851505393254e-05	10062	0.0293768847500379	0.187327853570034	0.789512449203363	0.00357266721674437	0.0193658292224746	0.000221200787383236
3.88640212854911e-05	0.000193030192203781	7.88173567090421e-07	5.03800515319895e-06	3.56235668813751e-08	0.000237756015776443	4206	0.0688503609704734	0.163461778910503	0.811883525106189	0.0033150520482793	0.0211898114827769	0.000149832452251687
2.80125315322541e-06	3.73414703088561e-05	1.01910944761287e-07	1.74751075301865e-06	4.65940107548079e-08	4.20387391706163e-05	23788	0.0125326902910033	0.0666350420705148	0.888263326768768	0.00242421506381714	0.0415690571957045	0.00110835890119596
2.45748910471831e-07	1.14891751277498e-05	4.11562209142876e-08	2.47519525566725e-06	1.24200527449123e-07	1.43754760422523e-05	69563	0.00430338758768134	0.0170950102625839	0.799220498436428	0.00286294664561518	0.172181794077092	0.00863975057828162
4.46793496126726e-07	2.0205979771648e-05	8.52246432853302e-08	4.9599571937395e-06	4.54820943717829e-08	2.57434371991713e-05	38845	0.0076933838258354	0.017355627093227	0.784898287486584	0.00331053862877617	0.192668801580978	0.00176674521043549
3.67287741742141e-06	0.000138070455263558	6.71300640586758e-07	3.26153924110499e-05	1.4354285173443e-07	0.000175173568584351	5709	0.0511994527709915	0.0209670753818823	0.788192284825628	0.00383220280326429	0.186189004851749	0.000819432137476324
3.51218460029321e-07	1.2303114796991e-05	7.08892097027907e-08	3.19409294800446e-06	4.37248773676294e-08	1.59630402920952e-05	62645	0.00477750157139334	0.0220019779191589	0.770725035573795	0.00444083385154987	0.200093020474687	0.00273913218080905
3.16228928798333e-06	5.10504395285763e-05	1.78039949801578e-07	3.69841716102884e-06	4.91032675592208e-08	5.81382891949493e-05	17200	0.017290762747073	0.0543925411595711	0.878086373635695	0.00306235275008823	0.0636141381564791	0.000844594298166699
4.317494087088e-06	8.13738651455886e-05	3.30208397254289e-07	8.01401378331904e-06	1.02421706515711e-07	9.41380031197656e-05	10623	0.0278476326889877	0.0458634551828674	0.864410359778526	0.00350770556322707	0.0851304841587019	0.00108799531667786
0.000257297952787341	0.00109039855971735	6.80549428849841e-06	3.72531079613847e-05	6.06229520748798e-07	0.00139236134427532	718	0.341637425286223	0.184792513699995	0.783129009003668	0.00488773572785479	0.0267553448783611	0.000435396690120208
2.70569803551991e-05	0.000113119251803822	4.31081123641848e-07	2.31827478735191e-06	1.14293306563193e-07	0.000143039881376578	6991	0.0420072163526108	0.189156898725096	0.790823165645778	0.0030137128155675	0.0162071917638734	0.000799031049685333
3.03385976049006e-06	5.85737605317187e-05	2.28162040360768e-07	5.67002616991292e-06	1.80134554698579e-07	6.7685943057181e-05	14774	0.0201016823063848	0.044822597181324	0.865375554895285	0.00337089253773146	0.083769626510528	0.00266132887513144
4.42417074884479e-06	0.000129419175572739	3.57909121360315e-07	1.35124912606916e-05	2.50462255115233e-07	0.000147964208958751	6758	0.04342161823343	0.0299002764248086	0.874665410530583	0.00241888983747477	0.0913227013193346	0.00169272188779827
4.77292799637431e-06	4.9149700413823e-05	2.13501441388168e-07	2.82813266073487e-06	1.62064810339645e-07	5.712632732266e-05	17505	0.0169923609721969	0.083550408718137	0.860368637672372	0.00373735633628734	0.0495066424410773	0.00283695483212623
3.01562933086344e-07	1.4576513110462e-05	4.47648600664207e-08	2.78395557529165e-06	6.06941183593802e-08	1.77674905972658e-05	56283	0.00531611371954677	0.0169727363262401	0.820403592204808	0.00251948128641809	0.156688169331017	0.00341602085151632
1.257242619207e-06	2.00163236913107e-05	1.5785571678704e-07	3.23226474986583e-06	7.2165173938752e-08	2.47358519511093e-05	40427	0.00739338086195063	0.0508267360951203	0.80920292257866	0.00638165675874208	0.130671252247727	0.0029174323197514
1.4146284998376e-05	0.000148014793146123	7.24924913425803e-07	9.76717574541198e-06	1.20743444513811e-07	0.000172773922247851	5788	0.0505160521916466	0.0818774315841635	0.856696376515608	0.00419580052356437	0.0565315391254508	0.000698852251213006
1.02122377493516e-05	0.000125498883893782	5.18843433850202e-07	8.21045781946034e-06	2.49908739154144e-07	0.000144690331635599	6911	0.0424815029896264	0.0705799595170675	0.867361920282623	0.00358588875970583	0.0567450342165108	0.0017271972240933
6.97016798478668e-05	0.000377848571288196	2.20577171176913e-06	1.54051403976643e-05	1.20031564588848e-07	0.000465281194810085	2149	0.130308598786942	0.149805495311963	0.81208648770433	0.0047407282657737	0.0331093123244584	0.000257976393475007
2.12510178798757e-06	5.0852876372769e-05	2.13429725229978e-07	6.57448206722904e-06	1.59558413531417e-07	5.9925448366747e-05	16687	0.0178175299659422	0.0354624261629522	0.848602351067056	0.00356158745653059	0.109711020049326	0.00266261526413471
4.95314838083235e-05	0.00021046729129105	6.67930223684229e-07	3.65229451117992e-06	4.99076384854908e-10	0.000264319498910623	3783	0.0762430944996361	0.187392470144899	0.796260934809875	0.0025269805157662	0.0138177263736979	1.88815576191625e-06
4.33535600790091e-06	5.72445761092976e-05	2.66278616562549e-07	4.52393972080981e-06	4.33472498797026e-07	6.68036229533678e-05	14969	0.0198422553325386	0.0648970192968007	0.856908257045536	0.00398599065126189	0.0677199756661063	0.0064887573402959
5.89069647887131e-05	0.000286179346085055	1.12105300967862e-06	7.01202740622068e-06	5.08841160657365e-08	0.000353270275405733	2831	0.100575178348432	0.1667475836201	0.810086118217493	0.00317335787278191	0.0198489029346365	0.000144037354989168
3.32894449246775e-08	2.79667415308601e-06	1.20800456300219e-08	1.30511729814081e-06	3.24043746554106e-09	4.15040137924706e-06	240941	0.00124434815365326	0.00802077724124038	0.673832214655191	0.00291057286421136	0.314455682447171	0.000780752792186311
7.64740365385807e-06	3.88932589896213e-05	1.7959384855422e-07	1.17457690067456e-06	1.30168627400965e-07	4.80250020201091e-05	20822	0.0143045502433604	0.159237966312962	0.809854395702802	0.00373959065069941	0.0244576127281106	0.00271043460542617
7.49848144375348e-05	0.000283449990450069	1.30405436619256e-06	6.34463584153562e-06	1.8495872275759e-07	0.00036626845381809	2730	0.104076871656639	0.204726379397055	0.7738858957011	0.00356037860372281	0.0173223649904797	0.000504981307643414
1.10048441630656e-05	5.72016709734784e-05	2.36633215042965e-07	1.58187930333044e-06	1.08792561681836e-07	7.01338202165992e-05	14258	0.0208210689145285	0.156912087906784	0.815607517126808	0.00337402431968135	0.022555156676836	0.00155121396989134
7.71227512908956e-05	0.000380466413855778	1.68993610743693e-06	1.07389329979247e-05	1.44767410482321e-08	0.000470032510993084	2128	0.131547948534683	0.16407961042514	0.809447016871087	0.00359536003981179	0.0228472132177314	3.079944622904e-05
1.50364144447061e-05	0.000112886585654915	5.51346282150773e-07	5.32639049313368e-06	4.19629390324558e-08	0.000133842699813938	7471	0.0393599493619126	0.112343926606449	0.84342729048237	0.00411936013631846	0.0397958984728955	0.000313524301966345
2.7424617151782e-05	0.000346774573498364	1.22288367399503e-06	1.99687781553598e-05	2.41775289613227e-07	0.000395632627769114	2528	0.111937604540749	0.0693183909184222	0.876506509217275	0.00309095759086051	0.0504730316808283	0.000611110592613519
3.23096974838942e-05	0.000172635704802599	4.91607972082119e-07	3.38034328025865e-06	1.87053134310374e-07	0.000209004406673144	4785	0.0607821977020246	0.15458859455735	0.825990741298478	0.0023521416601083	0.0161735502809042	0.000894972203159814
7.30135539595625e-05	0.000499418472055966	1.98107988064272e-06	1.7482126905179e-05	3.44485198423328e-07	0.000592239717999774	1689	0.162827007597931	0.123283784826452	0.843270819023585	0.00334506420361945	0.0295186668064462	0.000581665139897726
5.68599771957879e-06	0.000118527158604601	4.14394970180348e-07	1.11337948158918e-05	4.68345258187957e-07	0.00013622969136844	7341	0.0400477078600542	0.0417383146248252	0.870053785000793	0.00304188437937216	0.0817281071699701	0.00343790882503942
0.000152187321256471	0.000591713242344436	1.76768844155763e-06	8.85690882321656e-06	1.65017583302464e-07	0.000754690178448983	1325	0.202674701795151	0.201655362163638	0.784047890434334	0.0023422703674116	0.0117358209714866	0.000218656063129911
2.13394638098153e-06	2.70636800768194e-05	1.23137878631325e-07	2.0085716508444e-06	5.83677925968676e-09	3.13351727665364e-05	31913	0.00935665068181857	0.068100673861943	0.863683767709155	0.00392970160237403	0.0640995875723848	0.000186269254143702
2.70631248490418e-05	0.000220270252212919	8.97565947265614e-07	9.40945533552143e-06	3.58590221011837e-07	0.000257998988565759	3876	0.074489389859575	0.104896243971685	0.853764014492544	0.00347895141858992	0.0364709000908472	0.00138989002633411
4.9710198078858e-09	1.29500351219732e-06	5.82325548364276e-09	1.95110742068347e-06	2.27468040423935e-09	3.25917988857655e-06	306826	0.000977277712677305	0.0015252364023567	0.39734029923795	0.00178672417071954	0.598649809886872	0.000697930302102107
5.22929563368923e-06	3.04729612539465e-05	1.11558543467666e-07	8.35979187462817e-07	9.94895006819324e-09	3.66597435686345e-05	27278	0.0109378664045385	0.142644086527745	0.831237708929824	0.00304308030029739	0.0228037379993587	0.000271386242775179
1.21224939834051e-05	0.000164825875708608	8.83807746503524e-07	1.54847984909485e-05	2.6290363467296e-07	0.000193579879564138	5166	0.0564251504939606	0.0626226961743128	0.851461815555045	0.00456559715035206	0.0799917766547527	0.00135811446553697
8.78591701122287e-07	4.24995437351283e-05	1.443890379234e-07	8.99844769621437e-06	6.72876412738405e-08	5.25882598116622e-05	19016	0.0156530895457295	0.0167069932389633	0.808156495144253	0.00274565156634788	0.171111341741315	0.00127951830912113
1.13411332545688e-05	0.000152126420338582	4.67160731073924e-07	8.07318047441574e-06	4.71078782863905e-07	0.000172478973581504	5798	0.0504320192603341	0.0657537148967876	0.881999800785544	0.00270850829740803	0.0468067516102234	0.00273122441003685
8.27076654040673e-07	1.68875944082419e-05	6.51670985600184e-08	1.71136977864385e-06	5.80877283640809e-08	1.95492956678505e-05	51153	0.00584768139025671	0.0423072354162012	0.86384669274884	0.00333347552092058	0.0875412499621791	0.00297134635185901
2.41892989357139e-05	0.00017032668204472	7.97699354107964e-07	7.23038474103456e-06	2.24345567317212e-07	0.000202768410642893	4932	0.0590231030394047	0.119295204114979	0.840006002437389	0.00393404155794679	0.035658339078114	0.00110641281157112
6.29711233079862e-06	7.15733502126394e-05	3.04380214169047e-07	4.45166180662975e-06	4.43786024630582e-07	8.30702905888674e-05	12038	0.0246141301553656	0.0758046262527763	0.861599853633247	0.00366412843883608	0.0535890963553019	0.00534229531983912
4.85884657304412e-05	0.00024541853813165	1.19716404795221e-06	7.78409223191275e-06	2.04771201878999e-07	0.000303193031343835	3298	0.0869564513319148	0.160255878953034	0.809446500283623	0.00394852098890942	0.0256737174908391	0.0006753822835947
3.82415652332662e-06	3.31158917945493e-05	8.89654494008618e-08	9.90810540599487e-07	4.05530221563851e-08	3.80603773300327e-05	26274	0.0113533887681102	0.100476053880555	0.870088373202182	0.00233748206512553	0.0260325989941686	0.00106549185796919
5.70368982424289e-07	1.02390112436167e-05	4.0961612248775e-08	9.45590203065541e-07	6.48890642296588e-09	1.18024209477783e-05	84728	0.00353448612556251	0.0483264395455797	0.867534829415157	0.00347061102379049	0.0801183254901228	0.000549794525350105
2.16605918258261e-06	5.29026719875445e-05	1.85308030372775e-07	5.82646714416657e-06	3.91685999760918e-08	6.11196749446425e-05	16361	0.0181693727525954	0.0354396384559384	0.865558791591409	0.00303188834922	0.0953288306824886	0.000640850920944323
3.11867735737933e-07	9.3010446907842e-06	3.36409709544478e-08	1.29030994462866e-06	1.03172427389869e-08	1.09471805848442e-05	91348	0.00327878515720792	0.0284884069757374	0.849629237290649	0.00307302603567369	0.117866873084657	0.000942456613282745
4.69523776499198e-06	4.40458615297727e-05	1.57262859069455e-07	1.89756483977306e-06	1.02396880276759e-07	5.0898323873884e-05	19647	0.0151538922187955	0.0922473945630479	0.865369587393677	0.00308974534130281	0.0372814799260355	0.00201179277593656
2.52789313696046e-07	8.2044912772352e-06	3.54446196598032e-08	1.47945803913562e-06	1.4113418809642e-07	1.01133174378231e-05	98880	0.0030294126145135	0.0249956866527923	0.811256180543783	0.00350474707015947	0.146288104593905	0.0139552811393607
6.91563541366606e-07	3.35662300122922e-05	1.27326349304502e-07	7.95864095982494e-06	4.05554895943526e-07	4.27493157587318e-05	23392	0.0127431781240019	0.0161771838704892	0.78518753847975	0.00297844180765618	0.186170019766909	0.00948681607519505
4.98046951062003e-06	8.52891095377645e-05	4.56843487557601e-07	1.00731732953196e-05	5.0402484494885e-07	0.000101303620676211	9871	0.029935413489957	0.0491637858289265	0.841915708130195	0.00450964619534949	0.0994354715861123	0.00497538825941699
6.95334148981601e-06	4.86303088884477e-05	2.2995517103323e-07	2.0684626839098e-06	3.89359397826489e-08	5.79210041729894e-05	17265	0.0172266985419819	0.120048704077175	0.839597130312284	0.0039701516628827	0.0357117890727868	0.000672224874872009
2.76739015810725e-07	1.55643977222007e-05	5.66697226612404e-08	4.10143487445424e-06	1.42617150245056e-08	2.00135030501514e-05	49966	0.00598612234242524	0.0138276150415672	0.777694823499825	0.00283157438851324	0.204933382435675	0.000712604634419444
2.38101660161473e-05	0.000115121297419325	4.203728908415e-07	2.614647504945e-06	2.31904063859483e-08	0.000141989674237645	7043	0.041705298507795	0.16768941927634	0.810772318743751	0.0029605877546978	0.0184143496277689	0.000163324597443157
3.10174517133015e-05	0.000239104538323825	1.40014540316811e-06	1.39025842806024e-05	2.29066237368569e-08	0.000285447626344634	3503	0.0820813531537598	0.108662496551478	0.837647667229656	0.00490508686689043	0.0487045012727385	8.02480792367867e-05
1.52371646527649e-06	4.05185194838655e-05	2.33278431646423e-07	7.98423224067292e-06	3.76280067618241e-08	5.02973746282231e-05	19882	0.0149763144692927	0.030294155043661	0.805579213296145	0.00463798425605149	0.158740536652042	0.000748110752100968
1.63666155292825e-06	3.36344334434313e-05	1.45437198385755e-07	3.8454200022993e-06	2.21612613531797e-08	3.92841134583978e-05	25456	0.0117162889570179	0.0416621735567863	0.856184102997525	0.00370218863510244	0.0978874069888744	0.000564127821712171
4.41595302608472e-06	4.60640765133648e-05	1.67619514332065e-07	2.24912952361492e-06	3.04838524529776e-08	5.29272624298495e-05	18894	0.0157531985905446	0.0834343743347332	0.870327963295263	0.00316697872961463	0.0424947261649126	0.000575957475476486
7.70045975287139e-07	2.25858921206828e-05	1.72656091283964e-07	6.51525761922957e-06	1.03472193132594e-07	3.0147323999616e-05	33170	0.0090035565733606	0.0255427637722322	0.749183978019755	0.00572707850574607	0.21611396153478	0.00343221816748683
3.88684673708498e-06	7.49090904101579e-05	2.75087631626262e-07	6.82618326732282e-06	2.84075534518752e-07	8.61812835807107e-05	11603	0.0255241080383113	0.0451008220763487	0.869203698271723	0.0031919648930343	0.0792072592064604	0.00329625555243337
6.45046930771139e-06	4.33703590765964e-05	1.52087044234756e-07	1.31511656872412e-06	3.78281543901244e-09	5.12918148127057e-05	19496	0.0152701497027573	0.125760208159247	0.845561016605967	0.00296513283435395	0.0256398915407133	7.37508597195393e-05
6.39499619085555e-06	5.852123721059e-05	1.9892735856471e-07	2.34176720310688e-06	3.10171216705291e-07	6.77670991798224e-05	14756	0.0201255410562223	0.0943672706704799	0.86356414718744	0.0029354563050847	0.0345561080738149	0.00457701776318093
1.88533705098607e-05	0.000172641936139995	8.51578036851017e-07	1.00417686466094e-05	3.00889894063306e-07	0.000202689543227379	4934	0.0590008345366888	0.0930159997879656	0.851755514325291	0.00420139106976875	0.0495426082999477	0.00148448651702651
8.55247796649745e-06	0.000142365468517151	7.22170383231754e-07	1.54925792219779e-05	5.69140775350378e-09	0.000167138387496612	5983	0.0489091661899111	0.0511700399566846	0.851781991255822	0.00432079305088662	0.0926931236685048	3.4052068102064e-05
1.99038703972372e-05	0.00014814119239052	4.77166683695122e-07	4.57119989635966e-06	6.56499737415545e-07	0.000173749929105228	5755	0.0507940705106925	0.114554696509734	0.852611527114937	0.00274628419218598	0.0263090748865354	0.00377841729660764
2.48130465649323e-06	5.70617919975566e-05	1.87815125624299e-07	5.56043298994738e-06	2.22455461129077e-08	6.53135903157344e-05	15311	0.0194039883248108	0.0379906332586876	0.873658785586774	0.00287559028245694	0.0851343948949602	0.000340595977121604
1.38165199061248e-05	8.88608992911496e-05	3.81750241993959e-07	3.15851218522224e-06	4.09591222478179e-08	0.000106258640746738	9411	0.0313764985399728	0.130027259985903	0.836269866306164	0.00359265128286216	0.0297247561518351	0.000385466273236467
2.68352915159298e-06	8.76848901108167e-05	3.75951623733316e-07	1.58393904687806e-05	2.6981127632203e-07	0.000106853572631246	9359	0.0315493810347466	0.0251140798151308	0.82060793992747	0.0035183814118292	0.148234542643162	0.00252505620240847
8.41104899152238e-06	9.95084613247789e-05	3.50909487980337e-07	5.34390765827181e-06	4.81029462714957e-08	0.000113662430408825	8798	0.0335257924557237	0.0740002563843587	0.87547363686368	0.00308729530697324	0.0470156025966597	0.000423208848328136
3.33445821510315e-05	0.000186725768965206	8.19754153925254e-07	5.90825210496686e-06	2.29996104679533e-07	0.000227028353479809	4405	0.0658481171430797	0.146874087046564	0.82247774827743	0.00361080077162327	0.0260242917433321	0.00101307216105053
1.2122484478099e-06	1.50877742834364e-05	4.98407036146668e-08	7.97706903193356e-07	5.1881489353742e-08	1.7199451827408e-05	58141	0.00514659060841394	0.0704818072095838	0.877224136841	0.00289780768101246	0.0463797864721582	0.00301646179624555
9.37961782111675e-08	5.63616710144228e-06	1.82610454010209e-08	1.41128643029941e-06	4.95872186651475e-08	7.20909797401902e-06	138714	0.00216040015693908	0.0130108064211641	0.781813081436061	0.00253305551774052	0.195764634547285	0.00687842207774893
0.000146323137367984	0.000847268183302148	4.61853977142636e-06	3.45535954335253e-05	1.19076640565974e-07	0.00103288253251565	968	0.266571304163858	0.141664838703008	0.820294812459045	0.00447150535131775	0.0334535577335865	0.000115285753042948
4.05070646188821e-05	0.000169396698049802	7.20160855322413e-07	3.87484259964891e-06	1.44925565904613e-07	0.00021464369168956	4659	0.062370145519085	0.188717703744434	0.789199518124209	0.00335514568191449	0.0180524410903867	0.00067519135905573
1.43863744723839e-06	4.30150819757491e-05	1.15915718228321e-07	4.46184054629741e-06	1.18179184582143e-07	4.91496548720953e-05	20346	0.0146370798595293	0.0292705503422604	0.875185839812903	0.00235842384915977	0.090780709608413	0.00240447638726429
4.25524805458224e-07	1.23674963270499e-05	4.56345352091871e-08	1.70588661534699e-06	1.78793187111685e-08	1.45624216017755e-05	68670	0.00435922914785503	0.029220744811175	0.849274706175382	0.00313371885920562	0.117143059169431	0.00122777098480575
4.42736555411257e-05	0.000262567521253146	1.01545558033447e-06	7.75489159625288e-06	7.89632374107673e-08	0.00031569048720827	3168	0.0903743142035031	0.140243869660593	0.831724527321353	0.00321661760959097	0.02456485675204	0.000250128656422495
1.8392794355338e-06	4.26622021563143e-05	1.45553155164608e-07	4.34499666366955e-06	5.53967804849013e-07	4.95459992155313e-05	20183	0.0147542415815091	0.0371226630738176	0.861062504173716	0.0029377378086863	0.0876962162932323	0.0111808786505482
2.14633532398798e-05	0.000115066251115353	3.00333160916867e-07	2.07140530233981e-06	5.73421102569985e-09	0.000138907077029515	7199	0.0408185530357842	0.154515908756176	0.828368529350766	0.00216211561958827	0.0149121653600102	4.12809134590128e-05
0.000351629683404499	0.00100433486847857	2.9494728437015e-06	1.08625178871059e-05	2.45854154424915e-07	0.0013700223967683	730	0.337204326226191	0.256659806608962	0.733079160492311	0.00215286469086848	0.00792871555438003	0.000179452653478404
2.32921118098437e-06	3.48364620833995e-05	1.82794164636369e-07	3.51687052303409e-06	1.48895996180622e-07	4.1014233948235e-05	24382	0.0122291314132636	0.0567903129417003	0.849374929868675	0.00445684697822413	0.0857475608949034	0.00363034931649697
3.69621383219722e-06	0.000103721105345986	7.34763258063937e-07	2.65864335643808e-05	1.15499182617714e-07	0.000134854015183245	7415	0.0396513973175975	0.0274090009642994	0.769136204102229	0.00544858272900151	0.197149736537351	0.000856475667118765
9.43104425741941e-06	6.17885525855358e-05	3.22563860469799e-07	2.71820756645039e-06	7.95032124184167e-08	7.43398714822939e-05	13452	0.0220559219090423	0.126863876266798	0.831163026697625	0.00433904248202295	0.0365645986770075	0.00106945587654604
0.000113973664402155	0.000296798080949464	8.27221495640942e-07	2.77177136208583e-06	4.50551903700196e-08	0.000414415793399715	2413	0.116929734977139	0.275022492427609	0.716184290455345	0.00199611479295883	0.00668838255257415	0.00010871977151354
0.000129156971870359	0.000669565411558659	2.48392581848721e-06	1.66137453746131e-05	2.87440738614665e-07	0.000818107495360734	1222	0.217712296163409	0.157872862188372	0.818432070792144	0.00303618513773908	0.0203075335073022	0.000351348374443045
1.14496037162044e-05	8.37568141370591e-05	2.96492419341756e-07	2.79031102357805e-06	2.93381584180719e-08	9.83225594546014e-05	10171	0.0290673921878615	0.11644940672533	0.851857545223203	0.00301550753953528	0.0283791536658118	0.000298386846119666
1.51322400575316e-06	1.78167747004254e-05	7.46045286306247e-08	1.12960340212587e-06	7.13160516190041e-08	2.06055226885541e-05	48531	0.00616265297170149	0.0734377879476807	0.864660167554122	0.00362060840475868	0.0548204197097769	0.00346101638366196
3.54483522899128e-05	0.000332923033595774	1.57797291275739e-06	1.91139401799779e-05	4.75483759065607e-07	0.000389538782737488	2567	0.110311966448514	0.0910008293418157	0.854659531603385	0.00405087499033644	0.0490681314082632	0.00122063265619957
1.99790235915105e-09	1.82012917858135e-06	6.06972403083852e-09	7.121324381225e-06	7.99986513567184e-08	9.02951983755305e-06	110748	0.00270520250843287	0.00022126341102236	0.201575411685966	0.000672208947988023	0.788671436504074	0.00885967945095047
6.95206797590002e-07	1.17086194404817e-05	5.53381546829237e-08	1.19852150334425e-06	2.89591442147258e-08	1.36866450403136e-05	73064	0.00409760342993959	0.0507945369769063	0.855477686898018	0.00404322275619238	0.0875686846421484	0.00211586872673526
4.68327542623236e-07	2.67930170932209e-05	1.24781214158336e-07	9.1923755724985e-06	7.56552885160781e-09	3.65860669513525e-05	27333	0.0109160041366025	0.01280070752743	0.732328433358163	0.00341062116144527	0.25125345079375	0.000206787159211934
5.67805924771573e-06	3.07469768231158e-05	1.1003518105664e-07	7.66214637466109e-07	9.36485263579436e-09	3.73106507419901e-05	26802	0.0111309909820612	0.152183334645663	0.824080422390291	0.00294916274223018	0.020536083456829	0.000250996764986867
2.01254734676134e-06	6.11309605363959e-05	3.27676668318076e-07	1.28205946479784e-05	1.06742015138957e-07	7.63985212145927e-05	13089	0.0226597542326624	0.0263427526444965	0.800158950258836	0.0042890446452187	0.167812078612977	0.00139717383847174
2.4237136460281e-06	4.93866790870243e-05	2.22970478401016e-07	5.84729984963152e-06	3.84492224900795e-08	5.7919112283575e-05	17265	0.0172261407199945	0.0418465261373737	0.85268363308513	0.00384968742803482	0.100956309913778	0.000663843435683718
6.92795169724025e-09	1.52149679890732e-06	9.98329458409783e-09	2.81986496044579e-06	1.13279304652346e-08	4.36960093609968e-06	228854	0.00131002431285143	0.00158548842298266	0.348200401171054	0.00228471540767495	0.645336954491503	0.00259244050678595
1.79690574451439e-07	6.93324825579232e-06	2.19874080472569e-08	1.0910522326212e-06	3.99347669248098e-08	8.26591323783703e-06	120979	0.00247671209525357	0.0217387443203384	0.838775832300723	0.00266000953731405	0.131994154938251	0.00483125890337311
1.5488833815188e-05	0.000101378133267364	5.24054808163933e-07	4.41299205050349e-06	5.91800958302365e-08	0.00012186319403705	8206	0.0359008972643333	0.127100179324686	0.831901166455086	0.00430035346032868	0.0362126734439753	0.000485627315924807
1.00041514798278e-05	7.22392954359199e-05	3.15234001561689e-07	2.92816730974061e-06	2.59508601907442e-08	8.55127990872407e-05	11694	0.025328645052528	0.116990106587687	0.844777579578712	0.00368639554460246	0.0342424448853939	0.000303473403604401
9.10645749319108e-06	0.000165991983156476	7.1519705668017e-07	1.6812130281811e-05	9.64002403926229e-07	0.000193589770392085	5166	0.0564279508528589	0.0470399725912554	0.857441913486887	0.00369439488063679	0.0868441046640058	0.00497961437721528
1.29041182710164e-06	2.50654109518056e-05	8.54155011163835e-08	2.13421496172105e-06	3.54590112150843e-09	2.85789991428661e-05	34991	0.00853717186446312	0.0451524499038922	0.877056989522405	0.00298875060982339	0.0746777363004258	0.000124073663454151
3.78073953259426e-06	9.36667974746524e-05	3.29732095737659e-07	1.05274387159671e-05	5.16272185044716e-07	0.000108820980003996	9189	0.0321208750586266	0.034742744758	0.860742087336585	0.00303004159423625	0.0967408923865643	0.00474423392461415
8.57880901901434e-06	0.000169628040144419	5.79506289821107e-07	1.4781978230111e-05	1.89758059482191e-07	0.000193758091742848	5161	0.0564756058757298	0.044275874838817	0.875462999344287	0.0029908752951088	0.0762908949873918	0.000979355534395096
9.000943210241e-07	2.11522759882094e-05	8.86525805294165e-08	2.67990550265949e-06	1.63137863968712e-07	2.49840662563911e-05	40026	0.0074672936961746	0.0360267344709691	0.846630639349929	0.00354836477055606	0.107264585162311	0.00652967624623476
1.08650436914334e-05	0.000102654982127584	4.51684229245113e-07	5.4922052115312e-06	1.37431436903357e-07	0.000119601346696698	8361	0.0352464027184203	0.0908438240163513	0.858309583987477	0.00377658146601442	0.0459209311869968	0.00114907934316054
1.11302033247478e-05	0.00017098503592027	9.73454987848854e-07	1.92775904700471e-05	5.00770662911017e-07	0.000202867055365825	4929	0.059050954997746	0.0548645185620555	0.842842794814255	0.00479848729550221	0.0950257321736361	0.002468467154551
4.67884153038791e-07	1.76393614301848e-05	7.4561123563005e-08	3.61650347943844e-06	8.30855553555765e-08	2.18813957415806e-05	45701	0.00654299134428005	0.0213827380375779	0.806135113066174	0.0034075122283593	0.165277550031514	0.00379708663637445
1.66797813769589e-05	0.000156816308347784	7.23990448682391e-07	8.76428233912137e-06	2.22950975687232e-07	0.000183207313488233	5458	0.0534838346515658	0.0910432070607826	0.855950045672468	0.00395175517231134	0.0478380593670146	0.00121693272742385
1.01481629021869e-05	9.54518991595549e-05	3.5593404970898e-07	4.30823546884806e-06	2.00125962902583e-07	0.000110464357543201	9053	0.0325979869939343	0.0918682109586169	0.864096811699871	0.00322216195001884	0.0390011363363351	0.00181167905515873
2.024426203978e-06	3.98655110799921e-05	1.66186388855689e-07	4.21089208840817e-06	8.49080910736311e-08	4.63519238523076e-05	21574	0.0138096590407248	0.0436751279284218	0.860061627798162	0.00358531804171093	0.0908461124898602	0.00183181374184545
2.4050614858885e-06	6.85994393197e-05	3.42781477630049e-07	1.2595146020835e-05	1.53291151131961e-06	8.54753398153732e-05	11699	0.0253176909107045	0.02813748960909	0.802564101738289	0.00401029675191063	0.147354149723658	0.0179339621770525
8.58874188203056e-06	9.41909727011924e-05	3.71448532618764e-07	5.24287372000316e-06	1.55753066718953e-07	0.000108549789902564	9212	0.0320421195240372	0.0791226025378765	0.867721372705925	0.00342191848507659	0.0482992525799382	0.00143485369118411
9.55401699020506e-07	2.25057294787553e-05	1.08418131555083e-07	3.28535401005889e-06	4.36489732328412e-08	2.68985522926226e-05	37177	0.00803720180452661	0.0355187033349205	0.836689247581844	0.00403063073341751	0.12213869260763	0.00162272574218847
1.04036415133728e-05	5.43844796355345e-05	2.85960384102719e-07	1.92248285243679e-06	9.59873676835026e-08	6.70925517531303e-05	14905	0.0199272160785151	0.155064030827943	0.810588928494542	0.00426217779217762	0.0286541918916819	0.00143067099365503
1.37092136752537e-05	0.000181195242804729	4.98436738593181e-07	8.49042944340936e-06	3.73559829380674e-08	0.000203930678644923	4904	0.0593512127557037	0.0672248715413913	0.888513900942876	0.00244414789331939	0.0416338998125564	0.000183179809856419
1.55449482891543e-05	5.88247318284496e-05	2.36357743895833e-07	1.15022046781646e-06	1.56476770562458e-08	7.57719060063724e-05	13198	0.0224759981019713	0.20515451053649	0.776339608291	0.00311933216878503	0.0151800387299182	0.000206510273806889
3.12608258820625e-06	8.96427539228014e-05	4.59185930163998e-07	1.69730960011082e-05	2.9206588131586e-08	0.000110230325030411	9072	0.0325300560560567	0.0283595515784227	0.813231330834504	0.00416569514820276	0.153978462790757	0.00026495964811433
2.03926741131401e-06	6.59047994623645e-05	3.7088671902665e-07	1.54436401898651e-05	3.70276714728138e-07	8.41288704972984e-05	11887	0.0249238640300842	0.0242398049475714	0.78337910722908	0.00440855460003543	0.183571229455185	0.00440130376812831
8.7505196527854e-05	0.000465055275599992	1.88181358954681e-06	1.28903432140154e-05	5.00631964485821e-07	0.000567833260895894	1761	0.15667120028682	0.154103682460928	0.818999709291871	0.00331402494207154	0.0227009301879882	0.000881653117142087
2.28228184903889e-08	5.99264855972814e-06	2.05327747663881e-08	6.94261841251795e-06	1.18667777609517e-07	1.30972903431124e-05	76352	0.00392150357768783	0.00174256032297482	0.457548729755354	0.00156771165855584	0.530080515178389	0.00906048308472619
1.04084682412067e-06	2.27800605542449e-05	7.697563619199e-08	2.16711198189809e-06	2.36144484427655e-08	2.60886094448984e-05	38331	0.00779613617951203	0.039896600327397	0.873180328079905	0.00295054576805137	0.0830673626540055	0.000905163170641248
1.71749686746058e-06	1.76440923393156e-05	5.72670441633766e-08	7.56538278230949e-07	5.64960539549757e-09	2.0181044134566e-05	49551	0.00603608353981699	0.0851044602057465	0.874290359887518	0.00283766507726377	0.0374875686900241	0.000279946139447808
4.26699764758142e-05	0.000329422526639977	1.04663839569729e-06	1.04154558913711e-05	1.02301566330359e-07	0.00038365689896919	2606	0.108740059814015	0.111219103815049	0.858638349851312	0.00272805832114423	0.0271478394350666	0.000266648577427445
6.09577545675322e-08	5.48681179845436e-06	2.08591889267622e-08	2.41516252738336e-06	5.44226171332907e-08	8.0382138864653e-06	124406	0.00240856859064775	0.00758349496897221	0.682590918324906	0.00259500297222556	0.300460097416665	0.00677048631723114
1.01016150641956e-05	8.82219619006557e-05	2.88903768302647e-07	3.24650941429679e-06	5.38486848420234e-08	0.000101912838832293	9812	0.0301127095900202	0.0991201420737456	0.865660920758309	0.00283481229266968	0.0318557450807472	0.000528379794528504
1.08172031768662e-06	3.91667720925882e-05	1.86145262522053e-07	8.67785272586634e-06	1.20360779208105e-07	4.92328511778713e-05	20312	0.0146616743288547	0.021971514787525	0.795541415041843	0.00378091575175153	0.176261429477535	0.00244472494134575
2.80676726532117e-07	1.45718741745424e-05	5.35359893389829e-08	3.57623881096054e-06	3.45899100326077e-07	1.88282248017001e-05	53112	0.00563259771828017	0.0149072325983049	0.773937762482346	0.00284339017102392	0.189940307629938	0.0183713071183877
0.000142767469406419	0.00077838619713423	3.92756680706618e-06	2.76490497138457e-05	8.40523117669771e-07	0.00095357080617923	1049	0.248893422532878	0.149718792229452	0.8162856833391	0.00411879933992859	0.028995277051979	0.000881448039540536
2.10634143964912e-06	3.89250968534101e-05	1.12962535792639e-07	2.68590667289986e-06	1.56259163631455e-07	4.39865666653832e-05	22734	0.0131095713308501	0.0478860161028839	0.884931464406464	0.00256811441211071	0.0610619758830514	0.00355242919548957
1.54168996093337e-06	4.79640335739847e-05	1.88466192680072e-07	7.549915623074e-06	3.56379054189299e-07	5.76004844048615e-05	17361	0.0171321890580678	0.0267652256202771	0.832701913352947	0.00327195499529802	0.131073821706208	0.00618708432527038
7.75573832978578e-05	0.000358944609261466	1.81009471353523e-06	1.07886563045771e-05	1.45079301618973e-07	0.000449245822879055	2226	0.126112848731671	0.172639074974187	0.798993760167026	0.00402918540663324	0.0240150397736287	0.000322939678524359
3.49205686986158e-07	2.77029938769249e-05	6.055551572692e-08	6.19012728563712e-06	1.40729123146949e-06	3.57101735967446e-05	28003	0.0106560609595212	0.00977888516951911	0.775773150524543	0.00169574968777078	0.173343522648163	0.0394086919700045
6.61123816703548e-08	4.54997235905882e-06	1.19613765077647e-08	1.05873423094433e-06	8.74548577677893e-08	5.77423520594906e-06	173183	0.00173077603975802	0.0114495477430917	0.787978355015933	0.00207150836104515	0.183354884791242	0.0151457040886881
1.32839434106002e-05	0.00023888099590122	1.05602442753006e-06	2.45213856120615e-05	9.22830610962204e-08	0.000277834632412508	3599	0.0799819326254664	0.0478124101925392	0.859795605130132	0.00380090998145313	0.0882589236595025	0.000332151036373339
4.38185596892417e-06	2.63078803479113e-05	1.39087505702419e-07	1.07381217996047e-06	1.86741377873154e-09	3.19045034162771e-05	31344	0.00952584266881318	0.137342866984999	0.824582034851215	0.00435949445404811	0.033657072355893	5.85313538457654e-05
6.06159061881922e-05	0.000258001117884354	8.66042424229856e-07	4.74454162037052e-06	3.13710996603953e-08	0.000324258979216807	3084	0.0927102941234486	0.186936708228095	0.795663757739299	0.002670835596663	0.0146319513859883	9.67470499542276e-05
5.05433864016493e-06	5.63226421071097e-05	2.62050517631395e-07	3.75680848625309e-06	1.67453404150405e-07	6.55632931553096e-05	15252	0.0194774476629903	0.0770909818119106	0.859057551817751	0.00399690901752962	0.0573004848513904	0.00255407250141833
0.000116925667019447	0.000376798736704812	1.32905042938942e-06	5.51329018465739e-06	1.34453017430039e-07	0.000500701197355736	1997	0.139505432910445	0.233523841438658	0.752542112331131	0.00265437837258688	0.0110111384070454	0.000268529450578712
5.22685101891481e-06	8.58057248709561e-05	4.83593772993818e-07	1.02213813484446e-05	3.28982331972909e-08	0.000101770449244507	9826	0.0300712739297201	0.051359221244638	0.843130058950661	0.00475180935707544	0.100435651255576	0.000323259192049471
9.74226165022886e-08	9.20550081646144e-06	4.26875531503563e-08	5.19049876644464e-06	1.88382555513227e-07	1.47244923080719e-05	67914	0.00440763794075638	0.00661636506468081	0.625182900969359	0.00289908488912416	0.352507825590646	0.0127938234861894
7.27543545803937e-05	0.000369309967119142	1.26824822720651e-06	8.29266762440195e-06	1.0405919266636e-07	0.000451729296743811	2214	0.126763982238409	0.161057418911784	0.81754707914946	0.00280754034849718	0.0183576041761687	0.000230357414089472
3.55091883735697e-06	2.92362803880334e-05	9.29389983997755e-08	9.84073985622321e-07	4.38970150172161e-09	3.38686019109142e-05	29526	0.0101093065833717	0.104843974566682	0.863226668314643	0.00274410495727684	0.0290556423973675	0.00012960976403065
1.0051402439925e-05	6.29287712656054e-05	2.81644791173369e-07	2.26797794300873e-06	4.04497197570525e-08	7.55702461594696e-05	13233	0.0224168536352221	0.133007406363536	0.832718886912345	0.00372692700482988	0.030011519854293	0.00053525986499627
7.28589193954499e-08	9.24912833256764e-06	3.5703657630024e-08	5.83422566140386e-06	5.23876076242558e-08	1.52443041786212e-05	65598	0.00456288438029018	0.00477941915496727	0.606726828866267	0.00234209821659786	0.382715117268904	0.00343653649326446
1.26806278830518e-06	1.68949366134132e-05	8.06145110128721e-08	1.38124407366951e-06	6.08912987249556e-08	1.96857492851257e-05	50798	0.00588837805964781	0.0644152665940589	0.858231828959581	0.00409506947616077	0.0701646685459495	0.00309316642425006
1.35362261811036e-07	1.19216876716764e-05	5.67761219829178e-08	6.4358231022888e-06	2.58573445876568e-07	1.88082226036357e-05	53168	0.00562663072795855	0.00719697255097725	0.633855092153784	0.00301868619802186	0.342181355352776	0.0137478937444405
1.44635068138714e-06	2.72958731715608e-05	1.31866993253777e-07	3.20129907008952e-06	1.30695080490192e-08	3.20884594243403e-05	31164	0.00958050401110988	0.0450738585564513	0.850644551382105	0.00410948345976843	0.0997648103872889	0.000407296214386207
5.44362049860862e-06	5.69167832776621e-05	2.25871064462618e-07	3.03818829952981e-06	1.54233203314357e-08	6.56398864605946e-05	15235	0.0194999793211821	0.0829315952866034	0.867106668623365	0.00344106421631632	0.0462857031502289	0.000234968723486363
8.13386211493691e-06	8.41393308911869e-05	4.24068021934087e-07	5.64492065351941e-06	2.95418062321301e-08	9.83717234878094e-05	10166	0.0290817139796398	0.0826849609475927	0.855320288269766	0.00431087315438404	0.0573835697228478	0.000300307905409333
4.88489580837113e-05	0.000323695226855261	1.20230424747838e-06	1.02652743726381e-05	6.60095440848722e-09	0.000384018364513498	2604	0.108836739609113	0.127204744870982	0.842916008106388	0.00313085091386593	0.0267312069453837	1.7189163379855e-05
8.7749521093226e-08	4.17197763741149e-06	1.59691986097001e-08	9.76360910334566e-07	1.00552919162799e-08	5.26211255936526e-06	190038	0.00157739252787781	0.0166757210347113	0.792833218663557	0.00303475047892673	0.185545424830734	0.00191088499207109
7.44915454199478e-06	4.93705005819732e-05	1.54448837962715e-07	1.31653083847184e-06	2.76828644791786e-08	5.83183176648817e-05	17147	0.0173438390964314	0.127732672001966	0.846569355201123	0.00264837608742821	0.022574911128903	0.000474685580579578
8.31297031248329e-07	1.80682593826662e-05	7.78417808333606e-08	2.17614056426248e-06	8.20966223323978e-08	2.12356353813428e-05	47091	0.00635050800379167	0.0391463225055507	0.850846186525722	0.003665620521143	0.102475886649212	0.00386598379837159
5.48021138989913e-06	8.06083258870828e-05	3.60769333980235e-07	6.83075975527906e-06	3.20670862316718e-07	9.3600737228558e-05	10684	0.0276909140559084	0.0585488058338401	0.861193279816272	0.0038543428680406	0.0729776277146135	0.00342594376723434
2.41370087402502e-05	0.000188624024308195	8.14550730995233e-07	8.19623402690982e-06	8.07103806163153e-07	0.000222578921612513	4493	0.0646000702510786	0.108442473192813	0.84744783082636	0.0036596040860207	0.0368239452663834	0.0036261466284226
3.79059873186558e-06	3.26445328479895e-05	1.10275246769053e-07	1.22136773183867e-06	1.08394129417424e-08	3.77776139714046e-05	26471	0.011269516119507	0.100339813274995	0.864123734037293	0.00291906330697658	0.0323304624999126	0.000286926880822785
6.04715790931968e-07	2.76481715983724e-05	1.08337042521644e-07	6.37651667665217e-06	8.84843613122568e-08	3.48262254697905e-05	28714	0.0103936582974954	0.0173638050858116	0.793889410219188	0.00311078909816454	0.183095256251166	0.00254073934566958
2.4102444263539e-06	2.52510813362269e-05	1.32741761826313e-07	1.78848335646316e-06	7.65855443291837e-09	2.95902094353032e-05	33795	0.00883790821770347	0.0814541185192934	0.853359331282752	0.00448600278130994	0.0604417268614995	0.000258820555145554
7.070003530185e-06	6.19606108652335e-05	1.72028309175599e-07	1.93943508174887e-06	2.66267195948885e-08	7.11687045059379e-05	14051	0.0211250442691063	0.099341467282085	0.870615972222227	0.00241719039808075	0.0272512348680881	0.000374135229518853
9.63716612651664e-06	0.00011895913362661	3.66950836026155e-07	5.83226784949301e-06	5.52775794256039e-07	0.000135348294232901	7388	0.0397938100571426	0.0712027157869713	0.878911214218259	0.00271115966481796	0.0430908116171535	0.00408409871279831
5.93689188174621e-05	0.000300354007134816	1.17334611207788e-06	7.64367617520745e-06	1.81355120568014e-07	0.000368721303360132	2712	0.104736140732249	0.161012988065613	0.814582733348225	0.00318220320167363	0.0207302266116743	0.000491848772813876
2.28074354262211e-05	0.000155403236737665	5.57045130327054e-07	4.88513647396921e-06	1.13578167679402e-07	0.000183766431935862	5442	0.053642614863452	0.124110998869377	0.84565627737662	0.00303126705165324	0.0265833994952584	0.000618057207091247
4.18894951880451e-06	2.51470034235583e-05	1.1149023372342e-07	8.60651911189154e-07	1.45689061988536e-08	3.03226639934743e-05	32979	0.00905568517150379	0.13814582781071	0.829313790799193	0.00367679547375565	0.0283831233091649	0.000480462607176895
6.95021460407951e-06	7.11325297022066e-05	3.14127132333413e-07	4.1365105422758e-06	8.25260573732792e-08	8.26159080382686e-05	12104	0.0244811505797764	0.084126831854951	0.861002818842797	0.00380225963488661	0.0500691772383561	0.000998912429008856
1.61661325277508e-08	5.8121250436178e-06	1.77047877149851e-08	8.20109546494315e-06	5.12765188240942e-07	1.45598566170446e-05	68682	0.00435846299538067	0.00111032223413696	0.399188343435593	0.00121600014207961	0.563267598071156	0.0352177361170349
6.63283254178808e-06	0.000104140341018276	4.48540618762543e-07	9.06928591082448e-06	5.5849717976012e-07	0.000120849497269411	8275	0.0356076258397643	0.0548850652394642	0.861735823245625	0.00371156379544225	0.0750461203045489	0.0046214274149197
5.65204461764765e-07	3.58539746792393e-05	2.00488089991576e-07	1.63888990899218e-05	3.05328061693412e-07	5.33138943826108e-05	18757	0.0158673604127882	0.0106014476771953	0.672507140857706	0.00376052232374472	0.307403900609955	0.00572698853139866
3.33738689445751e-06	4.43687225854575e-05	1.5317367731804e-07	2.61971539203176e-06	5.26697206659358e-08	5.05316682699308e-05	19790	0.0150455509624796	0.0660454524602237	0.878037953317671	0.00303124125053253	0.0518430418334445	0.00104231113812795
7.4058562517605e-07	1.98885387873252e-05	6.96945737665141e-08	2.40769605801634e-06	6.69723285539432e-08	2.31734873728381e-05	43153	0.00692801663595255	0.0319583156933082	0.858245393424764	0.00300751339861794	0.103898736486181	0.00289004099712857
4.29558144474997e-06	9.16385599421546e-05	3.22592085493339e-07	8.86549128158478e-06	1.02513287669866e-07	0.000105224738041653	9503	0.0310759814218718	0.0408229236270428	0.870884182252657	0.00306574377372784	0.084252918530198	0.00097423181637465
1.72044471745848e-07	1.69965749831319e-05	7.2383681150204e-08	9.20942407274551e-06	1.43682246499756e-08	2.64647954334235e-05	37786	0.00790810876070036	0.00650088046887246	0.642233378523163	0.00273509316678064	0.347987729431475	0.000542918409708521
9.28760121013832e-07	2.84782249252652e-05	1.22235649457886e-07	4.82313096010685e-06	2.55865372962157e-08	3.437793819314e-05	29088	0.0102605563623537	0.027016167048644	0.828386646263386	0.00355564224855921	0.140297272425409	0.000744272014001158
1.50271826296394e-05	7.54494532988731e-05	3.25587270651547e-07	2.10258517936398e-06	3.55711428230043e-08	9.2940379521351e-05	10760	0.0274982554640134	0.161686262817414	0.811804876281361	0.00350318421689628	0.0226229459164297	0.000382730767898711
1.9500248415134e-07	1.20219458452394e-05	4.94264080954496e-08	3.92065112066419e-06	1.24440077984824e-07	1.63114659361352e-05	61307	0.00488152612524728	0.0119549331074742	0.737024243701289	0.00303016346225228	0.240361665592464	0.00762899413652017
5.82583131906109e-06	5.01275638655328e-05	1.52986758935796e-07	1.69318105016289e-06	8.93187443207305e-08	5.78888817380133e-05	17274	0.0172172272264517	0.100638173413454	0.865927313856126	0.00264276583590205	0.0292488125409934	0.00154293435352507
1.43498710969091e-05	6.52476486102445e-05	1.82703959543649e-07	1.06840890724262e-06	5.36012739651308e-08	8.0902233847905e-05	12361	0.0239794641720331	0.177372989772899	0.806499963065409	0.0022583302197456	0.0132061731354812	0.000662543806465226
1.18444129916116e-05	7.19189993802556e-05	3.15781460556955e-07	2.4663197714053e-06	3.37291191299015e-08	8.65792427229593e-05	11550	0.0256404516199797	0.136804303423073	0.830672539033237	0.00364731141813527	0.0284862710025908	0.000389575122963707
2.0902956521767e-05	0.000207619458826387	6.34991257915886e-07	8.12582700950803e-06	3.63517033035351e-07	0.000237646750648613	4208	0.0688198305576624	0.0879580994257915	0.873647370560413	0.0026719963819526	0.0341928807666424	0.00152965286520096
0.000141963777029206	0.000482041262300407	2.08065682528465e-06	9.09829187622554e-06	1.5684655897409e-07	0.000635340834590097	1574	0.173588813406135	0.223445069638562	0.758712860966044	0.00327486714532842	0.014320332301788	0.000246869948277892
4.4513837431119e-05	0.000324949371110104	1.040604473098e-06	9.78997499568742e-06	3.49575697715854e-07	0.000380643363707725	2627	0.1079336341874	0.11694368449649	0.853684582715109	0.0027338043226652	0.0257195472957322	0.000918381170003202
5.02786149978188e-05	0.000205694048391502	9.09558766630547e-07	4.78825273961301e-06	1.99015342561867e-07	0.000261869490238127	3819	0.0755637023794854	0.19199875079796	0.785483059536481	0.0034733285110971	0.0182848820428027	0.000759979111659382
1.16057062106975e-05	9.34890178750678e-05	3.04587320297214e-07	3.1569750315142e-06	9.65359538959919e-08	0.000108652822391473	9204	0.0320720416440335	0.10681458571672	0.860438006278657	0.00280330794537297	0.0290556191917382	0.000888480867511899
7.95929927449646e-06	6.73750494609925e-05	3.37131380154936e-07	3.67124948577658e-06	1.70752296400239e-08	7.93598048310605e-05	12601	0.0235276907361159	0.100293836299624	0.848982045815499	0.00424813771748324	0.0462608179744376	0.000215162192956161
4.90912169243621e-05	0.000163265072673493	5.64944298244603e-07	2.41698578729441e-06	1.96079448685447e-08	0.000215357827628263	4643	0.0625710457444031	0.22795185791482	0.758110696376967	0.0026232819325229	0.0112231155649771	9.10482107127804e-05
6.40711248777039e-08	1.25259508907815e-05	7.82788746063385e-08	1.97240182155825e-05	2.06596232639118e-08	3.24129787291119e-05	30852	0.00967692550098331	0.00197671202678321	0.38644861971699	0.00241504723341061	0.608522233652881	0.000637387369935125
1.14281723522949e-06	2.630033095517e-05	9.32654335650127e-08	2.76128463404879e-06	2.02983467710665e-07	3.0500681725724e-05	32786	0.00910860706568617	0.0374685800634302	0.862286659415503	0.00305781472046094	0.0905318988893271	0.0066550469112784
3.76099730663201e-05	0.000233139222062667	1.19950002897122e-06	9.57374752032379e-06	3.60230821894078e-08	0.000281558465760472	3552	0.0810094441557636	0.133577844888229	0.828031298696606	0.00426021652636673	0.0340026981410973	0.000127941747701003
1.25123859767312e-05	5.24519956083476e-05	2.51547472806807e-07	1.35606683512943e-06	3.24368699737174e-09	6.65752395800125e-05	15021	0.0197750930330702	0.187943536601072	0.787860410856036	0.00377839380516968	0.0203689366149357	4.87221227867061e-05
1.86277360449324e-06	2.15478508248276e-05	9.34609871122392e-08	1.39035644865054e-06	1.82551579480698e-08	2.49126970230317e-05	40140	0.0074460420489656	0.0747720571069088	0.864934487217771	0.00375154030998069	0.0558091501440073	0.000732765221332439
6.06075007007226e-07	2.22463334416682e-05	1.15941914544482e-07	5.476075834014e-06	9.1211334849847e-10	2.84453383105824e-05	35155	0.00849741400973236	0.0213066549038635	0.782073083426538	0.00407595484639914	0.192512241345949	3.20654772511227e-05
6.57688502643378e-05	0.000396182363976222	1.41384159036522e-06	1.09763129547512e-05	1.1981754725418e-06	0.000475539544258218	2103	0.132982219825736	0.138303640692866	0.83312180608285	0.00297313148283101	0.0230818090467593	0.00251961269469357
5.79184824507944e-05	0.000354103922605442	9.96526602066812e-07	7.85032431810808e-06	2.90285764342596e-07	0.000421159541740754	2374	0.118715235273598	0.13752147751753	0.840783331518135	0.00236614988692391	0.018639787396626	0.000689253680785135
1.56454111941437e-06	5.6871897472224e-05	2.86902449930174e-07	1.34364426679533e-05	3.99771901721103e-07	7.25595556112429e-05	13782	0.0215334292052514	0.0215621651240095	0.78379611056234	0.00395402710936283	0.185178127880807	0.0055095693234808
2.18832455571626e-07	2.01910158335089e-05	8.88745870278014e-08	1.05626985763864e-05	2.94510941859205e-08	3.10908725466807e-05	32164	0.0092840414383264	0.0070384790662618	0.649419401246895	0.00285854270877611	0.339736318449323	0.000947258528743502
9.39643441794313e-07	2.32462852427562e-05	8.04084122806944e-08	2.55908792276929e-06	1.0010688244592e-07	2.69255319020464e-05	37139	0.00804523081877007	0.0348978599647608	0.863354726930739	0.00298632586250165	0.0950431706262707	0.00371791661572753
1.05787717509857e-05	6.26433407694277e-05	3.45832058762819e-07	2.63396049888271e-06	1.22065893165801e-07	7.63239709712247e-05	13102	0.0226378940330145	0.138603529354808	0.820755785794285	0.00453110673307607	0.0345102654561271	0.00159931266170391
3.42041383175413e-06	5.21512668446887e-05	2.91849671457423e-07	5.72575429774314e-06	4.55959365769974e-08	6.16348805822204e-05	16225	0.0183211237412312	0.0554947750274509	0.846132358042284	0.00473513810200537	0.0928979539451696	0.000739774883090312
3.67605261392475e-06	4.93735563723043e-05	2.17610946921711e-07	3.76031679994236e-06	1.56904251175978e-07	5.71844409842691e-05	17487	0.0170094996543422	0.0642841400676803	0.863408918973021	0.0038054222997751	0.0657576909945975	0.0027438276649262
2.28185977594672e-06	5.45561579376084e-05	1.7385816105012e-07	5.35129686769627e-06	2.09711285370327e-07	6.25728840276719e-05	15981	0.0185973474796296	0.0364672303571241	0.871881786901205	0.00277849045559788	0.0855210200209046	0.00335147226516817
4.99168226740989e-05	0.000452657149365063	1.80093250815888e-06	2.10840147394069e-05	4.61219157087172e-07	0.000525920138443815	1901	0.145994414557543	0.0949133129258019	0.860695600485018	0.00342434597292241	0.040089764962783	0.000876975653474516
1.65840686677882e-06	2.11507863884391e-05	8.66962970307732e-08	1.42199098243398e-06	1.32928055084634e-07	2.44508085897673e-05	40898	0.00730849436677772	0.0678262586159572	0.865034230290884	0.00354574355741576	0.0581572170594425	0.00543655047630059
7.64922198023492e-06	7.64262231699297e-05	3.6269901176818e-07	4.6627873159573e-06	2.1033720427627e-10	8.91011418150943e-05	11223	0.0263774084777697	0.0858487537242659	0.857746843789408	0.00407064381420459	0.0523313980154561	2.360656664903e-06
0.000116722050594899	0.000419906309542367	1.42654658916635e-06	6.60822305845135e-06	7.04082228241188e-08	0.000544733538007707	1836	0.150803429584176	0.21427366308635	0.770847176177402	0.00261879706247528	0.0121311110797769	0.000129252593996007
8.96641191894607e-08	8.68981784219989e-06	4.96329703243551e-08	6.18970605831692e-06	9.16226074261312e-08	1.51104435974568e-05	66179	0.0045229080336241	0.00593391706942026	0.575086878565397	0.00328467989733332	0.409630995833816	0.00606352863403376
1.53439723519328e-05	0.000211959313122301	1.03016503059268e-06	1.83500723474306e-05	2.376037021023e-07	0.000246921126554359	4050	0.0714076902453324	0.0621411888324382	0.858408982982015	0.004172040865713	0.0743155217356051	0.000962265584228944
7.00378689583551e-05	0.000320008460965516	1.6345320873802e-06	9.61609427712675e-06	1.31378888088943e-07	0.000401428335176467	2491	0.113480962440394	0.174471662364259	0.797174571209182	0.00407179051439322	0.023954697350648	0.000327278561517559
0.000130468258029508	0.000842420128743851	4.62065388547105e-06	3.85695521885846e-05	1.71373018227896e-06	0.00101779232302969	983	0.263240076087686	0.128187504540356	0.827693537947106	0.00453987889367902	0.0378953066513348	0.00168377196752442
5.30376575178065e-06	7.95016577927387e-05	3.10439295516524e-07	5.99002171530456e-06	1.6758325964252e-07	9.1273467814983e-05	10956	0.0270117666623719	0.0581085158562368	0.871027032235628	0.00340119974564573	0.0656271954895667	0.00183605667292297
7.4858662054624e-08	9.19358803106458e-06	3.26583009630237e-08	5.16261116122268e-06	1.48612830499093e-08	1.44785774383548e-05	69068	0.0043341848689572	0.00517030505057202	0.634978682830406	0.00225562912531099	0.356568950451344	0.00102643254236709
3.73679851648034e-05	0.000296342016307183	1.71767164440869e-06	1.75547829832366e-05	1.3392329475259e-06	0.000354321689047157	2822	0.100858934244126	0.105463442741237	0.836364313751457	0.00484777448715561	0.049544759821068	0.00377970919908224
7.36963134405444e-06	9.2722009427095e-05	3.93301425673359e-07	6.3695916916925e-06	6.32799436423192e-08	0.000106917813832158	9353	0.0315680471792574	0.0689280025461752	0.867226948473268	0.00367853972669862	0.0595746533097997	0.000591855944058655
2.23692773638643e-05	0.000206472644526043	8.46130170044022e-07	1.00604475607427e-05	3.51152961331955e-07	0.000240099652582026	4165	0.0695049701925621	0.0931666377827105	0.859945619685998	0.00352407911025591	0.0419011333525594	0.00146253006847642
6.87080298551012e-06	0.000102042545660953	3.99126992059655e-07	7.63283481230088e-06	4.13708985826782e-07	0.000117359019436651	8521	0.0345971194427406	0.0585451635374213	0.86949044181504	0.00340090598895213	0.0650383315141876	0.0035251571443991
2.05594940572057e-05	0.000101428262779792	5.24268061730069e-07	3.32705736028506e-06	1.05913985183149e-07	0.000125944996244196	7940	0.0370808993972931	0.163241848984161	0.805337772872943	0.0041626747974454	0.0264167490531676	0.000840954292283207
1.30694395812107e-05	9.83466457184247e-05	4.74475297400286e-07	4.59388545375606e-06	3.43086212313688e-08	0.000116518754672023	8582	0.0343537020915495	0.112165973778201	0.844041339055251	0.00407209379070209	0.0394261461743813	0.00029444720146504
1.00513928767739e-06	1.37076567102369e-05	6.70134257459343e-08	1.17523232303209e-06	5.37118714963248e-09	1.59604129338419e-05	62655	0.0047767171167542	0.0629770227025972	0.858853512566183	0.00419872756574119	0.0736342053243601	0.000336531841118196
2.60221508073801e-05	0.000153929046693434	8.00790207333222e-07	6.09584536084565e-06	9.19721292366396e-08	0.00018693980519823	5349	0.0545432965764807	0.139200695003327	0.823415037424527	0.00428367947898559	0.0326086001554438	0.000491987937716704
7.76847986441845e-06	4.86527215407428e-05	2.1549710247247e-07	1.73575541812587e-06	3.34308108285627e-08	5.84058847365882e-05	17122	0.0173696547607409	0.133008512745838	0.833010607752415	0.00368964708683665	0.0297188447012517	0.000572387713658245
8.68000823900623e-06	0.000131554551195656	5.02256935569799e-07	9.80665059625309e-06	1.57312995106086e-08	0.000150559198265996	6642	0.0441661327239045	0.0576517963629901	0.873772925937319	0.00333594321273186	0.0651348486787736	0.000104485808185667
7.76572333912906e-06	0.000119700686195242	6.27916301841358e-07	1.24669174219986e-05	1.7820207938409e-07	0.000140739445337595	7105	0.0413457539390272	0.0551780158043201	0.850512703869999	0.0044615516306403	0.0885815443715438	0.00126618432349674
7.35694121402875e-06	4.88795470912734e-05	2.08674569834382e-07	1.78313452205814e-06	8.74200389215968e-08	5.83157174361163e-05	17148	0.0173430725121597	0.126157090017595	0.838188214777946	0.00357835895722248	0.0305772543056085	0.00149908194162858
5.71630352152894e-06	8.83338696704195e-05	4.651948094786e-07	9.25510016631434e-06	3.61536223496806e-07	0.000104132004391238	9603	0.0307582633253553	0.0548947804754819	0.848287423130136	0.00446735671898526	0.0888785366268536	0.00347190304854274
3.91005053819093e-06	5.62437738963663e-05	2.95310222332015e-07	5.46593208192631e-06	1.78723157575899e-07	6.60937898963915e-05	15130	0.0196334947232065	0.0591591213685933	0.850969115018733	0.00446804794814978	0.0826996316975422	0.00270408396698184
1.79044874669788e-05	0.000157855055768085	8.2272247947293e-07	9.33890352855786e-06	9.50023643881459e-07	0.000186871192886976	5351	0.0545238317471808	0.0958119183078575	0.844726537725691	0.00440261801063437	0.0499750838226106	0.00508384213320699
5.41471197284771e-07	2.19909231834554e-05	1.40975419234858e-07	7.36785460126101e-06	1.65053739082917e-07	3.02062781403189e-05	33106	0.00902108395039525	0.0179257833344924	0.728024918571553	0.00466709001949784	0.2439179884074	0.00546421966705675
3.01908912976609e-06	7.02588782466519e-05	2.35337041216979e-07	7.05292538946339e-06	1.73911629334008e-07	8.07401414364324e-05	12385	0.0239319975249254	0.0373926658543576	0.870185226291281	0.00291474645734009	0.0873533940365492	0.00215396736047249
1.16906185176468e-05	0.000178968534243649	9.76384404606359e-07	1.92704748822168e-05	2.38662677799943e-07	0.000211144674725918	4736	0.0613851841275694	0.0553678113493608	0.847610930637787	0.00462424357078282	0.0912666867266783	0.00113032771539109
5.17778538113253e-06	6.18057360340796e-05	2.87000633184324e-07	4.40788943339871e-06	6.94813936047196e-08	7.17478928753999e-05	13938	0.0212951275428738	0.072166375535578	0.861429284639951	0.0040001262989387	0.0614358032932565	0.000968410232275164
2.04832619830659e-06	3.69615060735318e-05	9.27724460768387e-08	2.15378698016372e-06	2.50210205653656e-08	4.12814127186444e-05	24224	0.0123083049198668	0.0496186071021132	0.89535467997292	0.00224731761747434	0.0521732866760877	0.000606108631405075
7.72919003854132e-06	5.97300986575704e-05	2.24755630881023e-07	2.23415612498715e-06	1.81884775487433e-08	6.99363889295286e-05	14299	0.020763066967657	0.110517431009051	0.854063236203937	0.0032137151248615	0.0319455459337256	0.000260071728425539
4.20063076761062e-07	2.38623377193844e-05	7.77633236545297e-08	5.68728079803472e-06	1.44800714160078e-08	3.00619249892507e-05	33265	0.00897816644907212	0.0139732594273742	0.793772778287381	0.00258677126239706	0.189185516232521	0.000481674790326484
8.82584202212745e-08	3.17781259661375e-06	1.15867143021978e-08	5.36446315983314e-07	1.33856916349552e-08	3.82748973875549e-06	261268	0.00114759013329346	0.0230590873510667	0.830260252414685	0.00302723588906738	0.140156173523208	0.00349725082197281
0.000142509664445327	0.00045992394470958	1.66728245392351e-06	6.92849521846699e-06	3.40869911353273e-07	0.000611370256738651	1636	0.167620794307097	0.233098785677837	0.752283807791109	0.00272712392457169	0.0113327319117992	0.000557550694683186
1.55287369091818e-05	0.000114521892101766	5.84316960206035e-07	5.54509860063603e-06	2.20215738600845e-07	0.000136400260310391	7331	0.0400968347138938	0.113846827519572	0.839601712204665	0.00428384050643578	0.0406531379633564	0.00161448180597108
9.76567159899838e-07	2.00626896492188e-05	1.04985432332502e-07	2.77420190575591e-06	2.07978276142992e-07	2.412642242335e-05	41448	0.00721188270175199	0.0404770812167617	0.831565049188632	0.00435147119992789	0.114986045468183	0.00862035292649549
6.28781062113508e-09	2.85495682654516e-06	1.24635416504901e-08	7.28529206261373e-06	9.04017572831568e-07	1.10630178142621e-05	90391	0.0033134221637855	0.000568363056690467	0.258063113924	0.00112659509907166	0.658526650225743	0.0817152776944948
3.3994084035895e-05	0.000405108367593104	1.6168821273627e-06	2.48942931979549e-05	7.64919702974506e-07	0.000466378546657291	2144	0.130594992293548	0.0728894677500568	0.86862564862099	0.0034668878724193	0.0533778694933152	0.00164012626321895
1.2388049358742e-05	0.000144669276732991	5.59942973020742e-07	8.42157570949798e-06	6.74444817880475e-09	0.000166045589222431	6022	0.0485972579768456	0.0746063139451854	0.871262388904506	0.00337222431287021	0.0507184547866347	4.06180508039274e-05
7.80435615987797e-05	0.000246461834399967	1.10386385608555e-06	4.48547796370492e-06	2.41632192994785e-09	0.000330097154140467	3029	0.0942984973141606	0.236426035849948	0.74663422967618	0.00334405747592669	0.0135883569653442	7.32003260143112e-06
2.35532688595381e-06	4.94005557795436e-05	1.81421381831343e-07	4.89735946283986e-06	7.65039698818031e-08	5.69111674800505e-05	17571	0.0169289041753395	0.0413860229941591	0.868029210556266	0.00318779933472527	0.0860526972066874	0.00134426990816206
1.21056285861724e-05	7.43063331533294e-05	3.73177972098295e-07	2.94642613002062e-06	6.98453618718479e-08	8.98014112034925e-05	11136	0.0265819447175026	0.134804435965273	0.82745173107524	0.00415559139992425	0.0328104657881594	0.000777775771402704
1.08255205361989e-05	9.16235404858038e-05	3.43528012131376e-07	3.74110724242494e-06	1.61638757798817e-07	0.000106695335034358	9372	0.0315034014443603	0.101461985500237	0.858739892014017	0.00321970976538716	0.0350634565346295	0.00151495618572983
1.46191201185218e-06	2.84887568682482e-05	8.66166273307901e-08	2.17139128545015e-06	8.13498700107515e-09	3.22168117798824e-05	31040	0.00961864130564594	0.0453773024419835	0.884282313932685	0.00268855366330437	0.0673993224495933	0.000252507512433462
1.00895784658867e-05	8.7104132035147e-05	3.36173750330183e-07	3.7342088721379e-06	5.22521982175867e-08	0.000101316345321719	9870	0.0299391169764969	0.0995849034412793	0.859724378712605	0.00331806037083847	0.0368569243223323	0.000515733152944526
2.11230581656847e-05	0.000131064050117038	5.98786847240311e-07	4.78073298814093e-06	2.88419692598963e-08	0.000157595470087364	6345	0.0461819670477656	0.134033409424617	0.831648587642665	0.00379951813912145	0.0303354721140824	0.000183012679513615
4.05314686328333e-05	0.000267335786814134	1.04711488916121e-06	8.8954479445113e-06	1.28033394312892e-07	0.000317937851674952	3145	0.0909875798700883	0.127482363044559	0.840842905007258	0.00329345777372787	0.0279785747360641	0.000402699438391463
2.14745649073698e-05	0.000167356040462775	7.13757176450254e-07	7.16104410102791e-06	3.09872532219745e-08	0.000196736393900845	5083	0.0573184240742367	0.109154002884657	0.850661319669824	0.00362798749279702	0.0363991834913731	0.000157506461349454
1.76128782586099e-06	3.74281789533692e-05	1.74807045833679e-07	4.77986088482802e-06	8.37636490952023e-08	4.42278983589871e-05	22610	0.0131810222774	0.0398230051892823	0.846257234507816	0.00395241583524528	0.108073434691177	0.00189390977647893
1.85247565700565e-06	2.67602012976139e-05	1.18497606470335e-07	2.2016982454212e-06	4.29751246926689e-08	3.09758479312038e-05	32283	0.0092498527707906	0.0598038723950327	0.863905367725441	0.00382548386515566	0.0710779007667875	0.0013873752475837
1.72084623173291e-06	4.23740280998214e-05	1.81062422927032e-07	5.73827447654268e-06	4.73775906853743e-08	5.00615888217094e-05	19975	0.0149066321269261	0.0343745828335887	0.846437939689316	0.00361679337769068	0.114624298021765	0.000946386077639407
2.85807896849121e-06	1.56549409839765e-05	5.98406566589468e-08	4.21458716672945e-07	2.68485621659985e-09	1.89970041820162e-05	52640	0.00568294601003294	0.150448930847573	0.824074197909399	0.00315000492107043	0.0221855358157959	0.000141330506161677
1.33086533360869e-05	0.000210212839711756	1.00854766847863e-06	2.05499055704138e-05	1.12066534529115e-06	0.000246200611632026	4062	0.0712068996533699	0.0540561343364093	0.853827447130561	0.00409644664078256	0.0834681337068644	0.00455183818538238
2.33698572335472e-06	2.70552005684871e-05	1.19241742835489e-07	1.7754260469999e-06	6.85709134413641e-09	3.12937111730214e-05	31955	0.00934432812375052	0.0746790852140752	0.864557112414704	0.00381040593671384	0.0567342760078425	0.000219120426664127
7.17110569723708e-06	6.61561643317655e-05	4.19500726457643e-07	4.97879530601533e-06	1.24487846889501e-07	7.8850053908365e-05	12682	0.0233783402041126	0.0909461102660871	0.839012290450027	0.00532023385735618	0.0631425732669936	0.00157879215953578
1.30569423426148e-05	0.000128532983756352	6.90388485990114e-07	8.74898693677103e-06	6.31416560260554e-08	0.000151092443177754	6618	0.0443190516200802	0.0864169118455104	0.850691014408565	0.00456931181646126	0.0579048611086274	0.000417900820835704
1.02474385357169e-06	2.99415043217594e-05	1.63627622567232e-07	6.15229474863771e-06	4.88803039629398e-08	3.7331050850499e-05	26787	0.011137043099937	0.0274501743247335	0.802053615947412	0.00438315072411215	0.164803685095178	0.00130937390856455
2.03571276826833e-06	1.88316042215511e-05	1.06897879407229e-07	1.27162602641639e-06	6.71544233473245e-09	2.22525563379778e-05	44939	0.00665360725545816	0.0914821981506026	0.846267005710789	0.00480384715282306	0.0571451660250892	0.000301782960696134
6.65174752441885e-07	1.27539976323284e-05	5.35081925174832e-08	1.31941328652676e-06	1.49322599629191e-07	1.49414164634438e-05	66928	0.0044724272032457	0.0445188549605941	0.85360030379535	0.00358119945645036	0.0883057700556628	0.00999387173194251
3.63386709796508e-06	7.50016765558588e-05	3.1635828367036e-07	8.40806445439412e-06	3.5633852636335e-07	8.77163049182518e-05	11400	0.0259727961175159	0.0414274985859436	0.855048290346447	0.00360660750547112	0.0958552057366086	0.00406239782552906
1.0152221649558e-05	0.000105366037609665	3.75319382622872e-07	5.01369643468524e-06	1.0930671567211e-08	0.000120918205748098	8270	0.035627506617995	0.083959413611442	0.871382741397666	0.00310391127870979	0.0414635364763019	9.03972358801145e-05
2.09502966860876e-05	0.000138280945109645	6.64084432614074e-07	5.64071431552509e-06	2.63425571576846e-07	0.000165799466115448	6031	0.0485269950650498	0.126359252999643	0.834025273720471	0.00400534723164707	0.0340213056632968	0.00158882038494273
7.576045594454e-07	4.30097952050012e-05	1.99770126326257e-07	1.46169990846583e-05	1.04985449185426e-08	5.85946675203498e-05	17066	0.017425307548077	0.0129295820166961	0.734022344099214	0.00340935676880284	0.24945954475434	0.000179172360947291
1.56364859137273e-07	2.05422144868222e-05	7.32826525896516e-08	1.24115849822411e-05	1.16470110954959e-07	3.32999170917452e-05	30030	0.00994040576070365	0.00469565310647679	0.616884853803869	0.00220068573707704	0.372721197714869	0.0034976096377078
4.00147482062096e-05	0.000157972714423522	6.18592035436459e-07	3.14181048872368e-06	6.50595326141725e-08	0.000201812924686506	4955	0.0587532827245644	0.198276439768999	0.782768074289173	0.00306517551538076	0.0155679349754439	0.000322375451003622
1.30607752960222e-05	0.000139929637652425	6.99284928650955e-07	9.64687807405718e-06	2.27451612462854e-08	0.000163359321112402	6121	0.0478301056963193	0.0799512094387042	0.856575778471463	0.00428065520772947	0.0590531229461922	0.000139233935911347
2.36519473232818e-06	4.83478380464889e-05	2.47300641113693e-07	6.50588726472466e-06	2.07117518692766e-08	5.74869324365247e-05	17395	0.0170987045885769	0.0411431717101926	0.841023098595026	0.00430185836384217	0.113171585071238	0.000360286259701644
1.05998808487462e-09	5.19609220070483e-07	2.11744394665234e-09	1.33487961959641e-06	3.20570168913384e-08	1.88972328858976e-06	529178	0.00056675685487273	0.000560922380157392	0.274965770495558	0.00112050476354796	0.706388934113518	0.0169638682472191
1.36104786551874e-05	0.000110518008963431	3.536846158247e-07	3.69580170881736e-06	1.37117656424396e-07	0.000128315091599684	7793	0.0377654060643213	0.106070755088179	0.861301718960877	0.00275637581998632	0.0288025489655376	0.00106860116542
3.19438199061437e-05	0.000340759914610349	1.69219465357656e-06	2.32936283066497e-05	6.68381339646717e-08	0.000397756395610683	2514	0.11250346023858	0.080310009489853	0.856705054577873	0.00425434932599513	0.0585625487451597	0.000168037861118622
7.99107709143718e-05	0.000360824497246715	1.26187149723416e-06	7.33764233029727e-06	1.46393311911956e-07	0.00044948117530053	2225	0.126174575727498	0.177784466414955	0.802757750656548	0.0028073956520881	0.0163246932986486	0.000325693977760192
9.89039018753056e-06	0.000110476452217842	4.15685448187731e-07	5.97722691067467e-06	1.74835854221434e-08	0.000126777238349658	7888	0.0373213143085357	0.0780139267606729	0.871421823475467	0.00327886498869183	0.0471474768537645	0.000137907921404021
1.18381141961927e-06	1.39842377850532e-05	4.44007844572172e-08	6.74470217553205e-07	3.16565267307041e-08	1.59185767334136e-05	62820	0.00476422593105519	0.0743666622616084	0.878485433669447	0.00278924336018173	0.0423700076237011	0.00198865308506231
7.35286301804466e-06	9.47161319453676e-05	4.0971090619538e-07	6.79387110798721e-06	8.8005495974533e-08	0.000109360582473569	9144	0.0322775604588814	0.0672350389119564	0.866090229249272	0.00374642212878118	0.0621235819554013	0.000804727754589295
3.7877087100499e-06	9.03283745983214e-05	3.44272092130298e-07	1.05786026972792e-05	2.85541973497819e-07	0.000105324500071279	9494	0.0311049825889657	0.0359622757049553	0.857619780176421	0.00326868004972548	0.10043819519789	0.00271106887100891
8.99853881341869e-06	7.00228138342982e-05	2.69530728893158e-07	2.69808539422977e-06	1.54445983913126e-07	8.2143414754753e-05	12174	0.024342851553891	0.109546685395107	0.852445860004214	0.00328122138211404	0.0328460340038841	0.00188019921468129
2.06994927575913e-05	0.000158658957262817	6.55894456630556e-07	6.47156445124988e-06	5.35898554436962e-08	0.000186539498783732	5361	0.0544297268343452	0.110965735903416	0.850538134268071	0.00351611568009507	0.034692729922861	0.000287284225556039
1.55162259157972e-05	8.33465190008117e-05	3.34085897892796e-07	2.30832670509244e-06	3.88769797721917e-09	0.000101509045217571	9851	0.0299952002322822	0.152855599050707	0.821074800005944	0.00329119338258701	0.0227401085306718	3.82990300902387e-05
3.32248441121201e-05	0.000196605279664839	8.08569626713372e-07	6.15881318422584e-06	1.85576382589323e-07	0.000236983082970488	4220	0.0686343698287295	0.140199223065461	0.829617360026172	0.00341192973176935	0.0259884085692007	0.000783078607397613
2.54214877451681e-05	0.000160616284955781	7.58223486956707e-07	6.16550533528943e-06	2.28647753814246e-09	0.000192963788000733	5182	0.0562507021057929	0.131742271482935	0.832364904420152	0.00392935635650885	0.0319516184832877	1.18492571162304e-05
6.34093885317436e-05	0.00020837203100535	5.06357494894048e-07	2.14083908371631e-06	2.95125977476798e-07	0.000274723742093181	3640	0.0791226717421617	0.230811461902104	0.758478424244361	0.00184315156395293	0.00779269773848007	0.00107426455110202
2.20926451632692e-07	7.5689259817972e-06	1.85143247398088e-08	8.15738777539174e-07	2.42816322675865e-09	8.62653369893564e-06	115921	0.00258462536164017	0.0256101070653616	0.877400616047101	0.00214620673679083	0.0945615940316586	0.000281476119088046
4.74984173567898e-06	7.21206449503004e-05	1.61577190814837e-07	3.15776821333468e-06	3.75304548036152e-08	8.02273625449325e-05	12465	0.0237818217669844	0.0592047598849926	0.898953208263679	0.00201399105852873	0.0393602396135872	0.000467801179212338
1.3955199651488e-06	1.51014167737367e-05	7.5979445354088e-08	1.05728648540107e-06	7.57280832512084e-09	1.76377754779658e-05	56696	0.00527740461942394	0.0791210868338908	0.856197358482216	0.00430776803168892	0.059944434983986	0.000429351668218095
3.65040118868558e-06	3.71736463591505e-05	9.19625771684833e-08	1.20451985072766e-06	3.8676314097411e-09	4.21243976071419e-05	23739	0.0125580665045423	0.0866576472553918	0.882473067172073	0.00218311910418611	0.02859435194685	9.18145214991838e-05
1.29111420566953e-05	5.30747377237331e-05	2.53223216239601e-07	1.33864429951108e-06	2.83748771873563e-08	6.76061221733664e-05	14792	0.020078215533054	0.190975930013949	0.785058157715811	0.00374556634960138	0.0198006372274735	0.000419708693165286
0.000198923614911666	0.000936626624796546	5.66404915243137e-06	3.44405285725332e-05	2.11242084749222e-07	0.00117586605951793	850	0.297399887991066	0.169172001608091	0.796541933679537	0.00481691694949804	0.0292894996787754	0.000179648084098818
5.71217293257867e-05	0.000307050816754969	1.31800892518679e-06	9.12402935251371e-06	1.47919258230633e-07	0.000374762503616687	2668	0.106357814081011	0.152421143456261	0.819321073457834	0.00351691781452839	0.0243461639423935	0.000394701328983348
7.75707823036384e-05	0.000441615878879575	2.72669847939406e-06	2.00085628391804e-05	3.46991009791747e-07	0.00054226891351158	1844	0.150174970506382	0.143048550951062	0.814385386799689	0.00502831420251759	0.0368978607119678	0.00063988733476299
2.10413022534665e-05	0.00017681122158106	6.92750180198889e-07	7.4955246175147e-06	3.2809529106629e-07	0.000206368893923307	4846	0.0600391535271855	0.101959659973204	0.856772637676534	0.00335685367609877	0.0363210001033406	0.00158984857082299
1.34767135731257e-05	9.02259805368619e-05	5.36693571380535e-07	4.62251711234034e-06	7.71009229922917e-09	0.000108869614886008	9185	0.0321349982989644	0.12378764807092	0.828752638018728	0.00492969109831501	0.0424592033064538	7.08195055829126e-05
4.92492157441001e-06	2.72245871644457e-05	1.28530580927233e-07	9.13645633690289e-07	3.16524280670973e-08	3.32233373815404e-05	30099	0.00991765919975507	0.148236810704827	0.819441672935974	0.00386868361390591	0.0275001160539017	0.000952716691390677
8.94134575244991e-05	0.000255277296038773	1.03920455167847e-06	3.81741981744146e-06	6.93275232929212e-09	0.000349554310684721	2861	0.0995715971188228	0.255792747482794	0.730293657482653	0.00297294159995576	0.0109208203153431	1.98331192532341e-05
1.46851758089229e-05	0.000164050658186691	8.64726029291248e-07	1.24426940192637e-05	3.11747721526677e-07	0.000192355001765695	5199	0.0560782906707905	0.0763441328487559	0.852853612751481	0.00449546942556013	0.064686095526749	0.0016206894474541
7.36651817443431e-06	7.49924895466562e-05	3.35584542917511e-07	4.39573830013289e-06	9.14183942006355e-09	8.70994724035609e-05	11481	0.0257925201856243	0.0845759218873654	0.860998206730701	0.00385288835462327	0.0504680244188618	0.000104958608448354
4.30967840026039e-07	1.16558296550273e-05	4.13642175232067e-08	1.43881134534354e-06	2.47702612192958e-08	1.35917433191393e-05	73574	0.00406924878411474	0.0317080620128521	0.857566934670845	0.00304333421783792	0.10585921993667	0.00182244916179482
0.00016882378938807	0.000513161613052848	2.77876236292967e-06	1.08765274715289e-05	1.26484171089971e-07	0.000695767176446467	1437	0.188444741785422	0.242644084261511	0.737547890191873	0.0039938106553428	0.0156324239483088	0.000181790942964529
3.29056104901585e-06	3.26325202308322e-05	1.14263235093553e-07	1.45737564146245e-06	4.30709823504383e-09	3.74990272546391e-05	26667	0.0111868754018934	0.0877505708793758	0.870223112968755	0.00304709864385662	0.0388643585756523	0.000114858932360998
9.25365572597195e-08	1.33361557388219e-05	3.66107589209843e-08	6.79681038092869e-06	6.36150454817975e-07	2.08982638907493e-05	47851	0.00624993209224234	0.00442795429053229	0.638146585215877	0.00175185647536924	0.325233254611993	0.0304403494062284
4.88560557422314e-05	0.000412733923323633	1.66055236158183e-06	1.80994738798786e-05	8.29728212113733e-07	0.000482179733519439	2074	0.1347084751353	0.101323328928883	0.855975261156417	0.0034438452015837	0.0375367785530308	0.00172078616008502
2.48694777336724e-05	0.000166534598081328	7.26161943938036e-07	6.2589018110952e-06	6.3346816401346e-08	0.000198452486386435	5039	0.0578037136643897	0.125317037778229	0.839166095188371	0.00365912242854959	0.0315385406605972	0.000319203944252905
1.21257655961415e-05	0.000194623874145365	6.82755732407538e-07	1.41337024709064e-05	4.91865214036202e-07	0.000222057963158856	4503	0.0644538349629314	0.0546063082973834	0.876455279408891	0.00307467348927769	0.0636487080663503	0.00221503073809756
4.12076572116429e-07	9.73166066397573e-06	3.36034299929857e-08	1.02055486225254e-06	8.01711719012432e-09	1.12059126455278e-05	89239	0.00335614813179752	0.0367731379987944	0.86843981135794	0.00299872317908855	0.0910728911187645	0.000715436345412159
6.42940565579836e-06	5.28577863411607e-05	2.84637106736273e-07	3.00996424115423e-06	1.42836186295222e-08	6.25960769634791e-05	15975	0.0186041763658633	0.102712597461172	0.844426502510691	0.00454720360354756	0.048085509302929	0.000228187121660288
2.3496708552351e-05	0.000148748418061631	6.18526901554574e-07	5.03912643434424e-06	2.91831066277452e-07	0.000178194611016158	5612	0.0520591250503524	0.131859815615975	0.834752618013475	0.00347107523638011	0.0282787813032533	0.00163770983091621
9.41883521323611e-07	2.15929314998137e-05	8.05360740780786e-08	2.37499775917791e-06	1.87938915187768e-10	2.49905367933084e-05	40015	0.00746922040830289	0.0376896074347556	0.864044325194146	0.00322266283210224	0.095035884135704	7.52040329274125e-06
6.14504049379606e-06	0.000119172291431515	5.74612461412617e-07	1.43605644754613e-05	1.12200190991966e-08	0.000140263728881284	7129	0.0412089106675662	0.0438106169200525	0.849630138753687	0.00409665753217608	0.102382594488242	7.99923058418971e-05
1.55296385869731e-05	0.000196247397424479	8.93086554028669e-07	1.45463866823819e-05	1.65951305446514e-06	0.000228876022302327	4369	0.0663658926490986	0.0678517497410002	0.857439741613698	0.00390205380644448	0.0635557475005714	0.00725070733828577
4.93773804893979e-06	7.31803898239487e-05	3.41482084247192e-07	6.51399901384237e-06	7.34203443066772e-08	8.50470293152848e-05	11758	0.0251924321835574	0.0580589126827075	0.860469676755619	0.00401521472291826	0.0765929047291446	0.000863291109610598
2.24177884031164e-05	8.22096393570447e-05	4.02038590802388e-07	1.89614794201333e-06	1.02662872812512e-07	0.000107028277165789	9343	0.0316001429473836	0.209456687491949	0.768111395736101	0.00375637729998794	0.0177163268644991	0.000959212607463396
1.21998490291723e-06	5.02890837753475e-05	2.27389427104176e-07	1.20762472178391e-05	6.19450226294203e-08	6.38746503458375e-05	15656	0.0189805639496936	0.0190996725040661	0.787308948120524	0.00355993224030219	0.18906165673635	0.000969790398758043
7.47815370881371e-05	0.000381098702656012	1.90112362230011e-06	1.24806642844599e-05	6.4060490180124e-07	0.00047090263255271	2124	0.131774723281351	0.158804669837488	0.809294058498077	0.00403719047395071	0.0265037046338086	0.00136037655667498
1.40417532761912e-05	8.00079430623446e-05	3.65465973973795e-07	2.67855017067495e-06	6.95784190676827e-08	9.71632909022521e-05	10292	0.0287296289519404	0.144517061390164	0.82343797044538	0.00376135853963057	0.0275675118226452	0.00071609780218004
3.51253153763425e-06	2.29831186993499e-05	8.87251770035227e-08	7.46526125332564e-07	4.09940872547579e-08	2.7371895626575e-05	36534	0.00817805731890375	0.128326206761653	0.839661198950207	0.0032414699447188	0.0272734536006258	0.00149767074279493
4.65603644350703e-05	0.00020636759348182	7.31822448203399e-07	4.17417829176469e-06	2.365238370311e-08	0.000257857611040562	3878	0.0744501249795044	0.180566182425952	0.800316083938892	0.00283808744388112	0.0161879196620187	9.17265292564484e-05
6.40439357767379e-06	0.000110877323965055	4.90620863671658e-07	1.09417136387909e-05	1.62194389547419e-07	0.000128876246434739	7759	0.0379274020386524	0.0496941349150551	0.860339488714096	0.00380691459632246	0.0849009335815165	0.00125852819300997
4.4659873142985e-06	6.98552511898296e-05	3.00144596592049e-07	6.04266757190498e-06	4.34694092139731e-08	8.07075200818391e-05	12390	0.0239224445088982	0.0553354546115392	0.865535840018315	0.00371891734856549	0.0748711838224938	0.000538604199086952
2.20355155258621e-06	3.93532351659598e-05	1.44335088306918e-07	3.31648045086555e-06	1.31263222223844e-07	4.51488654799423e-05	22149	0.0134536451470452	0.0488063549141705	0.871632869345139	0.00319687076901279	0.0734565623213482	0.00290734265032991
1.4028036536502e-07	6.08726150128193e-06	2.54732757240347e-08	1.42157036651449e-06	1.30419372167681e-07	7.80500488105316e-06	128123	0.002338771404509	0.0179731297421164	0.779917705888808	0.00326371041559137	0.182135743433728	0.016709710519756
2.62472007805177e-05	0.000113038626101614	6.09410996559565e-07	3.37604461390197e-06	2.89364594430643e-09	0.000143274176138537	6980	0.0420745594338851	0.183195614785028	0.788967203638375	0.00425346013485572	0.0235635248786044	2.01965631371592e-05
9.6062065993852e-06	7.3282313544125e-05	2.56032307444861e-07	2.51262797389289e-06	7.03310061573399e-08	8.57275114310053e-05	11665	0.0253914305973952	0.112055120217929	0.854828424631265	0.00298658275705249	0.0293094705766081	0.000820401817145284
6.73411627836795e-05	0.000219598737874079	1.04719632767234e-06	4.39370224588201e-06	3.97295318948928e-08	0.000292420528763207	3420	0.0840000671307445	0.23028876621111	0.750968951471607	0.0035811313661919	0.0150252865777419	0.00013586437334933
3.15642366524448e-06	4.13060404853588e-05	1.47367487810933e-07	2.48083547573477e-06	3.4973011846865e-09	4.70941644153337e-05	21234	0.0140292419940651	0.0670236685251975	0.877094667633804	0.00312920909926901	0.0526781928617681	7.42618799612419e-05
0.000403627950259734	0.000750231141620429	2.84015539015284e-06	6.79679764121772e-06	1.29142069000295e-07	0.00116362518698053	859	0.29481198044747	0.346871101430091	0.64473607998052	0.00244078198197368	0.00584105407588726	0.00011098253152753
9.97427524528959e-06	6.34655706867732e-05	2.39322958331681e-07	1.95866467254501e-06	1.00004689908986e-08	7.56478340319304e-05	13219	0.0224396096698772	0.131851432006362	0.838960844007574	0.00316364587822388	0.0258918804168044	0.000132197691036038
9.14198419960006e-08	1.04142181922823e-05	2.16221288970147e-08	3.17061781985937e-06	1.56962654644196e-09	1.36994476095811e-05	72996	0.00410142850777928	0.00667325023616744	0.760192563165744	0.00157832122237488	0.231441289475198	0.000114575900516178
4.32947536037943e-05	0.00025733543513586	1.08757699597209e-06	8.32397296412224e-06	1.67905822172928e-07	0.000310209644521922	3224	0.0888769603436363	0.139566110752352	0.829553302678424	0.00350594191759643	0.0268333790103486	0.000541265641278482
2.83735803990437e-06	3.30113477534521e-05	1.3863676094976e-07	2.07461646243585e-06	4.39315817487387e-08	3.81058905984909e-05	26243	0.0113668881516413	0.074459827479186	0.866305635033748	0.00363819763223828	0.0544434582121541	0.00115288164267386
6.72267673034621e-05	0.000240358747864676	9.92372583971786e-07	4.56571108360887e-06	8.10722826592267e-08	0.000313224671118378	3193	0.0897009625439527	0.214627944419024	0.767368505828318	0.0031682452740025	0.0145764733898734	0.000258831088782872
2.97883828261618e-05	0.000277565704890572	1.51202230994951e-06	1.81611112019439e-05	2.32504697077042e-07	0.000327259725925705	3056	0.0935269564938229	0.0910236746727719	0.848151125548476	0.00462025171497202	0.0554944888209889	0.000710459242790619
2.39756302519943e-06	5.40927451236528e-05	2.02024737400993e-07	5.86739931354129e-06	3.16579588782739e-08	6.25913901586728e-05	15977	0.0186027963953193	0.0383049972068278	0.864220222406382	0.00322767615304354	0.0937413164760695	0.00050578775767752
1.09491072709424e-08	1.66275622156e-06	8.23165209540519e-09	1.60764530508496e-06	1.14782382232448e-08	3.30106052423455e-06	302933	0.000989829587023872	0.00331684535638172	0.503703645950435	0.00249363864581487	0.487008733491108	0.00347713655626062
2.60917443875228e-05	0.000154642052136107	8.25100749637876e-07	6.29319596640538e-06	1.33402169296656e-08	0.000187865433456602	5323	0.0548058517565779	0.138885285640107	0.823153303355455	0.00439197746204054	0.0334984241146157	7.10094277814402e-05
5.07458608268993e-07	3.44179361979534e-05	1.56267860122317e-07	1.36587563005394e-05	5.31355271052001e-07	4.92717742379361e-05	20296	0.0146731805432543	0.0102991746515652	0.698532511367407	0.00317154928027741	0.277212593047299	0.0107841716534513
2.43163496484511e-06	3.41068237788245e-05	1.87103386972333e-07	3.37578814547351e-06	9.19263410459615e-09	4.011054291022e-05	24931	0.0119612923396939	0.06062333711832	0.85032067142961	0.00466469345456452	0.0841621155073764	0.000229182490129145
3.67890604670582e-07	1.06206233523237e-05	3.89420905558095e-08	1.44586376864455e-06	2.66352501716913e-08	1.24999550663663e-05	80000	0.003742987450986	0.0294313541702615	0.849652922425349	0.00311537844328665	0.115669517287701	0.00213082767340171
1.22812246759742e-05	0.000112934700804302	4.60539016397382e-07	5.45061939998892e-06	9.74706416067115e-08	0.000131224554538269	7621	0.0386050243091829	0.0935893798168133	0.860621712161093	0.00350954909329164	0.0415365814665375	0.000742777462264396
4.58899921572285e-06	5.64329274741336e-05	2.19905590941794e-07	3.47932364593606e-06	6.8063516504111e-08	6.47892194432384e-05	15435	0.0192497073579999	0.0708296728245546	0.871023419622678	0.0033941694749765	0.053702200394377	0.00105053768341416
4.3004555184013e-06	9.92636685228788e-05	4.80823253612991e-07	1.43020627869872e-05	3.02927471579198e-08	0.000118377302829038	8448	0.034892025271862	0.0363283789681546	0.838536325381872	0.00406178585017603	0.12081760983896	0.000255899960836825
3.07552359676117e-07	1.82794518164364e-05	5.24636730070513e-08	4.0134489291144e-06	1.68954315709768e-07	2.28218710939438e-05	43818	0.00682325461873545	0.0134762114118562	0.800962013201768	0.00229883311456323	0.175859766826019	0.00740317544579432
3.9654240751261e-05	0.000141370375645306	4.95352512344e-07	2.27167112503043e-06	4.3749216769855e-07	0.00018422913220164	5428	0.0537739938624011	0.215244137978456	0.76736167595131	0.00268878491921589	0.0123306835237332	0.00237471762728444
1.63709993048965e-06	5.28658117354065e-05	3.78918798519682e-07	1.57588854983028e-05	1.70063924279335e-07	7.08107798869979e-05	14122	0.0210199221290913	0.0231193602598671	0.74657858337066	0.00535114567477399	0.222549243539632	0.00240166715506776
2.99908197755921e-05	0.000249674030189782	1.08280057003701e-06	1.16139290540715e-05	7.48166635000292e-09	0.000292369061255833	3420	0.083985919614865	0.102578636900808	0.853968710359914	0.00370354019466349	0.0397235227427465	2.55898018684549e-05
3.61231077000847e-05	0.000155150693010157	6.9331705859771e-07	3.83117963930336e-06	7.23947779277565e-08	0.000195870692186071	5105	0.057073519880935	0.184423240133184	0.79210774863025	0.00353966716949711	0.019559739114333	0.000369604952735776
4.79470700655256e-05	0.000311467944323203	1.15095042422742e-06	9.63228443173483e-06	5.4823897896666e-07	0.000370746488223657	2697	0.105280099037903	0.129325756516946	0.840110302367331	0.00310441355693462	0.0259807840065744	0.00147874355221384
6.64489239655932e-05	0.000295356182712448	1.17780786600501e-06	6.73977609781906e-06	3.76249972008284e-09	0.000369726453141586	2705	0.105006161998465	0.17972455960609	0.798850556141685	0.00318561968178668	0.0182290881286714	1.01764417669136e-05
9.12440592529537e-06	0.000109960282138509	3.51969026725471e-07	5.46077317646631e-06	2.25236566336359e-07	0.000125122666833333	7992	0.0368432892522949	0.0729236848623867	0.878819840732613	0.00281299172750453	0.0436433566728578	0.00180012600463816
4.8601866082609e-07	3.94977566522726e-05	1.49449478090309e-07	1.56658165947955e-05	2.20224306397292e-07	5.60192656923818e-05	17851	0.0166658132633879	0.00867591987897451	0.705074516134617	0.00266782286849278	0.279650516677978	0.00393122443993836
2.64758838363588e-06	8.10444394887648e-05	2.16912382912777e-07	8.55815584337849e-06	4.25958278887247e-08	9.25096919265806e-05	10810	0.0273725823610935	0.0286195784300861	0.876064310678765	0.00234475305663029	0.0925109106424284	0.000460447192090213
1.68402059650613e-05	0.000111936846327069	4.06283574239633e-07	3.47472998295197e-06	1.3678577876203e-07	0.000132794851628084	7530	0.039057880134184	0.126813696153111	0.842930617826725	0.00305948287345885	0.0261661498194491	0.00103005332725642
0.00010997612704036	0.000538052009216386	2.13908136558387e-06	1.3490917909476e-05	2.11601888907138e-08	0.000663679295720697	1507	0.180589326938724	0.165706731774623	0.810710854904867	0.00322306478351268	0.0203274653834516	3.18831535459242e-05
3.21014552138838e-05	0.000180605464650353	6.16153499230051e-07	4.46148609204275e-06	1.5505638901101e-07	0.00021793961584452	4588	0.0632969947553281	0.147295181233986	0.828694975672518	0.00282717530194061	0.0204712028822957	0.000711464909260132
5.56669264191025e-06	5.43900866988724e-05	3.11502813964089e-07	3.91523587741005e-06	3.20396275178905e-07	6.45039143073357e-05	15503	0.0191657544093128	0.0863000749905991	0.843205986534788	0.00482920792186193	0.0606976478784759	0.00496708267427528
6.36979860556307e-08	3.36794366126354e-06	1.39776444273202e-08	9.50373649459585e-07	1.94787453813753e-08	4.41547168658746e-06	226476	0.00132376747627849	0.0144260886666132	0.762759655212849	0.00316560617289858	0.215237174398935	0.00441147554870398
3.06043038195247e-06	9.73947811718173e-05	2.99133623663606e-07	1.22775789643779e-05	5.32670037925242e-07	0.000113564594179736	8806	0.033497421958529	0.0269488074523366	0.857615719716943	0.00263403947175801	0.108110974666509	0.004690458692453
2.46830135740734e-05	0.000157332302095152	7.50301295784225e-07	6.15507394578036e-06	2.44513696700943e-07	0.000189165204607491	5286	0.0551744102003521	0.130483899643645	0.831719038507157	0.00396638111824564	0.0325380873218827	0.00129259340906959
1.85102416885564e-06	1.81634537772603e-05	8.0914022909441e-08	1.02101348134281e-06	3.59285306764501e-08	2.11523339810446e-05	47276	0.00632567544896079	0.0875092162649478	0.85869738032395	0.00382529998731824	0.0482695423709639	0.00169856105282032
4.85690803776137e-07	8.38614186720075e-06	4.31140067170002e-08	9.57254821144106e-07	3.62211075752424e-08	9.90842260641324e-06	100924	0.00296812788135348	0.0490179742093129	0.846364976577888	0.00435124826923456	0.096610213266895	0.00365558767666997
4.60220278560025e-06	8.48365662195418e-05	4.00339855528557e-07	9.50314423514169e-06	4.29931361195189e-07	9.97721844570075e-05	10023	0.0294895886498441	0.0461271125880116	0.850302784100096	0.00401253974449227	0.0952484330864447	0.00430913048095534
1.1141347949757e-07	1.49446507518529e-05	5.84129058267601e-08	1.00941631614991e-05	4.05779439396117e-07	2.56144197380724e-05	39041	0.00765497463212172	0.00434963901727465	0.583446781331521	0.00228046961141724	0.394081273935533	0.0158418361042542
2.50112957120337e-07	7.88865813770307e-06	2.4209343498961e-08	9.81978490315094e-07	1.5497758810199e-07	9.29993651673945e-06	107528	0.00278610551243486	0.026894049940034	0.848248600783871	0.00260317298460966	0.105589805752714	0.0166643705387706
2.16972505622726e-05	0.000166435638427129	9.14308135011096e-07	9.02879413357613e-06	2.89571460583029e-09	0.000198078886972594	5048	0.0576980856085895	0.109538431348691	0.84024926114491	0.00461587879952899	0.0455818097101148	1.46189967547169e-05
8.67008547752632e-05	0.000410930721640059	1.35652267675185e-06	8.28250938637233e-06	4.62196380756247e-07	0.000507732804859203	1970	0.141319631493646	0.170760789819964	0.809344438073117	0.00267172548980369	0.0163127324197008	0.000910314197414164
2.16171895241362e-06	3.63949308761902e-05	1.4440003139655e-07	3.12765016391759e-06	1.08373101509296e-07	4.19370731254273e-05	23845	0.0125025709981861	0.0515467292137497	0.867846231598916	0.00344325487295387	0.0745796005973825	0.00258418371699829
5.1371453730534e-06	0.000114854533672489	4.63855857916852e-07	1.33680230122679e-05	9.44521464053771e-07	0.000134768079379781	7420	0.0396266351615655	0.0381184134751729	0.852238409874679	0.00344188223243645	0.0991927990202813	0.00700849539743072
2.99715626842702e-06	1.92760162542067e-05	7.01489128638234e-08	5.80132019401332e-07	4.53766646564735e-08	2.29688301195553e-05	43537	0.00686704154204298	0.130487981008457	0.839224991167285	0.00305409167548763	0.0252573603610493	0.00197557578772114
8.5521468296835e-08	1.08143375612683e-05	4.57119380220496e-08	7.44201598803205e-06	2.10887565071452e-08	1.84086757121264e-05	54322	0.00550743172956192	0.00464571540257507	0.587458746646536	0.0024831736262233	0.40426677640531	0.00114558791935551
8.37934462628624e-06	0.000120591952052421	4.06149829193465e-07	7.52820164820324e-06	1.94888721012362e-08	0.000136925137028205	7303	0.0402479927171966	0.0611965400082833	0.880714488732484	0.00296621816861722	0.0549804207729403	0.000142332317675327
3.01032476140541e-06	2.07306448763506e-05	8.3898814602132e-08	7.4295287810935e-07	4.50430717040846e-09	2.45723256376379e-05	40696	0.0073446832765317	0.122508744422402	0.843658234961573	0.00341436198752073	0.0302353504941084	0.000183308134396083
2.16297063124696e-06	2.64870318160678e-05	1.0069476073792e-07	1.58589392529037e-06	6.25810396945675e-08	3.03991721730376e-05	32896	0.00907843020470833	0.0711522872706841	0.871307668027892	0.00331241785680041	0.0521689839533517	0.00205864289127167
2.2084449264226e-05	0.000170248342975725	8.01129902617206e-07	7.95080030441521e-06	2.70590286096487e-07	0.00020135531273308	4966	0.0586240300727012	0.109678999597599	0.845512048651079	0.00397868768269947	0.0394864192878532	0.00134384478076913
3.76715169732641e-06	5.11294573285054e-05	1.77959235614009e-07	3.10758564567337e-06	2.75313171239799e-08	5.82096852242432e-05	17179	0.0173118122074309	0.0647169226704126	0.878366841042649	0.00305721006613334	0.0533860582427462	0.000472967978059321
2.86135939882936e-05	0.000289078225232794	1.80431260436781e-06	2.35052365805706e-05	5.12819165286326e-07	0.000343514187571312	2911	0.0979379418040979	0.0832966876582166	0.841532127906019	0.00525251261709021	0.0684258101441328	0.00149286167454108
1.93405822317932e-07	1.57190824544452e-05	7.60406723806399e-08	7.95609802887888e-06	3.15063190735622e-07	2.42596901687582e-05	41221	0.00725157485878924	0.00797231213476096	0.647950668170044	0.00313444532274223	0.327955467424922	0.0129871069475307
4.9222370549927e-07	1.45154301935834e-05	4.95197307101005e-08	1.87834403023202e-06	2.52071467598909e-08	1.69607248067847e-05	58960	0.00507533732281107	0.0290213838799136	0.855826054543193	0.00291967066703963	0.110746683979015	0.00148620693083868
5.24207215656262e-06	4.97361920836265e-05	2.54095623893423e-07	3.10108992232941e-06	3.77540188988935e-08	5.83712038053108e-05	17132	0.0173594305499538	0.0898057914660598	0.852067266755621	0.00435309891399404	0.0531270510142753	0.000646791850050186
3.94780963451721e-07	2.54466779726416e-05	1.1556231785133e-07	9.5928078290012e-06	9.94389847940814e-08	3.56492680677399e-05	28051	0.0106379831945833	0.011074027177825	0.713806463692001	0.00324164629780731	0.269088493227215	0.00278936960515233
0.000103908257197681	0.000552174599497666	2.07629957593449e-06	1.42277417563343e-05	1.9686086882829e-07	0.000672583758896444	1487	0.182776789072292	0.154491177973388	0.820975220102932	0.00308704982609337	0.0211538586356572	0.000292693461928509
1.10324085932311e-05	0.000108022459776111	5.42075720962983e-07	6.8313220727693e-06	1.78583625201908e-07	0.000126606849788277	7898	0.0372720979844368	0.0871391130233516	0.853211812447401	0.00428156708637401	0.0539569706077771	0.00141053683509661
4.4715008253658e-05	0.000225096111672126	1.07150524170038e-06	6.94292911078846e-06	3.19885851422394e-09	0.000277828753136787	3599	0.0799803094610891	0.160944494580959	0.810197321662029	0.00385671112007918	0.0249899588591904	1.15137777429718e-05
2.45720098391258e-06	8.79807099729904e-05	4.7847499008076e-07	2.209619186355e-05	5.32506962839344e-07	0.000113545084773373	8807	0.0334917645320633	0.0216407516786566	0.774852651249438	0.0042139647967656	0.194602803878761	0.00468982839637827
3.49194657072123e-06	4.29602511500991e-05	2.52022174618593e-07	3.98850477081147e-06	2.12827108725523e-07	5.09055517749759e-05	19644	0.0151560278362828	0.0685965763843817	0.843920744440638	0.00495077974466592	0.0783510762920782	0.00418082313823665
1.00623428964847e-05	6.58000208529599e-05	2.50289483991089e-07	2.10523082907115e-06	3.22120220388892e-08	7.82500960845457e-05	12780	0.0232025310313223	0.12859208358815	0.840893802633366	0.00319858372724121	0.0269038753229969	0.000411654728245772
0.000299159919306211	0.000945753798837982	4.23781442065112e-06	1.72766210400042e-05	7.04435278976263e-07	0.00126713258888383	789	0.316398972084686	0.236092041141276	0.746373194987484	0.00334441277718543	0.0136344224681512	0.000555928625903921
1.8320507566746e-05	0.000181529170747465	1.12777871607093e-06	1.43931060623958e-05	1.2766812636162e-07	0.000215498231219039	4640	0.0626105389379563	0.0850146540095006	0.842369655289435	0.00523335486185324	0.0667899034761272	0.000592432363084476
1.65620735600977e-05	0.000116443481067785	5.16397365756375e-07	4.67178242990085e-06	1.55322110141835e-07	0.000138349056533682	7228	0.0406579444558521	0.119712226270698	0.841664439102527	0.00373256875539773	0.0337680830426442	0.00112268282873343
6.00708731106204e-06	7.8862492496879e-05	3.76814573689083e-07	6.36687223986687e-06	4.37693428193191e-08	9.16570359643163e-05	10910	0.0271237326500607	0.0655387472206793	0.860408496381899	0.00411113636530624	0.069464086121502	0.000477533910613903
2.56951879885404e-05	0.000191152188363933	8.63164769792516e-07	8.26760925986094e-06	1.04440468582913e-07	0.000226082590850709	4423	0.0655829736785366	0.113653987650504	0.845497159443636	0.00381791789692686	0.0365689778622554	0.000461957146677777
5.58642877743837e-06	9.42694971234626e-05	4.01006293896991e-07	8.71407016445118e-06	1.82509186857615e-07	0.000109153511546107	9161	0.0322174358674164	0.0511795607700504	0.863641451275188	0.00367378280567368	0.0798331637802631	0.00167204136882507
1.29519791625421e-05	0.000139349708837383	7.23973644819985e-07	1.00296260128925e-05	3.19155388684127e-07	0.000163374443046322	6121	0.0478344259873688	0.0792778779901932	0.852946802688552	0.00443137636046732	0.0613904220628238	0.00195352089796344
2.00284971348679e-05	0.000163952342970148	5.25515471670226e-07	5.53835017104805e-06	1.44429158594253e-08	0.000190059148663594	5262	0.0554278106337508	0.105380336993503	0.862638521339192	0.00276501013166376	0.0291401398458907	7.59916897501702e-05
2.46682828206023e-05	8.66373262628497e-05	3.65364464749855e-07	1.65032009630294e-06	1.80110056335273e-08	0.000113339304650138	8823	0.033432089465305	0.217649851450471	0.764406721307196	0.00322363425360409	0.0145608807235692	0.000158912265159246
7.9549362977816e-06	0.000102254472773425	2.49453103470576e-07	4.12808787089462e-06	8.56020963604534e-08	0.000114672552141932	8720	0.0338186584951684	0.0693708838705854	0.891708354470587	0.00217535145779109	0.0359989186059557	0.000746491595081119
3.23106856007214e-05	0.000298418816255785	1.25611698997749e-06	1.49572074984012e-05	7.73099097066646e-08	0.000347020136254592	2882	0.0988865453605178	0.0931089646539031	0.859946686312317	0.00361972363775436	0.043101843195139	0.000222782200886309
2.86691275295582e-09	2.41330739925024e-06	8.73713538172576e-09	9.47529771231247e-06	3.74495187020296e-07	1.22747043467177e-05	81468	0.00367566205957226	0.000233562672629459	0.196608189581004	0.000711800067433975	0.771936939959471	0.0305095077194619
8.84408472317177e-08	4.29233362827239e-06	1.83919004418154e-08	1.14789324209637e-06	1.82276443896938e-08	5.56528726243198e-06	179685	0.00166819783320815	0.0158915152194803	0.771269015572195	0.00330475311956823	0.206259477358002	0.00327523873075484
1.99764758668648e-07	4.84379254039178e-06	2.21246806948101e-08	6.898247530097e-07	1.162300750763e-08	5.76712974027257e-06	173396	0.00172864807489559	0.0346385060966579	0.839896579153923	0.00383634176639218	0.119613184387473	0.00201538859555476
7.12346278529035e-05	0.000422607046830064	1.8928967665766e-06	1.44745430957955e-05	3.56167387535092e-07	0.000510565281932874	1959	0.142049350685837	0.139521096270445	0.827723822564232	0.00370745296156951	0.0283500339878153	0.000697594215937931
2.51815068802038e-07	8.46281741910736e-06	3.25817961539857e-08	1.4082363296994e-06	5.54265235908678e-08	1.02108771373536e-05	97935	0.00305859172930512	0.024661453214518	0.828804157103066	0.00319089101902855	0.137915314302212	0.00542818436117552
2.60641650719193e-06	2.23472935623217e-05	8.01172490679884e-08	8.83353085085157e-07	3.27865902210806e-08	2.59499669938879e-05	38536	0.00775486577476092	0.100440070224591	0.861168477308094	0.00308737383314818	0.0340406246101669	0.00126345402399945
6.68012294432672e-07	3.3903991703233e-05	1.34285811801013e-07	8.77781390014135e-06	3.74965058942833e-07	4.38590687685509e-05	22800	0.013071821014584	0.0152308818492669	0.773021239510307	0.00306175702246789	0.200136805148847	0.00854931646911075
5.3150454418909e-05	0.000358306664860721	1.4711842419055e-06	1.27822099481258e-05	3.00299566752842e-07	0.000426010813036414	2347	0.11999745056317	0.124763158099383	0.841074108675486	0.00345339647935121	0.0300044260778734	0.000704910667906386
1.94002463061417e-05	0.000174370144425871	7.92476510468854e-07	9.17218939065742e-06	1.115616650525e-06	0.000204850673283664	4882	0.0596108475439689	0.0947043326495561	0.851206108482809	0.00386855702139423	0.0447750024133743	0.00544599943286574
5.73228865490878e-08	1.07318899246927e-05	3.64597665234656e-08	8.79384273128111e-06	1.16635232684089e-06	2.07858676358873e-05	48110	0.0062164226931225	0.00275778175600996	0.516307046339691	0.00175406517361426	0.423068350348693	0.0561127563819926
5.92896963199683e-06	4.72100943129137e-05	2.18957768252565e-07	2.24244935046251e-06	8.69147088429288e-08	5.56873857724686e-05	17957	0.0165678982588319	0.106468808864935	0.847769987009411	0.00393190962756265	0.0402685333376012	0.00156076116049065
3.89485444688271e-05	0.000174977019930099	5.87831563091467e-07	3.39802803005747e-06	1.53083650944508e-08	0.00021792673235717	4589	0.0632933735587637	0.178723115092611	0.802916732782106	0.00269738162332487	0.01559252503492	7.02454670377988e-05
1.43092853532993e-05	7.16032640140127e-05	2.68437318601518e-07	1.72765449464715e-06	2.56430198237844e-08	8.79342842003844e-05	11372	0.0260364949543214	0.162727035119673	0.814281536093969	0.00305270374396639	0.0196471093198436	0.00029161572254741
5.64259957316553e-07	2.23563496916747e-05	9.18123270427769e-08	4.68111994963537e-06	8.02734065178623e-07	2.8496275990848e-05	35092	0.00851256577787485	0.0198011823544162	0.784535835449332	0.00322190615616805	0.164271287628558	0.0281697884115255
1.43584218411032e-05	0.000140354124828931	8.42843408032775e-07	1.06072358622761e-05	2.9689801592864e-07	0.000166459523956272	6007	0.0487154158765248	0.0862577370152465	0.843172691433393	0.0050633534687639	0.0637226132225549	0.00178360486004174
0.000235694351642938	0.00054046526101565	2.45421035687404e-06	7.24453741810936e-06	8.61487555932263e-08	0.000785944509189164	1272	0.210121432727708	0.299886759036076	0.687663384242269	0.00312262548841518	0.00921761948001054	0.000109611753229377
2.87255568269773e-06	2.64112199335421e-05	9.36760005290766e-08	1.10763751666272e-06	2.72423309839749e-09	3.04878133665301e-05	32800	0.00910478159773875	0.0942198001596029	0.866287772626447	0.00307257196188151	0.0363305004313198	8.93548207490731e-05
7.05084367205727e-06	0.00010648016466689	5.71293190904324e-07	1.11103076120612e-05	2.31738928460316e-08	0.000125235783034759	7985	0.0368759773781057	0.0563005516570319	0.850237544626815	0.00456174087836992	0.088715120733326	0.000185042104456677
9.81314462406593e-08	1.08778420174147e-05	4.86397814638801e-08	6.94050422390813e-06	6.09266901158602e-07	1.85743843701859e-05	53838	0.00555687022355467	0.00528316009214129	0.585636745779574	0.00261864837587579	0.373659987086756	0.0328014586656528
0.000105810502339962	0.000468648659022314	1.38253166783031e-06	7.88932357372887e-06	1.47862089810306e-07	0.000583878878693645	1713	0.160723292610604	0.181219951947396	0.802647049112062	0.00236783983507599	0.0135119180734543	0.000253241032011859
1.14836817526138e-05	0.00012055362250666	6.72600129805328e-07	9.08964644713272e-06	9.74786451887897e-08	0.0001418970294814	7047	0.0416786600627704	0.0809296839728352	0.849585244647152	0.00474005785930488	0.0640580460377022	0.000686967483005464
6.61638991192766e-06	5.29300542086727e-05	2.74123282185123e-07	2.82068028778785e-06	1.15941032740064e-08	6.26528417938473e-05	15961	0.0186208899004655	0.105603987345031	0.844814898944784	0.00437527292197051	0.045020787677421	0.000185053110793531
1.64364577451833e-06	3.22458980314694e-05	9.85815000216105e-08	2.48816856970603e-06	5.05137068368372e-08	3.65268075825522e-05	27377	0.0108984195894969	0.0449983418562823	0.882800884216127	0.00269888080963035	0.0681189716369999	0.00138292148096091
2.23113724113964e-05	0.00022575069594687	6.27173260984748e-07	8.17762021686032e-06	5.3575075588812e-07	0.000257402612592	3885	0.0743237466683979	0.0866788887133846	0.877033428967949	0.00243654582472657	0.0317697638517073	0.00208137264223235
5.39874129193411e-08	2.61376381462848e-06	1.06472656738709e-08	6.62843486311662e-07	6.62218993373964e-10	3.34190419852673e-06	299231	0.00100207052647094	0.0161546859850565	0.78211811570803	0.00318598770083376	0.198343054419057	0.000198156187022327
8.22379924809701e-06	5.78201447033674e-05	2.46267346164367e-07	2.22706756133803e-06	1.94874574470729e-08	6.85367663164139e-05	14591	0.0203517835051065	0.119991060128664	0.843636894633006	0.00359321513692991	0.0324944942843718	0.000284335817028558
1.95711196054652e-06	3.82962926887871e-05	1.63495579757705e-07	4.11637567942035e-06	1.560597455228e-07	4.46893356540345e-05	22377	0.0133176254192335	0.0437937134643853	0.856944775041196	0.00365849206225434	0.0921109168256059	0.00349210260655801
0.000105091529059253	0.000493048863126855	2.50519166613245e-06	1.51464299987454e-05	3.86101069001096e-07	0.000616178114919986	1623	0.168821253516316	0.170553816363471	0.800172630588932	0.00406569400222493	0.0245812527773926	0.000626606267980215
2.00456521980143e-06	4.02327322303055e-05	1.51118911881817e-07	3.90275970937326e-06	1.51184843784568e-08	4.63062945557404e-05	21595	0.0137961585714041	0.0432892598950769	0.86883937953351	0.00326346371117883	0.0842814081069557	0.000326488753278631
1.44131361178159e-06	3.84763760380095e-05	1.63827494686118e-07	5.62873937018341e-06	1.50060270276679e-08	4.57252625416883e-05	21870	0.0136242308748431	0.0315211664551413	0.841468673972733	0.00358286613525191	0.123099115397131	0.000328178039743058
6.98974076460652e-07	1.0799140228823e-05	3.57943838210521e-08	7.11147126552442e-07	6.15187483141798e-08	1.23065745639713e-05	81257	0.00368518805304263	0.0567968018092512	0.877509836119509	0.00290855783101851	0.0577859519605393	0.00499885227968161
4.01475472854624e-05	0.000354385350188057	1.87961699763285e-06	2.13986908712923e-05	4.12399193536132e-07	0.000418223604535981	2391	0.117938348118465	0.0959954121432388	0.847358557346967	0.0044942872120245	0.0511656698455224	0.000986073452247366
3.5688165034523e-06	7.43467744761342e-05	2.96864989732029e-07	7.9636344667249e-06	2.63509004946935e-08	8.62024413365381e-05	11601	0.0255302938687209	0.04140041103383	0.862467156653732	0.00344381185879708	0.0923829342098853	0.000305686243755191
3.2959382672823e-05	0.000230277368796949	1.21343791911052e-06	1.09176560373433e-05	3.86102945105131e-07	0.000275753948371331	3626	0.0794073141799978	0.119524608323794	0.835082761849912	0.00440043715158886	0.0395920207192882	0.00140017195541731
5.25470564432197e-07	1.67357086920551e-05	7.3815914528482e-08	3.02426645888357e-06	2.39866154299048e-07	2.05991277841984e-05	48546	0.00616074628215235	0.0255093599077183	0.812447442793819	0.00358344854703538	0.146815267644657	0.0116444811067704
7.61217453559312e-05	0.000320884351109603	1.50784131198444e-06	8.18322547593135e-06	1.90777212585005e-07	0.000406887940466035	2458	0.114932373303784	0.187082824987991	0.788630773234698	0.00370579012555009	0.020111742477692	0.000468869174069145
2.76618626346122e-06	6.14098046534364e-05	2.20332581560795e-07	6.29751222422118e-06	4.23291720963691e-08	7.0736164894776e-05	14137	0.0209980063554662	0.0391056861447901	0.868152871233363	0.00311485054199011	0.0890281828763135	0.000598409203542999
3.93226415698976e-06	5.8811958312012e-05	2.13811228014707e-07	4.11508091797026e-06	1.99977680924729e-07	6.72730922959115e-05	14865	0.0199803010690252	0.0584522581434649	0.874227069172295	0.00317825776573825	0.0611697898450903	0.00297262507341115
0.00011715041164062	0.000326155835179647	1.23861608568431e-06	4.43767154878265e-06	9.69678434583027e-08	0.000449079502298193	2227	0.126069224423351	0.260867866471517	0.726276379818104	0.00275812206824318	0.00988170585847847	0.000215925783657601
1.40282848680951e-06	2.43599031003399e-05	1.30358434216668e-07	2.91163545808921e-06	1.91736688453922e-08	2.88238991483006e-05	34693	0.00861001405483297	0.0486689354411033	0.84512865435057	0.00452258154061553	0.101014628281506	0.000665200386205301
1.36681485914711e-07	1.12587295407621e-05	4.63655614637649e-08	4.91496205824189e-06	5.99896280850804e-08	1.64167282744676e-05	60913	0.00491295069254793	0.00832574454724258	0.685808362819313	0.00282428756135751	0.29938742824208	0.00365417683000701
0.00024042185241612	0.00057983034221004	2.77843068441788e-06	8.62731398852304e-06	3.99772997939274e-08	0.000831697916598894	1202	0.22089791131911	0.289073529724938	0.697164596228845	0.00334067289212394	0.0103731340626693	4.80670914235408e-05
4.3605174800909e-07	2.57722243707873e-05	8.39538247389227e-08	6.38939258255496e-06	1.81430871766946e-07	3.28630533978572e-05	30429	0.00981063663674542	0.013268753293555	0.784230973877422	0.00255465685803854	0.194424799947882	0.00552081602310198
2.4162873865101e-05	0.000155693354835081	8.01622987973953e-07	6.64766395591063e-06	1.0378532153282e-07	0.0001874093009656	5336	0.0546764785014235	0.128931028185929	0.830766424253724	0.00427739169744353	0.0354713662644249	0.000553789598478204
4.2468287154098e-06	3.32272513837669e-05	1.65254517923787e-07	1.66279759495574e-06	2.44484232562265e-08	3.93265806353124e-05	25428	0.011728880257456	0.10798876095514	0.844905680763183	0.00420210746152184	0.042281774008663	0.000621676811491552
1.65246840156135e-05	0.000101621771943767	4.07497959402426e-07	3.2239874837919e-06	1.26227605877755e-08	0.000121790564163163	8211	0.0358798877570401	0.135681151730896	0.83439774371703	0.00334589105652308	0.0264715703219235	0.000103643173627678
1.37476138187243e-05	0.000174583550905706	6.36594806047864e-07	1.0417064153055e-05	6.18939614463629e-08	0.000199446717644979	5014	0.0580847559622623	0.0689287544114686	0.875339303484901	0.00319180387406034	0.0522298099264668	0.000310328303103669
2.22358767658549e-05	0.000146735708197477	7.53120806678908e-07	6.396005260265e-06	4.59093607911467e-08	0.000176166620391067	5676	0.0514821227489795	0.126220714891925	0.832937067599656	0.00427504827536044	0.036306567305808	0.000260601927250656
3.2497733236294e-05	0.000197293175701039	6.66171677527682e-07	5.20604752828472e-06	1.0013045519689e-07	0.000235763258598342	4242	0.0682933960977586	0.137840533039368	0.836827489041273	0.0028255958179752	0.0220816744697018	0.000424707631681819
1.4004090792958e-05	0.0001904796038312	9.4704227489198e-07	1.66046869410949e-05	3.99964383541043e-07	0.000222435388223686	4496	0.0645597820827133	0.062958016279654	0.856336778748755	0.00425760614106787	0.0746494839409136	0.00179811488960934
6.94849229407582e-05	0.000294705756295034	1.17390119783213e-06	6.4093506074807e-06	1.61744087348163e-08	0.00037179010544984	2690	0.105560282728646	0.186892878326297	0.792667023611241	0.00315742990634941	0.0172391640162824	4.3504139829774e-05
8.16600966761182e-06	0.000111355732550571	4.72246265379052e-07	8.29226477722527e-06	8.84665043591605e-08	0.000128374719765146	7790	0.0377826210048697	0.0636107302321754	0.867427268813435	0.00367865469340847	0.064594219114133	0.000689127146847952
6.47876732254365e-07	1.09874118622284e-05	5.17434762517422e-08	1.12845276295148e-06	7.25515436612636e-08	1.28880363773472e-05	77591	0.00385897078976394	0.0502696231827147	0.852527998876578	0.004014845608497	0.0875581609107585	0.00562937142145133
2.4768163013315e-05	0.00017140063840111	5.97098556524222e-07	5.31890126507113e-06	1.11810887006661e-07	0.000202196612123027	4946	0.0588616417391431	0.122495440221544	0.84769292918133	0.00295305915492252	0.0263055904311336	0.000552981011069709
2.13458858150327e-08	1.53886351508414e-06	7.05746338034278e-09	6.54224583623101e-07	2.55652409056641e-08	2.24705668880828e-06	445027	0.000673890597706173	0.00949948700508907	0.68483519919574	0.00314075893834512	0.291147342602232	0.0113772122585935
9.26225309175511e-08	5.77551911345019e-06	3.26417786043343e-08	2.6178674897917e-06	9.08211358954215e-08	8.60947204865919e-06	116151	0.00257952003887996	0.0107582126283778	0.670833133647219	0.00379137982211323	0.304068295360735	0.0105489785415548
2.72640265869735e-06	1.92224406919e-05	6.92991512744224e-08	6.2827448769666e-07	2.87949484877007e-08	2.26752119380561e-05	44101	0.00677955512438644	0.120237141163016	0.847729262439162	0.0030561633321767	0.0277075464349782	0.00126988663066799
5.37178207026704e-08	9.0810450086141e-06	5.82379023031045e-08	1.26773729897116e-05	4.5195229531391e-07	2.23223260166454e-05	44798	0.00667439913882928	0.00240646161437719	0.406814460188536	0.0026089531287948	0.567923476265793	0.0202466488024992
6.08272351466164e-07	1.8183610697538e-05	9.72396026804629e-08	3.73941789449013e-06	1.31400197213397e-07	2.27599407433881e-05	43937	0.00680480169158038	0.0267255683274513	0.798930493824787	0.00427240139931873	0.164298226284989	0.00577331016345329
5.29413748196685e-06	6.03474373894858e-05	2.95749426582028e-07	4.33739217199824e-06	1.58637070634096e-07	7.0433353540667e-05	14198	0.0209090601613752	0.0751652053442281	0.856801988771445	0.0041989968064103	0.0615815086739253	0.00225230040399116
1.69957286300748e-06	5.43627835722642e-05	2.02295395542436e-07	8.33384821661232e-06	8.54646761246855e-08	6.46839647235511e-05	15460	0.0192187362849628	0.0262750261254267	0.840436788384911	0.00312744273495007	0.128839477484564	0.00132126527014768
3.75585236348804e-06	4.36501844525917e-05	2.17184751601435e-07	3.24690914577753e-06	7.21086482615861e-08	5.09422393617203e-05	19630	0.0151668677932301	0.0737276651075201	0.856856412272129	0.00426335305087972	0.0637370713667009	0.00141549820276984
5.11196034173159e-06	6.99067301292948e-05	3.54949583475613e-07	6.24677301722225e-06	1.14462695410265e-07	8.17348757671345e-05	12235	0.0242232562304884	0.0625431958359579	0.8552864303417	0.0043426943534713	0.0764272650884002	0.0014004143804705
5.2363303339218e-06	7.43299499905229e-05	3.42603220022472e-07	6.25933904987435e-06	2.88628710838351e-07	8.64568513051799e-05	11566	0.0256046718935551	0.0605658227760149	0.859734640672365	0.00396270758014461	0.0723984155724086	0.00333841339906695
2.37776748083378e-06	5.76870715922394e-05	1.6727226413472e-07	5.22497774067335e-06	1.77988093546847e-08	6.54748878872359e-05	15273	0.0194514406064252	0.0363157167207203	0.881056439403011	0.00255475449492643	0.0798012476122459	0.000271841769096859
1.03340394418021e-05	0.000141956753313045	5.87307216225658e-07	1.03930005818573e-05	8.97739356580914e-08	0.000163360874488588	6121	0.0478305494920875	0.0632589625524076	0.868976453250815	0.00359515225456685	0.0636198882651262	0.000549543677083847
4.56731225808162e-07	3.80488539970769e-05	1.78346783053648e-07	1.91631801700331e-05	5.57760292852485e-08	5.7902888205257e-05	17270	0.0172213570513206	0.00788788331575307	0.657114958794447	0.00308010167681852	0.330953787695399	0.000963268517582938
3.76810632004471e-06	2.92520320580924e-05	1.21351282641173e-07	1.21148934139212e-06	8.53857995011341e-09	3.43615175821205e-05	29102	0.010255680544823	0.109660649039709	0.851302099454223	0.00353160428235324	0.0352571547079312	0.000248492515783306
1.9827803541882e-05	0.000273653105527238	1.22627612038956e-06	2.18425031347644e-05	1.05785434850179e-07	0.000316655473759124	3158	0.0906376923171958	0.0626163296863288	0.864198247636807	0.00387258778707351	0.0689787638137584	0.000334071076032143
0.000157468727276168	0.000442702270026983	1.88358962107407e-06	6.81689137554413e-06	3.24058359604752e-07	0.000609195536659374	1642	0.1670772277496	0.258486344367647	0.726699792409207	0.00309192945076887	0.0111899890352541	0.000531944737122961
5.54857443866702e-07	2.54980339843393e-05	8.06234731381928e-08	4.7691175511811e-06	6.21114367894022e-08	3.09647438893147e-05	32295	0.00924655226373461	0.017919006398053	0.823453734204407	0.00260371839103163	0.154017665000834	0.00200587600567353
1.6236759297169e-05	7.56048584072273e-05	4.64198295931989e-07	2.78003284273573e-06	7.05526230680632e-08	9.51564014661321e-05	10509	0.0281446269365861	0.170632338413385	0.794532551066851	0.0048782666092854	0.0292154053737015	0.00074143853677752
1.67133114188172e-05	0.000150310528090121	4.15384772531834e-07	4.80959063501858e-06	4.7041008768102e-07	0.00017271922500417	5790	0.050500469125407	0.096765785154569	0.870259394033828	0.00240497126201096	0.0278462958301397	0.00272355371945227
1.97831748296817e-05	0.000130620587798284	6.9601541555762e-07	5.91359049724612e-06	2.57896677397383e-07	0.000157271265218167	6358	0.0460891781922143	0.125790142288475	0.830543250333028	0.00442557268546233	0.0376012139855477	0.0016398207074867
5.36396164504464e-08	3.60787861896768e-06	2.18108391477208e-08	1.88663357194826e-06	7.07107000286038e-09	5.57703371651697e-06	179307	0.00167171590419624	0.00961794731338759	0.646917125188354	0.00391083150226002	0.338286205148949	0.00126789084704987
5.79141808193635e-05	0.000277151954175651	1.30639381023346e-06	8.04868504932586e-06	1.44211084496072e-07	0.00034456542493907	2902	0.0982224792295877	0.168078909338058	0.804352190080187	0.00379142454720892	0.0233589456944182	0.000418530340127926
5.92143778391763e-05	0.000154814895950547	7.38505960503929e-07	2.4834674953688e-06	1.0071814020489e-07	0.000217351965385801	4601	0.06313180805754	0.272435437765978	0.712277414541661	0.00339774227112728	0.0114260181220843	0.000463387299149168
4.37892771762132e-06	2.11859826867821e-05	9.05618000733287e-08	5.63396988472572e-07	1.20225424826081e-08	2.6230891735432e-05	38123	0.00783848829508516	0.166937813696451	0.807672987272663	0.00345248651806222	0.0214783772566737	0.000458335256150227
4.94215190555322e-08	2.57140873900673e-06	1.16268892309504e-08	7.77894528322126e-07	3.09086059656741e-08	3.44126028158101e-06	290591	0.00103184714007909	0.0143614591782132	0.747228784980296	0.00337867184681789	0.226049314690239	0.00898176930443454
0.000139206416532715	0.000426423285042683	2.35837032703617e-06	9.30041484649534e-06	1.3364757516381e-07	0.000577422134324093	1732	0.159095072196076	0.241082577646013	0.73849487176628	0.00408430883896888	0.0161067861684624	0.000231455580275343
2.58626187118294e-07	3.01982581881451e-05	1.28843691116112e-07	1.94111086715215e-05	1.64041982313716e-07	5.01608787202148e-05	19936	0.0149359761065148	0.00515593414064471	0.602028093578338	0.00256860913132665	0.386977045992196	0.00327031715749443
0.00012213282144564	0.000494837359841666	3.04395284311325e-06	1.58883674160433e-05	4.67460753286449e-07	0.000636369962299748	1571	0.173844081107506	0.19192109728792	0.777593835594307	0.00478330691805887	0.0249671863181993	0.000734573881515579
1.70127440501e-06	5.06573395622642e-05	1.65691473599623e-07	6.35280770381183e-06	1.89667727187612e-07	5.90667808718733e-05	16930	0.0175644718691241	0.0288025583906525	0.857628244074268	0.00280515496449753	0.107552969876456	0.00321107269412626
8.42366979489319e-08	6.89967504194248e-06	3.45321648750944e-08	3.6386434317217e-06	6.61652156852707e-10	1.06577489886451e-05	93828	0.00319223568117144	0.00790379826346812	0.647385770606298	0.00324009928474442	0.3414082500534	6.20817920892716e-05
2.28732768435468e-07	8.6823063327299e-06	3.94209867217601e-08	1.92451290984519e-06	1.13257261089527e-07	1.09882302588218e-05	91006	0.00329105974053345	0.0208161608419	0.790146013345448	0.0035875646754045	0.175143118092206	0.0103071430450412
3.86178367849163e-08	6.9810338818076e-06	1.72862078541846e-08	4.02275111749025e-06	2.81271977483322e-07	1.13409610214203e-05	88176	0.00339652630909659	0.00340516440467229	0.615559287138202	0.00152422778118496	0.354709897150009	0.0248014235259312
7.07712257810602e-08	2.46771888987092e-06	7.94718155349848e-09	3.56314693761469e-07	1.02091138196064e-08	2.91296110478656e-06	343293	0.000873507873921153	0.0242952869040268	0.847151335394072	0.00272821409816964	0.122320443337185	0.00350472026654626
2.6241546065953e-05	0.000213694897976632	1.10352338808089e-06	1.15739773921982e-05	2.13057081648856e-07	0.000252827001904512	3955	0.0730518892224529	0.103792497906786	0.845221817159148	0.00436473707225965	0.0457782487828156	0.000842699078990474
9.37237974084578e-08	6.2175667947045e-06	1.56883036969875e-08	1.33865738675923e-06	5.32613250054779e-08	7.71889760757465e-06	129552	0.00231299910509752	0.0121421221233049	0.805499322675704	0.00203245391953281	0.173425980601892	0.00690012067956594
7.0493571377841e-07	1.73892180094479e-05	8.20778090766991e-08	2.60426933130289e-06	4.04573257551283e-08	2.0820958189361e-05	48029	0.0062268845804222	0.0338570255685262	0.835178566293521	0.00394207645633902	0.125079225827061	0.00194310585455193
4.3627434934755e-05	0.000177558795742442	7.03693480275058e-07	3.6848765887759e-06	8.80911695628271e-09	0.000225583609863205	4433	0.0654430547087896	0.193398070725134	0.7871085840417	0.00311943532024238	0.016334859571626	3.9050341297511e-05
7.17063938645591e-05	0.000358920863355516	1.6129336379664e-06	1.03986955639703e-05	4.2405449288791e-07	0.0004430629409149	2257	0.124489677298702	0.161842454520095	0.810090012525907	0.00364041649395407	0.0234700188250852	0.000957097634959631
8.70723295700783e-06	9.01581666302161e-05	3.52651863150308e-07	4.69915304411997e-06	9.51939191841951e-08	0.000104012398413678	9614	0.0307234809498634	0.0837134138795396	0.866802112106278	0.00339047910180611	0.0451787778744462	0.000915217037930321
3.30724300961136e-05	0.000254378667350892	1.07296961082078e-06	1.06314728104101e-05	5.01239364328685e-07	0.000299656779232565	3337	0.0859870193355328	0.110367701944917	0.8489000916394	0.00358066189448042	0.0354788329422673	0.00167271157893501
3.93093439115659e-05	0.000318890093757876	1.19390634654657e-06	1.24848455762312e-05	1.05116344466565e-06	0.000372929353036885	2681	0.105866040814428	0.105406945287243	0.855095184010189	0.0032014276613632	0.0334777766205932	0.00281866642061207
4.28177011888793e-05	0.000251517080325714	1.27362675506126e-06	9.63317200667771e-06	9.39264932853052e-08	0.000305335506769618	3275	0.0875432932822671	0.140231647612428	0.823740032683095	0.00417123697317729	0.0315494654015006	0.000307617329799036
2.86287628889034e-05	0.000216650102136315	9.77230630045714e-07	9.52374011348585e-06	8.7370509907414e-09	0.00025578857281974	3909	0.0738752995491444	0.111923541279847	0.846988979015074	0.00382046242047877	0.0372328599690708	3.41573155298794e-05
3.03606716530173e-05	0.000211711335674094	7.13736381679791e-07	6.40847597671533e-06	2.36054010730988e-07	0.000249430273696237	4009	0.0721065930375506	0.12172007512605	0.848779631023945	0.0028614665377347	0.0256924545755811	0.000946372736688972
5.46868227327591e-07	2.6210439453974e-05	1.51586129191519e-07	9.35272289342426e-06	1.19687648985329e-08	3.62735854688159e-05	27568	0.0108232752821629	0.0150762109744494	0.722576473078651	0.00417896734586209	0.257838390458112	0.000329958142925308
1.0605431657767e-05	6.83704419203425e-05	2.78819974228354e-07	2.31205749952561e-06	2.01669186584958e-08	8.1586917970522e-05	12257	0.0241799395987823	0.129989364981269	0.838007411249991	0.00341745933250101	0.0283385811970612	0.000247183239177907
3.83027577109789e-07	2.44716512687574e-05	1.39827753188935e-07	1.15039223904313e-05	4.47922687423795e-08	3.65432212582298e-05	27365	0.0109032901932128	0.0104814946225773	0.669663221417466	0.00382636637861925	0.314803183581977	0.00122573399936088
2.58280207297857e-06	6.00036396946521e-05	3.06001528700142e-07	9.15287051779136e-06	5.10029293696597e-08	7.20963167434918e-05	13870	0.0213974307951178	0.0358243276444732	0.832270529271783	0.00424434343558564	0.126953371978154	0.000707427670003181
1.43148236528634e-08	1.58548857778884e-06	6.36577427673085e-09	9.06668691183624e-07	2.37239787850103e-08	2.53656184568707e-06	394234	0.000760680054945451	0.0056433962677484	0.625054177364	0.00250960735988149	0.357440009880003	0.00935280912836731
3.21983267790542e-05	0.00027318953096253	9.91110272097894e-07	1.0836855451074e-05	4.36485884880498e-07	0.000317652309349637	3148	0.0909096833225266	0.101363427342862	0.860026900235229	0.00312011039405663	0.0341154625107603	0.00137409951709201
6.37246669778175e-05	0.000403216829757162	1.32001666175236e-06	1.07662393185736e-05	1.23097579726394e-06	0.000480258728512569	2082	0.134209422387384	0.132688201576642	0.839582512130457	0.00274855319306875	0.0224175817728876	0.00256315132694506
6.1460580098814e-05	0.000334605517869735	2.55224055072692e-06	1.78972974096521e-05	1.18660777619851e-07	0.000416634296706548	2400	0.117517511884649	0.147516852512272	0.803115635257966	0.00612585322644372	0.0429568510108947	0.000284807992423698
2.43157230774239e-07	1.96346479337825e-05	4.24281354907763e-08	4.41187244268934e-06	9.25011724226376e-08	2.44246069151594e-05	40942	0.00730069109146125	0.00995542043394445	0.803887980755832	0.00173710617485691	0.180632280307081	0.00378721232828626
5.73885606495826e-06	4.46330064838999e-05	1.66380262631621e-07	1.66428273558157e-06	5.70540215764872e-08	5.22595795686478e-05	19135	0.0155560190566826	0.109814432345743	0.854063634883826	0.00318372753866235	0.0318464623963417	0.00109174283542678
4.02473432679222e-08	2.71713248156883e-06	1.23780474290232e-08	1.07460623493617e-06	9.87998901017946e-09	3.85424409621212e-06	259454	0.00115560722825403	0.0104423441440765	0.704971562190152	0.00321153697587242	0.27881115158022	0.00256340510967879
3.70399564500136e-05	0.000315641650908995	1.34137893014372e-06	1.47362298284471e-05	4.11790018277335e-07	0.000369171006135877	2709	0.104856957950098	0.100332788421582	0.855001193655008	0.00363348937985128	0.0399170833665722	0.00111544517698601
7.87803020604776e-06	9.64148624806289e-05	3.9979871275709e-07	6.2982922688894e-06	1.04060845105791e-07	0.000111095044513429	9001	0.0327810283077575	0.0709125257616282	0.867859254235003	0.00359870878586995	0.0566928281677593	0.00093668304973956
7.23244911139843e-06	0.000101627354254173	3.43980865979533e-07	6.22333116366254e-06	5.46948599598107e-07	0.000115974063994812	8623	0.0341958772896817	0.0623626426657084	0.876293808749511	0.00296601545320445	0.0536614045355948	0.0047161285959814
5.83990927265615e-05	0.000351134828188241	1.29286056574177e-06	1.00156721058249e-05	1.3844810919013e-07	0.000420980901695559	2375	0.11866798428643	0.138721477604687	0.834087310787726	0.00307106702592587	0.0237912742964951	0.00032887028516617
2.25215556864995e-05	0.000173877057744048	1.07823730550142e-06	1.07172229687632e-05	7.7416016214256e-07	0.000208968233866955	4785	0.0607720032731593	0.107775020488705	0.832074112540721	0.00515981441556282	0.051286373868607	0.00370467868640479
0.000167701941553518	0.000473643298053472	2.01316726395501e-06	7.32008981499138e-06	1.30599541860849e-07	0.000650809096227797	1537	0.17741732881859	0.25768223358516	0.727776087947742	0.00309332994210387	0.0112476759427917	0.000200672582202411
2.11336788100039e-05	0.000226413909746235	1.03497027501801e-06	1.42906447240083e-05	3.53397351328354e-07	0.000263226600906594	3799	0.0759400932829187	0.0802870178667969	0.86014828655778	0.00393186050138324	0.0542902756590294	0.00134255941501048
1.74376912618195e-06	3.54173422118877e-05	1.39001580563062e-07	3.63247084396351e-06	4.80815286404163e-07	4.14133990490004e-05	24147	0.0123474143033356	0.0421063995282958	0.855214568839951	0.00335643979376325	0.0877124536352489	0.0116101382027411
1.58576292162793e-05	0.000116311098065206	3.23724511989178e-07	3.05543141390576e-06	4.38364804438381e-08	0.000135591719687824	7375	0.0398639385853378	0.11695130980556	0.857803841805323	0.00238749469904576	0.0225340560687655	0.000323297621305813
2.89653520808501e-06	6.34976214341058e-05	1.88515423717461e-07	5.32075362585338e-06	7.43586371340389e-08	7.19777843288957e-05	13893	0.0213626288316621	0.0402420723990274	0.882183607430307	0.00261907789292398	0.0739221646715422	0.00103307760619949
5.57545320782948e-06	7.07313095231992e-05	3.07881711884708e-07	5.0262867444275e-06	7.13099731406959e-08	8.17122411604816e-05	12238	0.0242166297696252	0.0682327779613752	0.865614607048704	0.00376787746257055	0.061512041195345	0.000872696332005436
1.91196223079958e-05	0.000166760181777908	5.29706105294592e-07	5.94870442173098e-06	3.40573118014009e-07	0.000192698787730943	5189	0.0561756565060796	0.0992202521517243	0.86539299879119	0.00274888135795747	0.0308704818114211	0.00176738588770748
7.84577371661397e-06	0.000100502182569251	3.13808559830182e-07	5.17496132027649e-06	2.25818618987276e-07	0.000114062544784959	8767	0.0336418087699177	0.0687848384533724	0.881114679307979	0.00275119725254072	0.0453695060901262	0.0019797788959821
1.4163876468287e-07	1.23480358066559e-05	5.37007038730105e-08	6.02567285739084e-06	8.47286797173558e-08	1.86537768123199e-05	53608	0.00558055576297511	0.00759303416717864	0.661959019392822	0.00287881132133755	0.323026962208059	0.0045421729106031
4.37028789942781e-06	9.18641854507691e-05	4.34003652320694e-07	1.17519507636292e-05	3.87558238078367e-07	0.000108807986004225	9191	0.0321171016543317	0.0401651391586101	0.844277969148348	0.00398871138285604	0.108006325594271	0.00356185471591504
4.26473415566612e-05	0.000266499525828941	1.42745618078725e-06	1.14876651939329e-05	5.5728861710893e-07	0.000322619277377431	3100	0.0922637344840089	0.132190927657333	0.82604960247668	0.00442458427280299	0.035607497751889	0.00172738784129431
5.19780977917198e-08	7.18296002462117e-06	3.267996993367e-08	5.81216312358915e-06	8.9057742551076e-08	1.31688389584868e-05	75937	0.00394288404018639	0.00394705242850752	0.545451276856267	0.0024816136059291	0.441357293677241	0.00676276343205502
7.0239297112e-05	0.000410317685515162	1.51118214924388e-06	1.13773670555185e-05	4.64474441867684e-07	0.000493910006273792	2025	0.137749636849832	0.142210718996982	0.830753943639903	0.0030596305603215	0.0230353038225584	0.000940402980234843
1.54484348097651e-06	6.62836860365931e-05	1.93805030610567e-07	1.07218481601006e-05	3.69327579761523e-07	7.91135102880423e-05	12640	0.0234555324123603	0.0195269237245565	0.837830173320114	0.00244970839879241	0.135524869533202	0.00466832502333479
1.93657202049747e-09	1.98992419759205e-06	9.6754882373199e-09	1.28087149137448e-05	6.81376027846266e-08	1.48783887743793e-05	67212	0.00445360300392139	0.000130160063019207	0.133745947075849	0.000650304840399193	0.860893952159761	0.00457963586097172
1.48436699695133e-05	8.39808994215336e-05	4.42645162932138e-07	3.2213959192026e-06	1.61320881632774e-07	0.000102649931354814	9742	0.0303271768136498	0.144604772488405	0.818129133776521	0.00431218177245646	0.0313823484992668	0.00157156346335158
2.92677229954126e-05	0.00016445445530822	7.07924697552956e-07	5.11902692472754e-06	1.43445260554861e-07	0.000199692575186468	5008	0.0581542403565941	0.14656390187809	0.82353815686265	0.00354507270434022	0.0256345380890978	0.000718330465821854
3.67238093299764e-05	0.00031693823527248	1.51531493846223e-06	1.68601489312334e-05	8.73189008384195e-07	0.000372910697480536	2682	0.105861034763639	0.0984788303958301	0.849903844040361	0.00406347940324592	0.0452122962552273	0.00234154990533563
3.57015630764906e-05	0.000199163595281146	7.58195456808725e-07	5.44413823456051e-06	2.35878501778816e-07	0.000241303370550785	4144	0.0698410064756079	0.147953022765494	0.825365989818323	0.00314208398779558	0.0225613849575911	0.000977518470796384
9.92561337358447e-05	0.00063140907909705	2.1292118264202e-06	1.74850730310715e-05	1.90298010682117e-07	0.000750469795701069	1332	0.201663795801232	0.132258665577769	0.841351754213112	0.00283717191366929	0.0232988364504895	0.000253571844959257
1.29213734755471e-07	8.99549065705198e-06	3.10090221788818e-08	2.77727951489284e-06	1.62920036945609e-07	1.20959129658248e-05	82673	0.00362221971384824	0.0106824292734699	0.743680173829575	0.00256359501481974	0.229604786570442	0.0134690153116938
6.55817234529176e-05	0.000269580404146737	1.03861439880755e-06	5.49519692489377e-06	1.05643502345122e-07	0.000341801582425701	2926	0.0974742009423303	0.191870742632309	0.788704377064541	0.00303864713392108	0.0160771547220332	0.000309078447195564
9.05575270790973e-06	0.000145067941181336	3.89036559225124e-07	8.03141958378222e-06	5.10677046444958e-07	0.000163054827078698	6133	0.0477431085087175	0.0555380841533689	0.889688111541275	0.00238592482170035	0.0492559449338221	0.00313193454983385
2.18907417805648e-08	1.95222470637297e-06	9.22043078587135e-09	1.05740190080001e-06	1.09948067835655e-08	3.05173258652298e-06	327683	0.000915102211269225	0.00717321756081724	0.639710279660268	0.00302137573475163	0.34649231897634	0.00360280806782371
6.04434345405681e-05	0.000349415304126641	1.35566871108943e-06	1.00963986230531e-05	8.15138325051576e-08	0.000421392319833857	2373	0.118776802196645	0.143437437503368	0.829192388376717	0.00321711774819232	0.023959617078531	0.000193439293191903
1.94688296765829e-05	0.000209086672294409	9.6061747472776e-07	1.32939875414179e-05	7.65206850217525e-07	0.000243575313837355	4106	0.070474924648054	0.0799294040511143	0.858406662811587	0.00394382115163445	0.0545785503956894	0.00314156158997494
6.02330125205312e-06	0.000133066588170233	7.89645532082681e-07	2.24949255066617e-05	2.22857370481624e-06	0.000164603034165847	6075	0.0481853655099168	0.0365928932147405	0.808409084586868	0.00479727203137135	0.13666166982072	0.0135390803463004
1.63631637289283e-05	0.000143864904669185	7.46234209884233e-07	8.4460312478817e-06	1.8168635821875e-07	0.000169602020214098	5896	0.0496119663209511	0.0964797689807716	0.848249947067708	0.00439991344998262	0.0497991193573037	0.001071251144234
0.000126106555126958	0.00047799121950492	3.15825936475817e-06	1.54189972542495e-05	7.73372469834027e-08	0.000622752368497868	1606	0.170459966067855	0.202498716192983	0.767546208869305	0.00507145299563638	0.0247594357472159	0.000124186194859358
1.21785963224952e-07	1.08660116524297e-05	5.16151320392224e-08	5.92669166387149e-06	3.15921880149439e-07	1.72820262917148e-05	57864	0.00517123557425159	0.00704697245388046	0.628746390557164	0.00298663658809311	0.342939627786171	0.0182803726146914
1.86738499974782e-06	6.61947088459403e-05	2.27434011566286e-07	1.03898244164621e-05	3.02707501228112e-07	7.89820597749446e-05	12661	0.023417018427131	0.0236431539652022	0.838098031813285	0.00287956546352865	0.131546637882924	0.00383261087506025
1.30189905233512e-07	7.78900193538568e-06	2.44625069484038e-08	1.88257149248102e-06	1.58016015291161e-07	9.98424185533978e-06	100158	0.00299080611132607	0.0130395384166183	0.780129532941949	0.0024501116161685	0.188554275803544	0.0158265412217203
1.11585775649409e-06	3.03908243400121e-05	9.16910497278453e-08	3.21339128092539e-06	3.13443437125861e-08	3.4843108770872e-05	28700	0.0103986708059695	0.0320252065862423	0.872219081823666	0.00263154043833474	0.0922245859879101	0.000899585163847069
3.19243606704938e-06	6.24992395041056e-05	3.26595255730953e-07	8.23067227886079e-06	1.79676582990701e-07	7.44286196887374e-05	13436	0.0220819607341735	0.0428925872923647	0.839720523710895	0.00438803322024221	0.110584776572261	0.00241407920423774
9.03924798894274e-07	1.35031172149806e-05	4.73005657287281e-08	9.08656296372587e-07	6.63402725950753e-09	1.53696329032357e-05	65063	0.00460031130882121	0.058812387035215	0.878558212807923	0.00307753386346463	0.0591202341717147	0.000431632121682678
1.42583529464521e-06	4.79715133576746e-05	1.86331209270122e-07	8.07315152317054e-06	1.3361854022091e-07	5.77904499249814e-05	17304	0.0171882039921802	0.0246725072481026	0.830094131814982	0.00322425607538963	0.139696983388266	0.00231212147326006
0.000244193901384539	0.000776527784655587	6.51898666327e-06	2.6718470729893e-05	6.50467632644784e-07	0.00105460961106593	948	0.271341299079239	0.231549095345076	0.736317758256271	0.00618142163210614	0.0253349395354814	0.000616785231065106
3.18827451036664e-05	0.000290678196645533	8.79395926925557e-07	1.03356711914614e-05	3.14544479959266e-07	0.000334090553347546	2993	0.0953832559437169	0.0954314475048915	0.870058113684969	0.00263220829836139	0.0309367358277547	0.000941494684023746
8.99698223674863e-08	4.37390857916778e-06	1.40917652381405e-08	8.80997268016536e-07	2.54216216032221e-08	5.38438905639317e-06	185722	0.00161401713678699	0.0167093836320502	0.81233145178735	0.00261715212079792	0.16362065571218	0.00472135674762166
2.33396086013344e-08	5.12606309679596e-06	2.27949755508836e-08	6.44407239294216e-06	3.28614826382432e-07	1.19448849002728e-05	83718	0.00357707384583583	0.00195394169104145	0.429142946088908	0.00190834618677348	0.539483841555895	0.0275109244773826
1.92330290211469e-05	7.26011436005602e-05	2.67570637378312e-07	1.29896379101092e-06	4.40585568751988e-08	9.34447656069716e-05	10702	0.0276454129485751	0.205822433137036	0.776941791538334	0.00286340958362198	0.0139008726981493	0.000471493042858163
5.52836503425884e-08	4.8712257322355e-06	1.8969361091869e-08	2.14992876014796e-06	1.0550420296637e-07	7.20091170678428e-06	138871	0.00215794956179993	0.00767731262285903	0.67647347038655	0.00263429991427295	0.298563410813998	0.014651506262321
9.45280086817409e-05	0.000477062253614976	1.41593597019361e-06	9.20979130857086e-06	2.47317215189059e-08	0.000582240721297	1718	0.160310490291405	0.162352108370521	0.819355699739227	0.00243187382538182	0.0158178412668477	4.24767980223257e-05
1.61405621905667e-05	0.000121406904879547	3.60589523267987e-07	3.49042089767523e-06	3.77670079007681e-08	0.000141436244498958	7070	0.0415461581090651	0.11411899579026	0.858386089857198	0.00254948457197366	0.0246784048179458	0.000267024962622268
2.31537440694179e-06	3.10514079779258e-05	1.28887423310892e-07	2.2232827977739e-06	3.40876610399938e-07	3.60598292163523e-05	27732	0.0107598381409508	0.0642092449481657	0.861108015560004	0.00357426604928136	0.0616553890046071	0.00945308443794175
5.12036557305414e-07	1.74517536375223e-05	1.08266918545664e-07	4.7471676098418e-06	7.44005233917945e-08	2.2893625246607e-05	43680	0.00684463424407311	0.0223659010659005	0.762297515117611	0.00472912950130999	0.207357618494492	0.00324983582068643
6.38465125544317e-06	0.000111120011275938	4.36137981283108e-07	9.77826995908473e-06	6.5551975185478e-07	0.000128374590223603	7790	0.0377825836059352	0.0497345404906248	0.865591945278177	0.00339738557703234	0.0761698241221482	0.00510630453201831
3.28530386864087e-06	6.91812172721539e-05	3.24770284303274e-07	8.80568390915837e-06	1.81463570157631e-07	8.17784389044141e-05	12228	0.0242360095587082	0.0401732279639242	0.845959132981442	0.00397134365309759	0.107677329466399	0.00221896593513766
6.10511186188998e-06	7.48785464580856e-05	3.03382814836301e-07	4.78846431271725e-06	6.37188054272876e-09	8.60818773280718e-05	11617	0.0254950444026227	0.0709221505314344	0.869852619183843	0.00352435174804634	0.0556268573751899	7.40211614861105e-05
2.33664595076917e-05	0.000223271461790084	9.52665730597885e-07	1.17286651846561e-05	9.37337152988618e-08	0.000259412985928329	3855	0.0748820090207919	0.0900743631783624	0.860679587766552	0.00367239028990279	0.0452123286838714	0.000361330081311962
2.12148439284683e-05	0.000128661623340461	5.65138660547727e-07	4.41007068881051e-06	1.65609596346159e-07	0.000155017286214634	6451	0.0454438307704874	0.136854698250198	0.829982426361914	0.00364564929723545	0.0284488962263499	0.0010683298643021
1.23436852903726e-06	3.91385712001409e-05	1.53245682916385e-07	6.25503458879272e-06	6.62185793184536e-08	4.68474385802057e-05	21346	0.0139562565272026	0.0263486877073107	0.835447409427374	0.00327116460495527	0.133519244132925	0.00141349412743417
2.40541834652864e-07	7.10241992101161e-06	2.27899798040712e-08	8.65355781619456e-07	2.33001007250666e-09	8.23343752716051e-06	121456	0.00246699338443834	0.0292152377253563	0.862631178967729	0.00276797871228044	0.105102611001154	0.000282993593480294
8.44547164298673e-06	7.69763188185685e-05	3.42721850838545e-07	4.01904162012397e-06	2.97625434315879e-07	9.00811793668336e-05	11101	0.0266636480516986	0.0937540083550039	0.854521658792912	0.00380458885249374	0.0446157748863101	0.00330396911328028
4.54959039540463e-05	0.000153159677452919	6.85161529835951e-07	2.96709797322778e-06	2.3784927792568e-07	0.000202545690187954	4937	0.0589602157531528	0.224620449399974	0.756173470345346	0.00338275047570821	0.01464903040136	0.00117429937761186
4.82680819536176e-07	7.5306678634955e-06	4.1409431354925e-08	8.30745100843972e-07	6.67849258932377e-09	8.8921817078199e-06	112458	0.00266411131306699	0.0542814840492633	0.846886412237048	0.0046568359392059	0.0934242155795584	0.000751052194924292
3.22893748886287e-07	2.12511351219562e-05	6.8766917440711e-08	5.82709741280398e-06	4.50611018683595e-08	2.75149543029555e-05	36344	0.00822062419393199	0.0117352093458357	0.772348552280659	0.0024992561021017	0.2117792873157	0.00163769495570339
1.28194048751398e-06	1.5179738801107e-05	5.91650159648709e-08	9.00914329931593e-07	7.33453090908652e-10	1.74224920876084e-05	57397	0.00521315724264981	0.0735796280502116	0.871272532355087	0.00339589856992684	0.0517098429662863	4.20980584878737e-05
6.68218178810814e-06	0.000119455872766248	6.29128051179169e-07	1.44909509012292e-05	2.06984350012511e-07	0.000141465117856777	7069	0.0415544613818404	0.0472355439230846	0.844419278589851	0.00444723095495608	0.10243479891559	0.0014631476165175
7.67970948728869e-07	4.08375482899001e-05	1.21563903728361e-07	8.32927399000102e-06	8.18224359753136e-07	5.08745814921115e-05	19656	0.0151468770591513	0.0150953762410399	0.802710255144453	0.0023894821375034	0.16372172007533	0.0160831664016737
1.99854498078054e-07	1.01704684954148e-05	5.03649357642659e-08	3.29703201249611e-06	5.94251427061837e-08	1.37771450844594e-05	72584	0.00412464219742859	0.0145062345538837	0.738213064685446	0.00365568740515605	0.239311700086192	0.00431331326932276
2.23137783387388e-05	0.000144902772209869	5.81438672604976e-07	4.85913675298095e-06	2.15699451784068e-08	0.000172678695919372	5791	0.0504889223570055	0.12922137395083	0.839146783211333	0.00336717085746619	0.028139758220376	0.000124913759995491
3.46032234581087e-07	1.72925470820959e-05	5.51396058141039e-08	3.54588603951821e-06	7.50555186158778e-08	2.13146604806251e-05	46916	0.00637406520065142	0.0162344708655166	0.811298265708462	0.00258693333934291	0.166359020484581	0.00352130960209771
2.35296691364011e-06	1.69070191532437e-05	5.78733313592737e-08	5.34720230188587e-07	1.55948221182506e-08	1.98681744505499e-05	50332	0.00594278293999317	0.118428943710779	0.8509598702852	0.00291286607651424	0.0269134052310371	0.000784914696469204
2.00079835825894e-06	4.18006883827383e-05	1.67628953095118e-07	4.50662393208593e-06	1.2761042720676e-07	4.8603350053385e-05	20575	0.0144755661768814	0.0411658528900025	0.860037185437324	0.00344891767565398	0.0927224960241615	0.00262554797285775
1.76503923426481e-05	0.00022503668043676	7.53553403293347e-07	1.23881305123495e-05	4.19638779716629e-07	0.000256248395474768	3902	0.0740030793851358	0.0688800111702008	0.878197422543156	0.00294071462144062	0.0483442266609989	0.00163762500420397
1.84825577451437e-08	8.10919709200292e-06	5.6004768862334e-08	3.17050303389015e-05	1.67842155198733e-07	4.00565569127106e-05	24965	0.0119452894921053	0.000461411543319113	0.202443687550932	0.00139814235617847	0.791506629189114	0.00419012936045618
4.19712367732267e-05	0.000374153465051906	2.80682891312651e-06	3.22777193544304e-05	1.21310736428436e-06	0.000452422357456974	2210	0.126945607137592	0.0927700324297485	0.827000387768167	0.00620400134269104	0.0713442181236592	0.00268136033573392
1.79223256995805e-07	1.4217013260515e-05	8.69195812309561e-08	8.87487711714354e-06	8.95083463773945e-08	2.34475415622627e-05	42648	0.00700966184406848	0.00764358414803936	0.606332788568178	0.00370698058046509	0.378499259445906	0.00381738725741092
4.25035392776127e-07	1.95559809008504e-05	9.30354774038702e-08	5.50853458897944e-06	8.46398509705623e-08	2.56672262109804e-05	38960	0.00767069558293554	0.0165594594944699	0.761904723950435	0.00362467984031987	0.21461355207221	0.00329758464256467
7.47802503190878e-06	0.000118941977206446	5.37768751316247e-07	1.10181348861923e-05	2.24661117936929e-07	0.0001382005669938	7236	0.04061520191549	0.0541099446592303	0.860647534186903	0.00389121957321906	0.0797256851101528	0.00162561647049543
8.84220073390497e-05	0.000447080186617631	2.92026440767396e-06	1.9026943318424e-05	1.42910566879838e-07	0.000557592312249659	1793	0.154074806797595	0.158578239686094	0.801804789621012	0.00523727523410766	0.0341233960734824	0.000256299385304027
2.29507897644912e-06	8.26531215393354e-05	4.7104817059903e-07	2.18756887621632e-05	9.83955157479804e-07	0.000108278892606027	9235	0.031963442645461	0.0211959960174305	0.763335489956194	0.00435032312634505	0.202030961304324	0.00908722959570644
2.14708512995979e-06	3.9336267840781e-05	1.76003420309829e-07	4.14878395392804e-06	1.6198011574276e-07	4.59701204607214e-05	21753	0.0136966881110143	0.0467061018862097	0.85569207664773	0.0038286482294562	0.0902495776027587	0.00352359563384574
3.64027631561663e-07	1.2010578834564e-05	4.94251539943543e-08	2.09745781510499e-06	4.90054095748999e-08	1.45704948447999e-05	68632	0.00436164059502187	0.024983889390111	0.824308231291847	0.00339213969881015	0.143952407755977	0.00336333186325444
2.55272329291362e-08	7.74944718265241e-06	2.23318476855905e-08	8.73693012762369e-06	2.6452831261255e-07	1.67987647035034e-05	59528	0.00502699390199046	0.00151958988530939	0.461310537972847	0.00132937439625743	0.520093606990138	0.0157468907554484
7.81254399637818e-07	1.89169455147056e-05	8.76535792184857e-08	2.73004691596421e-06	4.40765937985299e-07	2.29566663475114e-05	43560	0.00686341737935614	0.0340317007622716	0.824028420692548	0.00381821898230393	0.118921749117992	0.0191999104448839
3.5631527871028e-05	0.000245932520507026	1.00028660099231e-06	8.89168901894582e-06	4.02460609891777e-08	0.000291496270058981	3431	0.0837459714461645	0.122236651137314	0.843690111222569	0.00343155883534947	0.0305036116487758	0.000138067155991514
2.38518579272064e-05	0.00024477830327008	9.79961096070336e-07	1.29626690574821e-05	3.48732110538553e-07	0.000282921523461377	3535	0.0813852645286119	0.0843055616108421	0.865180917575172	0.00346372055431164	0.0458171895121005	0.00123261074757418
4.09609352394377e-06	6.52874026943861e-05	2.50086272779001e-07	5.13031628903697e-06	7.87485541411358e-08	7.4842647334287e-05	13361	0.022203427787163	0.0547294045552456	0.872328879586233	0.00334149421067354	0.0685480333976196	0.00105218825022855
1.07562010736544e-07	2.17789548314927e-05	7.70305380158431e-08	2.01424062173072e-05	1.85658721986054e-07	4.22916123195384e-05	23645	0.0126076017985413	0.00254334145323778	0.514971022313827	0.00182141407695293	0.476274256585899	0.00438996557008258
4.97310918110264e-05	0.000338284541740321	1.34650891704169e-06	1.18033699111047e-05	4.76262476250068e-07	0.000401641774855743	2490	0.113537748925803	0.123819520090728	0.84225437421648	0.00335251211735958	0.029387804382012	0.00118578919342025
1.18111759016839e-05	8.80995515528464e-05	4.46083668176118e-07	4.28079963843408e-06	1.45738274283527e-07	0.000104783349035424	9544	0.0309476577285324	0.112719969445631	0.840778161452567	0.00425719994906167	0.0408538157812352	0.00139085337150521
1.46318500098603e-05	0.000119230623023618	3.92268913950307e-07	4.11374449932983e-06	4.5791792907399e-09	0.000138373065626049	7227	0.0406648552667552	0.105742038334271	0.861660630876219	0.0028348646622487	0.0297293731313805	3.30929958805354e-05
9.33098501205433e-07	3.58782287939812e-05	7.85416947703527e-08	3.88818580057587e-06	2.10350568272456e-07	4.09884053588053e-05	24397	0.0122214772513387	0.0227649378656538	0.87532628995711	0.00191619298391368	0.0948606262317202	0.00513195296160181
6.3789206838059e-07	2.91594341682496e-05	1.29752824871924e-07	7.63606367374778e-06	2.09725099131625e-07	3.77728678343815e-05	26474	0.0112681082701962	0.0168875731431747	0.771967706982211	0.00343508005377926	0.20215737145585	0.00555226836498577
1.2461997064113e-06	3.29574780868406e-05	1.14133409528827e-07	3.88418967968287e-06	5.97183671692903e-08	3.82617192496329e-05	26136	0.0114131060453752	0.0325704053777785	0.861369502813359	0.00298296604980503	0.101516339460364	0.00156078629869365
9.43757875587518e-08	6.85888310056326e-06	3.75776518955713e-08	3.51303007526297e-06	2.12498060145775e-07	1.07163646754263e-05	93315	0.00320976428587105	0.00880669801907401	0.640038232022035	0.00350656710868943	0.327819198176289	0.0198293046739118
4.41025073844016e-06	2.94191497490543e-05	1.02681649489911e-07	8.80823343094228e-07	1.46231483853404e-08	3.48275286284639e-05	28713	0.0103940451951301	0.126631171148783	0.844709656630948	0.00294828985959087	0.0252910090891246	0.000419873271553043
5.21117151618653e-05	0.000211815234034939	7.80312057373921e-07	4.08137852286538e-06	1.49078031236818e-07	0.00026893771780828	3718	0.0775223826641908	0.193768711903083	0.787599581647143	0.00290146009913785	0.0151759245825641	0.000554321768072309
1.05456117375221e-05	0.000169499889991783	7.5237997477551e-07	1.55905633118905e-05	6.8490409274584e-07	0.000197073349108717	5074	0.0574137304632567	0.0535111002335708	0.860085296963605	0.00381776621840659	0.0791104600515509	0.00347537653286648
6.76976015258652e-06	5.18839878993444e-05	2.04724523588518e-07	2.01811636243848e-06	4.51813972642705e-08	6.09217703352222e-05	16414	0.0181110748226004	0.111122183668267	0.851649379423031	0.00336044935106155	0.0331263578082808	0.000741629749359872
6.29126074383514e-06	4.02220553020717e-05	1.01328297815403e-07	8.33130440448067e-07	4.25734811734935e-09	4.74520321322876e-05	21074	0.0141350954470192	0.132581481996308	0.847636096804873	0.00213538373937113	0.0175573184753279	8.97189841202298e-05
2.0873059590657e-05	0.000201173263346833	8.25997573199099e-07	1.025529255685e-05	5.02730364011822e-08	0.00023317788610394	4289	0.0675703035826088	0.0895156051863027	0.862745892023221	0.00354234952121877	0.0439805537660578	0.000215599503199771
9.80071413629333e-08	6.38411155713895e-06	3.23226030956773e-08	2.7081506179997e-06	3.20380345563994e-07	9.54297226516126e-06	104789	0.00285881113442821	0.0102700855288797	0.668985655595539	0.0033870582662886	0.283784814914155	0.0335723856951375
1.06528229816728e-05	0.000151341502702318	5.82256262367495e-07	1.06582008676644e-05	4.61987625959741e-07	0.000173696770439983	5757	0.0507789302036595	0.0613300002912468	0.871297159520944	0.00335214213190384	0.0613609616382999	0.00265973641760583
2.19695905783435e-06	5.0823029210442e-05	2.80691030625459e-07	8.35832411611641e-06	3.21046105527761e-08	6.1691108025571e-05	16210	0.0183376838107182	0.0356122483150037	0.823830708136671	0.00454994308919062	0.135486691415104	0.000520409044030604
1.45347676136684e-06	2.13638173491063e-05	1.08871128940168e-07	2.05808478709197e-06	3.01080908530645e-09	2.49872608355905e-05	40020	0.00746824493677511	0.0581687112857356	0.8549883674595	0.00435706537249165	0.082365362119266	0.000120493763006548
0.000330335716022428	0.000990720443511763	5.48674874875146e-06	2.12198797299934e-05	5.8692029877403e-08	0.00134782148004281	742	0.332769144344098	0.245088627027917	0.735053164073549	0.00407082750200507	0.0157438355481019	4.35458484275964e-05
2.99093230105651e-06	4.58477815340375e-05	1.99101070116326e-07	3.92674968693378e-06	3.70769460900774e-08	5.30016415382342e-05	18867	0.0157751617286001	0.0564309371229363	0.865025689835737	0.00375650761632918	0.0740873220709797	0.000699543354017269
5.15064082081229e-05	0.000211002551137736	7.52910962364198e-07	3.96906901834515e-06	2.38075034554147e-07	0.000267469014361123	3739	0.0771157302005101	0.192569626545906	0.788885963638583	0.00281494648702619	0.0148393600949466	0.000890103233538336
0.000203464734625481	0.000972573107363986	3.59456619968556e-06	2.21948593480567e-05	1.97309075753013e-07	0.00120202457661296	832	0.302898515028581	0.169268364877197	0.809112497603402	0.00299042654336923	0.0184645636868731	0.000164147289158584
5.6276546411021e-05	0.000325491460652268	1.17779618305652e-06	8.77491807137284e-06	1.50243049521734e-08	0.00039173574562267	2553	0.110898385730025	0.143659461869043	0.830895480663614	0.0030066089097496	0.0224000953944731	3.83531631209504e-05
1.0136816737169e-05	0.000230325404577085	1.01789828686775e-06	2.98931741096576e-05	4.17470510587274e-08	0.000271415040761839	3684	0.0782078955992076	0.0373480287191007	0.848609583059885	0.00375033853691599	0.110138237091615	0.000153812592483994
9.17435634808189e-07	2.17197592323422e-05	1.2428700233888e-07	3.78504460329668e-06	6.17724560313366e-08	2.66082989288173e-05	37582	0.00795081957098276	0.0344793042675339	0.81627763166849	0.00467098639681451	0.142250529183487	0.00232154848367386
2.52239718806568e-06	2.77864938003431e-05	1.10918079022416e-07	1.57144516822635e-06	4.53186435752327e-09	3.1995786100015e-05	31254	0.00955296710582243	0.0788352935033683	0.868442291540698	0.00346664647262295	0.0491141290704405	0.000141639412870095
4.89611597389403e-05	0.000189600342823201	9.80776569878287e-07	4.88673524271477e-06	5.05374708810328e-08	0.000244479551845615	4090	0.0707271055516629	0.200266890908972	0.775526384075386	0.00401169162195467	0.0199883188832114	0.000206714510475487
2.36872911251212e-05	8.34257549467273e-05	3.70936680117731e-07	1.68018011773009e-06	7.42990777015244e-08	0.000109238461947398	9154	0.0322421023017524	0.216840210882202	0.763703126714652	0.00339566004047503	0.0153808474394225	0.000680154923247657
3.07309518925365e-07	1.62597258620437e-05	6.56874930049229e-08	4.47235669067621e-06	3.66821497354564e-08	2.11417617143856e-05	47300	0.00632252376034614	0.0145356627833082	0.769080934772809	0.00310700186163893	0.21154134414603	0.00173505643621442
2.96547949743031e-06	4.06190194603394e-05	2.19626736581023e-07	3.86993687069824e-06	2.62885404960862e-08	4.7700351105545e-05	20964	0.0142085388938006	0.0621689238904907	0.851545502683261	0.00460430020934357	0.0811301548312582	0.000551118385647065
1.16108983983775e-07	9.88244055135521e-06	3.75813280609633e-08	4.11603371651409e-06	5.25313839879918e-08	1.4204695963902e-05	70399	0.0042523720081874	0.0081739858620585	0.695716443102278	0.00264569746205534	0.289765703326143	0.00369817024746522
0.000141487593272489	0.00061819568224856	2.13034202397038e-06	1.19998311818118e-05	3.829245144284e-07	0.000774196373241259	1292	0.207330459917206	0.182754141149144	0.798499842695484	0.00275168174070807	0.0154997253882411	0.000494609026422126
1.79140233355025e-05	0.000118527981710894	5.8334534091765e-07	4.96634309383569e-06	2.49326140966003e-08	0.000142016626095246	7041	0.0417130479236103	0.126140324749639	0.834606376519611	0.00410758484380848	0.0349701526531471	0.000175561233794406
5.48887369610015e-06	6.04712417780513e-05	1.91038119135642e-07	2.70781027829558e-06	1.05831302927854e-07	6.89647951745106e-05	14500	0.0204775793890776	0.0795895018931173	0.876842186292776	0.00277008173013831	0.0392636601246137	0.00153456995935471
9.98884727122426e-07	2.66721624324838e-05	1.42702703760144e-07	4.90260271723419e-06	5.88467054165795e-08	3.27751992860172e-05	30511	0.00978453777414856	0.030476846789108	0.813791007027162	0.0043539843195103	0.149582697406383	0.00179546445783734
7.46007499709492e-07	3.71850385040968e-05	1.45502955182442e-07	9.34210003064335e-06	3.82044767095678e-07	4.78006937567278e-05	20920	0.0142382149427884	0.0156066249478752	0.777918385313459	0.00304395069918756	0.195438586690564	0.007992452348914
1.03302214907258e-06	2.31242838295413e-05	8.8717813689404e-08	2.55468707946688e-06	1.59010980470153e-07	2.69597218522403e-05	37092	0.00805540550597916	0.0383172406130272	0.857734510625884	0.00329075404322214	0.0947594004666849	0.00589809425118156
3.59955518594225e-06	9.72996704031046e-05	3.11871247986201e-07	1.08673960375112e-05	1.93532728124075e-06	0.000114013820155785	8771	0.0336276814222384	0.0315712181297314	0.853402423233932	0.00273538109292426	0.0953164802535542	0.0169744972898582
4.75279033407262e-06	3.73750756186371e-05	1.29271541316219e-07	1.30739768048926e-06	9.57740422417028e-08	4.36603092167569e-05	22904	0.0130129682638302	0.108858375475007	0.856042393861299	0.00296084804792461	0.0299447645686273	0.00219361804714257
2.1959864301968e-05	0.000340317866106501	1.12207890713871e-06	2.24766401616423e-05	4.84934672079985e-07	0.00038636138414933	2588	0.109463164622316	0.0568376271617259	0.880827846850675	0.00290422115970323	0.0581751724777831	0.00125513235011229
0.000114603106446314	0.000334896800136612	1.02313104386809e-06	3.84781405273124e-06	1.49429870332347e-07	0.000454520281549858	2200	0.127495163941968	0.25214079788812	0.736813765481829	0.00225101295893628	0.00846565974924303	0.000328763921871231
7.1065951988609e-06	5.051433534107e-05	1.97894122999625e-07	1.80919497491192e-06	5.05838723762799e-08	5.96786035102187e-05	16756	0.017744788915267	0.119081124236495	0.846439634473358	0.00331599788466464	0.0303156385789446	0.000847604826537512
4.31641775569003e-05	0.000326946866206672	1.47404993193756e-06	1.43907892487507e-05	2.22007193745485e-07	0.000386197890138006	2589	0.10941946743953	0.111766994743228	0.846578592363203	0.00381682543995984	0.0372627339926902	0.000574853460919093
5.91256910143529e-05	0.000224704432521728	8.60155311805458e-07	4.20654766469889e-06	5.53966052815302e-08	0.000288952223117867	3461	0.0830462033764734	0.204620993658992	0.777652547874908	0.00297680807755748	0.0145579349392408	0.000191715449300881
9.35431895810574e-07	3.90413956701903e-05	1.42799020975835e-07	7.67517615447685e-06	6.02127001517766e-07	4.83969297429714e-05	20662	0.0144145316490289	0.0193283313792529	0.80669157893968	0.00295058016560592	0.15858807976536	0.0124414297501013
3.09929135263902e-06	2.46939572590017e-05	9.57649045924696e-08	9.81214610978543e-07	4.65290659961402e-08	2.89167571932079e-05	34582	0.00863763202825274	0.107179768876954	0.853967030051418	0.00331174425792679	0.0339323875226581	0.00160906929104309
1.42264874503585e-06	6.4027470809868e-05	2.79529311569356e-07	1.6221497063782e-05	1.68575413342429e-06	8.36369000636795e-05	11956	0.0247799287460354	0.0170098215494916	0.765540936609543	0.003342176854433	0.193951438317672	0.0201556266688601
1.53054521461657e-06	2.38499426977421e-05	1.21993994008593e-07	2.44503039321373e-06	5.65486384881921e-09	2.79531671634298e-05	35774	0.00835100238282516	0.0547539105557573	0.853210749189959	0.00436422797085384	0.0874688144967158	0.00020229778671439
9.36220568699456e-07	2.07346110082776e-05	8.89147253811721e-08	2.53299385928623e-06	3.08226945777815e-08	2.43235628562222e-05	41112	0.00727059799159924	0.038490272754592	0.852449582770456	0.00365549758917933	0.10413745199496	0.00126719489081332
1.12480880178516e-05	0.00012067046713887	6.05249524956461e-07	8.35909905792135e-06	1.84016795006732e-07	0.000141066920534606	7089	0.0414399432302597	0.0797358301664512	0.855412925167438	0.00429051348581742	0.0592562666445302	0.00130446453576329
2.19696804643042e-08	6.10097475555553e-06	2.10987389481914e-08	7.54589311370099e-06	5.84009315669037e-08	1.37483372202359e-05	72736	0.00411603532916105	0.00159798818667086	0.443760918707727	0.00153463932475678	0.548858599612638	0.00424785416820766
1.31994640207523e-05	0.00014764240224147	7.08310599694746e-07	1.0203225640712e-05	2.43327236896986e-07	0.000171996729739526	5814	0.0502946086600907	0.0767425290047184	0.858402380470033	0.00411816318116873	0.0593222072080316	0.00141472013604842
1.43301301830814e-06	1.38812826861871e-05	7.38053634382025e-08	9.19326447116424e-07	1.46105535268778e-08	1.63220380685768e-05	61267	0.00488468232903216	0.0877962061041251	0.850462584872376	0.00452182277287373	0.056324243532204	0.000895142718421058
2.94085750268899e-06	4.75746017337252e-05	3.37584369956229e-07	7.02682851217144e-06	1.3660928806161e-08	5.7893533047348e-05	17273	0.0172185986728948	0.0507976858189639	0.821760207566128	0.00583112399929257	0.121375016211648	0.00023596640396758
2.28347007229237e-05	0.000158338527228398	4.54457012876656e-07	4.05605925719019e-06	1.60316603724688e-08	0.000185699775881761	5385	0.0541914473696662	0.122965688108654	0.852658687801625	0.00244726742786172	0.021842025591742	8.63310701175887e-05
9.07267336772566e-06	0.000141465566220464	4.37324876456349e-07	8.78663523271873e-06	1.87346646380266e-07	0.000159949546343745	6252	0.0468554442522496	0.0567220950300649	0.884438683661175	0.00273414264968593	0.05493379277135	0.00117128588772388
3.87581915657689e-06	4.31425689367765e-05	1.2535011765204e-07	1.79481302864833e-06	1.60523144148635e-07	4.90990743838024e-05	20367	0.0146221269702179	0.0789387418239295	0.878683956433384	0.00255300368133605	0.0365549259568208	0.00326937210452976
1.70883440512066e-05	0.000144366921025171	6.99776489638955e-07	7.61024532148141e-06	3.61744714561168e-07	0.000170127031602059	5878	0.0497616693226989	0.100444614182052	0.848583083274249	0.00411325868117061	0.0447327226591621	0.00212632120336595
5.71935278729607e-07	1.42372265106209e-05	6.22901027458826e-08	1.99431994118185e-06	1.24929999805056e-07	1.69907018330833e-05	58856	0.00508428489927237	0.0336616629700351	0.837942225723661	0.00366612888377542	0.117377137258605	0.00735284516392372
1.80226375002991e-06	4.02555200026681e-05	1.35367061681346e-07	3.89093206351505e-06	2.76510844483783e-07	4.63605937223782e-05	21570	0.0138122241989626	0.0388749065817066	0.868313297360487	0.00291987334096638	0.0839275719119382	0.00596435080490162
1.26391287041364e-06	2.16256533406645e-05	4.51290542581399e-08	9.93145756107073e-07	2.87754106226197e-08	2.3956616432066e-05	41742	0.00716130578646834	0.0527584049274125	0.90270065482697	0.00188378247763464	0.0414560110741576	0.00120114669382541
8.50175872496044e-07	3.47321168329398e-05	2.0471374016239e-07	1.07677756256272e-05	2.16123910705717e-07	4.67709059819312e-05	21381	0.013933615860606	0.0181774514443763	0.742600899079393	0.00437694622040197	0.230223798311435	0.00462090494439453
6.84562883929744e-09	2.17487875795174e-06	8.94982754046564e-09	3.65830035333441e-06	3.72767993725778e-08	5.88625136703849e-06	169887	0.00176432235751656	0.00116298615407952	0.369484519490708	0.00152046302177688	0.621499172430854	0.00633285890258075
2.91588290434493e-05	0.000182905058254494	6.1523880730768e-07	4.96753071028911e-06	9.13867758670291e-08	0.000217738043591408	4593	0.0632403366993356	0.133917015889822	0.840023430162354	0.00282559169339372	0.022814252522682	0.000419709731747748
4.88129307900028e-06	0.000106282220405495	5.22424799112325e-07	1.46587257229576e-05	5.00611932813755e-08	0.000126394725199846	7912	0.0372108228054044	0.0386194366203362	0.840875441894026	0.00413328007388207	0.115975771139027	0.000396070272728726
4.74842477299537e-07	1.46032894047985e-05	8.25524958982824e-08	3.26564548015829e-06	9.39075185692991e-09	1.84357206100116e-05	54243	0.00551550063046413	0.0257566540166416	0.792119262041114	0.00447785566100692	0.177136850207248	0.000509378073989157
6.08748107452922e-06	4.85031336451031e-05	1.97906244046314e-07	2.0281639522493e-06	5.15944609524787e-08	5.68682793768804e-05	17584	0.0169162547579538	0.10704528326215	0.852903132933926	0.00348008144812576	0.0356642397918907	0.000907262563907538
1.08092120447625e-05	6.49882093995907e-05	3.90121276721887e-07	3.01684329463928e-06	3.72074091620182e-08	7.92415934248764e-05	12620	0.0234930583262015	0.136408312574001	0.820127493539131	0.00492318818767487	0.0380714617696241	0.000469543929568908
6.04883981166392e-08	3.97144812391937e-06	2.13599097528588e-08	1.80356989558558e-06	1.70720983469521e-09	5.85857353720914e-06	170690	0.00175603357527054	0.0103247655308009	0.677886536491484	0.00364592329808564	0.307851371008778	0.00029140367085133
3.26457649877702e-06	5.33846348355995e-05	3.08479911528906e-07	6.4913717062714e-06	2.04066508069417e-08	6.34694696029837e-05	15756	0.018861302052644	0.0514353833299333	0.841107309853584	0.00486028815836211	0.10227549949411	0.000321519164010509
4.68110657547358e-05	0.000254571538160617	1.0561345766014e-06	7.39475599952136e-06	5.14201415402635e-07	0.000310347695906878	3222	0.0889147058128728	0.150834262255267	0.820278486091944	0.00340306884997237	0.0238273268886784	0.00165685591413872
1.55384868660168e-05	0.000240715479648599	1.08909335654995e-06	2.17734348232326e-05	4.37227765174188e-07	0.000279553722459573	3577	0.0804564206696921	0.0555831871216233	0.861070557496905	0.00389582849038057	0.0778864063467491	0.00156402054434248
6.18126955542425e-05	0.000253618721535746	1.22020229488101e-06	6.44361602819911e-06	4.19399404968564e-09	0.000323099429407118	3095	0.0923945227133475	0.191311682808192	0.784955646629063	0.00377655354303799	0.0199431365138064	1.29805058999378e-05
1.85118486098739e-08	1.48080212245168e-06	6.41484071662554e-09	6.59824817108454e-07	4.02387563181455e-08	2.20579238520478e-06	453352	0.000661519544786771	0.00839238032284497	0.671324342392363	0.00290817973606795	0.299132783998254	0.0182423135504704
1.70496637980919e-05	0.000151637816249455	6.85809347456052e-07	7.85277213459628e-06	5.10585277848669e-08	0.000177277120057384	5641	0.0517981245883316	0.0961752074524507	0.855371613665487	0.00386857225136588	0.044296591303234	0.000288015327462109
2.21960552204131e-05	0.000238620670677019	6.85638591195294e-07	9.50138462017312e-06	5.33597702561876e-07	0.000271537346811362	3683	0.0782417263880187	0.0817421819910202	0.878776615736727	0.00252502500759724	0.0349910785081573	0.00196509875649838
1.80969707326773e-06	4.21893216238772e-05	1.32817661299393e-07	3.9849466799319e-06	3.27673054854697e-08	4.81495503438617e-05	20769	0.0143413813411843	0.03758492156923	0.876214239231326	0.00275844032500555	0.0827618669639335	0.000680531910505099
2.56107772698698e-06	5.05778060971729e-05	2.95530565940313e-07	7.51129715258349e-06	1.19476712093751e-07	6.10651882547774e-05	16376	0.0181533226306244	0.0419400611081653	0.82825923480578	0.00483959149863413	0.123004568842803	0.00195654374461711
4.1507533282904e-06	5.58960718985183e-05	3.04796700864648e-07	5.28120973017086e-06	8.48543442674228e-08	6.57176860021116e-05	15217	0.0195228652928636	0.0631603694651852	0.850548388096353	0.00463797068044749	0.0803620768083825	0.00129119494963192
2.37670145935016e-06	3.01847243259433e-05	7.46938785631739e-08	1.22013503203637e-06	4.74556216622771e-08	3.39037103175553e-05	29495	0.0101197329272706	0.0701015150580588	0.890307404210969	0.00220311812080631	0.0359882449622215	0.00139971764794441
8.59565951563556e-06	7.31502911705212e-05	3.02016052787344e-07	3.30658904019753e-06	5.91086504625677e-08	8.54136644296042e-05	11708	0.0252996550305389	0.10063564855855	0.856423754431117	0.00353592197225372	0.0387126470018475	0.000692028036231645
3.48477827147931e-06	7.68393315569296e-05	2.8068439225743e-07	7.97086458966834e-06	1.11485192711346e-07	8.8687144003046e-05	11276	0.0262564669297028	0.039292935979082	0.866408907634803	0.0031648825251131	0.0898762123785898	0.00125706148241189
4.83835328850498e-06	5.45647638552634e-05	2.2999431333025e-07	3.33689043201262e-06	4.21988252629669e-08	6.30122007143742e-05	15870	0.0187266910463176	0.0767843883192809	0.865939663059827	0.0036499965200832	0.0529562591717482	0.000669692929060651
1.55488063816995e-07	5.21616472926457e-06	2.24916201008588e-08	9.70275074792295e-07	1.55419674072385e-09	6.36597368471545e-06	157085	0.00190797568013823	0.0244248675093203	0.819382075327842	0.0035330997605065	0.152415816157378	0.000244141244952904
1.22375372558024e-05	9.47912373763653e-05	4.10979975456661e-07	4.09596702439452e-06	1.81770029930052e-08	0.000111553898635012	8964	0.0329141776893951	0.10970066851578	0.849734868402121	0.00368413816536639	0.0367173812346616	0.000162943682071369
2.24032930798911e-06	6.80872060345707e-05	2.89369078018631e-07	1.13304281928042e-05	2.05681741166358e-07	8.2153014354549e-05	12172	0.0243456615561238	0.0272702021415854	0.828785243846632	0.00352231844798532	0.137918593515087	0.0025036420487104
1.03867619358567e-08	2.75094229405719e-06	1.35436901956803e-08	4.61526619717622e-06	5.4192107275759e-08	7.44433105064071e-06	134330	0.00223081565190852	0.00139525793052456	0.369535190649592	0.00181932938010792	0.619970574357921	0.00727964768185516
8.68441530667569e-06	0.000171697308964586	8.33209653441607e-07	2.12517562504174e-05	1.79281762610513e-07	0.000202645971937731	4935	0.0589885317987762	0.0428551094484337	0.847277186527768	0.00411165169223119	0.10487134803226	0.000884704299306784
1.20534102347624e-05	0.000140176619934066	7.06093880347237e-07	1.05749382672672e-05	6.16798944384878e-08	0.000163572742210882	6113	0.0478910776546522	0.0736883790773822	0.856968086732614	0.00431669647890921	0.0646497584153338	0.000377079295760468
8.45601367687902e-05	0.000361942269873649	1.06118291616497e-06	5.84897946769852e-06	2.5804990549135e-07	0.000453670618931794	2204	0.127272634109089	0.186391036227769	0.797808486531204	0.00233910434549105	0.0128925683604339	0.000568804535102913
5.38660661421707e-05	0.000365461109682892	1.76473264075835e-06	1.5432066688468e-05	4.90716956166857e-07	0.000437014692110456	2288	0.122898943298596	0.123259165228605	0.836267329864785	0.00403815403147205	0.035312466530456	0.001122884344682
3.32213075581899e-05	0.000231877966320423	1.08104579588262e-06	9.71699330639744e-06	7.03607494710379e-08	0.000275967673730364	3624	0.0794663547748996	0.120381155912663	0.840235971068774	0.00391729140326365	0.035210621501602	0.000254960113697173
3.15420377642483e-06	6.39929368756486e-05	2.60649575045356e-07	6.807781272029e-06	7.18484771981005e-08	7.42874199763459e-05	13461	0.0220405322524256	0.0424594605308566	0.86142360168148	0.00350866371625708	0.0916411052395775	0.000967168831828835
5.55761245349669e-08	4.81208213538039e-06	1.64980801644604e-08	1.83739537017882e-06	1.88006378655709e-08	6.74035234812421e-06	148360	0.0020200694271657	0.00824528476622344	0.713921452002366	0.00244765841789438	0.272596338482239	0.00278926633127762
4.7194624396273e-09	2.40817082524236e-06	7.1415007935434e-09	4.69095065780437e-06	1.84624711166082e-07	7.29560715744598e-06	137069	0.00218629669537762	0.000646890976690071	0.33008504614788	0.00097887682812728	0.642982901432231	0.0253062846150716
7.9760321364506e-05	0.000263281762676165	1.3475357469032e-06	5.72392152266132e-06	9.73052328479428e-08	0.000350210846543084	2855	0.0997489907757074	0.22774943195454	0.751780720885742	0.00384778415690053	0.0163442154323942	0.000277847570423471
1.09960664148015e-05	0.000154627288992785	5.27921265978709e-07	9.56545816173751e-06	3.66746521674151e-07	0.000176083481356977	5679	0.0514584606283671	0.0624480293668716	0.878147613854287	0.00299813055665594	0.0543234270927737	0.00208279912941203
2.55644792640763e-05	0.000181086443922975	7.21035516396006e-07	6.57513789660472e-06	7.2842726139302e-08	0.000214019939326191	4672	0.0621946368301205	0.119449053880504	0.846119499393831	0.00336901093732704	0.0307220809299616	0.000340354858377384
1.38726513667694e-05	0.000103576380309856	3.41937414253076e-07	3.28493737991094e-06	3.7414833465356e-08	0.000121113321304254	8257	0.0356839610202012	0.114542737474099	0.855202212229459	0.00282328492498426	0.0271228411915044	0.000308924179953455
3.64937624469626e-07	1.73074243186349e-05	6.46620107725241e-08	3.94604777827545e-06	7.72777499514936e-09	2.16907995071476e-05	46102	0.00648618373313259	0.0168245354141681	0.797915462402927	0.00298108010040001	0.181922652365817	0.000356269716688077
3.50461256230874e-05	0.000192207699873965	9.25666556135308e-07	6.53408589113563e-06	3.26363182089587e-07	0.000235039941126413	4255	0.0680911506469177	0.149107106882053	0.81776611648566	0.00393833725323073	0.027799895880766	0.00138854349829018
1.30018017112909e-06	3.84520432690654e-05	1.14967923725249e-07	4.3765297983621e-06	3.27140860605343e-07	4.45708620228871e-05	22436	0.0132825544776611	0.029171079761963	0.862717065003595	0.00257944133246095	0.0981926218100684	0.00733979209191324
2.89326042921616e-06	4.71244213266928e-05	1.85823211567209e-07	3.89434495661793e-06	5.00393764714431e-08	5.41478893005655e-05	18468	0.0161135713258636	0.0534325615751367	0.870291011069948	0.00343177202228025	0.0719205311032735	0.000924124229361615
1.40615798440079e-05	0.000176819677182757	7.27154081359155e-07	1.17823150289927e-05	1.87176717548304e-07	0.000203577902854665	4912	0.0592516357615315	0.0690722305654483	0.868560264661873	0.00357187136306376	0.0578761980734428	0.000919435336171676
1.20773400110043e-05	0.000126150887172817	5.90935100903153e-07	7.94644314568696e-06	1.87469777284342e-07	0.000146953075207696	6805	0.0431313628057239	0.0821850103778692	0.858443329576615	0.00402125032135568	0.0540746978888048	0.00127571183535548
5.49981381183236e-06	2.23778608737986e-05	8.43109086569292e-08	4.41101061960799e-07	5.13181492103113e-09	2.84082184711697e-05	35201	0.0084863723093408	0.193599391577965	0.787724893643328	0.00296783512639108	0.0155272342195078	0.000180645432808087
7.6753633333993e-05	0.000302823172256224	1.23352708469193e-06	6.26469951836672e-06	8.46284823105105e-08	0.000387159660675587	2583	0.109676489978647	0.198248012719247	0.782166126832025	0.00318609403298744	0.0161811783475451	0.000218588068196039
4.59995176686868e-06	4.96818424070991e-05	1.82867917271177e-07	2.54072851930446e-06	3.62690599900333e-08	5.70416596705335e-05	17531	0.0169673905450295	0.080641969280654	0.870974699790577	0.00320586599912069	0.0445416303448993	0.000635834584749453
1.09615661823703e-05	0.000110185363340342	4.18289129407057e-07	5.4119235024448e-06	1.04809604012047e-07	0.000127081951758576	7869	0.0374093237880329	0.0862558847317243	0.867041793233287	0.00329149122765836	0.0425860905309834	0.000824740276346706
9.2810722455914e-07	1.2918210566014e-05	3.93116661337888e-08	7.03635560116317e-07	1.98993303600121e-08	1.46091643471832e-05	68450	0.00437319094850619	0.0635291110773277	0.884253901114112	0.00269089081343441	0.0481639841536852	0.00136211284144044
0.000370301770641149	0.000705010598243667	3.09280089535378e-06	7.58082616964853e-06	4.31280870103986e-09	0.00108599030875852	921	0.278176137099742	0.340980732198679	0.649186822900491	0.00284790837488172	0.00698056521177869	3.97131416943321e-06
1.72275506147085e-06	4.31305290705369e-05	1.41905076596081e-07	4.57268409295519e-06	1.1333255650395e-07	4.9681205858063e-05	20128	0.0147942062850646	0.0346761925705403	0.86814577717294	0.00285631304927457	0.0920405214402233	0.00228119576702176
1.35753459889543e-05	7.27093324071823e-05	3.44853473224619e-07	2.3756709714672e-06	6.86451849793014e-08	8.90738480258077e-05	11227	0.0263694355798999	0.152405518452746	0.816281479005105	0.00387154569907773	0.0266708020829962	0.000770654760075175
6.5245358127507e-07	1.53631116193346e-05	5.17160956157935e-08	1.56623215045594e-06	5.41529405840423e-08	1.76876663872655e-05	56537	0.00529229305541701	0.0368874879811626	0.868577645177408	0.00292385069253835	0.0885493945986889	0.00306162155020238
6.32204320391173e-05	0.000531580173351811	2.44686467534338e-06	2.65713800288807e-05	6.35411290404205e-08	0.000623882391224192	1603	0.170741313471781	0.101333893901165	0.852051894442373	0.00392199669322626	0.04259036703495	0.000101847928286194
6.06725966096063e-12	2.97168427497434e-08	1.37189065032684e-10	8.64045903306214e-07	8.01929112350075e-09	9.01925293504152e-07	1108739	0.000270541107212141	6.72700910447712e-06	0.0329482308166431	0.000152106905107049	0.958001632207509	0.00889130306163638
5.52029530308992e-05	0.000266133836657545	1.61850309152084e-06	1.00449824078201e-05	2.35955082656849e-07	0.000333236230270442	3001	0.095151298336103	0.165657116532913	0.798634159441669	0.00485692414119353	0.0301437283685148	0.000708071515709312
4.7762273155352e-06	5.01938600329544e-05	1.79686024813443e-07	2.42913834291637e-06	2.65383436064603e-08	5.76054500598258e-05	17359	0.0171336533160605	0.0829127679859263	0.871338735845754	0.00311925390092138	0.042168550725558	0.000460691541840208
6.43939799319926e-06	5.64678488804294e-05	4.27735923174904e-07	4.82490645418537e-06	2.49275182250431e-07	6.84091644332394e-05	14618	0.0203142787320149	0.0941306336153759	0.825442750956803	0.00625261142594911	0.0705301182109015	0.00364388579097028
5.01876929760118e-07	2.45464148099585e-05	1.06776354120011e-07	6.7224832539515e-06	2.02680378006821e-07	3.20802317257969e-05	31172	0.00957805926775712	0.0156444296927113	0.765157029405738	0.0033284159239457	0.209552203718831	0.00631792125877439
3.39144123679328e-07	1.86045875191097e-05	5.74100382399539e-08	4.05331024277934e-06	5.49707212429918e-07	2.36041591362382e-05	42365	0.00705631776695181	0.0143679815799351	0.788191073095547	0.00243220010120231	0.17172017098277	0.0232885742405449
2.38873095689505e-05	0.000130399167014515	5.97084798889438e-07	4.19368000810186e-06	2.60350003027382e-08	0.00015910327639076	6285	0.0466133896333905	0.150137131747576	0.819588194364101	0.0037528127165841	0.0263582253190193	0.000163635852719939
3.39900255959242e-06	9.24404001199268e-05	3.77195396189829e-07	1.3222451314303e-05	6.09538161735148e-07	0.000110048587551747	9087	0.0324773011430214	0.0308863805997886	0.839996243263543	0.00342753509682679	0.120151031544004	0.00553880949583773
6.1710369842367e-07	2.50663740845493e-05	9.97269280087428e-08	5.21351089453726e-06	8.69324096643164e-08	3.10836480151833e-05	32171	0.0092818941316386	0.019853001105991	0.80641673951221	0.00320834053840881	0.167725194030979	0.00279672481241111
9.58240223276676e-07	2.27985596162232e-05	9.02190857940981e-08	2.76127954483686e-06	5.87148549021679e-09	2.66141699556211e-05	37574	0.00795256692011703	0.0360048885565296	0.856632374943109	0.00338988914343516	0.103752232342443	0.000220615014483166
7.73793522567582e-07	3.83139949373657e-05	1.39369989010216e-07	8.88930661763893e-06	3.5851948786862e-07	4.8474984554451e-05	20629	0.0144376114030488	0.0159627389194605	0.790386944720494	0.00287509094208507	0.183379256318354	0.00739596909960646
1.81099143549672e-05	0.000241380674682694	1.16849674431923e-06	2.00888100360775e-05	5.21062260298252e-07	0.000281268958078356	3555	0.0809296017721012	0.0643864665290299	0.858184551654114	0.00415437505902698	0.0714220658167374	0.00185254094109132
1.64498691985506e-07	2.15090063485852e-05	1.04103144058122e-07	1.75504128662069e-05	4.08233282636171e-07	3.97362543334719e-05	25166	0.0118503382003197	0.00413976341617435	0.541294259093442	0.00261985297316841	0.44167255219683	0.0102735723203859
5.73501329944987e-07	2.49500940031543e-05	1.16892867549315e-07	6.54544288046898e-06	1.23104725935482e-07	3.23090358070531e-05	30951	0.00964604289784987	0.0177504934956862	0.772232701469466	0.00361796211584245	0.202588616991167	0.00381022592783807
3.18039984060647e-05	0.000189875776109876	1.1093607557692e-06	8.52499604519965e-06	2.81791351963271e-08	0.000231342310452106	4323	0.0670565792566119	0.137475926232046	0.82075680725591	0.00479532150258726	0.0368501379126865	0.000121807096770398
7.22677553106624e-07	1.57552533849062e-05	3.44488169797831e-08	9.65935818333605e-07	4.57747224397115e-08	1.75240902957659e-05	57064	0.00524347787857948	0.0412390909262339	0.899062554403346	0.00196579773319854	0.0551204543020981	0.00261210263512346
2.20278033588069e-05	0.000210098762740966	1.38852046530652e-06	1.70613987863986e-05	5.14504204392005e-08	0.000250627935771917	3990	0.0724400073227184	0.0878904551919271	0.838289483149099	0.00554016638659999	0.0680746092164491	0.000205286055924838
1.5662578691519e-05	0.000175177625112739	5.82939333763396e-07	8.39911782212336e-06	3.62761243827866e-08	0.000199858537084527	5004	0.0582011417117174	0.0783683245159288	0.876508092514706	0.00291675973549656	0.0420253142279885	0.000181509005879714
1.89094081108502e-06	3.42179477881246e-05	1.70884197491994e-07	3.97822555883266e-06	2.41992033401172e-08	4.02821975588743e-05	24825	0.0120121735059935	0.0469423448986694	0.849455835623501	0.00424217663999683	0.0987589009516745	0.000600741886158243
3.57916169382312e-05	0.00023521314783282	1.01229033041509e-06	8.56639869405956e-06	1.87857299817753e-07	0.000280771311095343	3562	0.0807923411700249	0.127476047316234	0.837739250905684	0.00360539090146337	0.0305102350401841	0.000669075836433875
2.44277558693038e-06	2.26923519529277e-05	7.74731109892883e-08	9.25512813940513e-07	1.72055250698969e-10	2.61382855200386e-05	38258	0.007810923093583	0.0934558460254655	0.868165279453042	0.00296397064489537	0.0354083213771224	6.58249947446112e-06
4.03335901238688e-05	0.0001828655831397	7.65985111122067e-07	4.46877085984673e-06	4.37840143896672e-08	0.000228477713248928	4377	0.0662542979874822	0.176531835645279	0.800365079549214	0.00335255942573061	0.0195588917461634	0.000191633633613815
2.67377707045018e-06	3.34669622204755e-05	1.59470338835643e-07	2.56741518710546e-06	1.73064339491887e-08	3.8884931250816e-05	25717	0.0115979256616568	0.0687612652110339	0.860666616705751	0.0041010832141383	0.0660259669882167	0.000445067880860032
1.68190956700477e-05	0.000204693707927194	5.11365061801461e-07	8.02160718927342e-06	3.89982749603986e-07	0.000230435758597921	4340	0.0668027576618184	0.0729882192433282	0.888289687211077	0.00221912200134582	0.0348106007421792	0.00169237080207006
0.000205790844167193	0.000716625739892734	2.67147777446188e-06	1.19907573248105e-05	2.70868524323631e-08	0.000937105906011632	1067	0.245170648117304	0.219602547425028	0.76472225315784	0.00285077466412716	0.0127955199597917	2.89047932134437e-05
5.45233690542195e-08	2.84403608982668e-06	1.09260003355719e-08	7.32861860071817e-07	2.31386060979059e-09	3.64466117989807e-06	274374	0.00109280280213364	0.0149597908730008	0.780329350095092	0.00299780961693603	0.201078186393258	0.000634863021713117
3.74130139385224e-07	1.38459514484523e-05	4.09328213151907e-08	1.94866768708278e-06	1.23963506356699e-07	1.63336456025922e-05	61223	0.00488814763005785	0.0229054889819483	0.847695106489571	0.00250604318907804	0.119303904008638	0.00758945733076426
5.75512766309448e-09	6.7018088576024e-07	3.14508902295607e-09	4.70921092812861e-07	7.42120666209427e-09	1.15742340192125e-06	863988	0.000347166945127264	0.00497236158655627	0.579028283554475	0.00271731936449137	0.406870201545228	0.00641183394924931
1.29265365068464e-06	3.32142988730664e-05	1.0410255079308e-07	3.44205615636968e-06	1.07203393098947e-08	3.80638315702237e-05	26272	0.0113544133134462	0.0339601558056455	0.872594731084535	0.00273494670658737	0.0904285253054321	0.000281641097799542
5.97814123447755e-06	0.00012506484564815	6.82175192001606e-07	1.83967920637846e-05	1.02696319077985e-07	0.000150224650457492	6657	0.044070181841033	0.0397946756159646	0.832518799459873	0.00454103364477215	0.122461872986619	0.000683618292771759
1.13419519835988e-05	0.000129283614808447	6.1336472977022e-07	9.00235858927245e-06	3.54174744497642e-07	0.000150595464855586	6640	0.0441765336838599	0.0753140341541838	0.858482789853093	0.00407292962213974	0.0597784176163957	0.00235182875418778
8.3631343620684e-07	1.55053219367352e-05	6.71227682247071e-08	1.60047950512772e-06	3.3824753256388e-10	1.8009575893827e-05	55526	0.00538835189167464	0.0464371532754137	0.860948754603922	0.00372705990526485	0.0888682506774797	1.87815379194919e-05
3.72265701155337e-05	0.000218045167360587	5.97812000436095e-07	4.50771272329336e-06	6.85008001670741e-08	0.000260445763000017	3840	0.0751686713166051	0.142934059232637	0.837199902386481	0.00229534162333851	0.0173076830714004	0.000263013686143435
2.28152136033121e-06	3.12331114258234e-05	1.23971767681692e-07	2.18294376292994e-06	1.9062180787952e-07	3.60121701246457e-05	27768	0.0107456936438264	0.0633541758920494	0.867293232196754	0.00344249644641242	0.0606168346804514	0.00529326078433311
4.20756827466186e-05	0.000289842365589036	1.03587760455315e-06	9.19283233087857e-06	4.08293333581068e-08	0.000342187587604445	2922	0.0975787445321117	0.122960867871269	0.847027700853026	0.00302722144834366	0.0268648912581397	0.00011931856922088
4.21463414553389e-07	3.15162129430266e-05	1.30792255130803e-07	1.26044122860045e-05	8.69081308561049e-08	4.47597890295714e-05	22341	0.013338480662735	0.00941611709284289	0.70411888943902	0.00292209275259079	0.281601244315006	0.00194165640054039
2.31784674229821e-06	5.06447000733654e-05	2.64631158638193e-07	7.44238541267566e-06	2.17465952762106e-07	6.08870293397395e-05	16424	0.0181008406063431	0.0380679886575679	0.831781425741373	0.00434626490252292	0.122232690498799	0.00357163019973731
1.39674795247503e-05	0.000100073222384606	4.12134972944297e-07	3.79921111441324e-06	5.10863699861938e-08	0.0001183031343667	8453	0.03487054831898	0.118065168767682	0.845905080371013	0.00348371981140259	0.032114205044111	0.000431826005791555
4.83524144713199e-05	0.00023879016230987	1.26715171279964e-06	8.05527694239733e-06	1.51534252502232e-07	0.000296616539688889	3371	0.0851527446841316	0.163013210665983	0.805046686069256	0.00427201974012882	0.0271572075881076	0.000510875936524548
1.53668148926502e-06	3.07900107623395e-05	1.50801854022056e-07	3.88725538162177e-06	2.44443229434076e-07	3.66091927166824e-05	27316	0.010922866361233	0.0419752902271666	0.841045881580142	0.0041192346192692	0.106182493880844	0.00667709969257765
1.75138281178744e-05	8.20155409887009e-05	2.00065791612776e-07	1.20503178775193e-06	1.22632256138047e-07	0.000101057098942078	9895	0.0298636609755332	0.173306262511183	0.811576245976633	0.00197973020903208	0.0119242665816342	0.00121349472151714
1.10738362593672e-06	2.7118564654263e-05	1.33079434412615e-07	4.19285895484199e-06	4.21736657504141e-08	3.25940603352047e-05	30680	0.0097307245761763	0.0339750130713428	0.832009402184616	0.0040829351435199	0.128638743124412	0.00129390647610916
4.21294778591973e-08	4.4063004702467e-06	2.08443928566862e-08	2.80427563461241e-06	1.72818936073209e-08	7.29083186918231e-06	137159	0.0021848672295357	0.00577841851452847	0.604361827197214	0.00285898690721337	0.38463040774069	0.0023703596403546
3.31994724539919e-05	0.000177151648352666	8.1737028173105e-07	5.61287742127211e-06	7.04706751956881e-07	0.000217486075261618	4598	0.0631695084789945	0.152651025653278	0.814542485718072	0.00375826489465048	0.0258079852446658	0.00324023848933398
1.42859528495397e-05	0.000100898532667209	5.36834836920442e-07	4.87829497576923e-06	4.59328011010098e-07	0.000121058943340449	8260	0.0356682277239803	0.118008240079908	0.833466160227888	0.00443449134865422	0.0402968573916114	0.00379425095193793
9.47757572148268e-06	3.17500609369572e-05	1.34734106778187e-07	5.80383652619786e-07	3.02815191207842e-08	4.19730359369586e-05	23825	0.0125132253429128	0.225801529718211	0.7564394671056	0.00321001575822513	0.0138275356943799	0.000721451723584292
1.73086436154744e-06	5.62870984326204e-05	1.67492274593723e-07	7.0158290154674e-06	1.4871937161363e-07	6.53500034558426e-05	15302	0.0194147009401767	0.0264860638104938	0.861317451507924	0.0025630033012454	0.10735774513322	0.00227573624711621
7.7038603625169e-08	1.06098174711051e-05	5.12915530887549e-08	9.0953925930634e-06	3.82184506930686e-08	1.98717586715755e-05	50323	0.00594385183689472	0.00387678840601887	0.533914367945771	0.00258112801873556	0.457704461058769	0.00192325457070572
7.53880831938446e-07	4.14916633695059e-05	1.54707089262808e-07	1.09724511528465e-05	1.38733287285306e-07	5.3511435730839e-05	18688	0.0159256838663344	0.014088219118815	0.775379370835943	0.00289110331557875	0.205048715344466	0.00259259138519718
1.80158108706598e-06	4.55513137136456e-05	1.7281214533167e-07	5.62424500819291e-06	5.56659408257101e-08	5.32056178950619e-05	18795	0.0158353906632024	0.0338607304705917	0.856137293687427	0.00324800560859023	0.105707728444874	0.00104624178851753
7.79972568564665e-08	1.59711864889258e-05	6.0258736664636e-08	1.59164394096722e-05	1.26677428239784e-07	3.21525593203589e-05	31102	0.00959955017574576	0.00242584909273704	0.496731421277959	0.00187415054783774	0.495028692773268	0.00393988630819732
3.21408796833005e-05	0.000226839577843497	1.04083938254199e-06	9.45980142934157e-06	2.19564687175269e-08	0.000269503054807399	3711	0.0776788647406386	0.119259797282335	0.84169575742141	0.0038620689597965	0.035100906132964	8.14702034944211e-05
5.53243728181962e-06	0.000142988615027189	6.16830441676245e-07	2.05732620697062e-05	3.24691260671396e-07	0.000170035836081063	5881	0.0497356673006746	0.032536889924675	0.840932231244601	0.00362764965252488	0.120993683119234	0.0019095460589649
1.19743504513542e-06	2.57154451558737e-05	9.65474190189471e-08	2.66726414777973e-06	3.08875536524167e-09	2.96797805231731e-05	33693	0.0088645424892122	0.0403451448773516	0.866429761358778	0.00325296943970208	0.0898680549776036	0.000104069346565082
7.92566842821085e-06	0.000120598596687615	5.13132215472322e-07	1.00571569347299e-05	1.47011813049347e-07	0.000139241566079078	7182	0.0409148123003799	0.056920276404459	0.866110602484356	0.00368519422699472	0.072228122807943	0.00105580407624729
7.44841658541539e-06	0.000111261800262372	4.67843396910053e-07	9.00009379037707e-06	1.83837937530238e-07	0.000128361991972605	7790	0.0377789464552052	0.0580266515886187	0.866781502472458	0.00364471904588315	0.0701149433104614	0.0014321835825785
6.15459604998343e-06	0.00011056192269031	4.99601228776762e-07	1.15620329562816e-05	5.04966392593908e-08	0.000128828649564611	7762	0.0379136626768698	0.0477735043469251	0.858209125563022	0.00387802892031558	0.0897473737041922	0.000391967465544731
4.89863302236434e-05	0.000224580169211842	7.55497567950009e-07	4.45779320983355e-06	1.16998742037259e-07	0.000278896788955306	3586	0.0802751284886021	0.175643220587576	0.805244728894427	0.0027088786887076	0.0159836663108657	0.00041950551842319
3.33534312427518e-06	6.35079555676386e-05	2.67353624185934e-07	6.55301178709684e-06	2.18658329082751e-07	7.38823224322793e-05	13535	0.0219216655298775	0.0451439940498942	0.859582556109415	0.00361864131208099	0.0886952598587213	0.00295954866988884
0.000159198860401906	0.0005841348551116	2.31753563873673e-06	1.09565598753763e-05	2.49324231111176e-07	0.00075685713525873	1321	0.203193255979159	0.210342022272782	0.7717901145398	0.0030620516485512	0.0144763910716529	0.000329420467213994
1.80905967475641e-05	0.000135671994034694	5.83599552571441e-07	5.63296015425873e-06	1.32170828555113e-07	0.000160111321317643	6246	0.0469017090140287	0.112987617606842	0.847360404736999	0.00364496119180506	0.0351815231296702	0.000825493334683686
6.93255559395727e-07	1.18237336510522e-05	3.92900181227857e-08	8.61737541200313e-07	1.52702780061656e-09	1.34195437975717e-05	74518	0.00401779712055905	0.0516601435826138	0.881083129904296	0.0029278207005737	0.0642151144777551	0.000113791334761535
4.57190596584976e-05	0.000305192111536246	8.61008820189497e-07	7.40479080997581e-06	2.08136265520587e-07	0.00035938510709043	2783	0.102224202372327	0.127214675167365	0.849206340260095	0.00239578325089817	0.0206040558272566	0.000579145494385261
8.24293923198494e-05	0.00033706661586448	1.20836638711675e-06	6.36170811642928e-06	6.93935148028841e-08	0.000427135476202678	2341	0.120294439081948	0.192981845134156	0.78913280362725	0.00282900029250526	0.0148938884051172	0.000162462540971325
5.48371571229512e-07	2.86745214778805e-05	1.27914032947452e-07	8.61256147587965e-06	5.1053050572357e-07	3.84738990636607e-05	25992	0.0114760339119554	0.0142530802589608	0.745298037779699	0.00332469638015631	0.223854656935833	0.0132695286453505
4.69706565915007e-05	0.000345463236251936	1.54029663336638e-06	1.46024553340379e-05	2.13471184425476e-07	0.000408790115995267	2446	0.115437501369039	0.114901644520301	0.845087057476547	0.00376794000905886	0.0357211555824578	0.000522202411635481
6.11099386219708e-05	0.000339817951470145	1.39738845607454e-06	1.00095692608601e-05	1.04831769147323e-07	0.000412439679578198	2425	0.116405848907835	0.148166972403014	0.823921577617549	0.00338810382527609	0.0242691713636692	0.000254174790491872
4.97631455434909e-06	3.97438777524902e-05	1.41318632354222e-07	1.45158823699176e-06	3.70604007383335e-08	4.63501595769236e-05	21575	0.0138091370429815	0.107363482666986	0.857470138512264	0.0030489351847794	0.0313178692423415	0.000799574393629159
4.71101410400376e-05	0.000260832780995603	8.15383860684315e-07	5.81273777408632e-06	5.1462669427426e-08	0.000314622506339839	3178	0.0900827367546579	0.149735445146927	0.82903408287602	0.00259162597796987	0.0184752764247822	0.000163569574300698
3.86920830292593e-07	6.85186748456316e-06	2.53935908731885e-08	5.78239589004762e-07	3.05287796890575e-08	7.87295027442277e-06	127017	0.00235910730202915	0.0491455955907154	0.870304935981008	0.00322542248941746	0.0734463662095411	0.00387767972931797
4.07302834934721e-05	0.000159692498322528	4.81358185098536e-07	2.42801201412913e-06	6.39642697375073e-08	0.000203396116284965	4917	0.0592003192945812	0.20025103840433	0.78513051890722	0.00236660460332554	0.0119373568113139	0.000314481273811005
1.1388377490892e-06	3.66491566780016e-05	1.08517322624556e-07	4.49528225215703e-06	1.17678551723996e-07	4.25094725535963e-05	23524	0.0126721364876007	0.0267902112324104	0.862140941217136	0.00255277979485011	0.105747777662716	0.00276829009288755
7.62449980443015e-06	0.000132607611029693	7.43546356374257e-07	1.66651207357776e-05	4.84717003921342e-09	0.000157645625096314	6343	0.0461963208278554	0.0483648042866521	0.841175332006047	0.00471656828992232	0.105712548163617	3.0747253761416e-05
7.02745631156826e-05	0.000186342983588322	8.65968423421125e-07	2.95375632618182e-06	1.17043562768972e-08	0.000260448975809884	3840	0.0751695629405685	0.269820846471594	0.715468290896039	0.00332490623442975	0.0113410172453046	4.49391526324945e-05
1.77753738537693e-05	0.000101785084830308	4.68994895934964e-07	3.45485331330162e-06	6.5010955276351e-08	0.000123549317848591	8094	0.0363885108967846	0.143872699285584	0.823841738689693	0.00379601364136803	0.0279633540149168	0.000526194368438536
1.49206645455685e-05	0.000176680188694813	5.62057203032287e-07	8.57497016051486e-06	4.63537548431367e-08	0.000200784234358771	4980	0.0584627039782405	0.0743119328727152	0.879950506368501	0.00279930944193544	0.0427073877981509	0.000230863518697935
1.93929133636927e-05	0.000168452103628051	6.46342284779083e-07	7.22893116493144e-06	1.84828173499517e-09	0.000195722138723189	5109	0.057031488216544	0.0990839027725945	0.860669644869831	0.00330234632114463	0.036934662640057	9.44339637331064e-06
2.53751987955064e-05	0.000195203763291985	9.47648267278964e-07	9.38684852697945e-06	1.93463191389138e-07	0.000231106922073138	4327	0.0669906804806222	0.109798523418852	0.844646977861651	0.00410047548025871	0.0406169077186221	0.000837115520615658
9.02640407777135e-05	0.00035763279473046	1.83611007915754e-06	9.36652064867085e-06	5.60038373588938e-08	0.000459155470073361	2178	0.128708141844315	0.196587096660945	0.778892593119537	0.0039988853423965	0.0203994534730781	0.000121971404043049
1.38198014755674e-08	3.16637778210252e-06	1.56386476454417e-08	4.61017999498132e-06	1.00850171747275e-08	7.81610124337958e-06	127941	0.00234209254803508	0.00176811955797951	0.405109617123309	0.00200082460020436	0.589831151289942	0.00129028742856546
2.12587104358969e-05	0.000173141528893427	1.10654406707648e-06	1.16034047852809e-05	2.33794827538044e-07	0.000207343983009219	4823	0.0603141338558953	0.102528706776852	0.83504486785965	0.0053367551400191	0.0559621003555475	0.00112756986793124
1.86796302825845e-06	5.47801297579978e-05	2.46773764312427e-07	9.31952161692657e-06	5.51293902768179e-08	6.62695175577721e-05	15090	0.0196851800354071	0.0281873642226233	0.826626355175166	0.00372378996266716	0.140630593980136	0.000831896659406906
1.61391125874406e-06	6.58289520668458e-05	2.23668410017414e-07	1.17612503817908e-05	1.22032428146861e-07	7.95498145455449e-05	12571	0.0235833553397711	0.0202880580924552	0.827518611362149	0.00281167732816469	0.147847615346194	0.00153403787103731
4.02770298309886e-05	0.000193947200713222	1.03519971878859e-06	6.41500984825899e-06	1.08775400287769e-07	0.000241783215511546	4136	0.069974928815821	0.166583233438159	0.802153285549139	0.00428152018988741	0.0265320726862144	0.00044988813660051
8.37227752993241e-07	3.31661177416641e-05	1.81065774798662e-07	9.23419771457345e-06	4.28360698640293e-07	4.38469696826698e-05	22807	0.0130682385723178	0.0190943127667076	0.756406154899521	0.00412949346577597	0.210600590677153	0.00976944819084271
1.89575514316044e-05	0.000112958961212599	4.20827410973372e-07	3.22610136271811e-06	6.84263601148531e-08	0.000135631867778009	7373	0.0398755043728919	0.139772103283518	0.832834960272613	0.00310271780421211	0.0237857180290278	0.000504500610629705
1.40424769228216e-05	0.000246533454611705	1.15734165051288e-06	2.62375331945486e-05	8.42596459944674e-09	0.000287979232344187	3472	0.0827784307789	0.048762116658601	0.856080671529302	0.00401883719562682	0.0911091156850853	2.92589313849416e-05
1.32977079320671e-05	0.000231627601129437	9.3429950806124e-07	2.10088300918713e-05	1.49940480429982e-07	0.000267018379141867	3745	0.0769909231638509	0.0498007214889206	0.867459393146767	0.0034990082370504	0.0786793409479476	0.000561536179314152
6.52215469164447e-05	0.000370970756871318	1.38515455719653e-06	1.01509371283546e-05	1.3053978494352e-07	0.000447858935258257	2233	0.125749014867245	0.145629665463378	0.828320543961902	0.00309283671296585	0.0226654786344746	0.000291475227279421
1.21801058256951e-08	2.54558335339187e-06	9.63891774699651e-09	2.59142600119494e-06	3.64787936553172e-08	5.19530717181482e-06	192481	0.00155738221996626	0.00234444382649281	0.489977448725645	0.00185531238639533	0.498801305773361	0.00702148928810584
6.01026317378866e-06	7.30230469743812e-05	2.98161622994694e-07	4.66172125615298e-06	1.09826331665281e-08	8.40041756604841e-05	11904	0.0248873841931435	0.0715471954403799	0.86927877573033	0.00354936669100546	0.0554939230044236	0.000130739133860633
8.9340785631939e-08	1.02806041546918e-05	4.34311890847676e-08	6.43320106194238e-06	2.16127703914004e-07	1.70627048952649e-05	58607	0.00510577612651875	0.00523602712350326	0.602519015466581	0.00254538710898178	0.377032897271033	0.0126666730299006
1.66892033402094e-05	7.76976072290087e-05	3.65372616297599e-07	2.18780423731993e-06	3.51965028889669e-08	9.69751839257246e-05	10312	0.0286748112642289	0.172097671430992	0.801211238624915	0.00376769191360798	0.022560454631317	0.000362943399168232
1.88317701695945e-06	3.37061959868068e-05	1.32256960673515e-07	3.04538437050813e-06	1.11574762641264e-07	3.88785890975892e-05	25721	0.0115960450075061	0.0484373805909593	0.866960369940403	0.00340179424571032	0.0783306298195109	0.00286982540341679
9.80768101062988e-07	2.61369599358989e-05	8.98513236539859e-08	3.08076836375307e-06	2.24017240770765e-07	3.05123649651397e-05	32774	0.00911208021196008	0.0321433000091443	0.856602232103618	0.002944751210096	0.100967865561153	0.00734185111598868
1.3648181284239e-05	0.000182940676086096	5.83214486516702e-07	1.00756666695196e-05	4.20103838471617e-07	0.000207667842364843	4815	0.0604054461855446	0.065721207139337	0.880929247411813	0.00280840056830791	0.0485181843986131	0.00202296048192938
6.92496002990071e-08	9.95778472122133e-06	3.43701787344909e-08	6.36344088471778e-06	7.52070184814337e-07	1.71769155697869e-05	58218	0.00513986438824876	0.00403155036872933	0.579719023521104	0.00200095171888402	0.370464700653862	0.0437837737374211
2.10412344002186e-07	1.02837863888729e-05	3.69662527459034e-08	2.32406859335652e-06	6.40284707563236e-08	1.29192620497338e-05	77404	0.00386830241848146	0.016286715386079	0.796004164114371	0.00286132850340821	0.179891744931701	0.00495604706444071
3.35355323555584e-06	6.00081373791146e-05	2.93707695829882e-07	6.76438887415049e-06	1.47705365121905e-07	7.05674925497727e-05	14171	0.020948462432987	0.0475226356270277	0.850365164056093	0.00416208207515272	0.0958570104978496	0.00209310774387691
7.22330666038516e-06	0.00010130060932601	4.04134368514973e-07	7.2972774984848e-06	3.11473076118657e-07	0.000116536800929513	8581	0.0343589305771768	0.0619830525874322	0.869258539088274	0.00346786907905093	0.0626177948963822	0.00267274434886066
6.90755472891743e-06	3.26808095248123e-05	9.9365309046647e-08	6.0452542812293e-07	2.19147791836044e-08	4.03141697700829e-05	24805	0.0120216502890913	0.171343097682828	0.81065317011848	0.00246477379078722	0.0149953584948076	0.00054359991309724
7.00989257524759e-07	2.96497405738228e-05	8.04161618760711e-08	4.37866130569231e-06	6.57796763712508e-08	3.48755869752872e-05	28673	0.0104083132373686	0.0200997121000854	0.850157463868137	0.00230580095850584	0.125550899223432	0.00188612384983978
4.2753294068257e-05	0.000253719674287288	9.35921720380742e-07	7.15187839142341e-06	6.52602277749671e-08	0.000304626028695124	3283	0.0873490029432572	0.140346818856524	0.832889019280804	0.00307236293756575	0.0234775682894161	0.00021423063568964
5.81757760425065e-06	5.55966077614651e-05	3.10857209410722e-07	3.82155609935235e-06	2.39646467299192e-08	6.55705633212087e-05	15251	0.0194795863693714	0.0887223978197692	0.847889738099633	0.00474080431317838	0.0582815810294598	0.000365478737959353
1.26054126123646e-06	2.01835741260458e-05	1.00320130985401e-07	2.06591720457143e-06	3.72836399354088e-08	2.36476363627745e-05	42288	0.00706926911967631	0.0533051693581	0.853513383596268	0.00424228998815809	0.0873625242235012	0.0015766328339732
1.04114019049632e-05	0.000110004677873086	3.89936501436697e-07	5.30326691937176e-06	2.20660743380213e-07	0.000126329943942238	7916	0.0371921090507497	0.0824143633731336	0.870772790997071	0.00308665142458218	0.0419794923822382	0.00174670182297481
6.5981094791183e-07	3.0182250348758e-05	1.37868476671937e-07	8.11967832665265e-06	1.29525129110839e-08	3.91125606129055e-05	25567	0.0116654227893861	0.0168695410776588	0.771676665393243	0.00352491564120314	0.207597717955942	0.000331159931953166
6.01409011609286e-07	1.79971198126494e-05	6.61222282999277e-08	2.54540856426441e-06	9.37589966123533e-08	2.13038186134354e-05	46940	0.00637083329838628	0.0282301038382858	0.844783751646261	0.00310377352998243	0.119481329166929	0.00440104181854157
8.69014834352962e-09	1.38230153117489e-06	5.53314193035946e-09	1.1318444098562e-06	4.93691249055589e-08	2.57773835621054e-06	387937	0.000773023566800202	0.00337122979242345	0.536245863682991	0.00214651029924293	0.439084287638909	0.0191521085864336
4.59197261877056e-06	4.59535647628564e-05	2.406560980461e-07	3.09784504312587e-06	7.32883296160822e-08	5.3957326852415e-05	18533	0.0160573191353943	0.0851037826860957	0.851664962731555	0.00446011898818387	0.0574128709452036	0.00135826464896124
3.06812479911536e-07	7.1659978130691e-06	1.76670824354983e-08	5.30622038697622e-07	9.87459174545831e-09	8.03097400585921e-06	124518	0.002406401838005	0.0382036449984388	0.892294982880153	0.00219986796403634	0.0660719407522042	0.0012295634051678
0.000122044850698913	0.000415803420522353	1.73443877227396e-06	7.6082524898272e-06	1.14825193832022e-07	0.0005473057876772	1827	0.151458838215745	0.222992070332161	0.759727797301485	0.0031690488412977	0.0139012827218895	0.000209800803165899
1.78711134669591e-05	0.000163946745403284	4.04254700590493e-07	4.77533003964745e-06	4.08138283253592e-07	0.000187405581893734	5336	0.0546754235853111	0.095360625261913	0.87482317093547	0.00215711131176296	0.0254812583029423	0.00217783418791134
1.82175368666564e-08	4.94154014551603e-06	3.19642127864065e-08	1.11624299786156e-05	5.38370418477831e-07	1.66925222922626e-05	59907	0.00499528036615915	0.00109135914559184	0.296033161375892	0.00191488213864616	0.668708406265824	0.0322521910740464
1.71055423750403e-05	6.59952092931288e-05	2.78577214305043e-07	1.38221449066375e-06	3.89026897887582e-08	8.48004460629266e-05	11792	0.0251203120251701	0.201715240534785	0.778241298921431	0.00328509137909868	0.0162996134435198	0.00045875572116555
8.9934660123271e-08	6.1597303028666e-06	1.85128275540486e-08	1.63092559350367e-06	4.55496858541166e-08	7.94465306990171e-06	125871	0.00238056733320657	0.0113201494554858	0.77533030689568	0.00233022479284645	0.205285942526859	0.00573337632912902
9.11049729409653e-06	6.97980577790465e-05	2.89735788158832e-07	2.85547748001213e-06	1.66268484546919e-08	8.20703951897687e-05	12185	0.0243214769466262	0.111008327339361	0.850465720527539	0.00353033255766449	0.0347930270520753	0.000202592523360539
3.90958332404854e-05	0.000249131462884917	9.93245173970616e-07	8.15054451232318e-06	2.38826608938669e-07	0.000297609912420635	3360	0.0854254203625131	0.131366031872044	0.837107409691383	0.00333740622377788	0.0273866701751633	0.000802482037631584
3.4804271884716e-06	0.000118100290060221	7.00072767018746e-07	3.06651349717303e-05	2.15748477638742e-07	0.00015316167346508	6529	0.0449122149175251	0.0227238780416245	0.77108252598942	0.00457080907501549	0.200214154611739	0.00140863228220036
3.05550349768004e-05	0.000222703981932249	8.91277299850243e-07	8.36576277019674e-06	3.19729131309064e-07	0.000262835786110405	3805	0.0758317175383855	0.116251426143188	0.847312252368485	0.003391004372121	0.0318288574550601	0.0012164596611466
4.26791825135953e-07	3.43224421420494e-05	2.55747144901803e-07	2.65160894683135e-05	8.54149064642349e-08	6.16064854868648e-05	16232	0.0183127607307029	0.00692770934363639	0.557123846147129	0.00415130230008545	0.430410682556579	0.00138645965257093
9.58148463283138e-06	0.00013779884411243	6.80996230683345e-07	1.26171154881733e-05	1.08699497719639e-07	0.000160787139961837	6219	0.047094956908184	0.0595911130399206	0.857026526780289	0.00423538991268194	0.078470924298846	0.000676045968262377
0.000103523122191082	0.000382746339675289	1.17959134440513e-06	5.61516873673851e-06	2.39353881346142e-07	0.00049330357582886	2027	0.137592676634416	0.209856825013157	0.77588397576926	0.00239120777185357	0.011382785391944	0.000485206053785387
0.000155426242370353	0.000512234294483537	2.5075239698507e-06	1.06429888153535e-05	8.55080883635198e-08	0.000680896557727458	1469	0.18481365028484	0.228267040869027	0.752293852377748	0.00368267975714218	0.0156308453825574	0.000125581613525716
1.22476861535008e-06	5.67658114917424e-05	2.52960039492485e-07	1.51137027710896e-05	4.85628709216787e-07	7.38428716268914e-05	13542	0.0219100888128769	0.0165861455326184	0.768737865160027	0.0034256527938218	0.204673822105066	0.00657651440846642
1.60706780658355e-05	0.000144739701000673	8.26392353547004e-07	9.58178898320514e-06	3.01039628316092e-09	0.000171221570799544	5840	0.0500736932759599	0.0938589570857874	0.845335668425363	0.00482645001846464	0.0559613425952208	1.75818751638794e-05
3.450327479381e-05	0.000228222952588329	8.07743488207724e-07	6.87972171764056e-06	3.13587424532127e-07	0.000270727280012519	3694	0.0780176326682381	0.127446612665759	0.842999466392065	0.00298360581973997	0.025412000287974	0.00115831483446229
0.000104650786509863	0.000539516712475747	2.15880521086392e-06	1.43492128000975e-05	2.74322871577004e-07	0.000660949839868148	1513	0.179917643533895	0.158333931256779	0.816274821374303	0.00326621640651971	0.0217099875581481	0.000415043404249448
4.12322972609936e-05	0.000276632364756519	1.42370177282168e-06	1.23035594204826e-05	4.4281488070941e-08	0.000331636204698888	3015	0.0947167152533687	0.124329903300005	0.834144043493954	0.00429296244695101	0.0370995664711991	0.000133524287889939
7.67677652292904e-06	3.44216709492743e-05	9.91669155193273e-08	5.71782700760263e-07	1.29057170261349e-08	4.27823028055091e-05	23374	0.0127529484995904	0.179438132580851	0.804577329690673	0.00231794244386858	0.0133649351078557	0.00030166017675124
2.51850559599375e-05	0.000245788971260686	9.44634401900337e-07	1.18814336122449e-05	2.85885024753257e-07	0.000284085980259522	3520	0.0817062056071084	0.0886529350618786	0.865192189477811	0.00332517078469477	0.041823371929128	0.00100633274648785
3.821351037845e-05	0.000129189231002994	5.00743102470019e-07	2.17749604899358e-06	1.01780823526496e-07	0.000170182761356434	5876	0.0497775588581799	0.224543955415172	0.759120547658864	0.00294238440179762	0.0127950447603385	0.000598067763827877
1.65183524101478e-05	0.000121081782527779	5.68421458637174e-07	5.36179084944091e-06	4.64378960707203e-09	0.000143534991035612	6967	0.0421495196184155	0.115082408066264	0.843569791966181	0.00396015950212549	0.0373552874512015	3.23530142271712e-05
5.91606069471259e-06	6.00490825037702e-05	2.08522269372559e-07	2.7229133123704e-06	2.38659251867171e-08	6.89204447054125e-05	14509	0.0204645457201398	0.085838980290967	0.871281123626505	0.00302555025963411	0.0395080635943222	0.000346282228571326
4.39198497931146e-07	3.33973268245883e-05	1.58920643432325e-07	1.55767687691203e-05	1.93414014152253e-07	4.97656287492243e-05	20094	0.0148191593862842	0.00882533806905819	0.671092231003086	0.00319338160546806	0.313002551371625	0.00388649795076221
1.66994202141369e-07	5.71710283350283e-06	2.12179606586096e-08	9.34129919866019e-07	6.06665070279543e-08	6.90011142319678e-06	144925	0.00206789951235786	0.0242016674658279	0.828552248342408	0.00307501710585124	0.135378961668019	0.00879210541789308
1.30594142066933e-05	0.000162231616910019	6.36480170714313e-07	1.01862433564062e-05	2.55701940047857e-07	0.000186369456583881	5366	0.054381480553224	0.0700727170968359	0.870483929522015	0.00341515279585444	0.0546561842434817	0.00137201634181281
1.08047026109377e-05	0.000202734885291542	6.35840050109638e-07	1.5398082423483e-05	1.14705328718151e-06	0.000230720563663254	4334	0.0668825064336414	0.0468302540501228	0.87870314666638	0.00275588807522884	0.0667390984964702	0.00497161271179832
4.00594034344562e-11	1.23815532670832e-07	4.90083923589883e-10	1.94827739964771e-06	4.9929097904889e-08	2.12255217355045e-06	471131	0.000636563635209364	1.88732243822529e-05	0.0583333282515844	0.000230893699432653	0.917893762012346	0.0235231428122548
2.04018289266914e-05	0.000108661945771793	4.18545670843792e-07	2.86777828912973e-06	4.08225056198786e-08	0.000132390921164078	7553	0.0389414114957358	0.154102930528042	0.820765841164619	0.00316143786268449	0.0216614422191048	0.00030834822555004
5.56934523818755e-06	3.70270992174894e-05	8.93892169658348e-08	7.64278421363089e-07	3.68112789666397e-08	4.34869233729725e-05	22995	0.0129616258175681	0.128069424236366	0.851453640440842	0.00205554244891445	0.0175749021104145	0.000846490763462891
5.53647173031082e-08	1.21418904671128e-05	5.45015518847911e-08	1.54085335874804e-05	2.21832099601033e-07	2.78821224233821e-05	35865	0.00832986613390607	0.00198567083460903	0.435472245718659	0.00195471316914834	0.552631300928466	0.00795606934911827
1.5838053661998e-06	1.52808405855215e-05	5.08988455984672e-08	6.31482750537474e-07	7.94522054041514e-08	1.76264797532614e-05	56733	0.00527403372050617	0.0898537534646844	0.86692526241345	0.00288763532542846	0.035825800691748	0.00450754810468894
2.67611259781588e-05	0.000130295005851848	6.76058519775613e-07	4.23473224175239e-06	1.07704510536338e-07	0.000162074627102071	6170	0.0474630011361333	0.165116073111834	0.803919824969216	0.00417127919319441	0.0261282861942693	0.000664536531486252
8.87643057779477e-05	0.000368003407488295	1.63056933881921e-06	8.70478253850954e-06	2.53032098150476e-07	0.000467356097241722	2140	0.13085004017891	0.189928635363535	0.787415441159762	0.00348892279022918	0.018625588902946	0.000541411783528322
0.0001064191901291	0.000400631084786873	1.66598034666378e-06	8.075903434427e-06	7.21425389154472e-10	0.000516792880122453	1935	0.143651568123298	0.205922322505458	0.775225627512407	0.00322369059393587	0.0156269634220066	1.39596619245902e-06
1.49799640406198e-05	0.000153360800240614	9.68999018793877e-07	1.27746505092769e-05	2.61449751531244e-07	0.000182345863560836	5484	0.0532391454267636	0.0821513784195168	0.841043483223563	0.00531407184057449	0.0700572541642267	0.00143381235211851
1.08736173663614e-05	9.88628628458935e-05	4.79245924569311e-07	5.60725324730855e-06	1.43800112485113e-08	0.000115837359395381	8633	0.0341562629261326	0.0938696930171473	0.853462676997413	0.0041372310890956	0.0484062592291113	0.000124139667233167
5.00934047287073e-06	2.47116756491196e-05	1.02309081171282e-07	6.48982343934843e-07	7.30559207563601e-09	3.04796131391721e-05	32809	0.00910234385059883	0.164350526694605	0.810760803829246	0.00335663975471512	0.0212923418998641	0.000239687821570377
1.12656850545108e-06	1.98695524262157e-05	7.99038222148605e-08	1.81256546869466e-06	1.81091274530173e-08	2.29066993500293e-05	43655	0.00684852971042249	0.0491807435124712	0.867412285052332	0.00348822940371626	0.0791281817165132	0.000790560314967165
0.000117050939403771	0.000782409880531823	3.01339467400451e-06	2.60343093139562e-05	1.14699336982429e-06	0.000929655517293379	1076	0.243480049881656	0.125907862887273	0.84161268983779	0.00324140998246079	0.0280042540808591	0.00123378321161764
3.72202362001284e-06	9.4764282340605e-05	3.53660788735108e-07	1.16049708171798e-05	4.62308392922532e-07	0.000110907245959455	9017	0.0327265280256107	0.0335597876208513	0.85444626742646	0.00318879786145259	0.104636723387959	0.0041684237032767
1.41977718163676e-06	3.78444360766376e-05	1.57837150642432e-07	5.4146681314346e-06	6.09383546616086e-08	4.4897656895013e-05	22273	0.0133792903234663	0.0316225228625342	0.842904478626393	0.00351548747881237	0.1206002385402	0.00135727249206133
1.10392500360167e-05	0.000164671225064971	5.71083547862175e-07	1.09796851016388e-05	1.79523644966386e-07	0.000187440767395455	5335	0.0546854039190212	0.0588946054234112	0.878524065778893	0.00304674140955328	0.0585768253843855	0.000957762003756819
3.19677798875013e-07	7.40352523658736e-06	2.61659329039171e-08	7.79257137104523e-07	3.14750185405302e-08	8.56010112401135e-06	116821	0.00256474673126172	0.0373450960734923	0.864887590617387	0.00305673175174542	0.0910336368478969	0.003676944709478
0.000188242727803779	0.000526397775922986	2.50263361451266e-06	9.01103055327619e-06	1.73334816892395e-07	0.000726327502711447	1377	0.195856402502248	0.25917059054084	0.724738873246429	0.00344559940959155	0.0124062912661812	0.000238645536958632
6.99108307678816e-06	8.02276147812978e-05	3.43964683950049e-07	5.07966996428637e-06	5.74114546718738e-08	9.26997439609943e-05	10788	0.0274280408616283	0.0754164227220502	0.865456703041764	0.00371052463850149	0.0547970225939758	0.000619327003708134
3.13973887893519e-05	0.000173934234967517	7.73905394540228e-07	5.51747538551696e-06	5.92781222049078e-08	0.000211682282659131	4724	0.0615365859577766	0.148323177523131	0.821675922909433	0.0036559762339035	0.0260648898727234	0.000280033460808633
2.7956656467759e-08	5.68268552581822e-06	2.54691577859578e-08	6.66386112906866e-06	3.10457474162142e-08	1.24310182165568e-05	80444	0.00372238333509378	0.00224894340759019	0.457137575283212	0.00204883922960032	0.536067200045858	0.0024974420337398
2.77337334246013e-07	1.4525746883246e-05	5.81420428999434e-08	3.91826370133885e-06	3.62458107876907e-07	1.91419480696077e-05	52241	0.00572618194828711	0.0144884592329634	0.758843709659259	0.00303741514126545	0.20469513798128	0.0189352779852325
5.49292169646787e-06	8.17027485586696e-05	5.51255328358225e-07	1.05549080453407e-05	2.48509468593892e-07	9.85503430974303e-05	10147	0.0291337452221742	0.0557372153543634	0.829045805329114	0.00559364189948314	0.107101687458417	0.00252164995862274
1.92911623559428e-06	6.27660941930314e-05	1.78470533374064e-07	7.48108578235096e-06	2.57252699135941e-07	7.26120194434867e-05	13772	0.0215488304337911	0.0265674505457833	0.864403643833123	0.0024578648926431	0.103028201662583	0.00354283906586786
5.60815953273301e-05	0.000256577186439384	7.31453776253648e-07	4.30762343749005e-06	2.30754852734824e-08	0.000317720934465731	3147	0.0909284050059754	0.17651211879266	0.807555180053953	0.00230218942759827	0.0135578835707934	7.26281549948396e-05
1.25525681478631e-06	2.30696476030979e-05	8.53517490161793e-08	2.01766196067899e-06	2.70778062698067e-08	2.64549959338492e-05	37800	0.0079051920780342	0.0474487623405834	0.8720336854628	0.00322629983499531	0.0762677101037611	0.00102354225785991
2.04879810234868e-06	2.52554673522005e-05	1.0646637324031e-07	1.68790312399049e-06	2.79717170393907e-08	2.91266066688194e-05	34333	0.00870004293690685	0.0703411188829615	0.867092677130735	0.00365529615072822	0.057950558511075	0.000960349324500438
4.28950978577402e-06	4.42013066263286e-05	2.18575466419416e-07	2.89714300913096e-06	8.51026187792397e-09	5.16150451495309e-05	19374	0.0153656383545414	0.0831058032274723	0.856364776941987	0.00423472392179827	0.0561298164273191	0.000164879481423864
2.35364398288733e-06	3.06174882048444e-05	1.31606454257003e-07	2.2020259620287e-06	1.34687026996611e-07	3.54394516310141e-05	28217	0.0105757036969052	0.0664131038875214	0.863937978601514	0.00371355786278111	0.062134876830364	0.00380048281781941
2.05222906539999e-05	0.00015201742201384	5.89443308745361e-07	5.62006434295477e-06	1.43526049500758e-07	0.000178892746369041	5590	0.0522576770185852	0.114718405695802	0.849768507104479	0.00329495365636228	0.0314158313124728	0.000802302230883501
5.2285960922809e-06	3.71196787959434e-05	1.49284289183478e-07	1.36298594887484e-06	1.01468090297107e-07	4.39620132165798e-05	22747	0.0131023015153011	0.118934409726008	0.844358028215691	0.00339575643290097	0.0310037200107298	0.00230808561466971
4.52770573503237e-06	7.76061050027555e-05	4.05315333366354e-07	8.94395343773399e-06	9.19157205090294e-08	9.15749952293972e-05	10920	0.0270997855162062	0.0494425986448634	0.847459558238039	0.00442604809698358	0.0976680742961461	0.00100372072396814
3.3493761342517e-05	0.000171586029893771	6.01315193843284e-07	3.96410071195724e-06	1.00762381845933e-07	0.000209745969523934	4768	0.0609911649186674	0.159687270361088	0.818065921758707	0.0028668736529627	0.0188995322339431	0.000480401993299972
3.34187397056447e-06	5.36334375304266e-05	2.54468629392305e-07	5.25528059770711e-06	2.29197386502872e-07	6.27142581145934e-05	15945	0.0186389726756202	0.053287307719691	0.855203252702535	0.00405758813135176	0.0837972218072723	0.00365462963914961
8.35290242967305e-06	8.15225663310982e-05	3.58678066563696e-07	4.50436103022684e-06	1.31283352547502e-07	9.48697912101093e-05	10541	0.0280610522877393	0.0880459661935355	0.859310063733029	0.00378074054963742	0.047479402797999	0.00138382672579881
1.98363359178337e-05	0.000316603460942938	1.11990429892938e-06	2.30988161854105e-05	2.34230743310128e-06	0.000363000824778213	2755	0.103197857034343	0.0546454293318848	0.872183861114853	0.00308512879995141	0.0636329578576672	0.00645262289564325
1.46789175936101e-05	5.96757154154578e-05	2.13448628775924e-07	1.11595376820132e-06	4.36048801470925e-08	7.57276402861923e-05	13205	0.0224630157911686	0.19383830709811	0.78803083246658	0.00281863567871984	0.0147364128075809	0.000575811949009629
2.1397297655241e-05	0.000180949965347647	5.29550490762993e-07	5.7665343915668e-06	3.4820644857649e-07	0.000208991554333795	4785	0.0607785755942782	0.102383551926055	0.865824295744697	0.00253383679762108	0.0275921886410619	0.0016661268905649
1.60766465086181e-06	4.47376581742475e-05	1.67664256488376e-07	6.00622148049297e-06	1.19772590753982e-07	5.26389811528447e-05	18997	0.0156680684384859	0.0305413329751525	0.849895974322631	0.00318517290449713	0.114102160584246	0.00227535921347348
1.69965297473793e-06	3.22172163172826e-05	1.47776431716682e-07	3.60363520471675e-06	6.49819919712963e-08	3.77332629204252e-05	26502	0.0112563601644573	0.0450438908058994	0.853814746559943	0.00391634383775195	0.0955028779863636	0.00172214081004167
0.000123373779092949	0.000521672695487436	2.15781666366454e-06	1.17568320934661e-05	3.47260517032659e-08	0.000658995849389219	1517	0.179436455005693	0.187214804474559	0.791617573875376	0.00327440099306312	0.0178405252542376	5.26954027638432e-05
8.53972039857774e-07	1.23610698095329e-05	6.77086163392911e-08	1.26031158800331e-06	2.87462526174549e-08	1.45718083063508e-05	68626	0.00436203292047255	0.0586043970593266	0.848286605866594	0.00464654865860279	0.0864897177829356	0.00197273063254109
2.13830205655554e-05	7.71935878324886e-05	2.7295621681699e-07	1.26727259802261e-06	1.34250516496904e-08	0.000100130262264533	9987	0.0295938489427755	0.213552027947992	0.770931645305707	0.00272601120424382	0.0126562396758196	0.000134075866237351
5.33330833542958e-08	7.70266773924682e-06	3.11769308016646e-08	5.79566533311778e-06	4.1200272704882e-07	1.39948458135694e-05	71455	0.00418968181412505	0.00381090896354029	0.550393183451748	0.00222774378631849	0.414128559208442	0.0294396045899515
1.2353276777831e-05	0.000108965186623649	4.24312229666984e-07	4.81671953775003e-06	4.13378188926334e-09	0.000126563628950786	7901	0.0372596133512755	0.0976052668546238	0.860951819467973	0.00335256055143597	0.0380576914369531	3.2661689013917e-05
1.96190199015661e-07	1.68484028281336e-05	6.44919162383586e-08	7.13112086709454e-06	4.29077529117193e-07	2.46692833395993e-05	40536	0.00737355724098154	0.00795281307182258	0.682970907431607	0.00261425982062623	0.289068829804537	0.0173931898714072
3.61861362066037e-07	1.70150527271555e-05	8.15680900520979e-08	4.93515839443161e-06	2.29146270748242e-07	2.26227868444535e-05	44203	0.00676393374530582	0.015995437014638	0.752120101035525	0.00360557214338498	0.218149887030455	0.0101290027759963
5.74680508339949e-07	2.00125232337127e-05	8.08927207709655e-08	3.62435334117482e-06	3.22321685601897e-10	2.4292772125684e-05	41165	0.00726142766727189	0.0236564400870643	0.823805662448628	0.00332990900966136	0.149194720241207	1.32682134395488e-05
1.07512197605321e-05	0.000100708257701964	3.90604746712768e-07	4.70865512922317e-06	1.71362501016016e-07	0.000116730099839448	8567	0.0344149326949648	0.0921032345155144	0.862744552094784	0.0033462213023891	0.0403379688332273	0.00146802325408537
9.54219312137798e-06	0.000153899139069563	7.8595054870048e-07	1.63381637776962e-05	9.09996601591727e-08	0.000180656446177496	5535	0.0527590943825706	0.0528195551461402	0.851888445311027	0.00435052590333963	0.0904377569878895	0.000503716651603812
3.1454630760553e-07	5.55588661211214e-06	2.07376628190339e-08	4.70994010312817e-07	9.24196364079886e-10	6.36308878921359e-06	157156	0.00190711185688197	0.0494329590589296	0.873143027884541	0.00325905601917538	0.0740197136823273	0.000145243355026971
9.47360999096889e-06	0.000137365423715258	5.4823753820399e-07	1.02408934264837e-05	6.26624244725508e-08	0.000157690827095387	6342	0.0462092569296494	0.0600771152353607	0.871105987871861	0.00347666093394489	0.0649428607555528	0.000397375203280825
2.03674290647078e-07	1.8168463852471e-05	9.87865656929955e-08	1.13481489274003e-05	5.33978005844424e-07	3.03530516420557e-05	32946	0.009064719144669	0.0067101750772524	0.59857124307388	0.00325458431191549	0.373871762919443	0.0175922346175094
3.66505291143537e-06	2.21162831177148e-05	5.92052651993192e-08	4.59403583373136e-07	5.56732444838095e-10	2.63005016101674e-05	38022	0.00785920789449845	0.139352966181394	0.840907274147384	0.00225110783348828	0.0174674837074414	2.11681302923466e-05
6.45680361929601e-07	1.97099725979434e-05	6.97172853283878e-08	2.73787234700222e-06	4.89283266608437e-08	2.32121709188645e-05	43081	0.00693954150011855	0.0278164573312209	0.849122327542624	0.00300347975086332	0.117949861586499	0.0021078737887924
3.86826748976026e-06	8.25440071314526e-05	4.12623706638739e-07	1.13404382741015e-05	3.61784426200489e-07	9.85271210281536e-05	10149	0.02912698087504	0.0392609410423646	0.837779550138952	0.00418792006031348	0.115099661451196	0.00367192730717374
1.78016359924889e-06	1.56803979854571e-05	4.55953896589698e-08	5.1644285272138e-07	7.41361408871865e-09	1.8030013441175e-05	55463	0.00539445020964413	0.0987333484279907	0.869683100160527	0.00252886054731629	0.0286435090249008	0.000411181839265202
1.05156733831381e-05	8.05841586323067e-05	4.15403357763555e-07	4.09537041487379e-06	3.12399191246626e-07	9.59230049793288e-05	10425	0.0283681309112332	0.109626188059937	0.840092099384005	0.00433059158074827	0.0426943507009225	0.00325677027438774
5.58082766935543e-06	0.000120652017290028	6.2250539130124e-07	1.73481799619915e-05	2.70792845731437e-07	0.000144474323158408	6922	0.0424194423722383	0.0386285088405389	0.835110451825686	0.00430876143035256	0.120077945912716	0.00187433199070625
6.51772233481578e-08	1.27213071227535e-05	6.16027221320441e-08	1.54973235558227e-05	5.0453076587436e-07	2.88499413899307e-05	34662	0.00861775965323275	0.00225918044224887	0.440947416523818	0.00213528066831861	0.537170018696522	0.0174881036690928
5.85776553473841e-06	6.26985474380166e-05	2.7646646412159e-07	3.80717051548772e-06	1.78410002166802e-07	7.28183599545311e-05	13733	0.0216094011977418	0.0804435246604852	0.861026635002031	0.00379665875878309	0.0522831126362222	0.0024500689424783
1.53730124179724e-05	0.000292466464966696	1.08045156230768e-06	2.65767086976281e-05	7.34075199623671e-07	0.000336230712844228	2974	0.095964071369283	0.0457216186110118	0.869838636966495	0.00321342316758623	0.0790430727544534	0.00218324850045379
4.07466424535837e-06	5.65052928266897e-05	2.37350603854355e-07	4.23516778586452e-06	1.71055865582972e-07	6.522353132735e-05	15332	0.0193774927921209	0.0624723035143262	0.866332927346354	0.00363903332162617	0.0649331261229734	0.00262260969471986
3.44739293015365e-05	9.09218313620107e-05	2.36390623895617e-07	8.01781021043329e-07	2.34700428771575e-09	0.000126436279312774	7909	0.0372228266031095	0.272658524032141	0.719111886684765	0.00186964236199043	0.00634138417708346	1.85627440199328e-05
1.81814203438241e-05	0.000154110581351977	6.60589519792104e-07	7.20851551656347e-06	3.27298104232529e-07	0.000180488404836389	5541	0.0527113318644428	0.100734561648464	0.853853085419402	0.00366001084884607	0.0399389396958653	0.00181340238742329
2.87947601747343e-06	2.71664006765381e-05	9.99209786342689e-08	1.2123569629858e-06	3.5230909645242e-09	3.13616777265961e-05	31886	0.00936452798614573	0.0918151140565896	0.866229189438413	0.003186085244079	0.0386572738089733	0.00011233745194494
2.60422111372779e-08	2.39019820345322e-06	9.96607050879815e-09	1.17630276595195e-06	1.51458954714383e-08	3.61765514652268e-06	276422	0.00108470978365838	0.00719864389570408	0.660703717365293	0.00275484259973691	0.325156135206148	0.0041866609331176
3.45656143088928e-05	0.00030314282950078	8.47287227256782e-07	9.57932269626981e-06	1.15610661944794e-07	0.000348250664395144	2871	0.0992192532459537	0.0992549845351415	0.870473083022801	0.00243298093552351	0.0275069760826087	0.000331975423925154
5.04052444564419e-07	2.74802617067178e-05	1.30827215507216e-07	9.18406165994225e-06	3.72683609726639e-08	3.73364713877043e-05	26783	0.0111386512092	0.0135002699995483	0.736016572679324	0.00350400588605971	0.245980975667849	0.000998175767218782
3.82528050829198e-05	0.000270750606647551	1.11938332008702e-06	1.02060784349829e-05	2.18408291183373e-07	0.000320547281776724	3120	0.0916991297913964	0.119335920962714	0.844651076580151	0.0034921004910181	0.0318395413569344	0.000681360609183094
3.15726179959807e-05	0.000175452842290174	5.7936674196836e-07	4.14351983196714e-06	3.3135036892496e-07	0.000212079697229015	4715	0.0616484907074695	0.148871478074051	0.827296740718705	0.00273183501079185	0.0195375601064384	0.00156238609001384
1.57597404160836e-05	0.000127408942198774	5.27562692920353e-07	5.48926984604639e-06	2.14967743876302e-07	0.0001494004828977	6693	0.0438337632928225	0.105486542683231	0.852801408185641	0.00353119804359397	0.0367419819506546	0.00143886913687888
8.47409838805912e-08	8.49283025808064e-06	3.42050862309819e-08	4.41125677208023e-06	6.13192524900412e-08	1.30843523527625e-05	76427	0.00391763734337802	0.00647651344108751	0.649082967892374	0.00261419788376153	0.337139863949696	0.00468645683308085
1.20367644062228e-05	0.000104791661093053	3.35641750797206e-07	3.76038211073393e-06	2.45051783485463e-07	0.000121169501144292	8253	0.0357002153885267	0.0993382352205035	0.864835293563385	0.00277001842565576	0.0310340644735011	0.00202238831695485
7.78027753754256e-06	9.64128960845146e-05	5.33584365823987e-07	8.51144166886822e-06	3.40783245479732e-07	0.000113578982902229	8804	0.0335015944446028	0.0685010319579984	0.84886211886145	0.00469791463340807	0.074938526929714	0.0030004076174294
4.86134260683304e-05	0.000335409275867874	1.17300195595027e-06	1.04295887593051e-05	2.97174890757548e-08	0.000395655010140535	2527	0.111943569963611	0.12286821807479	0.847731653262112	0.00296470896585798	0.0263603100984379	7.51095988022476e-05
1.66212964732029e-07	1.87588662527055e-05	6.99098711820148e-08	1.01658224493443e-05	1.43007906887451e-07	2.93038194448513e-05	34125	0.00875274438083207	0.00567205804160907	0.640150895278652	0.00238569143908297	0.346911175468985	0.00488017977167059
2.69341202555138e-07	1.12796799113514e-05	4.8521879614327e-08	2.61384535013208e-06	7.9824638161064e-09	1.42193708074691e-05	70327	0.00425675579304197	0.0189418509582477	0.79326153485121	0.00341237880855036	0.183822855843882	0.000561379538109621
7.74713758269178e-05	0.000379328125789613	2.41912833443397e-06	1.52573438243824e-05	4.57466347895937e-08	0.000474521720410137	2107	0.132717312132124	0.163262022568657	0.799390437726968	0.00509803499056499	0.0321530989375896	9.64057762204313e-05
6.42255007392746e-05	0.000269600117652829	1.42286255873778e-06	7.6879108263152e-06	2.05176361953596e-08	0.000342956909413351	2916	0.0977870675625544	0.187269884281195	0.786104931123843	0.00414880855198885	0.0224165503458316	5.98256971421168e-05
7.42819755418063e-05	0.000448016730637538	1.65789901692498e-06	1.28910447116121e-05	4.18162481938417e-08	0.000536889466156075	1863	0.148801644924516	0.138356179855114	0.83446735106421	0.00308797084210818	0.0240106120984402	7.78861401271852e-05
9.01444656538329e-07	3.81839918125761e-05	1.53290535519341e-07	8.3618560707452e-06	2.54793231108072e-08	4.76260623984898e-05	20997	0.0141865676498232	0.018927549563008	0.80174572260643	0.0032186271087614	0.175573113745602	0.000534986976198458
7.11547554925423e-07	2.17629197519961e-05	1.2818232808516e-07	5.04397108135186e-06	2.32136789448858e-08	2.76698343953034e-05	36140	0.00826670645924132	0.0257156419789126	0.786521503565271	0.00463256578459746	0.182291336091553	0.000838952579666541
1.81814566657615e-06	1.6766118116511e-05	7.66397508287716e-08	9.08801573318434e-07	2.45225802593163e-08	1.95942276874937e-05	51035	0.00586108234367799	0.0927898611557226	0.855666188221965	0.00391134328186296	0.0463810867063922	0.00125152063405736
0.000438605082978565	0.000923591391931987	4.21261883625155e-06	1.14273480574396e-05	2.39042723437757e-07	0.00137807548452768	726	0.338805856955876	0.318273627172819	0.67020377497575	0.00305688540544307	0.00829225117618008	0.000173461269808225
1.55350125244282e-05	0.000220487566701967	1.09416735543387e-06	2.00289771640029e-05	3.27653548697909e-08	0.000257178489100701	3888	0.074261488818923	0.0604055672725617	0.857332848765715	0.00425450572969746	0.0778796750616274	0.000127403170398755
0.000124113942738992	0.000368356843388187	1.19344276262525e-06	4.55897498601788e-06	1.60451658776566e-08	0.0004982392490417	2007	0.138869332374497	0.249105109598872	0.739317193690932	0.00239532065151569	0.00915017232140281	3.22037372778589e-05
0.000288164186406172	0.000733829775449995	3.29067508594421e-06	1.07942971923929e-05	4.61887953004021e-07	0.00103654082208751	965	0.267376623807613	0.27800563206554	0.707960323233698	0.00317467003307893	0.0104137694940505	0.000445605173633024
2.37645372614991e-05	0.000263159865586752	7.19548048675627e-07	1.02745285469392e-05	1.6905043999152e-07	0.000298087529883857	3355	0.0855564950493678	0.0797233526365841	0.882827489258896	0.00241388175129628	0.0344681595736073	0.00056711677961633
2.17623473234502e-10	2.87791504302968e-07	1.25517485527756e-09	2.1349367467396e-06	4.25120420418151e-08	2.4667130914129e-06	405398	0.000739741096683844	8.8224071940953e-05	0.116670035645745	0.000508845094164809	0.865498607913392	0.0172342872747575
4.95651781962852e-05	0.000178930491845049	5.64503698075392e-07	2.62179255727435e-06	8.93908425623262e-08	0.000231771357139246	4315	0.0671766822228428	0.21385376867991	0.772012961625578	0.00243560595684929	0.0113119782773641	0.000385685460298793
1.04155275154651e-05	0.000102621617892821	6.0367344768793e-07	7.65491069308289e-06	2.66158105081027e-07	0.000121561887654138	8226	0.0358137359523959	0.0856808636033926	0.844192368785808	0.00496597625569516	0.0629713049114727	0.0021894864436318
1.14354274552274e-06	2.05812794266775e-05	8.82122377927895e-08	2.0419877381649e-06	3.71027773215018e-08	2.38921249254795e-05	41855	0.00714209624211326	0.0478627476245623	0.861425239105831	0.00369210516301615	0.0854669789536905	0.00155292915289983
6.02095776630674e-05	0.000262732759004128	1.15242282938459e-06	6.47292909933039e-06	9.1775926557916e-08	0.000330659464522468	3024	0.0944513205205444	0.182089382349968	0.79457202104758	0.00348522559621542	0.0195758167959247	0.000277554210312585
2.13731586685897e-06	5.6908853997558e-05	2.87824812783596e-07	9.86822815911449e-06	3.07758670923189e-07	6.95099815072383e-05	14386	0.0206377840505509	0.0307483302471662	0.818714848767899	0.004140769520326	0.141968505028114	0.00442754643649475
2.00585190980776e-05	0.000121183605415452	5.03242537910552e-07	3.91185894074875e-06	7.36019204457098e-08	0.000145730827912635	6862	0.042780388069544	0.137640877948643	0.831557791520277	0.00345323323224544	0.0268430434162763	0.000505053882558287
4.39780465392168e-05	0.000279151841331053	1.86659624575934e-06	1.52603265708358e-05	3.73640865935459e-07	0.0003406304515528	2936	0.0971569442120741	0.129107795086253	0.819515225542841	0.00547982788165374	0.0448002417319708	0.00109690975728147
7.79022555263898e-06	0.000145384382173584	5.55091188969605e-07	1.3355369711062e-05	3.71079734730739e-07	0.000167456148360986	5972	0.0489998428714233	0.0465209885028859	0.868193754583312	0.00331484507677194	0.079754430289844	0.00221598154718572
1.31429054842527e-05	0.000166827236258599	7.34190682224332e-07	1.2007314310782e-05	8.15177917434401e-08	0.000192793164527602	5187	0.0562023838147233	0.0681710138243572	0.865317173808385	0.00380817797157544	0.0622808092818192	0.000422825113863253
7.95399566788294e-06	0.00011558913769936	6.44658688878097e-07	1.20651268103358e-05	1.76604654638523e-07	0.000136429523521096	7330	0.040105262781195	0.0583011320614416	0.847244311320101	0.00472521395838794	0.08843486731426	0.00129447534580897
0.000541658851394394	0.00153388292497918	4.77707371041463e-06	1.74690598808688e-05	7.13273094312919e-08	0.00209785923727429	477	0.467418237143477	0.258195994168876	0.731165798794073	0.0022771183240213	0.00832708866757239	3.40000454577526e-05
1.97665803203591e-06	7.0975631514954e-05	2.62448655512686e-07	1.214711356971e-05	4.64401996889623e-07	8.58262537691023e-05	11651	0.025420303185016	0.0230309252149546	0.826968770021108	0.00305790645620802	0.141531443308586	0.00541095499914281
8.68644779949355e-08	9.5869871553879e-06	2.95334409548164e-08	4.19524115209065e-06	1.10968026653628e-07	1.40095942530819e-05	71380	0.00419408786055475	0.00620035644328717	0.684315832578726	0.00210808681688404	0.299454864737981	0.00792085942312114
0.000116299337092197	0.000536225522780641	2.3647474298011e-06	1.40530910248448e-05	7.01522533209875e-08	0.000669012850580804	1495	0.18190026293688	0.173837224488635	0.801517522892297	0.00353468162494658	0.0210057116431241	0.000104859350997645
2.80819652441122e-05	0.00017908811152014	5.06479955552476e-07	4.1575848104883e-06	3.59600826796459e-08	0.000211870101612972	4720	0.0615894740331705	0.132543313239214	0.84527316575929	0.00239052113392419	0.0196232728395206	0.00016972702805106
3.23011734766865e-07	2.51372755849272e-05	9.22435028912869e-08	9.24757696487723e-06	2.30884853062555e-07	3.50309926405252e-05	28546	0.0104544502208589	0.00922074170382465	0.717572460560181	0.0026331969475674	0.263982726946175	0.00659087384225187
8.34786626905065e-06	4.27991811834722e-05	9.54579479006817e-08	6.29377854037629e-07	1.75931148567061e-08	5.18894763693178e-05	19272	0.0154467035354802	0.160877828283246	0.82481428177948	0.00183963983797543	0.0121292003326088	0.000339049766690436
4.62799826280145e-05	0.000154796551841148	9.83263400419593e-07	4.23063420251957e-06	6.22148273571554e-08	0.000206352646899459	4846	0.060034571100505	0.224276176358249	0.750155397408445	0.00476496626136649	0.020501962374056	0.000301497597883822
5.76228273772427e-06	3.89395096268463e-05	1.56236088785262e-07	1.35779819893771e-06	3.31828037951271e-08	4.62490094560886e-05	21622	0.0137792092057738	0.124592565451489	0.841953375538077	0.003378149945754	0.0293584276702592	0.000717481394420623
5.58289367335454e-05	0.000374530815927255	1.86427615718781e-06	1.61202580302599e-05	5.67303596799724e-08	0.000448401017207928	2230	0.125891241741815	0.124506712944536	0.835258622425429	0.00415760911693768	0.0359505384948418	0.000126517018255706
0.000161420041710289	0.000494809674415376	1.64252411353247e-06	6.48326879583141e-06	4.59414684673241e-08	0.000664401450503496	1505	0.180766948046121	0.242955582935531	0.744745024322869	0.00247218622459017	0.00975805936443737	6.91471525724526e-05
6.99175075331131e-06	0.000102431676336543	4.5640251626193e-07	8.60974249274179e-06	5.2587371535765e-07	0.000119015445814215	8402	0.0350767925815034	0.0587465828950095	0.860658678676378	0.0038348175158238	0.0723413875723469	0.00441853334044176
2.35262212670778e-07	1.64576922357087e-05	1.00944554389582e-07	9.08951657424931e-06	1.98679074765685e-07	2.60820946517841e-05	38340	0.00779419692619931	0.00902006590389725	0.630995802117564	0.00387026255894204	0.348496418543116	0.00761745087648071
3.87301213771526e-06	6.51584344784982e-05	2.11640913667543e-07	4.58290115949669e-06	5.19920941045835e-09	7.38311878987882e-05	13544	0.0219066602327423	0.0524576706394674	0.882532657713986	0.00286655165236772	0.0620726997617752	7.04202324034893e-05
4.42900094683355e-05	0.000287528115843839	1.32565868711961e-06	1.10855990247551e-05	2.2210108369309e-07	0.000344451484107742	2903	0.0981916432952058	0.12858127054689	0.834741985765119	0.00384860785417592	0.032183339414173	0.000644796419642131
1.1814394651425e-06	5.83020183216784e-05	2.59491265982091e-07	1.65115155289239e-05	6.08928421181812e-07	7.68633930029087e-05	13010	0.0227960565453411	0.0153706389867253	0.758514762931063	0.00337600587021017	0.214816375960648	0.00792221625135347
1.66225396548319e-05	0.00014972468565043	5.12154858423963e-07	5.93917140021931e-06	2.18524986721743e-07	0.000173017076550627	5780	0.0505853229738839	0.0960745608828268	0.865375190908504	0.00296014051696278	0.0343270821506536	0.00126302554105288
7.25228330114653e-06	4.46940481326947e-05	1.41177346433404e-07	1.1189314746046e-06	6.87461044093207e-08	5.32751863592885e-05	18770	0.0158559315886032	0.136128727025693	0.838928048628069	0.00264996438456925	0.0210028636419686	0.00129039631969931
2.03187847056266e-06	2.39911041426181e-05	1.29509284299633e-07	1.96661656758771e-06	7.82451266865508e-09	2.81269329777368e-05	35553	0.00840269689357787	0.0722396029517669	0.852958413973102	0.0046044580972317	0.0699193392021926	0.000278185775706452
5.64909343345639e-06	0.000145181353994153	6.35144464653189e-07	2.10655886200819e-05	9.49868536219945e-08	0.000172626167365967	5793	0.0504739567222342	0.0327244329156676	0.841015914385502	0.00367930583378292	0.122030100890921	0.000550245974126406
3.96352689930437e-07	7.0046213200883e-06	2.92909879458101e-08	6.65632775282509e-07	1.54516113179505e-08	8.11134938456501e-06	123284	0.00243045633113559	0.0488639646918245	0.863558082384827	0.00361111161128721	0.0820619040956531	0.00190493721640855
1.06732788021995e-05	0.000122931414185894	6.33617961256382e-07	9.39612305034989e-06	7.33253368404686e-08	0.00014370775933654	6959	0.0421991713227498	0.0742707203248811	0.855426420629165	0.00440907271939681	0.0653835470939722	0.000510239232585574
1.50386315479798e-05	0.000181421303617943	8.21112111154371e-07	1.27636797896064e-05	1.17352791503637e-07	0.000210162079858188	4758	0.0611084015993673	0.0715573026215174	0.863244709703873	0.00390704218243576	0.0607325536472567	0.000558391844917141
2.71566888392919e-07	9.28547436706044e-06	3.65066962615832e-08	1.60539325255582e-06	1.75038925752534e-07	1.13739801300233e-05	87920	0.00340639845985891	0.0238761528759909	0.816378634472032	0.00320966766639748	0.14114612775858	0.0153894172269998
1.6167540042751e-09	4.75703813205019e-07	2.39839986679081e-09	9.07442445262654e-07	7.34288273796433e-09	1.3945042950767e-06	717101	0.000418264083385411	0.00115937542106041	0.341127535343198	0.00171989421277393	0.650727608703953	0.00526558631901557
1.19808801732014e-05	8.1150447636741e-05	4.54399757691486e-07	3.9593301544002e-06	4.09268971596841e-09	9.754915041175e-05	10251	0.0288420655631817	0.122818908443904	0.83189292058628	0.00465816212415472	0.0405880536907607	4.19551549008205e-05
2.44196349487465e-06	4.65589070815109e-05	1.99293844036929e-07	4.88973443928809e-06	6.0141043913733e-08	5.41500399036244e-05	18467	0.0161142061447758	0.0450962455285506	0.85981297824297	0.00368040068653006	0.0902997384303092	0.00111063711163965
2.43310827425746e-07	3.05534632269059e-05	1.65869794628578e-07	2.68830335262432e-05	5.06560655548165e-07	5.83522380307515e-05	17137	0.0173538392458564	0.00416969144006991	0.523603965469229	0.00284256097497349	0.460702698533617	0.00868108358211057
8.07991380908035e-07	1.9966320940692e-05	1.0475280413062e-07	3.32977040049984e-06	3.76011153941285e-09	2.42125956377699e-05	41301	0.00723754851332559	0.0333707047767992	0.824625382565179	0.00432637647354146	0.137522240503023	0.000155295681457107
[truncated: 8,387 more rows]
