# Supplementary material for: Quantitative Risk Assessment for African Horse Sickness in Live Horses Exported from South Africa
Source: PLoS One. 2016 Mar 17;11(3):e0151757. doi: 10.1371/journal.pone.0151757 (PMC4795756; doi:10.1371/journal.pone.0151757)
Supplement: S1 Dataset — (ZIP) [file pone.0151757.s001.zip › simulation_results_4.xls]

Detailed Results
EN.PAQ
Thu Oct 01 14:26:57 2015
Pathway 1	Pathway 2	Pathway 3	Pathway 4	Pathway 5	Overall probability	Horses/case	Probability per year	Pathway 1 proportion	Pathway 2 proportion	Pathway 3 proportion	Pathway 4 proportion	Pathway 5 proportion
0	7.41272409004334e-06	3.79117049231009e-08	2.21393731093978e-07	2.15577795971438e-09	7.67418530402013e-06	130307	0.00229961624713115	0	0.965929775784821	0.00494016021521409	0.0288491510594618	0.000280912940502632
0	4.16960850965465e-07	1.77834947948861e-09	1.66516469104172e-07	1.76772467702608e-09	5.87023394226152e-07	1703510	0.000176091564019987	0	0.71029682133048	0.00302943544836562	0.283662407226008	0.00301133599514615
0	6.15525873551594e-07	3.29651247972656e-09	1.35349187223653e-07	5.72625265924285e-10	7.54744198520897e-07	1324952	0.000226397713158022	0	0.815542371518541	0.0043677215223209	0.179331205842857	0.000758701116280829
0	1.43416048270901e-05	6.54254517873886e-08	8.76203272688185e-07	1.11020316270498e-09	1.52843437547284e-05	65426	0.0045748415550354	0	0.938319960427046	0.00428055354140727	0.0573268494054331	7.26366261136682e-05
0	2.76258531596796e-07	1.49588169373562e-09	1.4089610826259e-07	6.1864560197844e-10	4.192691671551e-07	2385103	0.000125772866456986	0	0.65890495471278	0.00356783138594651	0.336051680639011	0.00147553326226248
0	9.57167387338745e-05	4.76201479674916e-07	2.78660634310806e-06	1.04075246877869e-07	9.90836218035354e-05	10092	0.0292890708359203	0	0.966019781994478	0.00480605645016828	0.028123783652493	0.00105037790286099
0	5.94735318321348e-05	3.35538015961405e-07	1.81949184528605e-06	2.55544031055468e-08	6.16541160964878e-05	16220	0.0183267890035226	0	0.964631975893703	0.00544226464030874	0.029511279383822	0.00041448008216604
0	3.8844609698985e-07	1.92250896604312e-09	1.57315197144078e-07	6.0300812608257e-10	5.48286811226054e-07	1823863	0.000164472561344109	0	0.708472443685495	0.00350639287081171	0.286921359265048	0.00109980417864539
0	0.000209392519174515	7.56208403640981e-07	3.53543209161261e-06	2.07001141510806e-07	0.00021389116081128	4675	0.0621583976219131	0	0.978967613155676	0.00353548225542709	0.0165291173239833	0.000967787264913893
0	1.17370469825112e-05	5.37759800104293e-08	2.69719364743487e-07	1.55169157617226e-09	1.20620940188413e-05	82904	0.00361211060626376	0	0.973052188465588	0.004458262381841	0.0223609071793155	0.000128641973255098
0	1.23298774157311e-08	5.31138924458728e-11	6.93000997514012e-09	1.55564235764094e-10	1.94685655190812e-08	51364853	5.84055266528161e-06	0	0.633322337161748	0.00272818726134782	0.355958941522835	0.00799053405406908
0	1.19709746783886e-06	6.21768286456427e-09	2.29170151929448e-07	1.09817972161054e-09	1.43358348235449e-06	697553	0.000429982883839441	0	0.835038546811921	0.00433716134504597	0.159858253635194	0.000766038207839084
0	1.91089402547308e-05	1.07622086478784e-07	4.08908839407138e-07	3.1878393478193e-10	1.96257899645515e-05	50953	0.00587049567007314	0	0.973664769125001	0.005483707237934	0.0208352805235212	1.62431135438483e-05
0	1.12292268281906e-05	5.5685832388714e-08	2.58695317458963e-07	8.5797341865754e-09	1.15521877122248e-05	86564	0.0034596778072018	0	0.972043314038908	0.00482037115184562	0.0223936213558238	0.000742693453422342
0	2.11718502112019e-05	6.742484476253e-08	7.41499292565671e-07	1.69028499876664e-08	2.19976771985177e-05	45459	0.00657764768866897	0	0.962458445959398	0.00306508928893062	0.0337080722602674	0.000768392491403835
0	4.99689337676862e-07	2.03771033663114e-09	4.91968017072108e-08	3.10898521594437e-09	5.54032834936649e-07	1804947	0.00016619608442614	0	0.901912858168415	0.00367795951455503	0.0887976282359443	0.00561155408108595
0	3.00035308161682e-06	1.43109264208084e-08	1.94603223520201e-07	7.51838886526878e-09	3.21678562042309e-06	310869	0.000964571739606401	0	0.932717761036929	0.00444882815004816	0.060496174281768	0.00233723653125505
0	8.22443248485365e-07	4.50579399352338e-09	2.02031400993216e-07	1.52582204566979e-10	1.02913302567667e-06	971692	0.000308692411254197	0	0.799161262893683	0.00437824254115327	0.196312231706272	0.000148262858891982
0	8.62721256253336e-05	2.94485939665334e-07	1.71597705267581e-06	9.43837567317837e-08	8.83769723744065e-05	11315	0.0261658464055117	0	0.976183312320818	0.00333215691546608	0.0194165630092658	0.00106796775444999
0	9.78199386474204e-06	4.72167384579266e-08	6.529504500099e-07	1.32228056892579e-08	1.04953838588991e-05	95280	0.00314367993844822	0	0.932028213188964	0.0044988100571368	0.0622131080471399	0.0012598687067597
0	2.8886808279869e-06	1.22941999899305e-08	3.66260766785702e-07	3.15107040606068e-09	3.2703868651686e-06	305774	0.000980636525307332	0	0.883284133370559	0.00375924943952974	0.111993101087391	0.000963516102520255
0	1.54514618121431e-07	8.05086630728557e-10	1.2562114143248e-07	1.19931510737288e-09	2.82140161292013e-07	3544338	8.46384783061982e-05	0	0.547651980539949	0.0028534988675196	0.445243742887292	0.0042507777052399
0	2.86106534199547e-05	1.08600516526711e-07	8.2201845482719e-07	7.1797479162791e-09	2.95484521392248e-05	33843	0.00882549129809351	0	0.96826234027923	0.00367533690140563	0.0278193406190635	0.000242982200301049
0	5.06123919234575e-06	2.05334886219594e-08	4.65616437310988e-07	9.74264807581334e-09	5.55713176635451e-06	179949	0.00166575524927803	0	0.910764654347207	0.00369497961993249	0.0837871867876245	0.00175317924523581
0	0.000113316240816715	4.24694523321202e-07	2.0581221799727e-06	7.70104253503516e-08	0.000115876067945359	8630	0.0341674800837718	0	0.97790892309315	0.00366507537623268	0.0177614085157187	0.00066459301489817
0	4.47487151291902e-06	2.61585738588344e-08	2.8708236743579e-07	7.76273525764823e-09	4.79587518947129e-06	208513	0.00143773147930526	0	0.933066715902659	0.00545439003839426	0.0598602666028593	0.00161862745608774
0	2.8659707174955e-06	1.16293272254952e-08	2.38234328266276e-07	1.8692785569287e-08	3.13452715855656e-06	319027	0.00093991762182577	0	0.914323141106639	0.00371007384439141	0.0760032745659737	0.00596351048299578
0	5.76630326589754e-07	1.95422732880926e-09	5.43673892559399e-08	2.28747956921809e-09	6.35239422743721e-07	1574210	0.000190553729668919	0	0.907736997963975	0.00307636342903369	0.0855856663006158	0.00360097230637548
0	9.89520735364052e-10	5.43602330315727e-12	4.68007013289843e-09	6.76056978067746e-11	5.74263258937241e-09	174136162	1.72278830390393e-06	0	0.172311343267077	0.00094660823560564	0.81496945173884	0.0117725967584778
0	0.000111625159775906	4.16534337491598e-07	1.70935170872075e-06	9.23514300708123e-09	0.000113760280965126	8790	0.0335541662773525	0	0.98123140017671	0.00366150939464795	0.0150259096955357	8.11807331058925e-05
0	3.56851351449283e-05	1.29904554056413e-07	1.77493346654991e-06	7.20151181822287e-09	3.75971746773529e-05	26598	0.0112159909044223	0	0.949144063381542	0.00345516797927538	0.0472092246766367	0.000191543962545696
0	4.000823852283e-09	1.6874093224045e-11	7.46038402588762e-09	9.03960500154733e-10	1.23820424715494e-08	80762120	3.71460587778039e-06	0	0.323115016078794	0.00136278754194368	0.602516429985568	0.073005766393694
0	3.54681991431034e-06	1.20314580832691e-08	1.08665180777808e-07	9.88787048351293e-10	3.66850534021977e-06	272591	0.00109994823372372	0	0.966829699121512	0.00327966214233407	0.0296211047007222	0.000269534035431459
0	3.64329061796771e-06	1.14183474656169e-08	2.33291607245405e-07	3.69813563272753e-09	3.89169870831146e-06	256957	0.00116683060745248	0	0.936169752860563	0.00293402658361781	0.0599459579815792	0.000950262574240256
0	3.6623156058145e-05	1.66974389428813e-07	1.14210106691882e-06	4.43510839009758e-08	3.79765825983936e-05	26332	0.011328534497569	0	0.964361549996185	0.00439677237929978	0.0300738241509686	0.00116785347354693
0	7.04224429718455e-06	2.99628987888632e-08	4.70264523562254e-07	7.44966042504845e-09	7.54992137996072e-06	132452	0.00226242182131586	0	0.932757302066262	0.00396863719248678	0.0622873404762131	0.000986720265037676
0	1.67771694500519e-05	5.77857170917794e-08	3.12334353453626e-07	1.01967032043349e-08	1.71574862238017e-05	58284	0.00513406542725714	0	0.977833770705749	0.00336795940489326	0.0182039693565565	0.000594300532801216
0	4.73147954955436e-05	1.95005507315735e-07	1.40561925098203e-06	3.19246280020675e-08	4.89473448818434e-05	20430	0.0145772704821348	0	0.966646824455122	0.00398398539872733	0.0287169662496532	0.000652223896498004
0	1.53070572549524e-05	5.59871384483436e-08	4.14679470654688e-07	4.8946071942707e-09	1.57826184712497e-05	63361	0.00472363130183229	0	0.969868040771333	0.00354739224991925	0.0262744405442028	0.000310126434544871
0	8.06894317408971e-07	4.24256804968615e-09	1.47303666458894e-07	7.82113846561549e-11	9.58518763302207e-07	1043276	0.000287514426594138	0	0.841813794681627	0.00442617110078264	0.153678438126152	8.15960914387401e-05
0	6.75396829551375e-05	2.50164947872417e-07	1.81807997054142e-06	2.66806617436523e-08	6.9634608535295e-05	14361	0.0206744024143426	0	0.969915454050472	0.0035925375777135	0.0261088560528047	0.000383152319010007
0	1.09334800537485e-07	4.65489041068542e-10	8.54483270367641e-08	4.92968398252951e-09	2.00178300597847e-07	4995546	6.00516930112649e-05	0	0.546187075277133	0.0023253721291385	0.42686108724855	0.024626465345178
0	1.79645053443472e-05	7.50343478109025e-08	1.24503825819012e-06	2.09039692905161e-08	1.93054819196388e-05	51799	0.00577496091706076	0	0.930539077922348	0.00388668607824666	0.064491436337758	0.00108279966164695
0	6.21206113952856e-06	2.12553784415496e-08	5.09600814993932e-07	5.46576898673733e-10	6.74346390986272e-06	148292	0.00202100101584313	0	0.921197358295794	0.00315199706347688	0.0755695918011232	8.10528396058191e-05
0	2.21666490898782e-05	1.65726398960453e-07	2.01946686142288e-06	2.4665246770701e-08	2.43765075970323e-05	41023	0.00728636619059531	0	0.909344745207756	0.00679861125720199	0.0828447985579665	0.00101184497707555
0	9.78154910816146e-07	4.08777451107289e-09	1.9245025810787e-07	1.22863153168789e-09	1.17592157496678e-06	850397	0.000352714461546166	0	0.831819852309268	0.00347623055660696	0.163659092753109	0.00104482438101588
0	1.80584557374974e-05	1.02010177082907e-07	1.44731814702095e-06	8.55588286299851e-08	1.96933428902313e-05	50779	0.00589064276897	0	0.916982750879496	0.00517993200298707	0.0734927612385647	0.00434455587895267
0	3.62069563751061e-07	1.8392027633105e-09	4.96632017721097e-08	7.71863663644226e-10	4.14343831950125e-07	2413455	0.000124295450014023	0	0.873838430385138	0.00443883224870085	0.119859879507239	0.00186285785892219
0	0.000128490712721189	5.4215158003195e-07	2.26053883480843e-06	2.43039806918804e-09	0.000131295833534098	7616	0.038625584968689	0	0.978635111736573	0.00412923674300106	0.0172171406659401	1.85108544861543e-05
0	7.80976603163379e-06	2.42340691848749e-08	4.06378879502193e-07	1.82923536642541e-09	8.24220821568728e-06	121327	0.0024696181179823	0	0.947533212855454	0.00294023986663557	0.0493046121704056	0.000221935107504789
0	0.000115783349018841	5.88082681061117e-07	3.24140942866481e-06	1.02114856780219e-07	0.000119714955985347	8353	0.0352792875839236	0	0.967158598237405	0.00491235766008299	0.027076060814503	0.000852983288008873
0	1.52836179972738e-07	7.21201841723449e-10	6.46832862310478e-08	1.1764641784441e-10	2.18358314463354e-07	4579629	6.55053559196483e-05	0	0.699932953541771	0.00330283664029879	0.296225432908365	0.000538776909565099
0	7.43039162681523e-06	2.6386139753151e-08	5.4906576379412e-07	2.81614206281481e-08	8.03400495099065e-06	124471	0.00240730894031205	0	0.924867693279055	0.00328430713126427	0.0683427216118925	0.0035052779777881
0	1.12951486498168e-05	4.47604894757568e-08	4.95037884874616e-07	2.02980517118138e-08	1.18552450758789e-05	84351	0.00355027741381586	0	0.952755390337583	0.0037755853370613	0.0417568664085937	0.00171215791676149
0	3.0583895097616e-07	1.41466436783833e-09	1.10733247672679e-07	1.85255276004579e-09	4.19839415776723e-07	2381863	0.000125943919567106	0	0.728466502865967	0.00336953681497753	0.263751433313656	0.00441252700539914
0	4.57903647541043e-06	2.08957550981683e-08	3.78574148968157e-07	1.03751858602764e-08	4.98888156533704e-06	200446	0.00149554875363656	0	0.917848302358143	0.00418846485419757	0.0758835710990828	0.00207966168857637
0	0.00011943133275291	5.27156043843535e-07	2.63125987974241e-06	1.7175310506526e-08	0.000122606923987002	8156	0.0361160083730965	0	0.974099413550012	0.00429956177596805	0.0214609403301021	0.000140084343918022
0	2.90571051248007e-07	1.23326960904331e-09	1.14893074843464e-07	3.09932119140871e-10	4.07007327819656e-07	2456958	0.000122094769033798	0	0.713920933081477	0.00303009190436437	0.282287484746155	0.000761490268003727
0	7.05184127655647e-05	2.22611765475256e-07	2.03130595757561e-06	1.44450028352546e-07	7.29167805169681e-05	13714	0.0216382910022894	0	0.967108150765854	0.00305295658827741	0.0278578667787303	0.0019810258671381
0	4.00084179112131e-05	1.98647095116585e-07	1.37458770381249e-06	7.86977853545311e-09	4.15895224886776e-05	24045	0.012399599721624	0	0.961983103367081	0.00477637354866638	0.0330512980567813	0.000189225027471657
0	5.39221141150551e-07	3.96310046720497e-09	1.5507960834039e-07	2.00286581072955e-09	7.00266715768876e-07	1428027	0.000210058022991677	0	0.770022520002967	0.00565941573112408	0.221457917173911	0.00286014709199831
0	5.05607581007995e-06	2.07387725495702e-08	4.07074094230247e-07	5.77857667912108e-09	5.48966725353888e-06	182160	0.00164554929318572	0	0.921016807862184	0.00377778316822409	0.0741527811121573	0.00105262785743452
0	2.32941777140096e-05	1.36354919180243e-07	1.71668748018721e-06	3.55286415397112e-08	2.51827487549168e-05	39710	0.00752645308038902	0	0.925005365407601	0.0054146161925084	0.0681691858539484	0.00141083254594177
0	1.0748611801422e-05	4.07926464122527e-08	3.41147183794194e-07	2.30166818053645e-09	1.1132853299809e-05	89824	0.00333430340409602	0	0.965485802422855	0.00366416814393418	0.0306432838560845	0.000206745577126749
0	4.75175652693653e-05	1.18319747737092e-07	7.12344564860963e-07	4.66871774588096e-10	4.8348696453738e-05	20683	0.0144002694472483	0	0.982809646477896	0.00244721691411692	0.0147334802613047	9.65634668216584e-06
0	2.09840148628314e-05	7.79307658863888e-08	8.61316425373527e-07	1.37809205195715e-07	2.20610712592871e-05	45329	0.00659654104826879	0	0.951178418137686	0.00353250143524115	0.0390423663135098	0.00624671411356335
0	2.96368570807453e-07	1.24947218963523e-09	1.21954765700739e-07	4.35643624317179e-09	4.23929244940999e-07	2358884	0.000127170713549951	0	0.699099140585833	0.00294736021292688	0.287677170556402	0.0102763286448381
0	5.51766363398327e-06	2.46350748641592e-08	6.35984122114655e-07	2.68766447119792e-08	6.20515947567406e-06	161156	0.00185982200207002	0	0.889205773939257	0.00397009536350121	0.102492792426671	0.00433133827057033
0	4.3808885336102e-05	1.70415185494664e-07	1.72887057089085e-06	7.98288068046224e-08	4.57879998992922e-05	21840	0.0136427963324433	0	0.956776566621318	0.00372183073882855	0.0377581587903684	0.0017434438494846
0	1.54432161942979e-06	3.93388529085434e-09	7.5542787263699e-08	5.3709923390848e-09	1.62916928432342e-06	613810	0.00048863176403402	0	0.947919675560987	0.00241465716835439	0.0463688997764717	0.00329676749418665
0	8.33823202105968e-07	4.6649328819998e-09	1.72010048472349e-07	3.15893186777765e-09	1.01365711532809e-06	986527	0.000304051055832755	0	0.822589009140513	0.00460208172118427	0.169692537911771	0.00311637122653176
0	3.41752801351883e-06	1.37220176953361e-08	1.45757095363264e-07	3.1071927530849e-11	3.57703819850496e-06	279561	0.00107253779858962	0	0.955407189933616	0.00383613954725765	0.0407479840232582	8.68649586796017e-06
0	0.000115017898385869	4.51805852944586e-07	2.60370099189956e-06	1.34678627984492e-08	0.000118086873093512	8468	0.0348079228482984	0	0.974010873289766	0.00382604637677895	0.0220490298683556	0.000114050465099403
0	2.08166933759935e-06	8.87888791401822e-09	4.24736171161683e-07	1.19453402109661e-08	2.52722973688602e-06	395690	0.00075788254095488	0	0.823696123552394	0.00351328879382313	0.168063933785866	0.00472665386791659
0	1.24315632388775e-06	2.71717643324815e-09	3.55152626137523e-08	2.79983106513218e-09	1.28418859399989e-06	778702	0.000385182623703684	0	0.968048096437044	0.00211587024362591	0.0276557997631269	0.00218023355620338
0	0.000556270742978011	2.21538026317726e-06	7.9760772491901e-06	9.27578023427258e-08	0.000566554958292721	1765	0.156347545836643	0	0.981847806352801	0.00391026542218106	0.0140782057105731	0.000163722514444575
0	9.01001578151389e-06	3.05179305435456e-08	3.32341329453918e-07	1.77553034525287e-08	9.39063034496388e-06	106489	0.00281323774058395	0	0.959468688525887	0.00324982769233507	0.0353907370693332	0.00189074671244521
0	2.44730864969717e-07	7.82599195154885e-10	2.13691533143773e-08	1.75884534885783e-10	2.67058502014135e-07	3744498	8.01143519700842e-05	0	0.916394209972629	0.00293044104288978	0.0800167497129383	0.00065859927154266
0	6.17123712703754e-08	3.08445718952679e-10	4.07281498309e-08	1.08461790345782e-09	1.03833584723686e-07	9630795	3.114959188244e-05	0	0.594339215337694	0.00297057758116983	0.392244474071493	0.0104457330096435
0	3.55482672933666e-05	1.84820989213e-07	1.16457589134469e-06	7.42192699912929e-09	3.69050861009234e-05	27097	0.0110106641056608	0	0.963234910119262	0.00500800861722894	0.0315559727502044	0.000201108513304446
0	5.34238239787577e-06	3.39521695266052e-08	3.37608496263956e-07	2.37768708853378e-09	5.71632075075486e-06	174938	0.00171343152394843	0	0.934584084906412	0.00593951441967661	0.0590604535652366	0.000415947108674718
0	1.11214025419508e-05	3.9464913191284e-08	6.0469817281898e-07	1.73334159022118e-08	1.17828990438632e-05	84869	0.00352865016845405	0	0.943859613881951	0.00334933814202865	0.0513199825075238	0.00147106546849686
0	1.11137903766151e-05	5.37246160120339e-08	3.63801362077921e-07	3.85590587562808e-09	1.15351722605807e-05	86691	0.00345459076040144	0	0.963469823038051	0.00465746109363514	0.0315384420674102	0.00033427380090412
0	1.74462586024056e-05	5.75227797095497e-08	7.21991983336604e-07	1.19508785197465e-08	1.82377242439715e-05	54831	0.00545642649767963	0	0.956602828786189	0.00315405469125698	0.0395878330913604	0.000655283431193278
0	1.41279340657966e-05	4.96059063658453e-08	2.4705552422832e-07	7.02515825159287e-09	1.44316206546423e-05	69292	0.00432015858812795	0	0.978956861733469	0.00343730669984651	0.017119042285029	0.000486789281655144
0	3.24664727563956e-05	1.02882179418843e-07	5.33979504287066e-07	3.57603521297648e-09	3.31069104753145e-05	30205	0.00988307578167247	0	0.980655467099643	0.00310757415723085	0.0161289439763706	0.000108014766755203
0	1.39448428719044e-05	6.74647877797927e-08	8.06575368093956e-07	1.1819648026447e-08	1.48307026758046e-05	67428	0.00443936057341821	0	0.940268521103493	0.00454899469395051	0.0543855126574572	0.000796971545099483
0	4.51294583906697e-06	2.00306587177072e-08	4.74828046371607e-07	1.25199754664726e-09	5.00905654170293e-06	199638	0.00150159220668278	0	0.900957256420328	0.00399888852340591	0.0947939082776214	0.000249946778644591
0	1.76522856046356e-06	8.51137160949009e-09	1.17092236335253e-07	4.33055734393225e-09	1.89516272575224e-06	527659	0.000568387762909794	0	0.931439045564227	0.00449110331995988	0.0617847928012492	0.00228505831456417
0	2.36004232924928e-05	8.88345403928556e-08	7.63479630700637e-07	1.5534929286751e-08	2.4468272392873e-05	40869	0.00731369533105275	0	0.964531656079118	0.00363060125236839	0.0312028417226146	0.000634900945899061
0	4.2422085740145e-11	1.52829936756429e-13	5.00139379366045e-10	7.38317276937223e-12	5.50097467812319e-10	1817859668	1.65029243603954e-07	0	0.0771173986836429	0.000277823378035566	0.909183205941755	0.013421571996567
0	1.4491638947756e-05	6.36699965276642e-08	6.10614098279677e-07	2.61220801605574e-09	1.51685352505794e-05	65926	0.00454025681807269	0	0.955374972491326	0.00419750460251145	0.0402553106277255	0.0001722122784371
0	4.64400462705994e-07	1.97840580091393e-09	5.00549221274637e-08	8.64556652739726e-10	5.17298347287111e-07	1933120	0.000155177503052384	0	0.897742018975062	0.00382449665901576	0.0967621922435453	0.00167129212237726
0	1.66593149576395e-05	7.07441093440957e-08	4.85085602266908e-07	7.6757914467426e-09	1.72228204606972e-05	58062	0.00515356521336208	0	0.967281462154025	0.00410757979539617	0.0281652824154953	0.000445675635083051
0	1.19657583479665e-05	7.31247442000895e-08	8.23235766855067e-07	5.22932593217996e-09	1.28673481849539e-05	77716	0.00385278818377177	0	0.929931962357124	0.00568296926056576	0.0639786656133	0.000406402769009915
0	8.66577640416829e-05	3.32724939314971e-07	2.17044177577248e-06	3.632622264772e-08	8.9197256979418e-05	11211	0.026405484544579	0	0.971529472724468	0.00373021492568708	0.0243330551776194	0.000407257172225623
0	1.25176729117912e-07	4.87011181799275e-10	6.13159875238497e-08	9.3602360007039e-09	1.96339963824265e-07	5093207	5.89002602474631e-05	0	0.637550943168922	0.00248044856642215	0.312294992468934	0.0476736157957216
0	6.60500650911946e-06	2.34786021377538e-08	1.71941007317323e-07	7.21249576789185e-10	6.80114736815133e-06	147034	0.00203827104738474	0	0.971160622110563	0.00345215312458899	0.0252811765441953	0.000106048220652692
0	2.75700699528465e-06	7.46885716023134e-09	1.16292598096522e-07	8.91047093283999e-11	2.88085755525073e-06	347119	0.000863885147670218	0	0.957009134401544	0.00259258120784847	0.0403673544651883	3.09299254196012e-05
0	6.94879168691852e-08	3.4666738673162e-10	5.37674488752959e-08	2.17672859588181e-09	1.25778761727094e-07	7950468	3.77329189978903e-05	0	0.552461448300429	0.00275616790920389	0.427476373093548	0.0173060106968195
0	7.67555733838707e-05	2.73958255797654e-07	2.52563320667427e-06	1.15057351348198e-08	7.95666705814775e-05	12568	0.0235882932743793	0	0.964669915467581	0.003443128307312	0.0317423512661371	0.000144604958970072
0	2.4101287085097e-08	7.11250290640484e-11	3.02936223674688e-08	3.08474251432765e-09	5.75507769959575e-08	17375960	1.72650845652322e-05	0	0.418783000736722	0.00123586566118898	0.526380771011948	0.0536003625901407
0	0.000546032176161279	2.45190434956095e-06	7.54629710900023e-06	3.26174503246084e-07	0.000556356552123086	1797	0.153760965637691	0	0.981442878811422	0.00440707373752382	0.0135637786239834	0.000586268827070311
0	4.2742778174714e-05	2.62965078021622e-07	2.12295666367269e-06	4.82537863233288e-09	4.51335252950407e-05	22156	0.0134491047906028	0	0.947029461919977	0.00582638019748299	0.0470372444827828	0.000106913399757477
0	9.20351983522484e-08	3.52421117771618e-10	6.9601316727069e-08	6.71436126890311e-09	1.68703297465992e-07	5927566	5.06097127941363e-05	0	0.545544750663817	0.0020889995813073	0.412566427405484	0.039799822349392
0	0.000154033088174588	6.06177217464294e-07	1.99909299822272e-06	3.02621091127911e-08	0.000156668620499388	6383	0.0459166747253916	0	0.98317766304191	0.00386916802823743	0.0127600089402111	0.000193159989641381
0	1.17911836015067e-06	2.98288338522767e-09	1.15224312941332e-07	1.73387508623354e-08	1.31466430733957e-06	760650	0.000394321786158613	0	0.896896913963387	0.00226893159613044	0.0876454257547368	0.0131887286857457
0	2.8216743569943e-05	1.16886067880622e-07	1.04101817239914e-06	9.5130599478295e-10	2.93755991162176e-05	34042	0.00877409019794995	0	0.96055040301681	0.00397901902930356	0.0354381937294487	3.23842244380901e-05
0	1.2648820719989e-08	6.56903857881177e-11	2.85138894431439e-08	1.96977537123246e-09	4.31981759201535e-08	23149126	1.29593690817442e-05	0	0.292809139519428	0.00152067499122042	0.660071608019938	0.0455985774694132
0	3.80677642276073e-05	1.79471345920356e-07	2.39290147600312e-06	3.17519573451798e-08	4.0671889006876e-05	24587	0.0121276745515599	0	0.935972367085571	0.0044126631514463	0.0588342841808645	0.0007806855821182
0	0.00012181643691415	3.65791810317745e-07	3.37218710336483e-06	1.36822517334302e-07	0.000125691238345167	7956	0.0370075828837191	0	0.96917206416269	0.00291024112049263	0.0268291342162157	0.00108856050060201
0	6.08538376102394e-05	1.3825701399302e-07	6.3989425055558e-07	1.74569617065595e-08	6.16494458364945e-05	16221	0.0183254135170361	0	0.987094641071628	0.00224263190231592	0.0103795620848352	0.000283164941220372
0	8.92859266297797e-06	4.05424745287886e-08	3.04575017753363e-07	1.21457612706931e-09	9.27492473138719e-06	107818	0.00277862278488517	0	0.962659312238168	0.00437119175658528	0.0328385433385409	0.000130952666705648
0	5.63685109139619e-05	2.89520287107988e-07	2.21790960121123e-06	3.04521646476518e-08	5.89063929669288e-05	16976	0.0175171967103601	0	0.956916695707515	0.00491492132730874	0.0376514243955899	0.000516958569585957
0	1.2118817193079e-06	5.40112134142733e-09	9.16884566475727e-08	1.45827439128876e-09	1.31042957168819e-06	763109	0.000393051863988414	0	0.924797292041165	0.00412164183266195	0.0699682444814283	0.00111282164474517
0	1.14894469105057e-05	4.53657639174776e-08	5.09832285508099e-07	7.48624466362408e-09	1.20521312045949e-05	82973	0.00360913251766226	0	0.953312465277952	0.00376412794943536	0.0423022515149624	0.000621155257650194
0	0.000184478011161662	8.84450575167224e-07	3.52901982009987e-06	1.32980825656624e-07	0.000189024462382586	5290	0.0551345087561023	0	0.975947815623347	0.00467902706358235	0.0186696461167927	0.00070351119627824
0	8.9150775920305e-06	2.81657175670445e-08	4.29726571720989e-07	3.3811180827675e-08	9.40678106214621e-06	106306	0.00281806935867102	0	0.947728828079738	0.00299419295303747	0.0456826377569528	0.00359434121027164
0	3.53098975472706e-06	2.16631800763937e-08	4.06970090653965e-07	5.02302194830673e-09	3.96464604740573e-06	252229	0.00118868912073034	0	0.890619165622003	0.00546408930768713	0.102649791630268	0.00126695344004128
0	1.8755930124343e-06	8.36561485720408e-09	2.48656519882832e-07	3.39335065541698e-09	2.13600849782975e-06	468163	0.000640597963190381	0	0.878083122955717	0.00391647077514148	0.116411765278778	0.00158864099036344
0	4.11500351989618e-06	1.15989797099169e-08	3.08754628318064e-07	3.07870195792675e-09	4.43843582988209e-06	225305	0.00133064760625945	0	0.92712921344759	0.00261330345970668	0.0695638373859888	0.000693645706714777
0	1.03212548680132e-07	4.50993488858433e-10	4.59821655847216e-08	1.58568980952873e-09	1.51231397563241e-07	6612384	4.53683935091043e-05	0	0.682480955298793	0.00298214191051061	0.304051713636337	0.0104851891543596
0	5.90750736659257e-06	3.27833991905507e-08	5.46474212500872e-07	1.94822439299091e-09	6.48871320267698e-06	154114	0.00194472683987157	0	0.910428182302058	0.00505237296927002	0.0842191965389099	0.000300248189762363
0	6.80105506851846e-06	3.55126185093838e-08	7.40197097793847e-07	1.29102837409098e-08	7.5896750685626e-06	131758	0.00227432096512159	0	0.896093048395352	0.00467906968197909	0.0975268494510177	0.00170103247165163
0	1.62161303132212e-05	8.07534367291207e-08	9.64523103618475e-07	3.45119804752215e-08	1.7295918834044e-05	57817	0.00517538184751209	0	0.937569750923123	0.00466893013918241	0.0557659360496061	0.00199538288808865
0	5.15961512500315e-06	2.43527318868575e-08	4.22944420159157e-07	2.40537243079769e-08	5.63096600135714e-06	177589	0.00168786850167069	0	0.916293070098383	0.00432478759079494	0.0751104553032679	0.00427168700755423
0	4.07077742097214e-06	1.99739894813324e-08	5.74292356219088e-07	9.44376834217602e-09	4.67448753501473e-06	213927	0.0014013667055085	0	0.870849989539935	0.00427297951523353	0.122856752086147	0.00202027885868483
0	7.95347354408757e-06	3.4345258710799e-08	7.42256581555794e-07	2.01306737822179e-09	8.73208845173239e-06	114520	0.00261620971569998	0	0.910832911055734	0.0039332238674226	0.0850033283170117	0.000230536759831196
0	2.77144918531394e-06	1.34159964914795e-08	1.70835238824418e-07	8.35543180440002e-09	2.96405585243424e-06	337376	0.000888822836338843	0	0.935019218021105	0.00452622931530172	0.0576356341882421	0.0028189184753513
0	1.85491318902268e-06	9.00373211026373e-09	1.35670340783299e-07	6.24754073170279e-09	2.00583480264795e-06	498546	0.000601570028472054	0	0.924758702249043	0.00448877051010267	0.0676378436570138	0.00311468358384014
0	1.47233885954433e-06	5.36524726513945e-09	1.36618609500238e-07	5.17819245214166e-10	1.61484053555492e-06	619256	0.00048433522361957	0	0.911754954824921	0.00332246258810673	0.0846019198132719	0.000320662773699959
0	4.82413556462582e-06	2.7749666901312e-08	5.00133315106543e-07	2.91711865868282e-08	5.3811897332205e-06	185833	0.00161305888336272	0	0.896481225117238	0.00515679027817971	0.0929410297538842	0.00542095485069805
0	1.10110576635838e-08	4.83677852840843e-11	1.72533040607031e-08	2.72405075435373e-10	2.85851345850064e-08	34983218	8.57550373911664e-06	0	0.385202232679337	0.00169206078565935	0.603576100346679	0.00952960618832476
0	6.4586706269851e-06	2.04075131573962e-08	3.08294412010863e-07	7.13240176160716e-10	6.78808579232952e-06	147317	0.00203436052729544	0	0.951471567180743	0.00300637230903247	0.0454169881528652	0.000105072357359813
0	8.55190199311959e-06	4.86919375947732e-08	5.80456007347582e-07	6.42892977033136e-09	9.18747886783228e-06	108844	0.00275246133487872	0	0.930821405539445	0.00529981492150759	0.0631790304715592	0.000699749067488001
0	1.08384282722437e-05	4.8120710864059e-08	6.29117015540057e-07	5.80056866423906e-09	1.1521466567312e-05	86795	0.00345049320105206	0	0.940716028547422	0.00417661333155138	0.0546039006288442	0.00050345749218212
0	1.31490996087344e-06	4.02319408594002e-09	1.73402005502612e-07	1.29113537575117e-09	1.49362629583775e-06	669512	0.000447987846871056	0	0.880347356321773	0.00269357475638409	0.116094638923958	0.000864429997884445
0	1.30555829160456e-05	3.68606372417345e-08	5.91453391805073e-07	7.17396536118714e-10	1.36846143416285e-05	73075	0.00409699670813157	0	0.954033675346669	0.00269358246579187	0.0432203186030515	5.24235844876093e-05
0	6.40421137558601e-07	2.30619287387823e-09	4.79795242661098e-08	1.64194182701846e-09	6.92348796525608e-07	1444359	0.000207683141722925	0	0.92499783457761	0.00333096971562791	0.0692996427622666	0.00237155294449584
0	2.63674014855073e-05	1.10301462332113e-07	1.06991836813953e-06	9.10381859186634e-09	2.75567251345709e-05	36289	0.00823305269307573	0	0.956840892985086	0.00400270575670604	0.0388260347670008	0.000330366491207088
0	4.54956155912052e-06	2.93618011974663e-08	6.07579847292642e-07	4.26374766319395e-08	5.22914068424257e-06	191236	0.00156751646757392	0	0.87003999965618	0.0056150337063879	0.116191145731366	0.00815382090606641
0	7.68044519948007e-06	2.6698883985019e-08	3.42703474070857e-07	2.05163600278026e-08	8.07036391756374e-06	123910	0.00241819040040447	0	0.951685113327407	0.00330826270757301	0.0424644387256221	0.00254218523939823
0	2.30362151958884e-06	7.23411055766742e-09	1.97715422418272e-07	1.01121904988917e-08	2.51868324306367e-06	397033	0.000755320526211856	0	0.914613429828026	0.00287217957144464	0.07849951873177	0.00401487186875927
0	0.000152200856357035	4.00651472238391e-07	2.47617338148614e-06	2.9787467882547e-07	0.000155375555889585	6436	0.0455464377390427	0	0.97956757409894	0.00257860041075642	0.0159366984549731	0.00191712703533076
0	0.000145835514710351	4.77133126204571e-07	1.52723293075398e-06	1.07835071151586e-07	0.000147947715838462	6759	0.0434168844326094	0	0.985723327216377	0.00322501177865791	0.010322788169447	0.000728872835517967
0	2.87860568647261e-05	8.90318069555466e-08	7.9691119127347e-07	3.26894461318012e-08	2.97046893090869e-05	33665	0.00887194907573763	0	0.969074497470681	0.00299723070755401	0.0268277908239117	0.00110048099785381
0	0.000226907111183805	7.0271997168473e-07	2.58770902093322e-06	2.32112578785968e-08	0.000230220751434301	4344	0.0667425486245438	0	0.985606683021178	0.00305237458963497	0.0112401206442577	0.000100821744929543
0	1.12624383712642e-07	5.28257839116147e-10	2.88424573648705e-08	2.59261259646896e-10	1.42254360176275e-07	7029662	4.26754004760888e-05	0	0.791711294986548	0.00371347379765059	0.202752712318485	0.00182251889731627
0	1.85950429552696e-07	3.3906435417732e-10	4.26097957625425e-08	2.31151672348172e-10	2.29130441341764e-07	4364326	6.87367777746362e-05	0	0.811548341040106	0.00147978746163886	0.185963050186715	0.00100882131154015
0	2.7257054663212e-05	6.49191185364514e-08	9.23321963251803e-07	7.57286979973289e-09	2.82528686148e-05	35395	0.00844016047341867	0	0.964753527680147	0.00229778856871349	0.032680644781257	0.000268038969882369
0	1.10061755274596e-07	4.32729830396986e-10	4.36598289211163e-08	5.55579548157047e-10	1.54709893574266e-07	6463711	4.64118945903147e-05	0	0.711407349147729	0.00279704045035271	0.282204504912014	0.00359110548990423
0	7.08519235180179e-06	2.40150336680696e-08	6.24486491301437e-07	4.98682721180019e-08	7.7835621488893e-06	128476	0.00233235355908246	0	0.910276325449889	0.0030853525941842	0.0802314517897887	0.00640687016613826
0	0.000180892686584579	9.57418448998651e-07	4.35150034363556e-06	2.22666281374144e-08	0.000186223872005351	5370	0.0543401717133677	0	0.971372169618413	0.00514122297366441	0.0233670382683834	0.000119569139539611
0	1.88602605518765e-05	5.90122408563316e-08	5.65065213986724e-07	4.05205728815926e-09	1.94883900640078e-05	51313	0.00582951603557658	0	0.96776904043545	0.00302807161918001	0.0289949663430802	0.00020792160228991
0	1.26078873057148e-06	7.47047208670999e-09	3.70900502033642e-07	3.94588208918369e-09	1.64310558678102e-06	608604	0.000492810609948657	0	0.767320579221858	0.00454655631799371	0.225731386356167	0.00240147810398114
0	6.85434525788571e-06	2.9754463071694e-08	3.47665290130048e-07	1.68675154587548e-08	7.24863252654621e-06	137957	0.00217223491492602	0	0.945605289381614	0.00410483811432379	0.0479628797372215	0.00232699276684008
0	3.26222161750664e-08	1.45829860545911e-10	3.04917972228693e-08	4.51532489065376e-10	6.37113757475471e-08	15695784	1.91132306621711e-05	0	0.512031262742312	0.00228891401001532	0.478592666774164	0.00708715647350875
0	7.01106268134853e-06	3.16668021510077e-08	6.09720940773531e-07	7.3937451777608e-09	7.65984416945083e-06	130551	0.00229532375837349	0	0.915300954725713	0.00413413138054453	0.0795996533722232	0.000965260521519316
0	3.80718741226868e-06	1.80431939699259e-08	3.32318947039193e-07	8.66710128521715e-10	4.15841626340633e-06	240476	0.00124674963400129	0	0.91553783246078	0.00433895810977471	0.079914786300633	0.000208423128811967
0	0.00042355839673063	1.58559100096782e-06	5.14587105565777e-06	1.81992996933376e-09	0.000430291678717225	2324	0.121127360445137	0	0.984351819196997	0.00368492136704746	0.0119590299096615	4.2295262942553e-06
0	4.72619371229851e-06	1.42858584213107e-08	2.92962880993025e-07	3.03833247753357e-08	5.06382577648818e-06	197479	0.00151799825263543	0	0.933324707623764	0.00282115914959817	0.0578540601363655	0.00600007309027264
0	6.90562021318821e-06	2.57903163661486e-08	5.06118114256234e-07	1.13620617190394e-08	7.44889070552963e-06	134248	0.00223218050608109	0	0.927066926631353	0.00346230296371557	0.0679454343289694	0.00152533607596159
0	1.84237388197072e-05	9.46364775518957e-08	7.33754202176539e-07	2.27556688012754e-08	1.92748851682369e-05	51881	0.00576583468224345	0	0.955841690308365	0.00490983353342344	0.0380678896798665	0.00118058647834512
0	1.43014936544341e-06	6.38471562899222e-09	2.87644339495687e-07	5.44095621142371e-09	1.72961937677952e-06	578162	0.000518751663591721	0	0.826857853608403	0.00369139922615825	0.166304993663559	0.00314575350188002
0	0.000118030288959194	3.93502191122632e-07	2.10434379424387e-06	8.90444204154094e-08	0.000120617179364976	8291	0.0355404016963482	0	0.978552885920552	0.0032624058462844	0.0174464682835628	0.000738239949600954
0	2.00870715856978e-05	1.13039891452122e-07	1.22620814799985e-06	1.45580860078911e-08	2.14408777111576e-05	46640	0.00641168910673684	0	0.936858642463347	0.00527216716474706	0.0571902029627145	0.000678987409191521
0	9.28605578652141e-07	3.58087120001668e-09	5.43522412792267e-08	5.09058051678659e-09	9.91629271648171e-07	1008441	0.000297444683567072	0	0.936444299499873	0.00361109872650792	0.0548110496868338	0.00513355208678504
0	2.77097525363099e-05	1.10847751805995e-07	9.68481060289814e-07	1.86663599851401e-08	2.88077477083908e-05	34713	0.00860521019203841	0	0.96188542113061	0.00384784513277683	0.0336187705506642	0.000647963185948865
0	5.40570010385317e-05	2.48956161988058e-07	1.92925384237008e-06	1.32146234213167e-08	5.62484256663112e-05	17778	0.0167334169853884	0	0.961040249539074	0.00442601120011729	0.034298806046861	0.000234933213948268
0	1.3231743273997e-06	5.49933215010694e-09	2.51858691854441e-07	3.27229346507947e-09	1.58380464486933e-06	631391	0.000475028907752639	0	0.835440362980417	0.00347222883069689	0.159021311542636	0.00206609664624986
0	3.18078514803511e-05	1.51884378772993e-07	1.50078602286326e-06	2.1576656403577e-08	3.34820985383909e-05	29867	0.00999451723552724	0	0.949995755011589	0.00453628611715722	0.0448235352136737	0.000644423657580394
0	1.9235908922457e-09	8.17206149470625e-12	6.59433498054153e-09	1.0430031443116e-10	8.6303982487131e-09	115869508	2.58911613526536e-06	0	0.222885530517961	0.000946892745757683	0.764082350605875	0.0120852261304062
0	1.4435319011968e-05	7.23710696221915e-08	6.62821236937591e-07	3.18447856892182e-09	1.51736957970967e-05	65904	0.00454179797513987	0	0.951338369043224	0.00476950840388134	0.043682254198375	0.000209868354519875
0	4.25681481329989e-07	1.46959189689823e-09	6.06669869324123e-08	1.40889790755092e-09	4.89226958066851e-07	2044041	0.000146757353403526	0	0.870110435066871	0.00300390620889991	0.124005813522898	0.0028798452013317
0	1.56135301525252e-05	5.14023637661585e-08	7.70949599949661e-07	6.64611309413589e-08	1.65023432471824e-05	60597	0.00493850909018057	0	0.946140188617823	0.00311485241800039	0.0467175835820342	0.00402737538214196
0	1.41622311880095e-05	8.39784823833884e-08	1.15125449825252e-06	7.62564049276913e-08	1.54737205735731e-05	64626	0.00463139395323264	0	0.915244082421687	0.00542716808049458	0.0744006260665388	0.00492812343127911
0	1.44668377842777e-05	6.13668511755663e-08	6.60406775889386e-07	9.14502040825393e-09	1.51977564317509e-05	65799	0.00454898346517141	0	0.951906148071555	0.00403788884570882	0.0434542281852653	0.000601734897471335
0	2.39800927700564e-05	1.00509134962243e-07	1.52671384137224e-06	5.09700117900358e-09	2.56124127475699e-05	39044	0.00765437712853567	0	0.93626840260614	0.00392423532889455	0.0596083569486088	0.000199005116356607
0	8.13857929323139e-06	3.84171210781117e-08	4.67189093249349e-07	5.37268458590613e-09	8.64955819214475e-06	115613	0.00259151489242615	0	0.940924277568602	0.00444151252869781	0.0540130585714349	0.000621151331265154
0	3.56920764953855e-05	1.64276084414745e-07	1.09162085652615e-06	1.33523589410856e-07	3.70814970257373e-05	26968	0.0110630052139263	0	0.962530624656621	0.00443013625638484	0.0294384246614554	0.00360081442553899
0	1.57901756169733e-05	6.91658347537974e-08	5.61445036631185e-07	8.08554818804709e-08	1.65016419702387e-05	60600	0.0049382997425812	0	0.956885117581111	0.00419145166756983	0.0340235861160828	0.00489984463523669
0	2.14673665864612e-06	8.44302285200935e-09	3.17695923231645e-07	2.90780189414182e-09	2.47578340662391e-06	403913	0.000742460181344939	0	0.867093887495393	0.00341024292731755	0.128321371886432	0.00117449769085698
0	2.47855543104099e-05	1.0030128626216e-07	1.16113452567169e-06	8.53240826167731e-08	2.61323142049605e-05	38267	0.00780914564347857	0	0.948463810591449	0.00383820910293205	0.0444329008355211	0.00326507947009824
0	3.44819369423383e-06	1.41100636830002e-08	3.7140190200947e-07	1.99650055566512e-08	3.85367066548296e-06	259493	0.00115543539715302	0	0.894781623432187	0.00366146069755857	0.0963761395949293	0.00518077627532531
0	5.41399443640944e-06	2.30495262270646e-08	4.63481727496512e-07	7.09482124890707e-09	5.90762051138192e-06	169273	0.00177072180742488	0	0.916442487458116	0.00390165992934994	0.0784548917120768	0.00120096090045693
0	9.79219179989267e-06	3.6504767093849e-08	8.18467776153436e-07	1.64522980784051e-08	1.06636166412184e-05	93777	0.00319399037482215	0	0.91828055427674	0.00342330077328044	0.0767533008444613	0.00154284410551779
0	6.22662803164012e-05	1.90456028404296e-07	1.28478759300502e-06	3.76471913263529e-09	6.37452886569432e-05	15687	0.0189424888819805	0	0.976798154472223	0.00298776634974971	0.0201550203956145	5.90587824128589e-05
0	2.15362748839009e-06	1.00597220373532e-08	2.93826080753315e-07	1.16284521772305e-09	2.45867613639848e-06	406723	0.000737331784898432	0	0.875929715389343	0.0040915197770166	0.119505809001635	0.000472955832005757
0	1.31692119870579e-06	5.66912939509150e-09	3.01006773642181e-07	2.2197934296022e-08	1.64579503603909e-06	607609	0.000493617048111794	0	0.800173271803766	0.0034446144695729	0.18289444739523	0.0134876663314318
0	2.00322862888603e-06	1.19532629035959e-08	3.95505038604056e-07	2.96628961357535e-08	2.44034982652944e-06	409777	0.000731837917162581	0	0.820877649224144	0.00489817598020171	0.162068992856867	0.0121551819387874
0	2.8412131858147e-05	1.57948213797863e-07	1.19090565010597e-06	2.85162682685954e-08	2.97895019903194e-05	33569	0.00889716757329906	0	0.953763237377381	0.00530214348159266	0.0399773601617433	0.000957258979282778
0	2.30517437440742e-06	9.96638590987018e-09	1.24043767598459e-07	3.21727486321856e-09	2.44240180277897e-06	409433	0.000732453060839355	0	0.943814556550273	0.00408056770123998	0.0507876171141547	0.00131725863433197
0	1.23835328634203e-06	8.60335591393708e-09	2.79013048232259e-07	6.23693329351806e-10	1.52659338381758e-06	655053	0.000457873508634132	0	0.81118737934345	0.00563565649185674	0.182768411804934	0.000408552359759431
0	1.58082180407267e-05	4.69433168866847e-08	6.07282342968957e-07	3.25952119730344e-09	1.64657032217796e-05	60732	0.00492757112627129	0	0.960069413847854	0.00285097552496825	0.0368816524134656	0.000197958213712487
0	3.6587890636365e-06	1.2468839080045e-08	3.49556777172756e-07	5.13801548044367e-09	4.02595269536975e-06	248388	0.00120705915719521	0	0.908800808276878	0.00309711514851762	0.0868258530644888	0.00127622351011548
0	4.06587475158712e-06	2.22486147879191e-08	4.35019424840605e-07	2.27181115061256e-09	4.52541460236625e-06	220974	0.00135670629339091	0	0.898453536049746	0.00491637048598502	0.0961280817481654	0.000502011716103243
0	1.38266884651919e-05	6.30236462639818e-08	3.333982928467e-07	1.42409821403615e-08	1.42373513864429e-05	70238	0.00426212706696749	0	0.97115594676956	0.00442664120266035	0.0234171570116734	0.00100025501610658
0	6.73551611633242e-06	3.33830809101622e-08	2.64434451259225e-07	4.64252673250461e-09	7.03797617523431e-06	142086	0.00210917284491641	0	0.957024569084759	0.0047432784765076	0.0375725129888525	0.00065963944988064
0	1.83482783609852e-06	6.88692055138476e-09	2.61307778904088e-07	6.77501492038362e-09	2.10979755047438e-06	473979	0.000632739668596338	0	0.869670094974738	0.00326425658700583	0.123854432784479	0.00321121565377696
0	4.12418624945139e-06	1.68311085436346e-08	4.22689689485926e-07	2.7481046298976e-08	4.59118809377992e-06	217809	0.00137641146563672	0	0.89828300762471	0.00366595926802413	0.0920654263889951	0.00598560671827122
0	3.50222446030951e-05	1.76758180093489e-07	1.12550759517277e-06	4.44449516564999e-09	3.63289548735271e-05	27526	0.0108397067800861	0	0.964031162608971	0.00486549037011502	0.0309810067229026	0.000122340298010849
0	1.75554119498192e-05	8.10816567933427e-08	7.13510995802727e-07	5.55504583537817e-08	1.8405555060769e-05	54331	0.00550650067260305	0	0.95381051491558	0.00440528180354453	0.0387660678228367	0.00301813545803822
0	3.80142908606986e-05	1.452522554576e-07	1.07985234048704e-06	4.89278116592442e-08	3.92883232683024e-05	25453	0.0117175371512012	0	0.967572237712884	0.00369708461380912	0.027485325171875	0.00124535250143187
0	1.79723945445177e-05	5.96016925113513e-08	5.83685335959776e-07	4.95809200967145e-08	1.86652624930856e-05	53575	0.00558398229629453	0	0.962879281830378	0.00319318801615731	0.0312712096160447	0.00265632053741979
0	5.00102636475959e-06	2.0729411675727e-08	3.07041457774259e-07	1.5439508001811e-08	5.34423674221139e-06	187117	0.00160199074756529	0	0.935779346236488	0.00387883484127789	0.0574528174152719	0.00288900150696212
0	1.65128692878327e-05	7.60140526713847e-08	7.3363073893086e-07	1.0215582346028e-08	1.7332729661781e-05	57694	0.00518636807237083	0	0.952698715669922	0.00438557885311032	0.0423263244305097	0.000589381046457648
0	9.90876571751816e-08	3.63301878856717e-10	5.7884154571592e-08	1.35899844103292e-09	1.58694112066663e-07	6301431	4.7607104147529e-05	0	0.624394036330456	0.00228932172798007	0.364753007013117	0.00856363492844676
0	6.50799148997004e-07	2.12137936370952e-09	1.25986893107125e-07	5.53819751065843e-09	7.84445618978497e-07	1274786	0.000235306089184317	0	0.829629401008667	0.00270430392163064	0.1606062804853	0.00706001458440198
0	6.89944270604081e-06	2.36884776839461e-08	1.8040269814758e-07	2.25965089815881e-08	7.12613039085392e-06	140329	0.00213556316782759	0	0.968189231408948	0.00332417123806059	0.025315660569321	0.0031709367836701
0	3.30583276704176e-07	1.09953885293325e-09	1.02715747432332e-07	6.50140528462505e-10	4.35048703517904e-07	2298593	0.000130506122774765	0	0.759876478267843	0.00252739255178127	0.236101720570017	0.00149440861035861
0	1.29001271000322e-08	6.28558307431098e-11	2.73810318650326e-08	1.75864917691178e-10	4.05198797134991e-08	24679244	1.21558902621555e-05	0	0.318365384873899	0.00155123438636886	0.675743167517614	0.00434021322211846
0	4.65982967076642e-06	2.85045783546609e-08	6.18744652857636e-07	4.93276746133038e-09	5.31201166944005e-06	188253	0.0015923386149127	0	0.877225044058991	0.00536606094422712	0.116480288704422	0.000928606292359737
0	4.51547284740657e-07	1.69280594129986e-09	7.07091194172343e-08	4.13036240629264e-09	5.28079572505483e-07	1893654	0.000158411365178135	0	0.8550743263904	0.0032055887586568	0.133898607518093	0.00782147733284978
0	4.31987029330518e-05	1.83072967800003e-07	1.74346209064582e-06	4.2713978917158e-09	4.51295093893893e-05	22158	0.0134479161676613	0	0.957216320707632	0.00405661329531417	0.0386324184382942	9.46475587594151e-05
0	3.54891414202756e-08	1.57973233925748e-10	4.16913307435858e-08	1.8736424883215e-09	7.92120878861087e-08	12624336	2.37633449489127e-05	0	0.448026839935112	0.00199430715868621	0.526325360891001	0.0236534920152013
0	7.55002554867099e-05	2.27832042566992e-07	1.43834362294877e-06	2.90297196896353e-08	7.71954608719153e-05	12954	0.0228934086044338	0	0.978040089843908	0.00295136579267292	0.018632489614063	0.000376054749356341
0	2.78107302290439e-05	1.09668062003556e-07	1.59807916314966e-06	9.43244320267852e-08	2.96128018862239e-05	33769	0.00884462622807947	0	0.939145520099591	0.00370340038828189	0.053965820907109	0.00318525860501791
0	6.51083885421906e-06	2.99299967736486e-08	2.77730154399688e-07	9.09491954319169e-10	6.81940849734672e-06	146640	0.00204373824203552	0	0.954751259842006	0.00438894323243632	0.0407264287669153	0.000133368158642063
0	9.61573176678848e-06	4.86273445157981e-08	2.38038071022661e-07	3.87466282584087e-09	9.90627184515278e-06	100946	0.00296748456151896	0	0.970671097774642	0.00490874319581608	0.0240290267361414	0.000391132293400244
0	3.23335582545118e-06	2.00977212323728e-08	1.83739516861126e-07	5.39033099139615e-09	3.44258339453607e-06	290480	0.00103224366567156	0	0.939223674460008	0.00583797658010874	0.0533725681570269	0.00156578080285621
0	5.54473328092349e-06	2.56622811128144e-08	2.5515638308737e-07	2.490609384488e-10	5.82580100606213e-06	171650	0.00174621897524052	0	0.951754664320638	0.0044049360913823	0.0437976482241434	4.27513638364297e-05
0	3.97737019422238e-05	1.63510252020367e-07	1.04387592009755e-06	2.92407937617121e-09	4.09840121937179e-05	24400	0.012220175354886	0	0.970468722150156	0.00398961066201885	0.0254703203572039	7.13468306214153e-05
0	1.30537174675092e-05	4.31369281615108e-08	4.57831857405323e-07	1.0275425547632e-08	1.35649616786237e-05	73719	0.00406124684549236	0	0.962311415009737	0.00318002580349992	0.0337510616138929	0.000757497572870002
0	3.13265503207939e-06	1.77779169025969e-08	4.7961568777879e-07	1.01602223477926e-08	3.64020885910857e-06	274710	0.001091468559833	0	0.860570135760432	0.00488376288028441	0.131754991634255	0.00279110972502843
0	8.47384625669277e-06	3.75385389211628e-08	5.47295788876502e-07	1.60864797860771e-08	9.07476706427651e-06	110196	0.00271873998625327	0	0.933781131424374	0.00413658429525272	0.0603096239275355	0.00177266035283734
0	2.78203395125035e-09	1.03550689597941e-11	3.46014262966258e-09	6.57061342093365e-11	6.31823778408206e-09	158271979	1.89546956486097e-06	0	0.44031802004339	0.00163891726042384	0.54764362278038	0.010399439915806
0	3.48300237168293e-06	1.37655333594006e-08	2.18681777508245e-07	1.06637276935394e-08	3.72611341024411e-06	268376	0.00111721155963096	0	0.934754793589265	0.0036943409509639	0.0586889751951803	0.00286189026459095
0	5.70350834819837e-09	2.90277192429374e-11	8.55261623417113e-09	2.79570442554408e-10	1.45647227441668e-08	68659048	4.36940730863533e-06	0	0.391597454231157	0.0019930155728205	0.587214489722878	0.0191950404731443
0	7.9461287096789e-06	4.06871380094926e-08	8.96421764268615e-07	4.4038763543144e-09	8.88764148831133e-06	112516	0.00266275286289441	0	0.894064946266041	0.00457794546089677	0.100861602647626	0.000495505625435747
0	3.85312966974598e-07	1.95196708914614e-09	8.56406530457307e-08	1.94129742496498e-09	4.7484688453444e-07	2105942	0.000142443953058513	0	0.811446762154447	0.00411072948506325	0.180354248569402	0.00408825979108679
0	5.52232661108935e-08	2.16477497124242e-10	2.34999721672659e-08	1.09675760582904e-09	8.00364733811127e-08	12494304	2.40106546953722e-05	0	0.689976254300147	0.00270473557840853	0.293615787584307	0.0137032225371372
0	8.56895645015812e-09	2.21772179007651e-11	1.09438595677906e-08	9.74040286372457e-10	2.0509033522222e-08	48759002	6.15269117354433e-06	0	0.417813761963647	0.00108133900491876	0.533611667070159	0.0474932319612751
0	2.00443039167032e-05	9.72987462029068e-08	8.04772686639912e-07	2.67611060819989e-09	2.09490514601543e-05	47735	0.0062650733388635	0	0.956812004344355	0.00464454184896973	0.0384157100463768	0.000127743760298166
0	1.95909469190446e-06	9.35464124309143e-09	1.22939155122298e-07	6.61053567905972e-09	2.09799902394891e-06	476645	0.000629202336568713	0	0.933791993962419	0.00445883965450274	0.0585982899510116	0.00315087643206678
0	7.71717944124564e-07	3.83805887363143e-09	1.93914877813711e-07	6.29725563957346e-10	9.70100606375864e-07	1030821	0.000290987977864865	0	0.795503001495458	0.00395635138088387	0.199891512838184	0.000649134285473644
0	0.000182172203692694	1.00248842862528e-06	3.21639780459667e-06	4.34575780212266e-08	0.000186434547503937	5364	0.0543999491693085	0	0.977137585987634	0.00537716019936759	0.0172521555026101	0.000233098310388576
0	6.14252955572857e-07	3.00063482205417e-09	1.10381443808805e-07	1.28780119787958e-09	7.28922835401596e-07	1371887	0.000218653022268644	0	0.842685845113411	0.00411653288430864	0.151430903859653	0.00176671814262764
0	7.01442512415544e-05	2.88491304505835e-07	1.12194074400708e-06	2.64761623093537e-08	7.15811594523766e-05	13970	0.0212461679656706	0	0.979926167418701	0.00403026867283101	0.0156736877774872	0.000369876130980645
0	1.04987886261312e-05	3.68834832944988e-08	6.57268490510606e-07	3.42022281581302e-09	1.11963608227521e-05	89315	0.0033532921661148	0	0.937696524105995	0.00329423853682421	0.0587037610626991	0.000305476294481577
0	2.22069934901486e-07	9.20183274896736e-10	3.4638180290439e-08	2.19894263822195e-09	2.59827241105044e-07	3848711	7.79451445673818e-05	0	0.854683034608011	0.0035415196304406	0.133312350710892	0.00846309505065695
0	5.1696358853933e-06	1.77396035942941e-08	3.30517794195814e-07	5.16706361934697e-09	5.52306034680276e-06	181059	0.00165555074116253	0	0.936009306576915	0.0032119155830994	0.0598432342654282	0.000935543574557922
0	4.33146458267224e-06	1.91291358364418e-08	7.08257447495946e-07	6.75551000221347e-09	5.06560667600684e-06	197410	0.0015185317140437	0	0.855073214268322	0.00377627736615372	0.139816905021583	0.00133360334394118
0	0.000150588120877503	7.22610467391727e-07	3.24878339736982e-06	4.48365953509878e-08	0.000154604351337615	6468	0.0453255542738084	0	0.974022526368989	0.00467393356745656	0.0210135314385514	0.000290008625003552
0	1.80145199610675e-06	6.1132152272701e-09	7.37721073259617e-08	2.83604218823337e-09	1.88417336084822e-06	530737	0.000565092815652868	0	0.956096733739922	0.00324450783261156	0.0391535666828188	0.00150519174464745
0	3.72225635314223e-05	1.13359983649069e-07	8.88224673480441e-07	4.1740031590112e-08	3.82658882201419e-05	26133	0.0114143425087876	0	0.972734862896232	0.00296242917443637	0.023211918363701	0.00109078956563045
0	1.09199722696418e-05	6.32565531806284e-08	8.65422819881877e-07	1.45667939554942e-08	1.18632184366598e-05	84294	0.00355266095518192	0	0.920489859303005	0.00533215783881653	0.0729500872383451	0.00122789561983279
0	2.49470350089929e-05	1.41995301770324e-07	1.42282919452123e-06	8.69996934399522e-09	2.65205594746285e-05	37707	0.00792470597750239	0	0.940667749971832	0.00535415936101072	0.0536500444450433	0.000328046222113762
0	8.89610808898493e-08	3.60466077033753e-10	4.41676090240199e-08	2.08845533971386e-09	1.35577611330617e-07	7375849	4.06724590136243e-05	0	0.656163506767431	0.0026587433831883	0.325773618450274	0.0154041313991069
0	1.62577008864293e-05	6.52547022413458e-08	8.32540104850376e-07	6.08789946239017e-08	1.72163746881449e-05	58084	0.00515164141219804	0	0.94431616300871	0.00379026963709611	0.0483574573585261	0.00353610999566724
0	4.92992076377592e-05	2.78238433764549e-07	1.84027461776181e-06	8.08018493190873e-08	5.14985225386046e-05	19418	0.0153312163282352	0	0.957293631109576	0.0054028430341079	0.0357345128956329	0.00156901296068283
0	4.23374384743148e-06	2.41816366854848e-08	6.59688138890815e-07	1.20072333087406e-08	4.92962085631652e-06	202855	0.00147779688329586	0	0.858837620748584	0.00490537454914	0.13382127309964	0.00243573160263537
0	4.08535598603431e-06	1.48265337055142e-08	3.09440724441655e-07	8.63743104093302e-10	4.41048698728557e-06	226732	0.00132227403834406	0	0.926282289872175	0.00336165456292144	0.0701602170766409	0.000195838488262924
0	3.43138895028601e-05	1.24387141531898e-07	8.65627991214267e-07	7.75673477859079e-08	3.53814719833922e-05	28263	0.0105584929961781	0	0.969826510298012	0.00351560109173197	0.0244655731570633	0.00219231545319305
0	5.31777235000476e-07	2.43361777182917e-09	1.40710136134781e-07	1.49068690334704e-09	6.76411675810433e-07	1478390	0.000202902983775677	0	0.786173944090091	0.00359783525160675	0.208024404614529	0.00220381604377393
0	7.43720546382502e-05	3.20996564222633e-07	1.47819957602461e-06	4.83801935376268e-08	7.62196309720351e-05	13120	0.0226072978321205	0	0.975759836275477	0.00421146835964617	0.0193939482148236	0.000634747150053475
0	1.73152524330125e-05	1.1046995587202e-07	4.721216968187e-07	1.74686934195821e-09	1.78995909550452e-05	55867	0.00535553307059466	0	0.967354643829558	0.00617164694709871	0.026376116527156	9.75926961876098e-05
0	4.80322299678058e-06	2.06329689865017e-08	3.73204191579941e-07	6.63610316285613e-09	5.20369626050988e-06	192171	0.00155989503698795	0	0.923040615039653	0.00396506020981325	0.0717190575499449	0.00127526720058905
0	5.67640371783581e-05	3.26950995053847e-07	2.4409063920044e-06	1.59436167573986e-07	5.96913307329903e-05	16753	0.0177485395462562	0	0.950959485763075	0.005477361470066	0.0408921423267141	0.00267101044014535
0	2.90540145857683e-05	8.96811903584185e-08	5.42005847828557e-07	1.39585182657951e-09	2.96870974757819e-05	33685	0.00886671817874118	0	0.978674813510145	0.00302088105553528	0.0182572866300154	4.70188043044024e-05
0	9.11669191486648e-06	3.88448646002217e-08	3.56010436179286e-07	3.50274708477891e-09	9.51504996273077e-06	105097	0.00285045827650243	0	0.958133898463528	0.00408246564677769	0.0374155088595155	0.000368127030178372
0	4.5728352776596e-05	2.0674356599617e-07	2.35506767933716e-06	6.62976418845172e-08	4.83564616638138e-05	20680	0.0144025655722745	0	0.94565134013549	0.00427540723375301	0.0487022333377115	0.00137101929304578
0	5.2906843774506e-05	1.72693272590909e-07	1.03047690575644e-06	5.88135671626061e-08	5.4168827520016e-05	18461	0.0161197518901475	0	0.976702767933391	0.00318805631388453	0.0190234301337917	0.00108574561893321
0	7.0547105578565e-07	3.0181672877854e-09	1.62755945609224e-07	1.99301262547444e-08	8.91175294937404e-07	1122114	0.000267316972053289	0	0.791618730673186	0.00338672683694334	0.182630674945557	0.0223638675443132
0	3.01036457746988e-06	1.09462777505357e-08	4.41173533466028e-07	3.0139314664545e-09	3.4654983201529e-06	288559	0.00103911104733745	0	0.868667158187242	0.00315864465634852	0.127304500741055	0.000869696415354638
0	7.22291527190693e-05	1.77940316905614e-07	1.24544087683883e-06	1.14779949547949e-08	7.36640119077685e-05	13575	0.0218576012675158	0	0.980521571503657	0.00241556646586674	0.0169070465290186	0.0001558155014577
0	2.4244662003992e-05	1.25727362781624e-07	9.52411032100307e-07	1.19902497626489e-08	2.53347906486366e-05	39471	0.00757172245864424	0	0.956971081396986	0.00496263673638806	0.0375930097591536	0.000473272107472266
0	2.32601199979116e-07	9.56623384806284e-10	4.06606743827039e-08	1.06378232770312e-09	2.75282280074329e-07	3632635	8.2581285365757e-05	0	0.844955221659422	0.0034750634314275	0.147705382168896	0.00386433274025444
0	7.43993905651953e-05	2.03458216389964e-07	1.6202044451542e-06	2.27760355562902e-07	7.64508135823023e-05	13080	0.0226750875149136	0	0.973166760156206	0.00266129563383826	0.0211927691705987	0.00297917503935663
0	1.65072271481455e-05	4.94733252231788e-08	6.2473317132157e-07	4.43739024405884e-09	1.71858710349343e-05	58187	0.00514253726115976	0	0.960511522202785	0.00287872084706167	0.0363515570465793	0.000258199903574209
0	4.14040093825176e-06	1.8010048257373e-08	5.56994919726889e-07	2.95247429843748e-08	4.7449306492204e-06	210751	0.00142246990116734	0	0.872594616094555	0.00379563993423847	0.117387367888802	0.00622237608240402
0	4.69860366674237e-07	2.01978973172522e-09	4.2316429733066e-08	2.79419272269238e-11	5.14224528066255e-07	1944676	0.000154255499477673	0	0.913726088565145	0.0039278362300621	0.0822917372148646	5.4337989928251e-05
0	1.68745188345731e-05	6.36413469679385e-08	7.27267044698809e-07	5.77859365597868e-09	1.76712058198958e-05	56589	0.00528738092047709	0	0.95491609381711	0.00360141507130687	0.041155484923388	0.000327006188195297
0	4.42787952421384e-06	2.3797485526537e-08	4.54169933404436e-07	1.11487192962989e-09	4.90696181507444e-06	203792	0.00147100916011023	0	0.902366819038853	0.00484973929355428	0.0925562395878448	0.000227202079748195
0	2.89117848722915e-05	1.39621294146032e-07	2.10208972202782e-06	3.47050244709817e-08	3.11882009129363e-05	32063	0.00931296934648218	0	0.927010344488944	0.00447673447198167	0.0674001596916707	0.00111276134740387
0	4.1831000327756e-05	2.00114404904661e-07	1.49176144257295e-06	1.58618675826186e-09	4.35244623619918e-05	22976	0.0129727419653896	0	0.961091718488068	0.00459774559052136	0.0342740923521583	3.64435692523801e-05
0	1.0237256095293e-05	4.82364756167316e-08	9.40889716107824e-07	1.03101760676008e-08	1.12366924630851e-05	88994	0.00336535114736525	0	0.911056000591321	0.00429276459912011	0.0837336893573301	0.000917545452229107
0	1.55465877390548e-05	5.82606438793444e-08	8.77321808438716e-07	5.00820588952807e-08	1.65322522502681e-05	60488	0.00494743758675298	0	0.940379296402439	0.00352405969842371	0.0530672890273912	0.00302935487174583
0	9.58904586245874e-05	4.34689727499129e-07	2.06361823595518e-06	1.08698276274992e-08	9.83996364156692e-05	10163	0.0290898450971965	0	0.974500131479325	0.00441759485434347	0.0209718075302417	0.000110466136089993
0	9.15279946964482e-06	4.29062814825752e-08	6.67299426396855e-07	2.15006654005628e-09	9.86515524406431e-06	101367	0.00295518598761402	0	0.92779071826081	0.00434927585233807	0.0676420603515954	0.000217945535256522
0	0.000105789395146717	5.08939234926834e-07	3.20622047536191e-06	3.71582503162591e-07	0.000109876137360169	9101	0.0324272395007436	0	0.962805916629057	0.0046319359885992	0.029180316603705	0.00338183077863905
0	0.000143547644660214	7.67274633569861e-07	2.8608759698156e-06	1.26527503137008e-07	0.000147302322766736	6789	0.0432316275155004	0	0.974510394432352	0.005208842733491	0.0194217980822067	0.00085896475195013
0	1.25613426889485e-06	4.11379303572555e-09	1.01696132333885e-07	7.2084331049729e-10	1.36266503757496e-06	733856	0.000408716242559115	0	0.921821749481668	0.00301893196221323	0.074630323322059	0.000528995234059959
0	2.09180119254275e-05	8.8470327015542e-08	9.28540439112517e-07	1.81392459177652e-08	2.19531619374733e-05	45552	0.00656438057190356	0	0.952847338575002	0.00402995829336666	0.0422964328217125	0.000826270309918415
0	4.15613321366657e-08	1.67078198698698e-10	1.13455861601203e-08	1.78450683072866e-10	5.32524471785576e-08	18778480	1.59756069748607e-05	0	0.780458633146171	0.00313747456785371	0.213052859750804	0.00335103253517184
0	3.90237090216298e-08	2.04713264809457e-10	3.69844413497967e-08	5.91953669415441e-10	7.68048173056515e-08	13020017	2.30411806161346e-05	0	0.508089341145511	0.0026653701159757	0.481538042107619	0.00770724663089439
0	3.03084864295422e-05	1.86030094834804e-07	1.69954496344557e-06	1.89692435160181e-08	3.22130307313386e-05	31043	0.00961751786480369	0	0.940876587562326	0.00577499510636928	0.0527595486938196	0.000588868637484762
0	6.35876547985175e-06	1.50077489814117e-08	2.30405547007079e-07	3.52694421130286e-09	6.60770572005154e-06	151338	0.00198035477009539	0	0.96232576771021	0.00227124960118451	0.0348692203873271	0.000533762301278052
0	0.000253076383710295	1.00804292271562e-06	3.52028057557737e-06	2.65739085371114e-07	0.000257870446293959	3878	0.0744536897920407	0	0.981409026693198	0.00390910605384574	0.0136513533294328	0.00103051392352338
0	4.26248036037349e-07	2.14696134026885e-09	1.33194181690848e-07	1.2755421662793e-09	5.62864721234745e-07	1776626	0.000168845207938473	0	0.757283268886168	0.00381434696343928	0.236636222996286	0.00226616115410674
0	2.8834882498742e-05	1.85014984236511e-07	1.57367799583339e-06	6.97882617769255e-08	3.06633637405888e-05	32612	0.00915696742702576	0	0.940369189195428	0.00603374717143666	0.0513211143156589	0.00227594931747646
0	8.72947747414851e-06	2.71886459677383e-08	5.79316519843024e-07	2.18956102156977e-08	9.35787825017497e-06	106862	0.00280343961398377	0	0.932847942746561	0.00290542847864365	0.0619068237858503	0.00233980498894483
0	2.67227840888663e-05	1.24350156906922e-07	8.70787444655201e-07	1.26749958232996e-08	2.77305966862517e-05	36061	0.00828478479133565	0	0.963657017236666	0.00448422218655587	0.0314016843743907	0.000457076202387799
0	2.83028972879621e-05	1.14546481434456e-07	7.82487580837298e-07	3.50984332426475e-08	2.92350297834765e-05	34206	0.00873228730206077	0	0.968115904022741	0.00391812432834248	0.0267654107634793	0.00120056088543768
0	2.1066777460481e-08	7.36991530331305e-11	8.75486801905275e-09	8.10187992596515e-12	2.99034465124929e-08	33440961	8.9709938463356e-06	0	0.704493291489992	0.00246457053043504	0.29277120332585	0.000270934653722285
0	3.43549459658143e-06	1.58617610421942e-08	1.57619833060426e-07	1.96336892407489e-10	3.60917252757646e-06	277072	0.00108216774591297	0	0.951878739609145	0.00439484699636825	0.0436720139744241	5.43994200630048e-05
0	4.05800655239715e-08	1.46532728269936e-10	3.54807794604024e-08	6.32346810762801e-10	7.68397245234067e-08	13014102	2.30516525336899e-05	0	0.528113105241679	0.00190699184801606	0.46175047711935	0.00822942579095501
0	2.50009823118863e-05	1.25395741951251e-07	1.68871559083315e-06	2.80508321225037e-08	2.68431444767932e-05	37253	0.00802071247677361	0	0.931373086096544	0.00467142521471953	0.0629104981457409	0.00104499054299524
0	6.31747026928406e-07	2.76599772594255e-09	9.67574053101216e-08	7.97054971244836e-10	7.32067484935715e-07	1365994	0.000219596211101236	0	0.8629628277834	0.00377833708348	0.132170062598284	0.0010887725348365
0	5.95846304840933e-07	2.60041756835518e-09	1.80215507932151e-07	2.66722891334972e-09	7.81329459254789e-07	1279870	0.000234371460052674	0	0.762605707212467	0.00332819598384962	0.230652390995261	0.00341370580842254
0	2.45213264951197e-05	1.1600768317632e-07	1.06922258582645e-06	1.71698767480947e-08	2.57237266408706e-05	38875	0.00768751598226258	0	0.953257155833694	0.00450975415793772	0.0415656176398501	0.000667472368518125
0	3.31816294758683e-07	1.82789155058735e-09	1.45641707349941e-07	1.55866248923997e-09	4.80844556148451e-07	2079674	0.00014424299750615	0	0.690069775181652	0.00380141883112643	0.302887295878997	0.00324151010822458
0	0.000204458891712438	9.02887241644697e-07	2.84718172808006e-06	6.24167790842068e-08	0.000208271377461247	4801	0.0605755896535073	0	0.981694624603333	0.00433514798168892	0.0136705377512079	0.000299689663769668
0	1.74814912463976e-11	6.08110893942064e-14	4.99278493515842e-10	1.15252244147265e-11	5.2834602026636e-10	1892699030	1.58503797753617e-07	0	0.0330872015229422	0.000115097089902464	0.944983920318234	0.0218137810689217
0	9.51715588804679e-08	4.17000706820463e-10	2.51957311997541e-08	5.70191316667601e-11	1.20841309918709e-07	8275316	3.62517380625427e-05	0	0.787574703919466	0.0034508125334042	0.208502632226541	0.000471851320588276
0	8.77564486361902e-06	2.9762034754181e-08	5.55463997885383e-07	3.99511675066277e-08	9.40082206376521e-06	106374	0.00281628667869516	0	0.933497603091979	0.00316589704095098	0.0590867473203625	0.00424975254670723
0	3.07895934637534e-05	8.75399525023381e-08	5.91599659848819e-07	2.08002455258636e-08	3.14895333216304e-05	31757	0.00940252593785662	0	0.97777230133175	0.00277996982706016	0.0187871841035651	0.000660544737624796
0	6.2574343660006e-05	3.40505459506439e-07	2.25805920967944e-06	3.80470825540778e-08	6.52109554117459e-05	15335	0.0193737928760968	0	0.959567963157536	0.00522159899907104	0.0346269916676104	0.000583446175782063
0	1.30336131283278e-07	6.8981383087062e-10	1.00246580044766e-07	6.29028266201795e-10	2.31901553425116e-07	4312175	6.95680541228372e-05	0	0.562032161312647	0.00297459771477283	0.432280761228865	0.00271247974371554
0	2.51338660203311e-05	1.21844891550736e-07	7.48332454450049e-07	1.5587829001097e-08	2.6019631195333e-05	38433	0.00777560328638227	0	0.965957812070728	0.00468280624871389	0.0287603021285049	0.000599079552053486
0	8.11708511795102e-07	3.73117316787327e-09	1.73263768353093e-07	1.02866225613067e-09	9.89732115572198e-07	1010374	0.00029687570530057	0	0.820129506786616	0.00376988187931656	0.175061277316361	0.00103933401770637
0	1.95452460590881e-07	1.14447487086851e-09	8.51557605231466e-08	9.22411574820014e-10	2.82675107559717e-07	3537630	8.47989486076894e-05	0	0.691438529123372	0.00404872887729151	0.301249590946585	0.00326315105275108
0	2.50136572518276e-06	1.18009497267798e-08	5.83904689237698e-07	1.3541144770888e-08	3.11061250891813e-06	321480	0.000932749922157083	0	0.804139287041168	0.00379377042076006	0.187713734051941	0.00435320848613112
0	0.000172368160647678	8.47786634052404e-07	3.99338763045296e-06	2.54905305237507e-08	0.000177234825442707	5642	0.0517860912291561	0	0.972541148259814	0.00478340885847211	0.0225316193952179	0.000143823486496398
0	1.97165360168863e-06	8.61146381569796e-09	2.15432130616235e-07	6.57563248549825e-09	2.20227282860606e-06	454076	0.000660464373424707	0	0.89528126400969	0.00391026202741131	0.0978226347879859	0.00298583917491292
0	3.81141548204604e-05	1.8209615456373e-07	1.57783941386174e-06	1.0883673925555e-07	3.99829271281414e-05	25011	0.0119234633009127	0	0.953260742974326	0.00455434775898546	0.0394628289420861	0.00272208032460301
0	0.000128977996554225	6.4781087156822e-07	2.42404331229718e-06	4.76479521497552e-08	0.00013209749869024	7570	0.0388567977253956	0	0.976384850834078	0.00490403586738076	0.0183504103887796	0.00036070290976127
0	2.02280415465184e-06	8.96461627979125e-09	2.42621949754259e-07	2.70619213587982e-09	2.27709691282177e-06	439156	0.00068289657154097	0	0.888325895688466	0.00393686198831228	0.106548802726891	0.00118843959633072
0	0.000112102197225508	3.30409701675251e-07	2.11034284665738e-06	6.82545592919327e-08	0.000114611204333133	8725	0.0338008743602457	0	0.978108535529111	0.00288287435419378	0.0184130588186072	0.000595531298087941
0	9.2372507580651e-06	4.8294385223808e-08	9.29274041168463e-07	1.04243043815589e-08	1.02252434888389e-05	97797	0.00306288848715519	0	0.903377094946224	0.00472305478852629	0.0908803826708661	0.00101946759438415
0	8.39511127185641e-05	5.11952911550591e-07	2.45561654891348e-06	4.55124937217501e-08	8.69641946727499e-05	11499	0.0257529793688159	0	0.965352614768363	0.0058869390267695	0.0282370987065892	0.000523347498278062
0	4.49362755491399e-05	1.66390963600014e-07	1.17751320747687e-06	1.2337446003191e-07	4.64035541802487e-05	21550	0.0138249348301024	0	0.968380037757252	0.00358573748367828	0.0253754960859888	0.00265872867308133
0	1.37327790305553e-05	6.0546419291332e-08	3.28497556415266e-07	9.30576389284029e-09	1.41311287701547e-05	70766	0.00423039514668733	0	0.971810479822336	0.00428461308902707	0.0232463776785518	0.000658529410084655
0	1.12998782585674e-05	4.45751024464359e-08	1.01994982381782e-06	4.00893293149269e-08	1.24044925141466e-05	80616	0.00371445511601243	0	0.910950467798708	0.0035934644158639	0.082224228250743	0.0032318395346853
0	1.89956830504406e-05	1.08447172741722e-07	1.34845933606036e-06	2.62064431754326e-08	2.04787960024182e-05	48831	0.0061248677631871	0	0.927578117785714	0.00529558342828924	0.0658466120713899	0.00127968671460657
0	3.26047976510296e-06	1.61178759145527e-08	3.05001150502519e-07	4.70849240833495e-09	3.58630728392837e-06	278838	0.00107531554786178	0	0.909146792778866	0.00449428190015483	0.085046017074261	0.00131290824671816
0	3.32032881085961e-06	1.49204688494521e-08	2.08172538022655e-07	4.7996065243879e-09	3.54822142425611e-06	281831	0.00106390197032236	0	0.935772719301397	0.00420505573509415	0.0586695454233944	0.00135267954011471
0	4.72689963148687e-06	2.36127827504652e-08	5.27113941071629e-07	9.40490057161562e-09	5.28703125588058e-06	189142	0.00158485635633543	0	0.894055548892264	0.00446617044758371	0.0996994183617392	0.00177886229841272
0	6.78591500685572e-05	2.88449408236144e-07	2.62399460730127e-06	2.17491411405257e-07	7.09890854954999e-05	14087	0.0210722917329471	0	0.955909624626154	0.00406329235294106	0.0369633527321268	0.00306373028877861
0	5.56211295726676e-05	2.11977913345058e-07	1.22226072363207e-06	5.76929487036519e-08	5.71130611583484e-05	17509	0.0169884485186645	0	0.973877576242248	0.00371154879542072	0.0214007216360422	0.00101015332628899
0	0.000115589874269397	5.87722115944671e-07	2.29008245704116e-06	5.24686838749486e-08	0.000118520147526258	8437	0.0349333874518244	0	0.975276159218317	0.00495883719529172	0.0193223051509769	0.000442698435414318
0	1.42405928591955e-05	7.28486817244443e-08	1.23831317895075e-06	4.80943111403817e-08	1.55998490310111e-05	64103	0.00466905711789023	0	0.912867350888236	0.004669832482329	0.0793798181308741	0.00308299849856076
0	3.49947432271234e-07	1.70759001206085e-09	5.45857210409759e-08	1.59618668831305e-09	4.07836930012584e-07	2451960	0.000122343619359366	0	0.85805724425308	0.00418694308043209	0.133842026123754	0.00391378654273363
0	2.09683355675494e-06	1.20029963981267e-08	1.97577767110283e-07	5.17653974111652e-09	2.31159086000447e-06	432603	0.000693237659158852	0	0.90709545232883	0.00519252632713018	0.0854726372771268	0.00223938406691335
0	1.73253230579925e-06	5.42970006105794e-09	2.65057523778619e-07	2.7906528562536e-10	2.00329859492455e-06	499177	0.000600809622020027	0	0.864839774853683	0.00271037980798985	0.132310542447419	0.000139302890908217
0	5.10152983687311e-06	2.20411888700593e-08	2.30856108174535e-07	7.12598965169818e-09	5.3615531235694e-06	186513	0.00160717735405114	0	0.951502245580067	0.00411097090004875	0.0430576929583502	0.00132909056153381
0	6.432649674335e-07	3.66838774446165e-09	1.68295381655469e-07	2.61432113701827e-09	8.17843057970448e-07	1222728	0.000245322921118341	0	0.786538396535174	0.00448544217464545	0.205779556377368	0.00319660491281291
0	2.1226378630611e-05	7.63983961369774e-08	5.29156337716757e-07	2.01027958575031e-09	2.18339436440505e-05	45800	0.00652884844883284	0	0.972173372646538	0.00349906537190294	0.0242354906810866	9.2071300472468e-05
0	7.54027596819032e-06	3.32608462512362e-08	3.40077203180648e-07	1.10755935687311e-08	7.92468961119094e-06	126188	0.00237459248762029	0	0.951491646757021	0.0041971165917043	0.0429136306739893	0.00139760597728529
0	4.42230037531239e-06	1.51097659574394e-08	4.62653391177884e-07	4.81619945930901e-09	4.90487973190702e-06	203879	0.00147038545073208	0	0.901612397658728	0.0030805578899617	0.0943251244609017	0.000981919990408504
0	1.12819832029195e-05	4.69112503794563e-08	6.92145524427988e-07	6.69050594013585e-08	1.20879450371283e-05	82727	0.00361983796207754	0	0.933325157275842	0.00388082922575902	0.0572591554893782	0.00553485800902127
0	1.22102871946618e-05	7.04458864210744e-08	1.02456730557963e-06	6.8924994527854e-09	1.33121928861153e-05	75119	0.00398572029614264	0	0.917225831921142	0.00529183185848741	0.0769645778381307	0.000517758382240263
0	3.06732158641272e-05	1.15174137974216e-07	1.44979005387348e-06	1.04652449597194e-08	3.22486453009346e-05	31009	0.0096280997631063	0	0.951147422717885	0.0035714411225478	0.0449566188081538	0.000324517351413086
0	3.30855915893013e-05	1.2875743158725e-07	9.61447063495571e-07	3.73060798616174e-08	3.42131021642457e-05	29229	0.0102116100576397	0	0.967044479932523	0.00376339540825991	0.0281017213487389	0.00109040331047805
0	1.93794491906284e-06	6.07604123466458e-09	2.20068747761161e-07	1.58448637282686e-09	2.1656741944315e-06	461750	0.000649491950580061	0	0.894846013331921	0.00280561187379323	0.101616738255004	0.000731636539282307
0	9.65223048797389e-07	3.89938247313212e-09	1.53309803745046e-07	9.3283369975493e-10	1.12336506871532e-06	890183	0.00033695292852276	0	0.859224730835912	0.00347116229774836	0.136473714569362	0.000830392296977612
0	6.1125393836059e-06	1.69108008009576e-08	4.8594766549731e-07	3.81374755183407e-09	6.619211597456e-06	151075	0.00198379971445506	0	0.923454295667956	0.00255480589371959	0.0734147350243459	0.000576163413978159
0	3.77541469826464e-05	1.96271171997526e-07	1.78477548679166e-06	9.04691450178023e-08	3.98256627864534e-05	25109	0.011876843579037	0	0.947985402906801	0.00492825877248895	0.0448147089569277	0.00227162936378237
0	7.44958191887764e-09	3.18279741118513e-11	1.32106275390186e-08	3.46062018480305e-11	2.07266436338561e-08	48247078	6.21797382027722e-06	0	0.359420562753781	0.00153560676171715	0.637374182351435	0.00166964813306785
0	2.91769989232797e-06	1.19584534174667e-08	2.72763198728113e-07	1.20644038576365e-08	3.21448594833119e-06	311092	0.000963882500975899	0	0.907672311911243	0.00372017598138046	0.0848543758200961	0.00375313628728095
0	4.35077538611519e-07	1.65803152139217e-09	1.4565055227895e-07	1.87581330674009e-09	5.84261935718601e-07	1711561	0.000175263271514403	0	0.744661789538632	0.00283782225065357	0.249289819128487	0.00321056908222675
0	4.89953552277183e-08	2.13148837305072e-10	4.43802331682574e-08	1.52613197440439e-09	9.51148692076852e-08	10513603	2.85340550206792e-05	0	0.515117726974276	0.00224096231304968	0.466596164594962	0.0160451461177122
0	3.80969858341954e-05	9.89931821510174e-08	9.50390081352247e-07	1.26759558151591e-09	3.91476366932801e-05	25544	0.0116758232125632	0	0.973161831777571	0.00252871413226357	0.0242770742151949	3.23798749704219e-05
0	3.3902334509139e-06	1.19192054844448e-08	2.34277607041479e-07	1.87837954928553e-08	3.65521405893268e-06	273582	0.00109596521275934	0	0.927506131310911	0.00326087755526013	0.0640940867659849	0.00513890436784438
0	2.7525888676711e-07	1.08480676700389e-09	4.93212975179842e-08	8.52637785035011e-10	3.26517628837133e-07	3062622	9.79505071793119e-05	0	0.84301386037692	0.00332235282630022	0.151052479750138	0.00261130704664129
0	3.44184337967572e-06	1.30631356902714e-08	1.26913875565626e-07	1.01914158955284e-09	3.58283953252117e-06	279108	0.00107427633684387	0	0.960646813354146	0.0036460286796822	0.0354227071610766	0.000284450805095279
0	4.72365726741184e-05	2.47832540168056e-07	1.44527510077643e-06	6.15646694368668e-10	4.89302959617572e-05	20437	0.014572230104573	0	0.965384977663682	0.00506501208089474	0.0295374281387144	1.25821167084263e-05
0	3.07638660659541e-05	1.07589311318421e-07	1.11814277951978e-06	9.50338711162695e-08	3.20846320279085e-05	31168	0.00957936675552595	0	0.958834935030403	0.00335329734262918	0.0348497928399855	0.00296197478698229
0	1.81377839886871e-07	6.04791620858417e-10	4.23307839172808e-08	2.42257858323957e-10	2.24555673283334e-07	4453239	6.73644404632912e-05	0	0.807718804138235	0.00269328141220159	0.188509082395214	0.00107883205434889
0	1.17966406116103e-05	6.69713718281276e-08	7.61192070960216e-07	7.34427483384846e-09	1.26321483292325e-05	79163	0.00378249670358766	0	0.933858620414651	0.00530166129170182	0.0602583227429904	0.000581395550656482
0	1.0763146964722e-06	4.52878745839664e-09	1.44629532402588e-07	3.21706563968614e-09	1.22869008197288e-06	813875	0.000368539323748251	0	0.875985500545422	0.00368586637496486	0.117710344149893	0.00261828892971984
0	3.80866125392701e-06	1.32528739759438e-08	2.94343573483715e-07	1.73637720607663e-08	4.13362147344743e-06	241919	0.00123932041244268	0	0.921386072332015	0.00320611697541114	0.071207190927967	0.00420061976460678
0	5.21861234807591e-05	2.23478713988326e-07	1.67516180034058e-06	8.84197414868233e-08	5.41731837365748e-05	18459	0.0161210377576068	0	0.963320223794154	0.00412526454186308	0.0309223435802907	0.00163216808369206
0	4.68960837413907e-06	1.84830604538503e-08	4.12187602176501e-07	2.38953985900426e-09	5.12266857662842e-06	195211	0.00153562422991393	0	0.915461990950353	0.00360809218425278	0.0804634529856292	0.000466463879764984
0	1.06935467993422e-07	4.777436769308e-10	6.22464418721965e-08	1.25901559702766e-09	1.70918669139577e-07	5850736	5.12742905411923e-05	0	0.625651185629672	0.00279515209974319	0.364187494470626	0.00736616779995818
0	4.46953148862662e-08	1.72871192378787e-10	2.00302613667279e-08	1.08682445030718e-10	6.50071298904037e-08	15382928	1.95019494425575e-05	0	0.6875448118017	0.00265926510938465	0.308124068859788	0.00167185422912759
0	0.000196820519492194	7.03755960493866e-07	2.33018968752202e-06	2.91230041535587e-08	0.000199883588144364	5003	0.0582082210179579	0	0.984675737109756	0.00352082913373351	0.0116577339298065	0.000145699826703756
0	2.50040108277987e-05	9.33784215452754e-08	8.58911777633868e-07	7.43765003462391e-09	2.59637386770124e-05	38515	0.00775896533837017	0	0.963035837744605	0.00359649366013493	0.0330812056121303	0.000286462983129968
0	9.80804782176929e-05	4.30130822256489e-07	2.86216174937849e-06	9.18396090382077e-08	0.000101464610398366	9856	0.0299822682373047	0	0.966647167249876	0.00423922016324438	0.0282084732611813	0.000905139325698201
0	6.8345834364018e-07	2.88964314646017e-09	1.7458700185147e-07	4.01547468782153e-09	8.64950463325932e-07	1156136	0.000259451587835025	0	0.790170504114336	0.00334081923645527	0.201846243517973	0.00464243313123519
0	0.000187206167478456	7.96220896295382e-07	3.74027934943755e-06	9.35717294033555e-08	0.000191836239453592	5213	0.0559313497077347	0	0.975864456119844	0.00415052389769139	0.0194972511976413	0.000487768784823328
0	1.75548608698643e-05	4.92672872229412e-08	5.87219255365763e-07	3.23910610838257e-08	1.82237384735368e-05	54873	0.00545225357541479	0	0.9632963563078	0.00270346763889767	0.0322227657194752	0.00177741033382704
0	9.23083990336158e-08	3.09884707806465e-10	1.55120158776108e-08	8.71049322566036e-11	1.0821740455129e-07	9240658	3.24646961505914e-05	0	0.852990324581904	0.00286353853237715	0.14334123001683	0.000804906868888361
0	2.62340909490495e-06	1.07404691805759e-08	4.40568859707618e-07	3.58116346289645e-09	3.07829958725604e-06	324855	0.000923065010701607	0	0.852226698715645	0.00348909158323666	0.143120852022183	0.0011633576789349
0	1.91264128487488e-06	8.91556243316564e-09	3.38568792073458e-07	5.34330211137424e-10	2.26065996959264e-06	442349	0.000677968832656362	0	0.846054387037926	0.00394378745724072	0.149765465230256	0.00023636027457668
0	6.70379218246315e-06	2.36338543329885e-08	3.69988494714584e-07	2.39695845083172e-09	7.09981148996156e-06	140849	0.00212768427209997	0	0.9442211517787	0.00332880025989486	0.0521124392158456	0.000337608745559059
0	3.16710993669302e-07	1.84307441340907e-09	4.41258426698321e-08	1.15286063239516e-09	3.63832771384938e-07	2748515	0.000109143894642894	0	0.870485065058142	0.00506571853435126	0.121280561126657	0.00316865528084997
0	1.82487505072725e-05	4.65859785413112e-08	4.45219831034654e-07	2.17048212129293e-08	1.87622611380614e-05	53298	0.00561291951867293	0	0.972630663915706	0.00248296184551051	0.0237295402594879	0.00115683397929574
0	1.83124916040571e-05	8.30920549225316e-08	7.99860335112462e-07	2.24692919549908e-08	1.92179132860471e-05	52035	0.00574884119241403	0	0.952886576783164	0.00432367727368504	0.0416205611507879	0.00116918479236268
0	1.49312950305426e-05	7.05333618057109e-08	9.49950520071996e-07	4.35366692263158e-09	1.5956132579343e-05	62672	0.00477543912300837	0	0.935771557192555	0.00442045473456546	0.0595351358073957	0.000272852265483673
0	6.20915534279071e-08	3.72015493670502e-10	6.54845515222027e-08	9.23387367225342e-10	1.28871507811006e-07	7759667	3.86607074839285e-05	0	0.481809784665253	0.00288671638897928	0.508138320366655	0.00716517857911246
0	2.01265806772941e-07	7.84186795357533e-10	2.97906061312971e-08	1.57044990348232e-09	2.33411049603078e-07	4284287	7.00208714721207e-05	0	0.862280543766884	0.00335968154331624	0.127631516082708	0.00672825860709214
0	3.94557157136005e-06	1.55431018233722e-08	2.30838099897905e-07	8.78544094538384e-09	4.20073821402671e-06	238053	0.00125943036221021	0	0.939256714018828	0.00370008818247043	0.0549517937411839	0.0020914040575174
0	1.08115910062805e-07	2.93709290633455e-10	1.41442722793395e-08	2.42471656661002e-10	1.22796363289438e-07	8143564	3.68382327077255e-05	0	0.880448794790191	0.00239184030182689	0.115184781539503	0.00197458336847877
0	9.59463460216428e-06	4.12269025011176e-08	6.71086995731321e-07	2.97244243636945e-09	1.03099209428331e-05	96994	0.00308821385445035	0	0.930621549414883	0.00399876029406184	0.0650913813454433	0.000288308945611822
0	6.1520428530694e-08	3.49622888446922e-10	2.10856124407638e-08	1.42498194118448e-10	8.30981620540232e-08	12033961	2.49291389062822e-05	0	0.74033440704379	0.00420734803038878	0.253743427286102	0.00171481763971877
0	8.71400969092322e-07	4.10208137769485e-09	2.30902140301283e-07	5.73387299462563e-09	1.11213906376593e-06	899168	0.000333586252370566	0	0.783535978083158	0.00368846083313033	0.207619845237162	0.00515571584655034
0	7.95856995779494e-06	2.61629298805739e-08	2.82896791826883e-07	6.00929115020160e-09	8.2736389706526e-06	120866	0.00247902409117917	0	0.961918931442955	0.00316220347218151	0.0341925472975489	0.00072631778731428
0	5.86608182538712e-07	2.29084084561849e-09	1.90895530490836e-07	8.98826375650524e-10	7.80693380250817e-07	1280913	0.000234180680922735	0	0.751393821669462	0.00293436694042737	0.244520493345936	0.00115131804417472
0	1.89344235279128e-06	7.12171736567152e-09	9.96640788840962e-08	1.39134752878499e-09	2.00161949656984e-06	499595	0.000600306194053157	0	0.94595519080228	0.00355797761656297	0.049791720681623	0.000695110899533768
0	3.74417264058056e-05	1.436266967045e-07	1.18344485374066e-06	2.92891684947692e-08	3.87980871247455e-05	25774	0.0115721732516022	0	0.965040525978023	0.00370190149433668	0.030502659833089	0.00075491269455108
0	1.53145737852691e-05	5.31936302491065e-08	6.99580777461292e-07	1.40771565951408e-08	1.60814253495746e-05	62184	0.00481284735186183	0	0.952314453001778	0.00330776837828703	0.0435024111516208	0.000875367468314188
0	5.32972237431364e-06	2.71860961207847e-08	6.13781111435368e-07	5.84600158795689e-09	5.97653558345775e-06	167321	0.0017913596295186	0	0.891774557331441	0.00454880519678191	0.102698478552396	0.00097815891938096
0	9.69527037550662e-05	2.21760648294557e-07	1.27852876168394e-06	1.53059260031595e-07	9.86060524250763e-05	10141	0.0291499725781084	0	0.983232787142895	0.00224895574704258	0.0129660272391028	0.00155222987095943
0	1.93766132514231e-07	1.24761361642837e-09	4.3588154238059e-08	5.89836241449432e-10	2.39191736610167e-07	4180746	7.17549550722785e-05	0	0.81008706763992	0.00521595617854359	0.182231020418145	0.00246595576339137
0	4.88520388505065e-06	1.65915979458717e-08	4.1067090988985e-07	5.45592953081758e-09	5.31792232241719e-06	188043	0.00159410899511148	0	0.918630169616721	0.00311993988252356	0.0772239391611093	0.00102595133964606
0	2.83432535243434e-06	9.9034723409729e-09	2.04232371037103e-07	1.67845412314979e-08	3.06524573704391e-06	326238	0.000919152450830518	0	0.924664968351846	0.00323089017669549	0.0666283843311244	0.00547575714033442
0	5.10922340163866e-07	2.88529381128283e-09	1.35766854433015e-07	2.13736921362059e-09	6.51711857621784e-07	1534420	0.000195494509440786	0	0.783969685664943	0.00442725382013424	0.208323437490386	0.00327962302453763
0	7.39720835945397e-05	4.25601515205972e-07	3.64702336483966e-06	5.81904084119583e-08	7.81028988829973e-05	12804	0.0231593921502268	0	0.9471106021987	0.00544924095382872	0.0466951088499688	0.000745047997503025
0	1.36082600149387e-05	6.10919884700005e-08	5.48832007493573e-07	9.98092742747272e-09	1.42281649383297e-05	70283	0.0042593828358557	0	0.956431140201287	0.00429373631348783	0.038573632641484	0.000701490843740838
0	1.08059922659454e-05	5.56583263044852e-08	4.5545896042102e-07	1.13973041896663e-09	1.13182492830899e-05	88353	0.00338973582987423	0	0.954740613646864	0.00491757381485157	0.0402411140653619	0.000100698472922792
0	1.82510000756619e-06	7.18988664756114e-09	2.40991132684894e-07	6.61816651601722e-09	2.07989919341466e-06	480793	0.00062377577786954	0	0.877494454223929	0.00345684380777955	0.115866736930288	0.00318196503800355
0	2.62014445279336e-05	9.31347300419598e-08	6.68761739081659e-07	1.31800643969741e-08	2.69765210614542e-05	37069	0.00806040479361425	0	0.971268477067339	0.00345243665147901	0.0247905108875299	0.00048857539365247
0	0.0003885795647498	1.28520007707145e-06	4.24892628115424e-06	1.27046581711259e-08	0.000394126395766197	2537	0.111536066867072	0	0.985926263564221	0.00326088303365973	0.0107806184178407	3.22349842781465e-05
0	1.4939304773218e-07	6.07164209940339e-10	4.79098825134163e-08	1.86263287655154e-10	1.98096357743192e-07	5048048	5.94271473590702e-05	0	0.754143334254789	0.00306499431315872	0.241851405342473	0.000940266089579604
0	5.45680547966979e-07	3.13039617771368e-09	7.4980123034762e-08	4.89875898223969e-11	6.23840054769277e-07	1602975	0.000187134562940727	0	0.874712266061202	0.00501794675379002	0.120191261304138	7.85258808694396e-05
0	3.87332432574814e-05	1.56264390164262e-07	1.4407500578496e-06	6.25978189822355e-10	4.03308836836851e-05	24795	0.0120266043718485	0	0.960386674422163	0.00387455904487099	0.0357232454698835	1.55210630823738e-05
0	6.61877627856273e-05	2.8654331494722e-07	1.89904218636242e-06	2.66537706979718e-08	6.84000020576349e-05	14620	0.0203115856695165	0	0.967657321557629	0.00418922962466834	0.0277637738192209	0.000389674998481913
0	3.05333519130524e-06	1.44124806651883e-08	2.23355212091515e-07	4.69979861850121e-09	3.29580268268045e-06	303416	0.000988253789408144	0	0.926431429694083	0.00437298043991723	0.0677695947227832	0.00142599514321619
0	4.24244872316172e-07	2.45205527757611e-09	2.69168311170764e-07	2.37872311742023e-09	6.98243961881932e-07	1432164	0.000209451323706644	0	0.607588315082213	0.00351174576714884	0.38549321707744	0.00340672207319775
0	2.72650712514002e-05	1.08707815482288e-07	5.05784016511196e-07	1.51793416918812e-09	2.78810810175629e-05	35867	0.00832955630594112	0	0.977905814850772	0.00389898137069402	0.0181407606180188	5.44431605156179e-05
0	6.41156894871723e-06	2.55001982846707e-08	3.40574669989e-07	5.65211952805635e-09	6.78329593651896e-06	147421	0.0020329264830764	0	0.94519965054149	0.003759263715355	0.0502078448553987	0.000833240887755945
0	3.56334662934557e-05	1.67004385823927e-07	8.9103776234443e-07	3.6971020842991e-09	3.66952055437083e-05	27252	0.0109483889635529	0	0.971065995284098	0.00455112277883293	0.0242821302985508	0.000100751638518428
0	8.61841505682066e-07	4.22461954810668e-09	2.30806518207748e-07	2.05945545632757e-10	1.09707858898355e-06	911512	0.000329069601941234	0	0.785578639795135	0.00385079026291161	0.210382848161854	0.000187721780099241
0	2.22683351387427e-06	8.17157231271884e-09	1.87443927490982e-07	1.23377930322972e-09	2.4236827929812e-06	412595	0.000726841441744619	0	0.918780923115438	0.00337155189465514	0.0773384735138629	0.000509051476044079
0	3.80794547669477e-06	1.4625548981154e-08	3.13174475022042e-07	1.52783091966314e-10	4.13589828378993e-06	241785	0.00124000261160007	0	0.920705785154213	0.00353624484395005	0.0757210292742172	3.69407276201945e-05
0	0.000225906147402326	8.97161744422674e-07	4.73226486761662e-06	3.46899928460181e-07	0.000231882473942826	4313	0.0672077846184043	0	0.974226915735024	0.00386903645268113	0.0204080316513418	0.00149601616095279
0	4.50072535067895e-05	1.65189825146766e-07	1.67324680246258e-06	3.37599648833522e-09	4.68490661308872e-05	21345	0.0139567380004905	0	0.960686246787673	0.00352600038355638	0.0357156917021112	7.20611266594587e-05
0	1.51811711148599e-05	6.1796906641121e-08	3.85022582482631e-07	1.65345560572709e-08	1.56445251600409e-05	63920	0.00468239749698651	0	0.970382351625186	0.00395006598212147	0.0246106915067037	0.00105689088598888
0	1.68843314812596e-06	6.97322124808185e-09	2.61349762213627e-07	9.95664625735972e-09	1.96671277784503e-06	508463	0.000589840389281893	0	0.858505200731962	0.00354562258741337	0.13288659389298	0.00506258278764499
0	3.64142188907005e-06	1.63678680846397e-08	1.65378146163057e-07	9.47822958245852e-09	3.8326461329002e-06	260916	0.00114913528106397	0	0.950106470255981	0.00427064422779204	0.04314986054763	0.00247302496859689
0	5.48135842290366e-08	2.95240782792874e-10	4.95172968251377e-08	1.00704893070036e-09	1.05633170767668e-07	9466723	3.1689450776029e-05	0	0.518905035517632	0.00279496280048466	0.46876654809546	0.00953345358642399
0	5.1207863046728e-06	2.38190387384287e-08	2.82764149211689e-07	4.76146156774637e-09	5.43213095419067e-06	184090	0.00162831656417828	0	0.942684620060996	0.00438484251195257	0.0520540008324997	0.000876536594551921
0	1.23102643860703e-06	3.95757131926319e-09	1.27705109302253e-07	8.48957090195855e-10	1.36353807631874e-06	733386	0.000408978047448549	0	0.902817794373983	0.00290242816683768	0.0936571640500346	0.00062261340914502
0	8.90218744635084e-07	3.1921045166565e-09	1.20188271167763e-07	8.96818153494861e-11	1.01368880213485e-06	986496	0.000304060558993902	0	0.878197275890058	0.00314899849927695	0.118565254853998	8.84707566667541e-05
0	4.16084813946037e-07	1.73510657843669e-09	4.60507219878772e-08	1.07122999906371e-09	4.64941872511415e-07	2150806	0.000139472866954038	0	0.894917921026401	0.00373187850142298	0.0990461920306966	0.00230400844147978
0	7.6612908803728e-06	3.13000296196126e-08	7.25262196424597e-07	7.66526233414409e-09	8.42551836875115e-06	118687	0.00252447430087688	0	0.909296086610796	0.00371490847799932	0.0860792374644241	0.000909767446780874
0	2.02651499002413e-07	1.13070843222661e-09	4.8238273469314e-08	3.7671857777317e-10	2.52397199481727e-07	3962009	7.57163027708119e-05	0	0.802907082243932	0.00447987709272691	0.191120478231797	0.00149256243154331
0	4.65732159392202e-08	2.38972660459414e-10	2.55780269956551e-08	1.70627607694968e-10	7.25608432030297e-08	13781538	2.17680168338452e-05	0	0.641850533750076	0.0032934107420824	0.35250454469067	0.00235151081717093
0	4.99884708539644e-08	2.06261145001113e-10	2.56659206794525e-08	1.6117619229125e-09	7.74724146013305e-08	12907820	2.32414551943894e-05	0	0.645242195060045	0.00266238177888896	0.331291090016081	0.0208043331449853
0	1.39767240379079e-06	7.21724536865192e-09	3.47279470886193e-07	1.18117183227487e-08	1.76398083836839e-06	566900	0.000529054719435984	0	0.792339901539739	0.00409145338297869	0.196872586896926	0.00669605818035647
0	1.33916999401033e-05	7.55976898027918e-08	1.14828243814487e-06	5.65184876145163e-08	1.46720985556654e-05	68157	0.00439198874183311	0	0.912732414473336	0.00515247968898087	0.0782629992422912	0.00385210659539173
0	9.61802310142336e-06	3.10272651115322e-08	4.08701985005598e-07	3.26635408801616e-09	1.00610187056285e-05	99394	0.0030137702446652	0	0.955969110368782	0.0030839088982286	0.0406223263233727	0.000324654409616478
0	0.000107920031924586	4.67840451945623e-07	2.09769514420278e-06	2.11861484835982e-08	0.000110506753669218	9049	0.0326102925045324	0	0.976592184108721	0.00423359149021805	0.0189825062681857	0.000191718132875527
0	1.54095563521596e-05	4.91930040701977e-08	5.61762738657861e-07	2.83959216677447e-08	1.60489080165555e-05	62310	0.00480313889892203	0	0.960162294921482	0.00306519322183491	0.0350031751741843	0.00176933668249905
0	2.09991830256631e-05	1.16859674201421e-07	9.7981476521004e-07	1.4906259458793e-09	2.20973480910204e-05	45254	0.00660735248721156	0	0.950303309662593	0.00528840264995006	0.0443408304550446	6.7457232412655e-05
0	8.52625992441414e-06	3.03918966623977e-08	4.10038847915106e-07	6.86943425762608e-09	8.97356010324927e-06	111438	0.00268845971161658	0	0.950153542887269	0.00338682711351017	0.0456941106090808	0.00076551939014023
0	8.32923954072857e-05	3.19048422320775e-07	7.56063913336105e-07	9.26072008742341e-09	8.437676846303e-05	11852	0.0249963832605951	0	0.987148440554233	0.00378123538187608	0.00896056968177653	0.000109754382113852
0	0.000112130452586809	7.41822732434202e-07	3.3369909659642e-06	1.02715806727051e-07	0.000116311982091935	8598	0.0342937925060784	0	0.964049022036093	0.00637787026832587	0.0286900017173346	0.000883105978246185
0	2.63204009707511e-06	9.76151997837057e-09	2.00800129816e-07	1.40863031995182e-09	2.84401037718944e-06	351616	0.000852840451102232	0	0.925467824655478	0.00343230814369155	0.0706045700207462	0.000495297180084092
0	0.000111914058377194	5.1393000965123e-07	3.31755756898451e-06	5.99089244453432e-08	0.000115805454880275	8635	0.0341470173782384	0	0.966397122595786	0.00443787393419898	0.02864767961418	0.000517323855834594
0	3.56731187490145e-07	1.79191986962144e-09	1.70591433288715e-07	6.02183276678198e-09	5.35136373415264e-07	1868683	0.000160528068981591	0	0.666617343189496	0.00334852938174493	0.318781233650767	0.0112528937779923
0	0.000184682177166594	5.68458424742596e-07	3.42127148050821e-06	2.62040256976274e-07	0.000188933947328821	5293	0.0551088461927632	0	0.977495996763211	0.00300876805243077	0.0181082940830841	0.00138694110127397
0	1.28282487342078e-06	5.52415784458405e-09	2.35014568165429e-07	9.61646216290771e-09	1.5329800615937e-06	652324	0.00045978863576579	0	0.836817715741941	0.00360354187440708	0.15330569134807	0.0062730510355825
0	2.11579389831553e-05	8.51967163350914e-08	7.37283483661329e-07	6.8675018627946e-08	2.20490942017797e-05	45353	0.00659297154804828	0	0.959583137045492	0.00386395538770997	0.0334382663031037	0.00311464126369431
0	0.000168604973760772	7.23733536095403e-07	3.00926683585943e-06	5.60044900605478e-08	0.000172393978622787	5801	0.0504078022283014	0	0.978021245914244	0.0041981369759961	0.0174557537328144	0.000324863376945958
0	4.30430795663848e-06	1.77881845721636e-08	3.00137723038155e-07	1.04150594865682e-08	4.63264892373536e-06	215859	0.00138883257449895	0	0.929124573758518	0.00383974371142736	0.0647874958752865	0.00224818665476821
0	1.48296312948578e-06	5.9568748795631e-09	9.32172726585018e-08	2.48459369394745e-09	1.5846218707178e-06	631065	0.000475273959411715	0	0.935846688026612	0.00375917749820326	0.0588261934162732	0.00156794105891141
0	5.89972706205114e-05	2.47547479954328e-07	1.52980062573335e-06	6.86362175524359e-08	6.08432549437515e-05	16436	0.01808794512399	0	0.969660000521887	0.00406861007326418	0.0251433067995397	0.00112808260530915
0	4.0551577267537e-06	1.66562833371732e-08	3.47143144032536e-07	3.84559388294983e-10	4.41934171351171e-06	226278	0.00132492695187858	0	0.917593159713233	0.00376895121874107	0.0785508717217273	8.70173462982576e-05
0	3.13137794962672e-06	1.21895319478999e-08	3.86387955186513e-07	2.00722016384139e-08	3.55002763839955e-06	281688	0.00106444325986665	0	0.882071428333565	0.00343364423872352	0.108840830140891	0.00565409728682084
0	4.38140271842124e-06	2.07057922874186e-08	6.79769297136592e-07	1.03142923578599e-09	5.08290923708104e-06	196738	0.00152371461285827	0	0.861987203402701	0.00407361047023324	0.133736265085655	0.000202921041410983
0	9.790933494806e-05	4.9557904782691e-07	3.03222757187778e-06	5.66683973444249e-08	0.000101493809965109	9853	0.0299907662917064	0	0.964682821363378	0.00488284997870586	0.0298759852735864	0.000558343384329606
0	1.06879325117494e-05	3.47651360534422e-08	7.51952616188065e-07	2.18594900864903e-09	1.14768362129996e-05	87132	0.00343715005101264	0	0.931261221593754	0.00302915676482901	0.0655191554739054	0.000190466167511657
0	1.16863081594626e-05	3.41064646706396e-08	2.12114691577065e-07	2.481544148142e-08	1.19573447571917e-05	83631	0.0035807984695243	0	0.977333044816149	0.00285234434259549	0.0177392804075077	0.00207533043374825
0	0.000149469077543922	5.79506182214018e-07	2.0805122384514e-06	5.28211073497679e-09	0.000152134378075322	6573	0.0446177774198796	0	0.982480616379286	0.00380917311093949	0.0136754904760668	3.4720033708368e-05
0	4.87826003749829e-05	1.67943248071746e-07	7.89947160360881e-07	1.04538597322737e-08	4.97509446431478e-05	20100	0.0148148192107506	0	0.980536163180205	0.00337567958309866	0.0158780333926721	0.000210123844024609
0	2.55911717541412e-05	1.06468275198371e-07	1.16022469207368e-06	1.39537899293009e-07	2.69974026207063e-05	37041	0.008066618915476	0	0.947912364521818	0.00394364882778436	0.0429754190939769	0.00516856755642068
0	5.60678497577281e-05	2.6609119342942e-07	9.70181212248373e-07	1.18881303252331e-08	5.73160102937311e-05	17447	0.017048300524343	0	0.978223178312543	0.00464252818829792	0.0169268797195831	0.000207413779575886
0	1.98754039225252e-07	6.10415554595579e-10	3.75843305787068e-08	3.04576039401179e-09	2.39994545752567e-07	4166761	7.19957805523919e-05	0	0.828160650909821	0.00254345594680687	0.156604936419914	0.012690956723458
0	2.43682324694286e-06	8.26442964373239e-09	1.46230335204491e-07	1.19559949344007e-08	2.60327400672549e-06	384132	0.000780678330548068	0	0.936060991139387	0.00317462918708575	0.056171703334612	0.00459267633891504
0	4.4357185998306e-08	3.04551267982098e-10	8.98719066716072e-08	2.84771997031574e-09	1.37381363908211e-07	7279008	4.12135627135823e-05	0	0.322876296583738	0.00221683101199649	0.654178296931551	0.020728575472714
0	3.57679864216718e-09	1.95376239964908e-11	2.16200650680794e-08	1.56884228946989e-09	2.6785243623713e-08	37333989	8.03554090389458e-06	0	0.133536162389079	0.000729417446074456	0.807163278848775	0.0585711413160715
0	3.30865736332826e-06	1.40929201480049e-08	3.53909875849069e-07	9.05336197538675e-09	3.68571352130072e-06	271318	0.00110510501526717	0	0.897697920418027	0.00382366129829629	0.0960220792537808	0.0024563390298961
0	4.49591496613787e-07	1.9689842196152e-09	8.57040463906133e-08	2.55307186821502e-10	5.37519834410837e-07	1860396	0.000161242992620103	0	0.836418431157194	0.00366309128252607	0.159443504972336	0.000474972587944291
0	6.84215834627349e-05	2.77010942165565e-07	2.58140730699851e-06	2.39403230843928e-10	7.12802411151298e-05	14029	0.0211578001721218	0	0.959895510906344	0.00388622341664283	0.0362149070571899	3.35861982365142e-06
0	4.62038139867794e-07	1.77668011122446e-09	1.44436004937505e-07	8.42458877411427e-09	6.16675413690638e-07	1621599	0.000184985569232521	0	0.749240410125352	0.00288106201703665	0.2342172263251	0.0136613015325118
0	2.6762970367199e-06	1.44061164837001e-08	1.2112295972496e-07	3.21601745863778e-09	2.8150421303872e-06	355234	0.000844157326356232	0	0.950712960147344	0.00511754915785882	0.0430270504364709	0.00114244025832588
0	3.96671312251045e-10	1.68230269657993e-12	1.29986544381993e-09	9.01464769283988e-13	1.69912052353684e-09	588539769	5.09736025500196e-07	0	0.233456842381814	0.000990102040011911	0.765022507711323	0.000530547866850273
0	1.97533542344948e-05	1.0643707700821e-07	1.04013464673978e-06	1.7445204677046e-09	2.09016704787105e-05	47843	0.00625094770206158	0	0.945061030151379	0.00509227609901428	0.0497632305417507	8.34632078561134e-05
0	2.88377443541087e-07	1.53708510789585e-09	1.87401063487768e-07	2.55772420982966e-09	4.79873316346581e-07	2083883	0.00014395166739567	0	0.600944944671212	0.00320310601889293	0.390521950489993	0.00532999881990184
0	1.04623717981889e-06	5.83567407260702e-09	1.15468677989871e-07	1.57475569772883e-09	1.16911628757909e-06	855347	0.000350673590937656	0	0.894895735295371	0.00499152576574828	0.0987657765242269	0.00134696241465397
0	1.29378440715417e-06	8.3065412136826e-09	2.43372533907947e-07	1.05072734824909e-09	1.54651420962405e-06	646615	0.000463847011320406	0	0.836581002038567	0.00537113798372529	0.157368443428082	0.000679416549625188
0	6.30561422957583e-07	3.6766214831453e-09	2.90060629920459e-07	1.27038961613545e-09	9.25569063977323e-07	1080416	0.000277632300708985	0	0.681268905259167	0.00397228216265813	0.313386262797096	0.00137254978107888
0	7.20828863582656e-06	5.25439943422402e-08	1.06900978515301e-06	1.50332751133793e-08	8.34487569043519e-06	119834	0.00250034207721861	0	0.863798204218743	0.00629655806646294	0.128103739924886	0.00180149778990839
0	2.15138771291224e-05	8.81462583578083e-08	1.12895192461311e-06	4.11402865140026e-08	2.27721155986073e-05	43913	0.00680842936985482	0	0.944746527214983	0.00387079794919006	0.0495760668228013	0.00180660801302618
0	1.65764900886906e-06	6.22416354624972e-09	2.80811545936313e-07	9.95668606878834e-09	1.95464140442041e-06	511603	0.00058622109964479	0	0.848057861211932	0.00318429944857087	0.143663970946926	0.0050938683925713
0	8.29319675863694e-06	5.46731633869422e-08	6.10575856335843e-07	1.26083433011138e-09	8.95970661268984e-06	111611	0.00268431479207065	0	0.925610303677924	0.0061021153649727	0.068146858232062	0.000140722725041647
0	7.42063447722071e-07	3.85831957042073e-09	1.08073959747206e-07	6.18077506287573e-10	8.54613804545985e-07	1170119	0.000256351387267317	0	0.868302669316573	0.00451469371299293	0.126459412628632	0.000723224341801884
0	2.79812697645838e-05	1.62351074062718e-07	1.83774535691783e-06	2.59140342204338e-08	3.00072802297847e-05	33325	0.00896191958304693	0	0.932482702541299	0.00541038950612962	0.0612433163833927	0.000863591569179001
0	1.14216604856232e-07	3.70930213507002e-10	5.79524363316781e-08	1.99853044145937e-09	1.74538501842876e-07	5729395	5.23601842942201e-05	0	0.654392031845514	0.00212520566860899	0.332032392393561	0.0114503700923163
0	4.50059315890145e-06	2.4806187771691e-08	4.56669990077353e-07	2.12460307547855e-08	5.00331536750528e-06	199867	0.00149987243058791	0	0.89952218245749	0.00495795006902788	0.0912734769915283	0.00424639048195339
0	1.25287512816983e-08	4.06575828142728e-11	6.18725064051832e-09	2.23486152982201e-10	1.89801456580131e-08	52686635	5.69402754857506e-06	0	0.660097741473805	0.00214211121172866	0.325985414021635	0.0117747332928317
0	2.46097987654143e-06	1.26245848588207e-08	2.81916945977779e-07	1.84101605233473e-09	2.75736242343037e-06	362665	0.000826867823713884	0	0.892512299300789	0.00457850036380591	0.102241527476483	0.000667672858921593
0	4.01176551348436e-07	1.80420964343893e-09	7.36745346220433e-08	2.61392036820476e-09	4.79269215982123e-07	2086510	0.000143770463282511	0	0.837058876244203	0.00376450141856435	0.153722651414339	0.00545397092289412
0	1.41873924136798e-05	6.27906229148967e-08	1.18938605254548e-06	1.99984601388364e-08	1.5459567549279e-05	64685	0.00462716763606508	0	0.91770952637944	0.0040616028045251	0.0769352731733397	0.00129359764269533
0	1.63524793047352e-07	5.16880033901146e-10	2.56545696583353e-08	7.79443746945609e-10	1.90475686486534e-07	5250014	5.71410787577609e-05	0	0.858507435062651	0.00271362735809164	0.134686847080343	0.00409209049891369
0	1.83471333905666e-05	7.7381742859268e-08	1.11192365483636e-06	6.06290611550848e-09	1.95425016943777e-05	51171	0.0058456550752356	0	0.938832380700008	0.00395966412434957	0.0568977131088727	0.000310242066769412
0	1.67914762454879e-05	6.98182665862564e-08	9.55108264025509e-07	1.22708187721527e-08	1.78286735948718e-05	56089	0.00533437119949853	0	0.941824199996446	0.00391606622975804	0.0535714706393095	0.000688263134487036
0	3.45456623581154e-05	1.41794698479027e-07	2.2099333162001e-06	8.08742519484489e-08	3.6978264624743e-05	27043	0.0110323765033508	0	0.934215348088567	0.00383454172114257	0.0597630348159007	0.00218707537438991
0	2.47883370312079e-06	9.08256043610674e-09	2.69154084528798e-07	1.68651568370941e-08	2.77393550492279e-06	360499	0.000831835638443801	0	0.893616199339064	0.00327425076033249	0.0970296836574394	0.00607986624316398
0	5.03412747514344e-06	2.40515907272031e-08	5.51151644822472e-07	2.37110741670374e-09	5.61170181810982e-06	178199	0.00168209895221816	0	0.897076793869828	0.00428597090629174	0.0982147061064117	0.000422529117468753
0	5.28070753760154e-07	2.56382406701736e-09	8.21303117608167e-08	2.15839652885185e-09	6.1492328611684e-07	1626219	0.000184460027691902	0	0.858758751997915	0.00416933969635071	0.133561882620284	0.00351002568545069
0	5.53494095692403e-07	2.56183261447379e-09	1.15402440791757e-07	3.31135470893534e-09	6.74769723807569e-07	1481987	0.000202410497659566	0	0.820271088289445	0.00379660278771544	0.171024924089017	0.00490738483382174
0	2.3540426551625e-05	1.0043421262256e-07	6.31825195062538e-07	2.54975784634276e-08	2.42981835377736e-05	41155	0.0072630393403863	0	0.968814253749852	0.00413340414794493	0.0260029805964842	0.00104936150571871
0	9.81085173777431e-06	5.41357180936902e-08	4.21426675616529e-07	3.24265969543452e-10	1.02867383974541e-05	97213	0.00308128047308487	0	0.953737847576882	0.0052626708293747	0.0409679588741977	3.15227195457509e-05
0	1.29784535811719e-05	4.84495242985864e-08	4.6342939660632e-07	9.25095312012891e-09	1.3499583455197e-05	74076	0.00404171257769026	0	0.96139659599464	0.00358896438985565	0.034329162684491	0.000685276931012827
0	3.95402636367412e-07	1.31307825716933e-09	4.88663615275829e-08	6.36205435060369e-10	4.46218281587224e-07	2241056	0.000133856554747069	0	0.886119311295229	0.00294268144393062	0.109512235477584	0.00142577178325673
0	1.18529491194005e-05	5.40871744104013e-08	7.66163665019046e-07	5.75110434069444e-09	1.26789510631707e-05	78871	0.00379648449321501	0	0.934852501626142	0.00426590292374514	0.060428000802414	0.000453594647699211
0	5.81492484047448e-05	2.54917201523247e-07	1.40219360427909e-06	5.80023705778668e-08	5.9864361581125e-05	16704	0.0177995292118531	0	0.971350013078216	0.00425824638884349	0.0234228440301483	0.000968896502792652
0	1.24813683742394e-06	4.28924155739889e-09	1.74758099873521e-07	3.67571709028049e-09	1.43085989594515e-06	698880	0.000429166157721372	0	0.872298427652482	0.00299766704591693	0.122135018507934	0.00256888679366649
0	3.70658660834752e-05	1.47765719328136e-07	1.18378654181388e-06	1.41300147017952e-08	3.8411548359319e-05	26034	0.0114575424785067	0	0.964966726588168	0.00384690869386125	0.0308185062143345	0.000367858503635851
0	2.36729581348816e-05	1.13591513410697e-07	7.33079460906884e-07	1.94270457671192e-08	2.45390561549663e-05	40751	0.00733477544512473	0	0.964705324662236	0.0046290090659297	0.0298739876659242	0.00079167860591034
0	1.36516653002756e-07	5.63514733159403e-10	4.99966345705727e-08	3.55870302630397e-09	1.90635505332792e-07	5245613	5.718902172136e-05	0	0.716113468812848	0.00295597995858997	0.262262973958045	0.0186675772705171
0	2.04759662414302e-07	7.3971091943812e-10	3.03675193868852e-08	1.72477925006701e-09	2.37591671970692e-07	4208902	7.12749698940085e-05	0	0.861813298066944	0.00311337057104159	0.127813904986666	0.00725942637534775
0	6.99600949608296e-05	3.76997764421867e-07	2.54946675199448e-06	4.45757927701161e-09	7.2891017056523e-05	13719	0.0216307286267599	0	0.959790352583219	0.00517207441528119	0.0349764189737881	6.11540277117412e-05
0	1.6407995448779e-05	7.65517400698669e-08	8.936841609263e-07	2.61762289826966e-09	1.73808489726734e-05	57535	0.00520072914188663	0	0.944027272463849	0.00440437289284449	0.0514177507860157	0.000150603857290581
0	2.30084442321257e-07	1.12412960711805e-09	4.7431850826496e-08	1.52218997431467e-09	2.80162612729186e-07	3569356	8.4045263603949e-05	0	0.821253200346415	0.00401241834578646	0.169301143947944	0.00543323735985454
0	0.000291842137335712	1.05603327055599e-06	5.58059169576763e-06	9.48611763213422e-08	0.000298573623478357	3349	0.085689876654651	0	0.977454518372307	0.00353692753650938	0.0186908395683256	0.000317714522857771
0	9.35348222964016e-07	2.66717630565698e-09	5.15886001852867e-08	1.62460079729793e-09	9.91228600252257e-07	1008849	0.000297324517744113	0	0.943625136246048	0.0026907781968541	0.0520451086380658	0.00163897691903209
0	1.79513687581855e-05	6.66757297938942e-08	6.70765599090604e-07	2.99702866413745e-08	1.87187803737114e-05	53422	0.00559994817788811	0	0.959003118782054	0.0035619697684756	0.0358338302869682	0.0016010811625027
0	5.6112353173145e-07	2.95234504222205e-09	1.5002592444141e-07	7.25581792013844e-10	7.14827383007096e-07	1398939	0.000214425299147614	0	0.784977667434824	0.00413015101604291	0.209877136785512	0.00101504476362042
0	8.9502564248059e-06	3.47087398753954e-08	5.07845753766926e-07	5.90850121335984e-08	9.55189593058182e-06	104691	0.00286148060264102	0	0.937013603357038	0.00363370163657983	0.05316701076495	0.006185684241432
0	6.56425801950986e-06	3.78338504679612e-08	1.03018163349487e-06	1.96737515317199e-09	7.63424087862586e-06	130989	0.00228766031341465	0	0.859844236496164	0.00495581041644722	0.134942248990223	0.000257704097165731
0	0.000108318392065715	4.39305177107615e-07	2.36203301316709e-06	2.93647277680415e-08	0.000111149094983758	8997	0.0327967135156566	0	0.974532379967139	0.00395239544840026	0.0212510323499462	0.000264192234514662
0	1.72336840462246e-07	4.55856220870612e-10	6.71773173384312e-08	2.09191615141308e-09	2.4206193017296e-07	4131174	7.2615951171362e-05	0	0.711953508505471	0.00188322145719027	0.27752120001039	0.00864207002694867
0	1.57524081814798e-07	9.66605207111953e-10	1.03175062564554e-07	1.61662608200569e-09	2.6328237566847e-07	3798203	7.89816038979652e-05	0	0.598308494500807	0.00367136313115436	0.391879867775403	0.00614027459263499
0	1.53874784248467e-05	8.51748594103636e-08	1.75131226250289e-06	2.74320839099129e-08	1.72513976306699e-05	57966	0.00516209429250603	0	0.891955466697408	0.00493727298123011	0.101517123423633	0.00159013689772842
0	1.4311790757534e-05	6.87222869943485e-08	7.90642960565097e-07	7.05074877484992e-09	1.51782067538683e-05	65884	0.00454314513536969	0	0.942917104083229	0.00452769474739394	0.0520906700894424	0.000464531079934921
0	1.58348123213789e-07	8.47640719852393e-10	7.22364250435832e-08	7.48188280942154e-10	2.32180377258167e-07	4306996	6.96516954654669e-05	0	0.682004763209245	0.00365078535000346	0.311122007366117	0.00322244407463524
0	2.04241213934321e-05	7.06354153510354e-08	6.73786811250228e-07	1.47272695696733e-08	2.11832708896031e-05	47207	0.00633489796491471	0	0.964162782030818	0.003334490491065	0.0318074963381094	0.000695231140007827
0	4.03721651107238e-06	1.78670209273997e-08	6.86377990723775e-07	4.92856177928585e-08	4.79074714051641e-06	208736	0.00143619526791272	0	0.842711249969497	0.00372948527721163	0.143271596390242	0.0102876683630491
0	1.05108182461344e-07	3.59897755781194e-10	3.81274728621482e-08	7.34876606777742e-11	1.43669040739951e-07	6960442	4.30997865000782e-05	0	0.731599389262963	0.00250504739175247	0.265384056758345	0.000511506586939568
0	2.04262614818562e-07	1.4506569220707e-09	1.08850306787799e-07	2.72994083886234e-09	3.17293519367294e-07	3151656	9.51835406630686e-05	0	0.643765480069925	0.00457197148231522	0.343058714230452	0.00860383421730782
0	1.36342181491472e-05	4.24485399613014e-08	5.69222813570503e-07	1.85880109024342e-08	1.42644775135814e-05	70104	0.00427023030314666	0	0.955816161942549	0.00297582157642196	0.0399049185663153	0.00130309791471411
0	3.33454374466564e-08	1.44034318571263e-10	1.19603765063962e-08	8.47777171844591e-14	4.5449933049341e-08	22002233	1.3634887261027e-05	0	0.733674071872805	0.00316907658400504	0.263154986244135	1.86529905538966e-06
0	3.08642748895674e-10	1.47411786203986e-12	4.07998756282183e-09	5.77852337640343e-11	4.44788966334358e-09	224825721	1.33436599691894e-06	0	0.0693908285179135	0.000331419611009804	0.917286145033286	0.012991606837791
0	7.96213207107686e-09	2.18747845037248e-11	1.28402842302441e-08	1.5460011404976e-09	2.23702922263223e-08	44702143	6.71106520122589e-06	0	0.355924365695505	0.000977849742972314	0.573988220642707	0.0691095639188155
0	2.93803964241326e-05	1.61609544528626e-07	1.48775869186842e-06	1.41926710821145e-08	3.10439573316117e-05	32212	0.00927009701129133	0	0.946412730512769	0.00520582936003655	0.0479242602989102	0.000457179828283757
0	3.19966946904651e-05	1.06765715644807e-07	1.44789404814966e-06	4.15229395479576e-08	3.35928773938076e-05	29768	0.0100274192945171	0	0.952484489952127	0.00317822478834421	0.0431012214635879	0.00123606379594062
0	1.57874561520007e-06	7.22417916873772e-09	8.6740747533623e-08	9.85976581981616e-11	1.67280913956063e-06	597797	0.000501717259384304	0	0.943769123364986	0.00431859140286331	0.0518533438646836	5.89413674676948e-05
0	4.28033249911994e-06	3.636248302311e-08	3.16014273633355e-07	1.22791817928217e-08	4.64498843756923e-06	215286	0.00139252929769007	0	0.921494758630634	0.00782832584232198	0.0680333821882942	0.00264353333874982
0	1.51062154487274e-06	5.54350008351321e-09	1.74539536515789e-07	5.74549372897711e-09	1.69645007520102e-06	589466	0.000508805968570836	0	0.890460360110356	0.0032677059965094	0.102885159467547	0.00338677442558768
0	0.000168532920466952	7.1451322277241e-07	4.34334984838295e-06	1.76311478316823e-07	0.000173767095016425	5755	0.0507989595430057	0	0.969878218030995	0.00411190175392455	0.0249952377230707	0.00101464249201011
0	5.56792832839158e-05	3.18648570520588e-07	1.91269151961998e-06	4.12188156426694e-08	5.79518421896991e-05	17256	0.0172357910605592	0	0.960785389731973	0.00549850631973919	0.0330048441490262	0.000711259799261325
0	4.29683060580089e-05	1.2234735275215e-07	5.70682297570281e-07	1.33060681115537e-08	4.36746417764429e-05	22897	0.0130172122552082	0	0.98382732657432	0.00280133614783628	0.0130666738033349	0.000304663474509153
0	1.72951935801309e-06	6.5429108671545e-09	8.9662816863867e-08	2.79090384490165e-09	1.82851598958901e-06	546892	0.000548404869463948	0	0.945859575667055	0.00357826286694115	0.0490358396505027	0.00152632181550075
0	6.56889288205929e-05	3.1137861321272e-07	1.15712232784299e-06	1.56443362086467e-08	6.71730740978573e-05	14887	0.0199508927095918	0	0.977905651971469	0.00463546766907088	0.0172259844198481	0.000232895939611995
0	5.25744659177342e-05	2.65030066486172e-07	2.03537557190583e-06	4.27092492301729e-08	5.49175808053563e-05	18209	0.016340744192986	0	0.957333974780738	0.00482596033182005	0.0370623676800292	0.000777697207412446
0	7.15301725364881e-06	3.80963535069709e-08	5.73433986785713e-07	2.82667414919005e-09	7.76737426809069e-06	128744	0.00232750847217056	0	0.920905444589464	0.0049046630421139	0.0738259760626508	0.000363916305771742
0	2.40202985186943e-07	1.02397895687015e-09	7.05608480554569e-08	2.72521345560901e-10	3.12060333544831e-07	3204509	9.36137326382758e-05	0	0.769732514409542	0.00328134929947144	0.226112839315158	0.000873296975829035
0	0.000109511667949043	6.35917067505407e-07	4.07235045827557e-06	7.53457464437536e-08	0.000114295281221268	8749	0.0337092861472066	0	0.958146887420803	0.00556380859043791	0.0356300838911431	0.000659220097616185
0	7.70065294354291e-07	3.49652087728134e-09	9.65360184101426e-08	3.1512514389848e-09	8.732490850807e-07	1145149	0.000261940527477855	0	0.881839222635002	0.00400403611869597	0.11054808995445	0.00360865129185172
0	0.000115948080475492	5.15893912804074e-07	2.60255189948238e-06	4.51678669888576e-08	0.000119111694154768	8395	0.0351046571741351	0	0.973439940538796	0.00433117769388577	0.0218496757849885	0.000379205982329231
0	2.44263198859638e-05	9.29503637864565e-08	6.8549841511368e-07	1.31287374379589e-08	2.52178974023018e-05	39654	0.00753691851975546	0	0.968610487079472	0.00368588872829549	0.0271830122939238	0.000520611898308404
0	3.64201334159164e-06	1.40030047612244e-08	1.32784891747037e-07	7.93982234220795e-09	3.79674106044211e-06	263384	0.00113837603825617	0	0.959247229034773	0.00368816428044578	0.0349733862892339	0.00209122039554718
0	1.67801567841265e-06	8.61164633856115e-09	3.070860169977e-07	6.06467130819682e-09	1.99977801305711e-06	500056	0.000599754079365078	0	0.839100973936316	0.00430630114059326	0.153560052662171	0.00303267226092041
0	0.000154148014916926	9.19114831164666e-07	4.01056630923226e-06	2.98274173904653e-08	0.000159107523474713	6285	0.046614604559799	0	0.9688292014766	0.00577668994584496	0.0252066415317542	0.00018746704580067
0	0.000148749546264774	5.80024372110352e-07	2.75247876989367e-06	8.6572303384101e-08	0.000152168621710162	6572	0.0446275935909861	0	0.977531008647102	0.00381172127073039	0.0180883465918246	0.000568923490343472
0	3.66621112048241e-07	1.76162478689153e-09	1.09072129895467e-07	2.38284176684864e-09	4.79837708497448e-07	2084038	0.000143940986575553	0	0.764052315096847	0.00367129293028645	0.22731045927385	0.00496593269901654
0	2.41227167373362e-05	1.07332239430391e-07	1.95141743736269e-06	3.11450419187685e-08	2.62126114560481e-05	38150	0.00783304704058696	0	0.92027140362508	0.00409467937257453	0.0744457468739705	0.00118817012837469
0	2.82590548029494e-06	1.40311773631035e-08	1.95392213646796e-07	2.25721047908702e-09	3.03758608178392e-06	329209	0.000910862121592859	0	0.930312888000636	0.00461918674412124	0.0643248317532602	0.000743093501982798
0	1.40341889538874e-05	8.5030199206861e-08	1.16479163998159e-06	3.36001457237085e-08	1.53176109387995e-05	65284	0.00458477615503894	0	0.916212652871262	0.00555113976628557	0.0760426442893368	0.00219356307311601
0	4.37996370847885e-06	1.44843329009681e-08	2.4942211879505e-07	7.28264364752671e-09	4.6511528038224e-06	215000	0.00139437603922699	0	0.941694219308238	0.00311413826031787	0.0536258706852354	0.00156577174620918
0	3.92026574232089e-06	1.75341185070074e-08	3.93361444212545e-07	5.31504864885573e-10	4.33169280990533e-06	230857	0.00129866665917	0	0.905019334094139	0.00404786749118312	0.0908100969932681	0.000122701421409703
0	0.000192795286783331	8.4097673596413e-07	3.0349118873188e-06	1.22165299451554e-08	0.000196683391936559	5084	0.0573034318133493	0	0.980231654971243	0.00427578926559997	0.0154304430965769	6.21126665798805e-05
0	7.95557528337698e-07	4.64337492914094e-09	3.71007894134137e-07	1.40707833747496e-09	1.17261587573845e-06	852794	0.000351723099894952	0	0.678446833952933	0.00395984313807519	0.316393374685036	0.00119994822395599
0	2.71908416795878e-07	1.39412437708281e-09	1.73944768367599e-07	1.71604227405755e-09	4.48963351814617e-07	2227353	0.000134679965617224	0	0.605636107483785	0.00310520752183457	0.387436452584716	0.00382223240966475
0	2.48294959646627e-06	9.8942753895631e-09	1.11676522731493e-07	6.18960652980267e-09	2.61071000111713e-06	383038	0.000782907390651455	0	0.951062965784714	0.00378987914602897	0.0427763032599203	0.00237085180933697
0	2.20152955466362e-06	1.09539541127002e-08	3.47366760707551e-07	7.07191649055819e-09	2.56692218597442e-06	389572	0.000769781210455234	0	0.857653405581477	0.00426734950227641	0.135324227047299	0.00275501786894784
0	1.69952465795186e-05	8.43341923564383e-08	8.0958687295977e-07	3.70982490671778e-09	1.78928774697415e-05	55888	0.00535352977346704	0	0.949833061130559	0.00471328284112239	0.0452463207401299	0.000207335288188913
0	4.83480560259312e-06	2.71524613881281e-08	5.76218250893413e-07	5.03690591147353e-09	5.44321322078613e-06	183715	0.00163163584308634	0	0.888226385130446	0.00498831485866478	0.105859944764426	0.000925355246463425
0	9.5114792140368e-05	3.88453327710741e-07	2.40101321907711e-06	8.00782185611345e-08	9.7984336905717e-05	10206	0.028968860127378	0	0.97071425029788	0.00396444309343565	0.0245040513096233	0.000817255299060582
0	1.16120766379014e-05	4.00639927963613e-08	4.96267463001639e-07	1.73210061556303e-08	1.21657290998551e-05	82198	0.00364308872187269	0	0.954490811244496	0.00329318468852299	0.0407922500105277	0.00142375405645328
0	1.40146167719156e-05	5.69918857300264e-08	9.7813773535694e-07	2.57402634589187e-09	1.50523204193484e-05	66435	0.0045055495327907	0	0.931060220715274	0.00378625249411834	0.0649825215054305	0.000171005285177373
0	9.41781770152634e-06	5.02528649443041e-08	7.00616808154303e-07	1.18126450546991e-08	1.01805000196796e-05	98227	0.00304950633334033	0	0.925084002094299	0.00493618828615114	0.0688194889052561	0.00116032071429344
0	4.31583969779794e-06	1.31184995800794e-08	3.32635864071797e-07	1.76506225690515e-08	4.67924468401887e-06	213710	0.00140279185590708	0	0.922336827680315	0.0028035506723731	0.0710875123089535	0.0037721093383584
0	1.09588958669353e-06	5.16664247858355e-09	2.78320505888008e-07	2.05990733665682e-08	1.39997580842669e-06	714298	0.00041990485176846	0	0.782791802613435	0.00369052268438116	0.198803796617592	0.0147138780845918
0	7.83561798429544e-07	4.86484110633619e-09	3.72071275063056e-07	3.88035797504422e-09	1.16437827257398e-06	858827	0.000349252682214085	0	0.672944366006932	0.0041780589872928	0.31954501713653	0.00333255786924492
0	5.04114440121858e-06	2.16600744586837e-08	4.24861014528572e-07	3.76929118645326e-09	5.49143478139229e-06	182102	0.00164607868172395	0	0.918001324225953	0.00394433792277362	0.0773679432501343	0.000686394601138758
0	5.32737890350731e-05	2.14989662214953e-07	1.33586095984375e-06	3.54485500946319e-09	5.48281845121413e-05	18239	0.0163143617441833	0	0.971649700042066	0.00392115230748422	0.0243644937677616	6.465388268835e-05
0	6.20786272140126e-07	2.39370152352563e-09	7.27466211288414e-08	2.77685052827181e-10	6.96204279845321e-07	1436360	0.000208839546655293	0	0.891672588220873	0.00343821719116328	0.104490338877267	0.000398855710695826
0	3.23509347844344e-07	9.71312880023881e-10	6.10558623276018e-08	4.92408686397872e-10	3.86028931738368e-07	2590479	0.000115801996299014	0	0.838044305092665	0.00251616601804911	0.158163954325016	0.00127557456427023
0	1.99151921801108e-06	8.81525449942615e-09	3.21420266931246e-07	6.58398819091687e-09	2.32833872763267e-06	429491	0.000698258535434371	0	0.855339128441999	0.00378607046938957	0.138047038910893	0.00282776217771849
0	5.7241554967024e-05	2.55177862445043e-07	1.82415718199406e-06	4.47726737722712e-08	5.93656626852354e-05	16845	0.0176525627698342	0	0.964219927444023	0.00429840838799409	0.0307274794802845	0.000754184687698373
0	6.30951418142571e-05	3.06538812453248e-07	2.22882067863917e-06	4.71204598032642e-09	6.56352133513299e-05	15236	0.0194986046348828	0	0.961300170939091	0.00467034076376681	0.0339576968647732	7.17914323688405e-05
0	1.48444841063103e-05	4.51076707692059e-08	6.28692238898534e-07	2.28954332811127e-08	1.55411794492592e-05	64345	0.00465153799591034	0	0.955171012263032	0.00290246122673502	0.0404533157184863	0.00147321079174618
0	4.29583341859444e-06	2.41297869144811e-08	4.54988130178266e-07	5.63673720471216e-09	4.7805880728919e-06	209179	0.00143315190552362	0	0.898599367503292	0.00504745159937707	0.0951740922331826	0.00117908866414888
0	1.35005536123658e-07	7.08510989982997e-10	8.40415286235717e-08	2.08543819843097e-11	2.19776430119197e-07	4550078	6.59307627697281e-05	0	0.614285781466361	0.00322378059193487	0.382395548867508	9.48890741968975e-05
0	6.83682177771081e-05	2.6273136983893e-07	1.81187434471275e-06	2.23796055963157e-08	7.04652030972561e-05	14191	0.0209184158594972	0	0.970240839052806	0.00372852639729581	0.0257130365779546	0.000317597971944073
0	4.21976998106951e-05	2.0114113707353e-07	9.82626035149531e-07	2.87350016229315e-08	4.34102019845411e-05	23036	0.0129389064826331	0	0.972068727662733	0.00463349922087806	0.0226358319065057	0.000661941209883437
0	1.88122090984339e-07	8.60440388080588e-10	1.03951806957151e-07	1.56770214095445e-10	2.93091108543665e-07	3411908	8.79234799322504e-05	0	0.641855332695334	0.00293574374315213	0.354674037959305	0.000534885602208875
0	1.32476215399207e-06	6.1145323797776e-09	2.3659254931871e-07	5.38383602878347e-09	1.57285307171934e-06	635787	0.000471744985906963	0	0.842266946488476	0.00388754200231405	0.150422536963407	0.00342297454580308
0	3.51614800413823e-05	1.29874228626488e-07	1.2557832004303e-06	2.20620678879764e-08	3.6569199538327e-05	27345	0.0109109989543786	0	0.961505323750131	0.0035514649012312	0.0343399149088334	0.000603296439804591
0	4.09211745744302e-07	1.7130875198726e-09	1.389514097056e-07	1.49528646010029e-09	5.51371529429874e-07	1813659	0.000165397824711255	0	0.742170612558527	0.00310695679489283	0.252010490728959	0.00271193991762041
0	5.36442337373596e-06	3.50785980506878e-08	5.80460510647228e-07	6.04290481524677e-09	5.98600538724912e-06	167056	0.00179419549445659	0	0.896160799514614	0.00586010131654897	0.0969695937600851	0.00100950540875203
0	6.72191052353619e-07	2.43292080957333e-09	5.86766558922166e-08	3.85621395120612e-10	7.33686250450529e-07	1362980	0.000220081734326083	0	0.91618324854916	0.00331602344746049	0.0799751335890314	0.000525594414347844
0	1.84115159275226e-06	6.89027800757839e-09	2.08848670313969e-07	1.09130893298941e-09	2.0579818500068e-06	485913	0.000617204641114699	0	0.894639373396893	0.00334807520656979	0.101482270270401	0.000530281126136172
0	1.31636632030936e-06	6.99775607548752e-09	1.92363308625463e-07	4.34469919972902e-09	1.52007208421004e-06	657864	0.000455918009638401	0	0.865989405359981	0.00460356857294973	0.126548806878085	0.00285821918898466
0	1.92489681490708e-05	1.20683525837071e-07	1.72925169237986e-06	3.72982636916891e-08	2.11362016309794e-05	47312	0.00632086624504291	0	0.910710849808392	0.00570980197597024	0.0818146856550278	0.0017646625606098
0	4.18688655164275e-06	1.35938086700186e-08	2.36867757816999e-07	1.05106665057235e-09	4.43839918478034e-06	225306	0.00133063662730259	0	0.943332579457916	0.00306277288366331	0.0533678355541429	0.000236812104277719
0	1.69417078954539e-06	6.5909758548152e-09	2.366763918642e-07	1.27594222295052e-08	1.95019757949391e-06	512769	0.000584888730211341	0	0.868717512194349	0.00337964518268225	0.1213602120897	0.00654263053326955
0	2.55737207643107e-05	1.14707462397549e-07	7.48915693540522e-07	7.95031434262625e-10	2.64381389516831e-05	37824	0.00790017481528604	0	0.967304121180689	0.00433871168493299	0.0283270957501661	3.00713842118609e-05
0	0.000169078053047158	5.57013637747873e-07	3.23859668592627e-06	1.26897247981276e-07	0.000173000560618814	5780	0.050580618007823	0	0.977326619303285	0.00321972157636637	0.0187201513933942	0.00073350772695401
0	2.93204942792419e-06	1.65008453540896e-08	5.23805984355683e-07	2.27677424170896e-09	3.47463303187567e-06	287800	0.00104184861899015	0	0.843844342992795	0.00474894620603491	0.150751454772455	0.000655256028715042
0	3.03440287162032e-05	1.68382806558609e-07	1.78557025546404e-06	8.33559278385468e-10	3.22988153375042e-05	30961	0.00964300623034053	0	0.93947807060802	0.00521328119310583	0.0552828404635232	2.58077353511344e-05
0	0.000191846697724264	5.70143915147783e-07	1.41497484478054e-06	2.02014202967552e-07	0.00019403383068716	5154	0.0565536677089706	0	0.988728084400796	0.0029383737522918	0.00729241307956188	0.00104112876735016
0	9.8367261190119e-06	3.65122590687779e-08	4.43525060604878e-07	3.15930781554854e-08	1.0348356516841e-05	96634	0.00309970896990852	0	0.950559260594037	0.00352831476277005	0.0428594685429594	0.00305295610023393
0	2.42758409680535e-05	7.32852408211471e-08	4.11523517265194e-07	2.26580360143773e-09	2.47629155297413e-05	40383	0.00740144007490362	0	0.980330484061831	0.00295947545971025	0.0166185406064539	9.14998720048295e-05
0	4.36412098334658e-06	1.02866145279763e-08	1.23701606399582e-07	1.14567573647636e-08	4.5095659616389e-06	221751	0.00135195811901756	0	0.967747455180928	0.00228106532102656	0.0274309340304283	0.00254054546761744
0	5.73543424308684e-06	2.14222459684639e-08	4.49964404837343e-07	6.3386020604206e-09	6.21315949595307e-06	160949	0.00186221755657079	0	0.923110737270242	0.00344788283359171	0.0724211900773555	0.00102018981881106
0	8.86637622113266e-07	3.39999237150047e-09	1.26898797187399e-07	4.65805079847548e-09	1.02159446247064e-06	978862	0.000306431535556873	0	0.867895877165394	0.00332812333700192	0.124216410571084	0.00455958892652019
0	1.25355698217455e-06	3.91908910573942e-09	1.78809369692693e-07	6.92061210561678e-10	1.43697750218355e-06	695905	0.000431000652920122	0	0.872356721152364	0.00272731417143567	0.124434355736944	0.000481608939256225
0	4.61815437286824e-05	1.97673821870891e-07	1.19073664079431e-06	2.14525972527182e-08	4.75914067886003e-05	21012	0.0141763179188269	0	0.970375680084842	0.00415356122480163	0.0250199924974592	0.000450766192897177
0	5.2868787195574e-07	2.16183785542859e-09	1.70523463615001e-07	5.21725307994004e-10	7.01894898734164e-07	1424715	0.000210546375532417	0	0.753229397890205	0.00308000223299439	0.242947290146334	0.000743309730466645
0	6.61217283025887e-05	1.90407975035139e-07	1.90592036301024e-06	6.18719140147011e-08	6.82799285546488e-05	14646	0.0202762922359626	0	0.968391878876488	0.00278863758450982	0.0279133327077928	0.000906150831209219
0	4.31220887661001e-08	1.89784199534817e-10	1.40675308479462e-08	1.274280591576e-09	5.86536844051571e-08	17049227	1.75959510099188e-05	0	0.73519829493113	0.00323567396421103	0.239840531598545	0.0217254995061139
0	1.45944616906104e-05	5.77851772841174e-08	9.03098622204326e-07	1.64970459110404e-08	1.55718425360099e-05	64218	0.00466069423309967	0	0.937234091396745	0.00371087603477168	0.057995617417522	0.00105941515096181
0	0.000154878261159399	4.6686165665685e-07	3.20355102634381e-06	9.69331217059927e-09	0.00015855836715457	6307	0.0464574993807669	0	0.976790212580937	0.00294441513894837	0.0202042382488767	6.11340312375302e-05
0	1.90708686466134e-05	6.88367112515818e-08	6.96466141812121e-07	7.2880127020577e-08	1.99090516266976e-05	50228	0.00595497338329531	0	0.957899401950403	0.00345755852876855	0.0349823866486023	0.00366065287222653
0	9.57189117498036e-05	3.40526491718397e-07	1.93702428998538e-06	2.28415807165006e-08	9.80193041122239e-05	10202	0.028979047346236	0	0.976531231442058	0.00347407579356534	0.0197616613128333	0.000233031451542942
0	4.80752133143094e-05	1.82220585969369e-07	1.1206808812116e-06	7.16747761620894e-09	4.93852822591066e-05	20249	0.0147067343763483	0	0.973472482390123	0.00368977512395949	0.0226926086061794	0.000145133879737769
0	2.66423336871211e-06	1.27162806958194e-08	4.31061128124694e-07	4.00185526013825e-08	3.14802933013401e-06	317659	0.000943964470513925	0	0.846317835481761	0.00403944161958559	0.136930467578059	0.0127122553205942
0	1.76950756243554e-07	6.53780815685777e-10	3.52847010591359e-08	1.26233797647142e-09	2.14151576094847e-07	4669590	6.42434160288419e-05	0	0.826287433743579	0.00305288818138896	0.164765077626645	0.00589460044838678
0	0.000141324895324409	5.59008109392405e-07	4.38795823839973e-06	7.8284781813556e-08	0.000146350146454014	6833	0.0429582446769835	0	0.965662821313372	0.00381966211129181	0.0299826023049352	0.000534914270401188
0	8.24608371384604e-06	4.19441403530481e-08	4.96770387429343e-07	1.49311173037062e-10	8.78494755280147e-06	113831	0.00263202597200329	0	0.938660551390135	0.00477454647292372	0.0565479058860091	1.69962509325907e-05
0	6.9303512989237e-06	3.32934611564714e-08	3.66876911713377e-07	1.32055579896906e-08	7.34372722978324e-06	136171	0.00220070115712878	0	0.94371033700938	0.00453359174636095	0.0499578620275369	0.00179820921672228
0	1.84822065644275e-05	9.96496361934757e-08	1.49907828012161e-06	1.95877175900814e-07	2.02768116566434e-05	49317	0.00606464054564548	0	0.911494710183989	0.00491446278048487	0.0739306704380447	0.00966015659748152
0	1.59508672092846e-07	6.18544911331311e-10	9.54213918313696e-08	1.16438042698884e-10	2.55665046878245e-07	3911368	7.66965825409471e-05	0	0.623897063914286	0.00241935657174865	0.373228147517607	0.000455431996358639
0	3.62660691889074e-08	1.41691091585865e-10	3.65841756922227e-08	2.65284982179749e-09	7.56447857945134e-08	13219682	2.26931790868745e-05	0	0.479425895757349	0.00187311114834491	0.483631162517961	0.0350698305763449
0	1.60636724484949e-06	4.94963563990396e-09	1.67402987907898e-07	3.59170577470677e-09	1.782311574172e-06	561069	0.000534551025419772	0	0.901283068644019	0.00277708775032973	0.0939246483801054	0.00201519522554598
0	7.5521750713562e-05	2.93951710575404e-07	9.28694214033234e-07	5.35977345821231e-09	7.67497564116288e-05	13029	0.0227627395809304	0	0.983999874977052	0.00383000186995858	0.0121002887494835	6.98344035056797e-05
0	1.06118786913884e-05	4.2379293450919e-08	1.05706829771671e-06	4.49229771497054e-08	1.17562492597057e-05	85061	0.0035206833189142	0	0.902658531387248	0.00360483114254587	0.0899154376846863	0.00382119978551985
0	6.05262343689835e-07	2.79640616279072e-09	9.14720775639788e-08	2.19393281231146e-10	6.99750220697836e-07	1429081	0.000209903106905385	0	0.86496913582425	0.00399629193400177	0.130721041392108	0.000313530849639966
0	2.94531549195997e-07	1.88550453398535e-09	8.04370958007915e-08	5.30588490979676e-10	3.77384738021753e-07	2649816	0.000113209034137585	0	0.780454320277836	0.00499623949783752	0.213143478515962	0.00140596170836429
0	1.3850129351363e-06	4.61797318937756e-09	1.56865723244491e-07	4.61119690872675e-09	1.5511078284789e-06	644701	0.000465224458967128	0	0.892918538419423	0.00297720964628629	0.101131410959561	0.00297284097473014
0	2.0325442899353e-06	8.28973758120002e-09	1.81569873306842e-07	1.37693982977918e-08	2.23617329912114e-06	447193	0.000670627768409204	0	0.908938627759367	0.00370710873994339	0.0811966914094728	0.00615757209121646
0	2.96373155036453e-05	1.2303998952775e-07	1.05081101142683e-06	4.16048991237198e-09	3.08153269945123e-05	32451	0.00920213930531555	0	0.961771897112215	0.00399281791005046	0.0341002713232271	0.000135013654507476
0	0.000229545092125692	1.11438853167782e-06	4.4644987746001e-06	5.40643937455279e-08	0.000235178043825716	4252	0.0681297686646345	0	0.976048139492997	0.00473848882127648	0.018983484605853	0.000229887079873807
0	1.42058560437812e-07	5.03697112013441e-10	7.82809873892932e-08	5.11105693845897e-09	2.25954301877578e-07	4425674	6.7784000768345e-05	0	0.628704827734502	0.00222919903638898	0.346446103211196	0.0226198700179125
0	4.4993183175975e-05	2.60507791075318e-07	2.39395497073854e-06	5.62070274459695e-08	4.77038529652348e-05	20963	0.0142095745736812	0	0.943177130970211	0.00546093816080577	0.0501836816511067	0.00117824921787621
0	2.85789006707663e-06	1.02010216219164e-08	3.12717985000238e-07	7.94799285961812e-10	3.18160387298474e-06	314307	0.000954027306605876	0	0.898254522300279	0.00320625132139613	0.0982894154912092	0.000249810887115934
0	2.39636789366329e-05	1.19775512676007e-07	1.32791065326605e-06	4.1788623614919e-08	2.54531537261899e-05	39288	0.00760696278741491	0	0.941481719492214	0.00470572385506652	0.0521707709602878	0.00164178569243154
0	5.91707280923225e-05	1.41598967921424e-07	7.87953656978356e-07	2.1325276826388e-09	6.0102413244905e-05	16638	0.01786967525154	0	0.984498373654549	0.00235596143776187	0.0131101833426822	3.54815650072018e-05
0	1.07706839252544e-05	4.58935862548117e-08	8.68231837374963e-07	3.05707196439794e-08	1.17153800685281e-05	85358	0.00350846550951456	0	0.919362740453333	0.00391737920463195	0.0741104285389218	0.00260945180311339
0	1.52437740089395e-08	9.18970403475969e-11	4.56964827270382e-08	8.61939770539397e-10	6.18940935468646e-08	16156631	1.85680562345691e-05	0	0.246288024194057	0.00148474652557945	0.738301186888503	0.0139260423918602
0	9.84345203256758e-05	3.78396905470992e-07	2.12284093655885e-06	2.18982853212567e-08	0.000100957656453027	9905	0.0298347157884215	0	0.975007976452732	0.00374807536907368	0.0210270425358631	0.000216905642331797
0	1.97399354469466e-06	8.19971328005628e-09	1.31332940395614e-07	8.40549992745211e-09	2.12193169829778e-06	471269	0.000636377610710892	0	0.930281378179232	0.00386426824512499	0.0618931045240378	0.00396124905160473
0	8.52665337903602e-06	2.6583989204974e-08	7.54263610111834e-07	1.37989226767883e-08	9.32129990102961e-06	107281	0.00279249671055326	0	0.914749387914681	0.00285196158124229	0.0809182858743252	0.00148036462975128
0	1.53019060556736e-10	8.03656039862345e-13	2.48974301042185e-09	3.41631935101648e-11	2.67772892052862e-09	373450797	8.03318359832161e-07	0	0.057145090148456	0.000300125988744108	0.929796512012257	0.0127582718505429
0	1.29700622546549e-07	5.38373700445914e-10	2.26216066072676e-08	5.01437268319065e-10	1.53362040122581e-07	6520518	4.60075571677709e-05	0	0.84571529201672	0.00351047560410383	0.147504601459307	0.00326963091986954
0	4.37060374673963e-05	1.48551233555497e-07	8.17986439675152e-07	8.45730755258862e-08	4.47571482161529e-05	22343	0.0133376989507491	0	0.976515243024863	0.00331905046403033	0.0182761072203421	0.00188959929076455
0	1.36446039321578e-05	6.02366229504837e-08	8.4205780547761e-07	9.33205339724649e-09	1.45562304139832e-05	68699	0.00435737985952167	0	0.937372076705408	0.00413820207823988	0.0578486175011837	0.000641103715168031
0	6.41704729540369e-07	2.66593448422612e-09	6.00558657501076e-08	2.32008153048637e-09	7.06746611305189e-07	1414934	0.000212001582816979	0	0.907970012555556	0.00377212206126152	0.084975102518283	0.00328276286489968
0	1.11530233711244e-05	3.32688679846757e-08	2.32956993331065e-07	9.34426407303126e-09	1.14285934965132e-05	87500	0.00342272671174282	0	0.975887660588081	0.00291102032763925	0.0203836975566712	0.000817621527608112
0	2.41644039920727e-05	1.63641589298727e-07	1.32588495536365e-06	1.81610624845101e-08	2.56720915992196e-05	38953	0.00767214403923699	0	0.941271337346244	0.0063742990580363	0.051646939254609	0.000707424341110645
0	9.57749371120336e-07	2.95396925223103e-09	8.6605783185546e-08	2.57711687897664e-09	1.04988624043709e-06	952484	0.000314916440866231	0	0.912241092636479	0.00281360888299786	0.0824906355087483	0.00245466297177467
0	3.85547668264193e-06	2.36749047063136e-08	3.59377783965649e-07	6.56540400623186e-09	4.24509477532012e-06	235566	0.00127272053911431	0	0.908219223998641	0.00557700262523073	0.0846571874095671	0.00154658596656108
0	0.000141740323865773	7.45436025764591e-07	2.43461506165883e-06	1.77234684462656e-08	0.000144938098421643	6899	0.0425526830362629	0	0.977936963498949	0.00514313375076872	0.016797619729881	0.000122283020401619
0	5.43838942386776e-05	3.12930071474508e-07	3.94072177268949e-06	8.62317342653393e-08	5.8723777817107e-05	17029	0.0174633671965838	0	0.92609665556692	0.00532884775310466	0.0671060670681426	0.00146842961183296
0	2.68775142652852e-07	1.0300490841389e-09	5.30428062093642e-08	7.60463947626889e-10	3.23608461893982e-07	3090154	9.70778419302487e-05	0	0.830556596325673	0.00318301035180085	0.163910442572857	0.00234995074966867
0	5.95347967440042e-05	3.17605763447908e-07	1.51992259920131e-06	3.82063450074514e-08	6.14105314516608e-05	16284	0.0182550458115738	0	0.9694558137942	0.00517184521840379	0.0247501945231936	0.000622146464202568
0	9.25945627676541e-07	3.58894204695237e-09	1.87939221460056e-07	5.27649983416671e-09	1.12275029101772e-06	890670	0.000336768557145373	0	0.824711990800037	0.00319656300752252	0.167391826093136	0.00469962009930439
0	0.000439048856118631	1.60591754648063e-06	6.71399937721683e-06	1.29347546714483e-07	0.000447498120589043	2235	0.125654334582711	0	0.981118882780356	0.00358865763361588	0.0150034135749647	0.000289046011063068
0	6.90639784045134e-06	2.40876432021368e-08	2.5633705136716e-07	3.08311376945178e-09	7.18990564879009e-06	139084	0.00215465484037447	0	0.960568632999175	0.00335020296214739	0.0356523526021926	0.000428811436485347
0	4.36395654576674e-05	2.55002304622196e-07	1.669919723442e-06	1.29639943146692e-08	4.55774514800463e-05	21941	0.013580488733246	0	0.957481474732582	0.00559492240881077	0.0366391640869408	0.000284438771666399
0	4.55148485039489e-05	2.29863086615897e-07	2.70043828202164e-06	1.89916595015242e-08	4.8464141532088e-05	20634	0.0144344052999202	0	0.939144841218608	0.00474295178557336	0.0557203366582628	0.000391870337555652
0	1.57483099602575e-06	8.43593309034288e-09	1.94489941320111e-07	2.72079475077251e-10	1.77802894991128e-06	562421	0.000533266921825759	0	0.885717297293911	0.00474454203389873	0.109385137587223	0.00015302308496767
0	4.69234124726893e-06	2.03785956542873e-08	3.21173398378536e-07	3.32266101854265e-09	5.0372159023203e-06	198522	0.00151002733642447	0	0.93153466880534	0.00404560694825494	0.0637601017321083	0.000659622514296465
0	1.19659914875196e-07	4.67589119448013e-10	3.10297129036461e-08	6.06053425758688e-10	1.51763270324049e-07	6589210	4.55279481189619e-05	0	0.788464261607535	0.00308104272166517	0.204461282610679	0.00399341306012073
0	7.55068615484588e-06	2.79442197628148e-08	5.14943903415642e-07	2.65674082026169e-08	8.12014168622696e-06	123151	0.00243308762872874	0	0.929871232130474	0.00344134632653179	0.0634156303318042	0.00327179121119024
0	0.000123081422088587	4.6256258056804e-07	2.10683239822131e-06	3.79157901577329e-09	0.000125654608646392	7958	0.0369969992588483	0	0.979521749456509	0.00368122256358896	0.0167668533682691	3.01746116327755e-05
0	7.59287137395215e-05	3.13553696735689e-07	2.09599820989214e-06	4.7160292961228e-08	7.83854259391106e-05	12757	0.023242190290101	0	0.968658559034974	0.00400015300011581	0.0267396417737182	0.000601646191191994
0	8.89602547314757e-05	6.31717483053543e-07	3.00575632817199e-06	1.94843708207055e-08	9.26172129135219e-05	10797	0.0274039581172751	0	0.960515350581098	0.00682073518713402	0.0324535389655756	0.000210375266192672
0	4.54277949539356e-05	1.86504161116588e-07	1.06440706825264e-06	1.05917096377062e-08	4.66892978929425e-05	21418	0.0139094731389217	0	0.972980897209045	0.00399458054700754	0.0227976670519505	0.00022685519199695
0	2.48560129766718e-09	1.01354570639964e-11	7.18879930201939e-09	7.98164554380873e-12	9.69251770229438e-09	103172368	2.90775108868768e-06	0	0.256445370956485	0.00104569910267971	0.741685444672202	0.000823485268633489
0	1.25057330806966e-05	3.88948850425348e-08	5.27638745145218e-07	1.96673943516367e-08	1.3091934105236e-05	76383	0.00391990298541334	0	0.955224260997086	0.00297090443091821	0.0403025817960842	0.00150225277591115
0	1.35605100460524e-06	3.83294924402108e-09	6.48751791212596e-08	3.58248300512172e-10	1.42511738127103e-06	701697	0.000427444138757838	0	0.95153635933891	0.00268956739591693	0.0455226916560367	0.000251381609136405
0	7.85817936590284e-06	3.31094702029409e-08	2.13597103641432e-07	1.54213569195177e-09	8.10642807543916e-06	123359	0.00242898351366638	0	0.969376313806019	0.00408434761831243	0.0263491024226303	0.000190236153038121
0	2.99855248316756e-05	1.76911889326153e-07	1.36039387228335e-06	1.97520563137054e-09	3.15248057989165e-05	31721	0.00941300846072946	0	0.951172388592675	0.00561183121807633	0.0431531245889581	6.26556002904364e-05
0	1.42498194409052e-06	5.09485664182297e-09	9.46351298622211e-08	5.87183660770933e-09	1.53058376720227e-06	653345	0.00045907007662993	0	0.931005525228599	0.00332870160457521	0.0618294352064135	0.00383633796041256
0	2.33684602497873e-06	1.00248537660527e-08	3.65624949735561e-07	8.77244659476468e-09	2.72126827507511e-06	367476	0.000816048444526318	0	0.858734159502973	0.00368389028669949	0.134358289142025	0.0032236610683019
0	5.48652865238113e-05	2.45302950209273e-07	1.24008214938413e-06	3.04216860297948e-08	5.63810933094345e-05	17736	0.0167725527085302	0	0.973114980631822	0.0043508015863223	0.0219946453073945	0.000539572474461118
0	0.000101239024733974	5.1556853653643e-07	4.37201561163091e-06	1.64913209880163e-07	0.000106291522092022	9408	0.0313860544015528	0	0.952465659926543	0.00485051419331522	0.041132307879135	0.00155151800100661
0	1.6928697082036e-06	7.97159856642389e-09	2.39353631893806e-07	2.8051179307222e-08	1.96824611797105e-06	508067	0.000590300120779652	0	0.860090459595916	0.00405010252205722	0.121607572197598	0.0142518656844289
0	8.24963517586789e-05	4.80997678527218e-07	3.98627141421751e-06	1.06303586814093e-07	8.70699244382377e-05	11485	0.0257838836405776	0	0.947472417036458	0.00552426893247632	0.0457824149950324	0.00122089903603279
0	9.23471899153989e-05	2.70847473687319e-07	1.80345883848806e-06	1.31969478328174e-08	9.44346931754071e-05	10589	0.0279341653787492	0	0.977894741965955	0.00286809290717168	0.0190974183093732	0.000139746817499632
0	0.000378186202612574	1.13559647409151e-06	3.60524167806333e-06	1.86498296522232e-07	0.000383113539061251	2610	0.108594709766937	0	0.987138704466695	0.00296412514387792	0.00941037397659533	0.00048679641283159
0	4.73243958111021e-06	1.92385031985975e-08	2.10688921910484e-07	9.7130446143967e-09	4.97208005083369e-06	201123	0.00149051579978732	0	0.951802773231035	0.00386930680960612	0.0423744026154923	0.00195351734386659
0	1.55603900712419e-05	6.63282173568081e-08	9.16186355315984e-07	8.81195105995849e-09	1.65517165949746e-05	60417	0.0049532480797343	0	0.940107328563508	0.00400733162486279	0.0553529508591365	0.000532388952492936
0	1.84973729652283e-06	7.55575330695825e-09	1.31216249213181e-07	5.40435525555339e-09	1.99391365429852e-06	501526	0.000597995821828179	0	0.927691774683987	0.0037894084784812	0.0658083909151743	0.00271042592235755
0	1.07074758425251e-06	6.03141421860458e-09	9.98736695116433e-08	1.04340730909379e-09	1.17769607529185e-06	849116	0.000353246624352654	0	0.909188377813997	0.005121367341833	0.084804281517957	0.000885973326212551
0	4.31629851573829e-05	1.63904399195592e-07	1.52016883338963e-06	3.95528107106969e-08	4.48866112006788e-05	22278	0.0133760207980762	0	0.961600441708777	0.00365152090592915	0.0338668657028544	0.000881171682439211
0	0.000172055310931183	7.34158629961311e-07	3.26612350156908e-06	1.1866914618723e-08	0.000176067459977332	5680	0.0514539007312825	0	0.977212432969354	0.00416975760345399	0.0185504096099847	6.73998172078525e-05
0	1.1135807967623e-05	3.86585160219919e-08	6.73511200173356e-07	8.53656370921577e-09	1.18565142475275e-05	84342	0.00355065681795963	0	0.939214320089494	0.00326052963079376	0.0568051609530858	0.000719989326626578
0	5.35303000751668e-06	2.18715739180523e-08	2.25732222680755e-07	7.59443831065968e-09	5.60822824242615e-06	178309	0.00168105862601842	0	0.954495747341576	0.0038999079517831	0.0402501847148614	0.0013541599917792
0	3.05762584239113e-06	1.35419352260497e-08	3.45033590292288e-07	7.10299149101026e-09	3.42330435940047e-06	292115	0.0010264658888044	0	0.893179665429051	0.00395580813282443	0.100789633076246	0.00207489336187864
0	2.28540975235018e-05	9.12409599076938e-08	7.00176328735701e-07	7.06365912914831e-08	2.37161514034367e-05	42165	0.00708967860006449	0	0.96365119005734	0.00384720768372529	0.0295231851418455	0.00297841711708955
0	2.76106151299517e-05	9.87867916891241e-08	8.51555367176976e-07	3.5491444572678e-09	2.85645064332751e-05	35008	0.00853286103707873	0	0.966605713788488	0.00345837558649521	0.0298116604663258	0.000124250158691115
0	1.10231421481351e-06	3.34877220740344e-09	6.94556486228618e-08	1.37999554756841e-09	1.17649863119134e-06	849980	0.000352887517532707	0	0.936944749096127	0.00284638852831679	0.0590358941195962	0.00117296825596049
0	3.88790303927594e-07	1.55514267279696e-09	4.34786915808831e-08	3.43837619721969e-09	4.37262514378494e-07	2286956	0.000131170179443085	0	0.889146201979385	0.00355654240109599	0.0994338415738239	0.00786341404569484
0	1.36406623385759e-05	6.32746813300716e-08	7.92274710831911e-07	9.35114379335034e-09	1.45055628745312e-05	68939	0.00434224549605278	0	0.940374562267148	0.00436209762264166	0.0546186809629417	0.000644659147268876
0	1.52181398817289e-06	8.03959537842395e-09	1.39573675167175e-07	4.35195416800435e-09	1.6737792128865e-06	597450	0.000502008135827903	0	0.909208321179032	0.0048032591852777	0.0833883430338906	0.00260007660179937
0	5.87770362540085e-07	2.78528031837687e-09	9.49673071694067e-08	3.15364101923455e-10	6.85838314129792e-07	1458070	0.000205730399392201	0	0.857010100530563	0.0040611325745353	0.138468944083276	0.000459822811625211
0	7.68181726441537e-07	4.36430924178119e-09	1.04485758843892e-07	1.52229823008112e-09	8.78554092757292e-07	1138234	0.000263531613069135	0	0.874370437488536	0.00496760447394202	0.118929226675127	0.00173273136239508
0	0.000140615725859005	4.43306937422654e-07	1.94164501598845e-06	2.97816504282785e-07	0.000143298494316699	6978	0.0420815489103449	0	0.981278460248404	0.00309359103552698	0.0135496539949491	0.00207829472111962
0	7.41023947028561e-05	2.365797073273e-07	1.35138562704762e-06	8.09681897176669e-09	7.56984568562027e-05	13210	0.0224544567410255	0	0.978915525895349	0.00312529101850396	0.0178522216062438	0.000106961479903711
0	5.19172365482175e-07	1.94902060227561e-09	6.41487619311489e-08	3.37052327426369e-11	5.85303853248342e-07	1708514	0.000175575792129234	0	0.887013407823735	0.00332992955959347	0.109599076744726	5.75858719459615e-05
0	8.47286023768565e-06	2.73647972673317e-08	3.57772488174904e-07	1.26340982412055e-08	8.87063162136909e-06	112732	0.00265766343255924	0	0.955158617710466	0.00308487585048744	0.0403322450357471	0.00142426140329966
0	1.18112838547162e-05	6.8092034144171e-08	6.01153805644677e-07	3.77479167055097e-09	1.24843044861756e-05	80101	0.00373830978150358	0	0.946090658698315	0.00545421126339654	0.0481527670452414	0.000302362993047066
0	7.05668822963513e-05	3.22397420251576e-07	2.12039221471596e-06	1.17313605641439e-07	7.31269855369603e-05	13675	0.0216999905250077	0	0.96499099174114	0.00440873390150381	0.028996029292692	0.0016042450646642
0	4.04215381244164e-06	1.26532837040793e-08	2.65751018048561e-07	1.44599523237336e-08	4.33501806651802e-06	230680	0.00129966294445383	0	0.93244220679532	0.00291885374176599	0.0613033242239792	0.00333561523893444
0	9.50733109353267e-05	3.42669681463862e-07	1.18834924267243e-06	5.2015749353158e-09	9.66095314343984e-05	10351	0.0285682448620499	0	0.984098665253182	0.00354695521628265	0.0123005383115782	5.38412189572399e-05
0	8.99496692157684e-07	3.30507732494035e-09	9.82379904023253e-08	7.55660529762968e-10	1.00179542041471e-06	998208	0.000300493619396436	0	0.89788461179561	0.00329915395657543	0.0980619280148613	0.000754306232953379
0	2.58370900816605e-06	1.36691323470312e-08	2.81503740148942e-07	2.12654350134579e-09	2.88100842416337e-06	347101	0.000863930369352506	0	0.896807168801093	0.00474456521278679	0.0977101412782885	0.000738124707831538
0	2.89398528069159e-05	1.24282463506309e-07	1.12941092006817e-06	2.31389696883702e-10	3.01937775801873e-05	33119	0.00901736749373261	0	0.958470755441539	0.00411616145665263	0.0374054196123267	7.66348948120808e-06
0	4.76548817685147e-07	1.56775608779099e-09	4.98688290595754e-08	1.92449846898285e-09	5.29909901301496e-07	1887113	0.000158960376974049	0	0.899301591675697	0.00295853329771811	0.0941081284518256	0.0036317465747595
0	1.09267734457645e-05	4.83445225847988e-08	4.35265050802893e-07	1.67470602297599e-08	1.14271300793819e-05	87511	0.0034222891841561	0	0.956213272261576	0.00423067929120955	0.038090495844468	0.0014655526027464
0	1.46095802279825e-05	8.37564427811674e-08	1.12107353949113e-06	2.26567047847529e-08	1.58370669150396e-05	63143	0.00473988880090048	0	0.92249280162532	0.0052886335096323	0.0707879524349617	0.00143061243008559
0	3.4102094865729e-05	1.46634091372341e-07	1.57346855999031e-06	4.25182855226661e-08	3.58647158026143e-05	27883	0.0107019301561694	0	0.950853620405468	0.00408853348174731	0.0438723275725946	0.0011855185401906
0	4.30273190197454e-05	1.48498063457327e-07	9.67023936143301e-07	9.64208673801248e-08	4.42392618867261e-05	22604	0.0131843865439081	0	0.972604812664282	0.00335670300823629	0.0218589527695862	0.00217953155789554
0	3.60555202024112e-06	1.91897149975989e-08	4.70991076240271e-07	1.357981451794e-08	4.10931262599693e-06	243350	0.00123203673953831	0	0.877410007072997	0.00466981141230242	0.114615537708331	0.00330464380637028
0	4.22126550759331e-07	1.34841879876517e-09	6.38090418113035e-08	2.98270745227735e-10	4.87582282114628e-07	2050936	0.000146264022677256	0	0.865754491587723	0.00276552050438979	0.130868253732613	0.000611734175274262
0	3.95080516649266e-05	1.82947898923211e-07	2.00593493386622e-06	2.63138557630646e-08	4.17232483534791e-05	23967	0.0124392208926307	0	0.946907377158524	0.00438479519555327	0.0480771515408377	0.000630676105084957
0	6.0462527373408e-06	2.57980962569068e-08	4.63101669119033e-07	2.45271710497623e-09	6.53760521982171e-06	152961	0.00195936590854384	0	0.924842130113461	0.00394610799971344	0.0708365913125085	0.000375170574316679
0	6.33122579166729e-06	3.71890977932157e-08	6.14795928567702e-07	6.30117235021293e-09	6.98951199037842e-06	143072	0.00209466404806058	0	0.905818002799436	0.00532070019257557	0.08795977879629	0.000901518211698751
0	1.05149373134411e-05	3.4085583636981e-08	1.85217324534638e-07	4.43630235296872e-09	1.07386765239657e-05	93121	0.00321643640496205	0	0.97916510381654	0.00317409538884158	0.017247686353275	0.000413114441343692
0	5.965751011208e-06	2.27628083048837e-08	2.20547237239794e-07	4.58243063976081e-09	6.21364348739244e-06	160936	0.001862362484499	0	0.960105133696934	0.00366335924342452	0.0354940282118354	0.000737478847806222
0	2.03518696600687e-05	7.35081034491809e-08	1.47097941586393e-06	3.15600295942265e-08	2.1927917208976e-05	45604	0.00655685667459549	0	0.928125980507524	0.00335226108109761	0.0670824958816333	0.00143926252974485
0	3.15373037684791e-06	8.69673977677999e-09	1.67641229520617e-07	3.28945951211594e-10	3.33039729209652e-06	300264	0.000998621896296292	0	0.946953201148745	0.00261132201777203	0.0503367060495912	9.87707838918277e-05
0	2.4180184470912e-06	6.65792264993447e-09	1.97549573246748e-07	5.04722160727944e-09	2.62727316459516e-06	380623	0.000787872450141669	0	0.920352888948186	0.0025341569881868	0.0751918665744027	0.00192108748922466
0	3.2666681102942e-06	1.42208203712484e-08	1.91828351442062e-07	1.04849605535878e-09	3.47376577816287e-06	287872	0.00104158871301152	0	0.940382374318226	0.00409377640272835	0.0552220165930452	0.000301832686000289
0	9.3716402902843e-07	3.28809889897062e-09	1.72458851261466e-07	4.85954415877974e-10	1.11339693360474e-06	898152	0.000333963487815891	0	0.841716014067202	0.00295321353933053	0.154894311324454	0.000436461069013944
0	7.17146964156043e-06	2.38100493198924e-08	3.5977630962719e-07	1.80465975519092e-08	7.57310259805943e-06	132046	0.00226936048135318	0	0.946965863554799	0.00314402835714831	0.0475071220769386	0.00238298601111434
0	1.90975791465584e-07	7.45300299851636e-10	5.44775884574463e-08	3.59622209495558e-10	2.46558302432377e-07	4055836	7.39647643159813e-05	0	0.774566459865865	0.0030228156687445	0.220952155818755	0.00145856864663558
0	5.12015381042528e-05	2.2870735356058e-07	2.20412804011604e-06	2.28770938954856e-08	5.36572505918249e-05	18637	0.0159687330293956	0	0.954233352240634	0.00426237556039491	0.0410779161400391	0.00042635605893253
0	2.11458499440886e-05	9.24140775876651e-08	5.89944450945427e-07	4.60721666449069e-10	2.18286691942882e-05	45811	0.0065272764091584	0	0.968719153507617	0.00423361024738268	0.0270261299804661	2.11062645344236e-05
0	1.65410543692729e-05	4.46248883896231e-08	7.62183406108299e-07	1.00962285363977e-07	1.74488249491348e-05	57310	0.00522101602389391	0	0.947975260081516	0.00255747240973013	0.0436810735582566	0.00578619395049768
0	4.59135757448528e-06	1.2979087374057e-08	1.56723175834707e-07	5.25504308913544e-09	4.76631488078318e-06	209806	0.00142887605503794	0	0.963292960982647	0.00272308643022854	0.032881414626336	0.00110253796078868
0	1.50788698307338e-05	3.92979917848348e-08	3.61872655997386e-07	1.60687100105631e-09	1.54816473495171e-05	64593	0.00463376100625967	0	0.973983549057146	0.00253835983326804	0.0233742991186706	0.000103791990915388
0	1.56956269064295e-05	4.94601146488724e-08	9.47316265157816e-07	5.23786107498041e-09	1.66976411473112e-05	59889	0.00499680837596805	0	0.939990671015048	0.00296210190484522	0.056733538396252	0.000313688683854837
0	8.59510078049097e-06	4.43497649209369e-08	4.81577381095077e-07	6.91843072882347e-09	9.12794635723581e-06	109554	0.00273465041783061	0	0.941624812866867	0.00485867939898446	0.0527585682745962	0.000757939459552056
0	1.13392685151278e-05	3.34138317104695e-08	1.84799503719825e-07	3.6700039124671e-09	1.15611518544706e-05	86497	0.00346235777335724	0	0.980807851835545	0.00289018188940652	0.0159845235185943	0.00031744275645406
0	5.67546904654958e-07	2.808982594478e-09	2.68480091741892e-07	1.3403315522617e-09	8.40176310543589e-07	1190226	0.000252021236353039	0	0.67550929195773	0.00334332515595519	0.319552084928682	0.00159529795763286
0	9.82097994402076e-08	5.1321531630813e-10	8.58099126503064e-08	2.20283124345956e-10	1.84753210531168e-07	5412626	5.54244322881203e-05	0	0.531572897476872	0.00277784247879985	0.464456949914979	0.00119231012934844
0	6.63635860093908e-07	3.07099126313781e-09	6.80689408460851e-08	1.14821161773351e-09	7.35924003820864e-07	1358836	0.000220752912882816	0	0.901772270843672	0.00417297336028373	0.09249452456052	0.00156023123552443
0	1.21998913725651e-06	4.17350796970825e-09	1.90346175686938e-07	2.23323752076824e-11	1.41453115328837e-06	706948	0.000424269618316764	0	0.862468906690671	0.00295045320140605	0.134564852279457	1.57878284658251e-05
0	5.67925764011635e-06	2.3967376508207e-08	1.6686194781994e-07	4.74334242270515e-09	5.87483030686721e-06	170218	0.00176090205864587	0	0.966710073902519	0.00407967128517585	0.0284028540577405	0.00080740075456487
0	3.06085941183348e-07	1.24966065462536e-09	1.25257203460729e-07	1.11436784007577e-09	4.33707173138778e-07	2305703	0.000130103715951235	0	0.705743322085674	0.00288134652139012	0.288805929941696	0.00256940145123953
0	1.71222563204902e-05	7.87428491116873e-08	7.76533417571315e-07	6.46292896066713e-10	1.79781788800693e-05	55623	0.00537898332828968	0	0.952391031077795	0.00437991242811485	0.0431931077530987	3.59487409919587e-05
0	2.04429763257521e-06	1.09111866659322e-08	1.7938429936847e-07	2.11047840713475e-09	2.23670359701674e-06	447087	0.000670786751430952	0	0.913977889292903	0.00487824434157714	0.0802002999448507	0.000943566420669081
0	1.68661434719343e-05	5.79491406318443e-08	2.96766636124104e-07	9.81871728191655e-10	1.72218411204184e-05	58066	0.00515327292031287	0	0.979346131113564	0.00336486327023068	0.0172319924477909	5.70131684136569e-05
0	3.49443469594948e-05	1.69594494215145e-07	9.50484177008676e-07	8.30314951954937e-09	3.60727287802381e-05	27722	0.0107636665016123	0	0.968719255268497	0.00470146007662318	0.026349106628423	0.000230178026456876
0	1.92121662135568e-05	1.08852386698302e-07	7.29438729337801e-07	1.33212886885449e-08	2.00637786182815e-05	49841	0.00600111491352828	0	0.957554734782177	0.00542531836944805	0.0363559996955489	0.000663947152826287
0	1.55251646596288e-05	4.4799752530709e-08	8.05323280965224e-07	5.51967047899609e-08	1.64304843979147e-05	60862	0.00491705731360648	0	0.944899997080987	0.00272662396590053	0.0490139707060269	0.00335940824708529
0	9.77227173761003e-06	4.75871997730954e-08	4.3196807102628e-07	5.1686348584074e-09	1.02569956432678e-05	97494	0.00307238500952456	0	0.952742116452401	0.00463948717813187	0.0421144832317251	0.000503913137742223
0	5.13652490368101e-05	1.86151251829059e-07	1.61054966252858e-06	2.10048562370421e-08	5.31829548074048e-05	18803	0.0158286990218606	0	0.96582164760914	0.00350020514097386	0.0302831925823034	0.000394954667583034
0	9.76532370412286e-06	4.56690971850097e-08	1.09000607180216e-06	2.17819229122827e-08	1.09227807960223e-05	91552	0.00327148911460251	0	0.894032745551302	0.00418108703615482	0.0997919936468103	0.00199417376573325
0	4.04381087767804e-06	1.13290076326834e-08	1.61532910349398e-07	9.06287699515878e-09	4.22573567265528e-06	236645	0.00126692015848628	0	0.956948373237239	0.00268095510705825	0.0382259854525868	0.00214468620311597
0	3.79098641048222e-05	1.89832443498628e-07	1.23512323419009e-06	7.70159055489143e-09	3.93425213730658e-05	25418	0.0117336065632847	0	0.963585016459458	0.00482512144299397	0.0313941046756516	0.0001957574218963
0	9.02571299067018e-05	4.32491872127888e-07	3.00367665470339e-06	4.6245506740958e-08	9.3739543940274e-05	10668	0.027731405913818	0	0.962850106932555	0.00461376121483426	0.0320427914244727	0.000493340428138026
0	2.09903208636363e-05	9.03876140319405e-08	6.54335247483052e-07	2.72666023566265e-09	2.1737770385387e-05	46003	0.00650018380342154	0	0.965615170806426	0.00415809038505176	0.0301013045902318	0.00012543421829019
0	0.000102969742362112	6.35490063069236e-07	3.09392520641847e-06	1.32754857874629e-08	0.000106712433117387	9371	0.0315083697923457	0	0.964927322468994	0.00595516421568402	0.0289931090130338	0.000124404302288371
0	1.63353470984424e-07	4.01549820091608e-10	3.8291671340422e-08	8.47882069563867e-10	2.02894574214501e-07	4928668	6.08665260037888e-05	0	0.805115028910165	0.00197910575798388	0.188726936088196	0.00417892924365479
0	3.60406347998889e-05	1.47151265119521e-07	8.83337510629555e-07	1.71033471151417e-09	3.70728339103495e-05	26974	0.0110604349326738	0	0.972157534194535	0.00396924781837197	0.0238270835395445	4.61344475485783e-05
0	6.78448402948572e-06	3.47068816016444e-08	7.58540882221026e-07	2.11738046457587e-08	7.59890559795415e-06	131598	0.00227708384315473	0	0.892823833910018	0.00456735264759553	0.099822385268906	0.00278642817348058
0	5.05570179936011e-06	2.19349420986017e-08	4.03325871724676e-07	3.85199958176296e-10	5.48134781314156e-06	182437	0.00164305755130756	0	0.922346468735123	0.00400174242656387	0.0735815141592912	7.02746790219692e-05
0	4.21875486332302e-07	1.94790207497923e-09	8.88041040840811e-08	1.55519489430494e-09	5.14182687385667e-07	1944834	0.000154242949227501	0	0.820477812034676	0.00378834628774304	0.172709245687754	0.00302459598982657
0	1.47690142389035e-07	4.99068383239915e-10	2.81560794810912e-08	2.63033196854638e-09	1.78975622221912e-07	5587353	5.36912500362918e-05	0	0.825196976859303	0.0027884712847715	0.157317958342843	0.0146965935130821
0	9.59643523365316e-05	3.79693572755438e-07	2.44162288493831e-06	8.77203042418553e-08	9.88733890984672e-05	10114	0.0292278402891731	0	0.970578162754808	0.00384019983756503	0.024694439092269	0.000887198315357587
0	1.6923146096951e-06	8.10441211638184e-09	1.19519393002972e-07	4.91040334614955e-09	1.8248488181606e-06	547991	0.000547305318734037	0	0.927372499493359	0.00444114166375211	0.0654955039636895	0.00269085487919986
0	8.13896226476373e-05	3.55491230486424e-07	2.57191613243536e-06	2.44432461668215e-08	8.43414732567259e-05	11857	0.0249860584487878	0	0.965001196978105	0.00421490420738026	0.0304940859238579	0.000289812890657234
0	1.38647838673858e-06	7.82497324732394e-09	3.94736040876782e-07	1.37362047386284e-08	1.80277560560132e-06	554700	0.000540686945284974	0	0.769079846893159	0.00434051427310827	0.218960163234024	0.00761947559970816
0	2.5050084588088e-05	6.97492224945649e-08	8.91870586496182e-07	4.0671544261716e-08	2.60523759413405e-05	38384	0.00778535053304619	0	0.961527833180773	0.00267726915393867	0.0342337523650172	0.00156114530027096
0	4.03249016687649e-09	1.60133922461926e-11	1.28710280552546e-08	2.51976141342477e-10	1.71715077557198e-08	58236004	5.15143909973759e-06	0	0.234836114815444	0.000932555980173527	0.749557245546322	0.0146740836580611
0	1.17235800984885e-06	3.04399967765108e-09	8.0728678611193e-08	3.23203582165009e-09	1.25936272395934e-06	794052	0.000377737694252311	0	0.930913697495383	0.00241709526551728	0.0641028014211727	0.00256640581792735
0	2.94826471464231e-06	1.1535312930294e-08	1.16300287336054e-07	7.14546708189458e-10	3.07681486161685e-06	325011	0.000922620002722585	0	0.958219732822343	0.00374910855839802	0.0377989227713686	0.000232235847890428
0	3.2224381633865e-05	1.50087937132715e-07	1.71647716773154e-06	4.55022885244538e-08	3.41364490272537e-05	29294	0.0101888479025214	0	0.94398751340943	0.00439670620142384	0.0502828272021248	0.00133295318702088
0	3.25370197421778e-06	9.58399411879138e-09	1.51849726206994e-07	1.47886845350993e-08	3.42992437907866e-06	291552	0.00102844986094541	0	0.948622072855081	0.00279422898570312	0.0442720332649969	0.00431166489421899
0	4.79069067920701e-06	1.33021869916986e-08	2.16977923804666e-07	1.10498036088784e-08	5.03202059361225e-06	198727	0.00150847108832264	0	0.952041151279947	0.00264350805888686	0.0431194427304415	0.00219589793072494
0	7.72488395096235e-06	2.96686203681958e-08	5.17203051405382e-07	2.56345072735477e-08	8.29739013000948e-06	120520	0.00248613180865087	0	0.931001655933169	0.00357565691179112	0.0623332208443224	0.00308946631071792
0	1.74831074117996e-05	9.08636798170852e-08	7.68775401985913e-07	2.78608663870217e-08	1.83706073599896e-05	54435	0.00549607384784478	0	0.951689134126128	0.00494614456868653	0.0418481211274633	0.00151660017772202
0	0.000182091255816533	8.50690589171017e-07	5.29136961917296e-06	4.28396375973672e-07	0.00018866171240085	5300	0.0550316587554764	0	0.965173343861327	0.00450907912551727	0.0280468652162468	0.00227071179690904
0	1.29056082272832e-05	2.62559662044405e-08	2.52117920537282e-07	7.41323304610103e-09	1.31913953470711e-05	75807	0.00394962434160417	0	0.978335338129997	0.00199038581693863	0.0191123011557121	0.000561974897352085
0	3.16542478658892e-06	8.58160383688142e-09	2.39737471737541e-07	1.49164187876829e-08	3.42866028095102e-06	291659	0.00102807102014157	0	0.923224970457239	0.00250290292233359	0.0699216172186776	0.00435050940174963
0	1.27563739852501e-06	5.8258709750347e-09	2.70528677402677e-07	3.02058471136488e-08	1.58219779401637e-06	632032	0.000474547080602128	0	0.806243949618231	0.00368213822384739	0.17098284324866	0.0190910689092619
0	1.41741705272528e-05	5.82073709287855e-08	9.32894482485947e-07	2.36847831392907e-08	1.51889571638068e-05	65837	0.00454635564970196	0	0.93318918306175	0.00383221641229496	0.0614192582430154	0.00155934228294016
0	7.06951417217666e-06	3.39422717900354e-08	2.90485636444561e-07	3.37484788156239e-09	7.39731692829281e-06	135184	0.00221674267550032	0	0.955686263101369	0.00458845715535251	0.0392690538015924	0.000456225941686299
0	5.77451471949323e-05	2.26225964069023e-07	2.5140728488107e-06	2.85078610669385e-07	6.07705246184814e-05	16455	0.0180665191524743	0	0.950216368172852	0.00372262647869628	0.041369938215839	0.00469106713261264
0	1.40770934485687e-06	8.96387355156463e-09	1.22088297428711e-07	9.48253892472773e-10	1.53970976972962e-06	649473	0.000461806620997818	0	0.914269281478984	0.00582179429382897	0.0792930588796292	0.000615865347557864
0	3.42813915969722e-05	2.04361879345667e-07	1.48791436252614e-06	5.0645365571796e-09	3.59787323754012e-05	27794	0.0107357697056064	0	0.952823774870138	0.00568007447325716	0.0413553859263656	0.000140764730239419
0	1.15133303026706e-06	5.10662778960455e-09	1.53342846894902e-07	1.62225903397873e-09	1.31140476398555e-06	762541	0.000393344307007881	0	0.877938727908838	0.00389401345019121	0.116930219491404	0.00123703914956695
0	9.74624935499308e-05	3.21536191095822e-07	1.46006160671182e-06	7.04735625264665e-08	9.93145649102649e-05	10069	0.0293563288772365	0	0.981351462778823	0.00323755323689274	0.0147013845152627	0.000709599469021915
0	6.19355743197323e-05	2.91795950829391e-07	1.79040834923633e-06	1.27037728745918e-08	6.40304823926726e-05	15618	0.0190264280907545	0	0.967282644224151	0.00455714122283082	0.0279618125982011	0.000198401954817158
0	2.19711875762811e-05	9.99267237540308e-08	8.08729656441526e-07	4.32907148261179e-08	2.29231346713028e-05	43624	0.00685342663961674	0	0.958472211210563	0.00435920851082936	0.0352800639196159	0.00188851635899139
0	9.75132963958421e-05	5.26536431738287e-07	2.97101208526103e-06	1.69042186209313e-07	0.000101179887099051	9883	0.0298994003071212	0	0.963761664414399	0.00520396342430023	0.0293636627836176	0.00167070937768321
0	4.36082732525452e-06	1.55732881669483e-08	1.48779681487388e-07	8.62337779491259e-09	4.53380367270376e-06	220565	0.00135921960826646	0	0.96184741115045	0.00343492777614277	0.0328156427202905	0.00190201835311717
0	2.54490069840587e-05	1.20508708474335e-07	6.09744285003243e-07	3.6430231359341e-08	2.62156902088956e-05	38145	0.0078339634552389	0	0.970754795363856	0.00459681616291925	0.0232587538281309	0.00138963464509431
0	3.2394619658708e-05	1.79270368969899e-07	1.38843877523071e-06	1.40763912828935e-08	3.39764051941915e-05	29432	0.0101413211917454	0	0.953444588194577	0.00527631949128469	0.0408647932968516	0.000414299017286853
0	7.5910794573253e-07	2.1795604899282e-09	4.8260985653852e-08	1.78193519127085e-09	8.11330427067581e-07	1232543	0.000243369607670352	0	0.935633522923822	0.00268640299588647	0.0594837615400217	0.00219631254026965
0	7.37383247958513e-06	2.61903933545397e-08	4.02026642685884e-07	1.06218959019027e-08	7.81267141152746e-06	127997	0.00234106599982253	0	0.943829849122436	0.00335229679772481	0.0514582812343421	0.0013595728454969
0	1.46458844136605e-05	6.953875636187e-08	5.30376277062965e-07	1.34065950782411e-09	1.52471401065931e-05	65586	0.00456373128922172	0	0.960566001969598	0.00456077375007528	0.0347852956918538	8.7928588473086e-05
0	8.74978608432998e-06	4.2204917415255e-08	4.47643782242165e-07	1.40852760842004e-09	9.24104331159582e-06	108213	0.00276848645669725	0	0.946839635882953	0.00456711607035707	0.0484408272040511	0.000152420842639336
0	1.63220917569791e-05	7.4413252368836e-08	6.98946600274557e-07	7.50982128705737e-09	1.71029614309096e-05	58469	0.00511779155766201	0	0.954343013805831	0.00435089868321585	0.0408669927192477	0.000439094791705788
0	1.49951295313213e-05	6.74656312227439e-08	1.0385365483719e-06	1.66545871140943e-08	1.611778629803e-05	62043	0.00482370325205617	0	0.930346714744198	0.00418578767426577	0.0644341927091336	0.00103330487240235
0	2.80429851210141e-06	1.17576046726807e-08	1.27149079462221e-07	1.61033079705763e-09	2.94481552703337e-06	339580	0.000883055835395385	0	0.952283253860211	0.0039926455714275	0.04317726468602	0.000546835882341292
0	6.64677893403339e-06	2.44721088515493e-08	2.20797626662865e-07	3.30190901970951e-09	6.89535057856751e-06	145025	0.00206647420159123	0	0.96395083299945	0.00354907391186385	0.0320212328796101	0.000478860209076632
0	3.21973521962534e-06	9.26791909628975e-09	1.31625324320095e-07	2.40654652408528e-09	3.3630350095658e-06	297350	0.00100840341859876	0	0.957389741845426	0.00275581998698441	0.0391388504567156	0.000715587710874286
0	5.85791468735391e-07	2.0222556654021e-09	1.17042962005572e-07	8.05647374322459e-10	7.05662333780688e-07	1417108	0.000211676368228941	0	0.830129993756261	0.00286575543088373	0.165862561174971	0.00114168963788401
0	4.90858688576158e-05	2.11915561220237e-07	1.49417434082442e-06	1.65531028718259e-08	5.08085118625323e-05	19682	0.0151273552088659	0	0.96609538556104	0.00417086731045373	0.0294079532356126	0.000325793892893616
0	3.03097876301101e-07	1.22917499471794e-09	4.81374755333214e-08	7.4489407115337e-11	3.52539016236256e-07	2836565	0.000105756130934886	0	0.859756969702266	0.00348663534561576	0.136545100872074	0.000211294080044228
0	3.93654096530693e-07	1.55799951867886e-09	1.13583881286504e-07	4.10346937376197e-09	5.12899446709638e-07	1949700	0.00015385803611101	0	0.767507352671308	0.00303763150589022	0.221454481994803	0.0080005338279981
0	2.2716654916109e-06	7.82282604368496e-09	1.08553096092687e-07	1.84544061253839e-09	2.38988685435981e-06	418430	0.00071670995369677	0	0.950532652818587	0.00327330393462518	0.0454218558065444	0.000772187440242957
0	6.73246500244117e-05	2.42597574793633e-07	8.86065989445248e-07	5.82115002800209e-08	6.85115250889306e-05	14596	0.0203443647115784	0	0.982676271430562	0.00354097466782023	0.0129330939326646	0.000849659968953547
0	1.28793092730502e-07	5.90241230162928e-10	8.10897225867108e-08	2.043984125774e-09	2.1251704067315e-07	4705505	6.3753086646412e-05	0	0.606036543340472	0.00277738306675706	0.381568096044713	0.00961797754805759
0	0.000342212762390967	1.43657612283962e-06	3.89497482863329e-06	2.51050429556682e-07	0.000347795363771996	2875	0.099096164191335	0	0.983948603223218	0.00413052119861321	0.0111990418342285	0.000721833743940483
0	7.2343592562701e-05	3.0984535940554e-07	1.52488962657672e-06	1.48210992035606e-08	7.41931486478869e-05	13478	0.0220128717462841	0	0.97507106627913	0.00417619908377302	0.0205529709193728	0.000199763717724126
0	2.90084433829365e-08	9.63195003889107e-11	8.93434267186857e-09	7.74350078853807e-10	3.88134556340478e-08	25764261	1.16439691320025e-05	0	0.747381105574373	0.002481600744264	0.230186736169691	0.0199505575116722
0	4.20807266071565e-06	1.25213213088805e-08	2.11825774360126e-07	5.08730650991069e-09	4.43750706289457e-06	225352	0.00133036934565411	0	0.948296555041592	0.00282170171932366	0.0477353097939529	0.00114643344513175
0	1.59266755150085e-05	7.37282785991675e-08	1.08691930064664e-06	8.05087937984575e-09	1.70953739736342e-05	58495	0.00511552692850459	0	0.931636566685928	0.00431276196197152	0.0635797322903245	0.000470939061775568
0	7.69553414426141e-06	2.88768030550687e-08	5.41620178413103e-07	3.05970384800439e-08	8.29662816420963e-06	120531	0.0024859037853302	0	0.927549601108889	0.00348054685391817	0.0652819636716478	0.00368788836554527
0	0.000430209838880702	2.07666701371537e-06	6.14603637129641e-06	1.25938941964238e-08	0.00043844513615991	2281	0.123275420504913	0	0.981217040400228	0.00473643528561796	0.014017800323037	2.87239911171704e-05
0	6.61907530262248e-06	2.84131878154358e-08	3.44957770469692e-07	2.75181210566614e-09	6.99519807301328e-06	142955	0.00209636631017651	0	0.946231290884838	0.00406181319225982	0.049313510049201	0.000393385873701323
0	8.21671645228657e-05	3.95673578763333e-07	1.29736293006357e-06	2.96499545433771e-09	8.3863166027147e-05	11924	0.0248461297762115	0	0.979776562409625	0.00471808539442991	0.0154699970383137	3.53551576311574e-05
0	7.79759254906235e-05	3.9006708354574e-07	2.51356696733733e-06	2.58835757744879e-08	8.0905443117281e-05	12360	0.0239804039414193	0	0.963790846279515	0.00482127120891355	0.0310679587242807	0.000319923787290392
0	0.000274731695066298	1.02889411897831e-06	3.27312804955414e-06	1.3972186414527e-07	0.000279173439098976	3582	0.0803514792300949	0	0.984089661083041	0.00368550146568037	0.0117243533629777	0.000500484088300872
0	6.27680929277011e-06	4.35889185922981e-08	6.61298998213719e-07	1.03745091837774e-08	6.9920717187599e-06	143019	0.00209543036308169	0	0.897703791557125	0.0062340491267199	0.094578406059457	0.00148375325669821
0	3.2021136276587e-08	1.28149821449328e-10	1.79243068697282e-08	1.17457314226872e-10	5.01910502819913e-08	19923871	1.50572021049289e-05	0	0.637984981319991	0.00255324048270231	0.357121573846791	0.00234020435051577
0	1.92546588025088e-06	5.75067333810462e-09	1.45114038460507e-07	3.80788161709952e-09	2.0801384736666e-06	480737	0.000623847517325582	0	0.925643126467886	0.002764562749502	0.069761720336204	0.00183059044640787
0	1.88897815131381e-08	7.80981596344695e-11	1.51761524516326e-08	2.7975991470475e-10	3.44237920391099e-08	29049676	1.03270844561409e-05	0	0.548742029689143	0.00226872622126405	0.440862309253742	0.00812693483585151
0	8.4862132357678e-08	3.05574096419467e-10	2.32331676637066e-08	7.32236628696129e-10	1.091331107465e-07	9163122	3.27393990779967e-05	0	0.777602065745198	0.0028000127031041	0.212888348043828	0.00670957350786971
0	2.41847938567155e-07	9.26900133905818e-10	5.06508290817702e-08	1.34630739770462e-09	2.94771975180536e-07	3392453	8.84276956142349e-05	0	0.820457706059177	0.00314446491508608	0.171830544782111	0.00456728424362614
0	3.30155290725866e-05	9.06291936791248e-08	9.21855988216905e-07	2.59290424627036e-09	3.4030607158729e-05	29385	0.0101574172937018	0	0.970171614000077	0.0026631671088442	0.0270890255914945	7.61932995839972e-05
0	7.1949611036176e-05	3.28191746087114e-07	2.01420844820504e-06	6.53594695685314e-08	7.43573707000367e-05	13449	0.022061056254209	0	0.967619085489537	0.00441370832504372	0.0270882150517466	0.000878991133672497
0	4.59827570182735e-06	2.1688346578339e-08	6.34090903148172e-07	7.49410191883609e-09	5.2615490534727e-06	190058	0.00157722374187685	0	0.873939529042768	0.0041220458762091	0.120514110332139	0.00142431474888367
0	7.32339033617065e-06	4.31913629364319e-08	5.95517752458916e-07	3.28161839410793e-09	7.9653810699601e-06	125543	0.00238677095998052	0	0.919402382867707	0.00542238501298071	0.0747632470095871	0.000411985109724872
0	3.31644050488122e-06	9.14095093799943e-09	1.77168631077209e-07	1.62629281183433e-09	3.50437637970826e-06	285357	0.00105076231828416	0	0.946371093038046	0.00260843869138292	0.0505563934579305	0.000464074812640337
0	3.30085789960143e-05	1.75206546698132e-07	9.36623190326e-07	9.25265697171409e-09	3.41296613900102e-05	29300	0.0101868322879628	0	0.967152255594191	0.00513355654766079	0.0274430847591166	0.000271103099031107
0	2.12307525950325e-05	6.70304014054145e-08	4.35954903372607e-07	3.65057348024523e-08	2.17702436346129e-05	45934	0.00650986261695319	0	0.975218879097764	0.00307899178945529	0.0200252652514864	0.00167686386129419
0	8.4648923598663e-05	2.76003869402239e-07	1.91098459312666e-06	6.46089411328607e-08	8.69005210023248e-05	11507	0.0257343674079524	0	0.974089943562001	0.00317608992695056	0.0219904848795502	0.000743481631498299
0	4.20866223587907e-05	2.3575242806489e-07	1.14982136593475e-06	6.67154110740564e-09	4.34788676938977e-05	23000	0.0129592403316282	0	0.967978804211076	0.00542223016764481	0.0264455223174114	0.000153443303868329
0	4.1923118828138e-06	2.20124083029053e-08	5.2584642113608e-07	6.62238790958059e-09	4.74679310016236e-06	210669	0.00142302784415116	0	0.883188248223922	0.00463732204846939	0.11077930089645	0.00139512883115847
0	2.06231495774e-06	8.87562898293084e-09	1.17843369595379e-07	2.05007435286414e-09	2.19108403067118e-06	456395	0.00065710993797008	0	0.941230426981055	0.00405079351530486	0.0537831356286603	0.000935643874980076
0	6.3572190062802e-07	2.09682415776905e-09	5.33888180488746e-08	9.01218309311981e-10	6.92108761143976e-07	1444860	0.000207611146027853	0	0.918528902274326	0.00302961655087741	0.0771393472329826	0.00130213394181338
0	5.4166053412556e-07	1.56214171860391e-09	7.80140147132759e-08	2.4700825287322e-09	6.23706773086172e-07	1603318	0.0001870945859066	0	0.868453827181261	0.00250460919459677	0.125081237016641	0.00396032660750172
0	3.39786615353331e-05	1.69907537265628e-07	1.83295359889521e-06	1.17088248186358e-07	3.60986109196803e-05	27702	0.0107713478147932	0	0.941273380600043	0.0047067610896074	0.0507762917241759	0.00324356658617365
0	3.93697366714496e-05	1.10080975282722e-07	1.05066837221769e-06	3.89243728558951e-08	4.05694103918059e-05	24649	0.0120973021145693	0	0.970429106344651	0.00271339845020168	0.025898043922026	0.000959451283121358
0	3.57096013477759e-05	1.7380969106566e-07	1.70205677197429e-06	1.1386173713316e-10	3.7585581672553e-05	26606	0.0112125518758337	0	0.950087766603676	0.00462437145658398	0.0452848325403787	3.02939936183849e-06
0	0.000339526738929074	1.50833286228418e-06	4.54681061183075e-06	1.90060478270854e-07	0.00034577194288146	2892	0.0985489360549198	0	0.981938372731049	0.00436221877840818	0.0131497384488178	0.000549670041724617
0	1.61537299881701e-05	4.97900436463063e-08	3.8207308630341e-07	1.2198097576198e-08	1.6597791215696e-05	60249	0.00496700213313717	0	0.973245763743191	0.00299979937084769	0.0230195139424392	0.000734922943521704
0	2.05027280113088e-05	8.04075493195312e-08	4.39817397885314e-07	5.96174463547073e-09	2.10289147031491e-05	47554	0.00628888242154368	0	0.974977943499789	0.00382366614989836	0.0209148881002143	0.00028350225009843
0	2.97302538491338e-06	1.58425917080859e-08	3.33247492490006e-07	1.42271878373429e-08	3.33634265694881e-06	299729	0.00100040372895605	0	0.891103130165983	0.0047484905889656	0.0998840726973684	0.0042643065476836
0	3.14298186693637e-06	1.37747174816733e-08	2.57336914882611e-07	2.37640504333759e-09	3.41646990434399e-06	292700	0.0010244176477604	0	0.919950110767876	0.00403185681927387	0.0753224591720862	0.000695573240764109
0	9.83254506335352e-08	2.41344928910798e-10	3.57627016565597e-08	5.23307955427978e-10	1.34852805174434e-07	7415493	4.04550259422987e-05	0	0.729131666978303	0.00178969157221917	0.265198055096446	0.00388058635303191
0	7.42129015238203e-06	4.61210221931342e-08	1.39743301882444e-06	5.74550077289572e-08	8.92229920112857e-06	112079	0.00267312252969243	0	0.8317688058974	0.00516918578423154	0.156622523782624	0.00643948453574498
0	1.76168190554194e-08	5.87422430616595e-11	9.34695513059144e-09	2.63323951002739e-10	2.72858403800752e-08	36649045	8.18571871286089e-06	0	0.645639599514904	0.0021528471266934	0.342556981950859	0.0096505714075431
0	2.37724462984518e-06	1.09379839989147e-08	2.52140239501658e-07	1.78888268761756e-09	2.64211173603337e-06	378485	0.000792320516130651	0	0.899751739271316	0.00413986427967503	0.0954313309550636	0.00067706549394585
0	8.75006370013439e-05	4.32620489611683e-07	2.31284048136556e-06	3.81655867633116e-08	9.02842635590844e-05	11076	0.0267229523613886	0	0.969168197778798	0.00479175963293498	0.0256173156892616	0.000422726899005329
0	8.90258280837514e-07	5.02971653051127e-09	1.98980891776367e-07	3.50091598791644e-09	1.09776980513231e-06	910938	0.000329276898770159	0	0.810969910700191	0.00458175885964094	0.181259213767849	0.00318911667231956
0	5.58382111981732e-07	2.75695081960845e-09	2.57052894342963e-07	1.58058543428815e-09	8.19772542578591e-07	1219851	0.000245901624833844	0	0.681142735307215	0.00336306801754603	0.313566118638719	0.00192807803652026
0	8.42109985674072e-05	4.22899926841839e-07	2.26728619151131e-06	1.79584616458358e-07	8.70807693022187e-05	11484	0.0257870534838122	0	0.967044724595257	0.0048564100918096	0.026036588901076	0.00206227641185736
0	0.000281147842935291	1.16951353606752e-06	6.63192029193059e-06	2.64486842053348e-07	0.000289213763605342	3458	0.0831181675197061	0	0.972110868550993	0.0040437686003887	0.0229308598915107	0.000914502957107754
0	4.14003278771362e-09	1.76953241796729e-11	1.22135132386518e-08	9.67080196648076e-11	1.64679493702099e-08	60724015	4.94037264531233e-06	0	0.251399411951243	0.00107453112599941	0.741653557712883	0.00587249920987429
0	1.50586227906269e-05	6.24053532575351e-08	6.95151787403425e-07	3.06301068960119e-08	1.58468100381839e-05	63104	0.00474279792530319	0	0.950262087722527	0.00393803882971812	0.0438669855780697	0.00193288786968523
0	5.63705081555125e-06	2.36118477505051e-08	6.20580920362141e-07	4.28087626711774e-08	6.32405234633508e-06	158126	0.00189542311549329	0	0.891366881050256	0.00373365786008851	0.0981302630617504	0.00676919802790469
0	1.29976189518035e-05	6.070747150676e-08	7.39885933160476e-07	4.63070249471243e-08	1.38445193814178e-05	72231	0.00414477119265355	0	0.938827747913656	0.00438494611725141	0.0534425148881336	0.00334479108095857
0	4.51599368770821e-06	1.7676844810735e-08	4.6732461536845e-07	9.61541691522029e-09	5.01061056480262e-06	199576	0.00150205771577938	0	0.901286106613658	0.00352788239718872	0.0932669999642766	0.00191901102487678
0	1.56602099881989e-05	5.94961527859221e-08	7.53075268378066e-07	9.27091679934206e-09	1.64820523261622e-05	60672	0.00493245175761114	0	0.950137135734073	0.00360975390737492	0.0456906247763027	0.000562485582249134
0	5.84990836616824e-06	2.14943760651584e-08	2.55655486591253e-07	2.28510989672621e-08	6.14990932779191e-06	162604	0.00184327754500135	0	0.951218636628032	0.00349507202781408	0.0415706107138729	0.00371568063028121
0	1.3656567248413e-06	5.0465044866379e-09	1.51096538177047e-07	3.42543372191241e-10	1.52214231087717e-06	656969	0.000456538795228445	0	0.897193853086117	0.00331539597222662	0.0992657106351466	0.000225040306509739
0	1.26888373188746e-06	4.7100598774824e-09	7.35106250506559e-08	7.23714458848064e-11	1.34717678826148e-06	742293	0.000404071649760085	0	0.941883606475243	0.00349624482734793	0.0545664278743406	5.37208230689612e-05
0	8.91342772879402e-06	5.00365459917996e-08	6.50509016542973e-07	3.66762853442578e-08	9.65064957667305e-06	103620	0.0028910217680217	0	0.923609095737866	0.00518478529287239	0.0674057234567239	0.00380039551253725
0	4.53153556160001e-06	1.98468903034617e-08	2.09275642383576e-07	2.61866853675053e-09	4.7632767628238e-06	209940	0.0014279659172135	0	0.951348365261395	0.00416664646874223	0.0439352262746772	0.000549761995185456
0	4.31980124724107e-05	3.04664816550607e-07	2.66382244727984e-06	9.33328847366107e-08	4.62598326209778e-05	21617	0.0137824115577815	0	0.93381255454049	0.00658594723086932	0.0575839188417611	0.00201757938688015
0	2.03418573234531e-05	1.14035563326116e-07	1.39762386338979e-06	1.21936526785344e-08	2.18657104028475e-05	45734	0.00653831641811597	0	0.930308549261862	0.00521526907770927	0.0639185207176155	0.000557660942813294
0	1.22940999804507e-07	3.33936411929646e-10	2.20703078677316e-08	4.75487210475241e-10	1.45820731294644e-07	6857735	4.37452657114923e-05	0	0.84309685401381	0.00229004757392759	0.151352332907565	0.00326076550469683
0	4.78476635979367e-05	2.82929070215926e-07	1.94425427279629e-06	4.30537596297015e-08	5.01179007005787e-05	19953	0.0149232745574793	0	0.954702071098207	0.00564526977908034	0.0387936095809743	0.000859049541737977
0	1.61159984564716e-05	7.54599636430628e-08	6.87684434000964e-07	2.86632621690513e-09	1.68820091803326e-05	59235	0.00505184181239438	0	0.95462561856954	0.00446984495962561	0.0407347506244762	0.000169785846357931
0	5.10631982176604e-05	2.09720112127113e-07	1.40866380881322e-06	1.37324960757171e-07	5.28189070993579e-05	18933	0.0157212018624988	0	0.966759840782112	0.00397055001029476	0.0266696886810508	0.00259992052654267
0	8.34503272113619e-06	3.55650016680831e-08	4.73261306898975e-07	3.02943212406473e-09	8.85688846182732e-06	112906	0.00265355139718493	0	0.942208175828657	0.00401551874807572	0.053434262939937	0.000342042483330507
0	1.6845783825943e-05	8.63986809603045e-08	1.09526692341656e-06	5.08389598878241e-09	1.80325333263087e-05	55455	0.00539520211046496	0	0.934188420512484	0.00479126695050953	0.0607383834316067	0.000281929105400028
0	4.38448954511824e-05	1.50020396882583e-07	1.52681304663038e-06	3.62451985983417e-08	4.55579740932937e-05	21950	0.0135747245914781	0	0.962397830978979	0.00329295584073538	0.0335136291070312	0.000795584073253974
0	1.91023509967622e-05	6.97938764851901e-08	5.57870987506108e-07	5.48620533282422e-08	1.97848779140818e-05	50544	0.00591794168012449	0	0.965502596463648	0.00352763746070501	0.0281968375002732	0.00277292857537394
0	1.52656988374207e-05	4.88744786881117e-08	4.15491011637405e-07	2.57721881717456e-09	1.57326415465634e-05	63562	0.00470870869917817	0	0.970320132969362	0.00310656532429468	0.0264094882227939	0.000163813483549272
0	7.2150388039369e-06	2.73396126562111e-08	2.81217662361529e-07	1.99530700308754e-09	7.52559138595772e-06	132880	0.00225513925505882	0	0.958733796974375	0.00363288561045516	0.0373681811752712	0.000265136239898788
0	2.33279959163959e-07	1.02914297106896e-09	1.00931658741781e-07	8.92251285730289e-09	3.44163273734112e-07	2905598	0.000103243669897668	0	0.677817701560401	0.00299027540011152	0.293266790633092	0.0259252324063959
0	4.50300763095453e-06	1.83718211564332e-08	1.19074842975898e-07	9.63501436479221e-11	4.64055064523051e-06	215492	0.00139119980686642	0	0.970360626401665	0.0039589743892388	0.0256596365559078	2.07626531879249e-05
0	7.98295997742197e-06	4.77757723522838e-08	8.38208122220102e-07	1.42740299235327e-08	8.88321790191789e-06	112572	0.00266142930802271	0	0.898656327646589	0.00537820560970017	0.0943586132272104	0.00160685351650002
0	1.93773174325751e-06	5.31572633019412e-09	1.42745534911068e-07	1.38565345102636e-09	2.0871786579498e-06	479116	0.000625958257164272	0	0.928397641417487	0.00254684777939214	0.0683916225222832	0.000663888280837189
0	1.3265483631776e-06	5.0861326950299e-09	1.15291443840631e-07	1.50361210066276e-09	1.44842955181393e-06	690403	0.000434434786113269	0	0.915852870798109	0.00351148089229492	0.0795975501164324	0.00103809819316357
0	5.17804493479084e-05	2.43776293587805e-07	1.56921005580641e-06	4.75151533043456e-09	5.3598187212633e-05	18657	0.0159512958762287	0	0.966085833136233	0.0045482190026447	0.0292772971888226	8.86506722995034e-05
0	3.59965375244851e-05	1.29859212752499e-07	1.93823123588127e-06	4.63267873910428e-08	3.81109547605099e-05	26239	0.0113683901872198	0	0.944519436752192	0.00340739857000533	0.050857588010092	0.00121557666771041
0	6.073543759762e-05	3.30750516162717e-07	2.24470852604778e-06	8.03439149494805e-09	6.33189310313254e-05	15793	0.0188169884773139	0	0.959198720009545	0.00522356443445148	0.035450827888065	0.000126887667938886
0	6.04404534611147e-08	2.43272963789513e-10	3.55077095565347e-08	8.5145912223391e-10	9.70428951036729e-08	10304721	2.91124461526682e-05	0	0.622822035518881	0.00250686012128574	0.365897055303236	0.00877404905659791
0	7.41372221840809e-06	3.46151985996365e-08	5.26406755570227e-07	1.85448215632759e-08	7.99328899414123e-06	125105	0.00239512338596493	0	0.927493328946577	0.00433053260366391	0.0658560895216053	0.00232004892815317
0	1.2167555318407e-06	3.58946559476586e-09	8.93722948006447e-08	4.31959845056163e-09	1.31403689068667e-06	761014	0.000394133635107319	0	0.925967558798797	0.0027316322853692	0.068013535566678	0.00328727334915564
0	7.26027969716908e-06	3.36728258358597e-08	4.47606151867004e-07	1.21070099422919e-08	7.75366568481424e-06	128971	0.00232340542896092	0	0.936367389606252	0.00434282663254477	0.0577283274856243	0.00156145627557864
0	6.44750688793863e-05	2.22044823156315e-07	8.37956130122339e-07	2.50936528225892e-08	6.55601634854875e-05	15253	0.0194765269886241	0	0.983448872784745	0.0033868863552402	0.0127814832296419	0.000382757630373268
0	7.78441442878754e-05	2.98347646832219e-07	1.19266199714375e-06	1.97385079332089e-08	7.93548924397845e-05	12602	0.0235262515766207	0	0.980962129675173	0.00375966292259307	0.0150294702755568	0.000248737126676679
0	1.34557552851492e-05	3.76373121064676e-08	3.76347796258602e-07	2.43849869876739e-09	1.38721788922131e-05	72087	0.00415303473341166	0	0.969981384301669	0.00271315071690682	0.0271296815866366	0.000175783394787116
0	5.3491223652799e-05	2.31582980729686e-07	1.71099965309173e-06	7.15905209701426e-09	5.54409653387174e-05	18037	0.0164951902018751	0	0.964832111526081	0.00417710945895019	0.0308616497320773	0.000129129282891738
0	7.03418978142638e-05	4.68619321521978e-07	2.59606080080507e-06	5.61666580124588e-09	7.34121946023921e-05	13622	0.0217836990865315	0	0.958177291868778	0.00638339888979028	0.0353628006200549	7.65086213764118e-05
0	2.66081189829727e-05	9.19759590594836e-08	6.46794552614626e-07	1.07248499519969e-07	2.74541379941668e-05	36424	0.00820252862327975	0	0.96918428065839	0.00335016743483353	0.0235590916295405	0.00390646027723602
0	2.99720116423038e-07	1.20443340949589e-09	5.56244083692929e-08	1.36797770379564e-09	3.57916935905622e-07	2793944	0.000107369335476837	0	0.837401325155706	0.00336511991657607	0.155411501354494	0.00382205357322449
0	9.21287591070593e-06	5.70488010803486e-08	7.80987698099151e-07	1.77710659769526e-08	1.00686834758624e-05	99318	0.003016062766238	0	0.915003032202961	0.00566596429583982	0.0775660194276054	0.00176498407359364
0	2.51548956463414e-06	1.38111025722678e-08	1.03679803217977e-07	3.35574238410834e-09	2.63633621280849e-06	379314	0.000790589225912353	0	0.954161139392151	0.0052387485727986	0.0393272309936247	0.00127288104142584
0	5.06639350825643e-05	2.62317917695195e-07	2.73483462994876e-06	2.18139774519187e-08	5.36829016076601e-05	18628	0.0159763058271702	0	0.943762977881488	0.00488643329327349	0.0509442401220451	0.00040634870319316
0	8.46982529061874e-07	3.54506676719956e-09	8.76640395370518e-08	5.31218719107317e-10	9.38722854085233e-07	1065277	0.000281577338072214	0	0.902271128667941	0.00377647859724706	0.0933864975754518	0.000565895159359872
0	1.13591848987506e-05	7.4841832089336e-08	7.05541575427225e-07	1.30681819679277e-08	1.21526364882351e-05	82287	0.00363917519237356	0	0.934709510133655	0.00615848521115478	0.058056667465554	0.00107533718963609
0	4.66453929716426e-07	2.56619043643709e-09	1.71946657585986e-07	1.45073198599466e-09	6.42417509724844e-07	1556620	0.000192706744505	0	0.726091556745106	0.00399458358091177	0.267655621123455	0.00225823855052773
0	5.68157018874044e-06	2.20506377591408e-08	3.5195377731233e-07	1.05655511229231e-08	6.06614015493483e-06	164849	0.00181819264769612	0	0.936603844228435	0.00363503598597248	0.0580193942644094	0.00174172552118301
0	1.72118005673301e-05	1.15103246224993e-07	4.70852657954823e-07	1.37629222454432e-10	1.77978941007324e-05	56186	0.00532518640200585	0	0.967069501027194	0.00646723963933782	0.0264555264398077	7.73289366008578e-06
0	1.69845616014562e-06	6.04735218212122e-09	9.33068480457872e-08	7.97942732782779e-09	1.80578978770135e-06	553774	0.000541590712227147	0	0.94056139408543	0.00334886830311466	0.0516709357209072	0.00441880189054843
0	2.17391250036761e-05	7.73850301533213e-08	8.402345085627e-07	5.34292791096620e-11	2.26567979716712e-05	44137	0.0067740682464803	0	0.959496793450578	0.00341553251479222	0.0370853158338298	2.35820080032788e-06
0	1.88660296915915e-05	6.66488925387651e-08	6.52757965717766e-07	3.91239847401554e-09	1.95893489483221e-05	51048	0.00585962727075262	0	0.963075890952849	0.00340230258364323	0.0333220857640436	0.000199720699464627
0	5.13453281717614e-05	2.24048451892625e-07	1.21506360418661e-06	1.21344802731377e-09	5.2785653675868e-05	18945	0.0157113821030678	0	0.972713693895866	0.00424449516659207	0.0230188227211839	2.2988216358274e-05
0	5.50670784644269e-05	2.03610859841324e-07	1.74530829172409e-06	9.8939658934639e-08	5.7114937274927e-05	17509	0.0169890018233975	0	0.964144952122725	0.00356493186469292	0.030557825588128	0.00173229042445386
0	2.43072767054638e-06	1.06292585542544e-08	4.55972843523949e-07	2.95722847669944e-09	2.90028700110128e-06	344793	0.000869708945833825	0	0.838099012140314	0.00366489887042843	0.157216455940674	0.00101963304858331
0	3.02626048391141e-05	7.33668366094299e-08	4.28348745152796e-07	3.87669401070804e-08	3.08030873609834e-05	32464	0.00919850108573717	0	0.982453625004034	0.002381801400283	0.0139060328639447	0.00125854073173796
0	4.44593043191732e-08	1.50147685752436e-10	3.54755905017113e-08	7.8979384809664e-10	8.08748363547335e-08	12364785	2.42621575601287e-05	0	0.549729759256211	0.00185654392045824	0.438648065340227	0.00976563148310363
0	2.07985363464435e-05	8.61440393483474e-08	7.63851853984999e-07	1.83718471374952e-08	2.16669040869144e-05	46153	0.00647906142412991	0	0.95992192807115	0.00397583517251889	0.0352543146413947	0.000847922114936153
0	3.4023179095896e-07	1.33694926535596e-09	4.7038432138783e-08	5.90356587971283e-10	3.8919752895107e-07	2569389	0.000116752465324943	0	0.874187952518408	0.00343514325221742	0.120860048278201	0.00151685595117307
0	1.95609801304983e-05	1.13621884984192e-07	9.89916885153715e-07	4.08399029496527e-08	2.07053588035859e-05	48297	0.00619241939869142	0	0.94473031431412	0.00548755933485749	0.0478096948014383	0.00197243154958415
0	4.04964927558055e-08	1.67733553067785e-10	6.47287101530777e-08	3.72618118747892e-09	1.0911911764943e-07	9164297	3.27352012703397e-05	0	0.371121886138319	0.00153716009330892	0.593193122776464	0.0341478309919086
0	2.37238922327027e-08	1.10555938751135e-10	3.72800538404458e-08	1.55617338911611e-09	6.26706754010157e-08	15956426	1.88010264784433e-05	0	0.378548532960571	0.0017640776654107	0.594856423708521	0.0248309656654967
0	8.53708534380765e-06	3.92538311083238e-08	6.07154632040199e-07	1.05586972359302e-08	9.1940525041921e-06	108766	0.00275442801383252	0	0.928544332318648	0.00426948085084632	0.066037759928319	0.00114842690218659
0	3.60991161178541e-08	1.54051270602257e-10	1.3399678524976e-08	2.58809905704741e-10	4.9911655819137e-08	20035400	1.49733850196565e-05	0	0.723260239024429	0.00308647886097963	0.268467922072789	0.00518536004180227
0	1.16304108592985e-05	5.68394300386957e-08	7.48951982715831e-07	1.87014316384492e-08	1.24549037036915e-05	80290	0.00372952237121205	0	0.933801748772365	0.00456361858677792	0.0601331010286213	0.00150153161223609
0	2.03759063136004e-06	6.83625899650511e-09	2.86091697848652e-07	1.61830395686926e-10	2.33068041860088e-06	429059	0.000698960553557559	0	0.874247114747381	0.00293316018015415	0.122750290243736	6.94348287287166e-05
0	1.92187516506643e-06	9.54794196438884e-09	2.06757675006121e-07	2.64328026005245e-09	2.14082406229699e-06	467110	0.000642041709106644	0	0.8977268141336	0.0044599377092877	0.0965785459195	0.00123470223761234
0	2.63159073971754e-05	1.05886910351376e-07	9.26026671558591e-07	1.67160913853358e-08	2.73645370704707e-05	36544	0.0081758677433178	0	0.96167924673475	0.00386949393949879	0.0338403923725746	0.000610866953176939
0	4.10621080029782e-05	2.03566450137271e-07	8.64410658620372e-07	1.64005474942549e-09	4.21317251664853e-05	23735	0.0125602372554496	0	0.97461254768751	0.00483166662017446	0.0205168588564702	3.89268358450727e-05
0	0.000453364811423311	1.67893030253419e-06	3.45992640140801e-06	1.05694371384072e-08	0.000458514237564391	2181	0.12854043856693	0	0.988769321169973	0.00366167539628125	0.0075459519420531	2.30514916931514e-05
0	3.60113529485593e-06	1.74774938139301e-08	3.7740734288182e-07	2.08471691529107e-09	3.99810484846697e-06	250119	0.00119871481897749	0	0.900710569468118	0.00437144459096205	0.0943965596666462	0.000521426274273531
0	7.61644824022514e-05	2.88840925720579e-07	1.11387458823783e-06	6.29255101167285e-08	7.76301234263265e-05	12882	0.0230208236545043	0	0.981120202321125	0.00372073253232295	0.0143484840558695	0.000810581090682496
0	5.89605835328194e-08	2.01949738167518e-10	1.72215788323041e-08	4.2573809981321e-10	7.68098502031042e-08	13019164	2.30426904753722e-05	0	0.76761747844727	0.00262921666470528	0.224210550948426	0.00554275393959829
0	1.17975346338067e-05	7.3927279217732e-08	9.16236299997538e-07	9.84955212439999e-09	1.27975477651464e-05	78140	0.00383192824963086	0	0.921859003795777	0.00577667538925466	0.0715946771062556	0.000769643708713076
0	3.96297316206994e-06	2.28007997015563e-08	1.88264538537386e-07	1.47027223623057e-10	4.17418552753251e-06	239568	0.0012514745236426	0	0.9494003407205	0.00546233499952613	0.0451021013070962	3.52229728777699e-05
0	1.02581726772026e-05	4.74772473942249e-08	3.70886228061973e-07	2.43947124759529e-08	1.07009308651348e-05	93450	0.003205148944321	0	0.9586243296483	0.00443673994277572	0.0346592490631236	0.00227968134580091
0	5.47564902158648e-06	2.21604179554953e-08	1.79869226268454e-07	7.27485803172433e-09	5.68495352384215e-06	175903	0.00170403738179492	0	0.963182724119402	0.00389808251950639	0.031639524494633	0.0012796688664585
0	6.02274543676529e-06	3.20273977828393e-08	1.11671984688199e-06	1.04044327561407e-08	7.18189711418626e-06	139239	0.00215225743661263	0	0.838600907393769	0.00445946207159892	0.155490927971686	0.00144870256294663
0	5.77876824866421e-05	2.50416512396099e-07	1.72208419594553e-06	1.48783712045018e-08	5.97750615661882e-05	16729	0.017773214130188	0	0.966752370847071	0.00418931416940184	0.028809408988039	0.000248905995488222
0	1.23743400066209e-05	7.02127515836729e-08	1.28835136867853e-06	1.46018123954043e-08	1.37475059392786e-05	72740	0.00411578696790915	0	0.900115269000591	0.00510730832878313	0.0937152800201769	0.00106214265044868
0	2.14378464096878e-07	8.20309471334886e-10	8.78668592867373e-08	1.500048337963e-09	3.04565681192914e-07	3283364	9.13655441890926e-05	0	0.703882536132132	0.00269337460518179	0.288498884518384	0.00492520474430229
0	4.12062321136574e-07	1.84161330279448e-09	9.06839489171797e-08	6.99483631905089e-10	5.05287366988453e-07	1979072	0.000151574759757134	0	0.81550093680848	0.00364468503095697	0.179470049800893	0.00138432835966998
0	1.03436601788166e-05	5.95462390063143e-08	2.920487685526e-07	1.20672253468961e-08	1.07073224117224e-05	93394	0.00320706028119111	0	0.966036118188832	0.00556126328475201	0.0272756117096897	0.00112700681672617
0	1.24665664737823e-07	4.70523041922335e-10	4.62721191479227e-08	4.10938136180107e-09	1.75517688289469e-07	5697431	5.26539248411062e-05	0	0.710274080936051	0.00268077278425827	0.263632227605513	0.0234129186741781
0	7.50809368367936e-06	3.64269995713953e-08	7.32377158728681e-07	1.2353600456278e-09	8.27813320202506e-06	120800	0.00248036902844029	0	0.906979085797106	0.00440038818927004	0.0884712942948926	0.000149231718731658
0	6.12487102127159e-05	2.4133653521959e-07	1.09589712988408e-06	6.73872044915501e-09	6.25926825982687e-05	15976	0.0186031769380305	0	0.978528282703928	0.00385566691187422	0.0175083905081645	0.000107659876033838
0	1.53244048490554e-06	8.20424423971605e-09	1.51314080719257e-07	2.67387464846365e-09	1.69463268451297e-06	590098	0.000508261027693857	0	0.904290645937795	0.00484131122613979	0.0892901937405648	0.00157784909550007
0	1.56061222437673e-07	6.03291337711679e-10	7.76063040063103e-08	2.35760803378356e-09	2.36628425815478e-07	4226035	7.09860165377663e-05	0	0.659520181904808	0.00254953028416849	0.327966953838536	0.00996333397248738
0	7.11715785908485e-07	3.54213320686759e-09	9.71272046787606e-08	1.4855475064701e-09	8.13870671300583e-07	1228696	0.000244131495805933	0	0.874482655544213	0.00435220647674548	0.119339851039907	0.00182528693913514
0	1.51150821482424e-08	6.42379746408734e-11	2.94793599556702e-08	5.96167361765805e-10	4.52548474403192e-08	22097080	1.35763623809737e-05	0	0.33399918468791	0.00141947168699637	0.651407785531631	0.013173558093462
0	6.40225686394807e-05	3.55962527010609e-07	3.38331527614396e-06	4.93107353274967e-08	6.78111571779627e-05	14747	0.0201384932407642	0	0.944130306926641	0.00524932093514383	0.0498931948213895	0.000727177316825405
0	4.62470020173548e-05	1.43903804737161e-07	9.09047504132415e-07	7.34796867385908e-08	4.73734330129629e-05	21109	0.0141118476367075	0	0.97622230596419	0.00303764780352279	0.0191889725172265	0.0015510737150606
0	2.61630877716319e-05	1.11806654308799e-07	1.57319607714302e-06	4.73285370286227e-08	2.78954190401124e-05	35848	0.00833382199367216	0	0.937899077049553	0.00400806505713451	0.056396215983737	0.00169664190957542
0	1.10872259122081e-07	3.12256731270079e-10	1.82806759586022e-08	5.71010897905823e-11	1.29522292901743e-07	7720679	3.88559354753681e-05	0	0.856009082592362	0.00241083387480608	0.141139224368658	0.000440859164174152
0	4.90926336873573e-07	2.09640271341794e-09	8.02098441497125e-08	1.11528707574588e-10	5.73344112444278e-07	1744153	0.000171988491309394	0	0.856250768461994	0.0036564476165641	0.139898260763091	0.000194523158350959
0	2.20965252423013e-07	6.96539364009596e-10	5.84897313320841e-08	6.47639835980766e-10	2.80799162955087e-07	3561264	8.42362126364238e-05	0	0.786915637844531	0.00248056068500818	0.208297384922901	0.00230641654756056
0	5.16336389207034e-05	1.99980387922535e-07	7.96314656109827e-07	1.34467935470327e-08	5.26433807582828e-05	18996	0.0156693677076696	0	0.980819206079949	0.003798775554343	0.0151265865649128	0.000255431800795146
0	0.000268581911196767	1.21910033123322e-06	4.60315509456425e-06	2.37493319130542e-08	0.000274427915954478	3644	0.0790409197921961	0	0.978697485139667	0.00444233352497363	0.0167736400961767	8.65412391828015e-05
0	2.18520266629312e-05	6.80810769579206e-08	9.33649414539089e-07	2.73923395924626e-08	2.28811494940207e-05	43704	0.00684091704384349	0	0.955023114928802	0.00297542205979257	0.040804305517215	0.00119715749419061
0	8.11465226676089e-06	2.66060420568858e-08	3.9568906255975e-07	8.52858576783098e-09	8.54547595714536e-06	117021	0.00256037038713797	0	0.949584588085555	0.0031134652054856	0.0463039232155222	0.000998023493436868
0	9.36246743443995e-07	4.72548875660554e-09	1.09040262371693e-07	3.82700120874702e-10	1.05039519469317e-06	952023	0.000315069079218522	0	0.891328090773952	0.00449877225303368	0.103808797795904	0.0003643391771099
0	3.81774722680242e-05	1.81652193401505e-07	1.7227535778871e-06	7.496761353864e-08	4.01568456528514e-05	24902	0.0119750174657974	0	0.950708942581333	0.00452356728842337	0.0429006200531783	0.00186687007706535
0	1.76932139400557e-05	7.80659907171177e-08	1.05259221996687e-06	2.27494279040572e-08	1.88466215786437e-05	53060	0.00563808575313163	0	0.938800297242927	0.00414217425607882	0.055850445957891	0.00120708254310342
0	2.58358114030767e-06	6.88160041848428e-09	1.17555640072242e-07	1.35115268506435e-09	2.70936953348346e-06	369090	0.000812481718997948	0	0.953572817727059	0.00253992684771816	0.0433885590796837	0.000498696345539533
0	2.54669497567989e-06	1.13415927262705e-08	1.12062706287901e-07	6.29371980858731e-09	2.67639299450265e-06	373637	0.00080259671962235	0	0.951539994653565	0.00423764101518959	0.041870796448085	0.00235156788316017
0	5.26384520812639e-05	2.33020732348106e-07	1.24944392844163e-06	2.64235766124864e-08	5.41473403186661e-05	18468	0.0161134092762953	0	0.972133659224587	0.0043034566605994	0.0230748901255066	0.000487993989307311
0	1.61938679374376e-07	6.39537201267692e-10	8.96088323917794e-08	1.63854147140498e-09	2.53825590438828e-07	3939713	7.61447876398424e-05	0	0.637991934124558	0.00251959308028014	0.353033089519692	0.00645538327546951
0	5.65860089430389e-05	2.53508250139166e-07	1.43303371185594e-06	1.20653958616609e-08	5.82846163008957e-05	17157	0.0173339034110316	0	0.970856677702266	0.00434948818793665	0.0245868258694175	0.000207008240379812
0	1.10133140512343e-05	4.80800598719971e-08	4.93991941196234e-07	2.18740675724235e-09	1.15575734590598e-05	86523	0.00346128795868039	0	0.952908851520313	0.00416004795836342	0.042741838755868	0.000189261765455418
0	8.6529871029526e-07	5.60618442278779e-09	1.25953007907095e-07	7.43525598346295e-10	9.97601428223488e-07	1002404	0.000299235797792341	0	0.867379181519586	0.0056196635892665	0.126255841605389	0.000745313285758174
0	2.47168968079951e-06	1.15771578331274e-08	2.089482838659e-07	6.63485005516119e-09	2.6988499725537e-06	370528	0.000809328401268905	0	0.915830707870269	0.00428966335693456	0.0774212297796566	0.00245839899313973
0	2.35121585745938e-05	9.85851819129025e-08	6.18234051939447e-07	2.40327114174886e-08	2.42530105198636e-05	41232	0.00724958544528798	0	0.969453196556235	0.00406486369319634	0.0254910231219791	0.000990916628589486
0	2.71313022246659e-05	8.37114014311425e-08	5.53142845603771e-07	5.05298163730812e-09	2.77732094533381e-05	36006	0.00829746298097989	0	0.976887538699815	0.0030141061504536	0.0199164178894452	0.000181937260286668
0	2.95442622891055e-05	1.00224325489979e-07	5.51331789777692e-07	5.80580333072218e-08	3.02538764376804e-05	33054	0.00903523494990055	0	0.97654468675984	0.00331277632128994	0.0182235090076266	0.00191902791124353
0	6.41005653001523e-05	2.72037873146608e-07	1.63247660806221e-06	1.69777653637307e-08	6.60220575467248e-05	15146	0.0196123959045429	0	0.9708962077528	0.00412040889446807	0.0247262304254435	0.000257152927288206
0	8.85012870790146e-08	5.18426098658663e-10	4.50339515199718e-08	3.211434143887e-10	1.34374808112034e-07	7441871	4.03116325810027e-05	0	0.658615169929973	0.00385806019701573	0.335136861981043	0.00238990789196849
0	3.55527843881231e-06	9.46320216086707e-09	2.22386307554233e-07	4.20782265906106e-09	3.79133577118647e-06	263759	0.00113675629000354	0	0.937737687553775	0.00249600740530181	0.0586564527585059	0.00110985228241714
0	2.05816049227198e-05	7.00598016367857e-08	7.77114694497964e-07	1.16747673324095e-09	2.14299468955878e-05	46664	0.0064084308123763	0	0.960413248945444	0.00326924756174782	0.0362630247421642	5.44787506440963e-05
0	4.74260028508975e-07	2.5465679297817e-09	9.31922285199417e-08	1.71221402258649e-09	5.71711038981284e-07	1749135	0.000171498653143809	0	0.829544990689781	0.00445429203941795	0.163005823161992	0.00299489410880965
0	1.31429799305239e-06	6.53869467845805e-09	2.150608656894e-07	1.22409434906827e-09	1.53712164776931e-06	650567	0.000461030541469509	0	0.855038373156549	0.00425385634763981	0.139911415600384	0.000796354895427238
0	1.30291113556317e-06	7.87710917306003e-09	4.51804759278446e-07	2.57821400976368e-09	1.76517121802444e-06	566517	0.000529411644943467	0	0.738121674690217	0.0044625184756162	0.255955204041963	0.00146060279220346
0	0.000153718126837758	4.89031991168084e-07	1.77270149636109e-06	1.23764288487019e-07	0.000156103624613774	6406	0.0457549197749618	0	0.984718498485104	0.00313273950158446	0.0113559278379797	0.000792834175332134
0	7.31574814502489e-06	2.78075842274463e-08	2.10073757089158e-07	5.83151540542776e-09	7.55946100174692e-06	132285	0.00226527725053993	0	0.967760551094091	0.00367851414552179	0.0277895152895969	0.000771419470790332
0	2.43512400224112e-05	8.76806908786175e-08	6.91928084355358e-07	2.34925741173859e-08	2.51543413717626e-05	39755	0.00751799475854986	0	0.968073051984065	0.00348570807650106	0.0275073027804295	0.000933937159005
0	0.000140871039843227	7.18219895983956e-07	3.76337620781467e-06	4.11342653104144e-08	0.000145393770212336	6878	0.0426835776107767	0	0.968893231377768	0.00493982579126365	0.0258840265461069	0.000282916284861044
0	1.08631541729943e-05	5.64829668632732e-08	4.82034745426723e-07	6.6715402701372e-09	1.14083434255544e-05	87655	0.00341667239603571	0	0.952211356879481	0.00495102266440831	0.0422528256247071	0.000584794831403228
0	5.99327863282524e-08	1.77556534543053e-10	1.63307238445935e-08	1.97302927531055e-09	7.84140959826995e-08	12752809	2.35239530305131e-05	0	0.764311385308521	0.00226434459669378	0.208262604317934	0.0251616657768504
0	4.58021202226815e-05	2.28255970680596e-07	1.39814709485758e-06	3.07488810361656e-08	4.74592721692559e-05	21071	0.0141372368558038	0	0.965082651485586	0.00480951266733628	0.0294599354552113	0.000647900391866623
0	2.17235018058924e-05	7.47586875252308e-08	5.43455045998412e-07	1.38357282413624e-08	2.23555512676575e-05	44732	0.00668430035837875	0	0.971727404339189	0.00334407712116618	0.0243096240165031	0.00061889452314151
0	1.175053870891e-06	3.98036937133813e-09	2.26238707772208e-07	1.07304135741678e-08	1.41600336160871e-06	706213	0.000424711093930163	0	0.829838334250865	0.00281098864540552	0.159772719405962	0.00757795769776775
0	3.49076422208143e-07	9.94840013385882e-10	7.13961878916663e-08	3.76700329296254e-10	4.21844150442491e-07	2370544	0.000126545264281797	0	0.827500919100054	0.00235831174224497	0.16924778455924	0.000892984598461581
0	9.99027725519367e-06	5.98545015985688e-08	5.46730677823067e-07	2.43089600917676e-09	1.05992933306245e-05	94346	0.00317475462592898	0	0.942541822701407	0.00564702756415198	0.0515818046325221	0.000229345101918557
0	1.25062433521014e-06	4.09560798370088e-09	1.94717377307246e-07	2.23134741619835e-08	1.47175079466307e-06	679463	0.000441428105247277	0	0.84975278406182	0.00278281350249823	0.132303225527949	0.0151611769077331
0	1.92541772740851e-06	1.33229047737374e-08	5.63383177686968e-07	1.06858119407647e-08	2.51280962180998e-06	397961	0.000753559764809952	0	0.766240988054491	0.00530199528770543	0.224204481229725	0.004252535428079
0	5.11423771923589e-08	2.04351960869655e-10	3.00010766439681e-08	5.74026823501171e-10	8.19218326206979e-08	12206758	2.45762488068069e-05	0	0.624282630848246	0.00249447496878902	0.366215887562899	0.00700700662006603
0	2.89126394022668e-05	1.15673074462863e-07	1.24537462011211e-06	1.6739099677646e-08	3.02904261965194e-05	33014	0.00904610107620707	0	0.954514116595331	0.00381879983174864	0.0411144634292142	0.000552620143706314
0	3.75941542570201e-07	1.99857095014889e-09	1.51945272998714e-07	1.22846813688179e-09	5.31113854655946e-07	1882835	0.000159321505692311	0	0.707836068056885	0.0037629802586181	0.28608794831222	0.00231300337227616
0	4.24965680019847e-05	1.70930758182165e-07	1.22802068370027e-06	2.17785162282357e-08	4.39172979600954e-05	22770	0.0130890620296439	0	0.967649877745175	0.00389210552838379	0.0279621183620197	0.000495898364421789
0	1.4344775246486e-07	5.55742431700182e-10	1.07055467380766e-07	1.12131710393198e-08	2.62272133316646e-07	3812834	7.86785549968805e-05	0	0.546942409210029	0.00211895341175734	0.408184682173289	0.0427539552049242
0	2.34280366726058e-05	8.08101265963427e-08	1.07047183261577e-06	2.69478976831398e-08	2.4606266529501e-05	40640	0.00735479095561808	0	0.952116675015178	0.00328412790698896	0.0435040330613487	0.00109516401648463
0	3.68612437550252e-06	2.18510961437357e-08	3.99291944108052e-07	6.3528425766234e-09	4.11362025833093e-06	243095	0.00123332744157223	0	0.896077942060247	0.00531188947241368	0.0970658249991363	0.00154434346820361
0	6.40005204843314e-06	3.10824093913152e-08	8.11538963527347e-07	2.28676456036274e-08	7.26554106695543e-06	137636	0.00217729648216092	0	0.880877554672612	0.00427805845495552	0.111696975634523	0.00314741123790934
0	1.0029259644993e-06	5.16290154621149e-09	2.11392682700136e-07	1.29253522084443e-09	1.2207740839665e-06	819152	0.00036616539381229	0	0.821549193803847	0.0042292031048336	0.173162819785039	0.00105878330628118
0	2.41299062310652e-07	1.1326195837581e-09	6.83574195830314e-08	4.90305304266198e-10	3.11279406781708e-07	3212548	9.33794764372831e-05	0	0.775184792355599	0.00363859464867324	0.219601483727347	0.00157512926838117
0	1.81643097572264e-06	9.43982181872707e-09	1.20181817875613e-07	2.90093007581409e-09	1.94895354549279e-06	513096	0.000584515737477975	0	0.932003217790065	0.00484353351600293	0.0616647934752209	0.00148845521871102
0	5.16333781754499e-06	1.80697527512119e-08	5.70093947247216e-07	2.56020885973584e-08	5.77710360614078e-06	173097	0.00173163507503549	0	0.893758909232062	0.00312782217234337	0.0986816207764102	0.0044316478191848
0	3.70674635659376e-05	2.63474525529764e-07	1.76286462702839e-06	3.66015719265584e-08	3.91304042904223e-05	25556	0.0116707136392387	0	0.947280362626111	0.00673324312149397	0.0450510200187192	0.000935374233675299
0	2.34107126838028e-06	1.15589289280485e-08	1.29683648833391e-07	3.00096587901948e-09	2.48531481202074e-06	402364	0.000745317482968133	0	0.94196166097639	0.00465089125616654	0.0521799685923687	0.0012074791750746
0	4.209578488867e-06	2.80733879413328e-08	2.11705932906198e-07	3.30312511296841e-09	4.45266093482749e-06	224585	0.00133490946902626	0	0.945407375607881	0.00630485643354302	0.0475459362401237	0.000741831718452279
0	2.90102585234193e-05	1.42399645383129e-07	1.34528203876048e-06	2.65587716617066e-08	3.05244989792247e-05	32761	0.00911568734988355	0	0.950392618832633	0.00466509361808191	0.0440722070385527	0.0008700805107328
0	6.25307300817499e-05	3.17417553233603e-07	2.31299813011337e-06	8.7679912124822e-09	6.51699137563093e-05	15345	0.0193617180577034	0	0.959503035642671	0.00487061490399583	0.0354918089774124	0.00013454047592066
0	3.95941210914961e-06	1.29766405834205e-08	1.32275642267985e-07	9.53713994754647e-09	4.11420153194856e-06	243061	0.00123350160928326	0	0.962376801039778	0.00315410912242661	0.0321509875587782	0.00231810227901731
0	3.37106282296487e-06	1.30765485561668e-08	3.27395438558029e-07	1.01487862738696e-08	3.72168359635293e-06	268696	0.00111588409433094	0	0.905789741575115	0.00351361103587128	0.0879697131907883	0.00272693419822549
0	4.58880463701584e-05	2.01960576988342e-07	1.69331116819499e-06	7.1246967340768e-08	4.78545650826825e-05	20897	0.0142541468643745	0	0.958906350749894	0.00422029907991843	0.0353845273751691	0.00148882279501796
0	6.65645781627528e-07	3.03984847875169e-09	1.18617102911851e-07	4.12209377505971e-10	7.87714942395637e-07	1269495	0.000236286655693196	0	0.845033838768037	0.00385907174682602	0.150583791836051	0.000523297649086533
0	1.9113881603713e-05	7.13505672479626e-08	1.06465160980126e-06	3.17460203313874e-08	2.02816298010936e-05	49306	0.00606607725098551	0	0.94242335508374	0.00351798982368346	0.0524933952666787	0.001565259825898
0	1.20839889189286e-06	5.4068961330174e-09	7.04168263744471e-08	1.57344325480855e-09	1.28579605765513e-06	777728	0.000385664677536646	0	0.93980603276742	0.00420509621321892	0.054765159649707	0.00122371136965375
0	1.99635238452572e-05	8.13959803835435e-08	8.6673249183934e-07	4.97859989963464e-09	2.09166309173797e-05	47809	0.00625540786184209	0	0.954433050146208	0.00389144794422468	0.0414374807904255	0.000238021119141989
0	5.26411683622981e-05	1.9712967988658e-07	1.45653260011827e-06	3.55035379073444e-08	5.43303341802103e-05	18406	0.0161674242853191	0	0.968909342388557	0.00362835389954925	0.0268088282926263	0.00065347541926728
0	1.59971452151334e-06	5.16688802968352e-09	6.27608790802148e-08	7.36396914904273e-10	1.66837868553814e-06	599384	0.000500388786938255	0	0.958843777722649	0.00309695159406627	0.0376178859297589	0.000441384753525993
0	1.80567888169652e-05	6.29789880078104e-08	3.43239746499426e-07	9.70082065153966e-09	1.8472708372124e-05	54134	0.00552653589970264	0	0.977484646713396	0.00340929909892629	0.0185809108001395	0.000525143387538048
0	1.39431996661702e-05	4.57354368425403e-08	5.70871425602394e-07	1.42864138951185e-09	1.45612351700047e-05	68675	0.00435887476465258	0	0.957556107251975	0.00314090366020272	0.0392048764364686	9.81126513535586e-05
0	2.10981009842683e-08	8.52052804203664e-11	1.98747971280718e-08	4.36697051391925e-10	4.14948004441524e-08	24099405	1.24483629141414e-05	0	0.508451679690908	0.00205339655832406	0.478970784660627	0.0105241390901415
0	2.59036342114506e-05	9.57003385465106e-08	1.30839338298228e-06	3.96738816108357e-08	2.73474018145902e-05	36567	0.00817076904263347	0	0.947206406922015	0.00349943073917366	0.0478434255602386	0.00145073677857284
0	4.98144396440394e-05	2.45205746131193e-07	1.59758353637561e-06	8.34220010821191e-09	5.16655711266544e-05	19355	0.0153805638961776	0	0.964170889003102	0.00474601830162853	0.0309216273339793	0.000161465361289854
0	1.14006446355779e-08	5.96276926802832e-11	1.48582545951096e-08	2.89524822676601e-10	2.66080517460444e-08	37582609	7.98238377752725e-06	0	0.428465967534537	0.00224096424831809	0.558411970065356	0.0108810981517894
0	5.60391081171626e-07	1.80304732387673e-09	6.72865628976998e-08	2.60742569608634e-10	6.29741433962811e-07	1587953	0.000188904644959575	0	0.889874877130475	0.0028631549817686	0.106847920859013	0.000414047028742962
0	1.25071742505948e-05	6.19079942581282e-08	9.12255794287855e-07	1.40425910066529e-08	1.34953806301474e-05	74099	0.00404045680840448	0	0.926774471455434	0.00458734703042251	0.0675976335376538	0.00104054797648931
0	2.11304963871796e-05	9.36337961890565e-08	1.42070963038042e-06	5.67029177363073e-09	2.26505101055227e-05	44149	0.00677219462076906	0	0.932892737900305	0.00413384933729269	0.0627230743926608	0.000250338369741535
0	1.4623674900613e-05	5.59672011885192e-08	6.12288294259911e-07	2.27628163090075e-08	1.53146932123704e-05	65297	0.00458390483653548	0	0.954878736245316	0.00365447746242228	0.0399804479116392	0.00148633838062266
0	3.85769385647388e-06	1.67755208628565e-08	3.69862951211736e-07	1.04112276268174e-08	4.25474355617529e-06	235032	0.00127561149738109	0	0.906680697800192	0.00394278072024075	0.0869295519996547	0.00244696947991298
0	4.87645919367429e-07	3.01823788005887e-09	3.12383818857641e-07	5.89548655194302e-09	8.08943462657072e-07	1236180	0.000242653691788886	0	0.602818295565054	0.00373108631120537	0.386162733587807	0.00728788453593355
0	9.88920445836743e-07	2.11174228455672e-09	6.27844153341053e-08	4.84823039157573e-09	1.05866483384698e-06	944586	0.000317549188833977	0	0.934120426238397	0.0019947222360103	0.0593052808847528	0.00457957064084032
0	2.67131555749145e-06	8.40419701445858e-09	1.3716616586788e-07	4.64625726522149e-09	2.82153217763901e-06	354417	0.000846102700531759	0	0.946760621290076	0.00297859336181344	0.0486140710905012	0.00164671425760927
0	0.000123840073176899	4.57563264721292e-07	2.89492177442067e-06	8.54465669180812e-08	0.000127278004782959	7857	0.0374659449679793	0	0.972988800288608	0.00359499086665879	0.022744870799611	0.000671338045122477
0	1.9970081869697e-05	1.76152819240039e-07	2.15131289259658e-06	2.67838411487297e-08	2.23243314226823e-05	44794	0.00667499675833172	0	0.894543334426878	0.00789062014466695	0.0963662853710715	0.00119976005738368
0	1.35689974806951e-07	7.34618798420137e-10	7.33948152901185e-08	3.56642206624493e-10	2.10176051102114e-07	4757916	6.30508341682434e-05	0	0.645601504526441	0.00349525454764216	0.349206367258559	0.00169687366735812
0	5.55028052592428e-08	3.19277210995862e-10	5.60937891461819e-08	3.77403653888708e-09	1.15689908155308e-07	8643796	3.47063721841678e-05	0	0.479754942710588	0.00275976717491425	0.484863287045564	0.0326220030689335
0	9.95881065368056e-06	3.52198243636478e-08	5.41485564600485e-07	2.04290970110452e-09	1.05375589523458e-05	94899	0.00315629274382034	0	0.945077574295667	0.00334231338803636	0.0513862429666354	0.000193869349660886
0	2.34318875660033e-06	8.03972459054485e-09	2.69543407714257e-07	8.96676516461532e-10	2.62166856542159e-06	381436	0.00078619238929134	0	0.893777645086696	0.00306664415806961	0.102813685631125	0.00034202512410921
0	7.36367032262041e-06	2.13076017031701e-08	3.9119502181013e-07	4.76942921019936e-08	7.82386723823571e-06	127814	0.00234441690535681	0	0.941180377733625	0.002723410438132	0.0500002121582964	0.00609599966994695
0	1.56400058239518e-07	5.02531270158395e-10	5.98923419411205e-08	2.49936943193376e-09	2.19294300882731e-07	4560082	6.57861334607546e-05	0	0.71319709454353	0.00229158381287404	0.273113992019101	0.0113973296244954
0	4.77758206774012e-06	2.02354634242035e-08	2.07660689269296e-07	5.63369847186486e-09	5.01111191890548e-06	199557	0.0015022078968282	0	0.953397598188872	0.00403811843592255	0.0414400421762388	0.00112424119896635
0	5.79835642400939e-05	1.95306298296079e-07	1.19634035096696e-06	5.68057782800587e-09	5.93808914671849e-05	16840	0.0176570510125145	0	0.976468402670188	0.00328904288013273	0.0201468910521171	9.56633975619089e-05
0	2.26001800540901e-05	1.08044774620982e-07	1.53616333954716e-06	1.72871246980276e-08	2.42616752929563e-05	41217	0.00725216609162049	0	0.931517703587908	0.00445331055322259	0.0633164577877748	0.000712528071095177
0	9.89547000224992e-07	4.58259565665392e-09	2.67226430894566e-07	1.54294417774912e-10	1.26151032119399e-06	792701	0.000378381730650301	0	0.784414509814245	0.00363262636830162	0.211830554538502	0.000122309278951342
0	2.18991378327076e-08	1.07605599992872e-10	1.34951384620671e-08	8.20680568876939e-10	3.63225624636445e-08	27531097	1.08967095759915e-05	0	0.60290729363124	0.00296250023936431	0.371535969566423	0.0225942365629728
0	7.97772437434305e-07	4.04679826563624e-09	6.31346368779841e-08	3.2047806460788e-10	8.65274350642533e-07	1155703	0.000259548728880232	0	0.921987849104619	0.00467689613430836	0.0729648773606911	0.000370377400381625
0	0.000214761705335635	9.10334025247909e-07	4.00404012315449e-06	2.31115641720583e-08	0.000219699191048209	4552	0.0637914322507593	0	0.977526154333946	0.00414354746098337	0.0182251018042022	0.000105196400868799
0	1.3127293430973e-06	6.28242814147932e-09	1.18910255533099e-07	6.30014217863588e-09	1.44422216895052e-06	692414	0.000433173116979102	0	0.908952494512138	0.00435004272649036	0.0823351545832511	0.00436230817812058
0	1.98052847850965e-06	9.76410390497176e-09	1.23489555845352e-07	1.74265792813573e-09	2.11552479618811e-06	472696	0.000634456757326762	0	0.936187787577955	0.00461545235610821	0.0583730127237756	0.000823747342161037
0	1.25056862979463e-05	5.96392814365384e-08	9.00224399572805e-07	6.43255336472954e-09	1.34719825323204e-05	74228	0.00403346562197326	0	0.928273642572216	0.00442691202229952	0.0668219690318846	0.000477476373599603
0	1.29025990962761e-06	4.09304226919075e-09	2.27968224871262e-07	4.15710315021148e-09	1.52647827991827e-06	655103	0.000457838993213833	0	0.845252714435405	0.00268136292735846	0.149342593255548	0.00272332938168898
0	1.32268066368798e-08	5.27055591998654e-11	2.33441595929355e-08	4.95774261798186e-10	3.71194460508133e-08	26940057	1.11357720281591e-05	0	0.356330927427457	0.0014198907798278	0.628892994819464	0.0133561869732515
0	6.81235309808417e-06	2.49040370056359e-08	5.50441471031426e-07	1.18971652650826e-08	7.39959577138631e-06	135143	0.00221742481774634	0	0.920638546828062	0.00336559425339665	0.0743880460551565	0.00160781286338479
0	4.99062976753995e-08	2.74384468321066e-10	3.06232873834463e-08	9.97409821734498e-10	8.18013793489014e-08	12224733	2.4540113699012e-05	0	0.610091150939373	0.00335427679221342	0.374361503769161	0.0121930684992526
0	2.14596326615124e-05	7.45803523153028e-08	5.80579703741509e-07	3.36435995100073e-08	2.21484363170792e-05	45150	0.00662257790780652	0	0.968900574031239	0.00336729651012844	0.0262131238264351	0.00151900563219733
0	7.50552281703751e-07	2.73877038223259e-09	7.69502929754768e-08	1.13583366918165e-09	8.31377178730642e-07	1202823	0.000249382156402023	0	0.902781915242976	0.00329425735069392	0.0925576199877962	0.00136620741853398
0	1.57360460043486e-08	6.75567210688781e-11	2.06165619166473e-08	1.07686012141623e-09	3.7497024763481e-08	26668783	1.12490443747726e-05	0	0.419661189217182	0.00180165550453679	0.54981860685454	0.0287185484237405
0	3.57679809104543e-05	1.19722053150291e-07	9.53979667386425e-07	8.61540986168808e-09	3.68502980408527e-05	27137	0.0109944079304702	0	0.970629352055755	0.00324887611539982	0.0258879769799644	0.000233794848881193
0	2.73180278886499e-07	1.02287761154895e-09	8.86345881003615e-08	1.19699914974145e-08	3.74807736095824e-07	2668035	0.000112436020500928	0	0.728854430092812	0.00272907283665948	0.236480145857238	0.0319363512132905
0	5.04996954814431e-06	1.67525056619229e-08	1.49377855461989e-07	4.89104534721018e-10	5.21658901380294e-06	191696	0.00156375684220011	0	0.968059690878894	0.00321139074165058	0.0286351589260222	9.37594534334334e-05
0	2.05892518344982e-05	1.05723201757089e-07	1.20222921582131e-06	7.15880203492874e-09	2.19043630541115e-05	45653	0.00654983658186292	0	0.939961220677153	0.00482658187758829	0.054885376618867	0.000326820826391708
0	5.87594591550193e-06	1.93118365734809e-08	3.55899067765537e-07	1.7683987551353e-09	6.25292521859608e-06	159925	0.00187412506081597	0	0.939711528618154	0.00308844834990956	0.0569172115967579	0.000282811435178549
0	4.06458158252818e-06	1.57790266254509e-08	4.58930391930667e-07	4.27959395294168e-10	4.53971896047959e-06	220278	0.00136099178901694	0	0.895337710971162	0.00347577168604816	0.10109224732321	9.42700195804536e-05
0	3.41842208441743e-06	1.49327822338005e-08	3.69644193872847e-07	5.49404632786465e-09	3.80849310685194e-06	262571	0.00114189764590378	0	0.897578645545471	0.00392091617730241	0.0970578608131948	0.00144257746403169
0	8.99710994851582e-07	2.55244991097151e-09	7.12086905294686e-08	1.03775152362976e-09	9.74509886815652e-07	1026157	0.000292310377484228	0	0.923244604312342	0.00261921397156061	0.0730712858769991	0.0010648958390979
0	3.26353343344017e-06	1.79202058286742e-08	3.20884437415728e-07	6.00512354073537e-09	3.60834320022531e-06	277136	0.00108191921601464	0	0.904440972587196	0.00496632521750016	0.0889284692752316	0.00166423292007268
0	1.64737929269485e-05	6.00787364324867e-08	9.10596381633049e-07	1.07784440470837e-07	1.75522524854849e-05	56973	0.0052518823470501	0	0.938557198887822	0.00342285051346941	0.0518791751876907	0.00614077541101754
0	8.11707825993606e-07	3.10107815566772e-09	4.97856911939425e-08	7.40908992520523e-10	8.65335504335737e-07	1155621	0.000259567070257538	0	0.938026721342842	0.00358367146630395	0.0575333970979959	0.000856210092857881
0	2.01266441901466e-06	5.33380658735958e-09	9.74824692215963e-08	2.75684224981175e-09	2.11823753707343e-06	472091	0.000635270064622162	0	0.950159924837973	0.0025180398770238	0.0460205560119942	0.0013014792730095
0	6.80656190076075e-09	2.9504299723e-11	1.25914331968526e-08	3.6169359822556e-10	1.97891929955619e-08	50532632	5.93674031579283e-06	0	0.343953485232432	0.001490929909553	0.63627825549412	0.0182773293638945
0	0.000210918244472427	8.09598030798646e-07	3.45113730072355e-06	6.12186764310729e-08	0.00021524019848038	4646	0.0625379573459538	0	0.979920321396901	0.0037613700252764	0.0160338883028773	0.00028442027494531
0	6.13906805529357e-06	3.43313817975152e-08	5.06438098765838e-07	4.48079403958277e-09	6.6843183298965e-06	149604	0.00200329292582369	0	0.918428439865853	0.00513610814194224	0.0757651077897841	0.000670344202421034
0	1.94147035883188e-06	8.77528359242845e-09	2.59642373533707e-07	5.86555105843252e-09	2.21575356701645e-06	451314	0.000664505924647285	0	0.876212223115635	0.00396040594182344	0.117180167234626	0.00264720370791531
0	1.85400254917727e-07	7.4759866857743e-10	2.88371346173733e-08	2.08299660111386e-10	2.15193287863789e-07	4646985	6.45559094845094e-05	0	0.86155222013746	0.00347407986558873	0.134005734582327	0.000967965414624054
0	1.71872030986691e-06	8.09632739777074e-09	4.44784426998876e-07	8.21185181925148e-09	2.1798129160828e-06	458755	0.000653730812408382	0	0.788471477155711	0.00371423039933175	0.204047064643588	0.00376722780136951
0	6.27552837452432e-05	1.78846460672798e-07	1.14322979393241e-06	6.87273946569288e-08	6.41460873945053e-05	15589	0.019060451316709	0	0.978318184229873	0.00278811176078244	0.017822284107547	0.00107141990179772
0	1.85572439643164e-05	6.27327655202773e-08	7.51606591559757e-07	8.64169950492656e-09	1.93802250209013e-05	51599	0.00579725453717428	0	0.957535010264464	0.00323694722082023	0.0387821395648997	0.000445902949816454
0	3.43023784843245e-07	1.72888319768546e-09	8.76459006083062e-08	1.58575982190484e-09	4.33984328471141e-07	2304231	0.000130186851754255	0	0.79040592560488	0.00398374568910368	0.201956372288993	0.00365395641702368
0	2.90104101581136e-07	1.17569832557034e-09	1.03287592493147e-07	1.17396926789451e-09	3.95741361667748e-07	2526903	0.000118715384756385	0	0.733064899657112	0.00297087552490259	0.260997718453963	0.00296650636402302
0	4.75851592402281e-06	1.78403527647981e-08	3.88509302659195e-07	6.24166545912204e-09	5.17110724490592e-06	193382	0.00155013348457833	0	0.92021219028293	0.00345000633710946	0.0751307764970291	0.00120702688293126
0	3.79224800705696e-06	1.65609084685999e-08	3.24424090181823e-07	2.20910887291719e-08	4.15532409443655e-06	240655	0.00124582313556976	0	0.912623882246464	0.00398546734074795	0.0780743169025458	0.00531633351024269
0	5.19970480742504e-06	1.147784240065e-08	1.95103351850517e-07	3.36972881995764e-09	5.40965573049617e-06	184855	0.00162158491692399	0	0.961189596245921	0.00212173250433392	0.036065761218528	0.000622910031217194
0	1.59719756385841e-05	5.07606127216778e-08	3.35935841177647e-07	5.78461678941875e-09	1.63644567092728e-05	61108	0.00489734588714796	0	0.976016248039182	0.00310188193983333	0.0205283833827059	0.000353486638278736
0	3.07041422154098e-07	1.11237044810905e-09	7.86373710335103e-08	3.10595090340196e-09	3.8989711453912e-07	2564779	0.000116962316562774	0	0.787493445590226	0.00285298456087303	0.201687491651392	0.00796607819750955
0	7.03964439216816e-06	3.21878383329242e-08	5.8368019568656e-07	1.2619173432237e-09	7.65677434353087e-06	130603	0.00229440491699429	0	0.919400791550803	0.00420383792035342	0.0762305599589344	0.000164810569909231
0	1.0437602929553e-06	4.09863851252888e-09	2.01462685889278e-07	3.44731333547911e-09	1.25276893069258e-06	798232	0.000375760299033079	0	0.833162658638304	0.00327166360221193	0.160813922626498	0.00275175513298632
0	2.26018038746514e-05	9.98540172843796e-08	8.55754778151595e-07	1.73807576199076e-09	2.35591507458493e-05	42446	0.00704291012116975	0	0.959364117937628	0.00423843874346667	0.0363236683437056	7.37749751992642e-05
0	1.43276010870802e-07	5.72702923927034e-10	3.13692980357498e-08	3.43901956182348e-10	1.75561913786661e-07	5695996	5.26671917904231e-05	0	0.816099618536328	0.00326211369866343	0.178679403517264	0.00195886424774482
0	5.62809284065195e-06	2.15749733032971e-08	2.92393895840015e-07	1.77939070866672e-09	5.94384110050392e-06	168241	0.00178156874854096	0	0.946878078583694	0.00362980317583993	0.049192751100837	0.000299367139628929
0	6.32643058054387e-07	2.95292942946042e-09	2.25000598428317e-07	5.56429695738872e-10	8.61153015607904e-07	1161234	0.000258312647446246	0	0.734646510652689	0.00342904150126664	0.261278302868725	0.00064614497731983
0	1.6660165786725e-05	8.13268041274285e-08	7.97544144895501e-07	5.44572818325951e-09	1.75444824639312e-05	56998	0.00524956353935813	0	0.949595738772904	0.00463546327425867	0.0454584024655689	0.000310395487268154
0	5.89225586302629e-05	2.05301215528125e-07	1.19079840413801e-06	4.30247975598638e-08	6.03616830474889e-05	16567	0.0179460679024459	0	0.976158311952737	0.00340118441307554	0.0197277203685849	0.000712783265602692
0	0.000122939671358667	5.29443411785551e-07	3.12894027068616e-06	4.35600498708877e-08	0.00012664161509101	7896	0.0372821400617462	0	0.970768347121266	0.00418064323804675	0.0247070464826082	0.000343963158078674
0	3.62259581573419e-06	9.03074301584884e-09	2.15809597313761e-07	8.98769587121457e-09	3.85642385193501e-06	259308	0.00115626040159922	0	0.939366613946364	0.00234174026574324	0.0559610679737592	0.00233057781413339
0	8.78025493162219e-05	3.46149729243018e-07	1.85220617710872e-06	4.61967329770529e-08	9.00471019555507e-05	11105	0.0266536964696118	0	0.975073571602152	0.00384409627545687	0.0205693035853948	0.000513028536996745
0	1.23211006793641e-06	5.70223068869659e-09	9.01682277151937e-08	5.92734405552378e-10	1.32857326074585e-06	752687	0.000398492823614593	0	0.927393395863402	0.00429199567474014	0.0678684649008923	0.000446143560965259
0	6.05653931962244e-07	2.47793826091862e-09	1.41072386030845e-07	5.80022779232014e-09	7.55004484046328e-07	1324495	0.000226475781208602	0	0.802185874071021	0.00328201793933528	0.186849732699321	0.00768237529032242
0	7.88317297122104e-07	5.07370396121713e-09	7.73901469265361e-08	1.01341954222612e-09	8.71794567552083e-07	1147059	0.000261504286050873	0	0.90424662697271	0.00581983892772309	0.0887710818660414	0.00116245223352528
0	1.01723221760689e-07	3.32852262479521e-10	2.54680683898631e-08	2.24066863446138e-09	1.29764811047493e-07	7706249	3.8928688077644e-05	0	0.783904518794844	0.00256504255500901	0.196263287283192	0.0172671513669551
0	2.04036527985492e-07	9.64447423663791e-10	3.19603514975738e-08	6.99537095629736e-10	2.37660864002359e-07	4207676	7.12957260036173e-05	0	0.858519676102273	0.00405808262842223	0.134478815566608	0.00294342570269707
0	9.69471794765621e-08	4.51338345960381e-10	7.30776942485649e-08	8.6470448434305e-10	1.7134091655543e-07	5836318	5.14009583022501e-05	0	0.565814525949491	0.00263415391392732	0.426504630170597	0.00504668996598551
0	4.90174235107685e-07	2.66537242435462e-09	1.14149573319177e-07	3.85496188443887e-10	6.07374677039661e-07	1646430	0.000182195858748457	0	0.807037655071151	0.00438834960546202	0.187939302763725	0.000634692559661513
0	5.35156769096247e-06	2.58571113299451e-08	3.77044218261664e-07	5.32269013215202e-09	5.75979171068623e-06	173617	0.00172645045637854	0	0.929125211426244	0.00448924416519645	0.065461432843505	0.000924111565054817
0	1.49161163569873e-06	6.35936673628296e-09	2.79405831518761e-07	8.30357143869215e-09	1.78568040539247e-06	560011	0.000535561135837304	0	0.835318364470094	0.00356131294103844	0.156470234357167	0.00465008823169964
0	1.13335982828188e-06	5.41979728112048e-09	1.47463307367798e-07	6.09186625707019e-10	1.28685211955651e-06	777090	0.000385981374271371	0	0.880722665066189	0.00421167063313252	0.1145922714248	0.000473392875878361
0	5.09624992369147e-06	1.86583959814665e-08	3.28718780840556e-07	5.29109704998387e-09	5.44891819756348e-06	183523	0.00163334455140396	0	0.935277377805065	0.00342423859286596	0.0603273473599852	0.000971036242083763
0	5.59824069417967e-05	2.26932072790535e-07	1.26733483451304e-06	5.28601326460171e-08	5.75295339817463e-05	17382	0.0171112671649252	0	0.973107255823757	0.00394461865209161	0.0220292908146128	0.000918834709538744
0	1.80843672127219e-06	7.92538420803299e-09	2.83666039054015e-07	1.0355397899993e-08	2.11038354243423e-06	473848	0.000632915355318842	0	0.856923248740957	0.00375542362261384	0.134414448061331	0.00490687957509776
0	1.75313440525987e-06	9.15385507684900e-09	3.92898202741023e-07	1.06681682942366e-08	2.16585463137198e-06	461712	0.000649546046641802	0	0.809442323536429	0.00422644019790488	0.181405620234142	0.00492561603152411
0	5.33750411660118e-05	2.30762137295857e-07	2.28999802107568e-06	2.75300176159136e-08	5.59233313419992e-05	17882	0.0166375106140374	0	0.954432432495779	0.00412640183905767	0.0409488842335088	0.000492281431654236
0	1.29749074407521e-07	4.66972072563103e-10	2.51203880217821e-08	1.12687630381609e-09	1.56463310805682e-07	6391275	4.69378952723254e-05	0	0.829261976749688	0.00298454679348472	0.160551300444997	0.00720217601182939
0	0.000275457403106419	1.17240716625172e-06	5.59210483214564e-06	6.15443987719182e-08	0.000282283459503588	3543	0.0812093574952211	0	0.975818432970981	0.0041532974277468	0.0198102462042221	0.000218023397049716
0	1.09650845902701e-05	5.92781445987334e-08	8.12481828285149e-07	3.04099544959733e-08	1.186725451765e-05	84265	0.0035538674914003	0	0.923978210289661	0.00499510181656339	0.0684641782205614	0.00256250967321423
0	1.99657453725875e-05	5.81925374808716e-08	5.73504534670021e-07	3.28692177869035e-08	2.06303116625253e-05	48472	0.00617004395905152	0	0.967786900129823	0.0028207299255967	0.0277991212179206	0.00159324872665933
0	6.58778781330451e-06	3.19259669039396e-08	3.0011943059942e-07	3.70348953103293e-09	6.92353670033891e-06	144435	0.00207491258698844	0	0.951506159125587	0.00461122231104471	0.043347705600337	0.000534912963031112
0	9.30824974590399e-06	3.23810112174616e-08	5.02053382446007e-07	2.86433189835532e-08	9.87132745855101e-06	101303	0.00295703219646903	0	0.942958258145995	0.00328030970033434	0.0508597637505283	0.00290166840314278
0	5.33505368085259e-05	2.49702751232763e-07	1.29135904412658e-06	9.79936723734058e-09	5.49013979711226e-05	18214	0.016335968400775	0	0.971751882103031	0.00454820387932751	0.0235214237132144	0.000178490304427128
0	9.25865698268053e-06	3.35055217572499e-08	2.20570828900782e-07	5.39324794874505e-09	9.51812658128731e-06	105063	0.00285137863948381	0	0.972739425517108	0.00352018030765864	0.0231737650279232	0.000566629147310166
0	7.32174421292894e-06	2.10892819905391e-08	3.65183058949482e-07	5.05428219160161e-09	7.71307083606056e-06	129650	0.00231125510186347	0	0.949264484736472	0.00273422641108667	0.0473460009263961	0.000655287926045169
0	5.35705789494884e-07	2.44157330243403e-09	8.6305156543865e-08	4.57236265135727e-09	6.29024881992541e-07	1589762	0.000188689719788582	0	0.851644831279086	0.00388152102139417	0.137204678248147	0.00726896945137298
0	5.29774316617695e-07	1.83995075998577e-09	3.29072747679285e-08	9.839977928778e-10	5.65505539938487e-07	1768329	0.000169637319926697	0	0.936815431861766	0.00325363878873036	0.0581908972483417	0.00174003210116179
0	9.05001233917742e-08	4.6088417704297e-10	2.27852250340527e-08	3.49001296797566e-10	1.14095233899667e-07	8764608	3.42279863445594e-05	0	0.793198105640046	0.00403946914599658	0.19970356565542	0.00305885955853746
0	4.91997394524894e-05	2.21121244094312e-07	1.46583594199249e-06	1.80346333422716e-07	5.10670429719989e-05	19582	0.0152037422028082	0	0.963434273636455	0.00433001856433233	0.0287041476593082	0.00353156013990479
0	3.85911557984521e-07	1.66048283464588e-09	2.04428439214863e-07	2.78003284105656e-10	5.92278483318135e-07	1688395	0.000177667812825022	0	0.65157112549914	0.00280355083193859	0.345155944328061	0.000469379340860387
0	1.45027505244041e-08	6.91285489357864e-11	3.30791329814687e-08	2.8932819063125e-10	4.79403402454399e-08	20859260	1.43819989931737e-05	0	0.302516637348723	0.00144197034442954	0.690006220483912	0.00603517182293613
0	0.000173467659224261	4.34072444464382e-07	1.64694071057331e-06	3.32158147523803e-07	0.000175880830526823	5686	0.0514007819055238	0	0.986279509282887	0.00246799178264162	0.00936395800292823	0.00188854093154369
0	1.32406369275653e-06	7.25461951914821e-09	1.92754041689792e-07	7.87519841538167e-10	1.52485987380701e-06	655798	0.000457353692814744	0	0.868318273370809	0.00475756470726462	0.126407708013561	0.000516453908366033
0	1.14786152034888e-05	7.65365886887424e-08	5.27363110384778e-07	5.75191696952855e-09	1.20882668195318e-05	82725	0.00361993414851214	0	0.949566664506611	0.00633147744266177	0.0436260316104772	0.000475826440249879
0	6.43793119398611e-08	2.84220770750971e-10	5.11944730118865e-08	1.99190385601244e-09	1.17849909578511e-07	8485369	3.53543499898024e-05	0	0.546282234497362	0.00241171819110836	0.434404007563375	0.0169020397481548
0	1.44920159059279e-06	5.89288577498589e-09	5.83839981995932e-08	2.64015608759302e-10	1.51374249017613e-06	660614	0.000454019992472854	0	0.957363356051511	0.00389292486220707	0.0385693065884674	0.000174412497814329
0	1.65573235202939e-07	6.47475484380005e-10	8.54173844304954e-08	9.96679628688906e-10	2.52634774746503e-07	3958283	7.5787569975394e-05	0	0.655385765356639	0.00256289137166366	0.33810620298098	0.00394514029071804
0	1.53542965878093e-07	4.8004765657837e-10	3.19961630878112e-08	1.8978362707001e-09	1.87917012893183e-07	5321498	5.63735201065674e-05	0	0.817078579071344	0.00255457262324217	0.170267516470149	0.0100993318352654
0	6.44518711633042e-08	2.76491124549611e-10	2.90071596721655e-08	1.15462004239565e-10	9.38509839642588e-08	10655189	2.81549001707182e-05	0	0.686746887894636	0.00294606527146169	0.309076777321933	0.00123026951196949
0	4.69857174852792e-06	1.73522617056457e-08	2.76780409189303e-07	1.31286090685759e-08	5.00583302849144e-06	199767	0.00150062659954842	0	0.938619351022157	0.00346640840932623	0.0552915783674698	0.00262266220104676
0	3.032448196378e-05	1.39250908484621e-07	1.37927422822496e-06	1.48003937282391e-08	3.18578074942178e-05	31389	0.00951196679803434	0	0.951869709467102	0.00437101355797618	0.0432947003171921	0.000464576657729046
0	6.15945251321294e-06	3.41068995642305e-08	5.40107876011248e-07	2.02588793870338e-08	6.75392616817545e-06	148062	0.00202413336631202	0	0.911981025530946	0.00504993669088988	0.0799694670273774	0.00299957075078696
0	0.000121513934745062	4.57516664123863e-07	2.36268992281179e-06	4.48192716999808e-09	0.000124338623259167	8043	0.0366166872902698	0	0.97728229217869	0.00367960213915374	0.0190020595441778	3.60461379780288e-05
0	4.02677366468678e-05	1.50391829659511e-07	1.55181894063378e-06	6.10044571200965e-08	4.20309518742812e-05	23792	0.0125303832811504	0	0.958049600382896	0.00357812095498927	0.0369208612090306	0.00145141745308474
0	3.80767439559277e-05	1.02807879863784e-07	8.23978473188306e-07	2.49987056780332e-08	3.90285290146579e-05	25622	0.0116405061015462	0	0.975613094247732	0.00263417255170373	0.0211122092989681	0.000640523901596304
0	1.23575011879785e-06	5.79380362675353e-09	2.71551686064255e-07	1.28183147424311e-09	1.5143774399631e-06	660337	0.000454210391211629	0	0.816011970455635	0.00382586498838407	0.179315723344948	0.000846441211032792
0	3.69586966132362e-08	1.64542438509406e-10	4.23125530878558e-08	8.26216872129829e-10	8.02620090117312e-08	12459195	2.4078313792808e-05	0	0.460475598210285	0.0020500662833565	0.527180338604175	0.010293996902184
0	0.000140539756600404	5.99613142860514e-07	2.30631752809011e-06	7.52867062084715e-08	0.000143520973977563	6968	0.0421454911580054	0	0.979228002050591	0.00417787816123832	0.0160695504229971	0.000524569365173353
0	4.13867878228718e-06	1.28938639782367e-08	1.71117985428231e-07	1.11451850564976e-08	4.33383581675015e-06	230742	0.00129930872890016	0	0.954968982971462	0.00297516207891455	0.0394841873720424	0.00257166757758146
0	2.482398145384e-07	8.26155834526442e-10	8.43637443158121e-08	5.08996075970558e-09	3.38519675448444e-07	2954038	0.000101550763182634	0	0.73330985624263	0.00244049576566566	0.249213710263823	0.0150359377278818
0	7.64772260362929e-06	4.75011946232635e-08	8.25112099261365e-07	4.17235889846524e-10	8.52075313340377e-06	117361	0.00255297243930763	0	0.897540684948148	0.00557476479831875	0.0968355832334458	4.8967020087795e-05
0	3.02567527531264e-07	1.32491128767783e-09	4.1041935419641e-08	2.90435600912961e-10	3.45224809839496e-07	2896663	0.000103562097913068	0	0.876436220420936	0.00383782176111217	0.118884663702827	0.000841294115124553
0	1.83187170099223e-05	8.23161321991613e-08	1.19186640124032e-06	4.75344883836342e-09	1.95976529922001e-05	51027	0.0058621039317831	0	0.934740349633354	0.00420030563006312	0.0608167927922125	0.000242551944370854
0	1.29056500388303e-05	4.77138006796068e-08	8.63642683813879e-07	3.70760446718107e-08	1.38540825679956e-05	72181	0.00414762829293125	0	0.931541296617051	0.00344402456427036	0.0623384969430586	0.00267618187561984
0	7.3085325197795e-06	3.25264192458448e-08	6.60833502248127e-07	5.57773042012039e-08	8.05766974547468e-06	124105	0.00241439131995869	0	0.907028055336234	0.0040367029517575	0.0820129793256	0.00692226238640884
0	9.33265090180859e-06	3.31279865033207e-08	5.55594235777695e-07	1.89474112394037e-09	9.92326786521355e-06	100773	0.00297256827434322	0	0.940481606318883	0.00333841502147214	0.0559890394297784	0.000190939229866249
0	2.40826826799031e-07	1.18879381759558e-09	5.80385231053769e-08	5.44812920938613e-09	3.0550227293139e-07	3273298	9.16464960735164e-05	0	0.788297987076242	0.00389127650733572	0.189977385596772	0.0178333508196506
0	2.12759836450962e-06	7.48364375531656e-09	8.93499635188768e-08	5.89556265398408e-09	2.2303275344378e-06	448365	0.000668875209662856	0	0.953939872802551	0.00335540123132766	0.0400613641446163	0.00264336182150492
0	0.000125119670172531	4.53346087694802e-07	2.70614191829156e-06	1.51675689606093e-08	0.000128294325747478	7795	0.0377594107900073	0	0.975254902689963	0.00353364098570599	0.0210932315402481	0.000118224784083309
0	2.39229829670281e-06	9.82999783212889e-09	2.80852982598794e-07	3.78599830775871e-09	2.68676727544149e-06	372194	0.000805706509505955	0	0.890400265988689	0.00365867111825442	0.104531935149703	0.00140912774335343
0	7.9521004605296e-05	3.17808610490309e-07	1.73278314723427e-06	1.57666091286685e-08	8.15873629721492e-05	12257	0.0241800698818462	0	0.974673058527966	0.00389531661415257	0.0212383766812733	0.000193248176608559
0	2.8504688348447e-05	1.19200246445104e-07	1.3203491886679e-06	1.32769572545114e-09	2.99455654792854e-05	33394	0.00894357036276772	0	0.951883455604297	0.0039805642183501	0.0440916432044417	4.43369729107156e-05
0	1.00764147805264e-09	6.20797785517821e-12	9.21874489548793e-09	2.4071602833593e-10	1.04733103797317e-08	95480795	3.14198817830125e-06	0	0.0962104092706606	0.000592742660161404	0.880213090345185	0.0229837577239926
0	4.01637332516918e-06	1.49620237125721e-08	3.51307927868428e-07	3.47351447505934e-08	4.41737842150077e-06	226379	0.00132433874187254	0	0.909221022500636	0.00338708217519858	0.0795286014343942	0.00786329388977102
0	1.32817509134309e-06	5.23736968651156e-09	2.88116591809412e-07	5.02888481029469e-09	1.6265579376493e-06	614795	0.000487848741246188	0	0.816555660637923	0.00321990970335836	0.177132695454917	0.0030917342038012
0	4.7509902559866e-06	1.98914540951199e-08	3.14807252876779e-07	3.23364976779521e-09	5.0889226127263e-06	196505	0.00152551588429717	0	0.933594518436064	0.00390877511978188	0.0618612772946309	0.000635429149523427
0	1.77794577132617e-05	9.27967582786477e-08	8.26803859968099e-07	6.58462666911134e-10	1.86997167941754e-05	53477	0.00559426100785865	0	0.950787539135336	0.00496246864591832	0.0442147797781426	3.52124406031771e-05
0	3.15124370299976e-05	1.32516247565268e-07	1.13315421498826e-06	2.39563607342933e-09	3.27805031286246e-05	30506	0.00978611340861424	0	0.961316454062609	0.00404253244818419	0.0345679323633921	7.30811258152231e-05
0	4.97142404661256e-06	1.51877433178305e-08	2.62459300434258e-07	8.57991187720921e-10	5.24992908155237e-06	190479	0.00157374322413595	0	0.946950705311726	0.00289294256777648	0.0499929230199526	0.000163429100544577
0	7.36476864173807e-06	2.39152778159319e-08	4.32420089050708e-07	7.1856928600931e-09	7.8282897014648e-06	127742	0.00234574054339942	0	0.940788974679872	0.00305498119358778	0.0552381306187218	0.000917913507818769
0	0.000175891033026747	7.77881669764167e-07	2.70751131317142e-06	8.37038934224092e-08	0.000179460129903105	5572	0.0524190122113841	0	0.980112034476488	0.00433456540003713	0.0150869795682934	0.000466420555181828
0	1.44504839426435e-05	4.36491465387704e-08	4.84638435424671e-07	2.43841952903543e-08	1.50031557198973e-05	66653	0.0044908662482035	0	0.963162964674102	0.00290933103366265	0.0323024331995662	0.00162527109266858
0	1.91509229230286e-05	7.42675088670163e-08	9.59744138126313e-07	3.40602422180957e-08	2.021899481224e-05	49458	0.00604740018523631	0	0.947174827476347	0.00367315534509445	0.0474674506343566	0.00168456654420212
0	9.64847779229727e-06	4.45191998544333e-08	7.52611140357598e-07	3.27702995406199e-08	1.04783784320499e-05	95435	0.0031385942819796	0	0.920798752866736	0.00424867264941144	0.0718251535996836	0.00312742088416909
0	1.29499333890254e-05	4.8372260931259e-08	5.44770410128675e-07	1.97798465434933e-08	1.35628559066289e-05	73731	0.00406061767076582	0	0.954808742213072	0.00356652472490082	0.0401663494679183	0.00145838359410911
0	5.42082551726891e-06	2.36692682519519e-08	6.40681575675444e-07	6.63164030782586e-09	6.09180800150413e-06	164155	0.00182587901805531	0	0.889854952081623	0.00388542584502133	0.105171005966907	0.00108861610644794
0	6.66918416982124e-05	3.90742146023267e-07	3.28528224754176e-06	8.20991974780048e-09	7.03760760115252e-05	14209	0.0208922348593189	0	0.94764933593755	0.00555220137535484	0.0466818048651042	0.000116657821991325
0	5.00700351539496e-06	2.10474710809019e-08	5.47413063733253e-07	9.6583558194515e-09	5.58512240602857e-06	179047	0.00167413846503395	0	0.896489486065769	0.00376848877263341	0.0980127245093818	0.00172930065221602
0	2.65627162185872e-05	1.44065098662448e-07	7.8357074465389e-07	6.22272287764511e-09	2.74965747847812e-05	36368	0.00821515550029572	0	0.966037276515224	0.00523938344284921	0.0284970310224814	0.000226309019445188
0	8.02627272014976e-06	3.46624697380744e-08	4.7840557500369e-07	1.85611886992338e-08	8.55790195359076e-06	116851	0.00256408866640068	0	0.937878555243562	0.00405034667679624	0.0559022033201676	0.00216889475947382
0	2.57547768825389e-06	9.70698424164948e-09	4.07278642493275e-07	2.25223174668642e-08	3.01498563245568e-06	331677	0.000904088119107138	0	0.854225526161525	0.00321957893833916	0.135084770590283	0.00747012430985284
0	2.5926605697078e-05	7.57493823440259e-08	6.37905920124546e-07	3.29767913800403e-08	2.66732377909266e-05	37491	0.00797014666106421	0	0.972008194141973	0.00283990203730698	0.0239155787956699	0.00123632502505031
0	0.000394486343826745	1.26287249254382e-06	5.19146897617832e-06	1.23720443053741e-07	0.00040106440573852	2493	0.113384129187921	0	0.983598489874306	0.00314880222346922	0.0129442276649276	0.000308480237297354
0	3.34389273052147e-06	1.33962997185059e-08	2.35780616210399e-07	5.67101938112787e-09	3.59874066583151e-06	277875	0.00107904155791072	0	0.929184134402986	0.00372249655155705	0.0655175346334439	0.001575834412013
0	8.69410141926134e-07	4.68621642589359e-09	2.15222451523183e-07	1.99819645888626e-09	1.0913170063341e-06	916324	0.000327341692561656	0	0.796661407162175	0.00429409273262892	0.197213504668225	0.0018309954369707
0	8.38926789094559e-06	5.37113562666971e-08	1.15067915110952e-06	3.19863304971751e-08	9.62564472881899e-06	103889	0.00288354190039863	0	0.871553867537651	0.00558002687403228	0.119543073064437	0.00332303252387954
0	1.40705272451918e-06	5.32422194511216e-09	7.61521851401734e-08	5.23218345016121e-10	1.48905234994948e-06	671568	0.00044661627483622	0	0.944931670513072	0.00357557741021852	0.0511413753470502	0.000351376729658882
0	1.10964690578299e-05	4.61766660733226e-08	8.01819036246058e-07	1.63689067259994e-08	1.19608336668753e-05	83606	0.00358184140639961	0	0.927733748907555	0.00386065615151941	0.0670370526484822	0.00136854229244338
0	1.55236895786245e-05	4.93404112711321e-08	7.63821301381025e-07	2.13538463809222e-08	1.63582051376575e-05	61131	0.00489547956822167	0	0.948984894613409	0.00301624847322324	0.0466934663646358	0.0013053905487323
0	7.20340124724812e-06	2.86379988007038e-08	7.44911427291365e-07	1.40714194060578e-08	7.99102209274625e-06	125140	0.0023944449387302	0	0.901436782884998	0.00358377169632651	0.0932185418392911	0.00176090357938454
0	1.5139712753328e-05	4.17872112783207e-08	4.91386048828483e-07	4.71712897905916e-09	1.56776031424139e-05	63785	0.00469227453209131	0	0.965690521427305	0.00266540815574482	0.0313431871163453	0.000300883300604639
0	6.38714039045717e-06	2.73976417737831e-08	5.93806572130836e-07	4.37678646738974e-10	7.00878228300852e-06	142678	0.0021004330501021	0	0.911305292781256	0.00390904449125257	0.0847232155534932	6.2447173997692e-05
0	1.08914642055706e-06	2.90804573026485e-09	1.1160478147963e-07	1.04898146133546e-08	1.21414906238031e-06	823622	0.000364178610709698	0	0.897045061684449	0.00239513073012937	0.0919201644490269	0.00863964313639507
0	1.38477459446415e-06	6.41190780271732e-09	3.39744761046991e-07	1.13460789647075e-08	1.74227734227857e-06	573961	0.000522547082704938	0	0.794807210574827	0.0036801877904994	0.195000389893534	0.00651221174113935
0	4.46700416337244e-07	2.04610770714307e-09	8.49880145827473e-08	2.42061098517721e-09	5.36155149612312e-07	1865132	0.000160833652885439	0	0.833155135524202	0.0038162604772566	0.158513845561683	0.00451475843685831
0	9.14522302004917e-06	4.65441759694414e-08	5.6954498431229e-07	1.23064307737508e-10	9.76143524463864e-06	102444	0.0029241611542159	0	0.936872784672939	0.00476816931147551	0.0583464388215971	1.2607193988722e-05
0	1.27209498198825e-06	8.30319724466878e-09	3.31287063389149e-07	4.39064683241884e-09	1.61607588945449e-06	618783	0.000484705650836914	0	0.787150523245324	0.00513787582554154	0.204994744090252	0.0027168568388833
0	1.05344384801969e-05	5.22678038899957e-08	2.94092508191312e-07	7.35037414413841e-09	1.08881491664224e-05	91843	0.00326113344806522	0	0.967514158667458	0.00480043054986634	0.0270103305618052	0.000675080220870413
0	9.13086056194233e-07	2.34750547683529e-09	1.26996769750511e-07	7.28752291775457e-09	1.04971785433933e-06	952637	0.000314865940894582	0	0.86983950250985	0.00223632042375115	0.120981813565932	0.00694236350046761
0	9.48875985110261e-05	4.20064444157106e-07	2.75852733908124e-06	1.64086754431498e-07	9.82302770486959e-05	10180	0.0290405091746572	0	0.965970995520935	0.0042763235203833	0.0280822514397852	0.00167042951889625
0	3.45970666445364e-07	1.65110393587391e-09	1.86039125603422e-07	2.48945498094569e-09	5.36150350965605e-07	1865148	0.000160832213532802	0	0.645286654801721	0.00307955395888537	0.346990588122093	0.00464320311730131
0	1.11800393666154e-06	5.39174690486167e-09	9.56134429357369e-08	1.78867344394749e-09	1.22079779994609e-06	819136	0.000366172506019002	0	0.915797797727776	0.00441657652487559	0.0783204580971224	0.00146516765022551
0	1.06630559136066e-05	4.92343749599323e-08	6.50804186443041e-07	2.15521549187618e-08	1.13846466299283e-05	87838	0.00340958754070553	0	0.936617205629835	0.00432462917474341	0.0571650757022344	0.00189308949318679
0	7.54200003663615e-07	2.34667702361224e-09	5.75218781495203e-08	3.05555702830745e-09	8.17124115865055e-07	1223804	0.000245107291199198	0	0.922993201424701	0.0028718734131692	0.0703955213567822	0.00373940380534805
0	9.94979773485214e-06	4.23356592170115e-08	3.57581878584216e-07	3.37661193732351e-09	1.03530918845907e-05	96590	0.00310112519041139	0	0.961046018500154	0.00408918028439629	0.0345386559464842	0.000326145268965418
0	0.000327981099100924	1.05383768933419e-06	3.67544022956526e-06	5.44329037921611e-08	0.000332764809923615	3005	0.095023277425909	0	0.985624348849298	0.00316691446302899	0.0110451589830335	0.00016357770463967
0	7.18581385427522e-07	2.25641488668597e-09	1.03468018055472e-07	5.54507984738248e-09	8.29850898217063e-07	1205036	0.000248924385946259	0	0.865916259139318	0.00271906060659076	0.124682660798191	0.00668201945589997
0	4.97392084621766e-06	1.55835696447525e-08	1.83367396038807e-07	6.19855057157703e-10	5.17349166695837e-06	193293	0.00155084770577318	0	0.961424346729827	0.0030121957563555	0.0354436438372796	0.000119813676538138
0	2.29934553694333e-06	1.22537717961678e-08	2.53470802428826e-07	5.1924239257985e-09	2.57026253509412e-06	389065	0.000770782545876036	0	0.894595593075915	0.00476751757023105	0.0986166973093058	0.00202019204454862
0	1.25056249084688e-05	5.91513247376793e-08	9.4666291274071e-07	5.55902513248602e-08	1.35670293972721e-05	73708	0.00406186465001424	0	0.921765888631695	0.00435993193540015	0.0697767274633498	0.00409745196955478
0	3.11879858673086e-05	1.96941740959547e-07	1.73180645282275e-06	2.12310693679436e-09	3.31188571680277e-05	30194	0.00988662447962663	0	0.941698734019629	0.00594651379304449	0.0522906465049948	6.41056823314532e-05
0	1.09526281838599e-06	5.82288004172635e-09	2.16885254270409e-07	7.32087019864852e-09	1.32529182289678e-06	754551	0.000397508782788325	0	0.826431431525779	0.00439365877094066	0.16365094126692	0.00552396843636055
0	3.8707022946635e-05	1.62992922891735e-07	1.55744500104906e-06	6.39143761926147e-08	4.04913752467684e-05	24697	0.0120741735673537	0	0.95593253404561	0.00402537384562514	0.0384636232174742	0.00157846889129101
0	1.90178165359783e-06	6.3721936559449e-09	1.66016003113643e-07	3.44300094023781e-10	2.07451415046144e-06	482041	0.000622161268046484	0	0.916735927385605	0.00307165591255549	0.0800264500855372	0.00016596661630252
0	2.73116546492442e-06	9.92078317478666e-09	2.72060689986889e-07	1.24521977529094e-08	3.02559913583901e-06	330513	0.000907269295980395	0	0.902685829253803	0.00327894831052548	0.0899196085708312	0.0041156138648408
0	4.29078038636924e-06	1.09943379903313e-08	9.88329049106889e-08	3.4436563514838e-10	4.40095199490541e-06	227224	0.00131941730633323	0	0.97496641438859	0.0024981726687904	0.0224571649554685	7.82479871507396e-05
0	4.48773254939834e-08	1.85745684447245e-10	2.98707034387802e-08	2.5816947790083e-09	7.75154693962192e-08	12900651	2.32543713324374e-05	0	0.578946703716566	0.00239624020720055	0.385351513335958	0.0333055427402756
0	4.4163061357879e-06	1.49462482549185e-08	2.07690212391321e-07	6.54735105793894e-09	4.64548994749208e-06	215263	0.00139267954184497	0	0.950665308870616	0.00321736747336788	0.0447079241885874	0.00140939946742832
0	4.92866188428833e-07	2.02962238450427e-09	4.0292467478399e-08	1.19336649583824e-09	5.36381644787574e-07	1864344	0.000160901590538942	0	0.918872212012447	0.00378391468878111	0.0751190274125734	0.00222484588619891
0	2.47388747253228e-05	1.03226239574695e-07	9.98612042617709e-07	1.42471445356757e-08	2.58549601520508e-05	38677	0.00772658361617962	0	0.95683283129564	0.00399251203512323	0.0386236156135982	0.000551041055638431
0	4.66152226432529e-06	1.80156438333055e-08	1.43846500849605e-07	9.54974915154907e-10	4.82433938392335e-06	207282	0.00144625846507895	0	0.966250898487648	0.00373432347926038	0.0298168286685966	0.000197949364494809
0	0.000204289479565769	7.13902143735908e-07	2.97077141983933e-06	1.52322816562831e-07	0.000208126475945907	4805	0.0605347430553073	0	0.981564112097226	0.00343013612511968	0.0142738755669483	0.000731876210705747
0	9.34082643695029e-05	4.11537217351697e-07	2.55396413767628e-06	1.31440836403929e-07	9.65052065609348e-05	10362	0.0285378381017315	0	0.967909066238033	0.00426440429503506	0.0264645217464373	0.0013620077204947
0	1.28474040092104e-06	5.38257872680023e-09	1.38938392229138e-07	3.23510145907693e-09	1.43229647333605e-06	698179	0.000429596946512345	0	0.896979378807424	0.00375800599038223	0.0970039337634673	0.00225868143872605
0	2.5406914552322e-06	1.27208886675491e-08	3.14903746752974e-07	8.15726319158677e-09	2.87647335384431e-06	347648	0.000862571018832248	0	0.883266118852327	0.00442239058135129	0.109475634923618	0.00283585564270388
0	1.9696818686905e-06	9.1075139272561e-09	2.45376116676081e-07	1.32376848686864e-08	2.23740318416252e-06	446947	0.000670996487246223	0	0.880342837908209	0.00407057341820362	0.1096700489268	0.00591653974678745
0	2.07023196133385e-07	6.3224562545684e-10	1.96927342428448e-08	1.6879889407699e-09	2.29036164942456e-07	4366123	6.87084968162832e-05	0	0.903888677080311	0.00276046198038501	0.0859808940993773	0.00736996683992677
0	4.92098357495565e-08	2.56054980636981e-10	4.38753359249709e-08	3.32300831832121e-10	9.36735274869965e-08	10675375	2.81016647051269e-05	0	0.525333432718093	0.00273348284735542	0.468385648560759	0.00354743587379316
0	4.81845657827481e-05	1.5115610904181e-07	1.50180494958566e-06	3.47346481507105e-08	4.98722614895263e-05	20051	0.014850676212133	0	0.966159631499113	0.00303086534532937	0.0301130308658863	0.000696472289671587
0	7.81080210365848e-05	4.96790873840089e-07	4.31848802221492e-06	3.09094343530912e-08	8.29542093669929e-05	12055	0.0245801595488117	0	0.94157995878222	0.00598873616698902	0.052058696661308	0.000372608389483246
0	4.10414855972483e-05	1.94946471899031e-07	2.26330058785905e-06	4.55175223063615e-08	4.35452501793127e-05	22965	0.0129788976569103	0	0.942502004885623	0.00447687109607297	0.0519758315439485	0.00104529247435546
0	3.64539811910101e-05	1.34899580123945e-07	9.65242370802252e-07	7.20992257233586e-09	3.75613330645087e-05	26623	0.0112053585636191	0	0.970518834579254	0.00359144814941114	0.0256977666139943	0.000191950657340978
0	5.74287651098969e-06	2.93608666806448e-08	4.72724499922324e-07	8.26021982823552e-09	6.2532220974209e-06	159918	0.00187421395809717	0	0.918386780689959	0.00469531806534658	0.0755969470710622	0.00132095417363193
0	8.15324536554911e-07	3.95273931562173e-09	2.45033644822759e-07	3.32754423641137e-09	1.0676384649297e-06	936647	0.000320240422558293	0	0.763671002251305	0.00370232006944597	0.229509944491268	0.00311673318798088
0	1.92592667289512e-07	6.28499975451926e-10	8.7644318032121e-08	1.91090111732021e-09	2.82776386414405e-07	3536363	8.48293297119884e-05	0	0.681077616598686	0.00222260416939789	0.309942138887365	0.00675764034455057
0	1.88396320142175e-07	1.06525150996184e-09	1.72409047488909e-07	3.00272891904474e-11	3.61900646430236e-07	2763189	0.000108564320042026	0	0.520574699162612	0.00294349159215217	0.476398838160529	8.29710847069067e-05
0	1.39888381041957e-05	7.45309217837599e-08	6.88038628759416e-07	4.86584983369551e-09	1.47562735045726e-05	67768	0.00441713037036284	0	0.947992601239123	0.00505079563350901	0.0466268552521888	0.00032974787517917
0	6.83876839350333e-06	3.69578367529849e-08	3.61779110825248e-07	3.0890150176055e-09	7.24059435609917e-06	138110	0.00216982868169824	0	0.944503732313445	0.00510425455913756	0.0499653886176486	0.000426624509768793
0	2.00600683951779e-05	1.04540892540976e-07	1.457263709473e-06	4.72331019061169e-08	2.16691060990979e-05	46149	0.00647971776170742	0	0.92574508165858	0.00482442109346301	0.067250753344812	0.00217974390314528
0	2.53555253121285e-10	9.76519293022486e-13	1.68788139442197e-09	1.36207096751344e-10	2.07862026358762e-09	481088353	6.23585890369149e-07	0	0.121982479225743	0.000469792058765486	0.812020080814929	0.0655276479005624
0	1.95268339435919e-05	8.97260710167817e-08	1.07648691333327e-06	9.15564766471419e-08	2.0784603404589e-05	48113	0.00621604577353052	0	0.939485520290491	0.00431694891021933	0.0517925164304839	0.00440501436880567
0	3.58022107110073e-08	1.45842070893869e-10	4.97308106353258e-08	4.47056337002611e-09	9.01494267872531e-08	11092694	2.70444635573908e-05	0	0.397142965706241	0.00161778145564971	0.551648661645817	0.0495905911922918
0	2.53873739116552e-07	1.00798061086135e-09	8.30148615473651e-08	7.68097246798288e-09	3.45577553742761e-07	2893706	0.000103667910154259	0	0.734636079128938	0.00291680000608971	0.240220641208541	0.0222264796564316
0	0.000425747819417134	2.39207250228984e-06	9.9197643295895e-06	2.81427757381873e-07	0.000438341084006395	2281	0.123248040550242	0	0.971270626804679	0.00545710313171316	0.0226302409049223	0.000642029158685402
0	3.94448678692699e-06	1.42789791079626e-08	4.4392616422125e-07	4.85933379427908e-09	4.40755126405048e-06	226883	0.00132139448167068	0	0.894938379752856	0.00323966262727944	0.100719455685534	0.00110250193433109
0	4.33922437709157e-07	2.14027701116848e-09	1.07121392475659e-07	2.27947927189218e-09	5.45463586467877e-07	1833303	0.000163625732429562	0	0.795511283381904	0.00392377614980266	0.196385964403818	0.00417897606447542
0	1.87683057136492e-05	8.07225997292395e-08	7.47090750756843e-07	5.62900753039785e-09	1.96017480716657e-05	51016	0.00586332527708733	0	0.957481222849649	0.004118132700926	0.0381134757994754	0.000287168649949878
0	2.08080060605685e-06	7.52147671261098e-09	2.491702468461e-07	3.06354053156015e-08	2.36812773493116e-06	422275	0.000710186859525064	0	0.878669074883047	0.00317612796035667	0.10521824611515	0.0129365510414462
0	1.55348052365677e-05	6.18109766881735e-08	7.3662945233829e-07	4.29356704656946e-08	1.63761813360598e-05	61064	0.00490084610046637	0	0.948621960014605	0.00377444383521009	0.0449817596191522	0.00262183653103252
0	2.48644734913825e-07	9.48598634637991e-10	7.22411059175908e-08	7.5250596268844e-10	3.22586945428742e-07	3099939	9.67714165737155e-05	0	0.77078362418962	0.00294059833505424	0.223943054551005	0.00233272292432139
0	3.64229685142835e-05	1.65460426486689e-07	7.87192457543876e-07	2.67163383551157e-09	3.73782930321495e-05	26753	0.011151058337213	0	0.974441729667955	0.00442664480008153	0.0210601499877697	7.14755441938899e-05
0	4.28929239076641e-07	1.51837894775426e-09	4.17611379186935e-08	2.15524461655827e-09	4.74364000559647e-07	2108086	0.000142299108430999	0	0.904219625794953	0.00320087305521266	0.088036060639982	0.00454344050985224
0	7.98193532420357e-05	2.6293042167115e-07	1.11072329103663e-06	1.13215022874649e-08	8.12043284570309e-05	12315	0.0240679224960594	0	0.982944564146872	0.00323788678100182	0.0136781291359901	0.000139419936136232
0	2.11893174321446e-06	9.82945537338246e-09	4.53769581166663e-07	9.45375090696641e-09	2.59198453066147e-06	385805	0.000777294117248251	0	0.817493977355532	0.00379225078587718	0.175066469648591	0.00364730220999962
0	8.77418429611626e-07	4.9013777064047e-09	1.34180959581832e-07	1.56386405196953e-09	1.01806463095183e-06	982256	0.000305372908938839	0	0.861849437585598	0.0048144072167817	0.131800040490927	0.00153611470669343
0	5.41155225500573e-06	1.91985966057159e-08	1.70178055619788e-07	8.09826297383004e-09	5.60902717020506e-06	178284	0.00168129790272509	0	0.964793375177729	0.00342280328177015	0.0303400305357349	0.00144379100476598
0	0.000130579382255205	9.60847302837673e-07	4.76488006255965e-06	1.44913916425248e-07	0.000136450023537028	7329	0.0401111669258228	0	0.956975886631273	0.00704175256207949	0.0349203315547001	0.00106202925194749
0	3.47095763699379e-06	1.72321373112773e-08	2.42560159647914e-07	8.74160254856831e-09	3.73949153650155e-06	267416	0.00112122052057162	0	0.928189729302347	0.00460814983616695	0.0648644761674843	0.00233764469400202
0	2.73634705252204e-05	9.06919298442464e-08	1.03470532942297e-06	2.98963763709199e-08	2.85187641608586e-05	35065	0.00851925496740147	0	0.959490052615121	0.00318007923950362	0.0362815626787603	0.00104830546661458
0	3.359443357684e-05	1.93884454590572e-07	1.47555270043677e-06	1.1771254735716e-08	3.52756419866031e-05	28348	0.0105270776101568	0	0.952340813233065	0.00549627005127802	0.0418292231505568	0.000333693565100432
0	5.69208699051853e-09	2.28696986839188e-11	6.90734692480909e-09	2.86177136662941e-10	1.29084807506745e-08	77468450	3.87253673728161e-06	0	0.440957158356619	0.00177168011678863	0.535101462226542	0.0221696993000503
0	1.61554829073122e-06	1.01769566404536e-08	5.6196829150491e-07	6.5579365207226e-09	2.19425147539731e-06	455736	0.000658059548615531	0	0.736263964657332	0.00463800833886226	0.256109337423667	0.0029886895801381
0	3.99755413252444e-09	2.02527526820094e-11	1.09218580342834e-08	7.51282311131363e-11	1.5014793150603e-08	66600984	4.5044278482731e-06	0	0.266241039248942	0.00134885325950668	0.727406493365164	0.00500361412638702
0	2.62471887126558e-05	1.52586402974109e-07	1.12631708821935e-06	1.41432098975569e-09	2.75275065248391e-05	36327	0.0082243590001071	0	0.953489510173108	0.00554305210449862	0.0409160592588738	5.13784635190079e-05
0	8.03349164704672e-05	3.1748884303061e-07	3.1124638860712e-06	1.95343363612663e-07	8.39602125631817e-05	11910	0.0248745223369393	0	0.956821261142159	0.0037814201910422	0.0370707004073984	0.00232661825940071
0	0.000140742225032622	5.20802354369871e-07	2.45124391791443e-06	9.67962900648649e-08	0.000143811067594971	6954	0.0422288597513201	0	0.978660595365356	0.00362143444923625	0.0170448906256513	0.00067307955975601
0	0.000209208721432945	4.7371124896602e-07	3.05422153847624e-06	1.03748519747095e-07	0.000212840402740135	4698	0.0618626545198037	0	0.982937068054586	0.00222566412611234	0.0143498203308949	0.000487447488406448
0	6.56325742808979e-07	2.53403013810843e-09	9.12166370229208e-08	5.5112197549992e-09	7.55587629725007e-07	1323473	0.000226650685402174	0	0.868629550020354	0.00335372104891484	0.120722777126617	0.00729395180411435
0	1.95221303791149e-08	9.99497221488138e-11	1.60936609031229e-08	1.26366174850988e-10	3.58421071792376e-08	27900145	1.07525745298709e-05	0	0.544670275145641	0.00278861177578064	0.449015478432739	0.00352563464583882
0	9.31902999419226e-06	3.88524890421892e-08	4.43556398479408e-07	1.31415635958831e-09	9.80275303807344e-06	102012	0.00293652029057634	0	0.950654368012493	0.00396342628354381	0.0452481457766666	0.000134059927296361
0	6.16960257857892e-06	3.56293635593714e-08	3.16176162448442e-07	6.62711914351675e-09	6.52803522373025e-06	153185	0.00195650051220542	0	0.945093334691519	0.00545790001712216	0.0484335870767212	0.00101517821463743
0	3.25632942054421e-07	1.38906393555382e-09	9.18358975237862e-08	2.11187372778798e-09	4.20969777241549e-07	2375467	0.000126282985395187	0	0.773530451967756	0.00329967615408359	0.2181531845957	0.00501668728246067
0	2.68889608607937e-06	1.23272457739181e-08	2.28047094441488e-07	7.73257092466464e-09	2.93700299721944e-06	340483	0.000880714136518357	0	0.915523780065951	0.00419721933739554	0.0776461905750141	0.00263281002163952
0	1.10363615926333e-07	4.59356001950919e-10	5.15813747336234e-08	1.85615005252919e-09	1.64260496714436e-07	6087891	4.92769389297543e-05	0	0.671881664391882	0.00279650927118223	0.314021787133011	0.0113000392039242
0	4.15423769667562e-06	1.72846823952357e-08	5.67425260438983e-07	2.29826038659705e-08	4.76193024337581e-06	209999	0.00142756253622012	0	0.872385248073397	0.00362976387973763	0.11915866706118	0.00482632098568454
0	1.35719774476941e-05	7.06126623999398e-08	6.9039526165959e-07	2.42794543879371e-08	1.43572648261416e-05	69651	0.00429794764083469	0	0.945303831338569	0.00491825311123112	0.0480868236408459	0.00169109190935375
0	9.22422540654784e-07	4.24712856878364e-09	1.46799497573487e-07	2.7992289695728e-09	1.07626839576663e-06	929136	0.000322828572105971	0	0.857056236421159	0.0039461611857128	0.136396737236646	0.00260086515648256
0	3.09286877133442e-05	1.34288616286779e-07	8.28812353264749e-07	1.1088111240181e-12	3.18917897917069e-05	31356	0.00952206478610718	0	0.969800939845242	0.00421075822849238	0.0259882671583479	3.4767917738704e-08
0	0.000122363059314999	6.09127349790083e-07	3.05085357907912e-06	6.91778571415334e-08	0.00012609221810101	7931	0.0371234326393796	0	0.970425147228171	0.00483080842706822	0.0241954152684914	0.000548629076269532
0	5.15822340812209e-08	4.2552794018399e-10	5.48208300452577e-08	6.08606367009536e-10	1.07437198433672e-07	9307763	3.22306418544249e-05	0	0.480115219246581	0.00396071329472255	0.510259303523278	0.00566476393541915
0	0.000352621235553098	1.03383739747225e-06	3.63494828431071e-06	2.52273277867516e-07	0.000357542294512748	2797	0.101727557312662	0	0.986236428430497	0.00289151077603601	0.0101664847490682	0.000705576044398633
0	6.07502722563615e-08	2.17888625439258e-10	1.94883762583441e-08	1.32933868036025e-09	8.17858758205051e-08	12227050	2.45354627622651e-05	0	0.742796621628039	0.00266413513645628	0.238285352609234	0.0162538906262708
0	0.000371384588851087	1.79263393420215e-06	8.70835038950276e-06	2.33431147134977e-07	0.000382119004321927	2617	0.108328608198645	0	0.971908187372444	0.00469129751183978	0.0227896291234083	0.000610885992308084
0	6.38212582364551e-05	2.67257424604638e-07	1.34621433927637e-06	1.64012903779862e-08	6.54511312907141e-05	15279	0.0194444517750654	0	0.975097862754738	0.00408331253156743	0.0205682363731331	0.000250588340561091
0	3.79971860224616e-06	1.73745044838502e-08	2.17190960468457e-07	2.62824099932417e-09	4.03691230819779e-06	247714	0.00121034308022649	0	0.941243780433387	0.0043039093141973	0.053801257963272	0.000651052289143605
0	6.07354062107226e-06	3.41994097461691e-08	8.88973238735759e-07	1.28448960592497e-09	6.99799775916012e-06	142898	0.00209720446077588	0	0.867896908529618	0.0048870278218371	0.127032512631506	0.000183551017038213
0	3.11958908497928e-08	1.03880090507513e-10	2.21072733075678e-08	5.93712981596435e-10	5.40007572294646e-08	18518259	1.62000963801479e-05	0	0.577693581540581	0.00192367840447305	0.409388209384319	0.0109945306706271
0	4.05998242412964e-06	1.42545897458526e-08	3.67457215061769e-07	7.26533662726822e-09	4.44895956556453e-06	224772	0.00133380053497156	0	0.912568964562947	0.00320402771384679	0.0825939659928427	0.00163304173036383
0	2.47593747929404e-07	1.10884147686954e-09	4.01925548141092e-08	4.53441380501147e-10	2.89348585600883e-07	3456039	8.68008208467774e-05	0	0.855693652053738	0.00383219940255395	0.13890703744289	0.00156711110081805
0	4.14211367725275e-05	1.19232603025531e-07	1.28047056795416e-06	6.71544057054703e-08	4.28879943492126e-05	23317	0.0127842524436789	0	0.96579794418127	0.00278009277036104	0.0298561540912362	0.00156580895713309
0	4.01669603602631e-06	1.2724542447026e-08	1.57396958559354e-07	2.30806002196945e-09	4.18912559705466e-06	238713	0.0012559509440534	0	0.95883877027951	0.00303751753253054	0.0375727475609752	0.000550964626983787
0	9.00174207350847e-07	4.42107065295722e-09	1.28414383941141e-07	3.63424466557458e-09	1.03664390661052e-06	964651	0.000310944979765693	0	0.868354313000417	0.00426479201272946	0.123875115767587	0.00350577921926667
0	3.99220495243026e-07	1.61119036439856e-09	1.18038563515371e-07	2.52095156267376e-09	5.2139120068547e-07	1917946	0.000156405168408313	0	0.765683223495474	0.00309017559613652	0.226391552753838	0.00483504815455167
0	9.99449838042869e-06	4.07574380329901e-08	6.82844914551323e-07	5.36557522287313e-10	1.07186372905353e-05	93295	0.0032104438890812	0	0.932441140559348	0.00380248318216528	0.0637063178874692	5.00583710170975e-05
0	1.24793749196112e-06	7.84244027659711e-09	3.67100377351568e-07	4.74342664779673e-09	1.62762373623708e-06	614393	0.000488168325285754	0	0.766723576326207	0.00481833737244957	0.225543760009467	0.00291432629187573
0	2.5373616080577e-09	7.45087762371545e-12	2.205434532959e-09	1.70799846458445e-11	4.76732700328626e-09	209761151	1.43019707743441e-06	0	0.532239891727297	0.00156290466724421	0.462614486364944	0.00358271724051459
0	1.07337186040786e-06	6.49819172596359e-09	2.23802279279301e-07	3.11878832340228e-09	1.30679111973653e-06	765233	0.000391960755384502	0	0.821379824362651	0.00497263229587428	0.171260942853991	0.00238660048748347
0	2.02643975622974e-05	8.73236789424934e-08	8.26863917823565e-07	2.77024812354051e-08	2.12062876402989e-05	47156	0.00634175936924364	0	0.955584395817985	0.00411782016841788	0.038991450641849	0.00130633337174779
0	2.08096480256772e-05	9.34444869125966e-08	1.23829336034346e-06	4.38136502643368e-08	2.21851995231976e-05	45075	0.00663353401193889	0	0.937996884090131	0.00421201922547002	0.0558161921892412	0.00197490449515785
0	3.4827425360247e-05	1.29743007858263e-07	6.19576192366497e-07	1.82036794579596e-08	3.55949482399297e-05	28094	0.0106218598965228	0	0.978437308729621	0.00364498374836011	0.017406295640331	0.000511411881687724
0	1.95227591323347e-05	6.5257164438133e-08	6.63563583545534e-07	2.28451782219478e-08	2.02744250585403e-05	49323	0.00606392889371654	0	0.96292541346868	0.00321869371139797	0.0327290949868893	0.00112679783303274
0	5.0050103461797e-08	3.01293876625106e-10	3.26031488722401e-08	6.14013037460953e-10	8.35685592481232e-08	11966223	2.50702545689929e-05	0	0.598910689763041	0.00360534965943993	0.390136543762088	0.00734741681543041
0	1.12380666948931e-05	5.03079908645719e-08	5.7882135041407e-07	3.47937071560786e-08	1.19019897433278e-05	84020	0.00356425109509095	0	0.944217474325508	0.00422685550479274	0.0486323180322477	0.00292335213745111
0	1.37240172450038e-06	5.44902264708487e-09	1.15056801611995e-07	1.4447679620411e-09	1.4943523167215e-06	669186	0.000448205555829029	0	0.918392342383708	0.00364641094747966	0.0769944278364165	0.00096681883239611
0	2.01238160361613e-05	6.19877298164295e-08	6.69696118438642e-07	3.21327610019935e-08	2.08876326454184e-05	47875	0.00624676258073353	0	0.963432112091238	0.00296767617799072	0.0320618487411754	0.00153836298959622
0	1.65891235609837e-07	5.18860150635388e-10	4.30685411692904e-08	2.34559469792346e-09	2.11824231627686e-07	4720895	6.3545257126485e-05	0	0.783155139216633	0.00244948439868469	0.203322069615671	0.0110733067690112
0	2.21894562450926e-05	6.61290186867564e-08	6.11717792826789e-07	1.17084047305088e-08	2.28790114613367e-05	43708	0.00684028000710246	0	0.969860795016894	0.00289037919310929	0.0267370727035359	0.000511753086460703
0	0.000211165040258408	7.96284162710355e-07	3.39307547498761e-06	7.24621056682748e-08	0.000215426862001774	4642	0.0625904641720832	0	0.980216850843182	0.00369630860010298	0.0157504753281866	0.000336365228527899
0	5.5691380473832e-06	1.88483431017e-08	2.1766869853045e-07	2.00784589140772e-09	5.80766293490675e-06	172186	0.00174078700944347	0	0.958929281847624	0.00324542648444915	0.037479568110291	0.000345723557636177
0	6.60763448776824e-06	2.70287408387707e-08	2.65816038407196e-07	6.01799931802276e-09	6.90649726633223e-06	144791	0.00206981131507278	0	0.956727300824271	0.00391352371491267	0.0384878221414775	0.000871353319338774
0	5.04759904878709e-06	3.35254912826834e-08	3.79313015231636e-07	8.63923755033731e-10	5.46130147905645e-06	183107	0.0016370534813549	0	0.924248380746629	0.00613873660175149	0.0694546925648152	0.000158190086803813
0	4.10508913613145e-07	1.5970929603889e-09	5.17585537703287e-08	2.25547839651768e-09	4.6612003874038e-07	2145370	0.00013982626761988	0	0.88069355422368	0.00342635550427054	0.111041254330533	0.00483883594151579
0	3.76309679519243e-05	1.23827805612279e-07	7.67150113817153e-07	9.82693466170109e-10	3.85229285648199e-05	25959	0.0114905744158834	0	0.976845981182486	0.00321439231713453	0.0199141171867638	2.55093136160871e-05
0	4.66070388349844e-05	1.39086506365261e-07	9.75298819177193e-07	3.77647188147285e-09	4.77252006324083e-05	20953	0.0142158881524795	0	0.976570830869077	0.00291431999283861	0.0204357196251346	7.91295129497768e-05
0	0.000216314044887954	1.07678938980306e-06	5.75885201944207e-06	8.61852544047374e-10	0.000223150548149743	4481	0.0647605020760371	0	0.969363717371639	0.00482539433011156	0.0258070260960221	3.86220222712173e-06
0	1.07921119607938e-06	5.10103468171637e-09	2.03758257377253e-07	4.59049228520534e-09	1.29266098042356e-06	773598	0.00038772336064874	0	0.834875665331652	0.00394615042843248	0.157626988408429	0.00355119583148646
0	1.21679376218704e-07	4.53699979844119e-10	1.82012939105619e-08	9.23031832679383e-10	1.4125740194179e-07	7079275	4.23763256512943e-05	0	0.861401771135836	0.00321186694365993	0.128851965704866	0.00653439621563867
0	0.000205598604366521	1.22833583802342e-06	4.04752302392197e-06	3.93910960241946e-09	0.000210878402338069	4742	0.0613101871444343	0	0.974962832072848	0.00582485368062594	0.0191936347157695	1.86795307568031e-05
0	4.10470142090314e-06	1.24769784583074e-08	4.01547710632615e-07	1.35628246622239e-08	4.53228893465628e-06	220639	0.00135876580235827	0	0.90565749008551	0.00275290888074275	0.0885971120601267	0.0029924889736211
0	4.59205660024578e-06	2.41704516467327e-08	4.55024618150751e-07	1.16336139239029e-08	5.08288528396716e-06	196739	0.00152370743785146	0	0.903435026308857	0.00475526207978233	0.0895209300878825	0.00228878152347813
0	9.42219619031963e-06	3.401372073288e-08	4.50490971558119e-07	4.80456082376585e-09	9.9115054434344e-06	100893	0.00296904999607039	0	0.950632196500594	0.00343174111410204	0.0454513165662977	0.000484745819006586
0	5.03040956386276e-06	1.45929880745385e-08	2.295973694151e-07	8.75357296198934e-10	5.2754752786486e-06	189556	0.00158139503325438	0	0.953546230085147	0.00276619400219741	0.0435216463518174	0.000165929560838198
0	2.13352599428617e-07	4.81614609731476e-10	2.62529210471598e-08	5.74224265442803e-10	2.40661359350951e-07	4155216	7.21958102559705e-05	0	0.886526195995967	0.00200121287036008	0.109086565113578	0.002386026020095
0	8.202088151283e-07	3.26812149483707e-09	1.15795171777519e-07	5.250321836282e-10	9.39797140584285e-07	1064059	0.000281899533512764	0	0.872750915818243	0.00347747546114604	0.123212943280001	0.00055866544060964
0	5.29688767146199e-07	1.87766768914118e-09	1.36651294586477e-07	1.78695285107422e-09	6.70004682272891e-07	1492527	0.000200981272582723	0	0.790574724566564	0.00280246950330477	0.203955730761325	0.00266707516880666
0	1.51693351420991e-05	5.78883779721929e-08	4.74185318080695e-07	5.21535459526873e-09	1.57066241927472e-05	63667	0.004700940093044	0	0.965792200535602	0.0036856027916504	0.030190148580728	0.000332048092019481
0	1.90021515226116e-05	8.40535557441557e-08	3.27973938479884e-07	1.03090816823783e-08	1.9424488098518e-05	51481	0.00581045664766267	0	0.978257518357014	0.00432719541013638	0.0168845601910563	0.000530726041792826
0	1.07066914441682e-05	3.72345196229152e-08	3.96589890280075e-07	7.44122870225942e-10	1.11412599769415e-05	89756	0.0033368170229352	0	0.960994669034506	0.00334203848577071	0.0355965026487919	6.67898309316915e-05
0	2.62166336304189e-06	9.13984015092931e-09	3.30483588564103e-07	2.63052492103629e-08	2.98759204096728e-06	334718	0.000895877413144563	0	0.877517186781995	0.00305926646797805	0.11061871367722	0.00880483307280674
0	6.3547180362982e-06	2.31039812470163e-08	3.1818580843309e-07	1.35252724790452e-08	6.70953309845735e-06	149042	0.00201084222463821	0	0.947117771541997	0.00344345588701669	0.0474229434096163	0.00201582916136965
0	0.000121980626729708	4.42279202610291e-07	3.00484401355868e-06	2.18911729640334e-07	0.000125646661675518	7959	0.0369947030805289	0	0.970822663356733	0.00352002350649376	0.0239150326279156	0.00174228050885803
0	4.66635374119149e-06	2.24799740085649e-08	5.40657382434265e-07	4.88041658943332e-08	5.27829526352865e-06	189455	0.00158223969497806	0	0.884064552704074	0.00425894590700418	0.102430302861236	0.0092461985276865
0	1.27856053325483e-05	5.66464510065885e-08	8.02315419431254e-07	1.13217190853421e-08	1.36558889220715e-05	73228	0.00408841423437523	0	0.936270454857275	0.00414813355101572	0.0587523393028266	0.000829072288882144
0	0.00010465300003048	4.2618570071258e-07	2.67045597557622e-06	4.13649111177123e-08	0.000107791006617887	9277	0.0318217295230661	0	0.970888048216021	0.00395381501745675	0.024774385724431	0.00038375104209156
0	8.48574398049969e-05	5.36081687245798e-07	3.01250288516645e-06	2.16755645780925e-08	8.84276999419872e-05	11309	0.0261806676743385	0	0.959625093275833	0.00606237284920328	0.0340674119890351	0.000245121885928422
0	4.61732272030914e-05	1.27196046458748e-07	8.67741476836353e-07	3.05179249708662e-08	4.71986826513574e-05	21187	0.0140601585442913	0	0.978273642596326	0.0026949067074246	0.0183848664431188	0.00064658425313039
0	5.73649240253452e-07	1.98236982492543e-09	6.87043484323932e-08	1.36166569164101e-11	6.44349575167687e-07	1551953	0.000193286252614278	0	0.890276431243342	0.00307654400859896	0.106625892341922	2.11324061366324e-05
0	3.2331260459392e-09	1.1451703513141e-11	9.08255741302529e-09	7.07955749181776e-10	1.30350909116594e-08	76715997	3.91051964288014e-06	0	0.248032489213197	0.000878528856511301	0.696777450543231	0.0543115313870604
0	5.12772342579479e-05	2.21347234419793e-07	1.17211441156579e-06	1.6051789346778e-10	5.2670856421827e-05	18986	0.0156774816426606	0	0.973540924553839	0.00420246127473382	0.0222535666057646	3.04756566292058e-06
0	5.18268547907467e-06	1.85721015120538e-08	4.89625318263585e-07	1.82187213719482e-08	5.70910162022226e-06	175159	0.00171126948095424	0	0.907793524066385	0.00325306900235747	0.0857622356080121	0.0031911713232456
0	5.41038117310574e-05	1.91391288595319e-07	1.19893583277639e-06	2.3067512598412e-08	5.55172063650275e-05	18012	0.0165176862174817	0	0.974541322834636	0.0034474229005133	0.0215957522230738	0.000415502041776784
0	9.86219492011406e-06	3.73712501885115e-08	4.25640096521914e-07	1.52234587679574e-08	1.03404297255924e-05	96708	0.00309733827641678	0	0.953750973782573	0.00361409063068415	0.0411627086898004	0.00147222689694216
0	6.99017280713688e-06	1.90498935296542e-08	2.65517457337958e-07	6.16906916616624e-09	7.28090922717066e-06	137345	0.00218189691476467	0	0.960068665744545	0.00261641684235871	0.0364676236241359	0.000847293788960411
0	4.11446186279433e-05	1.50956258212557e-07	9.82915796117562e-07	1.95275472968803e-09	4.22804434370031e-05	23652	0.0126042932321968	0	0.97313592959941	0.00357035655119082	0.0232475280819153	4.61857674836733e-05
0	1.25688890481394e-05	5.54007906853159e-08	6.77912569575092e-07	3.29044910694059e-08	1.33351068994693e-05	74990	0.00399256716918717	0	0.942541304160051	0.00415450667947183	0.0508366805520001	0.00246750860847733
0	9.71473573971506e-06	3.20428785626645e-08	3.66334369118738e-07	3.17093545698913e-08	1.01448223419664e-05	98572	0.00303883550425688	0	0.957605309609795	0.00315854506688716	0.0361104765337598	0.00312566878955765
0	2.05313316029419e-05	9.07601939689312e-08	1.21568761652537e-06	2.4813189945298e-08	2.18625926033815e-05	45740	0.00653738717307306	0	0.939107816506918	0.00415139208855282	0.055605830405372	0.00113496099915708
0	8.03156006783179e-06	3.92236230201953e-08	6.46366909610591e-07	6.74735949791092e-10	8.71782533641237e-06	114708	0.00261194192931691	0	0.921280222750712	0.00449924396355673	0.074143136007883	7.73972778478221e-05
0	1.75697760246423e-07	7.50705317676312e-10	2.19732802199374e-08	6.53214632028266e-11	1.9848706724724e-07	5038112	5.95443532421802e-05	0	0.885184927578029	0.0037821371844908	0.110703838414656	0.000329096822824536
0	6.43327734633664e-05	2.87280680249904e-07	1.59268817631649e-06	3.32482853615488e-08	6.62459906052944e-05	15095	0.0196782604064685	0	0.971119502864298	0.00433657460059091	0.0240420312499516	0.000501891285159401
0	3.64791086777198e-07	1.34256118001279e-09	6.62205347911507e-08	2.22780787783131e-09	4.34581990626193e-07	2301062	0.000130366127116588	0	0.839406819991706	0.00308931619112492	0.152377540301965	0.00512632351520422
0	0.000226923218465182	7.53264655176593e-07	2.14081286066715e-06	1.59795793329626e-07	0.000229977091774356	4348	0.0666743112712459	0	0.986720967355437	0.0032753899502115	0.00930880916942644	0.000694833524925217
0	1.53511494764527e-06	4.74016745356559e-09	6.59643929648356e-08	1.01402523482016e-09	1.60683353329849e-06	622342	0.000481934279639384	0	0.955366511734418	0.0029500053087858	0.0410524124608133	0.000631070495982609
0	1.33562614556357e-06	7.37765639431655e-09	3.0090179825388e-07	5.88117621613515e-09	1.6497867764279e-06	606139	0.000494813980353559	0	0.809575009720621	0.00447188479125196	0.182388295598652	0.00356480988947493
0	9.53776644386856e-07	3.42400593874422e-09	1.48204313675698e-07	1.06804669994773e-09	1.10647301070125e-06	903773	0.000331887000171838	0	0.861997206585621	0.00309452278151295	0.133942999280001	0.000965271352864575
0	9.5379700665373e-06	5.33293731340046e-08	4.38208460508395e-07	3.51950129567127e-09	1.00330274014754e-05	99671	0.0030053980419783	0	0.950657232844269	0.00531538198790949	0.0436765936116108	0.000350791556211011
0	3.49998957882847e-08	1.56511852662866e-10	2.04616267462245e-08	4.56729502052764e-10	5.60747638892248e-08	17833334	1.68222881662405e-05	0	0.624164835672365	0.00279112816189568	0.364899026354284	0.0081450098114551
0	3.00041312385866e-05	1.51953149018398e-07	2.38984073337492e-06	3.87254566670773e-08	3.2584650577647e-05	30689	0.00972792902299069	0	0.920805677111338	0.00466333523068796	0.0733425306396979	0.00118845701827605
0	3.26318953406333e-08	1.51061811832624e-10	1.29722566074109e-08	8.59679413988559e-11	4.58411817012757e-08	21814446	1.37522602700058e-05	0	0.71184673103061	0.00329532979356901	0.282982596128186	0.00187534304763491
0	1.19930268948339e-05	6.28261674628139e-08	8.36015327248861e-07	3.39710982025927e-08	1.29258394877482e-05	77364	0.00387026804030466	0	0.927833500191733	0.00486050964212915	0.0646778360539972	0.00262815411214044
0	2.16329102048328e-06	6.86559259510008e-09	1.37875301346044e-07	1.41278231345063e-09	2.30944469673787e-06	433005	0.000692594254847356	0	0.936714797084754	0.0029728326488172	0.0597006291342655	0.000611741132163162
0	1.36729549956514e-08	6.11780480120113e-11	1.49724761976502e-08	1.04250300905477e-10	2.88108595422191e-08	34709135	8.64322065230461e-06	0	0.474576434473093	0.00212343709920774	0.519681690707967	0.00361843771973237
0	1.1225809409768e-07	7.34726210527404e-10	9.77477223873957e-08	1.09177954223452e-09	2.11832322237838e-07	4720715	6.35476841635008e-05	0	0.52993845751094	0.00346843296983961	0.461439129566111	0.00515397995310986
0	4.34570301653409e-09	1.70994469962502e-11	1.06596587657447e-08	1.22880354177375e-10	1.51453415834525e-08	66026903	4.54359217694211e-06	0	0.286933311644957	0.00112902352858999	0.703824255597596	0.00811340922885704
0	9.24812864717423e-08	4.34705207876452e-10	4.90519062877692e-08	1.70809045760847e-10	1.42138707013149e-07	7035381	4.2640705995467e-05	0	0.650641112580173	0.00305831688644979	0.345098863768555	0.00120170676482266
0	2.32992099332258e-07	9.91351602603162e-10	1.32564956563602e-07	7.12656167253048e-10	3.67261063665717e-07	2722859	0.000110172269919717	0	0.634404575880467	0.00269931038348649	0.36095565165673	0.00194046207931727
0	8.81269950365434e-07	3.40131725154524e-09	1.48719534954451e-07	7.45567619305095e-10	1.03413637019073e-06	966990	0.000310192951680222	0	0.852179631012198	0.00328904131949049	0.143810370896269	0.000720956772043114
0	1.83103753958472e-07	1.08699624618274e-09	7.60869044101398e-08	7.17919169632056e-10	2.60995573784426e-07	3831483	7.82956170959359e-05	0	0.701558847544707	0.00416480720504695	0.291525650442582	0.0027506948076638
0	4.39418622129721e-05	1.82295684506951e-07	1.54146461535141e-06	3.10136253818692e-09	4.56687238753686e-05	21897	0.0136074994572294	0	0.962187214446604	0.00399169648366882	0.0337531790806793	6.79099890474416e-05
0	2.18951984646886e-05	9.05089213380628e-08	1.41286075810481e-06	7.00821073359248e-08	2.34686502514674e-05	42610	0.0070159501890088	0	0.932955164872321	0.00385658827279186	0.0602020458341644	0.00298620102072308
0	7.87406871312575e-05	4.37532508858099e-07	3.36665852347115e-06	1.59383586198763e-08	8.25608165222066e-05	12112	0.0244650262711564	0	0.95372951053698	0.00529951770450835	0.0407779218434159	0.000193049915096096
0	6.79023832404852e-06	2.58303269474853e-08	4.20116772981391e-07	1.05903311098145e-08	7.24677575508721e-06	137992	0.00217167908928884	0	0.937001302859661	0.00356438888416721	0.0579729230184154	0.00146138523775626
0	1.96844025121194e-05	1.31342077180586e-07	1.28220508680372e-06	2.70684907827104e-09	2.11006565251819e-05	47392	0.00631026983575833	0	0.93288104512898	0.00622454931787739	0.0607661228584764	0.000128282694665952
0	7.09514627109165e-06	2.76619593590062e-08	2.47498945203566e-07	7.03711516584166e-09	7.37734429082006e-06	135550	0.00221076410442256	0	0.961748020886112	0.00374958227087587	0.0335485149461628	0.000953881896849825
0	2.45430274751692e-06	1.29841751959259e-08	4.77488286698071e-07	5.65350802901093e-09	2.95042871743993e-06	338934	0.00088473830905289	0	0.831846142565514	0.00440077576495127	0.161836916742183	0.00191616492735213
0	1.82771664539605e-05	9.81819531925545e-08	1.30824412027298e-06	9.00969571770115e-09	1.96926022231438e-05	50780	0.00589042187337774	0	0.928123477377726	0.00498572774080441	0.0664332781137203	0.000457516767749083
0	2.78157324978189e-06	1.40691384636363e-08	2.69969079140029e-07	2.42481535847118e-09	3.06803628274403e-06	325941	0.00091998884726685	0	0.906629841839443	0.00458571449847816	0.0879940959819974	0.000790347680081032
0	7.84064154780661e-05	2.10548538197751e-07	1.20288852347235e-06	5.46528428271618e-08	7.98745053825634e-05	12520	0.0236784683503349	0	0.981620043874253	0.00263599176219392	0.0150597304823491	0.000684233881204008
0	5.59155968070184e-07	1.83029849836254e-09	4.56964950877903e-08	4.44907720176654e-10	6.07127669376514e-07	1647100	0.000182121769921273	0	0.920985809532295	0.00301468470419435	0.075266698246051	0.0007328075174593
0	4.41145296447102e-05	1.2625974518029e-07	7.04037356045606e-07	4.91240534671373e-09	4.49497391512828e-05	22247	0.0133947065254	0	0.981419035519614	0.00280890940780212	0.0156627684462439	0.000109286626340156
0	4.72626431940621e-06	2.27119457870526e-08	2.74968570253213e-07	7.0916936561157e-09	5.03103652910259e-06	198766	0.00150817631277422	0	0.939421586797593	0.00451436710023328	0.0546544571208391	0.00140958898133476
0	0.000149215923946782	6.76877935617465e-07	3.56029715319661e-06	1.10194315485382e-08	0.000153464118467145	6516	0.0449988827310662	0	0.972317994832961	0.00441065926275385	0.0231995412918547	7.18046124306077e-05
0	7.68534759437754e-05	3.71861289661454e-07	2.7277846346231e-06	8.02987130637097e-09	7.99611517393664e-05	12506	0.0237038484598985	0	0.961135179671743	0.0046505244305827	0.0341138737410177	0.000100422156656077
0	3.00671277480975e-06	1.38818053849595e-08	1.25377590847162e-07	6.06982784703874e-09	3.15204199888891e-06	317255	0.00094516713785342	0	0.953893627010558	0.0044040673918218	0.0397766244521351	0.00192568114548548
0	3.99576588928524e-06	2.17380789477112e-08	3.16581907755071e-07	1.80641032000041e-09	4.33589228630802e-06	230633	0.00129992487064412	0	0.921555616568972	0.00501351913569353	0.0730142463997042	0.000416617895630094
0	4.41238554303631e-06	2.01678190197768e-08	1.0905559375949e-07	8.93213951214144e-10	4.54250216976679e-06	220143	0.00136182561885245	0	0.97135573702166	0.0044398039375757	0.0240078242527485	0.000196634788015963
0	5.80921526046777e-07	2.13010882398698e-09	1.05015796174613e-07	1.75332472395232e-09	6.8982075576933e-07	1449652	0.000206924886198889	0	0.842134019871435	0.00308791639882066	0.152236353134219	0.0025417105955255
0	6.23758285125755e-06	2.22443293584145e-08	5.86505899859764e-07	2.68149212714851e-08	6.87314800174721e-06	145494	0.00205982712496167	0	0.907529250013517	0.00323641064513085	0.0853329361903264	0.00390140315102607
0	2.99589902720249e-05	1.63822867810638e-07	1.47832661410905e-06	6.53715218681966e-08	3.16665112758128e-05	31579	0.00945512037676621	0	0.946078019491459	0.005173379106519	0.0466842274235057	0.00206437397851679
0	5.16215815843941e-07	1.82912328862964e-09	5.55047063654187e-08	5.93730643829376e-10	5.74143376141819e-07	1741725	0.000172228229313287	0	0.899106107106652	0.00318583016827809	0.0966739470868833	0.00103411563818637
0	1.39399690586234e-06	8.61223865342426e-09	3.35367988747903e-07	6.57701930439916e-09	1.74455415256807e-06	573212	0.000523229769836653	0	0.799056253891752	0.00493664162889219	0.192237075733204	0.00377002874615126
0	3.09466548750057e-06	1.35222766607923e-08	2.04400478056604e-07	2.56118767763898e-09	3.31514942989561e-06	301646	0.000994052080061758	0	0.933492004792683	0.00407893428237354	0.0616564901157534	0.000772570809189625
0	8.56539722795277e-05	4.08030440373486e-07	2.53534836152138e-06	2.94121368309262e-08	8.86267632182535e-05	11283	0.0262388265864194	0	0.966457187075591	0.004603919014493	0.0286070287287577	0.000331865181158602
0	3.29999649832561e-05	1.38578589728977e-07	1.50745731172054e-06	1.29373782614881e-08	3.46589382629672e-05	28853	0.0103439907813854	0	0.952134330627098	0.0039983506903051	0.0434940418625359	0.000373276820060918
0	3.89356539978166e-05	1.77682016467482e-07	1.218548683513e-06	2.42947592181761e-09	4.03343141737189e-05	24793	0.0120276211822071	0	0.965323318257544	0.0044052321232539	0.0302112161437712	6.02334754312151e-05
0	2.24778967787352e-07	8.79756640420225e-10	6.39060297112026e-08	2.34709943439868e-09	2.91911853573373e-07	3425692	8.75697343957205e-05	0	0.770023433566574	0.00301377497916197	0.218922352514676	0.00804043893958805
0	0.000122656591867503	5.29946127888234e-07	2.11393305711102e-06	1.53546909499408e-08	0.000125315825743452	7980	0.0368991073146909	0	0.978779744216878	0.00422888429888452	0.0168688435364795	0.000122527947757972
0	3.10945165356926e-07	1.19821296318801e-09	6.86415010632408e-08	1.33075633939134e-09	3.82115635722746e-07	2617009	0.000114628142299011	0	0.813746249270313	0.00313573392756272	0.17963541568617	0.00348260111595357
0	1.51019610648588e-07	5.4815304117879e-10	3.55481886317219e-08	2.52980870673426e-10	1.87368933192163e-07	5337064	5.6209105423366e-05	0	0.806001336911627	0.00292552789750163	0.189722960077188	0.00135017511368319
0	1.40749074177352e-05	6.95891827413971e-08	6.14784416140454e-07	1.63437565332328e-09	1.47609153922704e-05	67746	0.00441851680504513	0	0.953525377234097	0.00471442189675023	0.0416494776782196	0.000110723190932937
0	9.24031084170974e-07	3.29046562966953e-09	9.45015040052578e-08	3.84306166519307e-10	1.02220735997242e-06	978275	0.000306615348624195	0	0.903956594673614	0.00321898056942019	0.0924484676062276	0.000375957150738649
0	5.28059201734656e-05	2.06590060099285e-07	1.12433354143002e-06	9.83262439674392e-08	5.42351700189623e-05	18438	0.0161393346790188	0	0.97364717682277	0.00380915299107673	0.0207307092618483	0.00181296092430541
0	6.64760118285737e-06	3.72175291889066e-08	4.95612060102951e-07	1.55104777838232e-08	7.19594124993305e-06	138967	0.00215646163071781	0	0.923798701513748	0.00517201682118414	0.0688738335805009	0.00215544808456676
0	6.29028182666361e-08	2.93131027343998e-10	1.54985067361094e-08	4.96500623799216e-11	7.87441060924695e-08	12699363	2.36229537406984e-05	0	0.798825732973197	0.00372257736978781	0.196821165483922	0.000630524173093251
0	4.41666013100978e-05	1.7002629843908e-07	1.40858856994897e-06	8.26092500228070e-09	4.57534771034881e-05	21856	0.0136325802694308	0	0.965316826308063	0.00371613938880545	0.0307864813588471	0.000180552944284335
0	2.49062079817834e-05	1.03606706104655e-07	1.0210479615732e-06	1.34999307132165e-08	2.60443625801744e-05	38396	0.00778296517573496	0	0.956299387443736	0.00397808569074073	0.0392041831866696	0.000518343678854053
0	2.2110502864808e-05	8.60278392885363e-08	1.12534445781674e-06	1.70963473937997e-07	2.34928386358513e-05	42566	0.00702315593602587	0	0.941159270172922	0.00366187503443085	0.0479015956845419	0.00727725910810531
0	1.19077872127537e-05	4.88285112704452e-08	6.17765641049175e-07	7.48437558868563e-09	1.2581865740662e-05	79479	0.00376746868233557	0	0.946424596971352	0.00388086411641172	0.0490996847194675	0.000594854192768697
0	4.02492687353959e-08	1.69971807190818e-10	6.23945158779274e-08	7.2161695005895e-10	1.03535373370573e-07	9658535	3.10601312420999e-05	0	0.388748960138831	0.00164167860372181	0.602639598879944	0.00696976237750304
0	4.1291122718272e-05	1.5013024361771e-07	1.20287109436753e-06	2.05936154369007e-08	4.26647176716942e-05	23439	0.0127181207243356	0	0.967804897620747	0.00351883832381044	0.0281935791448017	0.000482684910641363
0	2.55002793645834e-06	1.43975314410206e-08	7.05988182443206e-07	9.64370772328793e-09	3.28005735806585e-06	304873	0.000983534833490785	0	0.777433946448427	0.00438941453435753	0.21523653563775	0.00294010337946484
0	1.88360058529304e-08	5.72568093692077e-11	1.26085240242615e-08	5.05315763329799e-10	3.20071024498909e-08	31243066	9.6020847780709e-06	0	0.588494565617719	0.00178887824847147	0.393928942615189	0.0157876135186215
0	2.68862852891188e-05	1.02027484938249e-07	1.08471576964385e-06	6.6551898885481e-09	2.80796837335895e-05	35613	0.00838864073204071	0	0.957499576712003	0.00363349836509027	0.0386299140665282	0.00023701085637895
0	1.45139521372863e-06	5.29534336959879e-09	2.30578087768162e-07	1.2202028755961e-08	1.69947067362235e-06	588419	0.000509711688157055	0	0.854027807749716	0.00311587805061207	0.135676414631324	0.00717989956834786
0	6.65840010393614e-05	4.23868122377906e-07	2.9793403509419e-06	1.821116486133e-08	7.00054206775425e-05	14285	0.0207833477079081	0	0.951126361286495	0.0060547900187661	0.0425587093414562	0.000260139353282567
0	7.53103877296211e-06	2.9804185759831e-08	4.48280182878858e-07	2.4735222825021e-09	8.0115966638833e-06	124819	0.00240060256095098	0	0.940017213661345	0.00372013058198372	0.0559539130195768	0.000308742737094201
0	1.35329128207454e-07	5.72123759149644e-10	6.95754581609092e-08	2.06751723126691e-09	2.0754422735878e-07	4818250	6.22613363489011e-05	0	0.652049589283501	0.00275663537565234	0.335231960177022	0.00996181516382441
0	2.67779772629929e-05	1.16458741322842e-07	1.34101150142196e-06	3.4303447662156e-08	2.82697509533998e-05	35373	0.00844518255729831	0	0.947230745227787	0.00411955314055699	0.0474362686686735	0.00121343296298231
0	4.1024251569731e-05	2.08001478812054e-07	1.33251531096131e-06	1.95395722392144e-09	4.25667223167283e-05	23493	0.0126890943492326	0	0.963763459739274	0.00488648097601612	0.0313041558860556	4.59033986545296e-05
0	1.19329881258827e-07	3.30397693064138e-10	1.74645802718052e-08	2.95378760920397e-10	1.37420237984617e-07	7276949	4.12252244431643e-05	0	0.868357405058382	0.00240428700975706	0.127088851889197	0.00214945604266427
0	1.16794382548732e-07	5.63298081015217e-10	9.57487700635101e-08	5.57605264555094e-10	2.13664055957813e-07	4680244	6.40971693390835e-05	0	0.546626254121998	0.00263637268556972	0.448127644279183	0.00260972891324871
0	4.04474067277726e-06	1.41276305005621e-08	3.35536599398412e-07	2.98775999576647e-09	4.397392662672e-06	227407	0.00131835091026034	0	0.919804298377017	0.00321272890194384	0.0763035337386788	0.000679438982360744
0	4.60303381623909e-07	2.05823331729234e-09	1.51146223354598e-07	3.75171129039921e-09	6.17259549586198e-07	1620064	0.000185160777653404	0	0.745720956334316	0.00333446978450499	0.2448665613289	0.00607801255227936
0	5.11833949638323e-05	1.75357761847118e-07	1.59053059150298e-06	2.30407700604857e-08	5.29723240872429e-05	18878	0.0157665047428072	0	0.966228985527154	0.00331036564599869	0.0300256901865104	0.000434958640337143
0	4.38772435185317e-05	1.98736456956044e-07	1.67841448089195e-06	3.82238232350069e-09	4.57582168387032e-05	21854	0.0136339828687416	0	0.958893211971046	0.00434318622285012	0.03668006746872	8.35343373841362e-05
0	4.81783220650754e-06	2.22999538524497e-08	2.32759182613133e-07	2.55554318864147e-09	5.07544688616176e-06	197027	0.00152147930489754	0	0.949242956249505	0.00439369268413599	0.0458598400956087	0.000503510970750019
0	8.60877990526869e-06	4.19393852363579e-08	6.98892907103963e-07	4.15241946367293e-08	9.39113639224574e-06	106483	0.00281338912905427	0	0.916692032327095	0.0044658477403211	0.0744204830930832	0.00442163683950069
0	1.49955352568434e-06	8.49056972578293e-09	9.82028473411424e-08	2.62863617435887e-09	1.60887557892562e-06	621552	0.000482546598851608	0	0.932050647872791	0.00527733147112145	0.0610381863131521	0.00163383434293547
0	5.17981256480739e-07	2.30309428704626e-09	1.02981457433384e-07	2.81572105906871e-09	6.26081529260238e-07	1597236	0.000187806879659913	0	0.827338345363378	0.00367858526311667	0.164485698140727	0.00449737123277809
0	6.43037113212901e-06	2.73852794684084e-08	4.77122665658731e-07	1.87580204463327e-09	6.93675487930078e-06	144160	0.00207886983228067	0	0.926999907596156	0.0039478516892857	0.0687818257903939	0.000270414924164417
0	7.0429204084379e-08	3.02628382275986e-10	7.0491644219772e-08	1.01580287473783e-10	1.41325056973901e-07	7075886	4.23966213264348e-05	0	0.498349023113329	0.00214136395028571	0.498790842396689	0.000718770539696595
0	7.85466361741399e-07	3.38787688096066e-09	1.09276857317552e-07	1.26436740111542e-09	8.99395463341027e-07	1111858	0.000269782362530169	0	0.873327022157294	0.00376683785837161	0.121500343032214	0.00140579695212005
0	5.41944930572837e-07	2.47114079039505e-09	1.04223115484012e-07	1.24003347049848e-09	6.49879220317742e-07	1538747	0.000194944825235077	0	0.833916385736824	0.00380246161615515	0.160373054293157	0.00190809835386365
0	1.31582554070769e-05	3.77282452344186e-08	6.1229043718303e-07	6.94205030396479e-09	1.38152161397983e-05	72384	0.00413601649714512	0	0.952446583095514	0.00273091965066928	0.0443200041886546	0.000502493065162145
0	4.16133328443993e-05	1.51284576068474e-07	1.15423108323282e-06	3.49455231829238e-08	4.29537940268835e-05	23281	0.0128037406311591	0	0.968792950358581	0.00352203057950573	0.0268714582583887	0.000813560803524188
0	3.02246789626404e-05	1.46377467561749e-07	1.3275272611986e-06	6.90151416720127e-08	3.17675988330728e-05	31479	0.00948516040271474	0	0.951431020061043	0.00460775988550187	0.0417887190081401	0.00217250104531546
0	7.3796397552064e-06	3.40578490045722e-08	6.07195189897532e-07	3.04438299816827e-08	8.05133662409018e-06	124203	0.00241249595367377	0	0.916573247369384	0.00423008633158731	0.0754154518990996	0.00378121439992865
0	4.4468817143901e-07	2.04954582941946e-09	1.06473558681644e-07	1.1905630346422e-09	5.54401838984716e-07	1803746	0.000166306767306557	0	0.80210443070206	0.00369685972393746	0.19205123647611	0.00214747309789321
0	4.56262093715969e-05	1.75224578755152e-07	1.25333850109397e-06	5.75460013438606e-08	4.71123184527899e-05	21226	0.0140346120374295	0	0.968456040161085	0.00371929432703975	0.0266032015034435	0.00122146400843181
0	4.93376819341715e-06	2.10126585310705e-08	4.87888330072728e-07	7.80162032756279e-09	5.45047080234851e-06	183470	0.00163380957449011	0	0.905200371184683	0.00385520064101923	0.0895130618555934	0.00143136631870429
0	7.19330924205733e-05	3.02227937703822e-07	2.37722487731208e-06	2.0465707000581e-08	7.46330109425898e-05	13399	0.0221419267332459	0	0.963824070770864	0.00404952090082907	0.031852190435419	0.000274217892888227
0	5.55539784349363e-06	2.66947758916103e-08	4.45212873551099e-07	3.69666263054348e-08	6.06427211924178e-06	164900	0.0018176332523655	0	0.916086503748158	0.00440197526870676	0.0734157149937995	0.00609580598933558
0	1.40454437660196e-07	5.87593336982609e-10	7.31153742721703e-08	1.65710004037781e-09	2.15814505309727e-07	4633609	6.47422626900429e-05	0	0.65081092421764	0.00272267768164759	0.338788044701808	0.00767835339890438
0	1.971922321698e-05	7.30757893166063e-08	5.49094800045218e-07	1.44249400076052e-08	2.03558187463494e-05	49126	0.00608819912713265	0	0.96872660651473	0.00358992139924175	0.0269748324490113	0.000708639637017409
0	2.1606424567248e-05	8.5527415081533e-08	1.5597299775645e-06	8.94249337075346e-09	2.32606244532648e-05	42991	0.00695397691735522	0	0.928884115328013	0.00367691827248123	0.0670545187081417	0.000384447691364464
0	0.00045122626499108	2.08679109722519e-06	8.03894457070933e-06	8.81855354808867e-08	0.000461440186194495	2167	0.129305408420121	0	0.977865124215449	0.00452234365289029	0.0174214227785548	0.000191109353106313
0	2.13526138617933e-05	7.81040319019052e-08	9.99288496541749e-07	3.1808008869825e-08	2.24618143991067e-05	44520	0.0067159664142793	0	0.950618390945409	0.00347719158008051	0.0444883248871244	0.00141609258738644
0	3.93225463399808e-05	1.6188107042178e-07	7.65764986125181e-07	3.32624204299708e-08	4.02834548169578e-05	24824	0.0120125461676442	0	0.976146324059265	0.00401854982789696	0.0190094168835495	0.000825709229288066
0	2.02578826874325e-06	8.49953753748382e-09	2.28794941778459e-07	2.78593808726124e-09	2.26586868614646e-06	441332	0.000679530390546912	0	0.894044867263907	0.00375111655386302	0.100974492995694	0.00122952318653526
0	3.5502804783972e-07	2.36830540894041e-09	1.75872177429211e-07	1.03905124515031e-09	5.34307581923022e-07	1871581	0.000160279471285385	0	0.66446380296896	0.00443247576689192	0.329159052537175	0.00194466872697309
0	6.13394826965337e-06	2.39568231773752e-08	2.36576192720288e-07	5.39979284883709e-10	6.39502126483592e-06	156372	0.00191667334514589	0	0.959175586073795	0.0037461678679797	0.0369938086087596	8.44374494660204e-05
0	2.2399955226129e-06	7.17572110394897e-09	1.51453833575704e-07	1.42031562740498e-09	2.40004539291996e-06	416659	0.00071975533367663	0	0.933313815322327	0.00298982724456673	0.0631045704479118	0.000591786985194051
0	1.43749934166152e-07	6.11345121175194e-10	5.47328980787449e-08	8.52380729753076e-11	1.99179415439048e-07	5020599	5.97520453575751e-05	0	0.721710794507991	0.00306931878390955	0.27479194051302	0.00042794619507954
0	2.03285320881647e-06	1.30551977767792e-08	5.83675478971436e-07	1.59717746285729e-08	2.64555566019326e-06	377992	0.000793352876965803	0	0.768403114477648	0.0049347658691201	0.220624909826618	0.00603720982661395
0	1.21981694363785e-06	4.95488330443316e-09	2.18419916471874e-07	7.61967733957023e-09	1.45081142075373e-06	689269	0.000435149037144589	0	0.840782562218961	0.00341524972408819	0.150550177195601	0.00525201086135071
0	2.80504350992286e-07	1.31475734762906e-09	7.15723435987293e-08	2.03395521808074e-09	3.55425407156725e-07	2813530	0.000106621956554864	0	0.789207370503475	0.00369910907086424	0.201370926663015	0.00572259376264528
0	4.88680954264155e-05	1.7346628241095e-07	1.04600905682304e-06	5.79223706702141e-08	5.01454931363198e-05	19942	0.014931429132424	0	0.974526171146994	0.00345925967742275	0.0208594829046646	0.00115508627091876
0	1.95304660281364e-06	9.87552319135283e-09	3.42685788947934e-07	9.0325849801129e-09	2.31464049993304e-06	432033	0.000694151918619546	0	0.843779672424353	0.00426654730686623	0.148051409693146	0.00390237057563548
0	6.20932046772327e-07	3.07691262202305e-09	6.24311425020787e-08	2.00973251675761e-11	6.86460199221596e-07	1456749	0.000205916926659278	0	0.904541949375107	0.00448228844951547	0.0909464854231488	2.92767522288477e-05
0	1.28929910557025e-05	4.89420409638204e-08	6.20990286449663e-07	3.36288916923205e-08	1.35965522748083e-05	73548	0.00407068561866475	0	0.948254439442758	0.0035995920123442	0.0456726289060965	0.00247333963880153
0	1.939601369819e-07	7.99851916440011e-10	9.067550196041e-08	2.38001352083203e-09	2.87815504379582e-07	3474448	8.63409361595568e-05	0	0.673904407616964	0.00277904388147601	0.315047315313576	0.00826923318798411
0	1.73385830111547e-05	7.17015406960164e-08	5.10454639822094e-07	2.26610838002522e-08	1.7943400275473e-05	55731	0.00536860562845365	0	0.966293051760926	0.00399598401614135	0.0284480439596412	0.00126292026329189
0	1.81627472751956e-06	7.46528397567482e-09	1.28052740762465e-07	3.01315548149959e-09	1.9548059077392e-06	511560	0.000586270421800594	0	0.929133025600554	0.00381893872231472	0.0655066266453853	0.00154140903174597
0	1.08951162207559e-05	4.11324280239302e-08	5.46536650486016e-07	5.88934325602925e-08	1.15416787318261e-05	86643	0.00345653597917328	0	0.943980202005853	0.00356381675314769	0.0473533064976887	0.00510267474331045
0	4.49632187983095e-06	1.32852719578581e-08	2.99520168550771e-07	2.3089879177571e-08	4.83221719951715e-06	206944	0.0014486184003657	0	0.930488364695245	0.00274931183953933	0.0619840036537885	0.00477831981142698
0	2.20613740851182e-07	9.11093142630769e-10	5.78927478948621e-08	1.89126812100366e-09	2.81308850009679e-07	3554812	8.43891059065793e-05	0	0.784240313959521	0.00323876459130035	0.205797819346495	0.00672310210268388
0	1.50117249228795e-07	5.36131611489392e-10	2.63837749418829e-08	2.2609568389714e-10	1.77263251466064e-07	5641327	5.31775661614109e-05	0	0.846860519522478	0.00302449383645674	0.148839506912316	0.00127547972874922
0	3.76861809772419e-08	1.25094721443101e-10	1.77709630647376e-08	3.5300470956292e-10	5.59352434729855e-08	17877816	1.67804327071419e-05	0	0.673746615502672	0.00223642043327329	0.317706010760823	0.00631095330323193
0	4.24783210524724e-07	2.13571233810248e-09	5.45103887309086e-08	2.95222124960759e-09	4.84381532843343e-07	2064488	0.0001453039374264	0	0.876959961770686	0.00440915310203043	0.112536058942896	0.00609482618438799
0	5.92319016291935e-05	1.7022788823047e-07	1.07110303355303e-06	4.11597949568796e-09	6.04773485304727e-05	16535	0.017980146292887	0	0.979406390466149	0.00281473795341237	0.0177108133802086	6.80582002303564e-05
0	5.01257336274103e-06	1.90020232612658e-08	4.23510471494451e-07	8.66449182699441e-09	5.46375034932374e-06	183024	0.0016377869435078	0	0.917423572136938	0.00347783519494402	0.0775127786625298	0.00158581400558809
0	4.56103047608371e-05	2.34506683673911e-07	1.63558300289057e-06	8.05891475954874e-08	4.7560983594997e-05	21026	0.0141673198782843	0	0.958985733962719	0.00493065252121024	0.034389175312653	0.00169443820341774
0	1.54347807976162e-06	7.587171035716e-09	1.25306169777358e-07	2.46876725068063e-09	1.67884018782537e-06	595649	0.000503525667516769	0	0.919371653689628	0.00451929319463324	0.0746385336055533	0.00147051951018546
0	7.88922937052182e-06	2.91405156054357e-08	2.74039346164379e-07	7.66843184046257e-09	8.2000776641321e-06	121950	0.00245700998308063	0	0.962092030546253	0.00355368775748296	0.0334191159387493	0.000935165757515322
0	5.23414934835316e-06	2.42031951002204e-08	3.14616011381188e-07	1.79364984831135e-09	5.57476220468288e-06	179380	0.00167103558580184	0	0.938900917416065	0.00434156547159794	0.0564357724741884	0.000321744638148809
0	1.14609201704603e-05	6.07939434594348e-08	9.20657997833559e-07	2.7101795726789e-08	1.24694739074801e-05	80196	0.00373387717510631	0	0.91911818056616	0.00487542168262336	0.0738329463347511	0.00217345141646524
0	3.01507521319687e-05	1.39915927312511e-07	2.07807484305112e-06	2.50727356125579e-08	3.23938156379449e-05	30870	0.00967123200470188	0	0.930756427984706	0.00431921725048713	0.0641503571631415	0.000773997601665323
0	0.000107152274729057	5.78351801478166e-07	2.8964757870085e-06	9.95227938587698e-08	0.000110726625111402	9031	0.0326741078699242	0	0.967719142719745	0.00522324057918578	0.0261588013189634	0.000898815382105614
0	5.15606358296622e-05	2.30246607447272e-07	2.16891876994782e-06	5.35545749131732e-08	5.40133557819705e-05	18514	0.0160738586658115	0	0.95459049124426	0.00426277175550214	0.0401552308414764	0.000991506158761008
0	1.76008244246537e-07	6.76048419667375e-10	9.23234672598518e-08	1.93514959216232e-10	2.69201274885273e-07	3714693	8.07571323139245e-05	0	0.653816533081234	0.00251131210264696	0.342953306217431	0.000718848598687742
0	2.29619914769117e-05	1.1056792469155e-07	1.11677030107338e-06	2.1221556626231e-08	2.42105512593029e-05	41304	0.00723693962375371	0	0.948429105598684	0.00456693131467067	0.0461274214334243	0.000876541653221407
0	4.1173905388594e-07	1.67829054611539e-09	1.38283308201066e-07	8.14006130207034e-10	5.52514658763329e-07	1809907	0.000165740706914441	0	0.745209285139184	0.00303754935637696	0.250279890330113	0.00147327517432568
0	4.35939899690287e-05	1.64354236129171e-07	1.64376518885892e-06	3.99711489643114e-07	4.58018208836599e-05	21833	0.0136468862395004	0	0.951796001293502	0.0035883777753431	0.0358886427907354	0.0087269781404196
0	1.29959261163428e-05	6.53028457172334e-08	8.41438887460268e-07	2.95243460585581e-09	1.39056202841261e-05	71913	0.00416302557464321	0	0.934580827809471	0.00469614762829238	0.0605107050435431	0.000212319518693182
0	8.67799002358384e-05	4.59228465132825e-07	2.46442544497891e-06	9.82911583967769e-09	8.97133832617898e-05	11147	0.026556235674121	0	0.967301611874437	0.00511884011544593	0.0274699866996159	0.000109561310501418
0	2.51670892445336e-05	1.04164133608394e-07	1.40986995791561e-06	2.98161665883186e-08	2.67109395026459e-05	37438	0.00798136726418897	0	0.942201574079437	0.00389968063826719	0.0527824922734728	0.00111625300882304
0	4.19295039510242e-06	1.70346972059076e-08	4.61213327625319e-07	2.31312671859756e-08	4.69432968711962e-06	213023	0.00140731101944436	0	0.893194699683558	0.00362878160275953	0.0982490277346314	0.00492749097905151
0	7.56356253267003e-06	3.69916131783987e-08	2.14862161283219e-07	6.23385216648892e-09	7.82165015929814e-06	127850	0.00234375333562409	0	0.967003430047137	0.00472938733195887	0.0274701830057941	0.000796999615110413
0	7.17493093831847e-06	4.03480741613524e-08	9.49649324168294e-07	5.68853427738304e-09	8.1706168709255e-06	122390	0.00244819334965884	0	0.878138217917169	0.00493819191362746	0.116227371711376	0.000696218457828471
0	6.09370014993821e-06	1.75596732471375e-08	1.91175465522521e-07	7.26098845810334e-09	6.30969627716597e-06	158486	0.00189112442156958	0	0.965767587259402	0.00278296648139529	0.0302986795441108	0.00115076671509213
0	8.30882080400395e-06	3.27961396421538e-08	4.3599668978708e-07	1.44248346180641e-08	8.79203846805125e-06	113739	0.00263414766390457	0	0.945039177682943	0.00373020884307198	0.0495899433756366	0.0016406700983488
0	5.57993552151131e-06	1.05778761496476e-08	1.42183731077804e-07	4.71039043343443e-09	5.73740751917219e-06	174295	0.0017197467314406	0	0.972553457788265	0.00184366826206791	0.0247818776342244	0.000820996315442843
0	6.91587494186011e-06	2.88377562208963e-08	7.11395979399973e-07	9.37053292112072e-09	7.6654792104021e-06	130455	0.00229701040186525	0	0.902210383986852	0.00376202914773591	0.0928051541036866	0.00122243276172543
0	1.03884328738946e-07	5.23620265082219e-10	2.92249025458743e-08	2.95587374740999e-09	1.36588725297313e-07	7321248	4.09757808672584e-05	0	0.760562985801509	0.00383355407953661	0.213962773883865	0.0216406862350896
0	2.55306765613631e-05	1.18540480898501e-07	1.35545607581057e-06	1.03180604810117e-08	2.70149911785532e-05	37016	0.00807185304631231	0	0.945055891102106	0.00438795186402313	0.050174218708857	0.000381938325014264
0	7.28855886291366e-06	2.90646558374589e-08	8.55328551368312e-07	3.21518045875985e-09	8.17616725057819e-06	122307	0.00244985439919987	0	0.891439551019243	0.00355480201746161	0.104612408865269	0.000393238098026001
0	1.4464660114582e-05	7.77013145777163e-08	5.1395280002922e-07	1.95973606174862e-08	1.50759115898064e-05	66331	0.00451259507776658	0	0.959455090222357	0.00515400439401981	0.0340909932356416	0.00129991214798162
0	7.58386736609424e-06	2.13224057113728e-08	2.39553625753115e-07	1.55104456887738e-08	7.8602538432475e-06	127222	0.00235530732123312	0	0.964837461656446	0.00271268665574843	0.0304765762697229	0.00197327541808313
0	3.27763686159453e-08	1.3873430213727e-10	1.54603059394876e-08	3.21618166226494e-10	4.86970270237966e-08	20535135	1.46090017751899e-05	0	0.673067138162839	0.00284892755505332	0.317479461978914	0.00660447230319276
0	2.16756627605487e-06	7.79462954012455e-09	3.51720794066438e-07	1.77808984286176e-09	2.52885978950429e-06	395435	0.000758371187217555	0	0.857131852485881	0.00308227034668951	0.139082757978995	0.000703119188434842
0	5.43100057089244e-06	1.42734473467322e-08	9.56228041233813e-08	4.29819669496306e-10	5.54132664203205e-06	180462	0.00166102157273351	0	0.980090314419878	0.00257581771817336	0.0172563016585349	7.75662034134642e-05
0	1.7956474209831e-06	8.42689011272124e-09	2.03710251560328e-07	2.2713751862254e-09	2.01005593784238e-06	497499	0.000602835608943919	0	0.893332064634269	0.00419236597055442	0.101345563436903	0.00113000595827374
0	0.000115968816446148	5.16760101500028e-07	2.41170177298002e-06	7.81453046502162e-08	0.000118975423625278	8405	0.0350652056314863	0	0.974729174416728	0.00434341888226935	0.0202705878196816	0.000656818881320739
0	0.000122622427531704	4.72112332479342e-07	2.13041033088753e-06	9.2063177191914e-08	0.000125317013372263	7980	0.0368994504995347	0	0.978497845040766	0.00376734427173827	0.0170001684013886	0.000734642286107107
0	2.32325796258772e-05	9.06927262201033e-08	9.59323725202572e-07	1.85657057929461e-08	2.43011617830928e-05	41150	0.00726392634579809	0	0.956027527953043	0.00373203252707044	0.0394764552314536	0.000763984288432784
0	1.21897066724492e-06	6.41675999017455e-09	2.2413105799769e-07	4.49517705519349e-10	1.4499680029383e-06	689670	0.000434896121481398	0	0.840687977096545	0.00442544937348358	0.154576554478097	0.000310019051874538
0	1.03366739606051e-09	3.57120328362212e-12	1.57690931476515e-09	3.00224703690796e-11	2.64417038447836e-09	378190455	7.93250821473634e-07	0	0.390923142520725	0.00135059499364548	0.596372050765646	0.0113542117199843
0	2.61593573928416e-07	1.07698766787279e-09	5.06904274808043e-08	3.09691072941177e-09	3.16457899806505e-07	3159978	9.49328785463388e-05	0	0.826629937468348	0.00340325733227485	0.160180635439338	0.00978616976003869
0	5.48705570845686e-05	2.32567603067495e-07	2.9268783350674e-06	2.05723198520932e-08	5.80505753425556e-05	17226	0.0172649017405477	0	0.945219866655554	0.00400629281785955	0.0504194543774276	0.000354386149158666
0	7.72679123554383e-05	3.62620748572142e-07	2.60837980156246e-06	8.83124633125871e-08	8.03272253688855e-05	12449	0.0238110700480467	0	0.961914369637468	0.00451429446127242	0.0324719270407267	0.00109940886053304
0	4.06147526533229e-05	1.97311062215967e-07	1.26491736399601e-06	4.58700607764499e-08	4.21228511403113e-05	23740	0.0125576083713206	0	0.96419761611186	0.00468418107688684	0.0300292437418959	0.00108895906935778
0	2.13720636151918e-06	1.1656186789656e-08	5.08690087573228e-07	3.96366585412464e-09	2.66151630173619e-06	375726	0.000798137271930011	0	0.803003295574412	0.00437952861008303	0.191127924800383	0.0014892510151221
0	3.61912627952532e-08	1.45151104077537e-10	1.28464155074302e-08	1.6745967982089e-10	4.93502890865818e-08	20263306	1.48049774901793e-05	0	0.733354625983204	0.00294124121183726	0.260310846100456	0.00339328670450325
0	2.33538734220448e-05	1.06993512670643e-07	1.09293321760651e-06	5.22515805053858e-08	2.46060517328273e-05	40640	0.00735472698899153	0	0.94911096162933	0.0043482600878995	0.0444172526935078	0.00212352558926291
0	3.85618822931144e-07	1.24100686811103e-09	7.79990502034015e-08	5.44139275393466e-10	4.6540301927805e-07	2148675	0.00013961119170991	0	0.82856966319069	0.00266652087912134	0.167594637276734	0.00116917865345514
0	8.73989411782068e-08	3.53135432540929e-10	4.76955694600724e-08	4.50896434200814e-11	1.3549273571424e-07	7380469	4.06469973595058e-05	0	0.645045217498116	0.0026063052803488	0.352015694484642	0.000332782736892828
0	2.90904157645589e-05	1.26617122278401e-07	1.02640798342299e-06	7.28800648064131e-08	3.03163209350667e-05	32986	0.00905379942723428	0	0.959562864731063	0.00417653324589079	0.0338566142514922	0.00240398777155421
0	5.50208484469665e-06	2.45267917213142e-08	3.70952980993067e-07	3.46919293221165e-08	5.93225654673315e-06	168570	0.00177809954739994	0	0.92748599143552	0.00413447927076264	0.0625315136105077	0.0058480156832093
0	4.15083703643556e-05	2.05777642014025e-07	1.43242026469427e-06	1.99526359461818e-08	4.31665209070101e-05	23166	0.0128667422877821	0	0.96158711640842	0.00476706571876186	0.0331835930854841	0.000462224787333776
0	8.22533857061515e-05	2.8235999726821e-07	1.81074342320296e-06	9.34680655979564e-08	8.44399571922206e-05	11843	0.0250148674174412	0	0.97410501427551	0.00334391450039987	0.021444153732586	0.00110691749150445
0	1.69654460147391e-05	8.35085896244721e-08	8.93618162870691e-07	3.84752048883103e-09	1.79464202877231e-05	55721	0.00536950678389947	0	0.945338721747475	0.00465321709207932	0.0497936718601204	0.000214389300325429
0	4.45300357635981e-06	1.36269736323301e-08	1.70994920590017e-07	3.98847911500664e-09	4.64161394969717e-06	215442	0.00139151835587648	0	0.959365346756238	0.00293582658532366	0.0368395395315402	0.000859287126898363
0	1.45604508527467e-07	7.39617307960278e-10	4.39780975370648e-08	5.06856052903505e-10	1.90829079425396e-07	5240291	5.72470906139433e-05	0	0.763010066211586	0.00387581028105011	0.230458050049222	0.00265607345814221
0	1.4418959906011e-06	5.95872858444335e-09	1.3619469938776e-07	6.81797244014765e-09	1.59086739101345e-06	628588	0.000477146726218014	0	0.906358379552019	0.0037455847156735	0.0856103407217359	0.00428569501057176
0	3.51341446020263e-05	1.3075110260155e-07	5.6612180358992e-07	8.44874925107747e-09	3.58394662574688e-05	27902	0.0106944360612335	0	0.980319973227962	0.00364824357768727	0.0157960444924858	0.000235738701865204
0	8.48800194538013e-08	5.4556466950798e-10	8.08366606973012e-08	2.40560682196674e-10	1.66502805502807e-07	6005905	4.99495982945186e-05	0	0.509781316882197	0.00327660947129676	0.485497289088852	0.00144478455765491
0	2.30930715285666e-08	1.24864169940063e-10	1.71517823189085e-08	7.01401213455298e-10	4.10711192308704e-08	24348009	1.23212601329525e-05	0	0.562270324282009	0.00304019399223509	0.41761175833788	0.0170777233878765
0	3.02052055482031e-06	1.29344363067792e-08	3.49215363566407e-07	1.49088049990994e-08	3.39757915969259e-06	294327	0.00101875619463132	0	0.889021392247296	0.00380695657079246	0.102783584179391	0.00438806700252081
0	8.63595932630383e-06	3.33388853650027e-08	4.32642007807397e-07	2.15499652104163e-09	9.10409521599727e-06	109841	0.00272751455225417	0	0.948579636022385	0.00366196580484146	0.0475216918917082	0.000236706281065138
0	9.40015328179269e-05	5.73477593434659e-07	2.23211982713054e-06	4.04807045426812e-08	9.68476109430347e-05	10325	0.0286376324943126	0	0.970612820518805	0.00592144285078933	0.0230477531184891	0.000417983511916383
0	5.88102622814627e-06	2.16768126232735e-08	3.24297256143105e-07	1.32200914295968e-08	6.24022038834224e-06	160251	0.00187032072385462	0	0.942438866283151	0.00347372548953069	0.0519688786551426	0.00211852957217571
0	0.000168430596818549	7.3678549406787e-07	5.20182425161183e-06	4.5968271378661e-08	0.000174415174835608	5733	0.0509835211429739	0	0.965687744643211	0.00422431990084759	0.0298243788507206	0.000263556605220777
0	1.61056260729558e-06	6.2749672929917e-09	9.90306747680868e-08	3.54978831802173e-10	1.71622322818846e-06	582675	0.000514734888791391	0	0.938434220468855	0.00365626521650985	0.057702677100238	0.000206837214397143
0	4.65111766243431e-07	1.97174089448704e-09	1.45520087885727e-07	1.02038497422495e-08	6.22807444765894e-07	1605633	0.000186824837663746	0	0.746798661692717	0.003165891658903	0.233651811821913	0.0163836348264672
0	2.63290993508463e-06	1.09333066869666e-08	3.05858480758562e-07	1.25361942776828e-09	2.95095534195793e-06	338873	0.000884896157083204	0	0.892222900715848	0.00370500580998709	0.103647275311062	0.000424818163102567
0	6.84574006490965e-06	2.86624426249284e-08	3.48165834461644e-07	4.22548818058659e-09	7.2267938301768e-06	138374	0.00216569746890438	0	0.947272085765613	0.00396613537046583	0.0481770813784411	0.000584697485479977
0	1.38914541290856e-06	4.78085369324766e-09	2.45210107615913e-07	1.78677944500361e-08	1.65700416866776e-06	603499	0.000496978127878522	0	0.838347566756843	0.0028852393878354	0.147984001641386	0.0107831922139351
0	3.38508119483817e-09	1.40134141036073e-11	4.14263347276094e-09	1.47297487108298e-11	7.55645783041355e-09	132337138	2.2669347696791e-06	0	0.44797195601539	0.00185449511108307	0.548224256090929	0.0019492927825978
0	1.61397024294552e-06	5.9484578238927e-09	1.00509617760543e-07	1.14780654016721e-09	1.72157612507012e-06	580863	0.000516339932731369	0	0.937495716536949	0.00345523949668528	0.0583823255311753	0.000666718435189996
0	3.53138270691576e-05	1.0293208978979e-07	7.43199513667796e-07	5.2330517484565e-09	3.61651917243636e-05	27651	0.0107911074232948	0	0.97645900340596	0.00284616463737554	0.0205501333805212	0.000144698576143068
0	0.000109113405994599	4.86424598998601e-07	1.85705071856826e-06	1.80670294766054e-07	0.000111637551606932	8958	0.0329384499744475	0	0.977389815738523	0.00435717724006766	0.0166346421238868	0.00161836489752285
0	4.48271017918288e-05	1.38963946030008e-07	1.01580047919083e-06	8.39212798740943e-08	4.60657874969238e-05	21708	0.0137249960218584	0	0.973110506247665	0.00301664106012056	0.0220510824710999	0.00182177022111471
0	3.27681938415139e-05	1.5939310788662e-07	1.01302712274887e-06	1.01520699655434e-08	3.3950766142115e-05	29454	0.0101337071923946	0	0.965168023141189	0.00469483095666866	0.0298381226069665	0.000299023295175365
0	1.90138274837086e-05	9.37367163099913e-08	7.29889735711683e-07	1.86254957272935e-08	1.98560794314575e-05	50362	0.0059391759195031	0	0.957582162649158	0.00472080687597806	0.036759005635087	0.000938024839777057
0	5.6474833897996e-06	2.76082741191144e-08	4.58980118364003e-07	2.0881420175447e-08	6.15495320245816e-06	162471	0.00184478792636489	0	0.917550987640996	0.00448553761677477	0.0745708542805323	0.003392620461697
0	0.000116144317189865	5.45077641150859e-07	3.24376877593259e-06	4.66212365119249e-08	0.000119979784843461	8335	0.0353559394908625	0	0.968032384300409	0.0045430790017004	0.0270359609342922	0.000388575763598445
0	7.72135795994956e-08	3.38901492732812e-10	1.55347096567916e-08	3.45863742270015e-11	9.3121777123247e-08	10738627	2.79361442372394e-05	0	0.829167805692788	0.00363933661064344	0.166821447535643	0.000371410160925369
0	6.83904077045877e-06	1.86670424972448e-08	4.09988977714404e-07	3.07291019169241e-09	7.27076970086211e-06	137537	0.00217886166718739	0	0.940621289331699	0.00256740940302804	0.0563886623538345	0.000422638911438502
0	8.19459382210121e-06	3.56618669383044e-08	6.45332369789732e-07	1.56898378091758e-08	8.89127789663843e-06	112470	0.00266384088959393	0	0.921644100810232	0.00401088205237486	0.0725803846524375	0.00176463248495559
0	7.46665905678931e-07	3.38306251392905e-09	5.81556403065708e-08	1.94750008535971e-09	8.10152108584791e-07	1234336	0.000243016197818968	0	0.921636687440387	0.00417583621406445	0.0717836066712949	0.00240386967425375
0	1.31323370915791e-05	4.22891892911273e-08	3.68136760386909e-07	3.26218451878383e-09	1.35460252257759e-05	73822	0.00405558888855406	0	0.969460551910856	0.0031218891583531	0.0271767366626783	0.000240822268112746
0	1.66219677483017e-05	7.57034283320594e-08	1.0028237668502e-06	8.16699960839733e-09	1.77086619430924e-05	56470	0.00529855847893068	0	0.938634878327747	0.00427493780023223	0.0566289971581604	0.000461186713860278
0	6.06159688582309e-07	1.79590486099974e-09	3.48570869770567e-08	1.47000708795812e-09	6.44282687508324e-07	1552114	0.000193266190202879	0	0.940828770250757	0.00278744857780544	0.0541021629990738	0.0022816181723634
0	2.41724930712757e-05	9.34009039571928e-08	6.07153362190116e-07	1.14616929925329e-08	2.48845090304156e-05	40186	0.00743764837339811	0	0.971387180744874	0.00375337539683952	0.0243988483537292	0.000460595504557621
0	2.50405444126166e-05	8.27444251493828e-08	1.08720238797921e-06	1.36205943497522e-07	2.63466971692427e-05	37955	0.00787295791076814	0	0.950424421390059	0.00314059954528111	0.0412652250487174	0.00516975401594283
0	4.24692095296936e-05	1.9451484444608e-07	1.91460112854332e-06	3.37072870434549e-09	4.45816962313873e-05	22431	0.0132857617061581	0	0.952615380744386	0.00436310999555763	0.0429459013539141	7.56079061427089e-05
0	4.30603215274645e-06	1.61637630381744e-08	2.59527889499543e-07	8.73307148381528e-10	4.58259711243255e-06	218217	0.00137383770352295	0	0.939648860045807	0.00352720578344585	0.0566333638179639	0.000190570352783633
0	1.60929667814005e-05	7.14984134282353e-08	1.71405600831827e-06	7.59793839015583e-08	1.79545005870486e-05	55696	0.00537191789788838	0	0.896319377048512	0.00398220006630596	0.0954666491561841	0.00423177372899839
0	5.39409113781137e-06	2.1820025240231e-08	3.38260982477233e-07	4.0347480455253e-10	5.75457562033338e-06	173775	0.00172488832066231	0	0.93735689539846	0.00379176965945698	0.0587812212045685	7.01137375146971e-05
0	1.20824165162319e-05	5.401147581952e-08	3.09405173570436e-07	1.68146494571774e-09	1.24475146305676e-05	80337	0.00372731388662872	0	0.970668994962328	0.00433913736376602	0.0248567832819111	0.000135084391994892
0	8.23146114481144e-06	4.12416930714583e-08	6.6840670349266e-07	7.12443285852066e-09	8.94823397423408e-06	111754	0.00268088220273455	0	0.919897844481207	0.00460891983716691	0.0746970525600133	0.000796183121612047
0	5.83206243059103e-08	2.22926125227686e-10	1.90031122552321e-08	6.1529073020743e-10	7.81619534165775e-08	12793948	2.34483120427065e-05	0	0.746151058880022	0.00285210534644091	0.243124837911251	0.00787199786228644
0	8.17082373746112e-07	3.95967757018971e-09	8.3428266084597e-08	2.40247671420052e-10	9.04710565072318e-07	1105326	0.000271376463028994	0	0.903142292453275	0.00437673408829175	0.0922154214899967	0.000265551968436279
0	4.76145797125119e-06	2.67714357858189e-08	8.14406101325819e-07	4.15754721828929e-08	5.64421098054572e-06	177173	0.00169183530318995	0	0.84360028136135	0.00474316709245877	0.144290513613486	0.00736603793270554
0	4.80675260708688e-07	1.9173366179991e-09	1.37727752497755e-07	7.35522143220785e-09	6.27675571256651e-07	1593180	0.000188285002636457	0	0.765802084262006	0.00305466184411233	0.219425064164939	0.0117181897289426
0	0.000265252376317236	8.60495794925941e-07	2.97655667613763e-06	2.55467589074561e-07	0.000269344896377374	3713	0.0776350900493658	0	0.98480565210189	0.00319477297138133	0.0110510973705892	0.000948477556139139
0	9.57515681750338e-05	5.12308741061182e-07	2.10288700800287e-06	4.53645638633083e-08	9.84121284879612e-05	10161	0.029093484052416	0	0.97296511767599	0.00520574800009384	0.0213681691506156	0.00046096517330034
0	4.7287351777015e-06	2.0116531172058e-08	3.81919026608864e-07	3.57409966705876e-10	5.13112814544912e-06	194889	0.00153815821312708	0	0.921578070876184	0.00392048894547677	0.074431784937508	6.96552408309795e-05
0	2.97927167418706e-05	1.68730072348757e-07	1.16003133485685e-06	9.71555525125887e-09	3.11311937043274e-05	32122	0.00929602578298094	0	0.957005279811329	0.00541996795726154	0.0372626679810096	0.000312084250399571
0	7.57449648047755e-06	3.23211439666985e-08	4.56269367082486e-07	9.48766766809993e-09	8.07257465919483e-06	123876	0.002418852024209	0	0.938299960081513	0.00400382100274341	0.0565209225488904	0.00117529636685283
0	5.58763178599962e-05	1.83384108455148e-07	1.09090558922006e-06	9.52397225572685e-09	5.71601315299271e-05	17495	0.0170023304295149	0	0.977540050458793	0.00320825203768354	0.0190850783583117	0.000166619145212086
0	1.26843520783994e-06	6.0504653212085e-09	3.32654692353028e-07	6.61617522484441e-09	1.61375654073903e-06	619672	0.000484010182112971	0	0.786013984029499	0.00374930490967223	0.206136851473697	0.0040998595871311
0	2.55765243675032e-06	1.10412349668043e-08	4.08855780317361e-07	3.50761932866755e-08	3.01262564532117e-06	331936	0.000903380760655659	0	0.848977847852604	0.00366498737868483	0.135714100738784	0.0116430640299274
0	8.66740407557905e-06	3.84420605710198e-08	3.64966548840795e-07	4.8171117234872e-09	9.07562979671435e-06	110185	0.00271899810463216	0	0.955019571062375	0.00423574577545427	0.040213908788228	0.000530774373942747
0	1.06220407320774e-05	5.02422459220597e-08	8.54973689426586e-07	2.00251958454891e-08	1.15472818632716e-05	86600	0.00345821112630273	0	0.91987368610642	0.0043510019515385	0.0740411206334193	0.00173419130862157
0	3.5808793483308e-07	1.02922725991198e-09	7.44339727963953e-08	4.71012665315949e-09	4.38261261542546e-07	2281744	0.000131469764355852	0	0.817064993544533	0.00234843311564753	0.169839270152261	0.0107473031875582
0	0.000194859286341818	1.2658193398437e-06	6.06857999471814e-06	2.27816794554672e-07	0.000202421502470934	4940	0.0589251483246023	0	0.962641240990678	0.00625338377786943	0.0299799177490521	0.00112545748240054
0	0.000212037317939326	1.11674341959295e-06	3.96871602687412e-06	7.03396354994829e-08	0.000217193117021292	4604	0.0630871512968079	0	0.97626168290839	0.00514170722769026	0.0182727522920768	0.000323857571842791
0	3.35615215240198e-06	1.59371318895566e-08	2.88663259900073e-07	2.97352992481646e-09	3.66372607411643e-06	272946	0.00109851602468725	0	0.916048876064343	0.00434997911065175	0.0787895312205318	0.000811613604473303
0	1.66989645544441e-06	8.25882757998376e-09	1.02180806131313e-07	9.95376427520543e-10	1.78133146558323e-06	561378	0.000534257149442552	0	0.937442855363062	0.00463632273922682	0.0573620396346943	0.00055878226301619
0	1.27455695538209e-05	8.00422643894762e-08	1.27245710380597e-06	2.53141629020395e-09	1.41006003383065e-05	70919	0.00422127519085669	0	0.903902617479023	0.00567651464966556	0.0902413424447709	0.000179525426539958
0	9.76066144486408e-05	4.27796993226219e-07	3.1192155511936e-06	5.49309379834713e-09	0.000101159120086859	9885	0.0298933558495036	0	0.964882003370849	0.00422895130818552	0.0308347438027864	5.43015181787916e-05
0	1.64153814698965e-06	7.14902099912272e-09	2.37332854982231e-07	2.32477259163237e-10	1.88625250023017e-06	530152	0.000565716205965128	0	0.870264265674582	0.00379006575113902	0.125822420356379	0.000123248217900238
0	6.71306348279822e-05	3.68105403431681e-07	2.49937938813554e-06	9.75909323030704e-08	7.00957105518525e-05	14266	0.0208098732112965	0	0.957699612422405	0.00525146832143715	0.0356566666984088	0.00139225255774929
0	0.000130584672353001	4.53271724977799e-07	2.75701933708813e-06	4.33200487245667e-08	0.000133838283463792	7472	0.0393586764338374	0	0.975689981770644	0.0033867120322148	0.020599631628076	0.000323674569065184
0	7.10317566036023e-07	2.45519344671245e-09	7.30820381321013e-08	3.60843177014846e-09	7.89463229384985e-07	1266683	0.000236811018130778	0	0.899747498802928	0.0031099528835879	0.0925718075419856	0.00457074077149804
0	1.54311000660154e-06	5.65750690758217e-09	1.48869513606752e-07	6.3659678146038e-09	1.70400299493048e-06	586853	0.000511070692876814	0	0.905579398153873	0.00332012732630966	0.0873645844811592	0.00373589003865779
0	0.000147959868773291	7.08888522715763e-07	2.38377540984062e-06	2.19284204884223e-08	0.000151074461126336	6619	0.0443138952959687	0	0.979383726873332	0.00469231210510793	0.0157788112700742	0.000145149751486353
0	7.03340821681895e-07	3.38805782925481e-09	9.99856651388279e-08	3.14421074447812e-10	8.07028965724425e-07	1239113	0.000242079481467705	0	0.871518683410012	0.00419818615334772	0.123893527228079	0.00038960320856089
0	1.56477583985721e-05	1.07216236594265e-07	1.18060513457404e-06	5.31884425090211e-09	1.69408986139913e-05	59029	0.00506941953444473	0	0.923667554780641	0.00632883998878996	0.0696896405246764	0.000313964705892835
0	5.33970008673609e-07	2.73371935837278e-09	1.87374482692108e-07	6.64159022415807e-09	7.30719800948248e-07	1368514	0.00021919199432241	0	0.730745229540353	0.00374113217518569	0.256424531604254	0.00908910668020675
0	1.36950730354631e-05	4.99332166376295e-08	4.69573560545057e-07	3.98309376666866e-08	1.42544107503125e-05	70154	0.00426722312295014	0	0.960760376233924	0.00350300110697559	0.0329423340445526	0.00279428861454784
0	2.40826080865347e-05	1.23043148283727e-07	1.35816526107358e-06	1.50736829942614e-08	2.55788901788863e-05	39095	0.00764439703059916	0	0.94150324420304	0.00481033959734858	0.0530971145180748	0.000589301681536744
0	1.47162829341831e-06	4.63436667996471e-09	2.56192227738099e-07	2.89403434064294e-08	1.7613952312428e-06	567732	0.000528279445990876	0	0.83549010881559	0.00263107711305361	0.145448462215567	0.0164303518557897
0	5.21228588788106e-07	1.29196122216176e-09	1.05988586895722e-07	1.4406414920207e-09	6.2994977839801e-07	1587428	0.000188967136524498	0	0.827412925064619	0.00205089558956156	0.168249264513205	0.00228691483261461
0	3.39189474228939e-05	1.32665552956904e-07	1.20134408270528e-06	2.69294076632473e-09	3.52556499993224e-05	28364	0.0105211429240488	0	0.96208543661926	0.00376295864519456	0.0340752214957992	7.63832397467212e-05
0	1.09552715811604e-06	3.95507497871049e-09	3.20891604730425e-07	2.23704596325953e-09	1.42261088378843e-06	702933	0.0004266925095473	0	0.770082086816764	0.00278015234086925	0.225565267626722	0.00157249321564464
0	1.59145532582259e-05	6.23362475581089e-08	1.0155014318285e-06	1.41535130039081e-08	1.70065444506165e-05	58801	0.00508901358918101	0	0.935789942774005	0.00366542702070492	0.0597123910020233	0.000832239203267131
0	2.09798750845275e-05	9.13187168574326e-08	8.34240045579415e-07	1.25747062142218e-08	2.19180085531786e-05	45625	0.00655390349964025	0	0.957198051712822	0.00416637837492719	0.0380618541851254	0.000573715727125136
0	2.97897276252344e-06	1.41502788093795e-08	5.24767104575184e-07	3.47296760323325e-08	3.55261982194034e-06	281482	0.00106522008962096	0	0.83852844149713	0.0039830546240805	0.147712710866026	0.00977579301276435
0	2.03861141354762e-06	9.08773898151422e-09	2.76714028798342e-07	2.17222995098969e-08	2.34613548083737e-06	426233	0.000703593831610672	0	0.868923141991786	0.00387349283779242	0.117944607657346	0.0092587575130759
0	2.69270674649991e-07	1.00802731790679e-09	1.10573762921089e-07	4.80480756191813e-09	3.85657272450905e-07	2592976	0.000115690511373057	0	0.69821236078018	0.00261379050756812	0.286715098663581	0.0124587500486712
0	3.42582542688108e-06	1.47007261322895e-08	1.51284767873017e-07	8.51715624152309e-09	3.60032807712791e-06	277752	0.00107951726903521	0	0.951531458659169	0.0040831629277565	0.0420197172680168	0.00236566114505806
0	5.72571484605815e-07	3.4901333619901e-09	1.34972990238747e-07	1.10065028379477e-09	7.12135258490347e-07	1404228	0.000213617834086466	0	0.804020693792928	0.00490094166856564	0.189532801008724	0.0015455635297823
0	1.43956759814019e-06	5.64698651915081e-09	9.8173599187693e-08	9.64453343831422e-10	1.54435263719087e-06	647521	0.000463198839208978	0	0.932149538565702	0.00365653956432031	0.0635694185534387	0.000624503316538984
0	1.61167953331959e-07	6.17295906428733e-10	9.92198353791937e-08	7.06786707180959e-09	2.68072951689392e-07	3730328	8.04186625478209e-05	0	0.601209306333524	0.00230271611715596	0.370122516105828	0.0263654614434914
0	2.52815193676056e-07	9.33512590554606e-10	9.3035460314446e-08	2.79844321820827e-09	3.49582609799265e-07	2860554	0.000104869302081756	0	0.723191562135273	0.00267036335443185	0.266132976030668	0.00800509847962739
0	2.05340278024228e-06	8.53054364602356e-09	2.96720787568695e-07	8.68331750339965e-10	2.35952244320734e-06	423815	0.000707607096006813	0	0.870262025332149	0.00361536872454065	0.125754594292122	0.000368011651188037
0	1.35708828014431e-06	7.5452138009975e-09	2.8271653182486e-07	5.7104656342729e-09	1.65306049140444e-06	604939	0.000495795610026328	0	0.820955002675872	0.00456439061984179	0.171026125961466	0.00345448074281981
0	5.41563115915588e-06	2.47853928082773e-08	4.53624737951688e-07	2.61560348883711e-09	5.89665689340469e-06	169588	0.00176743852133743	0	0.918423991264131	0.00420329574135463	0.0769291390277532	0.000443573966761169
0	3.62814869081814e-07	2.43262222757636e-09	2.24544531449845e-07	2.5269535164787e-09	5.92318976275714e-07	1688280	0.000177679958567878	0	0.612532914888295	0.00410694629922514	0.37909393492962	0.00426620388285931
0	0.000194482774345505	5.70858516129665e-07	2.8270421709756e-06	2.89641063348414e-09	0.000197883571443243	5053	0.0576428591976853	0	0.982814151407641	0.00288482015948149	0.0142863914894848	1.46369433923163e-05
0	2.5978481087374e-05	1.14729318059634e-07	1.06352055896282e-06	3.533574622487e-08	2.71920667106214e-05	36775	0.00812454693620468	0	0.955369864447512	0.00421922023362868	0.0391114279867296	0.0012994873321294
0	1.4278811234286e-08	7.58036644574909e-11	1.35381633682916e-08	6.58721706621089e-10	2.85514999736562e-08	35024430	8.56541343174921e-06	0	0.500107218445992	0.00265498010708485	0.474166449425878	0.0230713520210453
0	1.65613342557883e-05	8.15365475039717e-08	4.33621562764957e-07	1.29724412791704e-08	1.70894648073364e-05	58516	0.00511376321546075	0	0.969096132763539	0.00477115863037259	0.025373618638941	0.000759089967147565
0	0.00022746628212844	8.8544809135165e-07	4.61932389039209e-06	3.94656031499853e-08	0.000233010519713334	4292	0.0675234742735082	0	0.976206063178115	0.00380003483293798	0.0198245293649193	0.000169372624028043
0	3.78984610010521e-06	1.70012431732103e-08	1.24935124926656e-07	1.04299419845373e-09	3.93282546240353e-06	254270	0.00117915420949555	0	0.963644620473206	0.00432290813201257	0.031767269135382	0.000265202259399609
0	1.13105827920889e-05	6.05402093807035e-08	8.71490813589887e-07	1.70057609644058e-08	1.22596195760239e-05	81569	0.00367115319681866	0	0.922588398599984	0.0049381800964772	0.0710862851971571	0.00138713610638163
0	4.64291988146583e-05	2.35605696208545e-07	2.08204017142242e-06	2.66344428262941e-08	4.87734791251156e-05	20503	0.0145258672494228	0	0.951935347805646	0.00483061082446384	0.042687956831652	0.00054608453823789
0	1.95123921401325e-06	8.46222770210459e-09	1.38805819498877e-07	6.66372303254074e-09	2.10517098424678e-06	475021	0.0006313525730548	0	0.926879207729248	0.00401973415244099	0.0659356510884751	0.00316540702983563
0	5.02453216218078e-07	2.15004860899024e-09	4.61412760019462e-08	1.25315454304483e-09	5.51997695372059e-07	1811602	0.000165585643479571	0	0.910245134047911	0.00389503185795197	0.0835896171103502	0.00227021698378682
0	3.70025865834233e-06	1.43314241173973e-08	2.2463758199414e-07	1.05295400551014e-08	3.94975720450897e-06	253180	0.00118422774968363	0	0.936831928331743	0.00362843166689761	0.0568737697946845	0.00266587020667525
0	6.26314641661211e-06	1.68533366201864e-08	2.58082487382533e-07	5.28895170431953e-09	6.54337119231915e-06	152826	0.00196109232078634	0	0.957174250478717	0.0025756351160346	0.0394418228459177	0.000808291559330746
0	0.000124137657592027	3.29816572024893e-07	2.36199405240552e-06	1.35693378037748e-08	0.000126843037554261	7884	0.0373403195785528	0	0.978671435071264	0.00260019452690735	0.0186213930062586	0.000106977395570254
0	1.197605311312e-06	7.18965359202899e-09	1.87670317476268e-07	2.67166794205207e-09	1.39513695032235e-06	716776	0.000418453800818286	0	0.858414158577974	0.00515336762485417	0.134517487643708	0.00191498615346312
0	9.21957810497535e-06	3.75354235479207e-08	5.60844827416504e-07	3.24399600667051e-09	9.82120235194644e-06	101821	0.00294203887057565	0	0.93874230207141	0.00382187660968839	0.0571055159356686	0.000330305383233204
0	3.59753025096537e-05	1.15615587652765e-07	7.5732965692234e-07	4.72661508468224e-08	3.68955139050756e-05	27104	0.0110078239569102	0	0.975058989616206	0.00313359472238873	0.0205263344175335	0.00128108124387231
0	2.90823160043828e-07	1.40310840098383e-09	4.31415479115222e-08	1.18170827422771e-10	3.35485987183757e-07	2980750	0.000100640748424308	0	0.866871258871789	0.00418231596723979	0.128594187416514	0.000352237744457698
0	2.31336895019866e-05	5.89914590712608e-08	8.74525992827779e-07	1.3689541541742e-08	2.40808964954274e-05	41527	0.00719832300223966	0	0.960665625815856	0.00244972022044372	0.036316172572472	0.000568481391228163
0	4.50552480130105e-06	1.62703262560088e-08	2.98001928702519e-07	7.80353769704216e-09	4.82760059395662e-06	207142	0.00144723541738079	0	0.933284498916759	0.00337027182331046	0.0617287869828274	0.00161644227710365
0	6.21381343913625e-08	2.04975773017121e-10	3.82314410913958e-08	3.35204419930131e-10	1.00909755675706e-07	9909845	3.02724700017576e-05	0	0.615779257171688	0.00203127806270637	0.378867641046129	0.00332182371947644
0	1.56135673921142e-05	6.12816811651071e-08	5.44255223110618e-07	1.37764057607131e-08	1.62328807021506e-05	61603	0.00485806498150276	0	0.961848218969885	0.00377515748988336	0.0335279506513291	0.000848672888903073
0	1.2473598750732e-05	4.59455365672714e-08	8.27557089374059e-07	5.78238140441615e-10	1.33476796148138e-05	74919	0.00399632396758587	0	0.934514395812162	0.0034422115223892	0.0620000714173274	4.33212481216484e-05
0	7.7629194668124e-06	3.67677752278799e-08	7.45668263714082e-07	6.50957096322995e-09	8.55186507671759e-06	116934	0.00256228222996213	0	0.907745783776092	0.00429938673003389	0.08719364220843	0.000761187285443993
0	5.81288520342544e-06	3.16174275202035e-08	8.06562457456211e-07	1.81896926874953e-08	6.66925478108935e-06	149942	0.00199878287391397	0	0.871594412603318	0.00474077367832079	0.120937418636819	0.00272739508154226
0	1.65561673755556e-05	6.64921394040392e-08	6.1575650170795e-07	1.19116943073917e-08	1.7250327710975e-05	57970	0.00516177496793147	0	0.959759585611945	0.00385454354943852	0.035695350953605	0.000690519885011418
0	1.08170201489902e-05	3.41247933366852e-08	3.58915239734368e-07	3.94891121785071e-09	1.12140090932792e-05	89174	0.00335856893848163	0	0.964598838739409	0.00304305026443549	0.0320059700994424	0.000352140896712613
0	0.000476761467010055	1.80526148039442e-06	6.03861415984504e-06	1.97904438272182e-08	0.000484625133094122	2063	0.135343344185813	0	0.983773713852064	0.00372506780419869	0.012460381741432	4.08366023050946e-05
0	6.56620718228134e-08	3.3968769277178e-10	5.22261755523579e-08	3.13252487437001e-09	1.21360459942313e-07	8239916	3.64074774025225e-05	0	0.541049958561667	0.00279899806686004	0.430339301426369	0.0258117419451031
0	7.08346424374758e-05	2.55199399073498e-07	2.23974514615131e-06	3.52111705114586e-08	7.33647981532121e-05	13631	0.0217697887730024	0	0.96551267393318	0.00347849930072117	0.0305288803694916	0.000479946396607335
0	4.56200404602902e-05	1.69548343471051e-07	1.0628472165873e-06	5.40767239334271e-09	4.68578436927419e-05	21341	0.0139593346354608	0	0.973583862702512	0.00361835564997016	0.0226823757310866	0.000115405916431027
0	4.09456567021769e-06	2.051292711419e-08	4.4488379873736e-07	6.0560190248757e-09	4.56601841509412e-06	219009	0.00136887089218618	0	0.896747515665307	0.0044925195760007	0.0974336409302873	0.00132632382840507
0	5.26805918454172e-05	1.18265889041544e-07	9.09504657034501e-07	4.12123808851461e-08	5.37495747723784e-05	18605	0.0159959890797662	0	0.980111788205057	0.00220031301721702	0.0169211507418639	0.000766748035862135
0	2.7417891526678e-06	1.2511060349088e-08	1.02426839889434e-07	7.78882146028931e-09	2.86451587436662e-06	349099	0.000858986852523724	0	0.957156208210594	0.00436760028493624	0.0357571207079041	0.00271907079656577
0	6.47814489157559e-06	2.96369734583932e-08	4.67620861225718e-07	1.0174352864398e-08	6.98557707912409e-06	143152	0.00209348603844417	0	0.927360018821504	0.00424259486692391	0.0669409063745313	0.00145647993704104
0	1.73628569662797e-05	7.16161389913967e-08	7.88108355186938e-07	6.07944897222900e-09	1.82286609094303e-05	54859	0.00545372228036933	0	0.952503151632896	0.00392876576876512	0.04323457214453	0.000333510453808699
0	3.59351952640489e-06	8.11769500439564e-09	1.9026726682215e-07	9.02836311391934e-09	3.80093285134535e-06	263093	0.00113963214796775	0	0.945430942073325	0.00213571123770901	0.0500580447651961	0.00237530192376951
0	6.30253853444571e-06	1.90413068088779e-08	2.78427296925446e-07	1.52700918397514e-08	6.61527723001978e-06	151165	0.0019826217372142	0	0.952724778614737	0.00287838379961907	0.0420885304189456	0.0023083071666984
0	5.25053418475852e-08	2.97761076002876e-10	2.52484275443947e-08	8.01906905303746e-10	7.88534373732865e-08	12681755	2.3655752332985e-05	0	0.66585989903051	0.0037761331138083	0.320194380682106	0.0101695871735759
0	4.66594929215654e-06	1.56616371828068e-08	3.02728997979177e-07	4.07396431753823e-09	4.98841389163606e-06	200465	0.00149540866065034	0	0.93535728861228	0.00313960259173085	0.060686423491594	0.000816685304394838
0	7.6998405549021e-06	2.31246603765814e-08	3.15709549847323e-07	1.71657432117132e-08	8.05584050833771e-06	124134	0.00241384386922705	0	0.955808465539113	0.00287054595391351	0.0391901440353204	0.00213084447165343
0	3.47447509443641e-05	1.5595775268455e-07	1.87961424290659e-06	1.69803340805901e-08	3.67973032740358e-05	27176	0.0109786835901928	0	0.944220033887102	0.00423829299454652	0.0510802171808293	0.000461455937521688
0	3.55706901288355e-07	1.90387239640058e-09	1.04278052914068e-07	9.78810672770087e-10	4.62867637271593e-07	2160445	0.000138850682651959	0	0.768485140557882	0.00411321130080101	0.22528698167092	0.00211466647039693
0	1.29500546605196e-05	7.01622170027993e-08	8.85710869565879e-07	4.44587071907291e-09	1.39103736178073e-05	71889	0.00416444565700369	0	0.930963827164326	0.00504387724805475	0.0636726872980637	0.000319608289556044
0	1.48378868720901e-06	5.24472067064454e-09	7.1214096406208e-08	8.23902870043016e-09	1.56848653298629e-06	637557	0.000470435639361999	0	0.946000272239492	0.00334380981943081	0.0454030652533696	0.00525285268770757
0	5.20167160356188e-05	1.4909490555593e-07	7.6399100333212e-07	1.10214814304042e-08	5.29408234259373e-05	18889	0.0157572030044387	0	0.982544521778902	0.002816255885489	0.0144310374091729	0.000208184926436267
0	6.03126527163896e-06	2.48013848908409e-08	1.31403989778853e-07	9.20169380987509e-10	6.18839081568964e-06	161593	0.00185480071633015	0	0.974609628135909	0.00400772763542359	0.0212339513926141	0.000148692836052722
0	4.07634501931241e-06	1.6874593319942e-08	2.76703421610683e-07	6.24606224268389e-09	4.37616909648572e-06	228510	0.00131199218628275	0	0.931487090520775	0.00385601948825357	0.0632296000245717	0.00142728996640002
0	1.67756824644488e-05	5.09970519119623e-08	3.5872093635742e-07	1.856687932188e-08	1.72039673320401e-05	58126	0.00514793831025295	0	0.975105459146412	0.00296426114556653	0.0208510589118215	0.00107922079619982
0	2.88168586409095e-06	1.66582610605138e-08	4.7656262178716e-07	4.81613169621688e-10	3.37538836010824e-06	296262	0.0010121056922231	0	0.853734609666823	0.00493521316165813	0.141187493391687	0.00014268377983215
0	1.88386594308138e-06	5.46235029784318e-09	1.02398303855074e-07	1.35037926165631e-09	1.99307697649596e-06	501737	0.000597744968043545	0	0.945204809095442	0.00274066198258262	0.0513769939960381	0.000677534925936687
0	3.13591350071867e-06	1.20147209757246e-08	1.00203233648872e-07	1.16577935203332e-09	3.2492972346953e-06	307759	0.000974315799950887	0	0.965105151733753	0.00369763678355861	0.0308384325628703	0.000358778919818533
0	4.96263256143748e-07	1.65113493618715e-09	7.21689442353869e-08	3.67254690711808e-10	5.70450590006034e-07	1753000	0.000171120583013162	0	0.869949588690054	0.00289443987807898	0.126512173884549	0.000643797547317679
0	5.23185024101111e-07	1.92822469643157e-09	6.44746363452115e-08	5.69099484857332e-10	5.90156984627612e-07	1694464	0.000177031475709799	0	0.886518397187556	0.00326730810048496	0.109249975895642	0.00096431881631704
0	1.01361383602917e-06	4.61845168484949e-09	2.33234044489809e-07	2.34580723684195e-10	1.25170091292751e-06	798913	0.000375440013646311	0	0.809789164137063	0.00368974060588303	0.186333685691988	0.000187409565065789
0	1.22325811860816e-05	4.59115498102736e-08	2.50906069353096e-07	8.92320463054468e-10	1.2530291125708e-05	79807	0.00375205427675884	0	0.976240780310713	0.00366404494114893	0.0200239616810116	7.12130671268861e-05
0	2.54113289786782e-05	8.81402014371652e-08	9.94713860342608e-07	2.55551280932427e-08	2.65197381685512e-05	37708	0.00792446153176274	0	0.958204369031538	0.00332356982097536	0.0375084344355331	0.000963626711954026
0	2.20587270316686e-06	7.56509175311959e-09	1.45566059081781e-07	1.6222817297335e-09	2.36062613573149e-06	423616	0.000707937970174988	0	0.934443904427636	0.00320469710921649	0.0616641732794653	0.000687225183682381
0	2.56479746428727e-06	6.96231472646309e-09	2.03352753503677e-07	1.94775779034978e-09	2.77706029030776e-06	360093	0.000832772296414097	0	0.923565639982211	0.0025070808692063	0.0732259051823253	0.000701373966257652
0	2.46957828719714e-05	9.50119594842513e-08	7.6451658709732e-07	1.61922639125046e-08	2.55715036824654e-05	39106	0.00764219796259191	0	0.965754035375927	0.00371554057454203	0.029897208884965	0.000633215164566474
0	0.000181783024053506	7.54970522901789e-07	3.79325306853759e-06	1.62681672717058e-07	0.000186493929317662	5362	0.0544167975947042	0	0.974739632108173	0.00404823109076016	0.0203398206173049	0.000872316183761435
0	4.67332088521759e-06	2.14120087402314e-08	1.9940592403578e-07	4.20895944514451e-09	4.89834777743874e-06	204150	0.00146842873421393	0	0.95406065423578	0.00437127164364539	0.0407088130724857	0.000859261048088607
0	7.28593398740042e-06	4.06668806541606e-08	8.57754458839689e-07	3.20911176510815e-09	8.18756443865938e-06	122136	0.00245326520126321	0	0.889878063493252	0.00496690816406195	0.104763078845476	0.000391949497210138
0	6.93353196573432e-06	2.81423691738589e-08	5.62848653250523e-07	1.34563812229551e-08	7.53797936938166e-06	132662	0.00225884729012238	0	0.919813072704533	0.0037334102144362	0.0746683727388197	0.00178514434221103
0	1.96760997142852e-06	8.08911973510502e-09	2.3413948639181e-07	5.17259711035515e-09	2.21501117466579e-06	451465	0.000664283354400164	0	0.88830701801105	0.00365195436827786	0.105705781112882	0.00233524650779046
0	1.60511130078909e-06	8.29134789749744e-09	1.13332355528716e-07	1.78605391566581e-09	1.72852105813097e-06	578529	0.000518422338291913	0	0.928603845026151	0.00479678732202591	0.0655660832106155	0.00103328444120724
0	1.06948950648728e-05	3.63571840840198e-08	3.6814431903866e-07	1.14433299547096e-08	1.11108398979502e-05	90002	0.00332772130839898	0	0.962564051242055	0.00327222643994064	0.0331337974824549	0.00102992483554918
0	0.000127725029743479	6.36899948748042e-07	3.20814946915713e-06	4.71611954251307e-08	0.000131617240356809	7598	0.0387182903747776	0	0.970427805637174	0.0048390313231111	0.024374842235409	0.000358320804305565
0	6.35501503150945e-06	1.69589719214831e-08	3.72334462774061e-07	1.96008695733874e-08	6.76390933577838e-06	147843	0.00202712227010637	0	0.939547636733384	0.00250727369034605	0.0550472285020972	0.00289786107417299
0	6.79586524425158e-06	2.7206420198336e-08	5.14363171232272e-07	4.92346220660049e-08	7.38666945774819e-06	135379	0.00221355548649116	0	0.920017510344003	0.00368317823803501	0.069633977014192	0.00666533440376984
0	5.42123457457688e-05	2.54143885700349e-07	2.32827002497848e-06	1.17188247165318e-07	5.69119479036129e-05	17571	0.0169291343519455	0	0.95256528273437	0.00446556294524959	0.0409100392930089	0.00205911502737158
0	4.70925982070467e-08	1.52074155798287e-10	2.85077525543252e-08	5.72459161815496e-10	7.63248840789857e-08	13101887	2.28972039574282e-05	0	0.617001896240188	0.00199245839195656	0.373505350166319	0.00750029520153715
0	2.7465388242706e-07	1.16241896832317e-09	9.43924956277119e-08	2.54660366038657e-09	3.72755400683481e-07	2682724	0.000111820388667527	0	0.73682066557173	0.00311844970238329	0.253229049008102	0.00683183571778473
0	6.99314846205653e-07	1.81277902919657e-09	1.37152555893135e-07	3.27178793651695e-10	8.38607359921636e-07	1192453	0.000251550669281175	0	0.833900201246743	0.00216165408966357	0.163547999275789	0.000390145387803737
0	6.19322045029817e-05	3.00509469952584e-07	2.17229733332147e-06	3.46610767349237e-08	6.44396723829907e-05	15518	0.0191468498045174	0	0.961088134261358	0.00466342330492521	0.0337105583096488	0.000537884124067532
0	4.56891030325732e-06	2.06403830320665e-08	1.9878173363989e-07	9.65262342785946e-09	4.79798504335713e-06	208421	0.00143836352828641	0	0.95225605373302	0.00430188565523841	0.0414302528756536	0.00201180773608781
0	2.80860049836091e-05	1.25694064289813e-07	1.11270074086159e-06	2.23770246231834e-09	2.93266374912229e-05	34099	0.00875953005428076	0	0.957696053358145	0.00428600327355742	0.037941640639661	7.63027286366554e-05
0	8.48993520042848e-05	4.09835792374384e-07	2.10389829949221e-06	1.08435319436769e-07	8.75215214155881e-05	11426	0.0259158721375965	0	0.970039718587018	0.00468268587823463	0.024038639473622	0.0012389560611255
0	2.27807635029046e-05	1.27362318826785e-07	1.0528614658604e-06	2.00864449683291e-09	2.39629959320886e-05	41731	0.00716320597452269	0	0.950664247803802	0.00531495807902031	0.0439369713555107	8.38227616665891e-05
0	0.000195787821864631	7.99574216057777e-07	2.38153718506556e-06	7.03810291310506e-08	0.000199039314294885	5024	0.0579696041544634	0	0.983664069373565	0.00401716725607873	0.011965159714815	0.000353603655541026
0	9.95699422100095e-06	2.63822706694159e-08	6.24508698693721e-07	1.63747622366342e-08	1.06242599526007e-05	94124	0.00318222088491704	0	0.937194144855574	0.0024832101988391	0.0587813835015254	0.00154126144406189
0	2.66136095173696e-06	1.38654263077049e-08	3.26201907811446e-07	1.46983245091943e-08	3.0161266103653e-06	331551	0.00090443010397423	0	0.882377066861468	0.00459709690569837	0.10815259103859	0.00487324519424406
0	2.08312487169363e-05	1.31326597800342e-07	1.14814851536723e-06	1.71106255900644e-08	2.2127834455694e-05	45192	0.00661643812570223	0	0.941404761439545	0.00593490511072351	0.0518870709045723	0.000773262545158884
0	7.87825055870721e-05	2.92870888561007e-07	2.43728218451275e-06	6.9006126080173e-08	8.1581664786226e-05	12258	0.024178401623309	0	0.965688868859336	0.00358991066593745	0.0298753671048431	0.000845853369883961
0	9.46739954172798e-06	5.36848290315087e-08	7.81862008195008e-07	3.2096751971299e-09	1.03061560541516e-05	97029	0.00308708786361811	0	0.918615970104026	0.00520900602993323	0.0758635910505208	0.000311432815519705
0	1.24526662861922e-08	6.32528403027995e-11	1.29937088873429e-08	3.81968479241727e-11	2.55478248617621e-08	39142276	7.66431817822433e-06	0	0.487425694890776	0.00247586010335742	0.508603333459939	0.00149511154592823
0	1.48098877692834e-05	5.95549708584223e-08	5.93141051451434e-07	2.33395304764606e-08	1.54859233220697e-05	64575	0.00463503787282493	0	0.956345156906281	0.00384574878874338	0.0383019493972389	0.00150714490773684
0	3.29533946441404e-07	1.49732670196735e-09	5.77404132868609e-08	2.34950843252566e-09	3.91121194862758e-07	2556752	0.000117329497760332	0	0.842536663238195	0.00382829343342734	0.147627932327016	0.00600711100136132
0	8.96747832906411e-06	3.26814061503429e-08	2.16551332864989e-07	4.38992976432174e-09	9.22110099784376e-06	108447	0.00276252025267809	0	0.972495402789866	0.00354419783038761	0.0234843250188482	0.000476074360897713
0	4.38100484210187e-06	1.97946128883359e-08	5.7380346385324e-07	1.70567928540788e-09	4.97630859812886e-06	200952	0.00149178247865467	0	0.880372419779026	0.00397777036893951	0.11530704990221	0.000342759949824902
0	5.63471179214303e-06	3.08936399371158e-08	9.15366819390402e-07	9.81212413705215e-09	6.5907843756076e-06	151727	0.00197528837354122	0	0.854937966563892	0.00468739958349308	0.138885869605773	0.00148876424684241
0	8.14133402705777e-08	4.33222783899668e-10	3.85594346139296e-08	4.10375333881471e-10	1.20816373002288e-07	8277024	3.62442572623412e-05	0	0.673860158581616	0.00358579531179489	0.319157359683354	0.00339668642323584
0	1.42281596585569e-05	1.01266522435107e-07	9.40669262876599e-07	1.33860620295282e-08	1.52834815058981e-05	65430	0.00457458405980837	0	0.930950166888744	0.00662588052310112	0.0615481009685902	0.00087585161956471
0	8.24142912789671e-06	2.67336897451326e-08	4.2753509323371e-07	2.12481654906347e-09	8.69782272742462e-06	114971	0.00260595675022535	0	0.947527833823415	0.00307360710638998	0.0491542661459026	0.000244292924292861
0	4.00938468120326e-05	2.25591091550722e-07	1.4705948806281e-06	4.61814090533631e-09	4.17946509251168e-05	23927	0.0124603758632454	0	0.959305698805058	0.00539760678836419	0.0351861984267545	0.000110495979823126
0	3.66566653346468e-07	1.57709341410511e-09	4.72448139240656e-08	2.39616883129215e-09	4.17784729515931e-07	2393577	0.000125327590866253	0	0.877405581030195	0.00377489482665491	0.11308410907887	0.0057354150642808
0	3.19317802654209e-06	1.30096330391134e-08	1.13958325142468e-07	3.12755389262373e-09	3.32327353861629e-06	300908	0.000996486895053939	0	0.96085320375753	0.00391470424806807	0.0342909856255517	0.000941106368850379
0	5.56189488891886e-05	2.55731906510003e-07	2.1639856748341e-06	1.16613453227752e-08	5.80503278158555e-05	17226	0.0172648287603344	0	0.958116017287971	0.00440534818892365	0.0372777511558349	0.000200883367269979
0	1.11930202776999e-05	5.58193050840496e-08	6.82832894528443e-07	5.88112958299137e-09	1.19375536068954e-05	83769	0.00357488229659031	0	0.937630995955032	0.00467594173162977	0.0572004044559033	0.000492657857435238
0	7.74260904248018e-06	4.11694047840207e-08	9.21384487964913e-07	4.92524138668143e-08	8.75441534909593e-06	114228	0.00262289029737761	0	0.884423314833898	0.00470270179587404	0.105247975018693	0.00562600835153437
0	6.88668148611469e-08	2.47152395912876e-10	2.70187822281655e-08	1.10552303407961e-09	9.72382725193049e-08	10284017	2.91710576965087e-05	0	0.708227461028523	0.00254171932007336	0.277861602516657	0.0113692171347462
0	1.04141494708861e-07	3.63978117618932e-10	2.37593182754085e-08	2.97800887004055e-10	1.28562591988893e-07	7778312	3.85680363201857e-05	0	0.810045076859205	0.00283113549585542	0.184807399320801	0.00231638832413852
0	1.08781848213492e-05	3.46391189439963e-08	4.1235913950715e-07	8.2165329215211e-09	1.13333996127219e-05	88235	0.00339426556306577	0	0.959834223893272	0.00305637497376458	0.0363844171738436	0.000724983959120081
0	1.15175553877529e-05	3.77668000382674e-08	4.67884353199457e-07	6.53287287979143e-09	1.20297394138704e-05	83127	0.00360243912183955	0	0.957423514467241	0.00313945287914733	0.038893972438005	0.000543060215606914
0	6.83684568795335e-06	3.32039243598978e-08	2.27235600855472e-07	1.44054877159597e-08	7.11169070088468e-06	140614	0.00213124047175794	0	0.961353069967295	0.00466892132355634	0.0319524020957778	0.0020256066133708
0	2.97963010660174e-06	1.59783484860161e-08	4.92002863224513e-07	3.10565500896113e-09	3.49071697332123e-06	286474	0.00104666877949522	0	0.853586850315963	0.00457738298697232	0.140946076976386	0.000889689720678289
0	9.08141801059602e-05	3.5888538336011e-07	1.73626041256456e-06	4.6420754491069e-08	9.29557466563759e-05	10758	0.0275027392401138	0	0.976961439959895	0.00386081975853285	0.0186783547550093	0.000499385526563193
0	9.93521421418832e-05	5.13390742594095e-07	2.37683371327972e-06	3.44063399687743e-08	0.000102276772937726	9777	0.0302186071395666	0	0.971404741156398	0.0050196220299861	0.0232392325746035	0.000336404239012543
0	2.16547104814814e-06	1.00770426561654e-08	1.33885611500667e-07	2.1554061735677e-10	2.30964924292233e-06	432966	0.000692655576361889	0	0.937575718384076	0.00436301862157011	0.0579679411975411	9.33217968127716e-05
0	1.23887560405887e-05	3.60140549130169e-08	7.64930073437431e-07	8.19742235586390e-09	1.3197897591295e-05	75770	0.00395156733416979	0	0.938691632882498	0.00272877211418664	0.0579584792309615	0.000621115772353824
0	0.000290488710104072	1.0178287467012e-06	3.31114654570377e-06	1.71537929476984e-08	0.000294834839189425	3392	0.0846634741023381	0	0.985259106090375	0.00345219971119923	0.0112305131741111	5.81810243146928e-05
0	1.57855886164392e-05	6.69909659531475e-08	6.76146349387516e-07	7.10491202666592e-09	1.65358308438065e-05	60475	0.00494850587044504	0	0.954629299582589	0.00405126096087509	0.0408897717794909	0.00042966767704491
0	3.09960534822039e-05	1.37053485370342e-07	1.62869800387701e-06	6.45204470400989e-09	3.27682570161553e-05	30517	0.00978247540153188	0	0.945917064399317	0.00418250764154994	0.0497035287251939	0.000196899233939386
0	6.38214104668821e-06	2.150711334984e-08	4.26687394747286e-07	1.52161950282801e-09	6.83185717428816e-06	146373	0.00204746523107113	0	0.934173663745128	0.00314806249621003	0.0624555496202603	0.000222724138401877
0	1.19741834597117e-05	5.47028496934726e-08	8.41554625297038e-07	5.89288795309702e-09	1.28763338226553e-05	77662	0.00385547352010507	0	0.929937327241679	0.00424832490729818	0.0653566952276711	0.000457652623352211
0	7.22977979717219e-06	2.56959426751128e-08	6.83946515526505e-07	4.65819914202079e-09	7.94408045451583e-06	125880	0.00238039595619	0	0.910083909467761	0.00323460252224735	0.0860951143990132	0.000586373610978831
0	2.72500130484878e-05	1.17282627975393e-07	1.39667137906394e-06	7.66586902520142e-10	2.87647336424297e-05	34765	0.00859241656495313	0	0.947341052666396	0.00407730624011044	0.0485549908587981	2.66502346953556e-05
0	6.15605598777179e-07	3.12805874619776e-09	2.1913517818386e-07	5.10724942863558e-09	8.42976085135872e-07	1186273	0.000252860957413281	0	0.730276468849001	0.00371073248856588	0.259954205164123	0.00605859349831067
0	1.79715463251711e-05	6.07493648749168e-08	7.43299358752823e-07	3.52658122795195e-08	1.88108608610784e-05	53161	0.00562741776635778	0	0.955381386205249	0.00322948350548982	0.0395143722683519	0.00187475802090951
0	0.000165471815556635	7.46282610119801e-07	5.11672528608826e-06	2.55012893207039e-07	0.000171589836346051	5828	0.0501786530077284	0	0.964345086400824	0.0043492238585434	0.0298195125949604	0.00148617714567165
0	2.41318620948269e-07	7.98359167543855e-10	1.10775344194403e-07	2.60389202548956e-09	3.55496216335705e-07	2812969	0.000106643197078538	0	0.678821911061873	0.00224575995709035	0.311607660233984	0.00732466874705252
0	0.000181104660776844	6.09762760626516e-07	2.54633319854482e-06	1.86770335773875e-07	0.000184447527071789	5422	0.0538359985327347	0	0.981876329013378	0.00330588742666737	0.0138051902292719	0.00101259333068305
0	6.97906204568012e-06	2.48686786890452e-08	2.88094105571568e-07	2.98409164207823e-08	7.32186574636152e-06	136577	0.00219415707584025	0	0.953180826778783	0.00339649476657002	0.0393470893282538	0.00407558912639327
0	2.29358729025412e-05	7.80719582889318e-08	5.08042147741397e-07	2.52384454079931e-08	2.35472254539795e-05	42468	0.00703935764021468	0	0.974037172547859	0.00331554808618599	0.0215754568933954	0.00107182247255919
0	1.31837703613986e-07	4.51399394476386e-10	3.58071770988265e-08	1.44864059457425e-09	1.69544920701863e-07	5898142	5.08621869784731e-05	0	0.777597483122579	0.00266241768026864	0.211195811414438	0.00854428778271465
0	8.8654446218996e-06	4.22687674355573e-08	8.31478800469559e-07	1.30818781276992e-08	9.75227406793242e-06	102540	0.0029214208073447	0	0.909064343366959	0.00433424728849102	0.0852599911238796	0.00134141822067073
0	9.99821395102723e-05	5.08726150125177e-07	2.74252910576211e-06	1.50379244422459e-08	0.000103248432690602	9685	0.0305012842508712	0	0.968364719006269	0.00492720457703842	0.0265624284484829	0.00014564796820993
0	1.30281617865957e-05	3.65496497722377e-08	3.32907842539427e-07	7.49280487844807e-09	1.34051120837858e-05	74598	0.00401348493438147	0	0.971880108511285	0.00272654563003963	0.0248343945547532	0.00055895130392166
0	4.48755766355324e-07	1.9992388319403e-09	7.72545414774196e-08	1.82501243076674e-09	5.29834559095451e-07	1887382	0.00015893777788889	0	0.846973378107788	0.00377332659340581	0.145808800409907	0.00344449488889976
0	8.95773479834451e-05	3.37777308155235e-07	1.92413121968339e-06	1.05330248280359e-08	9.18497895361117e-05	10887	0.0271799937981404	0	0.975259153405319	0.0036774968114917	0.0209486731477692	0.000114676635419994
0	7.88801869564268e-06	3.09736243226905e-08	3.09880442952176e-07	2.73620603077577e-09	8.23160896894832e-06	121483	0.00246644616559988	0	0.958259645884328	0.00376276672513608	0.0376451850569095	0.000332402333626078
0	1.98112255858541e-06	8.64417633505163e-09	1.46342117019244e-07	3.41644727050292e-09	2.1395252992102e-06	467393	0.000641652329456233	0	0.925963604785009	0.00404023095134355	0.0683993393643277	0.00159682489931953
0	2.42783780060856e-06	1.37114529620306e-08	1.33782541377563e-07	1.04796509993216e-09	2.57637976004808e-06	388142	0.000772616301895068	0	0.942344695551888	0.00532198442739463	0.0519265612360913	0.00040675878462599
0	7.60721617868644e-07	3.64496521809041e-09	1.14224043923097e-07	1.63423180726601e-09	8.80224858817097e-07	1136073	0.000264032711072448	0	0.864235553277773	0.00414094782893174	0.129766891696968	0.00185660719632731
0	3.04370437341942e-05	1.45269863193592e-07	7.51222270416104e-07	1.06725637054736e-08	3.13442084315094e-05	31904	0.00935933609875672	0	0.971057980318839	0.00463466364164286	0.0239668604826186	0.00034049555689991
0	9.99505027488939e-06	4.47213206474974e-08	4.02877398225524e-07	1.92405059593018e-08	1.04618894997217e-05	95585	0.00313366306407736	0	0.955377159656987	0.00427468868302299	0.0385090473605404	0.00183910429944931
0	3.25330481457769e-05	1.63329762362322e-07	2.27833077741322e-06	7.58016865108179e-08	3.50505103720632e-05	28530	0.0104602445122494	0	0.928176160644643	0.00465983977490104	0.065001358132267	0.00216264144818944
0	1.10602478057214e-07	4.10024418204652e-10	8.46285007200207e-08	1.75541535542461e-09	1.97396418550864e-07	5065948	5.92171780017248e-05	0	0.560306407123159	0.00207716239846064	0.428723587496165	0.00889284298221593
0	6.02820732942218e-05	2.81967844198598e-07	1.64135612610396e-06	2.55658385053522e-07	6.24610556495779e-05	16010	0.0185644202687203	0	0.965114544852064	0.00451429840988452	0.0262780721368589	0.0040930846011926
0	4.04419070299175e-06	1.34836497431301e-08	1.94669981027235e-07	3.61273598370929e-09	4.25595706974583e-06	234965	0.00127597508855581	0	0.950242363049324	0.00316818274295594	0.0457405885061855	0.000848865701534214
0	7.7465559741304e-06	2.38977495150287e-08	3.05941512361075e-07	1.89027683236771e-08	8.09529800433018e-06	123528	0.00242565257023764	0	0.95692042096372	0.00295205309331983	0.0377924953716869	0.0023350305712731
0	1.42135662286547e-05	7.14220893356776e-08	1.08691620793214e-06	1.73305708077386e-08	1.53892350967303e-05	64980	0.00460616498679967	0	0.923604463725078	0.00464104218869542	0.0706283451451774	0.00112614894104911
0	4.23401158863704e-06	1.64293121676344e-08	6.54459350651282e-07	3.30956857099016e-08	4.93799593716585e-06	202511	0.00148030570376689	0	0.857435211068062	0.0033271214429277	0.132535416994876	0.006702250494134
0	1.1405292667645e-07	5.7052181399272e-10	6.60052636702157e-08	2.05571874469199e-09	1.82684430905351e-07	5473920	5.48038324907907e-05	0	0.624316621352049	0.00312299089290378	0.36130754735423	0.011252840400817
0	2.99784543662019e-05	1.04736642238429e-07	9.81927734602628e-07	2.36392942174907e-08	3.10887580372604e-05	32166	0.00928341295509949	0	0.964286007510244	0.00336895549551706	0.0315846562099962	0.000760380784242283
0	2.96426062615296e-07	1.74680927143009e-09	5.12554573849075e-08	9.37913472695581e-11	3.49522120618903e-07	2861049	0.000104851157241126	0	0.848089563231107	0.00499770735064491	0.146644387754769	0.000268341663478925
0	0.000520214348346412	2.61825582145395e-06	7.78906504987749e-06	4.34418120632673e-07	0.000531056087338376	1883	0.147309934780019	0	0.979584568842244	0.00493028115839233	0.01466712318263	0.00081802681673409
0	1.37379045949895e-05	5.14191525336797e-08	6.53320852095563e-07	2.07529698435385e-09	1.44447198966031e-05	69229	0.00432407143229374	0	0.95106756609522	0.00355971960008527	0.0452290426378709	0.000143671666824214
0	5.1784558440973e-05	1.65236106123572e-07	1.22498356038108e-06	2.20649975833427e-08	5.3196843105061e-05	18798	0.0158327997706265	0	0.973451720409446	0.00310612616235966	0.0230273732214109	0.000414780206783426
0	1.49073429271864e-06	5.54669459367651e-09	1.67377992048161e-07	1.38840497377178e-09	1.66504738433425e-06	600584	0.00049938989449827	0	0.895310431849778	0.00333125329997397	0.1005244617198	0.000833853130448247
0	4.69783243888117e-06	3.05178287365209e-08	4.15381283471413e-07	2.49222286425485e-09	5.14622377395335e-06	194317	0.00154267994881208	0	0.912869833344279	0.00593014024982379	0.0807157445375359	0.000484281868361178
0	3.67106039940207e-06	1.50013128464023e-08	2.07752356785871e-07	2.04033654473235e-08	3.91421743448166e-06	255479	0.00117357834619602	0	0.937878505946669	0.00383251904052407	0.053076345467094	0.00521262954571285
0	3.97774162335679e-05	2.06642785728913e-07	7.6245487075239e-07	7.91090683856798e-09	4.07544247968877e-05	24537	0.012152135691437	0	0.976026932825353	0.00507043803853891	0.0187085175303619	0.000194111605745742
0	1.86133474578012e-05	6.34919429210368e-08	8.31073151317468e-07	2.88129876588295e-09	1.95107938508055e-05	51254	0.00583619809846203	0	0.954002569046296	0.00325419577524855	0.042595558011247	0.000147677167208857
0	4.10129623402786e-06	1.16148574525025e-08	2.2089347478375e-07	4.59180147069593e-11	4.33385048427882e-06	230742	0.00129931312343712	0	0.946340038472818	0.0026800318780345	0.0509693344486728	1.05952004743884e-05
0	2.46443536965977e-07	1.20369331056229e-09	1.17638105543187e-07	3.30616912487674e-10	3.65615952732215e-07	2735110	0.000109678790713774	0	0.674050284524861	0.00329223410949989	0.321753207605107	0.000904273760532067
0	9.12968833294455e-06	4.3889986457593e-08	6.17986703134128e-07	1.67885616226744e-08	9.80835358415895e-06	101954	0.00293819553557495	0	0.930807423958443	0.00447475573560866	0.0630061608027887	0.00171165950315952
0	2.027359579816e-05	1.01051112291793e-07	6.79580125123481e-07	4.02020401717964e-09	2.10582472395925e-05	47487	0.00629762698738512	0	0.962738995676848	0.00479864782391775	0.0322714477321633	0.000190908767070655
0	3.06990453441185e-07	1.25359076145992e-09	7.54594917662107e-08	3.06727260825559e-09	3.86770808577111e-07	2585511	0.000116024533658443	0	0.793727051352635	0.00324117211966371	0.195101310886978	0.0079304656407234
0	1.10788750662581e-05	3.56154751103501e-08	3.70414023532366e-07	3.19724690547235e-08	1.15168770339555e-05	86829	0.00344912107510864	0	0.961968685920144	0.00309245944064037	0.0321627141142746	0.00277614052494076
0	2.08923831928138e-05	7.43899278131145e-08	4.38525243612528e-07	2.82443019852551e-08	2.14335426662247e-05	46656	0.006409502653003	0	0.974751748610198	0.00347072478738381	0.0204597648854178	0.00131776171700084
0	7.15792294961606e-06	3.78288185941595e-08	6.7528054528407e-07	1.70142515822889e-08	7.88804656507658e-06	126774	0.00236362553047686	0	0.907439236135717	0.00479571441193594	0.0856080830295547	0.00215696642279187
0	3.68709621950919e-08	1.54602254847385e-10	5.15745290202934e-08	2.96634566802635e-10	8.88967280370353e-08	11249008	2.66686639965874e-05	0	0.414761746683535	0.00173912199313991	0.580162286724511	0.00333684459881419
0	0.00014259356109709	4.21512187212603e-07	1.42775105153374e-06	5.09895509217676e-09	0.000144447923290929	6923	0.0424118572464756	0	0.987162417073289	0.00291809101584414	0.00988419230270376	3.52996081633315e-05
0	2.92039732012238e-07	1.33956539238044e-09	5.22689892354047e-08	2.38286131794454e-09	3.48031147957968e-07	2873306	0.000104403912105422	0	0.839119526300296	0.00384898133468853	0.150184802544505	0.00684668982051089
0	2.50543319488474e-05	9.23532660545786e-08	3.376212187548e-07	1.15733979500996e-08	2.54958798316068e-05	39222	0.00761968335679297	0	0.98268159852981	0.00362228197907059	0.013242187403796	0.000453932087323076
0	3.84189837491e-05	1.4410091127638e-07	1.43730811161979e-06	6.55061899728381e-08	4.0065898961969e-05	24959	0.0119480587358931	0	0.958894839363712	0.00359659748089422	0.0358736019622098	0.00163496119318369
0	2.61904089869689e-05	8.176016010576e-08	3.12909984016466e-07	1.23906572163276e-09	2.65863181968127e-05	37613	0.00794427758524374	0	0.98510853564179	0.00307527200646992	0.0117695869619878	4.66053897519855e-05
0	0.000267230503942345	1.23781337795129e-06	6.70379312001397e-06	3.8521460487798e-08	0.000275210631900798	3634	0.079257208645048	0	0.971003562241267	0.00449769461812605	0.0243587723109128	0.000139970829694121
0	3.28472792017942e-05	1.43766818574793e-07	1.27578930733928e-06	1.16689382379399e-08	3.42785042659462e-05	29173	0.0102310308044771	0	0.958247155329533	0.00419408085777003	0.0372183481939935	0.000340415618704005
0	1.39923386169134e-07	5.23522159047675e-10	6.94768844132856e-08	7.91685409005545e-09	2.17840646831523e-07	4590512	6.53500657702422e-05	0	0.642319916894804	0.00240323450495704	0.318934438654228	0.0363424099460112
0	3.24813610138415e-06	1.53396090961433e-08	3.49827552680683e-07	7.28361858859073e-09	3.62058688174957e-06	276198	0.00108558835299188	0	0.897129721636334	0.00423677420184728	0.0966217809726019	0.00201172318921707
0	4.25278864351125e-08	1.92153370232659e-10	3.39289078322796e-08	3.88938017816016e-10	7.70378856554408e-08	12980626	2.31110995200234e-05	0	0.552038598584111	0.00249427107971373	0.440418471296446	0.00504865903972986
0	4.84035535405628e-06	1.38028985212331e-08	3.36441718883742e-07	1.80463008872317e-08	5.20864627234849e-06	191988	0.00156137773071618	0	0.929292392104379	0.0026499972928685	0.0645929290053415	0.00346468159741147
0	1.01350388628441e-05	4.07204348513531e-08	6.05850451769345e-07	4.88717881450239e-08	1.08304815376098e-05	92332	0.00324388924157015	0	0.935788388323203	0.00375979911049641	0.0559393827195471	0.00451242984675356
0	4.61759681221938e-05	1.06258376564177e-07	3.55846346553479e-07	4.1322955817145e-09	4.66422051408931e-05	21440	0.0138955410753479	0	0.990003967066073	0.00227815936753419	0.00762927793569292	8.85956307003921e-05
0	4.71552161140178e-06	2.06520710137559e-08	4.60947560556002e-07	3.21631539625277e-09	5.20033755836779e-06	192295	0.00155888899235812	0	0.906772215933195	0.00397129432117824	0.0886380077028457	0.00061848204278152
0	7.6670208911563e-06	2.83063484425339e-08	4.70297459019952e-07	7.42169277376873e-09	8.17304639139256e-06	122353	0.00244892042708877	0	0.938086060447525	0.00346337792384792	0.0575424922970272	0.000908069331600134
0	2.35450774545093e-05	8.67957375013781e-08	7.46956104133325e-07	1.85229305085982e-08	2.43973522266526e-05	40988	0.00729257414701023	0	0.965066915285494	0.00355758840939137	0.030616277421995	0.000759218883119744
0	1.44370039626849e-05	6.25548639265829e-08	8.72408814698292e-07	4.70611417621488e-08	1.54190287830719e-05	64855	0.00461506201962103	0	0.93631085107869	0.00405699118969543	0.0565800107757814	0.00305214695583264
0	2.87424802934164e-06	1.19609218937455e-08	4.21491842928382e-07	7.28098980601924e-10	3.30842889314437e-06	302258	0.000992037914528621	0	0.868765242407831	0.00361528758213017	0.127399396070378	0.000220073939660807
0	3.21381524553101e-06	1.31331469495092e-08	3.98019412154476e-07	4.9375953127265e-09	3.62990539994772e-06	275489	0.00108838087983631	0	0.88537162582179	0.0036180411064427	0.109650078528275	0.0013602545434924
0	4.66968350672534e-05	2.2333978715461e-07	7.39985419699735e-07	1.43463925383674e-08	4.76745066666461e-05	20976	0.0142008953315044	0	0.979492779941513	0.0046846795650402	0.0155216167180067	0.000300923775440016
0	5.73586584317387e-05	2.18320744056528e-07	2.36066767689314e-06	7.16133553111608e-08	6.00092602079995e-05	16664	0.0178422266928305	0	0.955830120766803	0.00363811757218471	0.0393383899203352	0.00119337174067702
0	6.75975344998402e-05	3.56307104227821e-07	1.72403379329929e-06	1.60500368710214e-08	6.96939254342384e-05	14348	0.0206918306406321	0	0.9699200336136	0.00511245566966986	0.0247372175201417	0.00023029319658807
0	7.88972784966615e-07	3.62830638597258e-09	7.5173311649446e-08	3.96271109207985e-09	8.71737114094114e-07	1147135	0.000261487054498799	0	0.905058155963103	0.00416215660353411	0.0862339235465088	0.00454576388685458
0	1.50634717534549e-05	4.86925909143085e-08	1.09420551500092e-06	8.4210385125236e-08	1.62905802444954e-05	61385	0.0048752908827987	0	0.924673739509364	0.00298900285830898	0.0671679890205664	0.00516926861176052
0	2.63627636973039e-05	1.0433838225233e-07	7.91607749233935e-07	4.37547961828333e-10	2.7259147376752e-05	36685	0.0081445079786352	0	0.967116224617774	0.00382764658080666	0.0290400773836771	1.60514177417558e-05
0	8.12845162893134e-05	2.82054272554712e-07	1.98282617620532e-06	7.85736282865262e-09	8.35572541009021e-05	11968	0.0247566248170624	0	0.972800233372387	0.0033755809186131	0.0237301500335434	9.40356754563071e-05
0	3.2110446049413e-05	1.37823616512627e-07	1.10555912202829e-06	2.54154771924996e-09	3.33563703356732e-05	29979	0.00995717380026084	0	0.962648085696311	0.00413185293021019	0.0331438676001849	7.61937732934896e-05
0	1.2366762772356e-05	5.69149261091375e-08	3.58455198434706e-07	1.19183657612381e-08	1.2794051262661e-05	78161	0.00383088330445813	0	0.966602565400679	0.00444854604227213	0.028017333296205	0.000931555260843871
0	2.49376383067743e-06	8.70775225985194e-09	2.95469774655157e-07	2.40517078017923e-08	2.82199306539424e-06	354359	0.000846240850264302	0	0.883688858508606	0.00308567457752964	0.104702516203341	0.00852295071052282
0	2.9839436170439e-06	8.01641112931602e-09	1.92510111466953e-07	1.95779827057112e-09	3.18642793791074e-06	313831	0.000955473148947839	0	0.936454134594487	0.00251579865778235	0.0604156488764587	0.000614417871271491
0	2.37709722393181e-05	1.12296355906431e-07	1.12625079445446e-06	7.24620011836805e-09	2.50167655897973e-05	39973	0.00747703043918868	0	0.950201661921182	0.00448884391162978	0.0450198404110955	0.000289653756092406
0	4.21521459126642e-05	2.00396069913454e-07	1.2145649495616e-06	1.79311781973121e-08	4.35850381103365e-05	22944	0.0129906795581081	0	0.967124218314437	0.00459781793481852	0.0278665570163527	0.000411406734391718
0	0.00017211558809715	6.19906635936636e-07	2.28116432784827e-06	2.85952678179781e-08	0.000175045254328753	5713	0.0511629222802841	0	0.983263378131345	0.00354140783944012	0.0130318547429113	0.000163359286303605
0	2.65119131083652e-06	1.05867924731012e-08	1.01407582865837e-07	1.74025888199476e-09	2.76492594505746e-06	361673	0.000829135007704873	0	0.958865215025291	0.00382896058826674	0.036676419145009	0.000629405241433545
0	1.56048549552114e-06	6.5616629573258e-09	8.51035189469522e-08	3.61963277958704e-09	1.65577031020501e-06	603949	0.000496608153628508	0	0.942452878822264	0.00396290651963277	0.0513981428598119	0.0021860717982912
0	3.01475855947792e-06	1.20223899241498e-08	3.67952888445468e-07	3.53853291711985e-09	3.39827237076465e-06	294267	0.00101896394677925	0	0.88714447535574	0.00353779468284486	0.108276455887105	0.0010412740743096
0	6.07878325811567e-08	1.46184121786786e-10	1.76573678802151e-08	4.34019503002961e-11	7.86347865334589e-08	12717018	2.35901586393972e-05	0	0.77303996438385	0.00185902611593642	0.224549066114676	0.000551943385537502
0	6.56429603527655e-07	3.05627487899716e-09	5.9665387973778e-08	2.35077573138911e-10	7.19386343953569e-07	1390074	0.000215792694225003	0	0.912485494122783	0.00424844717262858	0.0829392835647557	0.000326775139832351
0	6.11358187997117e-07	2.9518774835454e-09	1.09960407629754e-07	3.2685929247591e-10	7.24597332402892e-07	1380077	0.000217355653300388	0	0.843721278920177	0.0040738177626965	0.151753812376187	0.000451090940939552
0	2.65359001908258e-06	8.8993899978258e-09	1.65511144332934e-07	8.74870697389545e-09	2.83674926038723e-06	352516	0.000850663965284437	0	0.935433404755818	0.00313717892592699	0.0583453555956302	0.00308406072262488
0	2.74389897269889e-06	1.2873688015343e-08	2.47101350035298e-07	3.90614981533144e-09	3.00778016056486e-06	332471	0.00090192842302117	0	0.912267129318249	0.00428012930736444	0.08215405942065	0.00129868195373623
0	2.05484930433103e-05	9.48361626371533e-08	1.33037874854714e-06	8.84511650217081e-10	2.19745924661448e-05	45507	0.00657076764680864	0	0.935102349450547	0.00431571883680039	0.0605416801516017	4.02515610507819e-05
0	3.31701990977005e-05	1.176701144855e-07	5.60675245658387e-07	5.36120020680318e-09	3.38539056580512e-05	29539	0.0101049421207881	0	0.979804204358084	0.00347582094881615	0.0165616118660461	0.000158362827053255
0	0.000269492945377118	9.22953073566951e-07	2.76662581372491e-06	1.54500492185391e-07	0.000273337024756595	3658	0.0787393880236174	0	0.985936484883816	0.00337661198437656	0.0101216650623477	0.00056523806946012
0	5.67530932850327e-05	1.97095438270735e-07	1.09108172247213e-06	2.22027900721059e-08	5.80634732358477e-05	17223	0.0172687045176945	0	0.977431939947988	0.00339448240497351	0.0187911893944111	0.000382388252626922
0	2.78014953805133e-06	1.15644671575744e-08	5.89828803554542e-07	9.28993581761035e-09	3.39083274458106e-06	294913	0.0010167343230898	0	0.819901701873775	0.00341050946144594	0.173948067623552	0.00273972104122704
0	9.96596335059898e-06	3.75652312868237e-08	5.41788479532035e-07	4.16056892473679e-09	1.05494776303426e-05	94791	0.00315985709278399	0	0.944687850887964	0.00356086174151202	0.051356901120273	0.000394386250250922
0	1.11607193424612e-07	4.68010395847035e-10	6.60417695007703e-08	1.77878821444705e-09	1.79895761535676e-07	5558775	5.39672770278887e-05	0	0.620399238269314	0.00260156432731863	0.367111314557977	0.00988788284539038
0	1.97416801758788e-07	8.89802454569143e-10	5.67356542251423e-08	3.51058263663402e-09	2.58552841075133e-07	3867681	7.75628541794804e-05	0	0.763545281258078	0.00344147235384884	0.219435431415953	0.0135778149721197
0	6.51490969928308e-07	2.54187363523831e-09	1.03160445724168e-07	2.0738405767113e-09	7.59267129864425e-07	1317060	0.000227754285472503	0	0.858052382755774	0.00334779886453426	0.135868446909572	0.00273137147011961
0	1.27713868591667e-05	5.17765551210949e-08	6.16431438945566e-07	3.47225210848486e-08	1.34743173743182e-05	74215	0.00403416325846973	0	0.947831827347983	0.0038426106260329	0.0457486210114417	0.0025769410145429
0	4.23815665115423e-06	1.87055187551066e-08	4.7574796448891e-07	2.10010018956956e-08	4.75361113629394e-06	210366	0.0014250703519445	0	0.891565702292263	0.00393501239768846	0.100081380417629	0.00441790489242009
0	3.65386939982503e-07	1.29744520817824e-09	8.03769512681666e-08	2.72924623743924e-10	4.47334261082592e-07	2235465	0.000134191303883591	0	0.816809647216003	0.00290039310880928	0.17967984628239	0.000610113392798085
0	5.40607627219492e-05	2.95619173865208e-07	1.95630954264622e-06	4.1719936934089e-08	5.63544113753947e-05	17745	0.0167646819104017	0	0.959299572163627	0.00524571487218621	0.0347143993682165	0.000740313595969962
0	2.05621326946865e-06	6.71924768555116e-09	8.18916403116236e-08	2.8178627854806e-09	2.14764202025131e-06	465627	0.000644085785552195	0	0.957428309783231	0.00312866279491259	0.0381309545722341	0.00131207284962271
0	4.97657904744139e-06	1.99493174850522e-08	1.97808126538865e-07	1.65943312433838e-09	5.19599592458964e-06	192456	0.00155758852506194	0	0.957771930476334	0.00383936357429451	0.0380693382769516	0.000319367672419688
0	9.46744377351298e-07	4.49686912142382e-09	1.98738860902508e-07	1.4656380287702e-09	1.151445745404e-06	868473	0.000345374267071263	0	0.822222307156227	0.00390541120966671	0.172599413993907	0.00127286764019955
0	2.89347371247264e-06	1.39999728901345e-08	3.32061218142322e-07	6.3320739778504e-09	3.24586697748295e-06	308084	0.000973287721554472	0	0.891433238806485	0.00431316901994271	0.102302780873609	0.00195081129996297
0	6.14597699093112e-06	1.74824075519532e-08	2.22897001690474e-07	4.16165253014103e-09	6.39051805270369e-06	156482	0.00191532496133229	0	0.961733765595246	0.00273567923723442	0.0348793321374268	0.000651223030092267
0	4.6860028771448e-07	1.21795640778999e-09	4.90360967776921e-08	2.77718264319534e-09	5.21631523543157e-07	1917062	0.000156477254030563	0	0.898335830111521	0.0023348980129059	0.0940052404130348	0.00532403146253788
0	2.48452431014529e-06	1.18943257824807e-08	2.63743269561485e-07	3.60750211241576e-09	2.76376940760167e-06	361825	0.000828788333102182	0	0.898962230102003	0.00430366069968272	0.0954288258767415	0.00130528332157286
0	1.7390014995127e-05	4.6118031850928e-08	6.87572330749016e-07	3.70660466063396e-08	1.81607714043333e-05	55064	0.00543346592917948	0	0.957559269259764	0.00253943132833685	0.037860304248142	0.00204099516375694
0	6.87206407813897e-07	1.88611396158602e-09	6.33039819204954e-08	2.33322768825394e-09	7.54729731384232e-07	1324978	0.000226393374000211	0	0.910533107730508	0.00249905877979227	0.0838763590303923	0.00309147445930693
0	8.33361748851102e-05	4.67644115383896e-07	2.27195519466185e-06	1.80990613141408e-09	8.60775841012874e-05	11617	0.0254937891625426	0	0.968151880134654	0.00543282110280442	0.0263942723112262	2.10264513149482e-05
0	1.38443554093688e-09	6.0780489751546e-12	9.36143779857553e-09	3.11783511780895e-10	1.10637349002685e-08	90385391	3.31911499162896e-06	0	0.125132747071089	0.000549366830454978	0.846137211616339	0.0281806744821163
0	1.16472240709788e-06	4.81270181176811e-09	1.93330236337619e-07	8.82522214329481e-10	1.3637478674616e-06	733273	0.000409040959111207	0	0.854059929175786	0.00352902609536336	0.141763914687158	0.000647130041693233
0	3.46000131061577e-07	1.51284068782647e-09	1.28172759924857e-07	6.71134796647695e-09	4.82397079640738e-07	2072981	0.000144708687477957	0	0.717251711638177	0.00313609006288585	0.265699701209454	0.0139124970894832
0	4.03433213478897e-05	1.58890589267691e-07	6.63226404747752e-07	5.93395783697116e-08	4.12247779202748e-05	24257	0.0122915227689672	0	0.978618282090208	0.00385424973240539	0.0160880528217853	0.00143941535560165
0	6.66429062927025e-07	3.48265567251282e-09	2.64988334129792e-07	1.02906875265621e-09	9.35929121481986e-07	1068457	0.000280739453158096	0	0.712050782084626	0.00372106775243648	0.283128634474157	0.00109951568878073
0	4.66845882108602e-08	2.99864602792783e-10	8.24291114815712e-08	8.07863268751412e-10	1.30221427563976e-07	7679228	3.90656677144996e-05	0	0.358501585216648	0.00230272857856258	0.632991920174391	0.00620376603039866
0	3.22550054684486e-06	1.64432977182028e-08	1.35132429917317e-07	2.50649470051478e-09	3.3795827691809e-06	295895	0.00101336274484387	0	0.954407915751867	0.00486548158197296	0.0399849446356566	0.000741658030503651
0	4.59488211747046e-06	1.78813488881584e-08	1.95608632760648e-07	2.19489573566554e-08	4.83032105647592e-06	207026	0.00144805037858753	0	0.951258117989939	0.003701896556997	0.0404959899090764	0.00454399554398747
0	3.67344337422138e-06	1.68609966989607e-08	3.26997319861966e-07	1.03305276114799e-08	4.02763221839379e-06	248285	0.0012075624078306	0	0.912060281334809	0.00418632978005248	0.0811884755436713	0.00256491334146684
0	1.3287082165735e-06	6.08474418655959e-09	2.29192697439099e-07	4.87179857570791e-09	1.56885745677486e-06	637407	0.000470546864291599	0	0.846927304221094	0.00387845572603399	0.146088923789326	0.00310531626354569
0	2.41538239228358e-05	1.02744654979944e-07	1.03467970314201e-06	3.68656684178204e-09	2.52949348477995e-05	39534	0.00755985588018382	0	0.954887769751935	0.00406186675704689	0.0409046202082637	0.0001457432827546
0	1.53644118364503e-05	5.08658395448437e-08	7.36306497597211e-07	4.10482248390901e-08	1.61926323984315e-05	61756	0.00484604888166529	0	0.94885201234721	0.00314129526893792	0.0454716984539545	0.00253499392989779
0	2.5860992842323e-06	1.1651369046559e-08	1.43492598317273e-07	5.64699294916631e-10	2.74180795089105e-06	364723	0.000822205316711289	0	0.94320949189452	0.00424952048256058	0.0523350288887448	0.000205958734175058
0	1.481132629858e-06	7.40917474365667e-09	1.58648078057796e-07	1.40122126497423e-09	1.64859110392443e-06	606579	0.000494455455460119	0	0.898423281753859	0.00449424646658551	0.0962325210175756	0.000849950761980132
0	4.64593545586479e-07	2.57243449368917e-09	8.65506314202281e-08	6.64929735896905e-09	5.60365908859365e-07	1784548	0.000168095690113002	0	0.829089597067329	0.00459063346470416	0.154453777526194	0.0118659919417721
0	3.32133421509854e-05	1.68357506876469e-07	1.10252160995415e-06	2.1685810326919e-08	3.45059070781429e-05	28981	0.0102985536975769	0	0.962540763695029	0.00487909233903642	0.0319516773593969	0.000628466606538086
0	1.44011921691791e-08	4.59331497607993e-11	7.96919415439665e-09	2.77228113324228e-11	2.2444042284669e-08	44555254	6.73319008714923e-06	0	0.641648771933398	0.00204656314482954	0.355069468027166	0.00123519689460573
0	1.73627076408127e-06	7.30240627585075e-09	3.30009231026667e-07	1.26160385260239e-09	2.07484400523639e-06	481964	0.000622260163115396	0	0.836819905351609	0.00351949652958069	0.159052550550213	0.000608047568597168
0	3.37825930716507e-05	1.27463205365836e-07	1.62229115156342e-06	1.22130882530257e-08	3.5544560516833e-05	28134	0.0106069034979572	0	0.950429336597146	0.00358601157286704	0.0456410524697623	0.000343599360223962
0	1.26985115478043e-05	7.34327479231795e-08	1.24495434656065e-06	6.92053769419842e-08	1.40861040192301e-05	70992	0.00421694458255772	0	0.901492103882558	0.00521313400944152	0.0883817374102204	0.00491302469778059
0	3.22878900165344e-06	1.45150871490031e-08	2.53845716265898e-07	2.66371623291956e-10	3.49741617669164e-06	285925	0.00104867644193696	0	0.923192676688452	0.00415023160404477	0.0725809293036501	7.61624038532152e-05
0	0.000109348978143911	3.56405447257013e-07	8.9312463155675e-07	8.5107326489011e-09	0.000110607018955374	9041	0.0326393939659788	0	0.98862603093959	0.00322226790508485	0.00807475547204736	7.6945683278336e-05
0	1.33650046654266e-07	4.01431532910191e-10	3.41538634107222e-08	2.97825292036062e-10	1.68503166889934e-07	5934607	5.05496766350921e-05	0	0.793160443931393	0.00238233820953885	0.202689741926521	0.0017674759325479
0	3.01451210778791e-05	9.7727134129534e-08	9.95289603675908e-07	3.1013980090902e-09	3.12412392136936e-05	32009	0.00932873302013804	0	0.96491438357112	0.00312814525253206	0.031858198609473	9.92725668747095e-05
0	5.24972542525655e-06	2.66190811010881e-08	5.96525649396807e-07	2.30365576386907e-09	5.87517381151832e-06	170208	0.00176100492917008	0	0.893543849709507	0.00453077337880647	0.10153327689256	0.000392100019126709
0	4.38214857324034e-05	1.31439886733468e-07	1.00887739004164e-06	8.03476047929347e-08	4.50421506139715e-05	22201	0.0134220594684822	0	0.972899498249326	0.00291815299540109	0.0223985173063362	0.00178383144893645
0	2.15135471117283e-07	9.3039819055844e-10	3.41632383041504e-08	1.42669190799629e-09	2.51655799519988e-07	3973682	7.54938995548571e-05	0	0.854879845915077	0.00369710609623579	0.135753828718885	0.00566921926980257
0	4.55252950775151e-08	1.99490061232974e-10	1.67967806752473e-08	7.22225166081253e-11	6.25937883306035e-08	15976026	1.87779607961902e-05	0	0.727313305228671	0.00318705843748139	0.268345807518971	0.00115382881487641
0	1.08156396997563e-05	4.03103308162207e-08	3.7153466192292e-07	2.8695652276062e-09	1.1230354257723e-05	89044	0.00336345606175892	0	0.963071996799963	0.00358940865899219	0.0330830758671232	0.000255518673921869
0	1.21683662907219e-05	4.60265436952844e-08	7.04975033430968e-07	2.06412519568686e-08	1.2940009119805e-05	77280	0.00387450252359567	0	0.940367675019479	0.00355691740779684	0.0544802578502039	0.00159514972252041
0	4.93094443827066e-05	1.76811906495286e-07	1.03674434796285e-06	9.42257602050927e-09	5.05324232131852e-05	19789	0.0150457740491177	0	0.975798136073563	0.00349897937309191	0.0205164186088811	0.000186465944464161
0	1.80040705932914e-05	1.03963141456881e-07	1.12298506876058e-06	9.8647335010503e-09	1.92408835370099e-05	51973	0.00575569276013954	0	0.93571953484675	0.00540324155368994	0.0583645271071109	0.000512696492449291
0	3.03433480102176e-06	1.41956306212237e-08	1.44305053147419e-07	2.06696036006708e-09	3.19490244515047e-06	312999	0.000958013076838848	0	0.949742551803911	0.00444321254402342	0.0451672799482372	0.000646955703828928
0	6.11122700272397e-06	2.93114378499529e-08	2.38137697061541e-07	2.45088649024016e-09	6.3811270241257e-06	156712	0.00191251302688977	0	0.957703393086942	0.00459345782322347	0.0373190654505376	0.000384083639296612
0	1.06467764491781e-08	3.68588425376037e-11	1.23784224245898e-08	1.33172068437037e-11	2.30753749231492e-08	43336241	6.9225885986901e-06	0	0.461391265998337	0.00159732366907837	0.536434292652457	0.000577117680126787
0	1.32055364713283e-08	5.23694453000927e-11	1.39656184690632e-08	1.28398303604745e-10	2.73519226892963e-08	36560501	8.20554325964284e-06	0	0.482801030894111	0.00191465316332539	0.510590009620361	0.00469430632220204
0	3.51563269450689e-06	1.45421304334547e-08	2.06281357759181e-07	1.83263314067574e-08	3.75478251410629e-06	266327	0.00112580267714579	0	0.93630794361566	0.00387296211666631	0.0549382972207327	0.00488079704694146
0	8.49031312958358e-07	3.32776046838954e-09	2.28086141131477e-07	1.37963989842497e-08	1.09424161354247e-06	913875	0.000328218788086643	0	0.77590844878374	0.00304115693207491	0.208442210850559	0.0126081834336254
0	1.86718672102985e-09	7.51656328118856e-12	6.97114812521784e-09	6.74990396162383e-11	8.91335044914512e-09	112191258	2.67400158304731e-06	0	0.209482027177439	0.00084329269045059	0.782101877962898	0.0075728021692126
0	2.68393355658621e-05	1.2237680339143e-07	5.15942420696003e-07	1.66321248468208e-08	2.74942869147964e-05	36371	0.00821447475895876	0	0.976178638458094	0.00445099026465644	0.0187654410639885	0.000604930213260776
0	3.14208541716467e-06	1.53280644888952e-08	1.21096483598951e-07	2.4510465173643e-09	3.28096101176988e-06	304789	0.000983805663810289	0	0.957672281350794	0.00467182158943931	0.0369088456597133	0.000747051400053701
[truncated: 8,134 more rows]
