# Supplementary material for: Quantitative Risk Assessment for African Horse Sickness in Live Horses Exported from South Africa
Source: PLoS One. 2016 Mar 17;11(3):e0151757. doi: 10.1371/journal.pone.0151757 (PMC4795756; doi:10.1371/journal.pone.0151757)
Supplement: S2 Dataset — (ZIP) [file pone.0151757.s002.zip › simulation_results_1.xls]

Detailed Results
LR.NoPAQ.LSe
Thu Oct 01 14:30:35 2015
Pathway 1	Pathway 2	Pathway 3	Pathway 4	Pathway 5	Overall probability	Horses/case	Probability per year	Pathway 1 proportion	Pathway 2 proportion	Pathway 3 proportion	Pathway 4 proportion	Pathway 5 proportion
8.68979161015442e-08	2.04396593897917e-06	9.68653086392621e-09	2.92952857898065e-07	1.17321908783355e-08	2.44523543472104e-06	408959	0.000733302529466462	0.0355376479776303	0.835897398653701	0.00396138986307111	0.119805583437198	0.0047979800683994
3.12482839492613e-07	3.56153549619156e-06	1.51405069074247e-08	2.21877622725407e-07	1.52017513297349e-09	4.11255664044998e-06	243158	0.00123300874839161	0.0759826226875801	0.866014940964284	0.00368153152190217	0.0539512624684799	0.000369642357754168
6.76204823962442e-08	1.57984771581147e-06	5.42192544623518e-09	1.62873683177536e-07	7.42089331293875e-09	1.82318470014442e-06	548491	0.000546806355510854	0.0370892111977946	0.866531907428974	0.00297387612226325	0.0893347136824009	0.0040702915685673
1.82830426736686e-06	9.41267568726779e-06	3.40956825546256e-08	2.25698880302757e-07	8.96476185681497e-09	1.15097392793488e-05	86883	0.00344698710756708	0.158848451992936	0.817800947425136	0.0029623331795014	0.0196093825259546	0.000778884876471515
1.18736332107372e-06	7.29941054259886e-06	3.73463018122369e-08	2.95199463304236e-07	5.5420710633318e-09	8.82486169985238e-06	113316	0.0026439687332267	0.134547527367322	0.827141635853734	0.00423194187993469	0.0334508883362075	0.000628006562802508
6.74068279987998e-07	5.53356124577159e-06	1.90023662893359e-08	2.00573061694376e-07	3.01028043848219e-09	6.43021523418178e-06	155516	0.00192721131126905	0.10482826086517	0.860556146916552	0.00295516799940429	0.0311922780793041	0.000468146139569344
1.65399128891855e-06	6.86146807666957e-06	3.10806562144189e-08	1.65779471853781e-07	1.04815354036123e-08	8.72280102905993e-06	114642	0.00261343075011089	0.189616991538417	0.786612930159779	0.0035631508859223	0.0190053024597819	0.0012016249560999
9.27921740959887e-09	5.37402042795562e-07	1.99450180061633e-09	1.48518410698033e-07	5.4621479103743e-09	7.02656320614184e-07	1423171	0.000210774754116461	0.0132059118197186	0.764814927340047	0.00283851684259093	0.211367074259311	0.00777356973833224
6.66696388624795e-07	1.0879204047826e-05	5.55787854801618e-08	1.16626980816374e-06	1.01327550371847e-08	1.27778817851319e-05	78260	0.00382605097069999	0.0521758144139784	0.851409038741057	0.00434960867652041	0.0912725464028624	0.000792991765581598
1.20184434589842e-07	1.92986818780284e-06	9.36357690335933e-09	1.93320998876803e-07	2.74304685969877e-09	2.25548024503254e-06	443365	0.0006764159640954	0.0532855186182792	0.855635154443569	0.00415147812710026	0.0857116790548587	0.00121616975619274
3.70966337350048e-06	1.30562485994347e-05	5.51486534861604e-08	2.49564680738003e-07	2.03004786444614e-09	1.70726553550238e-05	58573	0.00510874606926703	0.2172868424014	0.764746217148511	0.00323023292741233	0.014617801129838	0.000118906392838814
1.33402817501353e-07	2.33388906475269e-06	8.67437427378034e-09	1.95126141018432e-07	1.49166683923914e-09	2.6725840643855e-06	374170	0.000801454954001413	0.049915293321943	0.873270590756635	0.00324568809242482	0.0730102912827542	0.000558136546242602
3.57510781963637e-07	6.50089906080313e-06	2.91435473625627e-08	6.81431395309861e-07	1.18522565222009e-08	7.5808370419614e-06	131912	0.00227167556373375	0.0471598030645884	0.857543701944707	0.00384437064155944	0.0898886747648059	0.00156344958433961
2.57659865861319e-07	5.7669758728064e-06	2.98796692420859e-08	8.59957915031541e-07	2.65105950747735e-08	6.94098391801612e-06	144072	0.00208013591441658	0.0371215189236405	0.830858555634678	0.00430481752947588	0.123895678939613	0.0038194289725931
1.05343639431528e-06	7.08609181260349e-06	2.52553681757531e-08	2.18432477056566e-07	5.89591681775574e-09	8.38911196896884e-06	119202	0.00251357980196021	0.125571860074334	0.844677224337308	0.00301049363379249	0.0260376161224863	0.000702805832079082
2.61831301875193e-08	9.3776027772659e-07	3.13520944763521e-09	1.44376264401224e-07	1.25693339259473e-08	1.12402421568892e-06	889661	0.000337150606180781	0.0232940979580868	0.834288322829269	0.00278927215612845	0.128445866544553	0.0111824405119631
6.33373510072641e-07	4.60600359379875e-06	1.71009676525236e-08	1.59898351814727e-07	4.67288190909545e-09	5.42104930524774e-06	184466	0.0016249974593	0.116835961897546	0.849651669712726	0.00315454936666401	0.0294958305691742	0.000861988453890645
1.05627745633885e-06	6.32385785680213e-06	3.72683688779265e-08	2.868832749578e-07	5.43722019915361e-09	7.70972417717586e-06	129706	0.00231025341645785	0.137005868441558	0.82024437080687	0.00483394321527832	0.037210575678842	0.000705241857451937
1.38533842655923e-08	1.23655041655019e-06	3.90206959578971e-09	4.47860816366201e-07	1.01359799179513e-08	1.71230266669572e-06	584009	0.000513559323033319	0.00809049973175919	0.722156450843117	0.00227884337955255	0.261554703544585	0.00591950250098658
5.37390445883278e-07	7.3633418523637e-06	4.07561553205234e-08	7.18068976993176e-07	2.10339426873597e-10	8.65976776998755e-06	115477	0.0025945698500528	0.0620559881231146	0.850293223553071	0.00470637970936973	0.0829201193456725	2.42892687726081e-05
1.04645805931174e-06	6.1241178406524e-06	4.1805746502902e-08	3.14570185523611e-07	6.34590634238423e-09	7.53329773833304e-06	132744	0.00225744596177091	0.138911018210107	0.812939837687545	0.00554946159769768	0.0417573015762973	0.000842380928354021
6.8643238638495e-08	1.87096795620042e-06	1.15024323066359e-08	4.03111031938603e-07	2.93833687361803e-09	2.35716299595777e-06	424239	0.000706899760760327	0.0291211251645344	0.793737199934365	0.00487977807489812	0.171015340317953	0.00124655650825034
3.25973047442005e-08	1.61992294656106e-06	5.2006863204462e-09	3.32316999737264e-07	5.41153936799147e-09	1.99544947673096e-06	501140	0.000598456293857241	0.0163358206380664	0.811808550129213	0.00260627311344721	0.16653741606211	0.00271194005716291
1.72407897910758e-06	1.11778672704478e-05	4.45720187600424e-08	3.71569308180318e-07	1.24245159994859e-09	1.33193300280957e-05	75079	0.00398785293086612	0.129441869483737	0.839221435828176	0.00334641597332767	0.0278969968757087	9.32818390510465e-05
7.17600016970399e-08	1.79547114051229e-06	5.85521678037386e-09	1.88366134328824e-07	4.2195054728133e-09	2.06567199879134e-06	484104	0.000619510263902834	0.0347393011760957	0.869194693815305	0.00283453364512848	0.0911887920439647	0.00204267931950581
2.02222344711597e-06	1.42704488543387e-05	7.0081068319439e-08	6.35912118956762e-07	2.82226838105905e-08	1.70268881725415e-05	58731	0.00509508573171591	0.118766472571137	0.838112561128583	0.00411590583136945	0.0373475242518048	0.00165753621710536
7.60013074229715e-07	8.59728996903815e-06	3.21912992166775e-08	4.68236710747046e-07	1.08073335110684e-09	9.8588117865827e-06	101432	0.00295328855369248	0.0770897234557263	0.872041190677622	0.00326523113672665	0.0474942336747204	0.000109621055204407
4.98940059204838e-10	2.4653839492364e-07	1.03269113316138e-09	6.56150710537394e-07	3.03060523457097e-08	9.3452678899911e-07	1070060	0.000280318871019314	0.00053389594078861	0.263810944561243	0.00110504176586249	0.702120814792414	0.0324293029396919
3.72937366980044e-07	5.11790726423217e-06	3.13098488426774e-08	5.52474387697791e-07	1.46749578375009e-08	6.08930382559018e-06	164222	0.0018251291321304	0.0612446640308506	0.840474939470792	0.00514177806518676	0.0907286618506417	0.00240995658252913
2.08642095111902e-08	1.05380411850397e-06	4.87758274945256e-09	3.16759755148145e-07	4.15891577500229e-09	1.40046458168776e-06	714049	0.000420051422374002	0.0148980629599686	0.752467525622094	0.00348283192108606	0.226181910838762	0.00296966865808931
8.87848492500668e-07	6.00083575006623e-06	3.0260270177078e-08	2.62970859616191e-07	2.47786780695433e-09	7.18439324016712e-06	139191	0.00215300466780077	0.123580163671555	0.835259923763115	0.00421194513795491	0.0366030715225819	0.000344895904792746
2.90797480341171e-06	1.82036443020126e-05	7.094027613434e-08	5.71023819486815e-07	5.40069717301157e-08	2.18075901727755e-05	45856	0.00652099382234483	0.133346911803304	0.834738921530994	0.00325300849714708	0.0261846364024062	0.00247652176614809
5.92996374205059e-07	5.71656962253602e-06	2.54927347558025e-08	3.15986181848228e-07	6.86279330510336e-09	6.65790770665022e-06	150197	0.00199538552724532	0.0890664755855278	0.858613527614097	0.00382894084433451	0.0474602826849953	0.00103077327104557
2.85545148778929e-07	4.14125638656819e-06	1.77147873017683e-08	3.3034186778129e-07	1.90903177582753e-09	4.776767222206e-06	209347	0.00143200728696746	0.0597779074206297	0.866957964230812	0.0037085305767919	0.069155948450997	0.000399649320769269
1.57890539057489e-06	7.67033871030583e-06	3.97722925299779e-08	2.48427444785097e-07	2.43405813985635e-08	9.56178441959437e-06	104583	0.00286443868451214	0.165126645957353	0.802186953157769	0.00415950525390167	0.0259812848610151	0.00254561076996088
3.29051786055377e-07	5.89102954342479e-06	2.88411516661436e-08	6.63940964948194e-07	8.1994567214912e-08	6.99485801330942e-06	142962	0.00209626450537825	0.0470419535935219	0.842194299328975	0.00412319329588481	0.0949184334671103	0.0117221203145078
3.93035343515282e-08	2.30123063906947e-06	8.78965937383895e-09	6.61764051209678e-07	1.04103850458418e-08	3.02149826905036e-06	330962	0.000906040147657494	0.013007961895633	0.761619049278071	0.00290904001629678	0.219018510779312	0.00344543803068725
4.67420861403341e-08	1.33363454372906e-06	4.6777009421396e-09	1.71601898589888e-07	5.29836762843092e-09	1.56195459702985e-06	640223	0.000468476975436061	0.0299253808204265	0.853824142049355	0.00299477395247885	0.109863563842508	0.00339213933523169
1.39333400749063e-06	1.57273576291737e-05	4.29270521685784e-08	6.23092888605847e-07	5.2113287395982e-10	1.77872327103127e-05	56220	0.0053220049553413	0.0783333771015881	0.884193617147386	0.00241336316152709	0.0350303444472613	2.9298142237588e-05
1.95234979706234e-08	8.69811393633988e-07	5.46475907145116e-09	3.13039829836889e-07	1.14691153253901e-08	1.21930859583834e-06	820137	0.000365725907743308	0.0160119415521711	0.713364439980795	0.00448185068989351	0.256735522824439	0.00940624495270163
6.95842982878157e-07	4.50425164855705e-06	2.41048290050341e-08	2.00619182040567e-07	1.19186781147345e-09	5.42601051029228e-06	184297	0.00162648340921456	0.128242100076705	0.830122175401835	0.00444245895936086	0.0369736073418997	0.000219658220199291
1.94740000566733e-08	7.93799153447352e-07	3.8894347724987e-09	2.0384514634254e-07	1.57049209097029e-09	1.02257822671003e-06	977920	0.000306726574654359	0.0190440198588302	0.776272301436792	0.00380355719582674	0.199344305421382	0.00153581608716926
2.99434875258735e-06	1.15683945902667e-05	5.67085335313819e-08	2.81697408560755e-07	3.89989652925693e-09	1.49050491814755e-05	67091	0.00446156559232425	0.20089492601667	0.776139310203977	0.00380465256041297	0.0188994618622835	0.000261649356655854
1.61976985297223e-06	8.17935205834169e-06	2.48331175400806e-08	1.61234933010655e-07	4.18128802541506e-09	9.98937124989007e-06	100106	0.00299234034149909	0.162149329767882	0.818805493732321	0.00248595401240632	0.0161406487933291	0.000418573694061183
9.95261259289659e-07	5.4653546377975e-06	2.60908428006046e-08	1.84215754338378e-07	1.09246357314012e-09	6.67201495779928e-06	149880	0.00199960927701148	0.149169518591418	0.819146040943561	0.00391048925483981	0.0276102130321273	0.000163738178054154
3.65057944311188e-07	3.78945919153505e-06	1.66803032652672e-08	2.22628522867431e-07	8.87772580296085e-09	4.4027036877819e-06	227133	0.0013199421229757	0.0829167643791867	0.860711839874965	0.00378864998604319	0.0505663198468831	0.00201642591292204
1.88799751308386e-05	4.71819005935787e-05	1.85250365354257e-07	5.95289789103247e-07	7.08270431890137e-08	6.69132429220638e-05	14945	0.0198744904160557	0.282156032294366	0.705120519245094	0.00276851572670038	0.0088964420659839	0.00105849066785641
3.05705729744413e-06	2.01794521350606e-05	6.53949682017965e-08	5.55075659240314e-07	2.08452425358662e-08	2.38778253024827e-05	41880	0.00713783688310177	0.128029134090627	0.845112646542499	0.00273873216565485	0.0232464913453655	0.000872995855853709
1.03497354753405e-07	2.87462714468298e-06	9.83924353027009e-09	3.51392860993688e-07	2.33601617959852e-08	3.36271676575633e-06	297379	0.00100830804137886	0.0307778983372473	0.854852592390852	0.0029259804543952	0.104496716634609	0.00694681218289613
2.78869854408922e-06	8.8149568755857e-06	2.92429452020942e-08	1.18849189805643e-07	2.60969539522645e-09	1.17543572500779e-05	85075	0.00352011770757021	0.237248067653444	0.749930999036744	0.00248783872907218	0.0101110751763866	0.000222019404354003
1.36275386917416e-06	9.27681469086774e-06	3.24173154294011e-08	2.837463288947e-07	7.66237560659197e-09	1.09633945799726e-05	91213	0.00328363344840876	0.124300357816508	0.846162620819484	0.00295686844005592	0.0258812475301249	0.000698905393826583
3.42522303899092e-08	1.07602841988277e-06	5.3909116698648e-09	2.17748986061626e-07	1.67396644384178e-08	1.35016021244259e-06	740653	0.000404966316153055	0.025369011821155	0.796963508453649	0.00399279405524183	0.161276405610927	0.0123982800590265
3.67490765686053e-07	3.65679468531218e-06	9.38025955256561e-09	1.20013249771327e-07	1.20714743888663e-09	4.15488610776102e-06	240680	0.00124569190269341	0.0884478554056169	0.880119115294536	0.00225764541055506	0.0288848470592615	0.000290536830030496
4.77896167517307e-08	1.24167701487376e-06	5.25124166772806e-09	1.75426611852339e-07	2.80193896586345e-10	1.47042467904214e-06	680076	0.000441030445491375	0.0325005540459655	0.844434286618888	0.00357124152129219	0.1193033647712	0.000190553042654907
4.45551738090457e-08	1.27818270125523e-06	4.99025636355346e-09	1.84067849222596e-07	2.4134883838834e-09	1.51420946903431e-06	660411	0.000454160022733796	0.0294247095399957	0.844125418176387	0.00329561825203484	0.12156036069434	0.00159389333724257
5.63942207807228e-06	2.69258448484519e-05	8.34311068939764e-08	5.12227308887103e-07	1.80704420442046e-08	3.31789957843495e-05	30140	0.00990448812516476	0.169969643286564	0.811532845160818	0.002514576011771	0.0154383005506369	0.000544634990210536
1.74336971810063e-07	2.19188715022984e-06	5.39576812734966e-09	8.72244740785841e-08	1.11768276860271e-09	2.45996204701444e-06	406510	0.000737717274543637	0.070869781109692	0.89102478344739	0.00219343551820171	0.035457650326128	0.000454349598587992
1.18141860205404e-06	1.09023323890737e-05	3.76347467436154e-08	4.46573079972911e-07	3.28978479743814e-08	1.26008566658187e-05	79360	0.00377314455083677	0.0937570066373962	0.865205650552919	0.00298668159964902	0.0354398983986775	0.00261076281135875
4.11083317623136e-07	3.87937229187814e-06	1.93382858616662e-08	2.34644188146129e-07	6.44109230519752e-09	4.55087917581427e-06	219738	0.00136433530651769	0.0903305277379909	0.852444580927381	0.00424935163395238	0.0515601885000924	0.00141535120058314
3.19435323171511e-06	2.50621348944707e-05	1.01581316247896e-07	1.02489232256135e-06	1.02218475197852e-08	2.93931836125148e-05	34021	0.00877931940032228	0.108676667142481	0.852651254959667	0.00345594807241789	0.0348683673082959	0.000347762517137919
1.07868676026312e-07	2.04014634219395e-06	6.3343234743205e-09	1.54037816868976e-07	2.68529507929274e-09	2.31107245364285e-06	432700	0.000693082244718535	0.0466747270758575	0.882770394748182	0.002740858887542	0.0666520933284337	0.00116192595998451
2.55681583625024e-06	9.64541588972189e-06	4.92891469458637e-08	2.39074325045809e-07	3.64746883969374e-10	1.24909599448478e-05	80058	0.00374029897789652	0.204693301999169	0.772191723639334	0.00394598550980017	0.019139787982782	2.92008689147885e-05
1.13332221709676e-06	8.76444365632843e-06	3.19698442421001e-08	3.17896110284304e-07	5.08883555571872e-09	1.02527206635073e-05	97535	0.00307110644196584	0.110538680833333	0.854840772900784	0.00311818153359927	0.0310060247145713	0.000496340017711738
6.63688697320014e-07	4.73417089619109e-06	2.04714604487e-08	1.87753207550188e-07	3.73922635810281e-09	5.60982348786809e-06	178259	0.00168153639767299	0.11830830306075	0.843907282720979	0.00364921650261759	0.0334686479808547	0.000666549734798132
6.12116736605416e-09	7.99533345311804e-07	2.97837428105157e-09	5.00231567048926e-07	1.68375375356423e-08	1.32570199154348e-06	754317	0.000397631784599506	0.00461730268574723	0.603101866340963	0.00224663936544587	0.377333345080459	0.0127008465273849
1.51847588696228e-06	7.40019157924011e-06	2.99510653619528e-08	1.87675404358405e-07	5.73537247845294e-09	9.14202930840119e-06	109385	0.0027388637791792	0.166098339409922	0.809469246881499	0.00327619441500028	0.0205288561245301	0.000627363169048511
4.16724852468654e-07	5.67884524378511e-06	2.82377411813521e-08	4.94787143098382e-07	7.19353475712094e-09	6.62578851529061e-06	150925	0.0019857688866991	0.0628943787606502	0.857082176812585	0.00426179331202417	0.0746759637674128	0.00108568734732781
9.70553536596282e-07	7.22378189869172e-06	2.43258609561543e-08	2.32798964091672e-07	7.26370297452789e-09	8.45872396331036e-06	118221	0.00253441086561645	0.11473994668771	0.854003739810498	0.00287583104279883	0.0275217592040402	0.0008587232549536
2.27048058842631e-06	1.19779645606554e-05	5.98353923980322e-08	4.05877568524123e-07	1.3296222201495e-09	1.4715487732224e-05	67956	0.00440494843145467	0.154291901820856	0.813969932809363	0.00406615081245351	0.0275816592633442	9.035529398308e-05
8.98156708543863e-06	3.22797192265428e-05	1.25651473064482e-07	5.80683832784238e-07	3.07447342152417e-08	4.19983663520454e-05	23810	0.0125207296644169	0.213855153558877	0.768594639038161	0.00299181811052425	0.0138263433371846	0.000732045955252838
2.67513861052993e-06	1.12893623623101e-05	7.05661897590155e-08	3.82899451772552e-07	1.56151732957014e-09	1.44195281317012e-05	69350	0.00431654644508817	0.185521924580088	0.782921761322451	0.00489379327218595	0.0265542289785996	0.000108291846675423
3.29045475401285e-07	6.65804691362087e-06	3.1972491177919e-08	8.31897724859447e-07	5.3963898858711e-09	7.85635899494539e-06	127285	0.00235414160895175	0.0418826934478155	0.847472336473487	0.00406963215383734	0.105888456140392	0.000686881784468227
1.53583204040866e-07	2.81658921974969e-06	1.47238174809439e-08	3.47189779255611e-07	3.20914925203827e-09	3.33529516977914e-06	299824	0.00100008979610655	0.0460478597014355	0.844479746581528	0.00441454705848983	0.104095668173981	0.000962178484565961
2.57799238656944e-08	1.08594162892116e-06	5.12194232264763e-09	2.77411025641314e-07	2.16426872561878e-10	1.39447094762337e-06	717118	0.000418254083324299	0.0184872434306585	0.778748120046495	0.00367303623741826	0.198936396713113	0.000155203572315894
2.09348635012517e-06	9.46711219629797e-06	3.14298804620076e-08	1.82748180370554e-07	3.91846158171025e-09	1.17786950688374e-05	84899	0.00352739341064412	0.177734998477366	0.803748814361012	0.00266836693524403	0.0155151465678101	0.000332673658568276
5.59814267030723e-06	3.250515117617e-05	2.01283835630111e-07	1.50294420222389e-06	4.08990726120581e-08	3.98484209569433e-05	25095	0.0118835901873312	0.140485934846856	0.815719930566188	0.00505123743416586	0.0377165309473075	0.00102636620548277
2.85564639893875e-07	3.42761498393107e-06	1.28769237210895e-08	1.98729316099556e-07	1.64361161282715e-10	3.92495022480687e-06	254780	0.00117679441199081	0.0727562449299408	0.873288777592008	0.00328078650264236	0.0506323149892518	4.18759861574557e-05
5.00052805014592e-07	4.41021640315006e-06	1.4993845662717e-08	1.7002716634178e-07	1.08786872668646e-08	5.10616890743601e-06	195842	0.00153068189284589	0.0979311131455865	0.86370358738575	0.00293641787698831	0.0332983826865134	0.00213049890516199
2.43961402807265e-08	1.64520953272768e-06	6.16692698129604e-09	5.34762893530174e-07	9.35045569848995e-09	2.21988594921836e-06	450474	0.000665744817437974	0.0109898169720461	0.74112344974613	0.00277803775615925	0.240896562149271	0.00421213337639365
1.34113853590548e-07	2.06205701865713e-06	8.34696566800085e-09	1.65011345229414e-07	5.29151543819123e-09	2.37482069858328e-06	421084	0.000712193325376198	0.0564732544526646	0.868300086775925	0.00351477720948799	0.069483706844838	0.00222817471708408
2.06352074734864e-07	2.93551603648874e-06	1.15550418575909e-08	2.11353593033465e-07	1.35800628753041e-10	3.36491254674341e-06	297185	0.00100896611346646	0.0613246471842404	0.872389994007349	0.00343397984258876	0.062811021117923	4.03578478984453e-05
1.27817075810741e-06	1.32301780939101e-05	6.82303239099273e-08	9.08150024250725e-07	1.97598101353392e-08	1.55044890103135e-05	64497	0.00464058183395955	0.0824387541735283	0.853312746076924	0.00440068188410084	0.0585733605052464	0.00127445736020033
3.31385366335633e-06	1.41029574070313e-05	9.1852331675269e-08	5.0261714552249e-07	8.119797619681e-09	1.8019400345205e-05	55496	0.00539128339427941	0.183904769297062	0.782654091526639	0.00509741333871362	0.0278931116404346	0.000450614197150111
1.27376062082897e-07	2.89738331260727e-06	1.34154316924641e-08	3.92369852926538e-07	1.01204495507865e-08	3.44066510885996e-06	290641	0.00103166877184657	0.0370207672216906	0.842099774589019	0.00389908092418482	0.114038954827704	0.00294142243740188
1.46149015702466e-08	8.9896971341701e-07	2.64461421853128e-09	2.09160584368988e-07	2.78047164073122e-09	1.12817028521551e-06	886391	0.0003383940083026	0.012954517382502	0.796838673379245	0.00234416227159014	0.185398061897219	0.00246458506944285
9.20309570974973e-10	3.40835549489727e-07	1.16492952228716e-09	5.54765710961503e-07	1.44483545717096e-08	9.12134854116202e-07	1096329	0.000273603144851364	0.00100896218012269	0.373667937313912	0.0012771461555604	0.608205802527998	0.0158401518224069
1.30204939404656e-06	7.20510090098741e-06	3.44810307740381e-08	2.45332168824845e-07	3.46982192742931e-09	8.79043331656028e-06	113760	0.00263366738258253	0.148121184378207	0.819652529234677	0.00392256326079846	0.0279089960631024	0.000394727063214565
5.10634503320342e-08	2.7898936941484e-06	1.11366967492018e-08	7.82427573214628e-07	3.5134689229235e-08	3.6696561036735e-06	272505	0.00110029308423509	0.0139150505904129	0.76026025745453	0.00303480665069771	0.213215503335961	0.00957438196839849
1.16117646722715e-05	3.92524376960042e-05	1.76284751707188e-07	7.662753019131e-07	1.6591005798365e-08	5.18233534276944e-05	19296	0.0154271718608614	0.224064324368214	0.757427590068452	0.00340164694191675	0.014786293268	0.000320145353417032
2.16945104235843e-07	4.37802499721964e-06	1.5980192595745e-08	4.14660817386739e-07	1.45146076368359e-09	5.02706257220165e-06	198923	0.00150698591702358	0.0431554413974263	0.870891287772899	0.00317883303941974	0.0824857083895684	0.000288729400686157
1.5910113753518e-06	1.33833245010809e-05	5.46072410139138e-08	5.9065519099983e-07	4.79195031091637e-08	1.56675178115556e-05	63826	0.00468926307805684	0.101548400613807	0.85420834761777	0.00348537922028964	0.0376993470251039	0.0030585255230296
1.33659265175038e-06	1.74733785797595e-05	9.87236927872529e-08	1.65974717776938e-06	3.26188185217328e-08	2.06010609205883e-05	48541	0.00616132266191127	0.0648797970600931	0.848178579108855	0.00479216546991473	0.0805661021132492	0.00158335624788791
6.816639652926e-08	1.73663600115973e-06	5.02814743263515e-09	1.64706243251148e-07	4.3704807870109e-09	1.97890726915978e-06	505329	0.00059349657935015	0.0344464834667076	0.87757320831768	0.00254087066685547	0.0832309051656976	0.00220853238305933
3.81007992789001e-08	1.22980773684743e-06	6.08594514901092e-09	2.52576372136719e-07	2.48224905399296e-09	1.52905310246605e-06	654000	0.0004586110872139	0.0249179045629293	0.804293673557838	0.00398020522583259	0.165184826955561	0.00162338969783953
9.67451894863942e-08	2.39577911444025e-06	1.18308176430087e-08	3.76705710374859e-07	1.42676933889771e-08	2.89532852533349e-06	345384	0.000868222691424392	0.0334142356005182	0.827463651698835	0.00408617451853619	0.130108105894985	0.00492783228712662
3.46369555140834e-06	9.82410899642277e-06	2.81927113056954e-08	1.02812709534764e-07	2.52551245869251e-09	1.34213354811303e-05	74508	0.00401833247308803	0.258073837456647	0.731977008564832	0.00210058912135331	0.00766039338479498	0.00018817147237272
6.62455726115615e-08	1.72193084947946e-06	9.04193459398276e-09	3.02192680555517e-07	3.71983573675845e-09	2.10313087297728e-06	475482	0.000630740924642548	0.0314985498347905	0.818746408796626	0.00429927338814755	0.143687054590055	0.00176871339038093
2.3620860445209e-07	3.3267401062978e-06	1.60495930388085e-08	2.9063763598874e-07	1.27059056076313e-08	3.88234184538507e-06	257576	0.00116402680908645	0.060841784123897	0.856890052134973	0.00413399790074814	0.0748614232242893	0.0032727426160926
1.47504816362304e-06	1.00813148243749e-05	3.61743702509116e-08	3.17896800722985e-07	1.19912175192979e-08	1.19224253764912e-05	83876	0.00357035998778521	0.123720477758792	0.84557583763564	0.00303414524382269	0.0266637693828489	0.0010057699788956
1.06170826323469e-07	2.10570294289504e-06	1.0641447374688e-08	2.71365757131214e-07	1.59998954875619e-09	2.49548096327317e-06	400724	0.000748365058187761	0.0425452359228625	0.843806454100584	0.00426428713795125	0.1087428680583	0.000641154780302383
3.2692710398885e-08	1.12855835399854e-06	5.08427743456644e-09	2.25664678132642e-07	3.0648514792034e-09	1.39506487144383e-06	716813	0.000418432186175655	0.02343454492195	0.808964785150476	0.00364447384393274	0.161759272096851	0.00219692398679024
2.00174793461653e-07	2.78055407367004e-06	1.02805342240645e-08	1.83611028415056e-07	5.04825153178658e-09	3.1796686813026e-06	314498	0.00095344730095781	0.0629546073899902	0.874479183954142	0.0032332092599827	0.0577453334980289	0.00158766589785653
1.89171636855226e-07	2.88231559385879e-06	1.00725829112493e-08	1.97328481968316e-07	5.29439596404276e-09	3.28418269155763e-06	304490	0.000984771219614822	0.0576008263308596	0.877635583814542	0.00306699835461103	0.060084502142823	0.00161208935716415
4.11736553536342e-08	1.3985235221032e-06	7.73411133301911e-09	3.37773585673979e-07	1.41892183693591e-08	1.79939409283319e-06	555743	0.000539673037610044	0.0228819553857739	0.777219135971037	0.00429817534903739	0.187715179803745	0.00788555349040733
4.39615930619959e-07	6.10650305598761e-06	1.7688990572256e-08	3.15939063831643e-07	2.98725542980661e-09	6.88273429644127e-06	145291	0.00206269710515028	0.0638722797780038	0.887220513385935	0.00257005280320092	0.0459031324215144	0.000434021611345825
1.92703472837474e-06	9.27802187995235e-06	4.09843236316588e-08	2.53715711032582e-07	5.98265898056297e-09	1.15057393019719e-05	86913	0.00344579123624666	0.167484650729439	0.806382070412655	0.00356207650425686	0.0220512306400945	0.00051997171355496
6.26818315082556e-09	5.51682271066039e-07	1.90380772290552e-09	2.15444727681595e-07	7.62576865885004e-11	7.75375247307954e-07	1289698	0.000232585612156444	0.00808406403555985	0.711503588722286	0.00245533724414779	0.277858660602855	9.83493951519106e-05
1.15190116382348e-06	6.1926899673085e-06	2.09148744871016e-08	1.44570013124464e-07	2.59352100494217e-10	7.51033537084404e-06	133150	0.00225057272706497	0.15337546287151	0.824555717092104	0.00278481232253562	0.0192494750215418	3.45326923083956e-05
7.83792410728914e-07	5.84946754716248e-06	2.27557937733971e-08	2.1835874195768e-07	1.46009941272845e-09	6.8758345930352e-06	145437	0.00206063144739554	0.113992330694349	0.850728368755065	0.00330953187798428	0.031757416354789	0.000212352317812799
3.72907013334398e-07	5.34890462777306e-06	1.81644949856408e-08	3.35015762265523e-07	3.37211550516858e-08	6.10871305341031e-06	163701	0.00183094129169414	0.0610451023110695	0.875618903851922	0.00297353875142328	0.0548422817271624	0.0055201733584229
5.34069346615543e-06	3.51743209645085e-05	1.07456133213486e-07	9.10130738333089e-07	3.13715505645268e-09	4.1535738457267e-05	24076	0.012383663791435	0.128580679302237	0.84684472386826	0.00258707650819883	0.0219119912667366	7.55290545677973e-05
5.5157787393279e-06	2.57732202116524e-05	9.80472606308476e-08	5.89106342980129e-07	2.03504773611361e-08	3.19965030319524e-05	31253	0.00955318013755646	0.172386924090415	0.805501156983146	0.00306431176347414	0.0184115852407944	0.00063602192217111
5.04831164854548e-07	4.63925997361596e-06	1.87488155601621e-08	2.21533423574896e-07	1.90051056510063e-10	5.38456342866208e-06	185716	0.00161406936433384	0.0937552638283221	0.86158516564614	0.00348195648701286	0.041142318501751	3.52955367743315e-05
8.51619440147226e-07	5.42543649268301e-06	1.87577232045564e-08	1.53648612031643e-07	7.90111422728596e-09	6.45736338229372e-06	154862	0.00193534007893426	0.131883462293975	0.840193771278184	0.0029048579263776	0.0237943264046363	0.00122358209682779
2.00005538898385e-06	8.00931220277776e-06	3.648892785039e-08	1.87876561749468e-07	7.32568736746119e-10	1.02344656500982e-05	97709	0.00306564668598741	0.195423528434497	0.782582352279515	0.00356529877551935	0.0183572419091235	7.15786013448673e-05
2.69047598971292e-07	6.95728382747555e-06	3.7277750407049e-08	1.23960213495598e-06	1.93000197064491e-08	8.52251133151632e-06	117336	0.00255349855650711	0.0315690514809117	0.816341986164038	0.0043740335397614	0.145450335791508	0.00226459302378132
1.58602550299093e-06	8.66482227280606e-06	4.70435709937641e-08	3.30456760509919e-07	5.15709095494777e-09	1.06335051982556e-05	94042	0.00318498565806036	0.149153592669622	0.8148603975129	0.00442408877568249	0.0310769360007582	0.000484985041037434
3.79684984222626e-08	1.14324821144301e-06	4.30708152168739e-09	1.66747570885837e-07	7.86242268698708e-10	1.35305760454149e-06	739067	0.000405835182586523	0.0280612579204482	0.844936836100498	0.00318322110398759	0.123237599290787	0.000581085584279421
3.09645489082789e-06	1.64022128383721e-05	5.08052704472417e-08	3.46041727969624e-07	1.64711587326765e-08	1.99119858863496e-05	50221	0.00595584843618824	0.155507085456033	0.823735660118988	0.00255149188720903	0.0173785643453498	0.00082719819241978
7.99185835019214e-08	1.8149856276758e-06	5.74866859562399e-09	1.67862986231947e-07	3.21906539009082e-09	2.07173493139538e-06	482687	0.000621328018981515	0.0385756798762347	0.876070389204349	0.00277480893356954	0.0810253202222574	0.00155380176358888
4.11609934162601e-06	2.19583758096289e-05	9.8626077557113e-08	6.76551887929128e-07	2.1112574031934e-08	2.68707656907731e-05	37215	0.00802893256513304	0.153181319393492	0.81718459616389	0.00367038582718836	0.0251779906726455	0.000785707942784213
2.00705366225613e-07	2.81148206455034e-06	9.65299510489547e-09	1.73860085056349e-07	6.72769651338785e-10	3.19637328058854e-06	312855	0.000958453906057866	0.0627915917845046	0.879585022695682	0.00301998366821477	0.0543929227891483	0.000210479062450087
4.97129135590919e-07	4.66405468027875e-06	2.20909128897123e-08	2.66484159505026e-07	1.15350435578958e-09	5.4509123926202e-06	183456	0.00163394183582422	0.0912010870444305	0.855646604519503	0.00405270004332127	0.0488879916444466	0.000211616748299104
3.69818616796041e-08	1.34720963991199e-06	4.84224699861507e-09	2.26808326061077e-07	6.27964051310073e-09	1.62212171516438e-06	616477	0.000486518520714685	0.0227984505317201	0.830523152065357	0.00298513172800005	0.139822014550919	0.00387125112400358
5.76189341803127e-06	2.78291523018698e-05	8.02483666338241e-08	4.98394792393888e-07	7.54739125281983e-08	3.4245162791457e-05	29201	0.0102211303087184	0.168254227702742	0.812644765958369	0.00234334896062586	0.0145537282280994	0.00220392915016385
3.42009706613752e-06	1.27235324437999e-05	4.4938024496119e-08	2.14955300091498e-07	3.19654233218565e-09	1.64067193768573e-05	60951	0.00490996272171107	0.208457095387503	0.775507409588982	0.002739001226504	0.0131016625051018	0.000194831291909252
4.71247229281009e-07	5.22889663226507e-06	2.89062463159706e-08	4.1240356045357e-07	2.32775377444283e-09	6.14378142209006e-06	162766	0.0018414425489538	0.0767031241682252	0.851087672726196	0.00470496007752453	0.0671253633748699	0.000378879653184496
1.46185086848139e-06	9.19586461590011e-06	3.30860992069955e-08	2.67611329906898e-07	1.52865049820244e-09	1.09599415639936e-05	91241	0.00328260093329868	0.133381264849438	0.83904321589734	0.00301882076777602	0.0244172223313739	0.000139476154072251
3.17736417610649e-06	1.05114293973384e-05	3.90508737069828e-08	1.66105877273135e-07	3.48149088483127e-09	1.38974318153099e-05	71956	0.00416057922363777	0.228629592742898	0.75635768802684	0.0028099345422917	0.011952271432636	0.000250513255333691
4.59420282827547e-07	5.32603572241605e-06	1.29954196176706e-08	1.9371149723303e-07	3.3510832211288e-08	6.02567375430559e-06	165957	0.00180607465338856	0.0762438030268851	0.883890489193907	0.00215667494583238	0.0321476908859554	0.00556134194742009
1.69163178553206e-06	1.48232158660418e-05	5.01159881441027e-08	5.6469437965864e-07	8.12235163985482e-08	1.72108815357751e-05	58103	0.00515000192653559	0.0982885032365005	0.861269995684401	0.00291187804877571	0.03281031122577	0.00471931180455308
1.69312872770133e-08	9.32221609467808e-07	4.71685450360294e-09	3.33924465799402e-07	1.60704172626904e-10	1.28795492122045e-06	776425	0.000386312087478746	0.0131458694695381	0.723799873822016	0.00366228229411422	0.259267199726974	0.000124774687358329
2.0003123914983e-06	1.54009043802428e-05	5.80838863235722e-08	5.75042235494545e-07	1.20437291075709e-08	1.80463866226667e-05	55413	0.0053993357429295	0.110842820411808	0.853406540725378	0.00321858816050285	0.0318646744923594	0.000667376209952392
2.07512085198892e-10	8.96561986760966e-08	2.86320707657073e-10	1.59056300744742e-07	4.1172627099592e-09	2.53323594923654e-07	3947520	7.59942003861758e-05	0.000819158141433416	0.353919652463155	0.00113025676800206	0.627877955042751	0.0162529775846583
2.55340607116009e-07	3.24295029654178e-06	1.38374478027411e-08	2.25963681975348e-07	3.33020826472543e-10	3.73842505426235e-06	267492	0.00112090093338213	0.0683016520084798	0.867464306351238	0.00370141104927713	0.0604435500767138	8.90805142911321e-05
8.66509699784626e-08	2.57707873809476e-06	1.12102609525575e-08	4.28694099939793e-07	1.09615525338433e-08	3.11459562149942e-06	321069	0.000933943744372945	0.0278209374534301	0.827420009296139	0.00359926690809405	0.137640371989418	0.00351941435291886
2.90164530648703e-07	3.72484621022654e-06	1.56763592214934e-08	2.58746400832346e-07	1.45132961797143e-08	4.3039467971088e-06	232345	0.00129035359467788	0.0674182429122087	0.865448943915554	0.00364232179450362	0.0601184013255368	0.00337209005219666
1.25221782545776e-07	4.47509946787676e-06	1.64074761002328e-08	7.54011619153923e-07	4.18933151436031e-09	5.37492967719105e-06	186049	0.00161118388405102	0.0232973806293996	0.83258753818998	0.00305259363110539	0.14028306683781	0.00077942071170495
8.82615726084637e-07	7.05258270103638e-06	2.9560807723037e-08	3.03711749940115e-07	2.93826601368339e-08	8.297853644921e-06	120513	0.00248627051856265	0.106366750228823	0.84992854813162	0.00356246434174345	0.0366012420725222	0.00354099522529162
1.24359215639447e-06	1.19271778039769e-05	6.64714184312158e-08	8.1976318936423e-07	3.56983310337993e-10	1.40573615514772e-05	71137	0.00420835804600816	0.088465545389902	0.848464895798571	0.00472858425016684	0.0583155798022488	2.53947591111421e-05
6.12274757529809e-07	5.28090276536074e-06	2.8398098518159e-08	3.1493081828106e-07	1.28450055228733e-09	6.23779094024205e-06	160313	0.00186959324777769	0.0981557034205526	0.846598229397508	0.00455258901592124	0.0504875558187333	0.000205922347284932
1.67566596961022e-06	7.89251008815902e-06	2.19479814102047e-08	1.32917697976889e-07	1.83914021093625e-08	9.7414331392657e-06	102654	0.002918177993118	0.172014317159963	0.810200098417341	0.00225305466828458	0.0136445732446826	0.00188795650972859
1.05045622114593e-09	1.88197431267379e-07	6.44395372547685e-10	1.4843871235878e-07	9.06501372755769e-10	3.39237496592608e-07	2947787	0.000101766087699295	0.00309652155701241	0.554766006581477	0.00189954052550253	0.437565758059584	0.00267217327642407
2.05557693761674e-06	8.34640628392829e-06	3.43147595994202e-08	1.79145461428558e-07	4.35598824360041e-09	1.06197994308166e-05	94164	0.00318088697165653	0.193560806021614	0.785928805746428	0.0032312059962117	0.0168690061046457	0.000410176131100948
1.7104770210676e-06	1.27414556201101e-05	3.67796793270343e-08	3.52285861430249e-07	3.91631552260621e-09	1.48449144974576e-05	67363	0.00444360524640375	0.115223096863276	0.858304412753085	0.00247759455491195	0.0237310805320289	0.000263815296698201
1.23738493011132e-08	5.7291369523158e-07	2.45844367865648e-09	1.46352631062026e-07	5.41976162039893e-09	7.39518380893774e-07	1352231	0.000221830988152871	0.0167323079734115	0.774711907145786	0.00332438481878602	0.197902628039002	0.00732877202301404
9.31590438025923e-06	1.82785738908479e-05	9.31703913937948e-08	2.35047221335767e-07	8.81606731961381e-09	2.79315119511563e-05	35802	0.00834455987100613	0.333526677558662	0.654406890783842	0.0033356730404255	0.0084151270345405	0.000315631582530527
7.74802594393852e-07	5.88749274960878e-06	2.99481060122127e-08	2.92598723281425e-07	3.55083475559414e-09	6.98839300805186e-06	143094	0.00209432905412965	0.1108699229567	0.842467323006212	0.00428540667041869	0.04186924274927	0.000508104617399587
5.24155644464836e-08	1.69342852254928e-06	6.0660566898145e-09	2.51988728537287e-07	3.96668584726254e-09	2.00786555807013e-06	498041	0.000602178889607452	0.0261051165680949	0.843397365796208	0.0030211468419454	0.125500797363887	0.00197557342986407
4.56805870467025e-08	1.28757798367343e-06	6.44288016004044e-09	2.33497369387763e-07	3.24249983342655e-09	1.57644132010136e-06	634340	0.000472820953754116	0.0289770297595126	0.81676239213943	0.00408697747127447	0.148116752847325	0.00205684778245858
1.08655643532136e-07	2.00717477646872e-06	5.23830320246014e-09	1.24418232274498e-07	2.62275076602222e-09	2.24810970624384e-06	444818	0.000674206290724677	0.0483320023174843	0.892827770323686	0.00233009233842611	0.0553434878773673	0.0011666471430366
2.11523525978341e-07	3.07226938261059e-06	1.65990746661021e-08	3.09990343840018e-07	2.56436878712026e-09	3.61294669588217e-06	276782	0.0010832987745748	0.0585459858069381	0.850350044220742	0.00459433145942086	0.0857998664063678	0.000709772106530934
6.64965211054125e-08	1.752572293386e-06	3.78168434824606e-09	1.28152401326681e-07	2.46135073577979e-09	1.95346425090212e-06	511911	0.000585868159863945	0.0340403061252358	0.89716118049084	0.00193588612973063	0.0656026345337517	0.00125999272044171
1.47059223072025e-07	4.89665580279524e-06	1.17640133113825e-08	5.03706787435146e-07	1.12183071327457e-08	5.57040413374654e-06	179520	0.00166973034116125	0.0264000994436136	0.879048572639531	0.00211187788694072	0.0904255374190172	0.00201391261089714
5.04375543555638e-07	7.20897280522357e-06	3.90552896573068e-08	7.17774533883638e-07	9.50890112681204e-09	8.47968707344697e-06	117929	0.00254068389332607	0.0594804429912306	0.850146089446806	0.00460574657048411	0.0846463469308031	0.00112137406067588
1.15507661409028e-06	9.56803584866929e-06	3.73647983594752e-08	3.97972736538954e-07	2.27936953329135e-08	1.11812436929909e-05	89435	0.00334877217400564	0.103304842091435	0.855721967196468	0.00334173902165264	0.0355928863967456	0.00203856529369823
5.78912636446995e-06	1.58254773072006e-05	6.43579631815506e-08	2.26208650610308e-07	9.70442633569018e-11	2.19052673297258e-05	45651	0.00655010609353379	0.264280105662715	0.722450772637922	0.00293801313687762	0.0103266783831183	4.4301793671886e-06
1.54250578649965e-06	1.30146344362017e-05	7.0067142973891e-08	7.60171022143769e-07	6.87195689661142e-08	1.54560979567851e-05	64699	0.00462613155810887	0.0997991725215809	0.842038816821057	0.00453330091267517	0.0491825960387407	0.00444611370594651
1.23238846773928e-06	7.6922918644496e-06	3.33130532480592e-08	2.67354647134967e-07	2.28091005058081e-09	9.22762894262249e-06	108370	0.00276447324212703	0.133554185522878	0.833615212778967	0.00361014226462726	0.0289732767536906	0.000247182679837208
4.52467030021428e-06	1.96384927510856e-05	9.44228004238618e-08	5.26961912884957e-07	4.31608655946314e-09	2.47888638511682e-05	40341	0.0074091671161991	0.182528345283604	0.792230449487105	0.00380908140811835	0.0212580098889899	0.000174113932182485
4.04541664876257e-08	2.4152330457039e-06	7.56369787223244e-09	5.80679816154448e-07	2.40680123803168e-08	3.06799873859852e-06	325945	0.000919977594379007	0.0131858484746657	0.78723404130446	0.002465352340949	0.189269900554036	0.00784485732589031
1.06184687998819e-05	3.72387280492286e-05	1.71110514235169e-07	7.7163228596515e-07	2.38507135230089e-08	4.88237903628339e-05	20482	0.0145407419900372	0.217485547946417	0.762716859393528	0.00350465445151968	0.015804432229263	0.000488505979272858
3.73542798875226e-06	1.13295522734303e-05	4.3100395737531e-08	1.6807879751048e-07	1.9244811037731e-08	1.52954042664683e-05	65379	0.00457814457354344	0.244218977391878	0.740716105050441	0.00281786574494267	0.01098884309184	0.00125820872089801
5.07515190636184e-07	6.35846402680525e-06	2.96688490362626e-08	4.77950246495938e-07	5.94273375492638e-09	7.37954104672856e-06	135510	0.002211421678876	0.0687732729478037	0.861634075417743	0.00402041927111648	0.0647669338065162	0.000805298556820259
4.48086521775198e-06	2.59919546059915e-05	9.68847150780979e-08	7.22673070157676e-07	5.99133602861976e-08	3.13522909692654e-05	31896	0.0093617382383161	0.142919865796875	0.829028878032273	0.00309019571083573	0.0230500881376137	0.00191097232240319
5.85912620649767e-09	6.79185576950311e-07	3.72296569300174e-09	5.54910564228461e-07	5.1347657959448e-09	1.24881299887422e-06	800760	0.000374573963250135	0.00469175626116926	0.543864916174467	0.00298120350793748	0.444350406929383	0.00411171712704281
2.05643098850731e-09	2.69170835901096e-07	8.71892942688529e-10	1.46736010554116e-07	4.70627456641118e-09	4.23541444952819e-07	2361044	0.000127054388290415	0.00485532410821421	0.635524195114082	0.00205857762700331	0.346450181682839	0.0111117214678612
1.47986805409768e-06	1.23737299658282e-05	4.59014867224186e-08	4.93507240852904e-07	7.17362131845732e-09	1.44001803688196e-05	69444	0.00431076707079858	0.102767327644173	0.859276040223823	0.00318756331842954	0.0342709069062416	0.000498161907332091
1.29755716165529e-08	1.13405680185813e-06	5.92020504277206e-09	6.65322506511369e-07	3.78854162092349e-08	1.85616050123805e-06	538747	0.000556693655707208	0.0069905439793047	0.61096914900501	0.00318948983066028	0.358440181259972	0.0204106359250536
6.00180555480238e-08	1.31930993490951e-06	8.12351305847409e-09	2.29596748370948e-07	5.29107221187737e-10	1.61757735910815e-06	618208	0.000485155874010323	0.0371036693918088	0.81560855651251	0.00502202445696507	0.141938651080982	0.000327098557734179
1.2589021567186e-08	7.24032973029366e-07	2.50033620293839e-09	1.84895878006286e-07	2.6596408127198e-10	9.24284172887048e-07	1081918	0.000277246939970222	0.0136202933431864	0.783344553837606	0.00270515959948601	0.200042241801842	0.000287751417879663
4.18066515649013e-07	3.76624231453917e-06	1.45941689417521e-08	1.69044615226962e-07	7.67679632717675e-09	4.37562441068408e-06	228539	0.00131182899421567	0.0955444243861995	0.860732540330253	0.00333533401681303	0.0386332553621835	0.0017544459045507
2.70712260778783e-07	3.19893227988027e-06	9.94781656473828e-09	1.51142184874127e-07	9.33536045873064e-10	3.63166807814379e-06	275356	0.0010889091095434	0.074542126360058	0.880843791626271	0.00273918660810621	0.0416178410642028	0.000257054341362113
5.7131256440826e-06	2.6740144218137e-05	6.89081189580687e-08	4.14723791437868e-07	1.71673197691123e-08	3.29540690923846e-05	30345	0.00983767398918589	0.173366318680289	0.811436795352121	0.00209103521525336	0.0125849038634718	0.000520946888864765
3.18521786216862e-08	1.0552142448977e-06	4.44001099202459e-09	1.89123322307061e-07	2.20879749213736e-09	1.28283855431061e-06	779521	0.000384777767168609	0.0248294522445214	0.822561998430712	0.00346108321823133	0.147425661375366	0.00172180473116849
7.72002443815891e-07	8.08271272606288e-06	5.02530385440038e-08	6.76521568882456e-07	1.80887171428345e-09	9.58329864901952e-06	104348	0.00287087450630574	0.0805570683007856	0.843416554370852	0.00524381430491528	0.0705938105092521	0.000188752514194944
2.79384083477925e-06	9.71703748400756e-06	2.67184644700278e-08	1.19482081163816e-07	6.54954211449737e-09	1.26636284065352e-05	78966	0.003791905079366	0.22061930002127	0.767318589275173	0.00210985853440231	0.00943505899953261	0.000517193169622494
3.71410775040603e-06	2.18058983078902e-05	7.06141279321262e-08	5.33102652071409e-07	1.23045886367762e-08	2.61360274269366e-05	38261	0.00781025093921217	0.142106820203982	0.83432336336686	0.00270179269322886	0.020397233418954	0.000470790316974292
5.41023938707336e-06	1.67763385804982e-05	1.15483615989867e-07	4.60434537230523e-07	1.41721065650399e-08	2.2776668227357e-05	43905	0.00680978588957393	0.237534275560775	0.736558060776782	0.00507025939163306	0.0202151839169127	0.000622220353897845
1.02238195664274e-06	5.8109429753146e-06	2.4733372035635e-08	1.80748825873399e-07	3.49544194814306e-09	7.04230257181452e-06	141999	0.00211046803468373	0.145177226655189	0.825148155174673	0.0035121143664894	0.0256661545041833	0.000496349299465335
1.82341203033526e-06	8.2632328194412e-06	3.40455677709132e-08	1.98374741883531e-07	1.76444021233696e-09	1.03208295996432e-05	96891	0.00309147637329177	0.176673009929191	0.800636493381001	0.00329872394871145	0.0192208135952936	0.000170959145803352
1.08535694729032e-06	6.31286516324126e-06	2.65091152332854e-08	1.98248298539531e-07	3.81461684458848e-09	7.62679414114898e-06	131117	0.00228543138334769	0.142308409956219	0.827721982055519	0.00347578743344602	0.0259936606220848	0.000500159932730766
2.73042617765571e-06	2.17468714392607e-05	7.11804801966598e-08	7.29031920840728e-07	2.31693889984766e-08	2.53006794069523e-05	39525	0.00756156626131199	0.107919085244226	0.859537053905555	0.00281338216463469	0.0288147171510501	0.000915761534534522
2.82769747376745e-07	4.53076843560229e-06	1.47803034263183e-08	3.04507557131752e-07	3.44773548448152e-09	5.13627377902158e-06	194694	0.00153969953547872	0.055053480313234	0.882111941561137	0.00287763154033697	0.0592856943053683	0.000671252279923888
2.47817114064505e-07	2.99582696029394e-06	1.11547269222405e-08	1.73382183484589e-07	2.91322746267449e-09	3.43109421222795e-06	291452	0.00102880045109699	0.0722268462292053	0.873140396325238	0.00325106984310911	0.0505326210124685	0.000849066589979414
1.45844932537936e-08	6.87969469290029e-07	2.370842611339e-09	1.43793420393526e-07	3.43236910726992e-09	8.52150594655957e-07	1173501	0.000255612612833911	0.0171149246920162	0.807333203314592	0.00278218735773598	0.168741794343969	0.00402789029168687
6.11231753254528e-06	3.04471547415305e-05	7.98208160660298e-08	5.11289640538936e-07	6.05224447823985e-09	3.7156634975159e-05	26913	0.0110852977995187	0.164501374697457	0.81942712955266	0.00214822510486738	0.0137603860220593	0.000162884622955929
7.34796732167962e-08	1.74741776059406e-06	7.67726755804252e-09	2.34746216507113e-07	3.01103563553616e-09	2.06633195351155e-06	483949	0.000619708128075547	0.035560439885723	0.845661684524831	0.00371540862299287	0.11360527823624	0.00145718873021306
4.53596459872658e-09	4.50822988447822e-07	1.73118386973996e-09	2.21229681012997e-07	1.12610936753851e-08	6.89580911604671e-07	1450156	0.000206852947791103	0.00657785695977472	0.653763729333439	0.0025104869357701	0.32081758252007	0.0163303442509455
1.56204691631856e-07	4.80133745151324e-06	3.04263993806847e-08	1.20261522426932e-06	1.80194635502682e-09	6.19238571315013e-06	161489	0.00185599696934402	0.0252252845458481	0.775361496186702	0.00491351811565473	0.194208707270196	0.00029099388159885
4.17866840134666e-07	3.93332317032386e-06	1.42966353472619e-08	1.73027852624199e-07	1.49481243104768e-09	4.54000931086104e-06	220264	0.0013610787759436	0.0920409654524289	0.866368965568902	0.00314903216455088	0.0381117836499291	0.000329253164188816
1.28846317291085e-07	2.36888634074333e-06	1.08951155953388e-08	2.57553406203149e-07	4.29045924056074e-09	2.77047163907347e-06	360949	0.0008307973396805	0.0465069973913091	0.855048038512158	0.00393258513881863	0.0929637403865586	0.0015486385711552
2.17818477417705e-06	9.49658086318447e-06	5.04214341983548e-08	2.82650695024734e-07	1.72419064281531e-09	1.20095619572274e-05	83267	0.00359640760052482	0.181370876134762	0.7907516441488	0.00419844074063092	0.0235354708216176	0.000143568154188812
2.33936122708027e-07	5.79234141132301e-06	2.60993139936325e-08	8.30983179127117e-07	7.55329269817637e-08	6.95889295413355e-06	143701	0.00208549747212561	0.0336168589242446	0.832365356027267	0.00375049798375324	0.119413128582976	0.0108541584817593
2.30506224723133e-06	1.27411552108605e-05	5.89626857866554e-08	4.19061933439452e-07	1.59555671766433e-09	1.55258376340356e-05	64409	0.00464695677856408	0.148466208494812	0.820642049156141	0.00379771366778935	0.0269912608464221	0.000102767834835949
1.14302526258452e-05	3.8244660632704e-05	1.49730450769897e-07	6.44206105514915e-07	2.03834518623594e-08	5.04892332666963e-05	19806	0.0150330112856861	0.226389903080283	0.757481509586142	0.00296559169316326	0.0127592768563559	0.000403718784056179
9.1497555855428e-09	6.19457746144657e-07	2.12231833201741e-09	1.84746101095393e-07	1.1743315842136e-09	8.16650252741824e-07	1224514	0.000244965166997346	0.0112040075354454	0.758534934710285	0.00259880937389284	0.226224262436858	0.00143798594351854
1.36473368552014e-07	3.81587206018722e-06	1.58069907950725e-08	5.68310371732843e-07	1.46588752160349e-09	4.53792867878876e-06	220365	0.00136045543291075	0.0300739342136248	0.840884097192497	0.00348330525090836	0.125235633250308	0.00032303009266218
8.18487418567626e-07	5.29721372252333e-06	2.46937679098553e-08	2.0548593464641e-07	9.30463103061801e-10	6.34681130675029e-06	157559	0.00190223788217458	0.128960414767193	0.834625998237787	0.00389073610611232	0.0323762476486202	0.000146603240287322
2.52325707985956e-07	2.92312385711649e-06	1.42753361186101e-08	2.12633225737612e-07	1.92325619913192e-09	3.4042813831578e-06	293748	0.00102076481809399	0.0741201092348895	0.858661058859068	0.00419334787930144	0.0624605318436909	0.000564952183050132
1.5171100692205e-06	7.65837738105478e-06	3.81412709169488e-08	2.47557427530576e-07	3.98193977091532e-09	9.46516808849373e-06	105651	0.00283553611682752	0.160283478860219	0.809111608949094	0.00402964538615167	0.0261545727678643	0.000420694036670721
5.06903690563487e-09	4.23796079267024e-07	1.54577773163188e-09	1.66164520311166e-07	1.06261445819357e-08	6.07201558797392e-07	1646900	0.000182143932721979	0.00834819481635469	0.697949590423291	0.00254574071695963	0.273656280857162	0.0175001931862322
1.58816089215367e-07	2.3811502606338e-06	1.299270573011e-08	2.50467704356929e-07	9.50709215307067e-10	2.80437746915151e-06	356585	0.000840960614678199	0.0566314952114555	0.849083365854538	0.00463300888451405	0.0893131210445471	0.000339009004944942
8.45508614317246e-08	1.83565404683728e-06	6.49054074281687e-09	1.81182119937194e-07	1.48732236430505e-09	2.10936489131332e-06	474076	0.000632609952698759	0.0400835634365195	0.870240162997297	0.00307701183875103	0.0858941573756768	0.000705104351755385
1.97960895369538e-07	3.13030770866831e-06	1.66755859271099e-08	3.39042773205643e-07	6.99498534497451e-09	3.69098194851558e-06	270931	0.00110668380137013	0.0536336666314917	0.848096184790946	0.00451792670885763	0.0918570662048342	0.00189515566387089
1.69629308752e-06	7.26140452861784e-06	3.22721842831822e-08	1.77625770531998e-07	4.52129482530661e-09	9.17211686577832e-06	109026	0.00274786536649529	0.184940195632369	0.791682512867945	0.00351850993128877	0.0193658424910316	0.000492939077365643
4.56361900344135e-07	8.29242094189829e-06	3.09552064280292e-08	7.23294546595085e-07	3.99682207503158e-09	9.50702941734058e-06	105185	0.00284805894585571	0.048002575811088	0.872241010085983	0.00325603351679629	0.0760799735483951	0.000420407037737937
8.99056823803044e-06	3.56747318370267e-05	1.23619267500688e-07	6.30761681784428e-07	3.15487277086304e-08	4.54512297520509e-05	22002	0.0135431340532732	0.197806930353183	0.784901355400993	0.00271982228368881	0.0138777693194532	0.000694122642681783
1.98559189758859e-06	7.44468426064452e-06	2.67507195224546e-08	1.28957997663292e-07	1.02842994757262e-09	9.58701330536643e-06	104308	0.0028719857139573	0.207112667349396	0.776538430011073	0.00279030795831697	0.0134513214445114	0.000107273236702086
1.18977338621001e-06	7.34362636142975e-06	1.83997452661396e-08	1.46023312583984e-07	1.0842038118211e-08	8.70866484360809e-06	114828	0.00260920093181027	0.136619494213659	0.843255136500029	0.00211280897779003	0.016767588971019	0.00124497133750287
1.545779446254e-06	8.10675861030459e-06	2.99049226631844e-08	2.0165323722678e-07	8.09384551794054e-09	9.8921900619665e-06	101090	0.00296327251221773	0.156262610864829	0.819511004087301	0.00302308411745573	0.0203850953088838	0.000818205621529631
3.79852349629606e-06	2.67853735730513e-05	9.79704013074003e-08	8.88390298606561e-07	5.33622654226616e-08	3.1623620034684e-05	31622	0.00944237418162464	0.120116656224997	0.847005293627794	0.00309801348485558	0.028092618670228	0.00168741799212535
6.11462026966105e-09	5.70048677243279e-07	2.27347602867305e-09	2.7252114546366e-07	1.79957644403905e-08	8.68953683445664e-07	1150809	0.000260652242598414	0.00703676201177344	0.656017332227494	0.00261633740898367	0.313619874862641	0.0207096934891074
7.82996127115252e-07	9.29880221948861e-06	3.53146706072329e-08	5.39280468168027e-07	7.36139674160571e-10	1.06571296250533e-05	93834	0.00319205046322346	0.0734715776820944	0.87254284658681	0.00331371315257473	0.0506027877244039	6.90748541173806e-05
5.67766968400507e-06	2.30322903712608e-05	7.81414356984858e-08	4.07599102981448e-07	4.90304094679811e-10	2.91961908980405e-05	34251	0.00872073697737552	0.19446611045368	0.788879975874066	0.00267642570126263	0.0139606945441915	1.67934267998199e-05
2.35723665410112e-08	1.36457051961183e-06	5.37112834099002e-09	3.99794542545616e-07	4.00460535241928e-09	1.79731316239187e-06	556386	0.00053904909407998	0.0131153362887751	0.759228023343388	0.00298842096824246	0.222440112781219	0.00222810661837581
9.0267564970649e-07	1.37436568193843e-05	6.10335791186708e-08	1.19501732911803e-06	9.75467113397553e-09	1.59121380484615e-05	62845	0.00476230349569939	0.0567287467565534	0.863721567618826	0.00383566174028838	0.0751009905443586	0.000613033339973989
5.09144972767528e-08	1.65964535488844e-06	5.71385867057926e-09	2.39481049077571e-07	1.14928648486311e-08	1.96724762476197e-06	508324	0.000590000749027375	0.0258810820945397	0.843638255803841	0.00290449387187371	0.121734064417308	0.00584210381243776
7.3054963950276e-08	1.67209294214537e-06	7.46148667233541e-09	2.1958214188787e-07	6.74624270750633e-09	1.97893777736335e-06	505322	0.000593505726377175	0.0369162511251926	0.844944677529572	0.00377045036872092	0.110959598831061	0.00340902214545357
4.74660097366846e-06	2.61835789009128e-05	5.61460812184509e-08	3.98265483600014e-07	1.71225633721986e-08	3.14017140027719e-05	31845	0.00937642669469041	0.151157385015654	0.833826424207338	0.00178799415896517	0.0126829218164607	0.000545274801582078
1.287433675379e-06	9.66106201526332e-06	5.13316815999349e-08	4.95291881996911e-07	4.93633775088218e-09	1.150005559199e-05	86956	0.00344409197772111	0.111950213203814	0.840088288094224	0.00446360290951013	0.043068651106512	0.000429244685940511
8.21694308582951e-09	5.06835356139057e-07	2.06450129684312e-09	1.63730558088531e-07	6.62208896220031e-10	6.81509567506482e-07	1467331	0.000204432040862623	0.0120569739261237	0.743695144286052	0.00302930640342548	0.240246895854436	0.000971679529963066
3.55837549946787e-07	4.41459210783612e-06	2.31789313267672e-08	3.6974325774097e-07	2.35286646565904e-08	5.18688051150724e-06	192794	0.00155485814265421	0.0686033829307136	0.851107346321595	0.00446876138275098	0.0712843214569304	0.00453618790800972
2.34411938060406e-06	1.05450740117372e-05	4.03424493808238e-08	2.33344247946382e-07	1.69123641951361e-08	1.31797924538636e-05	75874	0.00394615717001301	0.177857078463849	0.800094087114851	0.00306093206869867	0.0177046982160921	0.00128320413650963
3.6013283473994e-07	3.5996131828297e-06	1.95672750818922e-08	2.51468406179168e-07	7.10502562963699e-09	4.23788672446033e-06	235967	0.00127056086449262	0.0849793442239305	0.849388720574659	0.00461722465797712	0.0593381613358697	0.0016765492075633
3.86537713872177e-07	5.45429736147862e-06	2.07122458860598e-08	3.75795712396827e-07	1.10867282200399e-08	6.24842976185373e-06	160040	0.00187277894197235	0.0618615762046275	0.872906885306892	0.00331479214386096	0.0601424240520452	0.001774322292574
4.81108583485206e-08	1.56453913303223e-06	5.72748713201307e-09	2.3948253948768e-07	2.02536463590971e-09	1.85988538263635e-06	537668	0.000557810499501876	0.0258676468978558	0.841201908267339	0.00307948392168902	0.128761988089942	0.00108897282317408
1.02817802402924e-06	1.13739974234902e-05	4.92312302700643e-08	7.0030020451206e-07	2.54242895732597e-08	1.31771311718749e-05	75889	0.00394536192517581	0.0780274560993803	0.863161888208777	0.00373611142121306	0.0531451190230825	0.00192942524754744
3.6242460349467e-07	4.37746850419584e-06	2.45444839041311e-08	3.81176829142937e-07	1.94691806548155e-08	5.16508360139239e-06	193608	0.00154832918179504	0.0701681969672221	0.847511645893935	0.00475200128367999	0.073798772403254	0.00376938345190909
1.96814894000242e-06	8.33441194512299e-06	3.70751794594485e-08	2.01864498216885e-07	1.74811057523209e-09	1.0543248673377e-05	94847	0.00315799428909058	0.186673861252295	0.790497521524691	0.00351648534602698	0.0191463280882882	0.000165803788698097
1.56174276856025e-07	2.38176835844844e-06	6.58973079719444e-09	1.29216466263778e-07	1.75591762603805e-09	2.67550474999147e-06	373761	0.000802330459401812	0.0583718929508621	0.890212719097594	0.00246298602056881	0.0482961079639981	0.000656293966977127
7.4207879646455e-06	3.54950075337313e-05	1.42048144833913e-07	8.73716424502097e-07	3.58691437047623e-08	4.39674292114176e-05	22744	0.013103905094357	0.168779209922932	0.807302318337818	0.00323075848148578	0.0198719015455925	0.000815811712171876
1.03035149690601e-06	7.59472182953154e-06	2.56744845877238e-08	2.43330670856559e-07	8.5965214679554e-10	8.89493813402863e-06	112423	0.00266493604488804	0.115835712557042	0.853825143592291	0.00288641519489641	0.027356083560117	9.66450956535426e-05
5.50870856959477e-06	1.62140881062506e-05	7.32075598259774e-08	2.77053548377829e-07	7.8474215216118e-09	2.20809052055708e-05	45288	0.00660245209444721	0.249478384980566	0.734303596492047	0.00331542385352517	0.0125472006604118	0.000355394013449774
1.14450149699754e-07	1.92684576785387e-06	1.1427401199822e-08	2.47363994310529e-07	4.91757355750999e-09	2.30500488662149e-06	433839	0.000691263230351624	0.0496528880975638	0.835939992595029	0.00495764727708298	0.107316039001157	0.00213343302916716
6.63805283935735e-07	8.09485106261151e-06	2.83847963218537e-08	4.45083014001718e-07	5.13585241705129e-09	9.23726000928787e-06	108257	0.0027673545971324	0.0718617082628716	0.876325994339481	0.00307285886651598	0.0481834454756277	0.000555993055504262
6.73522680399608e-07	5.48363859162184e-06	3.20427347411592e-08	3.35436142982671e-07	2.26521838289291e-09	6.52690536812817e-06	153212	0.00195616221644623	0.103191733664244	0.84015904664395	0.00490933036927861	0.051392830761827	0.000347058560700803
9.09166099495505e-07	6.54705898228269e-06	3.74761361996891e-08	3.46994510468177e-07	4.75957869426577e-09	7.84545530714033e-06	127462	0.00235087817232138	0.115884427850612	0.834503381381073	0.00477679557559663	0.0442287282106329	0.000606666982085026
4.69861563410884e-06	3.39929279574355e-05	1.1906671429042e-07	1.1077959782726e-06	2.58471558402531e-08	3.99442534399476e-05	25035	0.0119119990070746	0.117629326610717	0.851009219850376	0.00298082212174589	0.0277335507080653	0.000647080709096538
7.77355588927974e-07	8.39149223294577e-06	4.37594237535742e-08	6.07399689420519e-07	8.86095376447494e-11	9.82009554458549e-06	101832	0.00294170780195968	0.0791596767463821	0.854522463131491	0.00445610977560212	0.0618527270598117	9.02328671268438e-06
3.19602506242303e-06	2.17418950768799e-05	8.44037056833712e-08	7.38341061743658e-07	1.77399121687545e-08	2.57784048188988e-05	38792	0.00770379361951634	0.12398071505495	0.843415068916151	0.00327420204145032	0.0286418444791573	0.000688169508291255
2.89628940073478e-06	9.98755786856427e-06	1.92638909323789e-08	8.54123627181693e-08	1.18254247505116e-08	1.30003489477001e-05	76921	0.00389253440660553	0.222785512326356	0.768253060648127	0.00148179798941373	0.00657000539460748	0.000909623641494919
9.85535944193968e-08	2.02240320162362e-06	6.72988336357769e-09	1.77568199302307e-07	5.58037972906024e-10	2.3058129166818e-06	433687	0.0006915054723452	0.0427413662688736	0.877089024435673	0.00291865975547677	0.077008935988544	0.000242013551432903
1.09369596791075e-06	1.17451313576029e-05	4.12164174500969e-08	5.69154854862479e-07	6.724364043654e-10	1.34498710342306e-05	74350	0.00402685881747933	0.0813164650521366	0.87325234031694	0.00306444703783398	0.042316751842003	4.99957510859411e-05
3.87661052278409e-06	1.21506817281094e-05	4.18334008929939e-08	1.68590291802857e-07	5.2120696712639e-10	1.62382371505565e-05	61583	0.00485966413412087	0.238733458985801	0.748275912924022	0.00257622797999106	0.0103823026009372	3.20975092489352e-05
9.97751873927608e-07	7.90831849915632e-06	3.47426582685956e-08	3.54075715376442e-07	3.48466371476056e-09	9.29837341044372e-06	107546	0.00278563788257868	0.107303915414599	0.850505583081216	0.00373642321457788	0.0380793177201028	0.000374760569504196
7.54308675938714e-07	6.24706178046966e-06	3.41098511616086e-08	3.63222946502351e-07	5.0931947962012e-09	7.40379644886854e-06	135066	0.00221868223513288	0.101881336304699	0.84376465825507	0.00460707576135772	0.0490590130361916	0.000687916642681277
5.74860106723136e-07	4.46468206778282e-06	1.44485327878475e-08	1.44281803616911e-07	1.6280720385543e-08	5.21455323129625e-06	191771	0.00156314705914273	0.110241487856139	0.856196469716154	0.00277080933820592	0.0276690633343185	0.00312216975518263
2.18851130627839e-06	1.45891068975748e-05	7.23446762092835e-08	6.20115900018652e-07	1.32784816305374e-09	1.74714066282442e-05	57236	0.00522775525265828	0.125262456128773	0.835027608709543	0.004140747093158	0.0354931868517201	7.60012168057006e-05
5.00704793254384e-06	1.50476122745554e-05	8.05990327080175e-08	3.11443753707707e-07	2.00170644009928e-08	2.0466720057916e-05	48860	0.00612126708869165	0.244643397592534	0.735223437462097	0.00393805321419071	0.0152170818199689	0.000978029911209477
8.04356029049644e-08	1.68468851620527e-06	7.93690205373473e-09	2.13738118648923e-07	6.77391971050337e-09	1.9935730595234e-06	501612	0.000597893704287755	0.0403474568041133	0.845059832724681	0.00398124463802305	0.107213586995413	0.00339787883777022
9.04028136575867e-07	1.03039385699373e-05	4.15812159949114e-08	6.09415691667875e-07	2.13971174274174e-09	1.18611033259187e-05	84309	0.00355202866853677	0.0762178788713862	0.868716702553404	0.00350567859096622	0.0513793426228898	0.000180397361353903
4.69172154156476e-07	4.65891004331405e-06	1.54346534646713e-08	1.97066783434591e-07	1.72926739229172e-09	5.34231290176208e-06	187185	0.00160141451675333	0.087821915860025	0.872077343462488	0.00288913318042086	0.0368879148523089	0.000323692644757169
4.50468491915975e-07	3.73390719899283e-06	2.66042724498489e-08	2.83536023921845e-07	8.53958852783232e-09	4.50305557580833e-06	222071	0.00135000763307891	0.100036183061123	0.829194118556391	0.00590804887969281	0.0629652508499072	0.00189639865288569
6.06946858042133e-06	2.34931481560422e-05	1.23814906197297e-07	6.16236082764003e-07	1.78677379392404e-08	3.03205354633641e-05	32981	0.00905505237567628	0.200176826948026	0.774826295018064	0.00408353296883232	0.0203240501312582	0.00058929493381902
4.59945066586953e-08	2.05213114231654e-06	1.459713578074e-08	8.37433953803129e-07	1.33116198608748e-08	2.96346835841998e-06	337442	0.000888646744236943	0.0155204986508505	0.692476144206468	0.004925693145758	0.282585758482544	0.00449190551437915
5.17407664469397e-07	8.48835245168998e-06	2.96986335004804e-08	6.2651515495248e-07	3.68980095630835e-08	9.69887191417542e-06	103105	0.00290544668093584	0.0533472004835096	0.875189663994201	0.00306207090507859	0.0645967036678559	0.00380436094935485
1.26189129762382e-06	7.90869071719024e-06	3.73939722281271e-08	3.01335350272484e-07	6.16759653464924e-09	9.51547893384932e-06	105092	0.00285058660219772	0.132614585812901	0.83113953298312	0.00392980453092128	0.0316679120796061	0.00064816459345092
3.41268500071501e-07	5.07563900818203e-06	2.11410738029172e-08	4.04295210026617e-07	3.79647236650251e-09	5.84614026444957e-06	171053	0.00175231011468624	0.0583750106282529	0.868203426292564	0.00361624470960374	0.0691559202718997	0.000649398097679744
2.34427437455329e-06	1.11382166599723e-05	5.55921441454648e-08	3.39615823256308e-07	1.44504116343653e-09	1.38791440430908e-05	72051	0.00415511562739268	0.168906264483961	0.802514666999009	0.00400544471423216	0.0244695077882251	0.000104116014571942
3.08309445939757e-07	4.4796998869172e-06	1.89017053733715e-08	3.5313083011992e-07	1.24400693557615e-08	5.17248193770601e-06	193331	0.00155054525514686	0.0596057075989503	0.866063901405124	0.00365428156173598	0.068271061044349	0.002405048389841
3.46060690147332e-09	3.1225258925027e-07	8.10738340838547e-10	9.40570041268561e-08	1.51045393391569e-09	4.12091392553353e-07	2426646	0.00012361980167952	0.00839766848812616	0.757726550208987	0.00196737509079028	0.228243068956308	0.00366533725578878
1.42027114975069e-07	2.21414144814013e-06	6.22873548058559e-09	1.24851383722479e-07	1.83842637055509e-09	2.48908710868882e-06	401754	0.00074644833065074	0.0570599214785557	0.889539558664332	0.00250241763690895	0.0501595075908159	0.000738594629387446
8.57984818535508e-08	2.52725813255869e-06	1.05342982404824e-08	3.9898098682106e-07	7.38884816870278e-09	3.02996074764249e-06	330037	0.000908576595496702	0.0283166974754731	0.834089396875873	0.00347671112527737	0.131678599180367	0.00243859534300957
1.76880310608945e-06	1.66958258393528e-05	7.41602308686997e-08	9.00143654997477e-07	5.40013647454877e-10	1.94394728449559e-05	51442	0.00581492602794276	0.0909902814853547	0.858862067532094	0.00381493014034804	0.0463049416091056	2.77792330976196e-05
4.00103696605691e-07	3.96068682007405e-06	1.58799968163178e-08	2.02120199923252e-07	6.93858437903584e-09	4.58572929779834e-06	218068	0.0013747760720626	0.0872497416709235	0.863698348259592	0.00346291631822705	0.0440759117683402	0.00151308198291755
8.47540638893315e-07	8.36350507540646e-06	4.6306491671173e-08	5.87556496011197e-07	2.74886030253952e-08	9.87239730500754e-06	101293	0.00295735220442406	0.0858495269901081	0.847160503879262	0.00469050122685856	0.0595150780361294	0.00278438986764159
4.01045284193772e-07	3.91869804139744e-06	1.45131799665628e-08	1.82335806229144e-07	8.45385586904765e-09	4.52504616765597e-06	220992	0.00135659591241977	0.0886278878346823	0.866001781243124	0.00320729986586651	0.0402947946768898	0.00186823637943718
2.05902982329339e-05	6.10659476729868e-05	2.21892999836426e-07	8.4625781883797e-07	1.56332763590319e-08	8.27400300009542e-05	12086	0.0245174779011562	0.24885533921968	0.738045993847024	0.00268180951631112	0.0102279128836213	0.000188944533363737
8.85175583182042e-07	4.98999048455914e-06	2.30491200517515e-08	1.67063366589772e-07	1.65925614284594e-09	6.06693781052555e-06	164828	0.00181843151070338	0.14590154223212	0.822489143683323	0.00379913570430268	0.0275366868438858	0.000273491536367374
1.16888275098366e-07	2.26501641058461e-06	1.17519599527267e-08	2.92802023041321e-07	5.72953345226751e-09	2.6921882021293e-06	371445	0.000807331480257467	0.0434175719980933	0.841329149571778	0.00436520743365261	0.108759864117129	0.00212820687934667
1.32301873676004e-06	7.42122203290031e-06	3.08590658151825e-08	2.22563847063367e-07	2.9487626745996e-10	8.99795855880636e-06	111136	0.00269575960889967	0.147035433438976	0.824767305205814	0.00342956300737578	0.0247349268846701	3.27714631638709e-05
1.28719203444276e-06	6.88333168169427e-06	3.6757025038209e-08	2.52729542105599e-07	5.15212360309642e-09	8.46516240688394e-06	118131	0.00253633751785165	0.15205757108641	0.813136399615522	0.00434215237362935	0.0298552502548655	0.000608626669573011
1.96783501843953e-07	5.53005629704153e-06	2.64725233232646e-08	9.566381677256e-07	6.4091961614235e-08	6.77404245154859e-06	147622	0.00203015605845436	0.0290496410749488	0.816359852568879	0.00390793584666906	0.141221165141489	0.00946140536801378
4.04548675044139e-06	1.22896127282108e-05	6.12868822305755e-08	2.39384205700448e-07	3.74145849129849e-09	1.66395120250745e-05	60098	0.0049794563367962	0.243125323888414	0.738580116393513	0.00368321391506077	0.0143864919439773	0.000224853859035072
4.16588392532384e-07	4.4660076097701e-06	1.53129239102701e-08	2.11074406753153e-07	1.22802652698139e-08	5.12126359823572e-06	195264	0.00153520338138602	0.0813448447910198	0.87205189190196	0.00299006751293674	0.0412152982763606	0.00239789751772287
1.22026973185817e-08	6.69541808074755e-07	1.4730736692676e-09	1.03921806679913e-07	1.52459735085956e-09	7.88663983093377e-07	1267967	0.000236571300834987	0.0154726189862494	0.848956998706358	0.00186780897929403	0.131769434014599	0.00193313931350032
2.95819506367403e-07	4.00677347038809e-06	1.5095115633623e-08	2.6288895194272e-07	2.60985502446543e-08	4.60667559457649e-06	217076	0.0013810513312662	0.0642153979142086	0.869775478678231	0.00327679154386184	0.0570669556702067	0.00566537619349201
5.71133011416401e-08	1.65799915398731e-06	7.18461953263431e-09	2.68173615999157e-07	1.69146764394759e-08	2.00738536710022e-06	498160	0.000602034918807393	0.0284515878603537	0.825949606468629	0.00357909330733685	0.133593489518432	0.00842622284524773
2.17221070378097e-08	9.88862687555581e-07	5.17087500426872e-09	3.0266478532131e-07	3.42141961663326e-09	1.3218418745356e-06	756520	0.000396474207761233	0.0164332114576422	0.748094538844137	0.0039118710822241	0.228972005768575	0.00258837284742193
2.22016489015425e-06	1.00157114407481e-05	4.46071677980995e-08	2.58740946288215e-07	5.20370740000415e-09	1.25444281523887e-05	79717	0.00375627951590496	0.176984144927442	0.798419132309427	0.0035559347350246	0.0206259658188521	0.000414822209254174
2.86116800931715e-07	3.97772407330235e-06	1.21509748508779e-08	2.17205470014238e-07	1.11243321171693e-08	4.50432165121635e-06	222009	0.00135038694460288	0.063520508322147	0.883090591949223	0.00269762592278387	0.0482215718221596	0.00246970198368611
7.83538088847068e-09	1.11931704065365e-06	5.12110493766066e-09	9.40741084867161e-07	1.85162360343795e-09	2.07486623495038e-06	481959	0.000622266827880469	0.00377633061663759	0.539464675745913	0.00246816148983365	0.453398425894023	0.000892406253592647
8.54439601118197e-06	1.97558471355867e-05	9.19014595384867e-08	2.73212675356515e-07	1.99687092107273e-09	2.86673541525847e-05	34883	0.00856345248075352	0.298053178040206	0.689140931194218	0.00320578798619965	0.00953044616194136	6.96566174347375e-05
1.20942662569149e-06	6.89539460429407e-06	2.99819494211052e-08	2.19786432176197e-07	6.01879811816121e-09	8.36060840970102e-06	119609	0.00250505012005686	0.144657729010267	0.82474794493343	0.00358609660348598	0.0262883299164177	0.000719899536399462
9.81467530327982e-13	7.83967964396849e-09	2.85800878344314e-11	2.93533345194513e-07	1.79325554315636e-08	3.1933514182541e-07	3131506	9.57959690952581e-05	3.07347172853459e-06	0.0245500059879244	8.94987243529149e-05	0.919201511980778	0.0561559098352159
1.27079822960347e-06	7.00658564195009e-06	2.14616515883259e-08	1.52143752048901e-07	1.25719240323646e-09	8.45224646759402e-06	118312	0.00253247252363165	0.150350351764554	0.82896134995748	0.00253916537699297	0.0180003922782211	0.000148740622751188
5.85842692621584e-07	4.63930971746629e-06	1.33883060466961e-08	1.36319602732664e-07	5.52066827672299e-09	5.38038098714396e-06	185860	0.00161281664957247	0.108884983056295	0.86226416466633	0.00248835650833769	0.0253364219110858	0.00102607385795062
5.00980418061603e-10	1.44282390127832e-07	7.14676933474479e-10	2.6464562074417e-07	4.3391394745785e-09	4.14482807698117e-07	2412645	0.000124337137595187	0.001208688053538	0.348102231137457	0.00172426194814576	0.638496014379736	0.010468804481123
4.40997962037764e-07	6.65790996105902e-06	2.62885013140065e-08	5.10334615687015e-07	1.88191872793176e-09	7.63741295882574e-06	130934	0.00228860976729228	0.0577417987498175	0.871749373374552	0.00344206885966899	0.0668203511370007	0.000246407878960771
7.97214303525022e-08	1.60720678002227e-06	6.28221056235572e-09	1.62842444875165e-07	2.0145846204963e-09	1.85806745043279e-06	538194	0.000557265422906239	0.0429055631613013	0.864988394069286	0.00338104548405518	0.0876407607469979	0.00108423653835982
2.50800897401835e-08	9.92920192316015e-07	4.0858352215262e-09	2.07982858527518e-07	1.28767436008797e-09	1.23135665016533e-06	812112	0.000369339000052649	0.0203678517810547	0.806362796824704	0.00331815743308618	0.168905457650789	0.00104573631036555
1.56728998398275e-06	1.3141753777889e-05	6.40614033718299e-08	6.9070457730637e-07	7.8916506460846e-09	1.54717013931961e-05	64634	0.00463079099510155	0.101300428708635	0.849405856790149	0.00414055324258015	0.0446430912640363	0.000510069994600276
4.76504357092185e-07	4.16351222352461e-06	1.65810602961112e-08	1.86279658455906e-07	6.34914538736714e-10	4.84351221390755e-06	206462	0.00145200200667217	0.0983799226775894	0.859606013084802	0.00342335469878669	0.0384596239730803	0.00013108556574166
3.95678655848371e-08	1.45567450736882e-06	3.92074355057048e-09	1.85463179055295e-07	6.86467762937316e-09	1.6914909731889e-06	591194	0.000507318991306294	0.0233923007642432	0.860586624724635	0.00231792165179508	0.10964479385051	0.00405835900881662
1.6057497246701e-07	2.39920605391283e-06	1.02194184705312e-08	1.96325088868378e-07	1.68591087057607e-09	2.76801144458932e-06	361270	0.000830059892201085	0.0580109496226572	0.866761609169859	0.00369197117681982	0.0709264007026193	0.000609069328044704
1.4992143342109e-05	5.51838369635572e-05	2.13209585020148e-07	1.00922284550298e-06	1.8282862199826e-08	7.14166955983892e-05	14002	0.0211978724329792	0.209924909245552	0.772702188209362	0.00298543055280979	0.0141314693580663	0.000256002634210906
1.60544591090824e-06	8.42975178535125e-06	2.42350934067038e-08	1.6361661302206e-07	6.6263970479892e-11	1.02231156666587e-05	97818	0.0030622520889827	0.157040765580319	0.824577561304888	0.00237061715791235	0.0160045741784643	6.48177841673089e-06
7.02401315238334e-09	4.78509357127967e-07	1.99490469223835e-09	1.74737370339127e-07	5.76003751868698e-09	6.68025682830402e-07	1496948	0.000200387691503323	0.0105145854911189	0.71630383296124	0.00298626945566824	0.261572832946737	0.0086224791452357
6.9486617181617e-07	4.7864013669823e-06	2.36536188304325e-08	2.09490439100125e-07	1.043193796178e-09	5.7154547905252e-06	174964	0.00171317217950517	0.121576706890952	0.837448906938597	0.00413853659898497	0.0366533279989212	0.000182521572545259
1.13717803303524e-07	2.16382653689042e-06	1.47310676752462e-08	3.60404636348464e-07	3.50724986027479e-09	2.65618729407793e-06	376479	0.000796539840115518	0.0428124189725106	0.814636280248292	0.00554594463579043	0.135684948554644	0.00132040758876241
6.18846855170206e-06	1.47320519956132e-05	9.37179987925135e-08	2.86855122244653e-07	3.89843189773747e-09	2.13049921002502e-05	46937	0.00637118310902007	0.290470351858492	0.691483569967633	0.00439887507826924	0.0134642210095579	0.000182982086047884
4.86430379565732e-07	4.08883776197117e-06	1.36468781227779e-08	1.47493133618274e-07	7.88924425321865e-10	4.73719707770328e-06	211095	0.0014201531162843	0.102683162973149	0.863134400976527	0.00288079172112347	0.0311351060973343	0.00016653823186608
1.00032993772965e-06	6.42366618278785e-06	3.27101847028979e-08	2.70075342208597e-07	1.29722721939034e-08	7.7397539196229e-06	129203	0.00231924155526497	0.129245703173259	0.829957418478342	0.00422625642140463	0.034894564480127	0.00167605744686718
2.56785079333006e-08	2.40674442198791e-06	8.65578739283541e-09	1.04329864682394e-06	4.79319047552863e-09	3.48917055461352e-06	286601	0.0010462053377277	0.0073594877439704	0.68977551664983	0.00248075789284373	0.299010504214089	0.00137373349926701
3.7643606675147e-07	9.76136017458938e-06	4.60493556803202e-08	1.53566388275953e-06	5.87018396540616e-08	1.17782113194348e-05	84903	0.00352724879604061	0.0319603763714383	0.828764224877044	0.00390970703712337	0.130381756712549	0.00498393500184532
7.92121592155448e-07	1.04633384291984e-05	4.31013431412755e-08	7.32104924451571e-07	2.68179207376444e-09	1.20333480810204e-05	83102	0.00360351783437729	0.0658271984506806	0.869528443684069	0.00358182468013678	0.0608396698510103	0.000222863334103523
6.29942490419254e-06	2.29455868355713e-05	1.00540799129687e-07	4.70891796435304e-07	3.38827776686351e-09	2.98198326130956e-05	33535	0.00890618603091786	0.211249505854908	0.769474032040492	0.00337160843369502	0.0157912286948421	0.000113624976062928
3.02858155547056e-06	1.32564334700777e-05	8.42394308134702e-08	4.74102517216908e-07	1.43599464817137e-09	1.68447929682268e-05	59366	0.00504073310254005	0.179793337987779	0.786975149833091	0.00500091814558751	0.0281453454554875	8.52485780549508e-05
1.30496660684892e-06	7.12874217547076e-06	3.19854895186659e-08	2.24661031209112e-07	2.33638839553835e-10	8.69058894188701e-06	115067	0.00260379224870311	0.150158592884221	0.820282977729111	0.00368047433062929	0.0258510709356288	2.68841204107284e-05
1.34519610632009e-07	2.3948563589488e-06	1.00373547244877e-08	2.29760839958589e-07	2.44044568635879e-10	2.76941820883252e-06	361087	0.00083048157225607	0.048573238307954	0.864750708762898	0.00362435499718876	0.0829635766912386	8.81212407203601e-05
3.98858275031832e-07	5.85416811313962e-06	3.59298800385518e-08	6.78084444043543e-07	7.32268876888955e-09	6.97436340102244e-06	143382	0.00209012894863891	0.0571892016658266	0.839383865813674	0.0051517074710051	0.0972252813703595	0.00104994367913436
1.58379338160492e-07	5.31388368394021e-06	3.10957038228788e-08	1.3416373980805e-06	3.43042511352421e-08	6.87930037513932e-06	145364	0.0020616690461015	0.0230225937993418	0.772445364232637	0.00452018404883927	0.195025267820687	0.00498659009849492
1.26542153566151e-06	9.3051296872672e-06	4.1200681722338e-08	3.89552128675124e-07	3.33955541046868e-08	1.10346995874309e-05	90623	0.00330495471527059	0.11467657326194	0.843260807740182	0.00373373841271292	0.0353024679637718	0.00302641262139354
2.84997395206885e-09	3.94239498437929e-07	1.61790594753276e-09	2.87766681031331e-07	6.20345611265038e-10	6.87094404980126e-07	1455404	0.000206107149304025	0.0041478637162695	0.573777774321029	0.00235470691626365	0.418816801513111	0.000902853533326299
1.47345986306514e-07	4.71353622541094e-06	1.836222603689e-08	7.55341526539653e-07	2.33885819071567e-09	5.63692482248471e-06	177402	0.00168965313914693	0.0261394272491939	0.836189300699819	0.00325748996396869	0.13399886468713	0.000414917399889097
4.15560968800457e-07	4.29720129190285e-06	2.38951867005626e-08	3.17705676195547e-07	6.9416287089003e-09	5.06130475230832e-06	197578	0.00151724308935286	0.0821055022642	0.849030339448147	0.00472115153501963	0.0627714970236974	0.00137150972893589
1.80581218453917e-06	1.50086543004776e-05	3.66589555950949e-08	3.91784878309015e-07	2.41100548046324e-09	1.72453213244013e-05	57987	0.00516028077764197	0.104713165418613	0.870302966129198	0.00212573340359998	0.0227183286956015	0.000139806352987566
6.23684574254369e-07	6.79930198918161e-06	3.1556526294606e-08	4.42348902874447e-07	1.150100677279e-08	7.90839299937782e-06	126448	0.00236971506287509	0.0788636293496588	0.859757726976458	0.0039902577296157	0.0559341073349855	0.00145427860928191
1.72012594577876e-09	2.91438096968056e-07	9.73673020913359e-10	2.12111887263922e-07	1.33307682366039e-08	5.19574551435274e-07	1924652	0.000155860258432061	0.00331064318109323	0.560916804264155	0.00187398135305835	0.408241486573936	0.0256570846277574
9.50903271515399e-07	9.31939756607832e-06	4.75094869334351e-08	5.98708779989288e-07	6.47877874928911e-09	1.09229978832657e-05	91550	0.0032715540284175	0.0870551547915434	0.853190457937911	0.0043494915444615	0.0548117638021813	0.000593131923902937
2.37359339340494e-09	7.00539586200711e-07	2.82197915685469e-09	1.07106014158878e-06	2.77832754973603e-08	1.80457857583711e-06	554146	0.000541227544716083	0.00131531728525807	0.38820120973438	0.00156378846265845	0.593523693526027	0.0153959909916764
3.98759583392003e-06	1.97104905522675e-05	8.91303663714216e-08	5.66498090809692e-07	2.59088126388317e-08	2.43796236560075e-05	41018	0.00728729421905783	0.163562649292063	0.808482150109424	0.00365593692622317	0.0232365396120501	0.00106272406023985
1.51178270482529e-07	2.21192785060603e-06	1.16135335609116e-08	2.18476322683185e-07	1.07938737979514e-08	2.6039898511306e-06	384026	0.000780892916741216	0.0580563977301565	0.849437969063377	0.0044598997019398	0.0839006045236032	0.00414512898092323
1.52694782528784e-06	1.20409369195833e-05	3.07596752809158e-08	3.11891386675281e-07	2.86101873285349e-08	1.39391459941559e-05	71740	0.00417304150620468	0.109543857703192	0.863821709352323	0.00220671160871778	0.022375214866538	0.00205250646922917
5.50210611759562e-07	4.04529947553669e-06	1.66409504155299e-08	1.57310292962118e-07	2.42019893540624e-09	4.7718815296093e-06	209561	0.00143054367001105	0.115302655429631	0.847736778550723	0.00348729328510642	0.0329660935599542	0.000507179174585334
4.35753238155499e-07	3.98209117689907e-06	2.03612242543364e-08	2.39240449378928e-07	2.54954312899776e-09	4.67999563181683e-06	213675	0.00140301682523747	0.0931097531786229	0.850874977281373	0.00435069300405136	0.0511198018546125	0.000544774681340461
4.04323697487874e-08	1.10742322062911e-06	5.06320420853881e-09	1.78306601073222e-07	2.13289913192295e-08	1.35255438697888e-06	739342	0.000405684278359519	0.0298933411758019	0.818764281340795	0.00374343853177555	0.131829524039691	0.0157694149119362
7.31516898629011e-06	3.74363079816981e-05	1.75286261682615e-07	1.15356873000002e-06	6.96655569898491e-08	4.61499975166607e-05	21668	0.0137499131272452	0.158508545610414	0.811187648887373	0.00379818572296421	0.0249960735010564	0.00150954627819208
1.31463137702945e-07	1.8813565888814e-06	4.82611907875396e-09	8.88016972217924e-08	9.57759099067173e-10	2.10740530198396e-06	474517	0.000632022446382829	0.0623815160658381	0.892736004370042	0.00229007636746977	0.0421379300593921	0.00045447313725818
3.53568273620025e-05	8.93939056204841e-05	2.94678272672659e-07	9.58131032522554e-07	1.65637245669992e-08	0.000126020106012249	7935	0.0371025992757144	0.280564970787803	0.70936224741626	0.00233834331677214	0.00760300132130841	0.000131437157856297
1.26285659020153e-08	6.50648495523326e-07	2.62111699831714e-09	1.73635181092967e-07	6.30339689624161e-09	8.45836756412866e-07	1182261	0.000253718942150094	0.0149302637964944	0.769236487525891	0.00309884499395972	0.205282141945854	0.00745226173780136
6.6287693110244e-08	1.48761090058392e-06	7.04406842678777e-09	2.0325389679412e-07	2.36305952697927e-08	1.78782715418487e-06	559338	0.000536204816494856	0.0370772381183945	0.832077584850296	0.00394001646652436	0.113687666236835	0.0132174943279496
5.5783619368994e-10	1.36588402098956e-07	8.15398571352139e-10	2.56705951339906e-07	9.15122707007554e-09	4.0381881527398e-07	2476358	0.000121138331199755	0.00138140218481762	0.338241797887216	0.00201921886873675	0.635695865646424	0.0226617154128063
1.39107591082261e-06	6.95265518329939e-06	3.95665401604297e-08	2.54265452634227e-07	2.48164364718221e-09	8.64004473056383e-06	115740	0.00258866822155301	0.161003322807083	0.804701294971846	0.0045794369582908	0.0294287194758116	0.000287225786968844
8.41896376612416e-08	2.4581637948873e-06	9.91896779160187e-09	3.72386638897811e-07	4.81289000089799e-09	2.92947192923886e-06	341358	0.00087845679676668	0.0287388443019203	0.839114985316139	0.00338592348081623	0.127117326225606	0.00164292067551864
4.09455476844025e-07	5.09138244813938e-06	1.77255665968075e-08	2.83400715956974e-07	2.73203127189199e-09	5.80469623880908e-06	172274	0.00173989854436707	0.0705386569768258	0.877114363728351	0.00305365963481392	0.0488226608762422	0.000470658783766523
3.67125129017575e-09	7.1410207726952e-07	3.95838125684594e-09	9.90075054853589e-07	1.89820400404971e-08	1.73078880471063e-06	577771	0.000519102310511776	0.0021211434232668	0.412587645197365	0.00228703886116697	0.572036895639107	0.0109672768790937
2.02369401920584e-06	7.37842175669403e-06	2.77221470670344e-08	1.29957566451616e-07	1.55939408952659e-09	9.56135488350805e-06	104588	0.00286431019156375	0.211653478388969	0.771692071530651	0.00289939526403848	0.0135919613940671	0.0001630934222739
1.87726847691993e-07	2.69106562663229e-06	1.09822858028084e-08	2.02419217717146e-07	1.46442817402275e-09	3.09365840601826e-06	323242	0.000927668406786375	0.0606811816478502	0.869865147812446	0.00354993485429548	0.0654303711500172	0.000473364535390825
7.3706665654001e-06	3.43894658623199e-05	1.38688511722936e-07	8.32094974150811e-07	2.37740236183305e-08	4.2754689937212e-05	23389	0.0127447698990633	0.172394340275286	0.804343708557423	0.00324381984588379	0.0194620748126766	0.00055605650873025
1.17225509715366e-07	2.06961975162732e-06	8.96736882734091e-09	2.03560578696367e-07	1.64523282334737e-10	2.39953773214873e-06	416747	0.000719603144712755	0.0488533721077993	0.862507692168701	0.00373712349141134	0.0848332476581162	6.8564573972092e-05
8.19328780806535e-09	6.67897179632781e-07	3.56649898930643e-09	3.73819041048213e-07	1.77430122501373e-08	1.0712190197285e-06	933516	0.000321314245557036	0.00764856453924979	0.623492644671355	0.00332938355613808	0.348966022973487	0.0165633842597699
7.37052123212422e-09	6.05955185271725e-07	2.90998580970448e-09	3.07609048575188e-07	1.56655626999825e-09	9.2541129715874e-07	1080601	0.000277584983749302	0.00796458964219876	0.654795534841826	0.00314453240266129	0.332402521473025	0.00169282164028902
1.32201188266917e-06	8.09015246108411e-06	2.67490979573683e-08	2.10472964819154e-07	9.13453267207595e-09	9.65852093920188e-06	103536	0.0028933763698249	0.136875189378469	0.837618152096964	0.00276948180013768	0.0217914281227977	0.000945748601631211
8.21721029572041e-07	5.53494246465967e-06	2.20651164465955e-08	1.91097705019038e-07	9.0981458145828e-09	6.57892446151193e-06	152001	0.001971737397651	0.124902031385111	0.841314183958219	0.00335390937769251	0.02904695230003	0.00138292297894722
1.58933430676296e-07	2.51815266054019e-06	1.4661765897881e-08	2.98685895235641e-07	1.14321090348896e-08	3.0018658613849e-06	333126	0.000900155726616281	0.0529448809557976	0.838862486473147	0.0048842175416582	0.0995000806258022	0.00380833440359503
3.41613036764421e-07	3.19265004461198e-06	9.62662672116633e-09	1.1567735938298e-07	5.35228875109679e-09	3.66491935623164e-06	272857	0.00109887361733763	0.0932116108321892	0.871137870791988	0.00262669537456471	0.0315634119441915	0.00146041105706624
1.30066256039378e-07	2.49679164235066e-06	1.36819184421903e-08	3.37698992149028e-07	1.419943124871e-08	2.99243824022996e-06	334176	0.000897329973709615	0.0434649759152199	0.834366974991866	0.00457216401603624	0.112850780881304	0.00474510419557358
4.22272277194766e-08	1.97298562500947e-06	5.9346013962309e-09	3.56539110055506e-07	6.02900875852613e-09	2.38371557293921e-06	419513	0.000714859890022845	0.0177148768078101	0.8276933906912	0.00248964325425509	0.149572840863678	0.00252924838305777
6.83784707072108e-08	1.83396407444003e-06	8.39904267261199e-09	2.896455761678e-07	8.93240707705111e-09	2.20931957106471e-06	452628	0.000662577002331632	0.0309500135710372	0.830103575082267	0.00380164227150007	0.131101711115615	0.00404305795958094
8.84936337679387e-07	6.60587668143073e-06	1.87558872326695e-08	1.80020441910779e-07	5.90328013734446e-09	7.69549262839091e-06	129946	0.00230599377345631	0.114994111541943	0.858408551657854	0.002437256214563	0.023392971782811	0.000767108802829015
1.11046559316564e-08	7.50816443841585e-07	3.77804762303958e-09	3.28444819193929e-07	1.36731039790768e-08	1.10781707056929e-06	902676	0.000332290084661735	0.0100239075806531	0.677744064239554	0.00341035331861976	0.296479290597271	0.0123423842639024
3.00570061100744e-07	4.13595419706215e-06	1.47860342095591e-08	2.61607828328438e-07	3.6040479619764e-09	4.71652216866286e-06	212021	0.00141395940356714	0.06372705361119	0.876907613101433	0.00313494428326856	0.0554662564858895	0.000764132518219064
1.86752847222828e-09	2.3715807090022e-07	8.01877740720718e-10	1.30929135559543e-07	2.31891419389613e-09	3.73075526866608e-07	2680422	0.000111916415833191	0.00500576515407834	0.635683806150638	0.00214937106021277	0.350945388080512	0.0062156695545598
1.95627086785227e-07	2.99904402533247e-06	8.78565281016938e-09	1.73177805120355e-07	3.09582425243014e-09	3.37973039430065e-06	295882	0.00101340698765318	0.0578824533208681	0.887361912177923	0.00259951291528606	0.0512401241863522	0.000915997399570902
2.14657802555526e-06	1.2146339585897e-05	3.57213747992103e-08	2.59896889746568e-07	5.88327156531175e-09	1.45944191475634e-05	68519	0.00436878665964935	0.147082114324067	0.832259198744811	0.00244760510425482	0.0178079639291406	0.000403117897726954
2.24066751160431e-06	1.76528124216225e-05	8.85685304988508e-08	8.97264183425756e-07	6.02023183278724e-08	2.09395149654793e-05	47757	0.0062622302509201	0.10700665776157	0.843038267635367	0.00422973171273853	0.0428502849710215	0.00287505791930336
9.52268545078969e-11	6.03474826057829e-08	2.98522596715743e-10	2.43241616271651e-07	8.97427960786469e-10	3.04880276289444e-07	3279976	9.14599141061956e-05	0.000312341800745062	0.197938296764369	0.00097914696335533	0.797826672266345	0.00294354220518509
6.77286890268999e-07	4.49426847808215e-06	2.46547629247803e-08	2.10350944387914e-07	4.90722849383705e-09	5.41146830415768e-06	184793	0.00162212781003335	0.125157693291603	0.830508140393091	0.00455602094275186	0.0388713252235626	0.00090682014899113
2.33267659435228e-06	9.10152757852162e-06	4.35656149410938e-08	2.18556323889586e-07	3.1326925873378e-09	1.16994588042919e-05	85474	0.00350370582092663	0.199383290575504	0.777944324671048	0.00372372907754604	0.0186808917870124	0.000267763888889337
4.01207604251368e-07	3.80418553223948e-06	1.1820217073301e-08	1.44104662440076e-07	1.66982841131074e-09	4.36298784441554e-06	229201	0.00130804297374243	0.091957075875171	0.871922101985386	0.00270920238488183	0.0330288938633016	0.00038272589126006
4.3762527163869e-05	0.000112715705722279	5.05601696577778e-07	1.67478964276666e-06	5.09031322416987e-08	0.000158709527357734	6301	0.046500746564067	0.275739761137513	0.710201256338037	0.00318570475884629	0.0105525463445661	0.000320731421037896
6.40158612250153e-07	4.65167035191329e-06	1.17872896986951e-08	1.10127143553181e-07	1.22498269890451e-08	5.42599322440437e-06	184298	0.00162647823181883	0.11797998740045	0.857293800329787	0.00217237457018555	0.0202962184062199	0.00225761929335801
1.975656468086e-07	3.86859586944577e-06	1.83475414317545e-08	4.61952046204923e-07	1.37957801088528e-08	4.5602568839999e-06	219286	0.0013671447895276	0.0433233591514939	0.84832849724302	0.00402335699467471	0.101299566659441	0.00302521995137085
1.34446174488334e-07	2.15410969122534e-06	8.49012424002349e-09	1.74901192729545e-07	1.70847320811896e-09	2.47365565589136e-06	404260	0.000741822328268915	0.0543512085718688	0.870820352903616	0.00343221750359759	0.0707055536662885	0.00069066735462957
2.12876371735623e-07	4.71174555511319e-06	1.91046954498457e-08	5.43730810561301e-07	1.54173181801248e-08	5.50287475104009e-06	181723	0.00164950503626793	0.0386845751296425	0.856233472190628	0.0034717663610706	0.0988085019486463	0.00280168437001238
2.30446690786921e-07	4.55054170539976e-06	1.48646884148146e-08	3.77425898699678e-07	1.22720348002466e-08	5.18555101810142e-06	192844	0.00155445991264125	0.0444401549579768	0.877542558064706	0.00286655909139179	0.0727841452879707	0.00236658259795499
6.08488205892121e-08	1.45947615097567e-06	8.03975268870274e-09	2.47940264824002e-07	5.92379473867243e-09	1.78222878381626e-06	561095	0.000534526201530161	0.0341419806153717	0.818905049805399	0.0045110665710871	0.13911809026734	0.00332381274080194
4.02522845265851e-08	2.17069941014963e-06	9.59250794812931e-09	6.65175407580793e-07	1.32894259544817e-08	2.89900903615962e-06	344945	0.000869325888603112	0.0138848427253984	0.748772902420892	0.00330889204844863	0.229449235681571	0.00458412712369001
1.26652558473508e-08	6.02125439122251e-07	3.07903966803291e-09	1.88211040043798e-07	6.99376118449975e-09	8.13074535865933e-07	1229900	0.000243892713270522	0.0155769923772883	0.740553802341112	0.00378690948026517	0.231480672117411	0.00860162368392378
3.23584037784084e-08	1.00461251748011e-06	5.05486200434527e-09	2.01780274734935e-07	5.8534889650311e-10	1.2443914068943e-06	803606	0.000373247979982616	0.0260033970012434	0.80731232304744	0.00406211580724506	0.162151774447341	0.000470389696730546
3.1708458619196e-07	4.72293534327204e-06	1.98308981105986e-08	3.79799231922984e-07	3.50117750145752e-09	5.44315123699904e-06	183717	0.00163161727816308	0.0582538629528834	0.867684019354187	0.003643275236558	0.069775616253569	0.000643226202803032
3.3611109900929e-07	4.51580645228722e-06	1.39800922451365e-08	2.41508923219052e-07	3.7923994027409e-08	5.14533056078811e-06	194351	0.00154241239686703	0.0653235190700378	0.877651377095495	0.00271704452803809	0.0469374941737583	0.00737056513267053
3.62453178606771e-07	4.55672048047706e-06	1.36629656992747e-08	2.20858776289334e-07	1.15577537633857e-08	5.16525315483583e-06	193601	0.00154837996932811	0.0701714258220693	0.882187250824474	0.00264516864705521	0.0427585579387451	0.00223759676765601
7.32149577464124e-08	1.81477789997358e-06	8.23356561767967e-09	2.62407040017577e-07	3.33933817772248e-09	2.16197280153297e-06	462541	0.000648382250908019	0.0338648838202306	0.839408293520987	0.00380835763143809	0.121373885846998	0.00154457918034616
2.53574854347318e-07	3.33113178511034e-06	1.97338174898688e-08	3.33318960416874e-07	4.19550410332762e-09	3.94195492146773e-06	253681	0.00118188982471679	0.0643271826794263	0.845045631285414	0.00500609922817717	0.0845567661369317	0.00106432067005106
3.76346267266703e-07	3.2769455824796e-06	1.18676045371714e-08	1.32862207621473e-07	2.12455117396199e-09	3.80014621307891e-06	263148	0.00113939642449068	0.0990346808160796	0.862320921021771	0.00312293366405925	0.0349623935953315	0.00055907090275894
5.31784286018704e-09	4.71374820320002e-07	2.09415404457924e-09	2.38672267930596e-07	2.66632399634884e-09	7.20125409151713e-07	1388647	0.00021601436607932	0.00738460661518847	0.654573237285527	0.00290804076340826	0.331431532476746	0.00370258285912962
6.9119209154947e-06	3.07517931555564e-05	1.43924017474803e-07	8.23395373940366e-07	1.22010991895789e-09	3.86322535723852e-05	25885	0.0115229957750806	0.178915809364935	0.796013442444842	0.00372548852748475	0.0213136769874833	3.15826752553219e-05
1.40231764870939e-07	4.37302145437619e-06	1.7736665431271e-08	7.11230690663671e-07	9.90245923984056e-09	5.25212303458191e-06	190399	0.00157440037745482	0.0267000152029191	0.83261976644161	0.00337704682744222	0.135417751256143	0.00188542027188608
3.10156160068755e-06	1.08023865684108e-05	4.36863404709186e-08	1.95634598803901e-07	1.86207719656837e-09	1.41451311855698e-05	70696	0.00423457815095996	0.219267079251384	0.763682317731414	0.00308843657211786	0.0138305255877357	0.000131640857348002
1.90171732053931e-11	2.5342833740073e-08	9.75127790235458e-11	1.67082042507842e-07	4.239479444614e-09	1.96780885644758e-07	5081794	5.90325290252824e-05	9.66413640383961e-05	0.12878707023315	0.000495539893034034	0.849076585667318	0.0215441628424592
2.99190191620967e-08	1.97672045384754e-06	8.53348475107528e-09	7.24978475232761e-07	3.62082756235092e-08	2.77635970861699e-06	360184	0.000832562296329442	0.0107763482769315	0.711982834109138	0.00307362361029441	0.261125556959585	0.0130416370440507
6.69326182612647e-08	2.4145639582268e-06	9.05097493794539e-09	4.19834689176143e-07	3.82630815200018e-09	2.91420854875415e-06	343146	0.000873881781212171	0.0229676830403503	0.828548787031403	0.00310580893114693	0.144064737355748	0.00131298364135125
1.11486066436564e-07	2.03382217495217e-06	9.73599912702779e-09	2.28367006994826e-07	3.18136058908497e-09	2.38659260809967e-06	419007	0.000715722385268958	0.0467134885351611	0.852186572626487	0.00407945582919579	0.0956874693317114	0.00133301367744457
2.92416878814695e-08	1.09028595525555e-06	3.80516359470076e-09	1.82420371215471e-07	8.10546763987975e-09	1.31385864558707e-06	761117	0.000394080182601786	0.0222563424000636	0.82983505030587	0.00289617426310005	0.138843224747333	0.0061692082836339
4.67325641719498e-08	1.29069551481055e-06	4.61914657881172e-09	1.64030945249616e-07	8.69902604850401e-09	1.51477719685943e-06	660163	0.000454330263992442	0.0308511141234762	0.852069543617723	0.00304939009406039	0.108287176219512	0.00574277594522784
2.87436855122669e-07	4.65559398261265e-06	1.9411972797677e-08	4.04277251536761e-07	1.28263676337249e-09	5.36800269883313e-06	186289	0.00160910912540346	0.0535463320808596	0.867286073389021	0.00361623752571821	0.0753124158496865	0.000238941154715012
4.5660882760281e-07	6.3532350635555e-06	2.47311156929154e-08	4.42462962905284e-07	1.17498669411371e-08	7.28878783669765e-06	137197	0.00218425535493005	0.0626453722941244	0.871644943699442	0.00339303547407416	0.0607046017552559	0.00161204677710316
6.08266082590198e-07	6.26361232012097e-06	2.04829420528042e-08	2.7120389130734e-07	2.14228669936625e-09	7.16570752277068e-06	139554	0.00214741096588145	0.0848856977007914	0.874109402346789	0.00285846749783115	0.0378474687175729	0.000298963737015311
1.39701098555812e-06	6.90532592126053e-06	3.10671478358057e-08	1.97444450622553e-07	1.1563244169671e-08	8.54241174944668e-06	117063	0.00255945347018838	0.16353824031587	0.808357888123083	0.00363681226649114	0.0231134317115237	0.00135362758303239
1.18932820047272e-09	2.75451560737e-07	9.00277365996628e-10	2.68096946719943e-07	1.16327836740402e-08	5.57270896697453e-07	1794459	0.000167167341560526	0.00213420117131726	0.494286642940453	0.00161551118375628	0.481089086669989	0.0208745580344845
7.72609260159588e-07	6.3790339195509e-06	2.45618980679379e-08	2.60749892874002e-07	4.51792791106384e-10	7.43740676344354e-06	134455	0.0022287429822383	0.103881538919873	0.857695984964172	0.00330248147629425	0.0350592486289233	6.07460107368395e-05
6.46427264337619e-07	9.98144753016524e-06	2.61455213548899e-08	5.19137377492647e-07	2.18327653708213e-08	1.11949904587212e-05	89326	0.00335288243078546	0.0577425471438463	0.891599467366174	0.00233546615794762	0.0463722929829051	0.0019502263491268
3.80734214081964e-08	1.14475910227783e-06	2.75235557689051e-09	1.06403542399174e-07	1.20488427252142e-09	1.29319330593461e-06	773280	0.000387882996549571	0.0294414000083925	0.88521885863807	0.0021283404145843	0.0822796885128278	0.000931712426125369
1.5988128302049e-07	2.44094079496848e-06	9.35902605462729e-09	1.83717623843811e-07	6.4555690951722e-09	2.80035429698258e-06	357098	0.000839754673933935	0.0570932339499912	0.871654275174619	0.00334208641553384	0.0656051357650598	0.00230526869479629
6.39679611636456e-06	1.65076498375866e-05	6.08816178334425e-08	2.02009493224844e-07	5.14296364164295e-09	2.31724800286511e-05	43155	0.00692771651940216	0.276051424295344	0.712381662091244	0.0026273242120898	0.00871764666427908	0.000221942737043426
9.40974536156027e-07	6.4625861579611e-06	2.96726372819858e-08	2.62028312623459e-07	2.48336794841336e-09	7.69774501197098e-06	129908	0.00230666793531531	0.122240283965329	0.839542768422563	0.00385471813314692	0.0340396196829034	0.00032260979605734
1.52163727126873e-06	8.27539794407321e-06	3.23760788849277e-08	2.26394503954585e-07	1.81785775601928e-08	1.00739843757416e-05	99266	0.00301764825454431	0.151046221089331	0.821462257178056	0.00321383056369334	0.0224731839469343	0.00180450722198529
2.63140519035879e-08	1.08618183141241e-06	5.05066565170334e-09	2.68057037974046e-07	1.59610796194683e-08	1.40156466656122e-06	713488	0.000420381309624407	0.018774768322428	0.774978035139394	0.00360359088110811	0.191255561993962	0.0113880436631078
5.09125134918179e-07	7.89224918094233e-06	2.79380041170405e-08	5.56889291266172e-07	7.18752045816975e-09	8.99338913170189e-06	111193	0.00269439246296133	0.0566110425627534	0.877561180258728	0.00310650453437609	0.0619220722144809	0.00079920042966156
4.71480329809268e-07	7.19553243150751e-06	3.0966509214263e-08	6.07691823728628e-07	3.26385472429853e-08	8.33830964150265e-06	119928	0.00249837716943491	0.056543874008054	0.862948576015078	0.00371376340597043	0.0728794983462757	0.00391428822462193
1.92993646901667e-06	1.1438529531675e-05	5.49919737921412e-08	4.19083131406854e-07	3.83710845536065e-09	1.3846378214346e-05	72221	0.00414532653871158	0.139382041941993	0.82610263525979	0.00397157819473434	0.0302666245944841	0.000277120008998821
9.73220914645501e-07	6.04878734295448e-06	2.94312740032596e-08	2.35194200419992e-07	3.5339099084028e-09	7.29016764193163e-06	137171	0.00218466839523346	0.13349774140278	0.829718552446315	0.00403711895923718	0.0322618370347481	0.000484750156920457
4.98441047948969e-07	5.32988932350647e-06	1.78340293244108e-08	2.45201383497879e-07	1.47053569503718e-08	6.1060711412281e-06	163771	0.00183015016407573	0.0816304029908041	0.872883594087062	0.00292070447787543	0.0401569811138104	0.00240831733044861
3.97012702856279e-07	4.68227356528821e-06	2.16683136698948e-08	3.28583528203163e-07	3.16659235904758e-09	5.43270470237659e-06	184070	0.00162848840927732	0.0730782776915156	0.861867858056025	0.00398849465541827	0.0604824937492776	0.000582875847763698
3.89112847258291e-08	1.91050307401155e-06	6.92385700423974e-09	4.37124568129496e-07	4.91229144654106e-09	2.39837507531766e-06	416949	0.000719254597748575	0.0162240198066916	0.796582275088275	0.00288689499632275	0.182258635285226	0.00204817482348562
3.26323677652919e-07	4.95764188269433e-06	2.06087145919965e-08	4.02582089128236e-07	7.51894892338497e-09	5.71467531299087e-06	174988	0.00171293873547551	0.0571027503366822	0.867528181596667	0.00360627917830218	0.070447062532681	0.00131572635566758
1.27487105379801e-08	1.44062877280369e-06	5.30227708908856e-09	7.70482784321584e-07	1.08073993417104e-08	2.23996994409406e-06	446435	0.000671765999971763	0.00569146500005214	0.643146474622162	0.00236711974777547	0.343970144042804	0.00482479658720663
2.25932510201739e-06	1.2162904331818e-05	5.61545250472666e-08	3.88701297030134e-07	8.47322776929741e-09	1.48755584836821e-05	67224	0.00445275768528841	0.151881699399439	0.817643542268362	0.00377495238977856	0.0261301985707981	0.000569607371621858
2.86526093535251e-06	1.3252443812996e-05	3.18218355622884e-08	1.89246552305781e-07	7.54840743896432e-09	1.63463215436555e-05	61176	0.00489193187844972	0.175284753068166	0.810729421760312	0.00194672761558636	0.0115773173677251	0.000461780188209627
6.70667943405335e-06	1.60858326372817e-05	6.3485900448176e-08	1.95782733964028e-07	9.25548332722559e-09	2.30610361890745e-05	43363	0.00689451366034555	0.290822987270222	0.697532951485615	0.00275295090505314	0.00848976309472091	0.000401347244388372
2.56198819834618e-08	9.20287271427344e-07	2.44180190269033e-09	1.12775688226632e-07	9.05667090681541e-10	1.06203031063081e-06	941593	0.000318558511827938	0.0241234941479631	0.866535787364416	0.00229918287477123	0.106188766081118	0.000852769531731732
1.16501609000395e-06	6.58246483349562e-06	3.04556348502025e-08	2.21250766035713e-07	1.21701089662396e-08	8.01135743335172e-06	124823	0.00240053096349435	0.145420560709714	0.821641636671016	0.00380155736447534	0.0276171382785437	0.00151910697625033
1.62476207783822e-06	1.55113413784495e-05	4.12982860770727e-08	5.06990823723355e-07	9.33416582845272e-10	1.7685325982671e-05	56544	0.0052915946372728	0.0918706321517761	0.877074100508429	0.00233517245413169	0.0286673157294432	5.27791562202406e-05
4.20806882302688e-07	4.46906613138468e-06	1.58037245370517e-08	2.15803440751265e-07	6.15139598414211e-09	5.12763157495982e-06	195022	0.00153711084954022	0.0820665206052728	0.871565374004019	0.00308207099242997	0.0420863780083412	0.00119965638993677
1.53895731134938e-06	8.16898754311924e-06	3.10882028587482e-08	2.12178051931961e-07	1.67339330142819e-09	9.95288450256076e-06	100473	0.00298142690299463	0.154624250985072	0.820765833363931	0.00312353698576021	0.0213182471752154	0.000168131490021575
2.67739833837313e-07	6.0465644210737e-06	3.25566388016102e-08	9.45450025990833e-07	3.22792459761838e-08	7.32459016567964e-06	136526	0.00219497261394286	0.0365535583262862	0.825515733208623	0.00444484101706588	0.129078897877572	0.00440696957045222
5.21214551758968e-06	1.82265538760844e-05	8.22033453789814e-08	3.69614906019784e-07	3.34024826648599e-09	2.38938578933393e-05	41852	0.00714261243157366	0.218137461972712	0.762813353852131	0.00344035466126617	0.0154690342459439	0.000139795267946962
6.15021885738496e-07	5.84152710216208e-06	3.54675113047614e-08	4.33146573714198e-07	1.72822552239007e-08	6.94244532814344e-06	144041	0.00208057342840595	0.0885886538054981	0.841422125210201	0.00510879230996352	0.0623910673027987	0.00248936137153886
3.0510231245877e-08	1.08961045332955e-06	4.88049832062593e-09	2.24104809585737e-07	2.75242197131058e-09	1.3518584144531e-06	739722	0.00040547557101378	0.0225691025921676	0.80600929925813	0.00361021410855394	0.165775355754545	0.00203602828660433
2.54704291283601e-07	3.35912845839303e-06	1.32312009261713e-08	2.24364004995903e-07	2.66076919139187e-09	3.8540887247901e-06	259465	0.00115556067052613	0.066086774195234	0.871575279724775	0.00343302966562915	0.0582145407169167	0.000690375697444997
3.96704572516874e-06	1.78438032821534e-05	5.95723318245928e-08	3.44543425963335e-07	7.44705626574303e-09	2.22224118213759e-05	45000	0.00664462383099029	0.178515534544852	0.802964296836106	0.00268073206020284	0.0155043218860662	0.000335114672772812
1.6567532126971e-06	8.33654735519494e-06	4.19365554613806e-08	2.713211761662e-07	3.62675897019664e-09	1.03101850584898e-05	96991	0.00308829284523082	0.160690928756207	0.808573978827887	0.00406748814143238	0.0263158395923052	0.00035176468216836
7.91285030594557e-08	1.66176608893872e-06	8.64749249306973e-09	2.33499863338597e-07	8.32460571738599e-11	1.98312519388701e-06	504255	0.000594761207469263	0.039900911603246	0.837953193303738	0.00436053786201982	0.117743380023793	4.197720720329e-05
6.02849932505493e-09	5.83366374087979e-07	2.6248468259642e-09	3.26591544504309e-07	1.57993677961457e-09	9.20191201522921e-07	1086731	0.000276019387124626	0.00655135510432803	0.633962129960061	0.00285250154709159	0.354917047635099	0.00171696575342142
5.70759751515631e-07	4.50122894648297e-06	1.73711401125636e-08	1.76143194596198e-07	2.56979015132379e-09	5.26807282285869e-06	189823	0.001579177794235	0.10834317799083	0.854435596818574	0.00329743735454615	0.033435983236962	0.000487804599088536
7.99180323193901e-07	6.23697299168626e-06	4.37393705594934e-08	4.38901415195594e-07	1.63527516753697e-08	7.53514685231061e-06	132711	0.00225799944770455	0.106060351424848	0.827717510213317	0.00580471375233794	0.0582472277976915	0.00217019681180536
6.00238173958732e-07	8.0147824645287e-06	2.91434078977518e-08	5.00379032998595e-07	4.87999590886516e-09	9.14942307529265e-06	109297	0.00274107585187777	0.0656039368842426	0.875987742459089	0.00318527273883	0.0546896814018615	0.000533366515976645
1.03941251297483e-07	1.68413724573679e-06	6.55788806255856e-09	1.36618584235818e-07	9.43360855746847e-10	1.93219833018839e-06	517545	0.000579492088650047	0.0537942972382907	0.871617172742603	0.00339400358653615	0.0707062945357673	0.000488231896802678
8.05039569615565e-07	5.2099663154197e-06	1.85455685258343e-08	1.54318096622577e-07	3.96547669397193e-09	6.19183502687765e-06	161503	0.00185583206906104	0.13001631440777	0.841425246765162	0.00299516515626326	0.0249228372449702	0.000640436425834749
2.85448051428781e-06	1.04416024225213e-05	4.71510764585519e-08	2.21764807369717e-07	2.97277660194446e-09	1.35679715972394e-05	73703	0.00406214616566924	0.210383733031148	0.769577261250006	0.0034751750562439	0.0163447281548584	0.000219102507743259
4.40828443630217e-08	1.23062257717439e-06	5.73625952182447e-09	2.058938283913e-07	3.07050313650388e-09	1.48940601258704e-06	671409	0.000446722326390092	0.0295976006478257	0.826250576924184	0.00385137395266776	0.138238886274986	0.00206156220033685
2.63043276093924e-06	9.72258616347413e-06	3.26259850617176e-08	1.55052299854618e-07	1.38464605865896e-09	1.25420818553884e-05	79732	0.00375557826178508	0.20972855952213	0.775197154314304	0.00260132133069285	0.0123625648151868	0.000110400017686385
7.15953765913617e-07	7.26883915576265e-06	3.40589465682309e-08	4.44618509334833e-07	3.42816712682746e-08	8.4977520488476e-06	117678	0.00254608964795933	0.0842521365412996	0.85538376666902	0.0040079948641064	0.0523218972239992	0.00403420470157441
1.00724998892087e-07	1.92209367030739e-06	1.02311329523893e-08	2.51027473232318e-07	9.48711494163069e-09	2.29356439032582e-06	436003	0.000687833440199181	0.0439163597573026	0.838037806313493	0.0044608004011328	0.109448626901928	0.00413640662614359
2.74044857642419e-07	5.66712191627385e-06	2.61369061120514e-08	6.95008400948784e-07	5.58094251473416e-09	6.66789302349184e-06	149972	0.00199837516040147	0.0410991683095281	0.849911943144237	0.00391981485305295	0.104232086282755	0.000836987410426621
2.76478102655335e-06	1.79030615168455e-05	6.59482018201314e-08	5.49115829342604e-07	1.7987929097654e-08	2.13008945036592e-05	46946	0.00636996163523107	0.129796475264379	0.84048402351225	0.00309602969062179	0.025779003283091	0.000844468249657961
6.43539943264893e-09	5.14573809392861e-07	2.05987239013406e-09	2.11775002280766e-07	7.7736247225203e-10	7.35621445968661e-07	1359395	0.000220662165485552	0.00874824880095065	0.699508982796543	0.00280017990424631	0.287885845962392	0.0010567425358683
1.39021043946534e-06	7.9026158037624e-06	4.45842578577464e-08	3.2586346373199e-07	7.08108069743963e-09	9.67035504551492e-06	103409	0.00289691635751244	0.143760020487574	0.817200171717336	0.00461040547610757	0.0336971561228379	0.000732246196143937
1.13394868892981e-07	4.18700878134808e-06	1.55466084919326e-08	7.38171476893936e-07	9.91923912955364e-08	5.15331412692247e-06	194050	0.001544803781936	0.0220042609668547	0.81248856138497	0.00301681754867464	0.143242088239393	0.0192482718601075
2.89059069324286e-06	1.60412736621552e-05	7.56194001739328e-08	5.39595439329654e-07	1.54225009310985e-08	1.95625016958327e-05	51118	0.00585162010050411	0.147761811765549	0.820001138482833	0.00386552810830128	0.0275831510570348	0.000788370586282625
4.3269312020078e-09	4.11498797836308e-07	1.7893282444566e-09	2.18796283699233e-07	4.07877191974658e-10	6.3681921817398e-07	1570304	0.000191027578177017	0.0067945989670583	0.646178359717602	0.00280978995826686	0.34357676002086	0.000640491336213452
5.91978420495262e-10	1.97021495027248e-07	8.74013298143219e-10	3.74023165418055e-07	1.99798842546457e-08	5.92490536418587e-07	1687791	0.000177731417475346	0.000999135655522161	0.332531041285789	0.00147515149090202	0.631272809315914	0.0337218622518725
2.36586827054744e-08	1.03428815512075e-06	5.33364522558591e-09	2.99805131252324e-07	5.04406328863553e-09	1.36812967759277e-06	730925	0.000410354965396431	0.0172927194643581	0.755986930230608	0.00389849391687087	0.219135025109486	0.00368683127867717
1.06584675291899e-06	5.97120139755953e-06	1.98218113025294e-08	1.42780602357495e-07	2.55826912890914e-08	7.22523325542763e-06	138404	0.00216523030692961	0.147517279406629	0.826437180152479	0.00274341472472728	0.0197613831014019	0.00354074261476244
4.14004068477941e-06	2.46072495661106e-05	8.8142928394352e-08	6.73679799430001e-07	1.68503114476569e-08	2.9525963290162e-05	33868	0.00881880396584278	0.140216955636427	0.833410558845668	0.0029852685085374	0.0228165222861491	0.000570694723219118
2.02147709012705e-06	7.78229812396335e-06	2.97409746275627e-08	1.47214855010133e-07	6.07852257354495e-09	9.98680956630164e-06	100132	0.00299157412812667	0.20241470278437	0.779257687081874	0.0029780256076893	0.0147409294262382	0.00060865509982844
7.89405382160686e-09	5.62377834194885e-07	2.33221048874639e-09	2.13627723686109e-07	2.82448945877299e-08	8.14476716779077e-07	1227782	0.000244313265184593	0.00969217862092438	0.690477484020489	0.00286344648128105	0.26228831258789	0.0346785782894162
1.02121632188893e-06	5.89801498205961e-06	3.2117300599434e-08	2.38498852825449e-07	1.27041653517471e-08	7.20255162272518e-06	138840	0.00215844047831326	0.141785352661248	0.81887854346652	0.00445915590498497	0.0331131056489686	0.00176384231827835
3.28458394689112e-07	3.09076244852782e-06	1.21108611754702e-08	1.46526879240999e-07	5.16622064189477e-09	3.5830248042753e-06	279094	0.00107433185887396	0.0916707007713684	0.862612629652995	0.00338006623929018	0.0408947431974688	0.00144186013887774
7.01917368288199e-07	6.93159975583814e-06	3.79710178522869e-08	4.82140515390279e-07	3.09230346317766e-09	8.15672096083208e-06	122598	0.0024440347399648	0.086053865475937	0.849802241504046	0.00465518166363919	0.05910960025548	0.000379111100897855
5.85199178709994e-06	1.52544218421541e-05	5.2414462058817e-08	1.75672917804175e-07	5.73287717047912e-10	2.13350742968341e-05	46871	0.00638015042092976	0.274289730876087	0.714992674968923	0.00245672742122087	0.00823399606488565	2.68706688841004e-05
3.25039029507525e-05	6.85216476705122e-05	3.29277400353757e-07	8.92608443142485e-07	6.87948108617637e-09	0.000102254315945847	9780	0.0302120729374599	0.317873164082055	0.670110078354058	0.00322018095087683	0.00872929846418612	6.72781488247369e-05
2.8658453163524e-07	3.84522420149045e-06	1.33821379790348e-08	2.308666339997e-07	3.52783535121591e-08	4.41133585861659e-06	226689	0.00132252836409963	0.064965475497736	0.871668883243075	0.00303357948882892	0.0523348576029985	0.00799720416736133
5.1493586506815e-07	7.21752935804632e-06	2.6763570552582e-08	4.82355898836854e-07	4.14348804899313e-09	8.2457281805529e-06	121275	0.00247067150768066	0.0624488042526794	0.875305273228442	0.00324574979511238	0.0584976715548864	0.000502501168879824
1.14648024668209e-05	3.74875880950627e-05	2.0857085380442e-07	8.7694387331174e-07	1.21618987687528e-09	5.00391214788767e-05	19984	0.0148999920430812	0.229116781589793	0.749165592583147	0.00416815578771633	0.0175251652585853	2.4304780758165e-05
1.08668429111829e-08	1.13191565528673e-06	5.38712003076835e-09	7.21543577786713e-07	4.3896806233591e-09	1.87410287663875e-06	533589	0.000562073367387339	0.00579842390011843	0.603977331979153	0.00287450603588543	0.38500745438309	0.00234228370175286
2.22464439217631e-08	1.52795716019532e-06	9.34242273260852e-09	8.2508679155434e-07	6.60359659142196e-10	2.38529317806318e-06	419236	0.000715332834253957	0.00932650297512981	0.640574154258053	0.0039166769177592	0.34590581952039	0.000276846328667404
1.6248044538987e-07	2.66284260343369e-06	6.84531364763935e-09	1.44245103868916e-07	7.38807262747397e-10	2.97715227360286e-06	335891	0.000892748274522015	0.0545757927233065	0.894426068509823	0.0022992823404882	0.0484506973821513	0.000248159044230987
1.74254249182923e-07	2.68722746783973e-06	1.65338296425272e-08	3.2783612810851e-07	3.30869186760978e-09	3.2091603666413e-06	311608	0.000962286360044806	0.054299015715845	0.837361540349626	0.0051520733629873	0.102156355760938	0.00103101481060376
9.40398808170834e-07	1.00633639606631e-05	3.66269283725011e-08	5.03990729425199e-07	6.83731250705683e-09	1.15512177391387e-05	86571	0.00345938781862032	0.0814112268860197	0.871195071197183	0.00317082832300867	0.0436309608914687	0.0005919127023197
1.58543349799401e-06	1.43988683783572e-05	7.37860341641985e-08	8.61698424291554e-07	1.05021804614132e-08	1.69302885152684e-05	59066	0.00506625258224824	0.0936448009473794	0.850479799288226	0.00435822662429264	0.0508968540916737	0.000620319048428616
4.22195719360738e-06	1.32073445447376e-05	4.90095416905616e-08	1.97126321128635e-07	5.21862154100507e-09	1.76806562227052e-05	56559	0.00529020109680067	0.238789620726046	0.746994024338134	0.00277193001624138	0.0111492649732926	0.000295159946286575
2.03464877627649e-06	7.40171327814264e-06	2.91567250132757e-08	1.363759014434e-07	2.06643928362631e-09	9.60396112015943e-06	104124	0.00287705549199269	0.211855165886252	0.77069379868749	0.0030359061900067	0.0141999639250035	0.000215165311247325
5.58538431214482e-06	2.3498543902027e-05	7.88508883825116e-08	4.2656150723062e-07	8.07651533251045e-09	2.95974171251174e-05	33787	0.00884005147549849	0.188711882815101	0.793939004970987	0.00266411383294645	0.0144121193220143	0.000272879058951953
1.10876370961799e-06	1.02619559267685e-05	3.53731180152311e-08	4.20968865084996e-07	9.01127328445303e-09	1.18360728927712e-05	84487	0.00354454609448329	0.0936766543821444	0.867006820567651	0.00298858568510803	0.0355665995722366	0.000761339792859558
4.6046764241767e-06	2.53088851894576e-05	1.57150127289953e-07	1.11069021620046e-06	3.01856316768924e-10	3.11817038134415e-05	32070	0.00931103830672031	0.147672380307575	0.811658187149726	0.00503981848555083	0.0356199334983637	9.68055878456528e-06
6.05293709896514e-07	4.46448082820278e-06	1.69607141902301e-08	1.60845017947153e-07	8.43883171871515e-10	5.24842415340855e-06	190533	0.00157329245372595	0.115328657174823	0.850632627567525	0.0032315822224877	0.0306463451210767	0.000160787914087215
1.4124847832591e-07	4.18674400173523e-06	1.6808284095004e-08	6.40639956313207e-07	3.29961694541887e-08	5.01843688992354e-06	199265	0.00150440209565028	0.0281459110524077	0.834272522215382	0.00334930665936103	0.127657270653247	0.00657498941960222
1.88226469786592e-06	7.66809548159267e-06	5.94220852432877e-08	3.11252302647224e-07	1.54593349055901e-09	9.92258050083966e-06	100780	0.00297236267593526	0.189695079592113	0.7727924687478	0.00598857174686155	0.031368080371924	0.000155799541301599
7.21859451574402e-07	4.9343053042687e-06	1.51979112638804e-08	1.33572274112735e-07	4.39989582977338e-09	5.80933483704949e-06	172137	0.00174128770974902	0.124258537650591	0.849375262861383	0.00261611900332453	0.0229926967302465	0.00075738375445545
2.60431917838773e-07	2.56528849549677e-06	1.14637376279249e-08	1.45185619486499e-07	4.94093552696952e-09	2.98731070597693e-06	334749	0.000895793088023789	0.0871793875734813	0.858728384149732	0.00383747750275474	0.048600776342419	0.00165397443161297
7.93241159926383e-07	5.45022786066749e-06	2.64993390650325e-08	2.3410196126646e-07	2.0634283098418e-09	6.50613374923521e-06	153701	0.00194994286063999	0.121922049330699	0.837706089474131	0.00407297791382592	0.0359817320530767	0.00031715122826738
5.00292131315361e-09	6.49286234493585e-07	2.12868275360123e-09	3.55225645502907e-07	9.14160495336264e-09	1.02078508901661e-06	979638	0.00030618879763511	0.00490105250065247	0.636065555306148	0.0020853388009928	0.347992588572311	0.00895546481989598
3.62977371913414e-06	2.0207017506331e-05	9.96635500192763e-08	7.13430928064932e-07	1.50462988295572e-08	2.46649320023789e-05	40543	0.00737226143245839	0.147163337761647	0.819261026317934	0.00404069834896216	0.0289249095840249	0.000610027987431954
9.17133960127956e-07	6.76672970309409e-06	3.29779508211633e-08	3.12849675226458e-07	2.66305394652565e-09	8.03235434321619e-06	124496	0.00240681494595785	0.114179967782738	0.842434162383411	0.00410563944418304	0.0389486894948401	0.000331540894828023
2.27193758678341e-06	7.80954232761262e-06	4.12386927539966e-08	1.82259465817994e-07	9.10496573516722e-09	1.03140830387032e-05	96955	0.00308945863922627	0.220275285573915	0.757172721831657	0.00399828977517925	0.0176709325622135	0.000882770257036055
3.53328740508409e-10	1.3873767244093e-07	7.06570907188299e-10	3.56729579651149e-07	6.4091901255488e-09	5.02936341865324e-07	1988323	0.000150869558566247	0.000702531734330352	0.275855333751326	0.00140489133190837	0.709293701719955	0.01274354146248
1.01763631533331e-06	5.92692168477283e-06	2.53958486013949e-08	1.90177300537827e-07	6.9495923482322e-09	7.1670807415936e-06	139527	0.00214782204971897	0.141987561187575	0.826964547835551	0.00354340205127201	0.0265348343899836	0.000969654535618775
5.96182994197502e-07	4.92243327932111e-06	2.08018209756039e-08	2.20832809302747e-07	7.24484735294048e-09	5.7674957511499e-06	173385	0.00172875768894409	0.103369472630931	0.853478440506817	0.00360673364543988	0.038289201905128	0.00125615131168428
2.10194138192787e-06	8.77325753498347e-06	2.96827541770436e-08	1.59295959650938e-07	9.7716139402031e-10	1.10651547921333e-05	90374	0.00331406113978949	0.189960413696356	0.792872553506502	0.00268254305833537	0.0143961799580235	8.83097807827337e-05
1.9131007195496e-06	9.95297268644098e-06	5.68725781828605e-08	3.80438669602079e-07	2.28262712495548e-09	1.23056672809005e-05	81263	0.00368491686780748	0.15546501265469	0.808812107401027	0.00462165739448619	0.0309157285759346	0.00018549397386181
2.07664469125531e-07	2.90307150631554e-06	1.08079942915384e-08	1.94268613961366e-07	1.13725456114266e-08	3.3271851293054e-06	300554	0.000997659206131152	0.0624144617912753	0.872530801110426	0.0032483898164677	0.0583882791042415	0.00341806817758913
1.90944706077129e-06	1.07802007429281e-05	4.3860590011452e-08	3.18393638350759e-07	9.09409382494883e-10	1.30528114414441e-05	76612	0.00390821197196267	0.146286267087916	0.825891095668461	0.00336024083456763	0.0243927248761002	6.96715329547634e-05
1.20631057911468e-07	4.02373638026016e-06	1.680857965791e-08	7.20947690792452e-07	1.7423046579077e-08	4.89954675520106e-06	204101	0.00146878790106419	0.024620860650715	0.821246654292828	0.00343063970969703	0.147145792624009	0.00355605272275068
3.67001195978141e-07	3.81210686505399e-06	1.66379907134843e-08	2.22208157735404e-07	2.59996684217372e-09	4.42055417632319e-06	226216	0.00132529021037131	0.0830215356128482	0.862359494533945	0.00376377939277354	0.0502670364104046	0.000588154050028237
6.33846467306894e-07	4.86323476044141e-06	2.20544187691881e-08	2.17569147270995e-07	3.17004613794442e-09	5.73987483992643e-06	174220	0.00172048565866556	0.110428621700577	0.847271917257301	0.00384231701635341	0.0379048591369256	0.000552284888843509
2.03675495425448e-09	2.34524420242099e-07	9.0297696858293e-10	1.33684816309417e-07	4.3994296704492e-10	3.71588911441399e-07	2691146	0.000111470480834597	0.00548120487867594	0.631139447440387	0.00243004282630574	0.359765354113641	0.00118395074099056
4.91879476338234e-07	4.22397745571185e-06	1.02410199028501e-08	1.13074911833606e-07	6.7847787008844e-09	4.84595764248743e-06	206358	0.00145273457329897	0.101503049062095	0.871649685642669	0.00211331188969976	0.023333863020636	0.00140009038490105
8.22175987579437e-07	5.92576599126698e-06	2.32680882003747e-08	2.15627073717665e-07	7.10706158844054e-10	6.9875478469233e-06	143112	0.0020940760349959	0.117663020789396	0.848046570997888	0.00332993615358496	0.0308587616774042	0.000101710381726686
1.29425458848712e-06	7.7030779062437e-06	2.79630939256289e-08	2.1399028421796e-07	1.71941593589253e-08	9.25648003223334e-06	108032	0.00277310468400682	0.139821463880461	0.832182198786114	0.00302092089306676	0.0231178896808283	0.00185752675952965
4.13200245801507e-06	1.93147835706355e-05	6.45035786591157e-08	3.87700668565679e-07	3.90039378689538e-09	2.39028906696622e-05	41836	0.00714530296982518	0.172866224220297	0.808052207474218	0.00269856811674181	0.016219823531961	0.000163176656781759
6.27799108867759e-07	4.79161432565163e-06	1.45713779747588e-08	1.42995393436667e-07	5.60704572501966e-09	5.58258725165583e-06	179128	0.00167337918747201	0.112456658636468	0.858314274305414	0.00261014782535406	0.0256145380252236	0.00100438120754075
2.71580453960306e-08	1.12789554236061e-06	4.70131425010382e-09	2.51046582260664e-07	2.73063265147353e-09	1.41353211691889e-06	707448	0.000423970034082455	0.0192128958875216	0.797927071384213	0.00332593380357809	0.177602319222769	0.00193177970191831
2.73057458893514e-07	5.72107316275996e-06	1.76618544725809e-08	4.75834554044931e-07	3.62471071254997e-08	6.52387413729648e-06	153283	0.00195525461970769	0.041855108352331	0.876944135088846	0.00270726474804433	0.0729374209297849	0.00555607088099353
1.96733948875246e-06	9.29090367402515e-06	2.84972688656928e-08	1.73039523600043e-07	6.43689495608198e-10	1.1460423644739e-05	87257	0.00343224313590629	0.171663766518404	0.810694609731137	0.00248658075382534	0.0150988767050928	5.61662915405131e-05
1.28998484073861e-07	1.95691951940527e-06	1.35103178252506e-08	2.63518515983539e-07	4.51126933289878e-09	2.36745810662081e-06	422394	0.000709986113231031	0.0544881802609747	0.826590981243791	0.0057066766197331	0.111308628966479	0.00190553290902281
3.13554707712685e-07	4.27362146253636e-06	1.78942042653525e-08	3.13591799477886e-07	8.99518395375841e-10	4.91956169238766e-06	203270	0.00147478357433739	0.0637363097200037	0.868699638252163	0.0036373574282118	0.0637438493683545	0.000182845231266786
5.70464100104435e-08	1.87829308370999e-06	8.25460542206236e-09	3.49464020925947e-07	1.75730059272928e-10	2.29323385012771e-06	436065	0.000687734346140445	0.0248759671881115	0.81905867716255	0.0035995480450468	0.15238917780081	7.66298034817259e-05
7.75002378266534e-07	7.65642144182671e-06	2.50033417669856e-08	3.17612784111033e-07	3.57672859231565e-09	8.77761667456358e-06	113926	0.00262983247536874	0.0882930306711152	0.872266553176564	0.00284853425411503	0.0361843990102045	0.000407482888000857
1.48978377830412e-06	9.07846936863306e-06	2.94878650843849e-08	2.31047409461674e-07	4.47777833950238e-09	1.08332661998227e-05	92308	0.00324472193894609	0.137519354811802	0.838017750249837	0.00272197364492597	0.0213275853468324	0.000413335946602664
4.65051752697995e-07	5.04330016573702e-06	2.27715031968677e-08	3.17521591078078e-07	1.94277925227416e-08	5.8680728052327e-06	170414	0.00175887836400701	0.0792511899789821	0.859447442649278	0.0038805761197376	0.0541100292407648	0.00331076201123773
1.38624045581885e-07	2.8354891176404e-06	1.323977622297e-08	3.4820863930157e-07	1.81910549835115e-08	3.35375263373034e-06	298173	0.00100562150072336	0.0413340102032794	0.845467578354615	0.00394774978029418	0.103826572001603	0.00542408966020782
5.79838995615467e-07	4.71428648805773e-06	1.82334602428943e-08	1.90606916836707e-07	4.45810850098491e-09	5.50742396925378e-06	181573	0.00165086755709531	0.105283159395849	0.855987575021663	0.00331070575729887	0.034609087279426	0.000809472545762434
4.22297914417549e-07	4.28423390860577e-06	2.87340055316549e-08	3.74812053158913e-07	1.48375996020871e-09	5.11156164167409e-06	195635	0.00153229724365567	0.0826162225990963	0.838145797494997	0.00562137513854654	0.0733263294925577	0.00029027527480286
4.93978758903542e-07	3.88101335259879e-06	1.14763999791295e-08	1.1593116158969e-07	1.75456974486665e-09	4.50415424281602e-06	222017	0.00135033678965679	0.109671812347773	0.861651964692124	0.0025479589197981	0.0257387192666852	0.000389544773619849
1.37385495585264e-06	7.82020312016903e-06	2.43928015165713e-08	1.78526433363989e-07	1.91236049703621e-09	9.39888967139926e-06	106396	0.00281570858802649	0.146172048389212	0.832034782147283	0.00259528544002366	0.0189944173839218	0.00020346663956015
3.95587611040458e-06	2.26889635440186e-05	1.37955300593881e-07	1.01744478320016e-06	3.68958003153136e-08	2.78371355385325e-05	35923	0.00831648202570068	0.142107872590871	0.815061000533343	0.00495580087264801	0.0365499094471051	0.00132541655603329
4.14599132107407e-07	4.42809210880638e-06	1.75273689972606e-08	2.40696555382565e-07	9.36521274155216e-09	5.11028037803517e-06	195684	0.00153191345154702	0.0811304080084183	0.86650668480717	0.00342982531302904	0.0471004597745985	0.00183262209678463
3.83736213023298e-06	1.08652307240955e-05	3.75044468059012e-08	1.36535846872911e-07	1.22288270264916e-10	1.48767554362775e-05	67219	0.00445311517741664	0.257943484160224	0.730349488545076	0.00252100983756479	0.00917779736702285	8.22009011230443e-06
5.8125996247701e-07	7.5646180561939e-06	2.86062028353241e-08	4.78700383008683e-07	2.37423172142794e-09	8.65555883623634e-06	115533	0.00259331043433553	0.0671545273360716	0.873960676522093	0.00330495157811934	0.0553055431851047	0.000274301378610963
1.12633807148557e-06	6.91038490778271e-06	2.58902471076792e-08	2.04236058697418e-07	1.03052797691107e-08	8.27715456484249e-06	120814	0.00248007616304147	0.136077931451193	0.834874455182319	0.0031279163515502	0.0246746701535475	0.00124502686139059
6.64457966484196e-07	7.45815885576755e-06	2.63857597774348e-08	3.80815254128954e-07	1.50678285995607e-08	8.5448856647577e-06	117029	0.00256019375127781	0.0777608961141129	0.872821375074425	0.00308790085820101	0.0445664540251929	0.00176337392806859
3.54059922416617e-07	8.05416850324269e-06	4.64135672412892e-08	1.3577262953373e-06	5.14458226207267e-08	9.86381411085863e-06	101381	0.00295478483259626	0.035894829164192	0.816536931122437	0.00470543815198166	0.137647190029934	0.00521561153145539
1.11172534729394e-07	4.0001860977135e-06	1.89151821902109e-08	8.75184818575276e-07	7.1622145622465e-09	5.01262084777062e-06	199496	0.00150265989763632	0.022178524589355	0.798022874499393	0.00377351145531453	0.174596253168543	0.00142883628739483
9.80484966905425e-08	2.28634383426177e-06	1.44612971597882e-08	4.335859852666e-07	3.44293003820367e-09	2.83588254341691e-06	352624	0.000850404170614216	0.0345742445920928	0.806219509890913	0.00509939919527275	0.152892786858577	0.00121405946314523
6.24025272497808e-07	7.38317668199393e-06	2.84495415239465e-08	4.32811241877156e-07	1.61668809844158e-08	8.48462961887726e-06	117860	0.00254216290116893	0.0735477328449822	0.870182555236975	0.00335306817172664	0.0510112121941309	0.00190543155218544
5.90555638742027e-06	2.50666282192405e-05	1.35762473854814e-07	7.40977692432197e-07	1.37216650583407e-08	3.18626464380061e-05	31385	0.00951340471754902	0.185344189752426	0.786708921621173	0.00426086621897405	0.0232553718936651	0.000430650513761887
1.99809860617299e-07	2.86961248193879e-06	1.37545068615072e-08	2.5398822788497e-07	1.2478554907022e-08	3.34964363220958e-06	298539	0.00100439003502151	0.0596510801017643	0.85669187442661	0.00410625976126126	0.075825447651405	0.00372533805895957
7.12781270389528e-07	8.76247031085048e-06	4.93591352990312e-08	7.80240809158739e-07	1.17930454949938e-10	1.03049694561527e-05	97041	0.00308673297945061	0.0691686931652138	0.850315020159397	0.00478983809792475	0.0757150045401526	1.14440373114863e-05
4.21567807535608e-07	4.3445751197295e-06	1.60857475324284e-08	2.13149798665377e-07	5.04225262874018e-09	5.00042072609166e-06	199983	0.00149900533592762	0.0843064675210052	0.868841915053263	0.00321687882151491	0.0426263729276188	0.00100836567659802
4.88725888768835e-09	4.39245030674789e-07	1.57204843470218e-09	1.81664029458477e-07	4.31621978527087e-10	6.27799989434184e-07	1592864	0.000188322321079903	0.00778473872242827	0.699657594882515	0.00250405935195861	0.289366091933523	0.000687515109575096
1.84991674243271e-06	8.82555775588053e-06	3.27985418312152e-08	2.01190351999851e-07	1.55276237945192e-09	1.09110161545238e-05	91650	0.00326797122387734	0.169545779809493	0.808866711486025	0.00300600249937461	0.0184391947688976	0.000142311436209188
1.86508917629032e-07	2.82305041428406e-06	1.02470944972542e-08	1.99426413710564e-07	1.95576675520736e-09	3.22118860687612e-06	310444	0.000965891364810179	0.05790065109224	0.876400223277155	0.00318115321635629	0.0619108155557419	0.000607156858506353
2.10408328909456e-07	3.59805701952803e-06	1.47734715313569e-08	3.24831911562788e-07	4.66134835918447e-09	4.15273207989081e-06	240805	0.00124504649641821	0.0506674461201909	0.866431291570977	0.00355753062011777	0.0782212541800502	0.00112247750866389
3.14942692131659e-07	3.15166250194399e-06	1.83431758552132e-08	2.36015616843763e-07	2.06894502561844e-09	3.72303293180024e-06	268598	0.0011162884446928	0.0845930449450446	0.846530922416533	0.00492694429279288	0.0633933734047418	0.000555714940887729
2.33658086697424e-06	1.92368861177471e-05	6.82859079030301e-08	7.22932709279848e-07	2.17826856732863e-08	2.23864682875775e-05	44670	0.00669351363014592	0.104374698007673	0.859308662296761	0.00305032071275498	0.0322932898567575	0.000973029126053517
1.18593583653471e-08	9.75188291460256e-07	4.1137800735798e-09	4.34958068248185e-07	5.4380177100451e-09	1.43155751585741e-06	698540	0.000429375354167649	0.00828423464232528	0.681207901644231	0.00287363939486281	0.30383555213824	0.00379867218034063
5.216008884262e-07	4.35070972443859e-06	2.54106598497959e-08	2.72519651481177e-07	5.42639873945282e-09	5.17566732293521e-06	193212	0.0015514993934852	0.100779446568137	0.840608457417472	0.0049096393304091	0.0526540124156639	0.00104844426831812
1.36002882099517e-06	1.0370329082313e-05	3.76720728926144e-08	3.69353772091895e-07	1.54867974670041e-08	1.21528705457596e-05	82285	0.00363924515493919	0.11191008872136	0.85332342208906	0.00309984976395218	0.0303923069616478	0.00127433246397969
3.27300131893573e-08	2.07446970921089e-06	8.50196972050089e-09	6.92917766792608e-07	1.5473173624001e-08	2.82409263253735e-06	354096	0.000846870188939253	0.0115895678534987	0.734561496074951	0.00301051375671844	0.245359432905728	0.00547898940910409
5.92069132002092e-07	5.08071530753385e-06	2.61262900967547e-08	2.88266011769126e-07	7.63232246424644e-10	5.98793997364825e-06	167002	0.00179477483235824	0.0988769317340642	0.848491355940955	0.00436315163674509	0.0481410991155102	0.000127461572725091
1.43882764620552e-06	1.05707162015371e-05	3.66702087956796e-08	3.46407290079758e-07	2.09471599110708e-08	1.24135685065292e-05	80557	0.00371716782999565	0.115907657451501	0.851545322843891	0.00295404248797533	0.0279055365826159	0.00168744063401698
3.24014192509582e-08	1.85113386326446e-06	7.72932262602311e-09	5.67812961271252e-07	3.49727666096037e-09	2.46257484307365e-06	406079	0.00073850053670621	0.0131575368529781	0.751706640905164	0.00313871582330298	0.230576935709511	0.00142017070904341
2.08178664831671e-07	3.02611766922339e-06	1.24816279054435e-08	2.33283626232988e-07	5.22005033270043e-09	3.4852816385262e-06	286921	0.00104503987873616	0.0597308012444303	0.868256279714323	0.00358123939467959	0.0669339383234566	0.00149774132311092
2.67587601845754e-06	1.68711421825021e-05	9.58125632439393e-08	7.76767754341426e-07	1.27041248653035e-08	2.04323026434103e-05	48942	0.00611100480492655	0.130963017979794	0.825709293609317	0.00468926899312743	0.0380166527433434	0.000621766674418399
5.24535333552865e-07	4.19980128181577e-06	1.65946030063836e-08	1.70836176852632e-07	9.41371689497042e-09	4.92118111212262e-06	203203	0.00147526868606163	0.106587284963105	0.85341327338475	0.0033720772774457	0.0347144664990689	0.00191289787563012
4.54897592854586e-08	1.00359313985795e-06	4.92367040250922e-09	1.3966481756174e-07	8.69336888320165e-09	1.20236475599086e-06	831694	0.000360644595737813	0.0378335767568061	0.834682765656165	0.00409498896069326	0.116158442657148	0.00723022596918812
1.26199791550317e-06	7.63249530414053e-06	2.63360657204063e-08	2.04796817354906e-07	6.1905927204854e-09	9.1318166954395e-06	109507	0.00273580835400111	0.138197902738611	0.835813459544393	0.00288398974692065	0.0224267332761052	0.0006779146939707
2.84108951138493e-06	2.30025786330786e-05	1.12172128480123e-07	1.16788819330323e-06	1.81690720523465e-08	2.71418975382993e-05	36843	0.00810961794711085	0.104675419519801	0.847493385479783	0.00413280347558013	0.0430289809935084	0.000669410531327391
7.10123764998198e-06	1.65628741454614e-05	5.96189691143591e-08	1.78791660062038e-07	4.38585932296407e-09	2.39069082839427e-05	41829	0.0071464996698648	0.297037055801631	0.692807030869232	0.00249379670538171	0.00747866089326677	0.000183455730488993
1.38798530818321e-06	7.34964151534338e-06	3.10991974176885e-08	2.11734547036052e-07	6.35754646770886e-10	8.9810963226271e-06	111345	0.00269071451688863	0.154545197860344	0.818345695372021	0.0034627395476582	0.023575579130869	7.07880891076913e-05
2.08185557784642e-06	8.87665041188478e-06	2.55791484219168e-08	1.40231452621949e-07	2.13740735113739e-09	1.11264539981262e-05	89876	0.00333238999163665	0.187108631213235	0.797796891388729	0.00229894883187623	0.0126034271696593	0.00019210139650039
5.03363973797243e-06	2.90889609747675e-05	1.21705278405094e-07	9.04424955691506e-07	6.0841072643233e-09	3.51548150541008e-05	28446	0.0104912092035883	0.143184930150422	0.827453107917125	0.00346198033520581	0.0257269154822649	0.000173066114981981
9.25550700795704e-07	6.17097466494015e-06	2.21181601584467e-08	1.89611550868849e-07	7.82586291929588e-09	7.31608093968245e-06	136685	0.00219242542749509	0.126509084361754	0.843480917695807	0.00302322518583382	0.0259170931038222	0.00106967965278355
2.86375617683377e-07	4.51587974092998e-06	1.3675612370191e-08	2.77286249871721e-07	5.56296439607952e-09	5.09878018525134e-06	196125	0.00152846865537593	0.0561655155308995	0.885678451876106	0.00268213413273805	0.05438286017385	0.0010910382864064
6.9544122540896e-06	1.79603331520948e-05	9.30226735276305e-08	3.08892399973359e-07	3.04452957391022e-09	2.53197050092593e-05	39495	0.00756723091020672	0.274664031494301	0.709342116960952	0.00367392406402889	0.0121996839955441	0.000120243485174762
5.48532931655562e-06	3.64634905421756e-05	1.47222616123371e-07	1.25857523257597e-06	2.59050609535921e-08	4.33805227683842e-05	23052	0.0129301175022543	0.126446823747208	0.840549818563973	0.00339374923878665	0.0290124496492519	0.000597158800780331
6.53178030893628e-08	1.50893234587391e-06	5.93676411589946e-09	1.76338647262488e-07	8.73151003970827e-09	1.76525707038137e-06	566490	0.000529437387076559	0.0370018645925896	0.854794676192923	0.00336311589711796	0.0998940325583238	0.00494631075904536
4.34926040518842e-09	4.99930003972026e-07	2.93411631348243e-09	4.33650978266226e-07	1.48717970024558e-09	9.42351538657169e-07	1061175	0.000282665637346691	0.00461532689954115	0.530513278181108	0.00311361120889502	0.460179625624817	0.00157815808563838
5.69371294708878e-07	4.05920800016902e-06	1.85583042364365e-08	1.70114357908061e-07	1.64487955302407e-09	4.81889683657542e-06	207516	0.0014446280530972	0.118153866749616	0.842352127017876	0.00385115200964234	0.0353015147817429	0.00034133944112259
2.02460521736247e-06	9.87340702116663e-06	6.10018575032491e-08	3.82503075431095e-07	3.06535609753098e-09	1.2344582527561e-05	81007	0.00369654849740986	0.164007588984258	0.799817004675767	0.00494158934634315	0.030985501095489	0.000248315898142943
6.90316375406674e-07	9.42012035291593e-06	6.17744128240917e-08	1.08396840129569e-06	1.26652733723421e-08	1.12688448158147e-05	88740	0.00337496445382279	0.061258841229039	0.83594374639854	0.00548187625562092	0.0961916167107429	0.00112391940605727
9.22125845902523e-06	3.53850063982892e-05	1.67700437640105e-07	8.27496664265786e-07	3.54107217526113e-09	4.56050030313956e-05	21927	0.0135886422876356	0.202198395923296	0.775901853880578	0.00367723772597177	0.0181448658976323	7.76465725223913e-05
2.61174296896515e-06	1.23794707135324e-05	4.45598341063839e-08	2.71572008489972e-07	9.9626713808917e-10	1.5308341792232e-05	65324	0.00458200811392817	0.170609136143697	0.808674831118168	0.00291082043445066	0.0177401322870762	6.50800166086384e-05
3.38421008138374e-07	5.35495876834428e-06	1.29745295798741e-08	2.63980321366226e-07	2.00708000075758e-09	5.97234170742952e-06	167439	0.00179010371223165	0.056664709542219	0.89662632023931	0.00217243590796788	0.0442004718246174	0.000336062485885695
1.34701677307717e-06	7.79980100617047e-06	3.87944943008805e-08	2.88831486014266e-07	4.60779936492782e-10	9.47490453949927e-06	105542	0.00283844879303274	0.142166790964667	0.823206289166758	0.00409444698246329	0.0304838412682868	4.86316178249467e-05
6.25729382637382e-07	4.62473133410578e-06	1.99783440583148e-08	1.89853516246333e-07	2.60385462160894e-09	5.46289643166942e-06	183053	0.00163753118632481	0.114541688729428	0.846571300033323	0.00365709734903571	0.034753270288215	0.00047664359999833
4.94952674826099e-08	1.41185234931926e-06	5.08589237565709e-09	1.86532554647038e-07	7.58671925395263e-09	1.66055278307852e-06	602209	0.000498042184326142	0.029806500574375	0.85023033516695	0.00306277067942899	0.112331602191665	0.0045687913875809
1.555109380779e-08	8.17295100688319e-07	3.83478897585613e-09	2.59132801916695e-07	3.53705061868898e-09	1.09935083600735e-06	909628	0.000329751052263183	0.0141457060825722	0.74343428314167	0.00348823037219257	0.235714381095866	0.00321739930769956
7.68422821432049e-08	1.5497028078304e-06	9.78927411586683e-09	2.53837958361252e-07	1.28698879370867e-09	1.89145931124443e-06	528692	0.000567277367354513	0.0406259239553236	0.819315963403313	0.0051755139841873	0.134202177573805	0.000680421083370772
1.35511804238278e-06	9.85022123459727e-06	4.7239666245383e-08	4.4152063529899e-07	1.85750286721673e-08	1.17126746071966e-05	85378	0.00350765670892483	0.115696720674726	0.840988208495523	0.00403320913707939	0.0376959704001089	0.00158589129256219
3.4083435347669e-05	6.66101373167835e-05	2.83984012963721e-07	7.13660225402967e-07	8.16786592446472e-09	0.000101699384768744	9833	0.0300505933623976	0.335139051481698	0.654970897496083	0.00279238673478191	0.00701735046899029	8.03138184467664e-05
1.98246366358778e-08	1.23693331692293e-06	5.24231804553991e-09	4.20573752380379e-07	1.68497193351391e-08	1.69942374331987e-06	588435	0.000509697616213667	0.0116655052713044	0.727854557631724	0.00308476215313957	0.247480214415963	0.00991496052786858
1.60047026395971e-08	8.28013684672808e-07	4.43460335449723e-09	2.94990205752601e-07	1.23406275490451e-08	1.15578382396855e-06	865214	0.000346675241813532	0.0138474880057092	0.716408784671951	0.00383687958122687	0.255229567705585	0.0106772800355276
7.57486283765526e-07	7.37584442231566e-06	4.87322068948046e-08	6.10138477061114e-07	2.4946746353706e-09	8.79469606467247e-06	113705	0.00263494284940424	0.0861298989976791	0.838669621789863	0.00554109050914876	0.0693757319837336	0.000283656719575733
2.01768903344932e-06	8.2226066336427e-06	3.60371153030414e-08	1.88827055996177e-07	3.32418625220997e-10	1.04654922570165e-05	95552	0.00313474051500773	0.192794470044788	0.785687517768689	0.0034434228623007	0.0180428260189653	3.17633052566764e-05
2.80084785832881e-06	1.05580888167266e-05	5.1147222951194e-08	2.47901685892307e-07	5.24304593512721e-10	1.36585098884925e-05	73214	0.00408919732000568	0.205062476155512	0.773004442133326	0.00374471471403235	0.0181499803357882	3.83866613410338e-05
7.98977249006363e-07	5.3421367556204e-06	2.68466991018352e-08	2.30797616690995e-07	1.8064022705922e-09	6.40056472269018e-06	156236	0.00191833320421897	0.12482918048996	0.834635221589491	0.00419442662717914	0.0360589458415772	0.000282225451793098
1.06499818318765e-05	3.05084643777546e-05	8.90345317518769e-08	3.27953439933591e-07	8.39506154002209e-09	4.15838292428566e-05	24048	0.0123979128544965	0.256108733269338	0.733661736623148	0.00214108545011332	0.00788656181753458	0.000201882839865312
1.20508867500668e-06	6.37322415594624e-06	3.16828205380683e-08	2.15438350595783e-07	3.66687323906888e-09	7.82910087532584e-06	127729	0.00234598332659763	0.153924274855703	0.814042922352944	0.00404680193071975	0.0275176363194857	0.000468364541147423
7.17182697645927e-08	2.37852199844983e-06	8.69935306989857e-09	3.70973446558339e-07	2.08800519877314e-08	2.85079311983039e-06	350780	0.000854873542219248	0.0251573042132428	0.834336936589541	0.00305155537572511	0.130129908051837	0.00732429576965365
1.46559406989935e-06	7.06205301957799e-06	3.23725139920058e-08	2.00563936329146e-07	2.26761928898978e-09	8.76285115908748e-06	114118	0.00262541442144304	0.167250823195766	0.805908133251164	0.00369429006658797	0.0228879770622547	0.000258776424227879
2.49351798954185e-08	9.12022398427806e-07	4.00659533014484e-09	1.88420143650156e-07	1.07020349737258e-08	1.14008635227725e-06	877127	0.000341967616400152	0.0218713081211893	0.799959052756047	0.00351429110798661	0.165268309083604	0.00938703893117317
1.58681600074721e-06	7.5225108849684e-06	3.09326664588299e-08	1.88544325578693e-07	3.75041599301359e-09	9.33255429374614e-06	107152	0.00279586362571338	0.170030192249785	0.806050588959265	0.00331449091912149	0.0202028640438811	0.000401863827947595
7.84966812666914e-07	8.21074366653937e-06	2.98285836123289e-08	4.01185612534181e-07	4.67323902892359e-09	9.43139791438171e-06	106029	0.00282543364493748	0.0832291055676844	0.870575469413606	0.00316268954858155	0.0425372374462563	0.000495498023871677
1.17066555486782e-06	1.14190751289133e-05	3.86149839885976e-08	4.84335718105148e-07	6.54473054683673e-09	1.31192361164217e-05	76224	0.00392806155592651	0.0892327529193925	0.870407013608035	0.00294338661534282	0.0369179816421547	0.000498865215074872
1.70445844541001e-07	2.66496334893035e-06	1.44217469487245e-08	2.89924621938344e-07	3.07233716499086e-09	3.14282789952341e-06	318185	0.000942405508197242	0.0542332733417722	0.847950773675668	0.00458878036271457	0.0922496016986196	0.000977570921225679
5.95361493199372e-07	7.7237450643818e-06	3.90951892784193e-08	6.52165948801846e-07	1.4334980859984e-09	9.01180119374744e-06	110966	0.00269990123314678	0.0660646501625497	0.857070068272332	0.00433822145405785	0.0723679911241641	0.000159068986896092
1.00978494909795e-05	2.41312965470748e-05	1.01003771079895e-07	3.10354966162105e-07	4.40652096995712e-09	3.46449112962662e-05	28864	0.0103398260667358	0.291467032622126	0.696532207593658	0.00291539990436577	0.00895816887819692	0.000127191001653164
3.30492713578875e-05	9.89834075800759e-05	4.19288668668891e-07	1.61505047803254e-06	2.43491743046481e-08	0.000134091367258969	7458	0.0394316202621594	0.246468300185647	0.738178822421209	0.00312688786190928	0.0120444030890773	0.000181586442157926
5.52968389981157e-08	1.46936981828779e-06	6.46734629540984e-09	2.20962324607296e-07	3.26789785902484e-09	1.75536422604764e-06	569682	0.000526471095457781	0.0315016326398662	0.837074036535546	0.00368433297172272	0.12587833415337	0.0018616636994949
6.29456486073662e-07	4.98561739543264e-06	1.92869651706805e-08	1.96416802459749e-07	2.08157090485233e-09	5.83285922004158e-06	171443	0.0017483327519805	0.107915597193031	0.854746738666718	0.00330660563594796	0.0336741887726118	0.000356869731691808
5.44110033630029e-09	4.19747895538729e-07	2.21264858066902e-09	2.1946873233694e-07	2.53906596201481e-10	6.47124283388839e-07	1545298	0.000194118504391882	0.00840812263728771	0.648635673723457	0.0034192019021167	0.339144640327254	0.000392361409885333
7.12683988016023e-07	4.90519574912041e-06	2.35035399679286e-08	2.0799440265773e-07	9.66424170606007e-09	5.85904192146815e-06	170676	0.00175617384463589	0.121638315200421	0.837200998877863	0.00401149885646135	0.0354997293833342	0.00164945768192053
1.75572558120909e-07	2.47521232611068e-06	1.04916244543982e-08	1.90177041034317e-07	3.06227737395209e-09	2.85451582709426e-06	350322	0.000855989402227197	0.0615069485530344	0.867121598211741	0.00367544798834699	0.0666232217839571	0.00107278346292069
1.71483999065939e-07	2.25280186360071e-06	1.5231182935771e-08	2.57270636507606e-07	2.68858707415239e-09	2.69947626918418e-06	370442	0.000809516138708832	0.0635249144523002	0.834532938599064	0.00564227332154844	0.0953039074447418	0.000995966182345779
5.98070215836415e-09	6.0889895049441e-07	2.29527790389054e-09	3.00468922986636e-07	8.80097025309155e-10	9.18523950568609e-07	1088703	0.00027551934929626	0.00651120981076412	0.662910259571863	0.00249887648816305	0.327121489647201	0.000958164482008699
8.38344340486305e-08	2.02644170202736e-06	1.12813223018471e-08	3.5062042530885e-07	2.29857129931887e-09	2.47447645498601e-06	404126	0.00074206838592028	0.0338796652842285	0.818937556647239	0.00455907441718246	0.141694791478964	0.000928912172385921
2.82980882765451e-06	1.67524031269897e-05	6.47284635835917e-08	4.92722684596165e-07	4.95358713693216e-08	2.01891989741933e-05	49531	0.00603851527082677	0.140164492473014	0.829770569322902	0.00320609369724526	0.0244052617058252	0.00245358280101357
2.47891424802273e-07	3.85010626138716e-06	1.40831110699787e-08	2.81241948355952e-07	1.84644084313193e-09	4.3951691864585e-06	227523	0.00131768474364957	0.0564008833985334	0.875985905900808	0.00320422501899784	0.063988878795032	0.000420106886629259
1.78611059199468e-06	9.76242218830558e-06	5.96700815915542e-08	4.19346779966885e-07	1.67928915854036e-09	1.20292289310172e-05	83131	0.00360228652685957	0.148480887863828	0.811558433569526	0.0049604244738992	0.0348606533612145	0.00013960073153237
1.26193788009851e-06	9.11361478768854e-06	3.71411440356636e-08	3.4489019580401e-07	2.69813883445115e-08	1.07845653959712e-05	92725	0.00323015884016775	0.117013327265828	0.845060923001412	0.00344391662268916	0.0319799809395054	0.00250185217056507
1.25320730528444e-06	7.7631172100796e-06	2.5837083623367e-08	2.05788905643182e-07	3.91543312877156e-09	9.25186593775936e-06	108086	0.00277172428056915	0.135454546543931	0.839086651525745	0.00279263489086228	0.0222429623416075	0.000423204697853611
4.40686120415363e-09	4.94728998636814e-07	2.38334533008597e-09	3.44027666333991e-07	3.0766490944225e-09	8.48623520599467e-07	1178379	0.000254554759621772	0.00519295199482643	0.582978183644189	0.0028084837059458	0.405394922463344	0.00362545819169513
7.40223077471862e-09	5.53737033306299e-07	2.18821385873191e-09	2.1047137531314e-07	2.80046475154168e-09	7.76599318004431e-07	1287665	0.000232952748154491	0.00953159577031251	0.713027967535686	0.00281768707234356	0.27101668831486	0.00360606130679824
7.18104057477173e-07	5.29122841536092e-06	1.85873136773158e-08	1.76095006324072e-07	2.84122168335975e-10	6.20429891500782e-06	161179	0.00185956431235179	0.115742981973374	0.852832606527349	0.00299587655784188	0.0283827405378727	4.57944035624559e-05
2.73665571448042e-06	1.27346331163588e-05	4.06907433287966e-08	2.43462439794298e-07	2.03251267173154e-08	1.57757671406796e-05	63388	0.00472158557722357	0.173472116447741	0.807227502966944	0.00257931946928089	0.015432684675378	0.00128837644065529
5.25335716447967e-08	1.39337227947841e-06	6.50499850685349e-09	2.21838957021579e-07	1.32427556655642e-09	1.67557408221819e-06	596810	0.000502546327090236	0.0313525807078912	0.831579035666274	0.00388225061242407	0.132395791613045	0.000790341400365475
1.25730543969393e-06	6.75484972525481e-06	2.62580687966081e-08	1.81383505320644e-07	5.24587014186189e-09	8.22504260920786e-06	121580	0.00246448109825814	0.152863091345739	0.821254070792633	0.00319245383205827	0.0220525915716943	0.000637792457876046
6.26374766360544e-08	1.46445746716726e-06	5.47877697558034e-09	1.64696876898692e-07	5.99573116396869e-10	1.69787017079398e-06	588973	0.000509231781110397	0.0368917940332051	0.862526176829191	0.00322685271808402	0.0970020439322953	0.000353132487224561
8.63065598405145e-06	3.49187216391507e-05	1.61374013243303e-07	8.39563303452498e-07	3.18996884190007e-08	4.45822146283169e-05	22430	0.0132859151658784	0.193589664757695	0.783243316427166	0.00361969486237241	0.018831798968534	0.000715524984233046
1.67383569385221e-08	7.44508701832907e-07	2.50481224492274e-09	1.43248772738599e-07	5.15889212417165e-09	9.12159535879123e-07	1096299	0.00027361054738706	0.0183502515515447	0.816204482382967	0.00274602429333664	0.157043551159654	0.00565569061249752
6.23915351141777e-09	4.60057574433305e-07	1.97526871376942e-09	1.87271544004248e-07	3.64112983769299e-09	6.59184670500434e-07	1517026	0.00019773591401262	0.00946495540723237	0.697919103737717	0.0029965331449074	0.284095720645441	0.00552368706470184
2.57675138227404e-08	9.53066959289331e-07	4.23879326188401e-09	2.01582490458208e-07	4.62069211405135e-09	1.18927644894621e-06	840847	0.000356719507308534	0.021666546786134	0.801383866748406	0.00356417825783054	0.169500111296095	0.00388529691153442
1.62889464104441e-06	6.40385324856783e-06	4.0259214314456e-08	2.03502128467569e-07	1.68339455734996e-09	8.27819262695161e-06	120799	0.00248038681184271	0.196769357086613	0.77358108673608	0.00486328551758782	0.0245829177500678	0.000203352909651954
3.68730373333501e-06	1.57353698859156e-05	4.57643016448522e-08	2.51112514167902e-07	7.33594145458273e-09	1.97268863765179e-05	50692	0.00590064668390811	0.186917674840173	0.797661099961843	0.00231989482634868	0.0127294550886051	0.000371875283030734
1.77357681826578e-09	2.59692515656278e-07	1.12039662420254e-09	2.10931812045369e-07	6.03723384567468e-10	4.74122024528683e-07	2109162	0.000142226525920996	0.00374076024000122	0.547733499439167	0.00236309761251086	0.444889292487631	0.00127335022068975
1.93014257477495e-08	1.17732605893812e-06	5.93363965457746e-09	4.6537592213526e-07	1.55989798668546e-08	1.68353602634256e-06	593988	0.000504933711097721	0.0114648130160192	0.699317413180536	0.00352451005605633	0.276427658721553	0.0092656050258354
9.61976051607445e-07	8.12642604993865e-06	3.88911614106546e-08	4.22435407089955e-07	1.52588500808797e-09	9.55125455505479e-06	104698	0.00286128873872116	0.100717245683536	0.850822894845569	0.00407183801734949	0.04422826390554	0.000159757548005087
4.7868318802618e-08	1.19896330680434e-06	5.22177571388013e-09	1.68164119645774e-07	5.26343244186744e-09	1.42548095340848e-06	701518	0.000427553163898642	0.033580468885368	0.8410938805864	0.00366316764976362	0.1179700923002	0.00369239057826905
9.82303976425428e-08	1.90483645933501e-06	8.38041369531947e-09	2.08947724391111e-07	1.5381707301844e-09	2.22193316579417e-06	450059	0.000666358574743064	0.0442094294980439	0.85728791876338	0.00377167676522985	0.0940387080978779	0.000692266875468608
5.80570876168064e-09	5.36809267267117e-07	1.99697464013261e-09	2.37412285971411e-07	3.37850136663296e-10	7.82362086777005e-07	1278181	0.000234681175916074	0.00742074400051473	0.686139162850465	0.00255249413779658	0.303455765538751	0.000431833472471926
1.41130818921689e-07	2.29307555709247e-06	1.10428263495875e-08	2.30694520559844e-07	2.96839226152773e-09	2.67891211518512e-06	373286	0.000803351851009437	0.0526821384403409	0.855972670433802	0.00412213087805024	0.0861150014038077	0.00110805884399929
4.04128543789784e-08	1.22869609219317e-06	6.31820711531576e-09	2.46990001692412e-07	1.17384473727322e-09	1.52359100011715e-06	656344	0.000456973204160049	0.026524739497589	0.806447460045836	0.00414691811308282	0.162110436247931	0.000770446095561713
7.84194916188669e-10	2.23263541171498e-07	1.08862457488888e-09	3.98514182073496e-07	9.11706020502084e-09	6.32767602941092e-07	1580359	0.000189812324318916	0.00123930952302827	0.352836555053977	0.00172041768546458	0.629795489246304	0.0144082284912263
2.4150103483386e-07	3.65997440434256e-06	9.18176656678036e-09	1.78917885662497e-07	4.3118938411122e-10	4.0900062807898e-06	244498	0.00122625193135129	0.0590466171086721	0.894857893380984	0.00224492725351202	0.0437451371414391	0.00010542511539321
2.57964465061995e-06	1.8339609895702e-05	7.41327544095539e-08	6.77705566448963e-07	1.64633838882156e-08	2.16875562510686e-05	46109	0.00648521704576399	0.118945842526303	0.845628234153781	0.00341821612132538	0.0312485906020679	0.000759116596523149
1.04873364685364e-06	1.13804326463226e-05	5.05120896862827e-08	7.04833591762694e-07	2.65683438588297e-09	1.31871688090111e-05	75831	0.00394836137071064	0.0795268235390311	0.862992869140045	0.00383039683633736	0.0534484393102685	0.000201471174318137
1.18159422189868e-05	3.82888860409974e-05	1.58743621483738e-07	6.61452438200552e-07	2.62496149053096e-08	5.09512739345739e-05	19627	0.0151695371896309	0.231906708243637	0.751480445614842	0.00311559671084142	0.012982058879429	0.000515190551251311
4.55515129890583e-07	4.27310830587486e-06	1.66983719144953e-08	2.0140812859764e-07	3.46685819771677e-08	4.98139851825475e-06	200747	0.00149330718320051	0.0914432218625573	0.857812979671412	0.00335214535703232	0.0404320449085861	0.00695960820041235
3.96863986314759e-08	1.0858280742814e-06	5.76941235633037e-09	2.0295895795646e-07	1.33247459886593e-10	1.33437609068555e-06	749414	0.000400232979706705	0.0297415390672104	0.813734659861555	0.00432367785709219	0.152100265714584	9.98574995585657e-05
8.03368456347204e-08	1.85834411778821e-06	8.99747613311311e-09	2.67605514123155e-07	8.86295058387343e-09	2.22414690426308e-06	449611	0.000667022255004479	0.0361202964969341	0.835531193657344	0.00404536054514539	0.120318272866882	0.00398487643369492
3.10331626755508e-07	3.38590477702661e-06	1.09783254319668e-08	1.54008684206074e-07	3.71923519264467e-09	3.86494264861281e-06	258736	0.00115881309220001	0.0802939797481579	0.876055632608642	0.00284048857384912	0.0398475988411756	0.00096230022817533
2.05215957022268e-08	8.53229986756663e-07	3.8925480140671e-09	2.08088809846321e-07	2.74554270357931e-10	1.08600749458964e-06	920804	0.000325749357444671	0.0188963665577476	0.78565754933309	0.00358427362008027	0.191608999830108	0.000252810658974021
1.9857955173214e-07	2.52418270205741e-06	1.01842629963931e-08	1.66446314491286e-07	3.77522195608845e-09	2.90316805323332e-06	344451	0.000870572511885603	0.0684009840598024	0.869458004419061	0.00350798259337784	0.0573326488302706	0.0013003800974883
8.67689107770231e-08	1.70179132051207e-06	6.05208050697951e-09	1.52617993223557e-07	1.26346320427549e-09	1.94849376822391e-06	513217	0.000584377884650822	0.0445312744603308	0.87338812587699	0.00310603020942484	0.078326138739808	0.000648430713446501
2.96034634051008e-07	3.0811922061672e-06	1.27618506755097e-08	1.70784412963365e-07	5.73100884829155e-09	3.56650411270537e-06	280387	0.00106938094603881	0.0830041476740234	0.863925039421855	0.00357825205641757	0.0478856627011755	0.00160689814652822
4.42034595639589e-08	1.47728885687709e-06	8.03502401151373e-09	3.4527256171027e-07	1.12701904170032e-08	1.88607009257984e-06	530203	0.000565661514519089	0.0234368063720769	0.783262967102352	0.00426019374525106	0.183064544137908	0.0059754886424117
2.37923801313224e-06	1.07656130113951e-05	4.43417025882151e-08	2.57975648514024e-07	7.19500714573701e-10	1.34478878763442e-05	74361	0.00402626625775604	0.176922802674277	0.800543037716177	0.00329729865358377	0.0191833580772057	5.35028787561023e-05
3.144437475092e-06	1.24102019789981e-05	4.72346159069835e-08	2.39696598273889e-07	7.81864050894977e-09	1.58493893087799e-05	63094	0.00474356804847931	0.198394866441328	0.783008211686954	0.00298021677597493	0.0151233964668346	0.000493308628908407
1.87972491486956e-08	1.0675129080954e-06	3.74385004252955e-09	2.73380751032307e-07	5.77004810142949e-10	1.36401176312908e-06	733132	0.000409120095556381	0.0137808556031615	0.782627347469865	0.00274473442512039	0.200424042095622	0.000423020406231164
1.05463138331372e-07	1.72240891826494e-06	7.67489922584048e-09	1.61162820564165e-07	1.95236246340536e-09	1.99866213884972e-06	500335	0.000599419517163247	0.0527668665360665	0.861780930746117	0.00384001831858263	0.080635349732956	0.00097683466627781
2.66829850813076e-06	2.19179428225178e-05	1.13870942822921e-07	1.20281917554452e-06	1.81535070968832e-08	2.59210849561129e-05	38579	0.00774626809609591	0.102939306462228	0.845564252407921	0.00439298520936591	0.0464031184489776	0.000700337471507035
1.62358838207409e-07	2.7475240523171e-06	5.99574897173917e-09	1.30458867305772e-07	2.25808275248362e-09	3.04859558955451e-06	328020	0.000914161970078986	0.0532569287850786	0.901242546479771	0.00196672493796244	0.0427931037336558	0.000740696063531863
9.28939035222331e-08	1.73492766121966e-06	3.9507831734467e-09	9.48715131867343e-08	3.93629596965666e-09	1.93058015707174e-06	517979	0.00057900691695989	0.0481170922543474	0.898656113741046	0.00204642276000556	0.0491414525520833	0.00203891869251736
3.90852189567767e-08	1.53594685402878e-06	6.55529529739625e-09	3.31227507986986e-07	1.19157553671417e-09	1.91400645180666e-06	522464	0.000574037662352644	0.0204206307245639	0.802477364994764	0.00342490762829384	0.17305454099924	0.00062255565313765
1.72218656684145e-08	8.01758674562259e-07	3.57496963832531e-09	2.13991432617676e-07	1.35873883355512e-09	1.03790568132023e-06	963479	0.000311323394785457	0.0165929004709831	0.772477392687948	0.00344440704263022	0.206176183895126	0.0013091159033129
6.04169806093839e-09	4.38222676497372e-07	1.66431756438891e-09	1.55213749474555e-07	4.50624322338326e-09	6.05648684820638e-07	1651122	0.000181678155003473	0.00997558190475991	0.723559197733833	0.00274799170889275	0.256276870345259	0.00744035830725493
8.35364338658428e-07	5.97612569323681e-06	3.48249843915992e-08	3.20329969440554e-07	6.76458200366082e-10	7.16732144392775e-06	139522	0.00214789410584337	0.116551817187739	0.833801824013329	0.00485885622181817	0.0446931216838253	9.43808932888292e-05
2.03885567481308e-07	2.66625170239468e-06	8.30699213925359e-09	1.39674778492079e-07	3.24330501269352e-09	3.02136234552002e-06	330977	0.000905999407437963	0.0674813359554914	0.882466714509803	0.00274941936427153	0.0462290723584295	0.00107345781200411
3.66836538244446e-08	1.08254968759666e-06	3.91964142624537e-09	1.48723581646259e-07	1.36866742854864e-08	1.28556323877909e-06	777869	0.000385594858711813	0.0285350830810029	0.842082018948178	0.00304896819386954	0.115687487911915	0.010646441865034
6.81678356747168e-07	4.75983295051912e-06	2.63864040336283e-08	2.36892437022384e-07	3.14381757981142e-09	5.70793396590211e-06	175195	0.00171091978205062	0.119426461626809	0.833897690294469	0.00462275916141543	0.0415023086177108	0.000550780299595591
6.21758707745534e-07	5.29487152374424e-06	2.94096111559762e-08	3.22022867650465e-07	8.51395984769835e-09	6.27657667014392e-06	159323	0.00188120721780538	0.0990601629552432	0.843592264064996	0.00468561330507923	0.0513054941529267	0.00135646552175441
3.99260230783982e-06	1.33712821521286e-05	3.91638848743141e-08	1.6864232994052e-07	2.90265067441511e-10	1.75719809398507e-05	56909	0.005257769885883	0.227214126939164	0.760943356238481	0.0022287689138961	0.00959722927755193	1.65186309065036e-05
9.71116297763626e-07	6.84470696110901e-06	3.08668860573813e-08	2.79731719223328e-07	2.80195266899105e-08	8.15444139084326e-06	122633	0.00244335253455086	0.119090474898024	0.83938391767645	0.00378528516889486	0.0343042160481333	0.00343610620849811
2.04392907235693e-08	9.47226359240802e-07	2.98061074797889e-09	1.77605602171118e-07	7.57856980373669e-09	1.15583043268721e-06	865179	0.000346689219605456	0.0176836412552746	0.819520175670218	0.00257876126435712	0.153660603794797	0.00655681801535297
1.406454346324e-07	2.85102242582234e-06	1.21914211050095e-08	3.17759602192961e-07	1.79518088435809e-10	3.32179840184114e-06	301042	0.000996044793426298	0.0423401476003017	0.858276776893543	0.00367012672962099	0.0956589063372536	5.40424392811766e-05
2.39013278859996e-07	5.32870880060708e-06	2.02313520590243e-08	5.79990047236273e-07	1.02187834849151e-08	6.17816226224728e-06	161860	0.00185173781823678	0.0386867920773994	0.862507097485778	0.00327465534252013	0.0938774384059806	0.00165401668832149
2.38740435743152e-07	2.58520543175121e-06	8.79469602764758e-09	1.22446527430855e-07	3.20758337148828e-09	2.95839467432435e-06	338021	0.000887125985984838	0.0806993190648831	0.87385413926951	0.00297279335444184	0.0413895172586531	0.0010842310525119
5.25079193873923e-07	8.33721800104083e-06	3.73000356320213e-08	7.61565300911251e-07	2.03618022787657e-09	9.6631987116859e-06	103485	0.00289477565374852	0.0543380312813949	0.862780353565374	0.00386000916931509	0.0788108910551819	0.000210714928734124
3.24046986811663e-07	3.32447120271388e-06	9.53404846628187e-09	1.25762496754685e-07	1.33462996948207e-08	3.79716103444133e-06	263355	0.00113850188751441	0.0853392794965672	0.875514936701388	0.00251083595870845	0.0331201378119029	0.00351481003143295
8.17747155777322e-08	2.12022127520139e-06	1.1063301479752e-08	3.68820498065209e-07	3.01537967843487e-09	2.58489517000251e-06	386863	0.000775168954459393	0.0316356022970373	0.820234916992523	0.0042799807157136	0.142682961516327	0.00116653847839869
9.60724232038906e-06	3.76305682475089e-05	1.7476667708548e-07	8.80255231958843e-07	1.10428129518655e-08	4.83038752898942e-05	20702	0.0143870159995365	0.198891750666618	0.779038286714477	0.00361806741253415	0.0182232838809727	0.000228611325397649
6.66388054284339e-07	4.60613590897449e-06	1.52783083538035e-08	1.35782261545805e-07	4.51671871406174e-10	5.42403620502985e-06	184365	0.00162589207759589	0.122858334475419	0.84920817908684	0.00281677846096152	0.0250334356949703	8.32722818087622e-05
4.6415386120022e-09	6.06257743198185e-07	2.16866091734453e-09	3.64221549985529e-07	8.69419347067841e-09	9.85983686183739e-07	1014216	0.000295751508572861	0.00470752069942184	0.614876038714913	0.00219948965457873	0.369399164600027	0.00881778633105927
3.3507773135742e-06	2.16068125987947e-05	1.11543071222178e-07	9.24894681552294e-07	2.07758743647678e-08	2.60148035395081e-05	38440	0.00777416621258753	0.128802714519272	0.830558361356866	0.00428767686262863	0.0355526298765884	0.000798617384644706
2.34636589142279e-07	3.29329422328388e-06	9.26071450151474e-09	1.67125888111824e-07	5.36141916021008e-10	3.70485355695552e-06	269916	0.00111084068517886	0.0633322169244099	0.888913467875411	0.00249961688340653	0.0451099849272208	0.000144713389552052
2.7941889456237e-08	9.27471517182098e-07	4.5349735687033e-09	1.93542924858299e-07	5.6950002072677e-09	1.1591863052726e-06	862674	0.000347695633002743	0.024104744275482	0.800105654253726	0.00391220423160263	0.166964468073822	0.00491292916536692
1.37477810058625e-07	2.72717187540424e-06	1.36342842660064e-08	3.47760326491929e-07	1.47746563911531e-08	3.24081895261195e-06	308564	0.000971774781992063	0.0424207004676471	0.841507012666123	0.00420704904080427	0.107306311021062	0.00455892680436389
6.37534929788555e-07	5.21667440792931e-06	2.85853091938013e-08	3.00742967993287e-07	6.98609099217469e-09	6.19052370589713e-06	161537	0.00185543940031108	0.102985621261935	0.842687090101905	0.00461759142713091	0.0485811834799691	0.00112851372905974
2.75929429962957e-06	1.16708324797129e-05	4.6233101760347e-08	2.51433183410789e-07	3.78568885810030e-09	1.47315787533717e-05	67881	0.00440975453293768	0.187304724485014	0.792232297372861	0.00313836707757921	0.0170676332537164	0.00025697781082926
4.16738933606202e-08	1.4363180758382e-06	9.19481240109941e-09	4.07469565855841e-07	5.65025167106981e-09	1.90030659912683e-06	526231	0.000569930049538425	0.0219300892707361	0.755834914480732	0.00483859415387198	0.214423065226985	0.00297333686767496
2.86521599627499e-06	1.21490246629381e-05	4.83226912175975e-08	2.63452202334624e-07	5.81835813597185e-10	1.53265973885789e-05	65246	0.00458745976723429	0.186944037455443	0.792675918530444	0.0031528649179241	0.0171892166053076	3.79624908807717e-05
2.70594072291329e-07	3.18381555847926e-06	9.74770609217095e-09	1.47466266617492e-07	1.65037188573651e-09	3.61327397536599e-06	276757	0.0010833968523799	0.0748888886190592	0.881144242087751	0.00269774895527638	0.0408123678477925	0.000456752490120636
2.48800508345177e-06	1.67770456855872e-05	6.3144124418907e-08	5.47507962787111e-07	1.96076394751857e-08	1.98953104957201e-05	50263	0.00595087550242079	0.125054850688909	0.843266341040328	0.00317381950045417	0.0275194480078554	0.000985540762452721
2.39917275529465e-06	9.77471238870587e-06	4.89500114879034e-08	2.56422956371523e-07	8.371751244253e-09	1.24876298631042e-05	80079	0.0037393036770863	0.192123948386972	0.782751610662815	0.00391988007528398	0.0205341573367054	0.000670403538223701
2.20992932736527e-06	1.47011663067711e-05	7.95235955876772e-08	6.80230328132379e-07	4.82081171219263e-10	1.76713316390276e-05	56589	0.00528741846730441	0.12505731727	0.831921815914718	0.00450014731272697	0.0384934390926189	2.72804099355237e-05
3.45010742373536e-07	6.52089486836856e-06	2.65509508040375e-08	6.45286064183511e-07	7.33212913203531e-08	7.61106391705e-06	131388	0.00228072305423754	0.045330159637821	0.856765222239261	0.00348846772191193	0.0847826363326114	0.00963351406839479
7.02491402207778e-07	4.99770866214516e-06	2.65033310334604e-08	2.42432124568811e-07	6.16678410773119e-09	5.97530230406294e-06	167356	0.00179099030620866	0.117565834573778	0.836394278955048	0.00443547952635624	0.0405723614023624	0.00103204554245532
3.56232836931886e-07	3.66004168366335e-06	1.27680240534433e-08	1.68669473782763e-07	3.38787162760999e-09	4.20109989005905e-06	238033	0.00125953872882612	0.0847951360963424	0.871210344777568	0.00303920982304084	0.0401488843866533	0.000806424916395496
1.30235108788629e-06	6.29885818581598e-06	2.62550539789953e-08	1.63269206235479e-07	5.81558027181339e-09	7.79654911418856e-06	128262	0.00233624058432302	0.167041991118379	0.807903354876966	0.00336752242491682	0.0209412143557659	0.000745917223971552
6.02302669595001e-08	1.50320439000571e-06	5.65425573134447e-09	1.81442640817775e-07	2.66492288458659e-09	1.75319647639891e-06	570387	0.000525821111599045	0.0343545448387016	0.857407832060732	0.00322511242034799	0.103492474038312	0.00152003664190586
1.96564048434662e-07	4.97697270336094e-06	1.21606083940164e-08	3.95927304657914e-07	2.86941376962806e-08	5.61031880254381e-06	178243	0.0016816847430321	0.0350361637819113	0.88711049737571	0.00216754320422979	0.0705712667305811	0.00511452890756765
1.60231225453363e-07	2.42510008689837e-06	8.86393096332601e-09	1.72492087118928e-07	8.81371989775953e-09	2.77550105033175e-06	360295	0.00083230491256514	0.0577305583920465	0.873752177686442	0.00319363271805159	0.0621480892966372	0.00317554190682293
6.45782541751894e-07	4.65930568379508e-06	2.07878952376846e-08	1.92843215548793e-07	3.50702717381623e-09	5.52222636350726e-06	181086	0.00165530095895594	0.116942424892149	0.843736815025429	0.00376440476526968	0.0349212804500675	0.000635074867084741
5.45941280724419e-07	5.16701867510397e-06	2.29220511264939e-08	2.78941476664209e-07	6.81666864681381e-09	6.0216401522659e-06	166068	0.00180486675027458	0.090663219142875	0.858074967026991	0.00380661257512514	0.0463231726922847	0.00113202856272452
1.84125270026849e-07	3.8032070450962e-06	1.21768483164865e-08	3.23407329760474e-07	8.44717078974888e-09	4.33136366398975e-06	230874	0.00129856804320072	0.0425097692806623	0.878062277872309	0.00281131977389081	0.0746663995104428	0.00195023356269465
1.07139343415413e-07	2.44477556431717e-06	1.33727437558106e-08	3.92354848500971e-07	9.73499094044992e-09	2.96737749092982e-06	336998	0.000889818444663515	0.0361057343539536	0.82388424519292	0.00450658663978081	0.132222762253962	0.00328067155938407
4.49659068596627e-07	6.43562151014638e-06	2.89968390494168e-08	5.33632129959319e-07	1.66280146270022e-09	7.44957234921445e-06	134236	0.0022323845442288	0.0603603868138878	0.863891403219275	0.00389241659656805	0.0716325857303192	0.000223207639949367
7.27403175911448e-07	5.34224524547553e-06	1.51663314237395e-08	1.43215686935559e-07	1.00083500330194e-08	6.23803878977929e-06	160307	0.0018696674640778	0.116607671164735	0.856398208717221	0.00243126596913581	0.0229584476406607	0.00160440650824705
2.69774844639761e-07	2.94838034429732e-06	1.27173988598911e-08	1.78705821816443e-07	1.36778949358485e-09	3.410946199107e-06	293174	0.00102276222674658	0.0790909116978712	0.864387818567534	0.00372840793068521	0.0523918617840495	0.000401000019860456
1.09374485278336e-06	6.7854741208713e-06	2.31310117396417e-08	1.84510659470641e-07	6.97565993316776e-09	8.0938363047981e-06	123551	0.00242521512041172	0.135133058242724	0.8383507974888	0.00285785514662922	0.022796440713937	0.000861848407909179
7.72648287491923e-08	1.47493783850944e-06	5.03723635352218e-09	1.23634827475015e-07	2.33542827566478e-09	1.68321015936283e-06	594103	0.000504836000198128	0.0459032571300784	0.876264814767851	0.00299263661492454	0.07345180682715	0.00138748465999566
3.30790620582548e-06	1.12305560833779e-05	4.63124823844046e-08	2.02165499889484e-07	9.36322466658233e-09	1.47963034961438e-05	67584	0.00442908642738882	0.22356301401141	0.75901093041953	0.00313000354422809	0.0136632436569155	0.000632808367915849
7.62823431435523e-07	6.95672479367754e-06	3.35110968729183e-08	3.92953578852257e-07	7.78133868118826e-09	8.15379423951943e-06	122642	0.00244315886194846	0.0935544127098899	0.8531886615387	0.0041098776702628	0.0481927268838486	0.000954321197299048
1.19354849299418e-07	2.59527568957189e-06	7.00723546932272e-09	1.95911077391601e-07	2.50577781654568e-09	2.92005462954878e-06	342459	0.000875634076409115	0.0408741836853448	0.888776416478526	0.00239969327916495	0.0670915795235905	0.000858127033374333
6.6442708638297e-08	1.67956145811506e-06	6.29897187491668e-09	2.04729787565887e-07	4.09607967011717e-10	1.95744253416117e-06	510871	0.00058706094723715	0.0339436317944168	0.858038705506523	0.00321796004990563	0.104590445948198	0.000209256700957123
8.08028316828274e-08	2.14189122825898e-06	1.2414032542777e-08	4.2310930561383e-07	1.54333614487796e-08	2.67365075954719e-06	374020	0.000801774706885028	0.0302219096470595	0.801111072794611	0.00464310175831619	0.158251523353591	0.00577239244642161
9.55730700410131e-08	1.83384087862524e-06	6.46671215334907e-09	1.59539893668461e-07	3.79549290514276e-09	2.09921604739321e-06	476368	0.000629567214582072	0.0455279818195441	0.873583679441901	0.00308053673721645	0.0759997494619843	0.00180805253935438
4.74058915312432e-08	1.62256807146567e-06	6.25237567653911e-09	2.75159236113836e-07	9.38490556575163e-10	1.95232406534386e-06	512210	0.000585526303848782	0.0242817738984811	0.83109566709146	0.00320252963507771	0.140939325083499	0.000480704291482401
8.01280439100951e-08	1.87498118514715e-06	7.55086438753951e-09	2.27181229465869e-07	6.2447121957132e-09	2.19608603510636e-06	455356	0.000658609555411416	0.0364867508053774	0.853783119228449	0.00343832812869456	0.103448237379673	0.0028435644578063
9.46676907801418e-08	1.97776063609029e-06	1.00348995741502e-08	2.6955489972442e-07	3.17213872384174e-09	2.35519026489284e-06	424594	0.000706308358259466	0.0401953473531571	0.839745588953627	0.00426075961833459	0.114451432541347	0.0013468715335345
7.62022047981044e-07	5.46032003570358e-06	2.77593968097503e-08	2.5575369039635e-07	6.5246040213127e-10	6.50650763129285e-06	153692	0.00195005480728994	0.117116906820507	0.839209041950913	0.00426640501829926	0.0393073680827347	0.000100278127546225
5.55637422229136e-06	1.26118207471437e-05	6.08493642356082e-08	1.77582080997815e-07	1.88376739368712e-09	1.84085101820622e-05	54323	0.00550738234313219	0.301837257189105	0.685108171297483	0.00330550183767189	0.00964673834229434	0.000102331333446132
1.15652327620638e-06	1.16828015326297e-05	3.75526694200451e-08	4.87785466392874e-07	6.91550608144042e-09	1.33715784507305e-05	74785	0.00400346503592219	0.0864911558846816	0.87370399655334	0.00280839465276394	0.0364792734223705	0.000517179486843801
1.29578241564525e-08	6.79245023915378e-07	2.56794165966471e-09	1.73077009167236e-07	5.91209325783603e-09	8.73759892156568e-07	1144479	0.000262093729584856	0.0148299598926092	0.777381784186617	0.00293895575056284	0.198083032559502	0.00676626761070953
1.52834761294341e-08	8.23840143540363e-07	3.26932488141145e-09	2.26590926492953e-07	1.85644110811602e-08	1.08754828212532e-06	919499	0.000326211443528401	0.0140531472309134	0.757520523070836	0.00300614228825081	0.208350222438071	0.0170699649719285
1.08509972328977e-06	5.85816909995199e-06	2.53528209578765e-08	1.75985403105656e-07	6.93370569219073e-09	7.15154075299748e-06	139830	0.00214317002215281	0.151729502881594	0.819147831534989	0.00354508515486682	0.0246080403068239	0.000969540121726154
3.38768642303739e-06	9.31595952672704e-06	5.83032220665213e-08	2.06144820537643e-07	3.87369027994337e-09	1.29719676826485e-05	77089	0.00388405302336181	0.261154398925061	0.718160864614871	0.00449455498910226	0.0158915613714783	0.000298620099487672
8.03728992476496e-06	3.25729698170188e-05	1.90182803799094e-07	9.91106111420075e-07	6.81323176170765e-09	4.17983618887646e-05	23924	0.0124614753256873	0.19228719886569	0.779288190855498	0.00455000615347596	0.0237116017622328	0.000163002363103111
6.68318785868224e-08	1.65599713149163e-06	7.34851008681941e-09	2.34119382548659e-07	2.26469564953756e-09	1.96656159836346e-06	508502	0.000589795062085563	0.0339841267328919	0.842077427358348	0.00373673018578961	0.119050114038375	0.0011516016845962
3.31388900559995e-06	1.15964827955448e-05	4.29705762805334e-08	1.93339900715552e-07	2.09519947844565e-10	1.51468917980887e-05	66020	0.00453379314339097	0.218783434236859	0.765601481157217	0.00283692369717434	0.012764328371313	1.38325374365587e-05
5.25608580235496e-06	2.95929124926952e-05	8.58413208442958e-08	6.21495658501034e-07	1.50423063179004e-08	3.55713775807133e-05	28112	0.0106148635343459	0.147761660071461	0.831930459413535	0.00241321328221032	0.0174717905453852	0.00042287668740882
8.22718680023516e-08	1.73748056189561e-06	6.11176600170329e-09	1.65957018755776e-07	3.40812705690417e-09	1.99522934171234e-06	501196	0.000598390292741002	0.0412342913580774	0.870817467231346	0.00306318971655563	0.0831769136942165	0.0017081379998047
4.34656307582773e-07	5.07029960196277e-06	2.17975110108436e-08	3.2693734320966e-07	8.77389028445492e-09	5.8624646540505e-06	170577	0.00175719886659764	0.0741422478824601	0.864875082608744	0.00371814796286801	0.0557679001072992	0.00149662143862869
6.83266871845416e-08	1.98418872636084e-06	8.09395720084901e-09	3.02219755178635e-07	7.12233661166757e-09	2.36995146253653e-06	421950	0.000710733590411627	0.0288304162615264	0.837227579436241	0.00341524175865869	0.127521495674503	0.00300526686907107
8.16397560034502e-07	8.00449276003979e-06	3.11180390244533e-08	3.92303927156994e-07	2.09080446755507e-11	9.24433319430042e-06	108174	0.0027694706977246	0.0883132988475416	0.865881031308451	0.00336617453854206	0.0424372335907222	2.26171474308623e-06
1.12722653186777e-07	2.91034281655035e-06	1.12718726152985e-08	3.7420181658196e-07	3.69062709497374e-11	3.40857606520533e-06	293378	0.00102205191112148	0.0330703059079266	0.853829505598852	0.00330691538040225	0.109782445638166	1.08274746532653e-05
1.16953308235838e-07	4.31949399837937e-06	1.59263213332063e-08	7.56395927314325e-07	3.75687208953031e-08	5.24633827615804e-06	190609	0.0015726676715776	0.022292368901817	0.823335014062911	0.0030357023308206	0.144175973316811	0.00716094138764059
2.38347141154682e-07	3.43192763683005e-06	1.27579250770572e-08	2.36196800883232e-07	1.10890745727201e-08	3.93031857851774e-06	254432	0.00117840302787475	0.0606432115852988	0.873193245857527	0.00324602823465487	0.0600960955618795	0.00282141876063956
6.69293794700374e-07	4.69719078190544e-06	1.4255264448614e-08	1.286338855706e-07	7.99812643035247e-09	5.51737185305538e-06	181246	0.00165384700742977	0.121306631585786	0.851345696285498	0.00258370558089533	0.0233143404136094	0.00144962613421158
1.97762219020946e-07	2.89508569647625e-06	1.30016814377646e-08	2.44726137967821e-07	1.78450708214843e-08	3.36842080572426e-06	296875	0.00101001753223728	0.0587106630753706	0.859478629141693	0.00385987445976753	0.0726530775347118	0.00529775578845689
1.60425315276087e-06	7.03297622574906e-06	5.09168857388745e-08	2.87002573811479e-07	1.4179644791005e-09	8.97656680253939e-06	111401	0.00268935930407632	0.178715670261267	0.783481745354973	0.00567220039230039	0.0319724210964807	0.000157962894978888
1.27487658417722e-06	7.41683870896065e-06	4.02024535117177e-08	3.00722743543835e-07	9.7828643212138e-09	9.04242335451463e-06	110590	0.00270906311897778	0.140988376035359	0.820226881465091	0.00444598222573219	0.0332568750382266	0.00108188523559113
1.20087770000694e-06	1.06635086539806e-05	4.08041954135498e-08	4.65898685470477e-07	1.64619544342946e-08	1.23875511893059e-05	80726	0.00370939152124306	0.0969422997051793	0.860824588413114	0.00329396785450025	0.0376102329145317	0.00132891111267465
1.99089574311224e-07	2.86206876338839e-06	1.28953164423739e-08	2.38355813746032e-07	1.08952768909675e-09	3.31349899557712e-06	301796	0.000993557440201465	0.060084392533986	0.863760262854675	0.00389175202997998	0.0719347777271673	0.000328814854192218
5.236468108356e-08	2.60048377457042e-06	9.64302468438051e-09	6.15785120536919e-07	4.24465244558156e-10	3.27870106611983e-06	304999	0.00098312834466785	0.0159711666381134	0.7931445173341	0.00294111127849558	0.187813743344912	0.000129461404378804
7.86872667127275e-07	8.23599914437444e-06	3.59898274172836e-08	4.84365499664891e-07	9.32780513907612e-09	9.55255494372297e-06	104684	0.00286167774272783	0.082373006149976	0.862177626079645	0.00376756036780848	0.0507053351190794	0.000976472283491598
1.21243604011335e-09	2.99889511279978e-07	1.36495518353441e-09	4.34107496559729e-07	5.96396978659959e-09	7.42538368849954e-07	1346732	0.000222736783855204	0.0016328261150884	0.40387072757526	0.00183822848864828	0.584626350328639	0.00803186749236488
1.65759045301053e-06	7.99559940386973e-06	2.64250325425136e-08	1.63889234934374e-07	6.09493274239515e-09	9.84959905709954e-06	101527	0.00295053286624292	0.168290144949174	0.81176902303516	0.00268285362574902	0.016639178304039	0.000618800085877806
2.43737963910737e-07	2.8689258136901e-06	1.02225966715313e-08	1.54709291903641e-07	2.79295482996428e-09	3.28038862100598e-06	304842	0.000983634114929077	0.0743015514533737	0.874568883491099	0.00311627610401734	0.0471618792093595	0.000851409742150544
6.13206606341679e-08	2.16791140699663e-06	8.36258774889743e-09	3.80148199815272e-07	4.82545192751961e-09	2.62256830712248e-06	381306	0.000786462100243801	0.0233819117189934	0.826636774763471	0.00318870159689872	0.144952640044817	0.001839971875819
2.6508015542716e-07	3.51579990621991e-06	1.30511671510715e-08	2.22567051121675e-07	4.23057293094286e-10	4.01692133721291e-06	248947	0.00120435300562682	0.0659908753929153	0.875247387507793	0.00324904723181034	0.0554073710778963	0.000105318789585215
1.93558411302821e-08	8.18287702012877e-07	2.735580588957e-09	1.48697237106937e-07	1.16872340462364e-08	1.00076359488529e-06	999237	0.00030018416440758	0.0193410723863318	0.817663338469732	0.00273349330744846	0.148583779293032	0.0116783165434551
5.95831084945249e-08	2.75095177420964e-06	1.08241976343159e-08	6.42620770500686e-07	5.05238669129527e-10	3.46448508950829e-06	288643	0.00103880739289308	0.017198258025403	0.794043473455986	0.00312433084705588	0.185488103974462	0.000145833697093854
8.91343109822403e-09	6.06468901557542e-07	2.32289060153895e-09	2.03214477022292e-07	9.77163750598119e-10	8.21896864030195e-07	1216698	0.000246538764860915	0.0108449508549245	0.737889299861426	0.00282625558412353	0.247250580840306	0.00118891285922004
7.25536107298165e-07	1.35078591505172e-05	3.19780585137561e-08	7.65654464908988e-07	4.67560457261281e-09	1.50357033858107e-05	66508	0.00450058679635545	0.0482542178893245	0.898385582896284	0.0021268082838036	0.0509224241302565	0.000310966800331084
7.64031106173365e-09	7.58131133298491e-07	2.11027401219349e-09	2.69245919384829e-07	2.346292116877e-08	1.06059055892602e-06	942871	0.000318126723363399	0.00720382714840535	0.714819801965987	0.00198971600721244	0.253864148722458	0.0221225061559375
1.28956361164511e-06	7.55522815026957e-06	2.53602552164835e-08	1.9103898972239e-07	7.8542307529653e-10	9.06197642992885e-06	110351	0.00271491318622785	0.142304895804638	0.83372851482123	0.00279853466984604	0.0210813823231153	8.66723811709028e-05
3.01865039318286e-07	3.47068692302333e-06	1.67531494839218e-08	2.47662786273322e-07	5.09511547988291e-09	4.04206301357875e-06	247398	0.00121188642665548	0.0746809335490843	0.858642458408997	0.00414470269949825	0.0612713818268874	0.00126052351553318
1.2606297251055e-06	1.25256606437125e-05	6.00601730864451e-08	7.67357623857971e-07	1.10836657688472e-08	1.46247918315312e-05	68377	0.00437785874852414	0.0861981312026314	0.85646761936857	0.00410673695586932	0.0524696441971596	0.000757868275769279
2.65324707111235e-06	1.12174999661624e-05	5.50627364939153e-08	2.99323678913222e-07	2.75160941000498e-09	1.42278850620919e-05	70285	0.00425929922942803	0.186482183369723	0.788416543794676	0.00387005772492652	0.021037819578029	0.000193395532645694
4.79120804703954e-08	2.06671306773251e-06	8.87842267921612e-09	4.92440588621331e-07	7.83058228725576e-09	2.62377474179071e-06	381130	0.000786823746901422	0.0182607446086228	0.787686928612626	0.00338383571493513	0.187684019050067	0.00298447201374895
5.80716052758434e-06	1.68678198693327e-05	9.29104328200381e-08	3.46996555336896e-07	7.408662130856e-09	2.31222960472048e-05	43248	0.00691276516443995	0.251149821614984	0.729504536871969	0.00401821828724789	0.0150070111821288	0.000320412043671226
4.11280194766718e-10	1.14418584527053e-07	3.51991265059355e-10	1.25906712788361e-07	4.07546800199492e-09	2.45164036777235e-07	4078902	7.35465153635095e-05	0.00167757147489141	0.466702155956986	0.00143573776026207	0.513561101552444	0.0166234332554168
2.52108907695756e-07	3.07278245036213e-06	1.8010826051768e-08	2.82252527846979e-07	1.38618799754058e-09	3.62654089995418e-06	275745	0.0010873726242232	0.0695177345715146	0.847303955789099	0.00496639264484666	0.0778296827840948	0.000382234210445026
1.20644491705867e-06	1.2168849551073e-05	5.40244401277738e-08	7.00696137964975e-07	9.50819517672943e-09	1.41395232414011e-05	70724	0.00423290286677425	0.0853242995864348	0.860626581484874	0.0038208105892558	0.0495558531926527	0.000672455146782392
1.52017773488161e-06	8.62606816663118e-06	2.89535792158372e-08	2.1124496956353e-07	2.07711459881106e-09	1.0388521564891e-05	96260	0.00311172118652103	0.146332442531496	0.830346080792076	0.00278707408315815	0.0203344593592079	0.000199943234062378
1.03542049059943e-06	6.37977342953574e-06	2.87504530123866e-08	2.27769001936925e-07	8.90085567250521e-10	7.67260346065173e-06	130334	0.00229914278169085	0.134950345851899	0.831500475979743	0.00374715742313945	0.0296860124604404	0.000116008284777813
1.11120125892915e-06	7.05163806174905e-06	3.05703736855926e-08	2.49437529023991e-07	5.71148685888321e-10	8.44341837207368e-06	118435	0.00252983077621594	0.131605613977914	0.835163881618387	0.00362061576703377	0.0295422443887178	6.764424794789e-05
3.86104238193132e-07	3.46442612387716e-06	1.81651337715508e-08	2.09567143225718e-07	5.00352560509775e-09	4.08326616467266e-06	244902	0.00122423236574176	0.0945576953894418	0.848444843946364	0.00444867736732686	0.0513234099307162	0.00122537336615157
3.68612488122868e-06	1.22624484821114e-05	5.53858897892591e-08	2.36901790179829e-07	3.74228060657837e-10	1.62412352713698e-05	61572	0.00486055921349826	0.226960869640662	0.755019447549518	0.00341020180200787	0.0145864391606618	2.30418471504769e-05
1.95663804024916e-05	4.56318120644824e-05	1.99854837237108e-07	5.99324827896211e-07	1.25605718244165e-08	6.60099327039317e-05	15149	0.0196088295489515	0.296415699895512	0.691287056285159	0.00302764794706728	0.00907931281469878	0.000190283057562765
1.19044118239631e-05	4.42804999314488e-05	1.60844789403037e-07	7.69355561863713e-07	6.27254600858334e-09	5.71213846526871e-05	17507	0.0169909032831348	0.208405519164932	0.775200044618766	0.00281584191946703	0.0134687834782296	0.000109810818605362
2.30690890699391e-08	8.09715431231394e-07	3.07040591121597e-09	1.38565302424682e-07	2.45892063254063e-09	9.76879149269771e-07	1023668	0.000293020948879064	0.023615090041776	0.828879838244746	0.00314307651413293	0.141844876644426	0.00251711855491921
6.0792840522222e-07	4.50823936039085e-06	2.37416319605001e-08	2.26372645818458e-07	1.95046934469743e-09	5.36823251273673e-06	186281	0.00160917795902926	0.113245542882102	0.839799570844697	0.00442261617844801	0.042168934613276	0.000363335481477325
3.16302638896947e-06	1.36753407045704e-05	5.10794734761994e-08	2.83956452993831e-07	1.29056896187082e-08	1.71863087096287e-05	58186	0.00514266789057838	0.184043382579144	0.795711338346251	0.00297210263932836	0.0165222479004316	0.000750928534844589
3.37476629388082e-07	3.64314593312575e-06	1.64002190417962e-08	2.27637574445779e-07	2.44730316866803e-09	4.22710765917007e-06	236568	0.00126733123462786	0.0798362986227656	0.861853122009441	0.00387977320762541	0.0538518516205645	0.000578954539603213
5.4408607893598e-08	1.36279337267783e-06	8.21665824434633e-09	2.64616415805466e-07	5.25596483449748e-09	1.69529101945574e-06	589869	0.000508458428113756	0.0320939633780785	0.803869870740746	0.00484675383167205	0.156089080145318	0.00310033190418531
4.60634622687756e-11	4.3716332847697e-08	1.55318963372416e-10	1.89528274705069e-07	4.30344841092939e-09	2.37749438389336e-07	4206109	7.13222964293658e-05	0.000193747933037564	0.183875651374232	0.00065328845537825	0.79717654009638	0.0181007721409718
8.35669116019417e-08	2.23808360712142e-06	9.67807377485122e-09	3.33273794163897e-07	4.38056496045844e-10	2.66504044315816e-06	375229	0.000799193672783916	0.0313567142354178	0.839793487137186	0.00363149227235831	0.125053934929767	0.000164371425270655
4.30044743317022e-07	5.78838327060243e-06	2.52915907855102e-08	4.37721475706317e-07	1.37821400844863e-09	6.68281929441973e-06	149637	0.00200284411300233	0.0643507963287466	0.866158879297519	0.00378456900766854	0.0654995229441295	0.000206232421935972
1.63941541888371e-07	5.09202965482427e-06	2.09306371067405e-08	8.35982193872986e-07	4.84249782885821e-08	6.16130900598095e-06	162303	0.00184669115980685	0.0266082323949714	0.826452568744937	0.00339710881022564	0.135682562432995	0.00785952761687081
1.61471160785785e-06	7.76459340997354e-06	3.25645186061413e-08	2.01339500773999e-07	7.06121531485697e-10	9.61391515874302e-06	104016	0.00288003313623719	0.167955674789725	0.807641141175697	0.00338722758298181	0.0209425085877629	7.34478638334499e-05
2.71402293527621e-06	1.52564206904729e-05	7.26666842365078e-08	5.2523774858828e-07	1.63843727823694e-08	1.85847324313563e-05	53808	0.0055599574436338	0.146035082576551	0.820911506088308	0.00391002047002324	0.0282617869548714	0.000881603910246544
1.35847310856326e-07	2.23825165113096e-06	7.01818881081973e-09	1.48676834986488e-07	1.48078495129832e-09	2.53127477073589e-06	395058	0.000759095133745058	0.0536675482357184	0.88423891274366	0.00277259066931695	0.0587359526138145	0.00058499573749073
1.62733765518209e-07	2.57865402986142e-06	8.37464651709762e-09	1.70625530514462e-07	8.73165167519417e-09	2.92911962408638e-06	341400	0.000878351197748262	0.0555572275642265	0.880351218385533	0.00285910020479609	0.0582514722551429	0.00298098159030212
5.78016458760163e-06	2.96760853191467e-05	1.00796411840888e-07	6.6545966769174e-07	5.94118151250777e-09	3.62284471677935e-05	27603	0.010809879778827	0.159547677018299	0.819137656706642	0.00278224488546377	0.0183684292238538	0.000163992165741771
2.30890923047242e-07	2.81413358701359e-06	1.10076642680759e-08	1.72501268255047e-07	3.73976213674474e-09	3.2322732047207e-06	309380	0.000969213537413083	0.07143298490673	0.870636053568609	0.00340554884160143	0.0533684058646747	0.00115700681838492
6.9805445577306e-08	1.3254116247231e-06	4.09946347088637e-09	1.00079202205227e-07	1.40727030502869e-10	1.49953646300702e-06	666873	0.000449760103771513	0.0465513492331659	0.883880890808917	0.00273382046520277	0.0667400924713352	9.38470213793064e-05
1.34339918623765e-06	1.34692237305735e-05	7.23651852248121e-08	9.32974364361325e-07	7.63217085581936e-09	1.58255946372531e-05	63189	0.00473646337063971	0.0848877541116412	0.851103799845046	0.00457266768696741	0.0589535107998485	0.000482267556496954
9.18993746863718e-08	1.87845466816175e-06	8.17496720479107e-09	2.14849923808282e-07	6.20392482600693e-09	2.19958285868721e-06	454632	0.000659657913342881	0.041780365001217	0.854004958596052	0.00371659888715	0.0976775768913352	0.00282050062424548
7.16746152386435e-08	1.63467813848784e-06	5.75811159913498e-09	1.68852510784149e-07	2.40451356004305e-09	1.88336788966981e-06	530964	0.000564851310357217	0.0380566195440495	0.867954767336736	0.00305734829117453	0.0896545553899998	0.00127670943804007
1.66409310842152e-06	8.69191295984301e-06	2.55312303929257e-08	1.71464253147386e-07	1.03334403374201e-09	1.05540348958386e-05	94750	0.003161219965785	0.157673640919802	0.823563030217969	0.00241909664359671	0.0162463223629281	9.79098557035709e-05
7.01576267963079e-07	5.28850739177293e-06	3.08830834907546e-08	2.99323279644359e-07	5.0036203518456e-09	6.32529364322297e-06	158095	0.00189579480100377	0.110915999720386	0.836088834775146	0.0048824742743514	0.0473216417335912	0.000791049496525204
1.54171573169093e-07	2.54250141482957e-06	9.16589985038813e-09	1.94354481081131e-07	2.18788319435331e-10	2.90041215724962e-06	344779	0.000869746460127052	0.0531550568713964	0.876600040609593	0.00316020598226974	0.0670092630095136	7.5433527227662e-05
9.81472664708715e-07	7.24772378232637e-06	2.47686125770917e-08	2.35175829679367e-07	8.48189677678828e-09	8.49762278606833e-06	117680	0.00254605096755245	0.115499674369851	0.852911921932903	0.00291476960094055	0.0276754847326164	0.000998149363689591
2.28259888449312e-07	5.24613095984841e-06	1.94624595005948e-08	5.75180005106359e-07	1.7499108281238e-08	6.08653242118591e-06	164297	0.0018242992228561	0.0375024517498319	0.861924425406452	0.00319762685118543	0.0945004421736556	0.00287505381887516
1.09913816690659e-06	8.0241225874269e-06	2.95307498526009e-08	2.77197614956442e-07	5.99629238848646e-10	9.43058874838137e-06	106038	0.00282519157869054	0.116550323233556	0.850861256016929	0.00313137924264479	0.0293934580705811	6.35834362888068e-05
7.94515337919474e-08	1.88784939101621e-06	7.00816029556591e-09	2.14107996958443e-07	2.62456800896301e-10	2.18867953886307e-06	456896	0.000656389062588469	0.0363011269494571	0.862551761230828	0.00320200384347102	0.097825192385023	0.000119915591221105
2.01574264857093e-09	3.38045572943033e-07	1.31655447463753e-09	2.83888570889891e-07	1.50325645396516e-08	6.40299005495784e-07	1561770	0.000192071315081588	0.00314812709573106	0.527949551758689	0.00205615573870543	0.443368751869411	0.0234774135374642
1.73188998002907e-06	1.21605876404284e-05	4.61552484821943e-08	4.16712607005254e-07	1.58735968669801e-08	1.43712190728119e-05	69584	0.00430211597358965	0.12051099988487	0.846176485016106	0.00321164462446425	0.028996329740294	0.00110454073426593
2.3438327381721e-07	3.87211119303926e-06	1.85646643460147e-08	3.9434861832464e-07	5.29382589977485e-09	4.5247015754269e-06	221009	0.00135649267452131	0.0518008248522107	0.8557716190761	0.00410295884414503	0.0871546137907302	0.00116998343681382
5.07779946334999e-07	4.45257259952491e-06	1.55967979017126e-08	1.75845887009924e-07	1.69091094385194e-09	5.1534861417154e-06	194043	0.00154485530693571	0.0985313499195669	0.863992349466728	0.00302645577630699	0.0341217347198283	0.000328110117569677
6.58731376816569e-07	4.85778609488766e-06	2.73666549360504e-08	2.594846282316e-07	3.73725610284255e-10	5.80374248048216e-06	172303	0.00173961291301583	0.113501138107328	0.837009242092369	0.00471534618017318	0.0447098797205838	6.43938995469019e-05
9.08353044177272e-07	5.36662783930368e-06	1.91526513591744e-08	1.4549023962345e-07	1.33344910047963e-08	6.45295826546837e-06	154968	0.00193402109211716	0.14076536788377	0.83165388935212	0.00296804203146109	0.0225462855388373	0.00206641519381165
1.57798755890481e-08	8.00636605005465e-07	3.25920421445197e-09	2.12620648311194e-07	1.34478732711601e-08	1.04574420639132e-06	956257	0.000313674219896476	0.015089613208092	0.765614191417155	0.0031166361664091	0.203319939055566	0.0128596201527775
1.57678815770853e-09	2.3740190933663e-07	6.77314760177867e-10	1.31117698613441e-07	1.3706074550666e-08	3.84479785418624e-07	2600917	0.000115337305957253	0.00410109508356002	0.61746265561958	0.00176163945639015	0.3410262478967	0.0356483619437697
1.51363785784053e-07	2.37137197135766e-06	6.59494710539816e-09	1.32846322410979e-07	4.69136988923201e-10	2.66264616364701e-06	375566	0.000798475960833378	0.0568471274368395	0.890607247682359	0.00247683946723326	0.0498925934000259	0.000176192013542132
9.92528557585253e-07	6.64453991961132e-06	3.96854752827182e-08	3.41599393908328e-07	8.23550838868868e-09	8.02658885477631e-06	124586	0.00240508944702766	0.123655088798355	0.827816154512189	0.00494425166166359	0.0425584765943325	0.00102602843345938
7.97336358452576e-07	1.00776977217059e-05	3.93468355731604e-08	6.3948302861594e-07	1.12231260849515e-08	1.15650870704326e-05	86467	0.00346353426350154	0.0689433943382109	0.871389697313278	0.00340220833042883	0.0552942684064048	0.000970431611677587
6.81237863988894e-08	1.35196113407247e-06	7.37664469316837e-09	1.88226303973611e-07	2.54909145953895e-10	1.61594277828409e-06	618834	0.000484665736768974	0.042157301183169	0.836639237627006	0.00456491702076317	0.116480797775204	0.000157746393857196
1.80121258575266e-06	9.03278360105178e-06	2.92322235818935e-08	1.88487475707533e-07	2.20562929741536e-09	1.10539215153913e-05	90466	0.00331070228227592	0.162947835593431	0.817156480482939	0.00264451159176326	0.0170516386827142	0.000199533649152862
1.97076065224756e-07	2.67195210511234e-06	1.18820842407226e-08	2.07132146224955e-07	3.61075749720122e-10	3.0884034765525e-06	323792	0.000926093384273075	0.0638116317123004	0.865156423180488	0.00384732251823078	0.0670677091894001	0.000116913399580544
4.66251074216869e-08	1.31854744262574e-06	6.09896241478538e-09	2.21764694275887e-07	2.63332174398625e-09	1.59566952848209e-06	626696	0.000478586681313065	0.0292197767704696	0.826328647060169	0.00382219645479296	0.13897908703367	0.00165029268089819
1.02909717357552e-06	5.09566914053533e-06	1.86703031654031e-08	1.18864333075388e-07	3.37387966565689e-09	6.2656748300173e-06	159600	0.00187794279250875	0.16424362921698	0.813267409940145	0.00297977531102608	0.0189707152541557	0.000538470277693549
8.0255942676983e-07	6.40862930853214e-06	3.02213470326571e-08	3.10290372741082e-07	2.21297455572154e-10	7.55192175253129e-06	132417	0.00226302057971062	0.106272211639484	0.848609071774886	0.00400180881409786	0.0410876043090724	2.93034624594698e-05
6.82014447048215e-09	5.52412244389714e-07	2.41410241904199e-09	2.51413840160159e-07	2.61586875730661e-09	8.15676200196704e-07	1225977	0.000244673022540942	0.00836133807611089	0.677244529454823	0.0029596332692554	0.308227505105003	0.00320699409480843
2.47596055451414e-07	4.65348535660446e-06	2.44926113880187e-08	5.91904781014603e-07	7.01724560638851e-09	5.52449605006488e-06	181012	0.00165598074134155	0.044817853648118	0.84233662481301	0.0044334562222614	0.107141859755272	0.00127020556133914
1.3584887766358e-07	1.95914470138714e-06	8.08898806990747e-09	1.4998965606068e-07	6.96177772258852e-09	2.2600340009039e-06	442471	0.000677781168940683	0.0601092185379721	0.866865144773744	0.00357914441405408	0.0663661059969418	0.00308038627728794
1.72428796277757e-08	1.48413645817437e-06	8.47635805131775e-09	9.38151037611846e-07	6.87510636867671e-08	2.51675779715208e-06	397337	0.000754743327132101	0.00685122726044096	0.589701742398016	0.00336796733516012	0.372761748736188	0.027317314270195
2.44030110460523e-06	1.27242220309251e-05	6.66712192981286e-08	4.46991462523674e-07	1.97556030288174e-08	1.56979414203809e-05	63703	0.00469834746243303	0.155453574405428	0.810566283194622	0.00424713136026665	0.0284745273633992	0.00125848367628435
2.56726989952903e-07	5.22565411246248e-06	2.43876384491548e-08	6.38306321599882e-07	3.57498871508264e-09	6.1486500511795e-06	162637	0.00184290045600266	0.0417533910396568	0.849886409043565	0.0039663402935863	0.103812433019738	0.000581426603453687
1.72356869344172e-05	4.24456584228218e-05	1.65774969577835e-07	5.24944328667379e-07	5.48425551763573e-11	6.03721194980393e-05	16564	0.0179491428304571	0.285490837123532	0.703067223343057	0.00274588619641255	0.00869514492835435	9.08408643465605e-07
3.20906790283818e-09	3.05976493320925e-07	1.19007665315479e-09	1.45895247261144e-07	3.2428156725057e-09	4.59513700810568e-07	2176214	0.000137844640450302	0.00698361745727601	0.665870229290645	0.00258986108804923	0.31749923234887	0.00705705981515997
4.36879888080656e-07	6.17654205208039e-06	3.46431445594416e-08	6.29771095646937e-07	6.17957959278633e-09	7.28401575996021e-06	137287	0.00218282684749715	0.0599778889115203	0.847958359183194	0.00475605019278965	0.0864593263387416	0.000848375373754008
1.03745997851964e-07	3.74592526454735e-06	1.4319908486241e-08	6.6486082233403e-07	3.09942822761139e-08	4.5598462754957e-06	219306	0.00136702177480441	0.0227520823255574	0.821502532810743	0.00314043667726152	0.145807727314613	0.00679722087182523
2.50554321864144e-06	1.4357579612642e-05	6.36273622665652e-08	4.688168194791e-07	2.60942614348429e-09	1.73981764391726e-05	57477	0.00520590042370428	0.144011829481171	0.825234740137214	0.00365712823346854	0.0269463194098632	0.000149982738283369
1.03597551019899e-06	5.18441246658196e-06	1.54596848548072e-08	9.94732656916736e-08	1.31232336322038e-08	6.34844416095964e-06	157519	0.00190272680958192	0.163185732430289	0.816642997108488	0.00243519269648428	0.015668920316476	0.00206715744826211
3.25079081929697e-07	3.09319250922277e-06	1.07836974601757e-08	1.31929762726741e-07	2.28864068931784e-09	3.5632736920287e-06	280641	0.00106841285226866	0.0912304554816888	0.868076038094537	0.00302634554407078	0.0370248749126055	0.000642285967097531
3.10538734806432e-08	1.25768438720753e-06	5.45398437967541e-09	2.84011684757364e-07	3.01396314977481e-09	1.58121789297498e-06	632424	0.000474253249288181	0.019639212039409	0.795389675765213	0.00344923011806678	0.17961577972218	0.00190610235513094
1.984989743522e-06	1.22587347710857e-05	5.56091473329318e-08	4.4158130714322e-07	2.26245690277289e-08	1.47635395381116e-05	67734	0.00441930058159379	0.134452157519396	0.830338465883482	0.00376665414072138	0.0299102600703098	0.00153246238609138
1.5671774285689e-06	7.87843961074827e-06	3.87780323808416e-08	2.50650940117164e-07	6.5537065419296e-09	9.74159971835711e-06	102653	0.00291822782149886	0.160874750952424	0.808741873873354	0.00398066370021015	0.0257299568206274	0.000672754653384061
3.94937693749493e-06	1.23540045251151e-05	5.42953411007904e-08	2.18374977769447e-07	1.97504291244795e-09	1.65780268243927e-05	60321	0.00496110215134105	0.238229614376294	0.745203555041759	0.00327513893395932	0.0131725554604685	0.000119136187519126
3.65781962576118e-07	4.05363859758223e-06	1.4581348208476e-08	2.07770686332452e-07	2.72443339159491e-09	4.64449702809087e-06	215309	0.00139238207946346	0.0787559902318363	0.872783117970577	0.00313948918909518	0.0447348087587982	0.000586593849692867
1.12355693764582e-07	1.75301048351552e-06	5.63691495339076e-09	1.13080364101555e-07	4.99000768825532e-09	1.9890734640233e-06	502747	0.000596544629134055	0.0564864474825983	0.881320129810441	0.00283394005065502	0.0568507730593454	0.0025087095969608
7.60131197077207e-07	4.84933423257708e-06	1.45232559457815e-08	1.19128418977103e-07	3.35704613721769e-09	5.74647415071439e-06	174020	0.00172246205513016	0.132277841532222	0.843879934963985	0.00252733338128321	0.0207306977901037	0.000584192332406185
2.36072012503486e-06	1.05427549035004e-05	4.97367041078035e-08	2.85595515683735e-07	3.11967664721442e-09	1.3241926924974e-05	75518	0.00396472402587411	0.17827617826395	0.796164709504398	0.00375600200707958	0.0215675193876132	0.000235590836959745
8.11771508928943e-06	3.91180242091749e-05	1.62065292453715e-07	1.00428957729322e-06	1.46333661485861e-08	4.84167275343599e-05	20654	0.0144203856396466	0.167663439944976	0.807944406846044	0.00334729959472585	0.0207426157949339	0.000302237819319806
4.80754118016643e-07	3.81069721316519e-06	1.25580485402595e-08	1.27985593840172e-07	4.07483962048834e-10	4.43240245752431e-06	225611	0.00132883999338207	0.108463552807694	0.859736282903703	0.00283323742837056	0.028874993881232	9.19329790003842e-05
1.329127771595e-07	2.32474159402674e-06	1.07820410848925e-08	2.42477214005439e-07	2.2868557503755e-10	2.71114231185161e-06	368848	0.000813013121695794	0.0490246404913822	0.857476785288718	0.00397693659892342	0.0894372873550248	8.4350265951685e-05
1.51583756061986e-07	2.46397249175157e-06	6.225709746806e-09	1.30116941328443e-07	8.15496663523668e-09	2.76005386552404e-06	362312	0.000827674590624272	0.0549205788899359	0.892726233545353	0.00225564791490906	0.0471428992577786	0.00295464039202304
5.15807074105506e-08	2.09223455540414e-06	8.09375572093904e-09	4.22137822633975e-07	3.92443389133735e-08	2.61329118008297e-06	382659	0.000783681139838621	0.0197378339634211	0.800612871366943	0.00309715036067357	0.161534935659398	0.0150172086495648
1.37535244911525e-06	1.65033956616792e-05	6.41813696688023e-08	9.90371419166474e-07	2.76345181001372e-08	1.89609354177298e-05	52740	0.00567218661138114	0.0725361074659426	0.870389318780513	0.00338492633695636	0.052232202544206	0.00145744487238203
3.27152297642904e-06	9.80319460571825e-06	4.30240181095173e-08	1.65762291909405e-07	7.47528002132613e-09	1.32909791721875e-05	75239	0.00397938144306553	0.246146121669874	0.737582572263166	0.00323708415701596	0.0124717893062594	0.000562432603684217
1.13929756272246e-07	2.00824318871007e-06	7.97140094662595e-09	1.80664786651485e-07	5.30196121494191e-09	2.31611109379537e-06	431758	0.000694592791464221	0.0491901086167467	0.867075501727855	0.00344171787267914	0.0780035064533251	0.00228916532939432
5.80935129452354e-07	4.97065976079101e-06	1.91068887331459e-08	2.10203125870095e-07	1.32997260931132e-08	5.79420463093971e-06	172586	0.0017367565151537	0.100261410573989	0.857867486116875	0.00329758611408364	0.0362781674550565	0.00229534973999637
1.44634281624032e-06	1.59453264832396e-05	7.63976836035548e-08	1.08308484650525e-06	1.08377706789495e-08	1.85619896002677e-05	53874	0.00555317237988917	0.0779196006132588	0.859031107474043	0.00411581329635337	0.0583496095962486	0.000583869020096489
1.80935134921465e-07	2.9959486025757e-06	1.15660132404173e-08	2.46241355582673e-07	7.71801716473214e-09	3.44240912348499e-06	290494	0.00103219143815625	0.0525606133469377	0.870305793154154	0.00335986015186602	0.0715316938660056	0.00224203948103607
1.23043148185428e-05	2.44296567765461e-05	1.18889329981713e-07	3.03506617398338e-07	2.41021321007371e-08	3.71804696745696e-05	26896	0.0110923691824729	0.330934894750901	0.657056163904655	0.00319762851363413	0.0081630657185035	0.000648247112306444
5.69590631414672e-07	5.18688549648278e-06	2.2637349423148e-08	2.65053920274827e-07	1.07959334056613e-08	6.05496333100109e-06	165154	0.00181484567107504	0.0940700381286206	0.85663367603338	0.00373864352030772	0.0437746532531031	0.00178298906458883
9.74164127564431e-07	7.60323010523537e-06	2.96115113199107e-08	2.97164307580769e-07	2.91214038018524e-09	8.90708219208067e-06	112270	0.00266856957907136	0.109369612467545	0.853616250672464	0.00332449063355881	0.0333626996105391	0.000326946615893411
4.23811108469335e-07	3.53265546489918e-06	1.56066256787277e-08	1.67261166974194e-07	4.12547044160235e-09	4.14345983646304e-06	241344	0.00124226827132323	0.102284352979541	0.852585907509301	0.00376656859115351	0.0403675125561184	0.000995658363886534
5.9647561831068e-06	3.1040021949773e-05	1.79387164230468e-07	1.2004239896567e-06	7.59109648400009e-09	3.83921803832509e-05	26047	0.0114517984212358	0.155363829914411	0.808498544232579	0.00467249222210697	0.0312674085627188	0.000197725068183723
2.9915611884203e-06	1.91613397607267e-05	6.56421029886563e-08	5.40639648293072e-07	2.7194551073907e-08	2.27863772515026e-05	43886	0.00681267882359493	0.131287266747198	0.840912074316821	0.00288076082758296	0.0237264415631239	0.00119345654527482
8.90981715169608e-08	1.99781527483265e-06	8.17969943242761e-09	2.35823817734278e-07	3.22530379716622e-09	2.33414226731348e-06	428423	0.000699998384185552	0.0381716970574847	0.855909814414212	0.00350437055486004	0.101032323966141	0.00138179400730292
6.87905887788597e-07	4.64176331890428e-06	1.89948194506124e-08	1.64796167322707e-07	1.81263011223091e-09	5.51527282357843e-06	181315	0.00165321833636511	0.124727445004664	0.841619892140278	0.00344403986134781	0.0298799665210004	0.000328656472710054
1.1123418698649e-07	1.77329793210576e-06	1.05837178547434e-08	2.16939338351846e-07	5.90872760283836e-09	2.11796390290168e-06	472152	0.000635188026362754	0.0525193969708811	0.837265417827134	0.00499711909171039	0.10242825104556	0.00278981506471532
4.51823501263885e-07	3.81801251128374e-06	1.82211570893852e-08	1.97971582184016e-07	2.98278888076398e-09	4.4890115407018e-06	222766	0.00134580008266305	0.100651000151639	0.850524102392228	0.00405905775117178	0.0441013751889499	0.00066446451601184
5.56158274015427e-07	4.36828682065215e-06	1.56296574038336e-08	1.57841599631494e-07	4.68477364030641e-09	5.10260112534321e-06	195978	0.00152961319051126	0.108995051808605	0.856090200536365	0.0030630764623567	0.0309335563870627	0.000918114805611285
1.10981411105303e-07	2.89669105102223e-06	1.27534797629556e-08	4.28013745582719e-07	3.32270551739869e-09	3.4517623929906e-06	289707	0.00103499452841327	0.0321521004257621	0.839191902926011	0.00369477336819409	0.123998611970475	0.000962611309557695
1.80339426174973e-07	3.95600468006611e-06	2.07839908908089e-08	5.8624194133039e-07	1.08014543165562e-08	4.75417149277884e-06	210342	0.00142523822012564	0.0379328819856189	0.832112322004986	0.00437173773019713	0.12331106318332	0.00227199509587793
4.15276918463692e-09	7.04816199650537e-07	4.23049281541188e-09	9.23261943586669e-07	4.04803533996993e-08	1.67694175863695e-06	596324	0.000502956424418555	0.00247639440263707	0.420298555999597	0.00252274284042547	0.550562915397319	0.024139391360021
5.32689171593517e-09	3.40102271507747e-07	1.08502188150422e-09	8.90692940692438e-08	1.93236971435143e-09	4.37515848888782e-07	2285631	0.000131246169842947	0.0121753114303507	0.777348460339324	0.00247996017575133	0.203579582992171	0.00441668506240249
5.18839246844618e-08	1.3475187790117e-06	4.00867316222388e-09	1.33863520562329e-07	7.85288508735734e-09	1.54512778250808e-06	647196	0.000463431275397386	0.0335790510479612	0.872108309918802	0.00259439588596157	0.0866358899747695	0.00508235317250617
4.43049891529767e-07	6.93635624390242e-06	4.36285907761577e-08	8.7829644149853e-07	8.42733054529562e-09	8.30975849825217e-06	120340	0.00248983311820772	0.0533168192099633	0.834724167418509	0.00525028384222409	0.105694580857346	0.00101414867195818
2.7611810867293e-06	2.03358259324243e-05	8.39993047557201e-08	7.95521168437332e-07	6.28084019225959e-09	2.39828083325389e-05	41697	0.00716910724247699	0.11513168301408	0.847933471779177	0.0035024799260791	0.0331704760096006	0.000261889271063305
3.9098707333404e-06	2.04345068591975e-05	7.88887173517198e-08	5.3016032699149e-07	9.71516528064622e-09	2.49631418021617e-05	40059	0.0074610630594536	0.156625747044461	0.81858714023841	0.00316020787675405	0.0212377244496356	0.000389180390739315
2.27090171316851e-07	2.78943957386872e-06	1.47503516800099e-08	2.32959392990188e-07	6.33366853607748e-10	3.26487285670938e-06	306291	0.000978983938175082	0.0695555941329159	0.854379235055469	0.00451789467075191	0.0713532818012964	0.000193994339567057
2.32679475590981e-06	1.08141466023147e-05	3.2590267908396e-08	1.94754846530336e-07	3.51052756359526e-10	1.33686375254196e-05	74802	0.0040025862783698	0.174048757884681	0.808919127454259	0.00243781521089399	0.0145680400235269	2.62594266388047e-05
5.48053090581932e-08	2.52710731641903e-06	1.02688664786684e-08	6.08861199754349e-07	4.00254286805429e-08	3.24106812039079e-06	308540	0.000971849459940444	0.0169096442970119	0.77971434803238	0.00316835873151295	0.187858192774096	0.0123494561649994
1.51279129290104e-06	6.24135543591883e-06	3.64562346066806e-08	1.93386987963676e-07	2.02870478071694e-09	7.98601865617094e-06	125219	0.00239294748881003	0.189429972309428	0.781535293696819	0.00456500744316572	0.0242156944892987	0.000254032061288678
6.73857374966418e-07	6.25030232711007e-06	3.75776297033626e-08	4.48158687505171e-07	5.45962417773001e-09	7.41535564346275e-06	134855	0.00222214231925666	0.090873237558131	0.84288638706361	0.0050675424767375	0.0604365736524397	0.000736259249081752
1.80107167331543e-07	3.13731806875723e-06	1.50889234581416e-08	3.37951069253939e-07	6.87161431668012e-09	3.67733684311754e-06	271936	0.0011025947765575	0.0489776093448251	0.85314949448512	0.00410322037438095	0.0919010369926932	0.00186863880298074
1.33252135261983e-07	3.60250140773924e-06	1.51560143153376e-08	5.26867600625554e-07	5.72765895452652e-09	4.28350481689664e-06	233454	0.00128422886874913	0.031108202501923	0.841017242125858	0.00353822744766235	0.122999184814099	0.00133714311045789
1.15435481355306e-06	7.3430910262567e-06	4.09371878111994e-08	3.34828325007469e-07	2.05315610483297e-09	8.87526450873326e-06	112673	0.00265904961631425	0.130064271596319	0.827365879521799	0.00461250341000172	0.0377260108335924	0.000231334638287418
7.46825721019589e-08	2.10129623362852e-06	7.83222780001318e-09	2.83350071349012e-07	5.30619265194693e-09	2.47246729753145e-06	404454	0.000741466084300813	0.0302056865126278	0.849878271686944	0.0031677781169575	0.114602151313351	0.002146112370119
6.56772762323841e-06	2.5060139338301e-05	1.07705531003629e-07	5.28435589466393e-07	4.92542256398954e-09	3.22689335045734e-05	30990	0.00963412779925932	0.203530978868811	0.776602652044552	0.00333774684522386	0.0163759855711221	0.000152636670291302
7.07971033037011e-08	1.41014137870432e-06	4.94997505258305e-09	1.26767162119915e-07	1.10280183724374e-09	1.61375842101776e-06	619671	0.000484010745917751	0.0438709427517973	0.873824334756979	0.00306735815479816	0.078553989537025	0.000683374799400409
2.87447484357762e-08	1.1603921505639e-06	5.37541293906102e-09	2.79011906576285e-07	7.54517287388316e-09	1.4810693913889e-06	675188	0.000444222450419418	0.019408103768062	0.783482635797177	0.00362941329441702	0.188385438385595	0.00509440875474951
1.17739252498975e-07	2.14192848924552e-06	7.89429410819801e-09	1.8465381758452e-07	1.39062681617451e-09	2.45360648025339e-06	407563	0.000735812004574066	0.0479862004956946	0.87297148360332	0.00321742470593033	0.0752581227147113	0.000566768480343637
3.65545604940295e-08	1.93089130270407e-06	8.56335621222287e-09	5.81632569884548e-07	8.0008791927189e-09	2.56564266848759e-06	389766	0.000769397649660442	0.0142477208315131	0.75259556851785	0.00333770416176889	0.226700536683626	0.00311846980524193
3.32190633993317e-06	1.58129438730362e-05	5.13082010492403e-08	3.14042984514406e-07	2.92199263859301e-08	1.95294213249189e-05	51205	0.00584175381954022	0.170097530524088	0.809698536886977	0.00262722587605669	0.01608050639543	0.00149620031744855
2.4597119477109e-07	2.60510351871409e-06	1.05872428276312e-08	1.44171687888075e-07	5.34611842789438e-09	3.01117976262878e-06	332096	0.000902947386328901	0.0816859882707088	0.865143805443158	0.00351597834145527	0.0478788047387155	0.00177542320596203
1.20668257726937e-07	1.86649402877532e-06	9.61169673083533e-09	1.9115714323664e-07	1.63229515035613e-09	2.18956342162009e-06	456712	0.000656654053905137	0.0551106474173984	0.852450315138291	0.00438977772277704	0.087303770856384	0.000745488865149372
3.34735353907096e-07	2.79331193487957e-06	1.76141551996405e-08	1.88987970996605e-07	1.34707503616762e-09	3.33599649001908e-06	299761	0.00100029998243278	0.100340439478455	0.837324602479901	0.00528002809725371	0.0566511300482585	0.00040379989613236
1.40988351960452e-07	4.24675326652024e-06	1.99377714797877e-08	7.7223583895077e-07	1.84789952464866e-08	5.19839422415773e-06	192367	0.00155830689774494	0.0271215198157265	0.816935592684549	0.00383537119734664	0.14855276565253	0.0035547506498472
7.79481347193651e-07	5.83690877274226e-06	3.14385234346196e-08	3.02693170953188e-07	1.94990824462971e-09	6.95247172256835e-06	143834	0.00208357510486501	0.112115716294593	0.839544410341883	0.00452192036000193	0.0435374904108734	0.000280462592648904
8.50929607563542e-07	5.55589255285002e-06	3.24603109973356e-08	2.72504051338826e-07	5.82645922760209e-09	6.71761298197733e-06	148862	0.00201326132880408	0.126671424782359	0.827063507194582	0.00483211984441845	0.0405656074665103	0.000867340712130021
5.86330647815579e-07	7.37963599444088e-06	2.80250154035331e-08	4.53547479781049e-07	5.7732490410184e-09	8.45331238648206e-06	118297	0.00253279149212338	0.0693610529232538	0.872987493783132	0.00331527028959071	0.0536532259835008	0.000682957020522579
4.48316087888113e-08	2.17932484609084e-06	8.00512890030184e-09	5.00375677083862e-07	3.60167337265296e-08	2.76855399459035e-06	361199	0.000830222522538615	0.0161931495200782	0.787170793977348	0.00289144763509889	0.180735386798154	0.0130092220693203
1.22449136221389e-06	6.20030338175875e-06	2.53253743962546e-08	1.64881188103181e-07	3.16389297977041e-09	7.61816519945185e-06	131265	0.00228284859408312	0.160733107008758	0.813884080933935	0.00332434040654263	0.0216431625970837	0.000415309053681071
2.10502630863401e-07	3.03384631996618e-06	1.01370416783094e-08	1.87849758472974e-07	2.48674649794548e-09	3.44482249747881e-06	290291	0.00103291470523881	0.0611069600879182	0.880697429892712	0.00294268911844615	0.0545310414717906	0.000721879429133278
4.3109302959428e-07	3.95865438110148e-06	2.13140073138787e-08	2.51652832054288e-07	2.15162208145681e-09	4.66486587214538e-06	214368	0.00139848423407152	0.0924127384172826	0.848610547355542	0.00456905040746141	0.0539464239597852	0.000461239859929193
5.07878717869132e-07	4.76073038298464e-06	3.57524159948016e-08	4.3090604387107e-07	2.01966394505425e-10	5.73546952711415e-06	174354	0.00171916633018887	0.088550504098777	0.830050680328528	0.0062335639350508	0.0751300380612229	3.52135764213616e-05
2.08852975027964e-07	3.30727974015363e-06	1.39144975329186e-08	2.83311934285948e-07	3.38871250308835e-09	3.81674785950355e-06	262003	0.00114437125024169	0.0547201394265352	0.86651774282617	0.00364564232302431	0.0742286220402307	0.000887853384040184
7.76963370855603e-07	7.80359743243415e-06	3.48125656495458e-08	4.49581694825174e-07	4.78284183924512e-08	9.11278348215693e-06	109736	0.0027301139431648	0.0852608176609176	0.856335218291294	0.00382019014472469	0.0493352767247753	0.00524849717828812
4.47959635274779e-08	1.2992062251157e-06	6.87552482802813e-09	2.56392764974525e-07	5.94464209626219e-10	1.60786494265536e-06	621943	0.000482243553745376	0.027860526303595	0.808031937663923	0.0042761830584311	0.159461630248059	0.000369722725992441
3.1248838227247e-07	4.07627496546985e-06	1.81256806957954e-08	3.0401241793885e-07	1.13099222507418e-08	4.7222113686277e-06	211765	0.00141566375683588	0.066174162458823	0.863213153174554	0.0038383882636458	0.0643792482391989	0.00239504786377839
1.20993003104695e-07	3.6347639515418e-06	1.15712115737178e-08	4.46978261623985e-07	5.09191818142551e-10	4.21481561966234e-06	237258	0.00126364827387992	0.0287065945519078	0.86237792575918	0.00274536601784843	0.106049303684557	0.000120809986507392
1.27119302253846e-09	3.70323961409648e-07	1.27483609432341e-09	4.77546519658222e-07	1.93691055391329e-08	8.69785615723865e-07	1149709	0.000260901757421328	0.00146150154653975	0.425764642131328	0.00146569001749063	0.549039339148868	0.0222688271557736
7.49566350340106e-07	1.02852858395349e-05	2.93606745133537e-08	5.18057243845638e-07	2.73954914295321e-09	1.1585009657377e-05	86318	0.00346949038995803	0.0647014005605775	0.887809863238705	0.00253436772015617	0.0447178948630186	0.000236473617543232
1.42875345456182e-06	6.37644210982425e-06	2.77768875337607e-08	1.5939013430298e-07	1.47554712412826e-09	7.99383813334694e-06	125096	0.00239528773444508	0.178731847046247	0.797669655484317	0.00347478733874872	0.019939124566217	0.000184585564470326
2.71084525829257e-06	1.54088630754491e-05	8.37041551341273e-08	6.1177974787091e-07	2.22928602401931e-08	1.88374850969869e-05	53086	0.005635360207222	0.143906962332576	0.817989396998318	0.00444348885762441	0.0324767210018265	0.0011834308096551
4.18502208153967e-08	1.32948461503074e-06	7.83504620353972e-09	3.20029289730113e-07	1.36702747786732e-09	1.70056619925765e-06	588039	0.000510040178849813	0.0246095805230432	0.781789392033721	0.00460731620266235	0.188189845164402	0.000803866076171614
1.61272959479982e-06	1.47857511747351e-05	5.17679278682171e-08	6.10303152438859e-07	1.4910911711951e-08	1.7075462761554e-05	58564	0.00510958400248007	0.094447196970318	0.865906323079324	0.00303171448944707	0.0357415292903791	0.000873236170531402
1.96245380446863e-06	1.02749468057633e-05	5.69863035424887e-08	3.83635033722548e-07	4.77453164659242e-11	1.26780696928134e-05	78876	0.00379622108259448	0.154791214437088	0.810450411988795	0.00449487224185172	0.0302597353554549	3.76597681056988e-06
4.19773352768687e-06	1.68098443783456e-05	8.70329419831899e-08	4.48132005977541e-07	7.98007495497904e-09	2.15507229289482e-05	46402	0.00644443154839947	0.194783884583669	0.780013015515393	0.00403851612171591	0.0207942910989582	0.000370292680263628
6.00087430535658e-07	9.3177160985561e-06	2.54281997754234e-08	5.07712171408495e-07	1.32242494826939e-08	1.04641681497584e-05	95564	0.00313434452382055	0.0573468833783519	0.890440211319736	0.00243002591429215	0.0485191143856207	0.00126376500199868
4.51926222235117e-09	6.32548666802089e-07	2.91971755225614e-09	5.25472359289948e-07	6.0628061604936e-11	1.16552063392825e-06	857986	0.000349595271254999	0.00387746221799569	0.542717690608495	0.00250507581527371	0.450847753350283	5.20180079528891e-05
7.85325897267855e-09	5.6678884195773e-07	3.45258636122054e-09	3.20389282634285e-07	5.73225049072978e-09	9.04216220416643e-07	1105930	0.000271228199767326	0.00868515604493352	0.626828881367076	0.0038183194276582	0.354328174390254	0.00633946877007856
4.39789335477277e-07	4.14350828883466e-06	1.8862072785718e-08	2.28493698559261e-07	3.57889793284645e-09	4.83423229358976e-06	206858	0.00144922205559894	0.0909739765837158	0.857118160070419	0.00390177212020392	0.0472657672785493	0.000740323947111955
2.034651953512e-07	2.73400672328902e-06	7.10045671665060e-09	1.22675005797599e-07	7.02720186045447e-09	3.07427458301493e-06	325280	0.000921858619596483	0.0661831563372139	0.88931767461311	0.00230963647680658	0.03990372443482	0.00228580813804957
5.52178867332925e-08	1.55289272060314e-06	5.41863147625831e-09	1.95936165191224e-07	1.03845327108182e-08	1.81984993671473e-06	549496	0.000545806471220711	0.0303419999744452	0.853308115836455	0.00297751554506755	0.107666110945903	0.0057062576981291
2.32342854490677e-07	3.10906765954338e-06	1.2858526750967e-08	2.21235314241331e-07	2.61459528508322e-08	3.60165030787718e-06	277650	0.00107991351141867	0.0645101091526068	0.863234182603326	0.00357017635022593	0.0614260950757674	0.00725943681807428
1.19868338498626e-06	7.11817352002256e-06	3.20853592850319e-08	2.44981715365637e-07	2.98449995669865e-09	8.59690847961619e-06	116321	0.00257576065115694	0.139431911812068	0.827992241269079	0.0037321973778258	0.0284964898656888	0.000347159675338534
3.67136614810674e-07	6.26120700464896e-06	2.98059885793899e-08	6.53618579930651e-07	2.17112887506202e-09	7.31393931684474e-06	136725	0.00219178434435319	0.0501968363293801	0.856064937567744	0.00407523050003214	0.0893661475185201	0.000296848084323271
1.87200579280894e-08	1.45974693126083e-06	5.41856581452512e-09	5.43310824625048e-07	1.45295532018358e-08	2.04172593283033e-06	489782	0.000612330854054988	0.0091687418115608	0.714957334766898	0.00265391438066992	0.26610369976145	0.00711630927942141
8.06396372118337e-07	6.32973604894056e-06	2.29535555664151e-08	2.31660999859865e-07	6.52109469767309e-09	7.39726807118285e-06	135185	0.0022167280507488	0.109012727990726	0.855685637999112	0.00310297738915723	0.0313171021559074	0.000881554465097321
5.39197609643883e-06	2.34819889880655e-05	1.12200384968738e-07	6.28304008085559e-07	2.33271602759855e-09	2.96168021935863e-05	33765	0.00884581574043486	0.18205801089513	0.792860378192712	0.00378840309076432	0.0212144445568003	7.87632645938972e-05
2.83227023952446e-07	3.41574840981982e-06	1.37707515111914e-08	2.13535978337819e-07	2.91788422903251e-09	3.92920004785031e-06	254505	0.00117806786274344	0.0720826174547669	0.869324129141401	0.00350472140473619	0.0543459166592056	0.000742615339890597
6.01957277820857e-09	6.50992357208821e-07	3.76262257254949e-09	5.23209511960634e-07	2.45749391338055e-09	1.18644155843359e-06	842857	0.000355869342153925	0.00507363614787394	0.548693151029114	0.00317135095766294	0.440990547104068	0.00207131476128084
1.93892549479451e-08	8.46690941996092e-07	4.05360285095883e-09	2.27596408109853e-07	3.91182618175444e-09	1.1016420340866e-06	907736	0.000330438185531579	0.0176003223806009	0.768571746355069	0.00367960074646186	0.206597425540828	0.00355090497703986
5.68633574122837e-07	4.44680223098381e-06	1.50710392137295e-08	1.51536761520489e-07	3.98892508721846e-09	5.18603253092808e-06	192826	0.00155460414267727	0.109647128268414	0.85745745026941	0.00290608266027062	0.0292201718012306	0.000769167000675295
2.57415749589017e-10	9.44203065697089e-08	2.25652293475607e-10	1.06421530357066e-07	9.25217121974202e-10	2.02250122091813e-07	4944373	6.06732020770329e-05	0.00127275942741909	0.466849194419007	0.00111570905936546	0.526187718733513	0.00457461836069592
8.25849336750731e-08	2.06933780006673e-06	1.0123227059327e-08	3.26149235635425e-07	5.28801928069179e-09	2.49348321571724e-06	401045	0.000747766180740572	0.0331203086327243	0.829898427638498	0.00405987375231442	0.130800654112929	0.00212073586353406
1.00888526965867e-07	1.87634371858938e-06	8.36597566571955e-09	2.00053770565303e-07	2.79369951151552e-10	2.18593136173743e-06	457471	0.00065556514846532	0.0461535658126425	0.858372660474583	0.0038271904654271	0.0915187796227491	0.000127803624597573
1.73011110396249e-06	9.24169600788798e-06	4.54166202019613e-08	3.1193079178943e-07	2.7975484679348e-10	1.13294342786887e-05	88266	0.00339307998654548	0.152709399375478	0.81572440252133	0.0040087279810072	0.0275327773758475	2.46927463377157e-05
9.57012022762189e-07	8.6200051579985e-06	3.92401279672543e-08	4.54462953972286e-07	4.89747476350623e-09	1.00756177374637e-05	99249	0.00301813678919494	0.0949829626032528	0.855531182564331	0.00389456299253488	0.0451052199293425	0.000486071910538662
5.07469649475371e-08	1.44251001188409e-06	5.3107946606815e-09	1.94102195947627e-07	5.63272328359078e-09	1.69830269072352e-06	588823	0.000509361471219938	0.0298809895460494	0.849383340062624	0.00312711902871623	0.114291873296705	0.00331667806590537
4.5441401581532e-07	3.95665218956824e-06	1.80018450873332e-08	2.0153592873255e-07	9.93623319240051e-09	4.64054021239585e-06	215492	0.00139119668135812	0.0979226544792104	0.852627497763989	0.00387925635020821	0.0434294111263611	0.0021411802802309
3.69301306615928e-08	1.13578251028432e-06	4.72066871107587e-09	1.86671232079721e-07	7.59754014189763e-09	1.37170208187861e-06	729021	0.000411426247809876	0.0269228509232962	0.828009613230896	0.00344146792035972	0.136087299527946	0.00553876839750251
2.04487125714116e-06	1.92221179343456e-05	8.54536943277931e-08	1.03297185158003e-06	5.35289851661668e-08	2.24389437225608e-05	44565	0.00670915111452997	0.0911304597232528	0.856640944066326	0.00380827615525749	0.0460347806185479	0.0023855394366156
9.40802411817192e-07	6.71261527724631e-06	4.03230824970915e-08	3.69923684346128e-07	6.31899807011547e-09	8.06998345397684e-06	123916	0.0024180765363806	0.116580463539063	0.831800376732913	0.00499667474252633	0.045839460075204	0.000783024910292908
2.72374360179079e-07	3.43610742863056e-06	1.48783580785265e-08	2.41334080043655e-07	2.63118433506889e-09	3.96732541126689e-06	252059	0.00118949197726959	0.0686544036457299	0.866101736669316	0.00375022377450389	0.0608304222684344	0.000663213642015986
1.15304747738083e-06	6.01018854852886e-06	2.63245145777762e-08	1.76424641044244e-07	1.10646696715548e-09	7.36709164849887e-06	135739	0.00220769508424568	0.156513252772657	0.815815634620686	0.00357325737669358	0.0239476647586151	0.000150190471348479
1.0835500567139e-08	6.3668402562408e-07	1.97690608590942e-09	1.49355647228525e-07	1.40303688700368e-08	8.12882448375691e-07	1230190	0.000243835101007894	0.0133297263199502	0.783242431788641	0.0024319704403259	0.183735849540077	0.0172600219110062
2.37706739174948e-06	1.4045519866059e-05	4.96874745118252e-08	3.77505712251688e-07	1.31206292204742e-10	1.68499116508642e-05	59347	0.00504226099130889	0.141072988452587	0.833566380470525	0.00294882700523103	0.0224040173072556	7.78676440110668e-06
6.19485759562846e-06	1.76917952131608e-05	6.17705242069465e-08	2.26823548517634e-07	5.38197735931466e-10	2.41757850792498e-05	41364	0.00722658494545403	0.25624225129903	0.731798167263895	0.00255505763326646	0.00938226195236645	2.22618514421442e-05
2.74826454306165e-07	2.77175517061187e-06	1.24158628643421e-08	1.61001441129168e-07	1.19728577994487e-09	3.22119621469149e-06	310444	0.00096589364495181	0.0853181352482393	0.860473869294341	0.00385442613142126	0.0499818795250221	0.00037168980097648
1.95704048864664e-08	9.68753001444388e-07	4.64689990281913e-09	2.95761538089858e-07	1.08025639549701e-08	1.2995344082785e-06	769506	0.000389784590056785	0.0150595511452378	0.74546160168833	0.0035758190573614	0.227590386376652	0.00831264173241886
7.33111713702549e-08	1.61998585715207e-06	5.50752255085393e-09	1.56479437451354e-07	2.87198270059325e-10	1.85557118679459e-06	538918	0.000556516959477005	0.0395086816889502	0.873038915823281	0.0029681009222653	0.0843295253585311	0.000154776206972391
1.87536769967389e-08	8.40491462203161e-07	3.97049210775944e-09	2.28797835741161e-07	6.07515602425807e-09	1.09808862307308e-06	910673	0.000329372512741899	0.0170784730874048	0.765413141109673	0.0036158211863153	0.208360082177024	0.00553248243958335
3.61371213315466e-07	5.25858970667111e-06	3.09561407470308e-08	5.79215189289072e-07	9.75316609362936e-09	6.23988541611631e-06	160259	0.00187022041951346	0.0579131168630309	0.842738184436734	0.00496101108957508	0.0928246515221388	0.00156303608852159
1.00213205194348e-06	6.17338556283323e-06	2.99936606948484e-08	2.37568454122231e-07	2.47071932698935e-09	7.44555044892078e-06	134308	0.00223118065799288	0.134594756803875	0.829137564131079	0.00402840070732392	0.0319074399874178	0.000331838370304438
9.93552993659973e-07	7.65846585247831e-06	2.87819579558991e-08	2.85260093965477e-07	8.48584987944414e-09	8.97454674793911e-06	111426	0.00268875491189779	0.110707874343418	0.853354054257613	0.00320706535541848	0.031785459698116	0.000945546345434416
5.93492037837401e-06	1.45141616949643e-05	6.43227027464358e-08	2.02255859490431e-07	9.14305860141465e-09	2.07248036941766e-05	48251	0.00619821684576505	0.286367990064082	0.700328066269819	0.00310365799819419	0.00975912063993458	0.000441165027970023
9.03129796802616e-07	4.8338659712194e-06	2.94686383281081e-08	2.02796328864551e-07	6.21790708639056e-09	5.97547864230106e-06	167351	0.00179104311326073	0.151139323034185	0.808950422314279	0.00493159462063781	0.0339380894827293	0.00104057054816887
1.20191795715519e-05	3.09172395844513e-05	8.49120298681899e-08	2.8084969227491e-07	6.46932241949056e-09	4.33086502005658e-05	23090	0.0129088333760926	0.277523762940894	0.713881394161931	0.00196062517476198	0.0064848405797519	0.000149377142661584
1.75406889037706e-06	1.43531217049752e-05	5.92705023442115e-08	6.2363929147717e-07	2.95063961285394e-09	1.67930510287865e-05	59548	0.00502528838624627	0.104452066951399	0.854706013836986	0.00352946598224531	0.0371367472419475	0.000175705987422773
1.08354652418385e-06	6.67258125188789e-06	2.57602401295879e-08	2.03966289127059e-07	1.15780806121923e-08	7.99743238594057e-06	125040	0.00239636343544791	0.13548680024963	0.834340439516342	0.00322106382229304	0.0255039716854162	0.00144772472631922
1.13194118864268e-06	6.24253192168692e-06	2.6224233597298e-08	1.85951218542475e-07	1.91144796049404e-10	7.58683970726543e-06	131807	0.00227347228447916	0.149197983919272	0.822810572326822	0.00345654246157128	0.0245097070344588	2.51942578760899e-05
5.98225240320963e-06	1.34744928393298e-05	6.08891320775252e-08	1.76337646168738e-07	8.92060410837638e-09	1.9702892624894e-05	50754	0.00589349086516577	0.303623052569003	0.683883990836205	0.00309036511728199	0.00894983541380826	0.000452756063701299
2.20181461873752e-08	1.67441608485142e-06	4.87734339207976e-09	4.76941936553633e-07	6.71746108788154e-09	2.18497097207239e-06	457672	0.000655277219774764	0.0100770886518879	0.766333331771121	0.00223222342741411	0.218282962405339	0.00307439374423826
8.60657325057765e-08	1.52961866099197e-06	6.1432689861574e-09	1.40381094090958e-07	4.47172856784929e-09	1.76668048514272e-06	566033	0.000529864186080142	0.0487160713154218	0.865815111365997	0.00347729486900464	0.0794603751337739	0.0025311473158023
2.94371908289594e-09	3.00190302080906e-07	8.49182283647105e-10	1.11341974523222e-07	2.79727777127614e-09	4.18122455741947e-07	2391644	0.00012542889608691	0.007040327641988	0.717948289929145	0.00203094158657481	0.266290348662687	0.00669009217960427
2.28015874662695e-07	4.3817268639926e-06	2.23428924571512e-08	5.52077902048764e-07	2.01250581421949e-08	5.2042885913034e-06	192149	0.0015600724599214	0.0438130727499855	0.841945404663888	0.00429316938620336	0.106081338950209	0.00386701424971412
2.15616080747723e-07	3.1140227130769e-06	1.08134307416207e-08	2.00801997509246e-07	7.37401570681582e-10	3.54199162364618e-06	282327	0.00106203501016111	0.0608742491959269	0.879172805572952	0.00305292386052829	0.0566918329701011	0.000208188400491611
4.81739324123489e-07	4.61746488054445e-06	2.02770682042171e-08	2.49896526707149e-07	4.9788691647327e-10	5.36987568649577e-06	186224	0.00160967012041091	0.0897114481318389	0.859883012218793	0.00377607776939979	0.0465367433617862	9.27185181819687e-05
1.17479211635604e-06	7.12424754827352e-06	3.94897555659129e-08	3.07911206852565e-07	3.34399760394973e-09	8.64978462465198e-06	115610	0.00259158264671921	0.135817499201988	0.823632940867607	0.00456540333424796	0.0355975576518998	0.000386598944258022
2.75261633718678e-07	3.86592423262729e-06	1.93231893119463e-08	3.48942858251952e-07	1.14886695294215e-08	4.52094058343929e-06	221193	0.00135536590173024	0.0608859215551277	0.855115027786166	0.0042741524590545	0.0771836859635292	0.00254121223612312
4.58674653466217e-06	2.25583038166699e-05	1.11878942146071e-07	7.0752584850039e-07	7.77050822857487e-09	2.79722256502071e-05	35750	0.00835667232394821	0.163975029803473	0.806453662242027	0.00399964391625889	0.0252938703322362	0.000277793706004847
9.58008578175876e-07	7.78908795395596e-06	3.91908817730127e-08	4.09707589493386e-07	3.74994491020252e-09	9.19974494830844e-06	108699	0.00275613105743866	0.104134254107993	0.846663467054937	0.00425999655351519	0.0445346682756373	0.000407614007917907
2.67703812177275e-06	1.51724777426005e-05	8.14563096654273e-08	5.93619522703931e-07	7.17696776852417e-10	1.85253093935195e-05	53980	0.00554222916219282	0.144507066786654	0.819013459926783	0.00439702829977686	0.0320437035675955	3.87414191907359e-05
5.65101897563964e-07	4.49205087283224e-06	1.53373101815217e-08	1.56757019749889e-07	4.91166372382739e-09	5.23415876405144e-06	191053	0.0015690195384771	0.107964225587715	0.858218306957739	0.00293023404006377	0.0299488469525432	0.00093838646193941
1.92864445806175e-07	2.65216141092185e-06	1.44152794502987e-08	2.54877217521019e-07	2.42408629414878e-09	3.11674243999349e-06	320848	0.00093458719020878	0.0618801359173516	0.850940192198682	0.00462511090596528	0.0817767981885443	0.000777762789457138
1.76116364955363e-06	7.14797093545482e-06	3.17531715481388e-08	1.65701770953935e-07	5.76253198602022e-09	9.11235205949654e-06	109741	0.00272998486853715	0.193272125358481	0.784426555162065	0.00348462958200204	0.0181843030067355	0.000632386890716622
1.31303729784688e-07	3.81030370337214e-06	2.05428221568548e-08	7.66539816705495e-07	2.0647259345708e-09	4.73075479795375e-06	211383	0.00141822316605844	0.0277553446315761	0.805432508364259	0.00434239841932633	0.162033301120797	0.000436447464041865
7.22420423141756e-08	2.57780366290658e-06	8.78713274281766e-09	4.03172769563305e-07	9.2470380013863e-09	3.07125264552826e-06	325600	0.000920952870912206	0.0235220122380228	0.839332988987362	0.00286109081765439	0.13127307196636	0.00301083599060141
1.65588917203899e-08	8.9209642657305e-07	3.30398953196082e-09	2.28867649136397e-07	5.48531188690802e-11	1.14088181008067e-06	876515	0.000342206172391113	0.0145141166894572	0.781935883884391	0.00289599632737348	0.200605923518243	4.8079580535342e-05
4.93541684185653e-07	7.63441806943904e-06	4.07580362117996e-08	8.10700978559325e-07	3.90899239591891e-09	8.98332776079174e-06	111317	0.00269138215285913	0.054939739184375	0.84984298388398	0.00453707549107697	0.0902450628705408	0.000435138570027461
3.31813058323783e-06	1.44718872544005e-05	6.68327345511076e-08	3.74793972657313e-07	5.07383324124245e-09	1.8236718378088e-05	54834	0.00545612637895265	0.181947788765805	0.793557643122293	0.00366473469434113	0.0205516126798141	0.000278220737747357
3.33633994151142e-07	6.68002751903373e-06	2.04825661090514e-08	5.27344686465584e-07	5.11120958732025e-08	7.61260086163271e-06	131361	0.00228118308944592	0.043826544989722	0.877496093707064	0.00269061342914784	0.0692726042059273	0.00671414366813923
1.7251723380648e-07	2.63900479012663e-06	1.13203643857381e-08	2.22653729814194e-07	1.30078413626421e-08	3.05850395949568e-06	326957	0.000917131768383816	0.0564057578774318	0.862841711201111	0.00370127504677311	0.0727982480202209	0.00425300785446327
1.60000942714095e-07	2.49199126292567e-06	9.31617037054506e-09	1.86561751355622e-07	1.43245064402622e-09	2.84930257800996e-06	350963	0.000854426760577898	0.056154423173212	0.874596921421436	0.00326963181883328	0.0654762863008822	0.000502737285636643
6.19637579353e-06	1.48131244698188e-05	6.79325095722346e-08	2.08807604436531e-07	1.25904411828832e-09	2.12874994214758e-05	46976	0.00636596861534211	0.291080491458701	0.695860240629043	0.00319119255048346	0.00980893059829638	5.9144763476453e-05
4.27014757448943e-08	1.87190496793226e-06	9.03942178451878e-09	5.09520183192511e-07	1.31572261135418e-09	2.43448177126554e-06	410765	0.000730078783096166	0.0175402733546435	0.768913117373301	0.00371307844289987	0.209293077979237	0.00054045284991812
2.89404861251184e-07	4.9075153679808e-06	1.87525009261706e-08	4.08879561209927e-07	2.12590792772139e-08	5.6458113706453e-06	177122	0.00169231461050767	0.0512601010292176	0.869231195625278	0.00332148909963092	0.0724217538219301	0.0037654604239433
1.94188467132564e-06	1.06199091617511e-05	3.82744054961951e-08	2.69138214219006e-07	1.50474696959756e-08	1.28842539224879e-05	77614	0.00385784041703097	0.150717665377296	0.824254879300021	0.00297063421184146	0.0208889250272581	0.00116789608358402
1.87023170085195e-07	3.39312707564248e-06	1.45114945490857e-08	3.38522768939943e-07	3.61054684802336e-09	3.93679505606472e-06	254014	0.00118034368732123	0.0475064531990511	0.86190086791927	0.00368611887142318	0.0859894315347813	0.000917128475474288
1.93200358082343e-06	8.53941783395052e-06	3.81471060116778e-08	2.16791710220155e-07	3.58949639262484e-09	1.07299497273984e-05	93197	0.00321382675530468	0.180057095317991	0.795848820441864	0.00355519895067831	0.0202043547013634	0.000334530588103245
6.70342933517103e-08	1.498756555584e-06	8.30833277518973e-09	2.38839865616351e-07	1.21164489004936e-09	1.8141506922173e-06	551222	0.000544097626508422	0.0369507856427182	0.826147773728864	0.0045797368492223	0.131653818307913	0.000667885471282683
7.51183325700287e-09	7.46083503861599e-07	3.172576098416e-09	4.05163170174422e-07	6.322673290541e-09	1.16825375668198e-06	855978	0.000350414922088316	0.00642996713174509	0.638631375755718	0.00271565666300668	0.346810928582115	0.00541207186741549
2.24784250208657e-09	4.9573415038866e-07	3.01577052970595e-09	8.5520998334383e-07	1.00005643685684e-08	1.36620831113285e-06	731953	0.00040977879104831	0.00164531461547227	0.362853999898157	0.00220740168620794	0.625973342699617	0.0073199411005456
9.04698462553561e-07	1.72600702734377e-05	7.21231699847239e-08	1.76970167123141e-06	1.9984460081728e-08	2.00265780372891e-05	49934	0.00599002142841609	0.0451748901319551	0.861858188718	0.00360137262843567	0.0883676516245693	0.000997896897039391
6.73571389950164e-07	4.79072102408191e-06	1.64268019910389e-08	1.50220580881913e-07	1.28410440265643e-09	5.63222390130768e-06	177550	0.00168824523673516	0.119592438396097	0.850591366399621	0.00291657474540828	0.0266716280308095	0.000227992428063503
1.17689444196278e-05	3.57089393353351e-05	1.76536002033993e-07	6.88753535426993e-07	1.36452234066613e-08	4.83568185158305e-05	20680	0.0144026710910852	0.243377144751055	0.738446829864233	0.00365069513363871	0.0142431523943519	0.00028217785672137
1.87790581214442e-07	2.79585602773791e-06	1.33362206326616e-08	2.55291390721698e-07	3.92498331077724e-09	3.25619920361749e-06	307107	0.000976384377783801	0.0576717115481801	0.858625610076878	0.00409564028449047	0.0784016501318717	0.00120538795857967
1.021498325008e-07	1.96306586718921e-06	1.31615228355144e-08	3.25210106520192e-07	1.19936762977043e-08	2.41558100534342e-06	413979	0.000724412663216656	0.0422878935853684	0.812668199843757	0.00544859510254479	0.134630180399997	0.00496513106833241
2.20876937115096e-07	6.03944606563371e-06	2.60167320290886e-08	9.14776749362766e-07	2.21313558375975e-08	7.22324783997826e-06	138442	0.00216463596748939	0.0305786180965045	0.836112258561502	0.00360180525512287	0.126643411610465	0.00306390647640634
2.0988533831211e-08	1.23058138107558e-06	5.98344913748928e-09	4.51081893930976e-07	2.61738467342787e-08	1.73480910470953e-06	576432	0.000520307775778828	0.0120984688022636	0.70934685420712	0.00344905334036227	0.260018173011897	0.0150874506383578
8.85053174306092e-07	6.45446319167109e-06	2.11976242133749e-08	1.98766295441702e-07	9.33896687788093e-10	7.56041418232005e-06	132268	0.00226556255907318	0.117064112224933	0.853718200619853	0.00280376493961737	0.0262903976751055	0.000123524540490387
4.57048961027956e-06	1.34965048837421e-05	4.57742601641081e-08	1.73796728071035e-07	1.99337919522807e-09	1.8288558861452e-05	54679	0.00547159383169027	0.249909773914066	0.737975309371672	0.00250289049623202	0.00950303024900218	0.000108995969027917
2.47034707858747e-10	8.12011803956001e-08	3.71927501220023e-10	1.57187726931457e-07	1.48942664522173e-09	2.40497296181358e-07	4158051	7.21465948418931e-05	0.00102718289054052	0.337638641618518	0.00154649348298516	0.65359457019809	0.00619311180986651
6.32994162441812e-09	7.75592027355516e-07	2.63883538917239e-09	4.15749216970609e-07	1.22157384115561e-08	1.21252575975127e-06	824725	0.000363691796565035	0.00522045950241634	0.639649938253365	0.00217631284774824	0.342878667630033	0.0100746217664373
6.72837951246761e-08	1.57371772876175e-06	5.74087168916124e-09	1.72645215018497e-07	9.66133521547877e-09	1.82904894580956e-06	546732	0.000548564668924167	0.036786219023185	0.860402195560272	0.00313871955275656	0.0943907025637752	0.00528216330001084
3.69355585355006e-07	3.9062229376627e-06	1.71455671595972e-08	2.33145203277172e-07	1.43955641310359e-08	4.54026485758551e-06	220251	0.00136115533600289	0.0813511098890885	0.860351336362348	0.00377633633662401	0.0513505732793653	0.00317064413257409
1.09934796739924e-08	6.08492160011971e-07	3.14922635056152e-09	2.24121057056516e-07	1.98799856284474e-09	8.48743921655886e-07	1178212	0.000254590870817806	0.0129526461321151	0.71693256880687	0.0037104552624276	0.264062046676292	0.00234228312229463
1.91326016383806e-07	2.84530047158645e-06	1.16062104029352e-08	2.21925532883527e-07	1.35060875841191e-08	3.28366431884084e-06	304538	0.000984615860388338	0.0582660094961672	0.866501626022134	0.00353453010904364	0.067584719793121	0.00411311457953379
7.58727645478959e-09	5.12670184131522e-07	2.5473328725693e-09	2.21308069510113e-07	3.10476999150959e-09	7.47217632960503e-07	1338298	0.000224140250469129	0.0101540382883211	0.68610557556077	0.00340909095316271	0.29617618716154	0.00415510803620677
1.70987892685707e-07	4.44289983371937e-06	1.58685663073193e-08	5.30191928378168e-07	8.87232397346158e-09	5.16882054506403e-06	193468	0.00154944853423089	0.0330806401953715	0.859557764674598	0.00307005557050593	0.102575031142158	0.00171650841736694
3.08806927328347e-06	2.01036301909548e-05	9.98795362160166e-08	8.36112772902886e-07	3.05762883246251e-08	2.41582680616818e-05	41394	0.00722136767683224	0.12782660020987	0.832163553265716	0.00413438314207792	0.0346097978037206	0.00126566557861502
4.32545088225729e-06	1.35747056643317e-05	7.67827812474805e-08	3.09831571656411e-07	1.87100895658831e-09	1.82886419084495e-05	54679	0.00547161860991219	0.23651022880266	0.742247878890345	0.00419838616950591	0.0169412017145607	0.000102304422928413
3.44183862255188e-06	2.47714841397372e-05	1.69046658330786e-07	1.56454930175052e-06	2.22643024763296e-08	2.99691830248467e-05	33368	0.00895059244438035	0.114845927554927	0.826565212645262	0.00564068290385608	0.0522052703423178	0.000742906553637809
1.80624442286413e-06	8.65402523613365e-06	3.30028093685364e-08	2.03308209762482e-07	4.24317749643073e-10	1.06970049958784e-05	93484	0.0032039749452214	0.168855153714528	0.809013853828062	0.00308523828690857	0.0190060872029897	3.9666967511613e-05
2.9672015953987e-10	1.24244919692607e-07	4.78221583919371e-10	2.57470609461495e-07	9.2278096513935e-09	3.91718280548954e-07	2552855	0.000117508602522465	0.0007574835647804	0.317179273631268	0.00122083039690972	0.657285151718412	0.0235572606886297
3.42313424870538e-07	3.73938939131383e-06	2.0132646477909e-08	2.82774136805015e-07	2.99520723534716e-09	4.38760480670264e-06	227915	0.00131541840744154	0.0780182901494705	0.852262123881673	0.00458852776511542	0.0644484061948881	0.000682652008852664
3.12079648637173e-10	1.66914226526434e-07	7.83837846997809e-10	5.39059878270089e-07	4.96882642290463e-10	7.07566904934449e-07	1413294	0.000212247618879058	0.000441060267885317	0.235898860393841	0.00110779325818019	0.761850044866117	0.000702241213976077
3.64380332722996e-06	1.0640291604e-05	5.06828019747149e-08	1.90290487195458e-07	4.44763004498948e-09	1.45295158504452e-05	68825	0.00434940026408415	0.250786286668893	0.732322516009646	0.00348826502523565	0.0130968222998035	0.000306109996421747
1.64858505995738e-06	8.61843244041886e-06	3.25204075801208e-08	2.18593274988449e-07	4.96712644250308e-09	1.05230983093873e-05	95029	0.00315196818863639	0.156663466546419	0.819001418311434	0.00309038332855927	0.0207727105232353	0.000472021290352487
3.993507737705e-07	3.73880332478279e-06	1.62058539467805e-08	1.9507857313532e-07	7.562986290505e-10	4.35019482426444e-06	229875	0.00130421006377401	0.0918006640858951	0.859456524551167	0.00372531681946467	0.0448436405760988	0.000173853967374525
2.49163517182296e-06	1.74892843270876e-05	7.21124852988982e-08	6.50871807916104e-07	1.18015380555737e-08	2.07157053301812e-05	48273	0.00619550419472537	0.120277592875047	0.844252418555457	0.00348105382604742	0.0314192443627702	0.000569690380678461
2.64191426373662e-06	1.01085645233662e-05	6.65086958334815e-08	3.27197738510006e-07	7.12754503379379e-10	1.31448979759496e-05	76075	0.00393572994455826	0.200984006765998	0.769010496837719	0.00505965858047496	0.0248916149146732	5.42229011349848e-05
7.02899611035792e-06	3.54641064909561e-05	9.97049995947092e-08	6.46896011093884e-07	3.04526274255153e-08	4.32701562394282e-05	23111	0.0128974337020916	0.162444435639755	0.819597375491816	0.00230424403930987	0.0149501658259423	0.000703779003177405
4.50632280457492e-06	1.8688845212474e-05	7.77934421954148e-08	4.14840381592841e-07	2.0621083989672e-08	2.37084229248268e-05	42179	0.00708737643699309	0.190072651346877	0.788278717303609	0.00328125757002385	0.0174975949648018	0.00086977881468776
4.62566450075109e-06	2.61417036246662e-05	1.0772234308159e-07	7.82841402390509e-07	2.22740823060756e-08	3.16802059531954e-05	31565	0.00945919005509099	0.146011187792942	0.825174674157362	0.00340030438061987	0.0247107422075186	0.000703091461557526
1.81651596719375e-06	1.4487347714145e-05	5.20444113110663e-08	5.33725670235049e-07	3.52119721845649e-08	1.69248457350695e-05	59085	0.00506462799173268	0.107328361843192	0.855981078995966	0.00307503017313928	0.0315350389947207	0.00208048999298134
1.48453592140148e-07	2.2924629848328e-06	1.05700940604285e-08	2.09869909966488e-07	8.19954919347482e-09	2.66955613019334e-06	374594	0.000800547298916432	0.0556098410747394	0.858743129205817	0.00395949496655197	0.078616031928607	0.0030715028242845
3.56859859781473e-07	5.02354793502868e-06	1.52573202816636e-08	2.76163400975005e-07	4.56836706093615e-09	5.67639688312776e-06	176168	0.00170147474598448	0.0628673200850676	0.884988847407838	0.00268785298064934	0.0486511790244722	0.000804800501972463
2.85595832924779e-07	3.67538281333617e-06	1.17580161193508e-08	1.94558255000979e-07	1.93399887092461e-09	4.1692289162522e-06	239853	0.00124998939386778	0.0685008759800855	0.881549775069688	0.00282018962151887	0.0466652848546084	0.000463874474098947
7.16117339713754e-07	4.87733351010532e-06	2.34098098756032e-08	2.05000510594309e-07	9.03663313557232e-10	5.82276483360255e-06	171740	0.00174530970836317	0.12298579114532	0.837631889572246	0.00402039418465052	0.0352067302136732	0.000155194884111117
2.10925183356432e-07	2.70372056828086e-06	1.33920241172426e-08	2.20718631433391e-07	2.33032598599075e-09	3.15108673317392e-06	317351	0.000944880828079864	0.0669372826637426	0.858027974862359	0.00424997001074406	0.070045241570064	0.000739530893090822
3.68240390992001e-07	3.71510138702888e-06	1.75830266961434e-08	2.28083310633557e-07	9.52286673952706e-10	4.32996040202454e-06	230949	0.00129814760936575	0.085044747942689	0.857998928879773	0.00406078233138627	0.0526756111965628	0.000219929649589278
2.02290683298679e-06	1.59018497128433e-05	7.37350274909825e-08	7.45322007851104e-07	3.08865495848154e-08	1.8774700130757e-05	53263	0.00561663033348914	0.107746425716426	0.846982886655679	0.00392736112840432	0.0396982110318826	0.00164511546760828
9.74837015015073e-07	1.07860016582996e-05	4.14543697580621e-08	5.8978643313919e-07	4.38437203989269e-08	1.24359231966109e-05	80412	0.00372384936880177	0.078388793465751	0.86732617175049	0.00333343726096342	0.0474260273093292	0.00352557021346637
8.19011473834731e-08	1.6166721775342e-06	7.33945667230247e-09	1.86274806659441e-07	1.24760345595982e-09	1.89343519170538e-06	528141	0.000567869796167519	0.0432553211972925	0.853830215375947	0.00387626505752858	0.0983792883302584	0.000658910038973201
3.17461265169614e-06	1.14062832426913e-05	3.60558510476821e-08	1.66567910058544e-07	1.435619494579e-08	1.47978758504395e-05	67577	0.00442955605130657	0.214531645202434	0.770805442481974	0.00243655585518453	0.0112562040486099	0.000970152411797918
1.90821153507819e-07	2.56667838714801e-06	7.60006326522989e-09	1.31438179857286e-07	7.70792569751081e-09	2.90424570947586e-06	344323	0.000870895528199522	0.0657042043258306	0.883767643616914	0.00261688025928133	0.0452572519702569	0.00265401982771695
1.31577922639674e-06	6.98796606239475e-06	3.21847805564879e-08	2.19775250546404e-07	1.02949377724013e-09	8.55673481367162e-06	116867	0.00256373941915089	0.15377118200443	0.816662689046954	0.0037613390221074	0.025684476068518	0.000120313857991164
6.77496263768338e-07	7.94732090425821e-06	3.6112631221744e-08	5.44700310100783e-07	1.82550729667645e-08	9.22388518231584e-06	108414	0.00276335320793042	0.0734502056755046	0.861602323443371	0.00391512150335301	0.0590532405092259	0.00197910886854526
2.83950004975186e-06	1.21116949687291e-05	3.15536455054431e-08	1.73053103772056e-07	7.0770994870026e-10	1.51565094777071e-05	65978	0.00453666540529629	0.18734524950671	0.799108461387069	0.00208185437101158	0.0114177412699534	4.66934652560466e-05
1.63849300396825e-05	5.30168687560429e-05	3.49635045436417e-07	1.45479772458571e-06	1.99287607779362e-08	7.12261603265255e-05	14040	0.0211419179441953	0.230040900205322	0.74434545556008	0.00490880097752804	0.0204250477340967	0.000279795522973242
4.20296426162324e-09	4.29266973207426e-07	2.81550463220752e-09	3.69735645982312e-07	4.08161237588865e-09	8.10102700459457e-07	1234411	0.000243001378968266	0.00518818695362883	0.529892040804164	0.0034754909847982	0.456405892453652	0.00503838880375751
1.73450093236281e-07	4.13533762850449e-06	2.98162733505923e-08	9.14063940152529e-07	2.61185412727908e-08	5.27878647651668e-06	189437	0.00158238682645839	0.0328579483197312	0.78338793336329	0.00564831964377297	0.173157968070664	0.00494783060254138
1.81983182220917e-06	8.63909484849831e-06	2.91430293159205e-08	1.77882753149891e-07	1.22864458988817e-08	1.06782388990722e-05	93648	0.00319836307824084	0.170424340512487	0.80903741994843	0.00272919810011487	0.0166584354247166	0.00115060601425102
7.24217670843362e-07	5.5741988954463e-06	1.99963815870039e-08	1.97891777987487e-07	7.67025170461093e-09	6.52397497756877e-06	153281	0.00195528481284368	0.111008652444778	0.854417577414374	0.00306506104878652	0.030333006896546	0.00117570219551476
8.44628384394276e-09	6.2937463029592e-07	2.65093965751468e-09	2.53985017679147e-07	3.51283707622181e-09	8.97969708552745e-07	1113623	0.000269354751020079	0.00940597857978484	0.700886259638179	0.00295214819861484	0.282843636327659	0.00391197725576226
5.30237754795017e-06	1.41989208349421e-05	4.37080071967272e-08	1.50489633489969e-07	8.80168330867363e-09	1.97042977068876e-05	50750	0.00589390991370886	0.269097515010481	0.720600198299829	0.00221819665165986	0.00763740153181736	0.000446688506213394
3.01759472900625e-06	8.8728006549794e-06	4.75282944672422e-08	1.79683301842574e-07	2.22408056621152e-09	1.21198310608617e-05	82509	0.00362936921230539	0.248979933288914	0.732089466463947	0.00392153110291482	0.0148255615891233	0.00018350755510064
9.50413767408951e-07	5.62273728866402e-06	2.61872080579048e-08	1.99197132377997e-07	3.39330513377451e-09	6.80192870164265e-06	147017	0.00203850497120495	0.139727099341607	0.826638669015473	0.0038499680320937	0.0292853896468941	0.00049887396393247
1.16876421544411e-07	2.08272753315157e-06	9.61669197880324e-09	2.20339173516185e-07	1.30953581652136e-09	2.43086935600749e-06	411375	0.000728995846492664	0.0480800916987043	0.856782997409735	0.00395607108832779	0.09064212890407	0.000538710899162499
1.70494949433884e-06	1.31963359799603e-05	3.80398017824509e-08	3.78589620124937e-07	1.26559372383859e-08	1.53305708334449e-05	65229	0.0045886463497673	0.111212394689136	0.860785689151992	0.00248130367719014	0.0246950765394209	0.00082553594226093
1.43015718422242e-07	4.71204958505857e-06	2.73321786580206e-08	1.15800823460306e-06	3.77165176755082e-08	6.0781222344174e-06	164524	0.00182178075114947	0.0235295890583469	0.775247585245418	0.0044968129306864	0.190520721687009	0.00620529107854037
5.46948334589512e-08	1.38592146091035e-06	6.03723419306289e-09	1.96693472855309e-07	4.2459410825714e-09	1.64759294250025e-06	606946	0.000494156154545511	0.0331968121785901	0.841179532371143	0.00366427534212504	0.119382323012882	0.00257705709526051
7.95089720991642e-07	6.18224307605699e-06	2.48688000777261e-08	2.48627963744921e-07	5.04896088493367e-09	7.25587852175622e-06	137819	0.00217440400487146	0.109578697962986	0.852032329030867	0.00342740028008446	0.0342657285398906	0.000695844186171907
3.38929377752654e-07	3.66210252038289e-06	1.05863328399496e-08	1.47071454879308e-07	6.34406825850188e-09	4.16503375411331e-06	240094	0.0012487324123841	0.0813749414198465	0.879249181778244	0.00254171597757035	0.0353109875121812	0.00152317331215782
3.3228587138229e-09	4.87604589090808e-07	2.12195084398442e-09	4.00374642015724e-07	1.34694953421294e-08	9.06893536006469e-07	1102665	0.000272031176990706	0.00366400087981132	0.537664642795878	0.00233980148687407	0.441479210204524	0.0148523446329132
2.5329803854705e-08	8.86814319100883e-07	3.38661434114729e-09	1.52448963286753e-07	2.27749336748416e-09	1.07025719395097e-06	934355	0.00032102579020965	0.0236670250831926	0.82859926017139	0.00316429953499796	0.142441428236488	0.00212798697393151
2.41551608872303e-06	1.11162660370361e-05	4.02036755840035e-08	2.37892806176165e-07	3.86327297740364e-09	1.38137418804967e-05	72392	0.00413557604244841	0.174863270909488	0.804725188381498	0.00291041167062534	0.0172214602121703	0.000279668826218485
1.97778982256534e-08	8.80859017704583e-07	4.36142469744685e-09	2.49756041642691e-07	3.65670603189938e-09	1.15841108830227e-06	863251	0.000347463148458238	0.0170732984390189	0.760402784986752	0.00376500599958759	0.215602253953494	0.00315665662114692
5.74834000191888e-10	1.46083784783394e-07	4.85758536526648e-10	1.58723237568924e-07	5.39325697504794e-10	3.06406940586542e-07	3263634	9.19178715468316e-05	0.00187604758264126	0.476763954836506	0.001585337902584	0.518014498186912	0.00176016149135651
9.72759715368494e-06	3.48744516508688e-05	1.11177849530797e-07	5.12529169337187e-07	9.52909663551344e-09	4.52352849200573e-05	22107	0.0134792230065113	0.215044454144064	0.77095682524165	0.00245776830470456	0.0113302960342344	0.000210656275346864
1.94057749219457e-06	1.00336811670436e-05	4.2759305089895e-08	2.8426721037509e-07	8.08603512708992e-09	1.23093712098303e-05	81239	0.00368602396491025	0.157650416021642	0.815125402915035	0.00347371968567714	0.0230935606319252	0.000656900745720658
7.66862304043065e-07	5.33909623367869e-06	1.47629015683286e-08	1.32154701199061e-07	5.72143602943155e-09	6.25859757651857e-06	159780	0.00187582358816296	0.122529415682553	0.853081887499888	0.00235881943004564	0.0211157051692999	0.000914172218213489
1.1742700335528e-06	1.27094541916145e-05	7.4742294569989e-08	1.04022920351045e-06	1.44456530486687e-08	1.50131413762964e-05	66608	0.00449384853215551	0.078216144384466	0.846555286003028	0.00497845805195683	0.069287910999947	0.000962200560601952
1.94161313878909e-06	1.35533690214561e-05	5.4240597581753e-08	4.86849042634241e-07	2.18869912475288e-08	1.60579587917087e-05	62274	0.00480584112951754	0.12091282360194	0.844028135659071	0.00337780151794632	0.0303182396311553	0.00136299958988747
1.49256764372598e-07	2.65299322449257e-06	1.04432119400945e-08	2.38671759660477e-07	3.81683140743916e-09	3.05518179187318e-06	327313	0.000916136028602188	0.0488536442478226	0.868358547942897	0.00341819657601835	0.0781203135915991	0.00124929764166308
8.65674412867046e-07	6.15021766648206e-06	3.10882542495358e-08	2.839850646335e-07	2.36597197227629e-09	7.33333137020442e-06	136364	0.00219758923500724	0.118046542446495	0.838666269939827	0.00423930853252431	0.0387252464531115	0.0003226326280426
1.77264057881324e-06	1.1029326501344e-05	5.00457965387715e-08	4.00377767726356e-07	1.05407171410161e-09	1.32534447161365e-05	75452	0.00396816570340808	0.13374942264293	0.832185649660987	0.00377605955362226	0.0302093362368565	7.95319056047557e-05
1.34100976188288e-06	8.45944562949222e-06	3.14633853728328e-08	2.55201316360992e-07	1.9825324769516e-08	1.01069454178784e-05	98942	0.00302750677848385	0.132682002963104	0.836993303093147	0.00311304593741808	0.0252500934564819	0.0019615545498491
2.23577081901031e-07	3.05358603693639e-06	1.29184765424085e-08	2.26859312940538e-07	1.2296756116368e-10	3.51706387588153e-06	284328	0.00105456457377839	0.0635692412168638	0.868220238442791	0.00367308556179422	0.0645024716486496	3.49631299013183e-05
5.56812274674826e-08	1.31211031163666e-06	4.20509058794755e-09	1.27407422269369e-07	3.48782111004639e-09	1.5028918730715e-06	665384	0.000450766275067682	0.0370493902223886	0.873057027685605	0.0027979994191821	0.0847748427895766	0.00232073988324805
3.22071130030956e-06	1.39584513486936e-05	3.65993834381306e-08	2.03952868901265e-07	3.49115880264002e-10	1.74200640172228e-05	57405	0.00521243260601167	0.184885158695474	0.801285881320137	0.00210099018017073	0.0117079287825591	2.00410216586368e-05
7.81978202244436e-07	7.12649183483198e-06	2.67934837487516e-08	3.13966139973583e-07	1.22102037718995e-08	8.26143986457065e-06	121044	0.00247537339506965	0.0946539846640978	0.862621038421412	0.00324319781877927	0.0380038038308592	0.00147797526485222
6.47599244682559e-06	1.97207076772185e-05	1.21367088288615e-07	4.75211967182201e-07	4.14220728874061e-09	2.67974213868037e-05	37317	0.00800710511103053	0.241664761446587	0.735918109155456	0.00452905846934891	0.0177334960824334	0.000154574846174581
1.07345722272894e-08	6.63617956053974e-07	2.90277876724892e-09	2.30732874411972e-07	5.37026561946052e-10	9.08525208022431e-07	1100685	0.000272520545753774	0.0118153818215514	0.730434279857197	0.00319504482827432	0.253964196452187	0.000591097040790962
7.01323730606635e-06	2.5166745290417e-05	1.27992305871544e-07	5.90575938975434e-07	4.26217126673964e-09	3.29028130125971e-05	30393	0.00982244781897412	0.213150082437671	0.764881266558629	0.00389001104016672	0.017949101760671	0.000129538202861495
4.4606819602442e-06	2.56850584725573e-05	1.09763207519655e-07	8.12726412936857e-07	5.67992739659788e-08	3.1125029327224e-05	32128	0.0092941936023947	0.14331494802296	0.825221984613247	0.0035265254328178	0.0261116673784463	0.00182487455252929
1.4324754007836e-05	2.91973109677104e-05	1.15096872403222e-07	3.01640290418897e-07	5.66521063713506e-09	4.39444673490056e-05	22756	0.0130971064804053	0.325974004738053	0.664413809725494	0.00261914364529957	0.00686412439644061	0.000128917494713092
8.9610416590421e-08	3.13015369458424e-06	1.00775224310118e-08	4.5263968909233e-07	3.9489779921577e-09	3.68643030069016e-06	271265	0.00110531981222295	0.0243081814333081	0.849101553336903	0.00273368044667088	0.122785364749088	0.00107122003403086
1.23533631428475e-09	3.03560310726198e-07	1.49330897710351e-09	4.71830544016973e-07	3.0506950077807e-09	7.8117019504234e-07	1280131	0.000234323691977734	0.00158139202202638	0.388596893036536	0.00191163076443614	0.604004795640468	0.00390528853653377
3.8666165839065e-06	2.01830572063045e-05	7.70906458471547e-08	5.17424992627392e-07	1.17684152146471e-08	2.46559578439002e-05	40558	0.00736958896339379	0.156822809658684	0.81858743164982	0.00312665386334714	0.0209857996960926	0.000477305132055882
2.67968602284525e-07	3.23479055710443e-06	1.27765321602824e-08	1.98306316316917e-07	1.18004323387423e-08	3.7256424402049e-06	268410	0.0011170704259218	0.0719254750248623	0.868250404868839	0.00342935006924059	0.0532274150028232	0.00316735503423493
3.56064654740175e-07	4.97742830004164e-06	2.55862864772497e-08	4.59894110096198e-07	3.83375072211259e-08	5.85731085857639e-06	170727	0.00175565543458323	0.0607897827752847	0.849780457315765	0.00436826507846784	0.0785162545065902	0.00654524032389221
8.27199631977051e-07	5.66450886379105e-06	3.00496530684985e-08	2.64577288665448e-07	6.15693830949264e-09	6.79249237581154e-06	147221	0.00203567982103936	0.121781459030084	0.833936727549772	0.00442395094553319	0.0389514296118495	0.000906432862761518
1.20254041162015e-06	8.75778387829425e-06	2.06729525739683e-08	1.93583838358083e-07	2.97512959931182e-08	1.02043323768396e-05	97998	0.00305663428458502	0.117846064515648	0.85824173055863	0.00202589956996001	0.0189707499921753	0.00291555536358692
6.29625973669919e-07	5.46482705082434e-06	2.07939177518417e-08	2.32057192303022e-07	3.4542765897816e-09	6.3507584111389e-06	157462	0.00190341976779063	0.0991418556507499	0.860499911512822	0.00327424165834592	0.0365400755752267	0.000543915602855083
4.39451942123854e-07	6.14850802342319e-06	2.48292068853687e-08	4.46686436053427e-07	1.12308444764042e-08	7.07070645296224e-06	141429	0.00211897123914417	0.0621510658160258	0.86957478214179	0.00351155956629575	0.0631742300468845	0.0015883624290044
3.16538032813857e-07	3.25941444517464e-06	1.71028920374414e-08	2.26434277374607e-07	1.28075314422666e-08	3.83229717884281e-06	260940	0.00114903071472228	0.082597465186517	0.850511923545251	0.00446283031803023	0.0590857824452384	0.00334199850496299
8.77385003811423e-06	3.663445352203e-05	1.40451782246155e-07	7.54114452301541e-07	4.79220404192786e-08	4.63507918351112e-05	21575	0.0138093241098289	0.189292344116287	0.790373844148203	0.00303019164690432	0.0162697210219026	0.00103389906670326
3.03077806328418e-06	2.23414172169732e-05	9.76757901710105e-08	9.25889093891676e-07	2.2106485238185e-08	2.64178666495582e-05	37853	0.00789414099328334	0.114724557568878	0.845693466218885	0.00369733830012515	0.0350478373660486	0.000836800546063573
1.73504152896547e-06	1.97751951628933e-05	9.36587743556186e-08	1.37278022299769e-06	8.16199932954462e-08	2.30582956825076e-05	43368	0.00689369715753863	0.0752458704171144	0.857617381404956	0.00406182554188816	0.0595351990407123	0.00353972359532906
8.06351179602601e-07	7.04289117107272e-06	2.86130972706268e-08	3.21338370681893e-07	1.59983485683823e-08	8.21519216719622e-06	121726	0.00246153321994358	0.0981536600960367	0.857300843088665	0.00348294923457551	0.0391151374358615	0.00194741014486122
2.1036505581867e-06	1.53950983301357e-05	5.69277123255893e-08	5.35705003834495e-07	5.88842912646891e-08	1.81502658957471e-05	55096	0.00543033133915027	0.115901914069458	0.848202357946886	0.00313646712684954	0.0295149948166885	0.00324426604011826
7.4756295459665e-06	3.18811335067491e-05	1.17386140544092e-07	6.43733331153412e-07	6.80702513826485e-08	4.01859527757957e-05	24884	0.0119836453441209	0.186025937662205	0.793340242164205	0.00292107396828462	0.0160188644709984	0.00169388173430711
1.35236728332726e-07	3.12401336941297e-06	1.13634784502312e-08	3.37524353376163e-07	7.75804385579396e-09	3.61589597342788e-06	276557	0.00108418260213927	0.0374006136588384	0.863966605336655	0.00314264529005755	0.0933445972606863	0.00214553845376235
7.81503027117065e-06	1.60471078709142e-05	5.91081323309445e-08	1.56052966922079e-07	5.87987502943287e-09	2.40831791163673e-05	41523	0.00719900287536357	0.324501604767763	0.666320164517164	0.00245433262964746	0.00647974946198127	0.000244148623444686
4.10684742261646e-06	2.21086955951252e-05	7.88459291052759e-08	5.45795095688427e-07	5.31770354717864e-09	2.68455017460825e-05	37250	0.00802141400405054	0.152980840569156	0.82355307806275	0.00293702572039957	0.0203309701882578	0.000198085459436594
3.78023092655877e-07	3.63705386565704e-06	1.28496570227632e-08	1.58958047041841e-07	1.14333911270336e-08	4.19831805350456e-06	238191	0.00125870522516247	0.090041556603917	0.866312132455282	0.00306066783388099	0.0378623165315334	0.00272332657538644
7.66641400850156e-09	4.50500184029783e-07	1.77408991313403e-09	1.34039938187939e-07	1.82725696039869e-09	5.95807883099756e-07	1678393	0.000178726444721722	0.0128672584334	0.756116521463272	0.00297762074564058	0.224971743392486	0.00306685596520172
1.51839422507921e-06	7.14626973669486e-06	2.09928237435621e-08	1.27035388014113e-07	1.25789400284448e-08	8.82527111356019e-06	113311	0.00264409123367892	0.172050717257419	0.809750731137822	0.00237871714913169	0.0143945026027496	0.00142533185287838
4.97086349411301e-07	7.14982969103437e-06	2.65096179834828e-08	4.90293594534083e-07	1.67603587677795e-09	8.16539528884002e-06	122468	0.00244663069604545	0.0608771935500403	0.875625666378496	0.00324658109567759	0.0600452981381303	0.00020526083765579
9.87956171536537e-07	5.96065171307247e-06	3.34137717944743e-08	2.5920388860999e-07	7.12923978156850e-09	7.24835478479504e-06	137962	0.00217215177279917	0.136300746979023	0.82234546873674	0.00460984220371867	0.0357603754653022	0.000983566615216406
1.68416268313137e-07	2.47632784571072e-06	1.09327335827232e-08	2.06686941644068e-07	6.55899560058199e-10	2.86301968881071e-06	349282	0.000858538381012797	0.0588246979129567	0.864935667536182	0.00381860230491975	0.0721919386205568	0.000229093625384972
2.07849736096755e-06	1.37717702070939e-05	6.57648346522338e-08	5.6029627350019e-07	9.30118951046337e-09	1.64856298657243e-05	60659	0.00493351974265988	0.126079341699221	0.835380286908365	0.00398922183670804	0.0339869497291768	0.000564199826529024
8.62466957572327e-07	4.63788220225772e-06	1.75153424436096e-08	1.21101942951709e-07	3.27403039690706e-09	5.64224047562227e-06	177235	0.00169124514831209	0.152858950500015	0.821993004781707	0.00310432398606297	0.0214634494000989	0.000580271332115806
6.21193697806153e-06	2.08772836915008e-05	9.49851604995306e-08	4.10466186791895e-07	8.7821792340091e-09	2.76034541960878e-05	36227	0.00824695628068006	0.225042015898936	0.756328666086281	0.00344106066671151	0.0148701022660443	0.000318155082027879
2.53447664618232e-06	1.25105410506145e-05	7.23164527333371e-08	4.58982301683157e-07	4.58670954770416e-09	1.55809031607611e-05	64181	0.00466339979035835	0.162665579782637	0.802940684601717	0.00464135178732506	0.0294580036181123	0.000294380210208567
7.97194621342263e-08	2.74625618336936e-06	9.56512142455653e-09	4.23694153346072e-07	4.96847953382791e-08	3.3089197156125e-06	302213	0.000992185015648239	0.0240922926470792	0.829955520048336	0.00289070822100197	0.128046066317945	0.015015412765638
1.62660849514415e-06	1.62817899730206e-05	6.59734503226894e-08	8.49186509845078e-07	4.53792892137063e-08	1.88689377175462e-05	52997	0.00564474295194883	0.0862056210844114	0.862888532292953	0.00349640511353963	0.0450044683254966	0.00240497318359942
3.75255319347496e-07	4.95977260501683e-06	1.04493148078594e-08	1.77580607221968e-07	4.3419069738817e-09	5.52739975336803e-06	180917	0.00165685041420982	0.0678900271540592	0.89730665888507	0.0018904575883972	0.0321273320450112	0.000785524327462661
6.58970081910442e-08	1.47027083810587e-06	5.16733797235844e-09	1.48237179923087e-07	3.24024718589965e-09	1.69281261137826e-06	590733	0.000507715282231258	0.0389275267375235	0.868537266454319	0.0030525162310501	0.0875685701575644	0.00191412041954336
5.57994492770978e-06	1.46758223136523e-05	6.94312946523146e-08	2.34795025707645e-07	9.91320056333008e-10	2.05609848817784e-05	48636	0.00614937360894541	0.271385099487859	0.713770395632087	0.00337684673431408	0.0114194444992626	4.82136464781674e-05
7.25455212114004e-07	7.39970611839607e-06	2.97990920993602e-08	3.90826456079257e-07	2.45661323395309e-08	8.57035301102822e-06	116681	0.00256781443088439	0.0846470631000261	0.863407389272556	0.00347699704563104	0.0456021421260416	0.002866408455745
3.65102461555318e-08	1.29196107106923e-06	6.02619764469479e-09	2.74184048924103e-07	2.03217730914632e-09	1.61071374110271e-06	620843	0.000483097782151942	0.0226671227939837	0.802104705572788	0.00374132131049507	0.170225187708646	0.00126166261408751
1.88639072925716e-06	8.18819971808276e-06	3.98788519759153e-08	2.22566195460135e-07	6.33520197426460e-09	1.03433706967502e-05	96680	0.00309821784371589	0.182376788434146	0.791637461147496	0.00385549867109034	0.0215177626312922	0.000612489115975998
1.50480906022964e-06	1.4707586907813e-05	5.88419643258773e-08	7.39526474563812e-07	4.08267562542005e-08	1.70515911631865e-05	58646	0.00510245896805839	0.0882503600882975	0.862534573287559	0.00345081956063514	0.0433699393497312	0.00239430771377766
1.47493122236069e-06	1.21921303689389e-05	4.57769968080427e-08	4.86567497433649e-07	1.24744201665947e-08	1.42118805057079e-05	70364	0.00425451823348311	0.103781566539933	0.857882977839717	0.00322103727157411	0.0342366724261599	0.000877745922616265
3.44346463325839e-06	1.59233072458053e-05	6.2563587574509e-08	3.71993632839862e-07	6.67396957993781e-10	1.98019964964361e-05	50500	0.00592304695074086	0.173894820851934	0.804126354060873	0.00315945857205706	0.018785662996497	3.37035186383301e-05
1.3258625050777e-06	7.19867856688683e-06	2.62188920903671e-08	1.83033237424179e-07	6.4912109837777e-09	8.74028441246286e-06	114413	0.00261866208961137	0.151695579057719	0.823620631454757	0.0029997756197706	0.0209413365500086	0.000742677317745154
2.86300835228314e-06	1.76054907124261e-05	7.75364324374991e-08	6.13087490559897e-07	4.24539181968389e-09	2.11633683795263e-05	47251	0.00632896489265733	0.135281317271444	0.831885094882054	0.00366370943637256	0.0289692774593011	0.000200600950829308
2.5914587853278e-06	1.17874595706362e-05	8.30476614016655e-08	4.85703033958074e-07	4.36278038176268e-10	1.49481053293619e-05	66898	0.00447442491623895	0.173363695814847	0.788558771223173	0.00555573161760766	0.0324926151680259	2.91861763456608e-05
9.40572009634879e-08	2.12938367105147e-06	5.30670810723936e-09	1.54472928988694e-07	1.59911556319487e-08	2.39921166474284e-06	416804	0.000719505394644049	0.0392033776534549	0.887534727487126	0.00221185491268781	0.0643848691045986	0.0066651708421327
5.54423452126658e-07	8.99738745858237e-06	3.36757567272581e-08	7.02748147400865e-07	2.63038498855495e-09	1.02908651998257e-05	97174	0.0030825147110074	0.0538753002163558	0.874308163975829	0.00327239314414773	0.0682885387919344	0.000255603871732719
1.91067306470851e-08	8.69654746663635e-07	3.48869052804118e-09	2.04166485544671e-07	6.36649476044228e-09	1.10278314814388e-06	906797	0.000330780406951559	0.0173259182272092	0.788599960134842	0.00316353267994083	0.185137473208862	0.00577311574914606
7.49236228253218e-07	6.55248389042366e-06	2.7739590175057e-08	3.11929482029687e-07	3.58967081069321e-09	7.64497886169231e-06	130805	0.00229087435828268	0.0980037017508986	0.857096403922977	0.00362847179526622	0.0408018763260043	0.000469546204853547
5.11910116103567e-07	5.00665751346624e-06	1.80050253009691e-08	2.26419335389869e-07	4.29936503461057e-09	5.76729135529526e-06	173392	0.00172869647585805	0.0887609251149685	0.86811246476552	0.00312192053284038	0.039259215711719	0.00074547387495225
3.9383741512879e-08	1.5509398559733e-06	3.54780055091452e-09	1.79642069474676e-07	1.64651692312729e-08	1.78997863674304e-06	558666	0.000536849916122351	0.0220023528239084	0.866457187888742	0.00198203513611197	0.100359895803865	0.00919852834737298
6.97335228334537e-08	1.67869380999578e-06	8.95006552018223e-09	2.77024364815028e-07	4.25350228056732e-09	2.03865526544502e-06	490519	0.000611410215612951	0.0342056472300292	0.823431915365713	0.00439018095500738	0.135885830974251	0.00208642547499998
1.37837998530817e-06	6.99974690206247e-06	2.20442003348202e-08	1.4393537745629e-07	1.42091643161235e-10	8.54424855680491e-06	117038	0.00256000310659366	0.161322552374765	0.819234933947193	0.00258000457129299	0.0168458790143289	1.66300924202478e-05
2.82715976892141e-08	1.0160804544136e-06	4.89113389116766e-09	2.26020324032045e-07	1.53121674654985e-08	1.29057567749152e-06	774848	0.000387098011298215	0.0219061913084906	0.787307921677667	0.00378988537942579	0.175131399091108	0.0118646025433089
4.36386818687985e-08	1.29572583800397e-06	7.33395972410538e-09	2.79989036952061e-07	4.03077105475094e-09	1.63071828760368e-06	613227	0.000489096238603159	0.0267604050316532	0.794573684402606	0.00449737994591483	0.171696754172973	0.00247177644685281
2.05731767212245e-06	1.54116471953958e-05	1.01999437519111e-07	9.82515826246687e-07	2.15085536088587e-10	1.85536952168202e-05	53898	0.00555069783391049	0.110884524515491	0.830651092156787	0.00549752684449841	0.0529552638848983	1.15925983247584e-05
2.07195411993022e-07	5.50479320874813e-06	2.14167299009963e-08	7.31680717670713e-07	7.20731589055625e-10	6.46580679990191e-06	154660	0.00193786821506081	0.0320447885940801	0.851369887642117	0.00331230588289789	0.113161549720572	0.000111468160333303
1.93728744981864e-06	1.05902507363133e-05	6.543145072057e-08	4.59904917286292e-07	2.00116938896563e-08	1.30728862480284e-05	76494	0.00391421093725397	0.148191257314031	0.810092777936504	0.00500512660166671	0.0351800595951526	0.0015307785526455
6.90787075293542e-07	7.75237649591586e-06	4.50478695690914e-08	6.50050063828033e-07	8.96883876374627e-09	9.14723034337028e-06	109323	0.00274041982921491	0.0755187143389486	0.847510798887297	0.0049247551311246	0.0710652338933583	0.000980497749271909
1.3155700086868e-06	1.34387646493594e-05	8.8057457700341e-08	1.15668489183057e-06	2.15048746295794e-08	1.60205818822067e-05	62420	0.00479468170338482	0.0821174922583771	0.838843729158502	0.00549652056010165	0.0721999300858881	0.00134232793713091
5.20018137469893e-07	4.33452863002974e-06	1.75204309325946e-08	1.87770870571885e-07	1.20064248382726e-08	5.07184449384239e-06	197167	0.00152040022540934	0.102530378859453	0.85462569589667	0.00345444955062517	0.0370222057872346	0.00236726990601729
1.16391968874207e-06	8.98707603671553e-06	3.95324451434916e-08	3.92485361352308e-07	7.42147279409908e-09	1.05904350047475e-05	94425	0.00317210553349612	0.109902916001118	0.848603105791857	0.00373284431902655	0.037060362598549	0.000700771289448656
3.36289131706251e-06	2.55566904065848e-05	1.00328137144553e-07	9.80489254801495e-07	1.02487225557185e-08	3.00106478381491e-05	33322	0.00896292084100625	0.112056605215555	0.851587428049371	0.00334308468399732	0.0326713791747978	0.000341502876278814
4.98799360444933e-08	2.45370021020973e-06	9.12790616080561e-09	5.77382165366123e-07	1.79638301248797e-09	3.09188660079364e-06	323427	0.000927137356509622	0.0161325244049021	0.793593209265793	0.00295221246421606	0.186741054868545	0.000580998996543687
7.44704893309592e-08	2.3151269458555e-06	6.80658719471616e-09	2.72079339261047e-07	2.54401867438288e-09	2.6710273803166e-06	374388	0.00080098832169051	0.0278808408628638	0.866755227938203	0.00254830304057361	0.101863178665281	0.000952449493079077
1.26749442643204e-06	1.38608188481995e-05	4.52207290370159e-08	6.35902252638435e-07	3.84944048623072e-08	1.58479306611693e-05	63100	0.00474313252295677	0.079978544425214	0.874613799400408	0.00285341537667224	0.0401252545984775	0.0024289861992283
1.72973532122915e-07	3.02859293459792e-06	1.66075360171003e-08	3.73881292753911e-07	1.40956832320274e-09	3.59346486381505e-06	278283	0.00107746051821256	0.0481355846455321	0.84280577364059	0.00462159410109514	0.104044788782761	0.0003922588300213
6.29878362686905e-07	5.26548970841889e-06	2.01967457616436e-08	2.17083543071754e-07	1.58125171083861e-09	6.13422961165003e-06	163020	0.00183858226088596	0.102682553892448	0.858378319979865	0.00329246654270753	0.0353888844753174	0.000257775109662593
2.71325110752586e-06	1.33370512968665e-05	6.73301226415213e-08	4.25551337846134e-07	5.46387389793896e-09	1.6548647738778e-05	60428	0.00495233196753453	0.163956061567978	0.805929977324624	0.00406861779308702	0.0257151728989282	0.000330170415382981
2.05795519126105e-08	8.32377593559007e-07	3.52262422501142e-09	1.83193375869253e-07	4.35934183789168e-09	1.04403248740377e-06	957825	0.000313160864603201	0.0197116010860795	0.797271735891002	0.00337405614050501	0.175467122028746	0.0041754848536679
4.27899313095273e-06	1.16927782872897e-05	4.48842442828995e-08	1.57698770574234e-07	7.80461104403185e-09	1.61821590441436e-05	61796	0.00484292204619607	0.264426589757274	0.722572201607509	0.00277368700681157	0.00974522436369856	0.000482297264706242
2.81530792736361e-06	1.0890502182017e-05	3.40263705348891e-08	1.69238944481854e-07	3.09037641017833e-09	1.39121658008076e-05	71880	0.00416498108018226	0.202363022959386	0.782804226023878	0.00244579967073954	0.0121648165285688	0.000222134817427128
2.93218632368526e-06	1.12878855181072e-05	3.20183203901897e-08	1.58483053904536e-07	2.90311819812326e-09	1.44134763342853e-05	69380	0.00431473871500077	0.203433665528036	0.783148024550936	0.002221415545258	0.0109954774427008	0.000201416933069617
3.33635833464038e-07	3.79422842646927e-06	1.88794654077123e-08	2.76060021709193e-07	7.77608785739335e-10	4.42358135583595e-06	226061	0.0013261971642391	0.0754221086097758	0.857727737156594	0.0042679141376715	0.06240645293999	0.000175787155968874
3.29463780303413e-08	9.32571852372243e-07	4.31996412977014e-09	1.57221016841965e-07	8.49139425799039e-09	1.13555060563231e-06	880630	0.00034060735525332	0.0290135709205102	0.821250807975183	0.00380429027851616	0.13845355377572	0.00747777705007001
2.32097901893403e-06	1.40617618301337e-05	5.73792366141008e-08	4.46996903475431e-07	1.72249217529033e-08	1.69043419109102e-05	59156	0.00505850787541262	0.137300761612971	0.831843197696927	0.00339434903272204	0.0264427273082388	0.00101896434914075
2.79144610162132e-07	5.18576446823947e-06	2.84679011566385e-08	6.80025105793038e-07	5.59496312292714e-09	6.17899704847421e-06	161839	0.00185198779187434	0.045176362437503	0.839256666989346	0.00460720420050501	0.110054285583606	0.000905480789039819
3.02012800883828e-07	3.64213114665834e-06	1.06805200435469e-08	1.65609816417608e-07	2.04601275525942e-09	4.12248029675858e-06	242572	0.00123598218232746	0.0732599743705979	0.88348054677716	0.00259079953685765	0.0401723730609031	0.000496306254481837
4.20051370799492e-06	1.50145654901544e-05	1.03013033607039e-07	4.73445586932533e-07	1.48387057559611e-09	1.97930216892645e-05	50523	0.00592037039947169	0.212221952460812	0.758578741834964	0.00520451274314079	0.0239198235805159	7.49693805671388e-05
2.38889344533914e-06	9.5168334416484e-06	2.58898065394094e-08	1.3261276731674e-07	6.86724702820838e-09	1.20710967078719e-05	82843	0.00361480168620598	0.19790193908241	0.788398409188637	0.00214477666495091	0.0109859750547984	0.000568900009203809
7.14876261985446e-07	5.52780821518945e-06	2.69842630763684e-08	2.68284480533525e-07	1.51514944684655e-08	6.55310471525326e-06	152599	0.00196400666597596	0.10908970526924	0.843540345436982	0.00411778298209684	0.0409400569945199	0.0023121093171605
5.48106567195544e-07	4.02791157838728e-06	1.82568536026393e-08	1.72503568205117e-07	2.34803293144652e-09	4.76912660032203e-06	209682	0.00142971836926709	0.114928080784967	0.844580552362628	0.00382813356252831	0.0361708930506205	0.000492340239256381
1.27504784956159e-07	1.9848310962044e-06	1.07034612184127e-08	2.14229394547992e-07	8.49923724957474e-09	2.34576797417654e-06	426300	0.000703483656916193	0.0543552415924336	0.846132745460965	0.00456288146834728	0.0913259098539764	0.00362322162427779
7.38878801807928e-07	5.44374858342115e-06	2.51188833044335e-08	2.37950666164486e-07	6.42060437055094e-09	6.45211753906855e-06	154988	0.00193376936031653	0.114517256905799	0.843715036258783	0.00389312239777637	0.0368794685967295	0.000995115840911639
5.12578821885433e-06	1.2375527875596e-05	4.02265991296587e-08	1.24874499656388e-07	2.43315911449669e-09	1.76688503523509e-05	56597	0.0052866780038382	0.290103097634325	0.700415003172486	0.00227669589857081	0.00706749432850183	0.000137708966116912
2.55265949480096e-07	3.60300209903329e-06	1.43745924329877e-08	2.60875651848093e-07	1.2983991639909e-09	4.13481669195846e-06	241849	0.00123967853502704	0.0617357354623595	0.871381337421932	0.00347647634801898	0.0630924346308878	0.00031401613680144
3.08759377789189e-07	3.37832137329925e-06	1.55780056884337e-08	2.19155851911568e-07	7.57795028149513e-09	3.92939255896993e-06	254492	0.00117812554827335	0.0785768724187048	0.859756647522347	0.0039644819026474	0.0557734684490314	0.00192852970726896
3.77640643589549e-09	3.4570449805214e-07	1.26856347124908e-09	1.49312661719984e-07	2.85457450751623e-09	5.02916704186785e-07	1988401	0.000150863668122447	0.00750900975142977	0.68739911634302	0.0025224126792534	0.296893422860993	0.00567603836530359
1.24482949613346e-07	4.35716454382292e-06	2.02124862165879e-08	9.09753998839968e-07	1.88993065306507e-08	5.43051328502348e-06	184145	0.00162783205091188	0.0229228699166708	0.802348565436589	0.00372202131837718	0.167526337031332	0.00348020629703128
4.15637053798103e-06	2.46353925384943e-05	1.34765646768358e-07	1.02714515876374e-06	1.41957479173411e-09	2.99550934567991e-05	33383	0.00894640327256846	0.138753382424772	0.822410805495337	0.00449892259433993	0.0342894993883118	4.73900972394364e-05
4.6637923209583e-07	4.2673656603205e-06	1.97590556466054e-08	2.32459937431548e-07	2.83610603737694e-09	4.98879999153186e-06	200449	0.00149552431799749	0.0934852535454371	0.855389205332757	0.00396068306609705	0.0465963634192856	0.000568494636423795
7.02238047645911e-07	5.78148658253264e-06	2.20194207186598e-08	2.33091296539769e-07	5.59320046274151e-09	6.74442854789972e-06	148271	0.00202128982430116	0.10412120799539	0.857224083771048	0.003264831195449	0.0345605702372451	0.000829306800867998
8.35382139921038e-08	1.63470616104582e-06	1.02613590282447e-08	2.58177037275145e-07	4.67294547320608e-09	1.99135571681452e-06	502170	0.000597228897637581	0.0419504226626752	0.820901131446663	0.00515295129925823	0.129648879451904	0.00234661513949962
5.03608579196184e-06	2.07161406568104e-05	1.01340019964259e-07	5.36016188591995e-07	7.06757446393829e-09	2.63966502317924e-05	37884	0.00788782612667893	0.19078503324245	0.784801877317738	0.00383912424775035	0.0203062200652419	0.000267745126820146
3.02890724483047e-06	1.98152118743122e-05	6.6596390052849e-08	5.60226809922073e-07	4.1221744499805e-08	2.35121640636174e-05	42531	0.00702891296530828	0.128822988672378	0.842764273875332	0.00283242282048806	0.0238271053402935	0.00175320929150845
1.76816788453274e-06	1.45907108335606e-05	5.78490163592384e-08	6.13826160398561e-07	2.97486549731656e-09	1.70335287603485e-05	58708	0.00509706778952734	0.103805142751675	0.856587677095167	0.00339618508725581	0.0360363474318638	0.000174647634038204
5.02588055987e-06	1.38786020111084e-05	8.10278823321646e-08	2.87692797575266e-07	6.73594906701546e-09	1.92799391999528e-05	51867	0.00576734217742481	0.260679274335175	0.719846772708824	0.00420270424568366	0.0149218726569413	0.000349376053376348
8.50958682797283e-06	3.21164442064067e-05	1.71125329652797e-07	8.30481410847813e-07	5.32563853863323e-09	4.16329634134188e-05	24019	0.0124124708557504	0.204395414841646	0.771418644584287	0.00411033266965668	0.0199476891087733	0.000127918795636746
1.327618527643e-07	2.21644264937664e-06	9.60798254698029e-09	2.06241393246172e-07	2.27091311630659e-08	2.58776300909715e-06	386434	0.000776028641109594	0.0513037137858382	0.856509132244661	0.00371285257313127	0.0796987175877933	0.00877558380857639
3.68805399837718e-07	3.98733672519497e-06	1.5286432612703e-08	2.12498008438403e-07	3.04751478972021e-10	4.58423131756277e-06	218139	0.00137432729363474	0.0804508704490495	0.869793963039994	0.00333456833954664	0.0463541199642995	6.64782071106403e-05
3.8066931459686e-08	1.23150934672748e-06	5.73222359693573e-09	2.3843752071217e-07	7.09245966415551e-10	1.51445526846269e-06	660303	0.000454233729162756	0.0251357252025855	0.813169838933293	0.00378500687098831	0.157441111452705	0.00046831754042858
3.74792305829787e-07	3.68159979240462e-06	1.56445146927472e-08	1.9759141499394e-07	4.61179258404097e-09	4.27423982050514e-06	233960	0.00128145292361914	0.0876863071725099	0.861346098256491	0.00366018645413732	0.0462284343629993	0.00107897375386296
1.25236206565702e-06	7.40098746213771e-06	3.64571803531271e-08	2.77016830263529e-07	5.56417424994795e-09	8.97238771266133e-06	111453	0.00268810893683613	0.139579575221627	0.824862645167891	0.00406326404081722	0.0308743713641151	0.00062014420554922
9.77218505365773e-06	4.04666947652649e-05	1.58339296163235e-07	8.43162962899297e-07	1.75280808617853e-08	5.1257910158847e-05	19509	0.0152601330608131	0.190647356151938	0.789472193459696	0.00308907046097949	0.0164494213729424	0.000341958554444888
6.143700081668e-06	3.03811328419874e-05	1.58270233707845e-07	1.00642732779357e-06	1.6587003347472e-08	3.77061174885043e-05	26521	0.0112483078659935	0.162936427584757	0.80573484796598	0.00419746832211239	0.0266913539454283	0.000439902181722342
2.3476627496768e-07	2.79513169524696e-06	1.50284277249257e-08	2.30058835817687e-07	2.2926439616531e-10	3.27521449815342e-06	305324	0.000982083398643363	0.0716796640647634	0.853419431558718	0.0045885323643379	0.0702423722010865	6.99998110946841e-05
6.71897547171724e-07	5.04350484531768e-06	1.98656779576687e-08	1.91731543046828e-07	1.84216798683577e-09	5.92884178148073e-06	168667	0.00177707693275997	0.113326948489409	0.850672868530834	0.00335068444897971	0.0323387855695051	0.000310712961271786
1.19099804613163e-06	1.1886642365594e-05	6.83322784933838e-08	8.76939410650499e-07	1.7494465763284e-08	1.40404065666328e-05	71223	0.00420329287229793	0.0848264642821706	0.846602433425451	0.00486683047026403	0.0624582633336668	0.00124600848844789
6.90607250158145e-08	2.60572312929534e-06	1.0758525020203e-08	5.21959438639825e-07	2.36103384622917e-08	3.23111215643348e-06	309491	0.000968865559313192	0.0213736700158512	0.806447750229617	0.00332966622615734	0.161541727234862	0.00730718629351229
1.05946278755014e-07	2.29420928869745e-06	1.13719094572586e-08	3.16626011021493e-07	1.36735568415003e-08	2.74182704477272e-06	364720	0.00082221104016722	0.0386407592546728	0.83674471483216	0.00414756630216305	0.115479935769522	0.00498702384148148
3.26711136789669e-06	1.67298443499322e-05	1.35673730723839e-07	8.93315687550637e-07	2.1955438345462e-08	2.10479005744488e-05	47511	0.00629454246593375	0.155222672035178	0.794846226622785	0.00644595076092961	0.042442032847451	0.00104311773365724
8.23799918102457e-07	6.10059059082263e-06	4.48396556550367e-08	4.26949250978994e-07	1.19001021559823e-08	7.4080795177151e-06	134988	0.00221996431359917	0.111202898960856	0.823505009123371	0.00605280431288713	0.0576329195654584	0.00160636803742797
2.20221070450712e-06	9.79774755525144e-06	4.26954843708988e-08	2.44237631896288e-07	7.23785409008877e-09	1.22941292301158e-05	81340	0.00368146815918657	0.179127017724245	0.796945222541729	0.00347283516967688	0.019866200145188	0.000588724419160882
4.49870288521184e-06	2.07195639646309e-05	8.13259339534238e-08	4.81623882140284e-07	1.09725418835137e-08	2.579218920782e-05	38771	0.00770789717590403	0.174421133815499	0.803327076956652	0.00315312257126148	0.0186732455418813	0.000425421114706577
6.34447222796771e-06	2.94957210602959e-05	1.57304443566032e-07	9.40390053913255e-07	7.44288649143098e-09	3.69453306722344e-05	27067	0.0110226049100678	0.17172595596054	0.798361268490769	0.00425776250215704	0.0254535562898613	0.00020145675667276
3.17415722264986e-07	3.32421002690336e-06	1.26582712856838e-08	1.70448780367031e-07	8.63211321364173e-10	3.82559601214242e-06	261397	0.00114702266498312	0.0829715739083558	0.868939118598078	0.00330883638667191	0.0445548301038655	0.00022564100302916
3.79458642378024e-06	1.97691517820522e-05	5.72029753924803e-08	3.83205005590778e-07	8.58846786643962e-09	2.40127346546821e-05	41645	0.00717802094953646	0.158023918489448	0.823277817639046	0.00238219329098057	0.0159584075325656	0.000357663047959638
9.42460234224673e-07	6.33265238471791e-06	1.67567178906113e-08	1.44768616624817e-07	5.40049041782824e-10	7.4371780024998e-06	134460	0.00222867450637509	0.126722828727226	0.851485924175725	0.00225310163142244	0.0194655306859884	7.26147796383658e-05
3.44760553260196e-06	2.18811231810695e-05	1.22012737050964e-07	9.95775599172053e-07	7.46194217413623e-09	2.64539789920686e-05	37801	0.00790488939915857	0.130324649219523	0.827139206076706	0.00461226407897073	0.0376418080422081	0.000282072582592338
4.97942183753165e-06	2.15824105364158e-05	7.29791314586666e-08	4.06728489971328e-07	3.45223139709627e-09	2.70449922267745e-05	36975	0.00808078091270681	0.184116223653488	0.798018736904986	0.00269843418133496	0.0150389575475147	0.000127647712676307
4.56149250082653e-07	6.85430165640868e-06	3.82961980154385e-08	7.39947138723444e-07	1.53659282904805e-10	8.08884790251312e-06	123627	0.00242372221589082	0.0563923633600444	0.847376751178511	0.00473444407374013	0.0914774449515301	1.89964361744353e-05
1.87377804310871e-06	1.31395627699593e-05	7.54394954345278e-08	6.80214161559773e-07	1.8575551355147e-08	1.57875700214174e-05	63341	0.00472510977233231	0.118686918922085	0.832272651974568	0.00477841082143652	0.0430854248397312	0.00117659344217935
3.14992272673173e-08	1.12182716507232e-06	4.03102540131916e-09	1.84587928931153e-07	9.58926730826857e-09	1.35153461398038e-06	739900	0.000405378470131779	0.0233062675136004	0.830039536884999	0.00298255431982424	0.136576545670205	0.00709509561137129
1.96577074097648e-06	1.59012504350946e-05	5.7059742088151e-08	5.93510227623342e-07	9.02419717664365e-09	1.85266153429592e-05	53976	0.00554261878280826	0.106105227781045	0.858292253643494	0.003079879461622	0.0320355454375479	0.00048709367629167
3.1312797120607e-07	5.15806285833762e-06	2.0377223466274e-08	4.31609416014984e-07	1.63845438200251e-08	5.93956201284497e-06	168363	0.00178028730085789	0.052719033916793	0.868424784046825	0.00343076196901488	0.0726668759550924	0.0027585441122749
1.20132158258194e-05	4.96924827462468e-05	1.58286488428e-07	8.419931716305e-07	4.95448494282469e-08	6.2755523081553e-05	15935	0.0186511221117277	0.191428821495246	0.791842379859853	0.00252227183609482	0.0134170369440838	0.00078948986472253
1.51641636323481e-07	2.40188636665041e-06	9.2064068424963e-09	1.87492992177729e-07	1.17736206671541e-09	2.75140476406083e-06	363451	0.000825081997245292	0.0551142595608765	0.872967292208013	0.00334607505327877	0.0681444601051742	0.000427913072658101
9.20953357511661e-07	5.73992297602294e-06	3.36128281681666e-08	2.69360140836884e-07	1.17484143427209e-08	6.97559771688237e-06	143357	0.0020904984719432	0.132025009883062	0.822857511139318	0.00481863053639356	0.0386146322894994	0.00168421615172666
3.56472773445595e-07	3.51680663298978e-06	2.10057514436121e-08	2.66452466126978e-07	3.42541899742274e-09	4.16416304300339e-06	240144	0.00124847152412388	0.0856049030175558	0.844541051027939	0.00504441138031467	0.0639870397425168	0.000822594831674066
1.68821128133195e-07	4.12363810920727e-06	1.50577458306496e-08	4.72935227573576e-07	2.9643910693152e-08	4.81009612143784e-06	207896	0.00144199163649728	0.03509724626516	0.857288088449805	0.00313044593091178	0.0983213673144238	0.00616285203969911
2.46713797592785e-07	4.82731575277357e-06	2.3729489323821e-08	5.97015723041321e-07	7.98361726537388e-09	5.70275837999687e-06	175354	0.00170936975272373	0.0432621866741127	0.846487862734282	0.0041610546585763	0.104688938801165	0.00139995713186401
1.18603264392758e-07	2.29702752928274e-06	7.19044206323398e-09	1.79055985290231e-07	4.98013491158196e-09	2.60685735594055e-06	383604	0.000781752498327681	0.0454966452700158	0.881148147231086	0.00275827982948445	0.0686865297336639	0.0019103979357494
1.21749341646275e-06	7.01390773468088e-06	3.06113099168363e-08	2.2674473484498e-07	2.07838535609086e-09	8.49083558126154e-06	117774	0.00254401997096265	0.143389116985099	0.826056242351448	0.00360521760477762	0.0267046432209079	0.000244779837767399
3.669856578143e-06	1.3168087298861e-05	6.43394780250163e-08	2.96835582501959e-07	7.74134009623189e-10	1.71998930715406e-05	58140	0.00514672230264868	0.213365080985023	0.76559123036929	0.00374069058205217	0.0172579899925722	4.50080710620284e-05
7.68472425266668e-08	2.37857277894899e-06	8.6253311575418e-09	3.43273437810527e-07	2.13721441868421e-08	2.82869093463056e-06	353520	0.000848248514262462	0.0271670692566147	0.840874041709203	0.00304923067131344	0.121354169028494	0.00755548933437417
9.1783840922177e-07	9.01846041239394e-06	3.83048381946683e-08	4.83952213876149e-07	3.38480834453484e-09	1.04619406820311e-05	95585	0.00313367837079159	0.0877311807739654	0.862025573121785	0.00366135111628561	0.0462583595706447	0.000323535417319697
1.06385757095652e-06	7.28845746217785e-06	3.86600324539749e-08	3.40549565380801e-07	1.53200821344305e-08	8.74684471310358e-06	114327	0.00262062504126714	0.121627581813905	0.833267046716751	0.00441988325184951	0.0389339900902352	0.00175149812725949
1.92036885726275e-09	2.63403559294645e-07	1.39622708488131e-09	2.46236861157541e-07	7.53124526822373e-09	5.20488261662554e-07	1921273	0.000156134328922697	0.00368955267334688	0.506070124335324	0.00268253328215597	0.473088212154884	0.0144695775542897
1.85944315414515e-06	1.35437693607674e-05	3.8881760311745e-08	3.64157823468388e-07	8.87913549438217e-09	1.58151312341871e-05	63231	0.00473333916324881	0.117573678435602	0.856380459966735	0.00245851645085913	0.0230259122150817	0.000561432931722276
8.12120736205331e-07	6.10631856594389e-06	1.85867841428717e-08	1.7969145390186e-07	1.79298714489455e-09	7.11851052733884e-06	140479	0.00213328207172092	0.114085767392822	0.857808461825321	0.00261104961093879	0.0252428444422115	0.000251876728707295
1.31278877502818e-06	1.39639357918221e-05	4.05525728069504e-08	5.54676812315929e-07	6.14966211761935e-10	1.58725689181849e-05	63002	0.0047504890308161	0.0827080217320175	0.879752727097871	0.00255488402765667	0.0349456231801549	3.87439622994725e-05
9.50006572042392e-07	6.9777397528509e-06	3.36842436022624e-08	3.18113060386964e-07	1.58902510084208e-08	8.29543387989094e-06	120548	0.0024855463876734	0.114521625486681	0.841154284860943	0.00406057646772603	0.0383479713048048	0.00191554187984556
1.66825020910943e-06	7.39542110983175e-06	2.78684804222852e-08	1.58845028674734e-07	1.6346262600031e-09	9.2520194542982e-06	108085	0.00277177020829089	0.18031200835126	0.799330475509977	0.00301215108333331	0.0171686872751808	0.000176677780248689
7.38121163765882e-07	5.27623893195765e-06	2.04197821823682e-08	1.87675963989445e-07	8.37150606874058e-09	6.23082734796409e-06	160492	0.00186750806064251	0.118462785525114	0.846795880755973	0.00327721842413758	0.0301205527787201	0.00134356251605591
7.93074325971077e-06	4.08916337988583e-05	1.93862916909908e-07	1.28543667465561e-06	3.46382482010553e-08	5.03363148983356e-05	19866	0.0149878221076248	0.157555102627765	0.812368443765643	0.00385135299040968	0.0255369642623185	0.000688136353863295
7.60934552032311e-09	4.95549638610152e-07	1.81555639745063e-09	1.52022544684325e-07	2.61321272997238e-09	6.59610297942224e-07	1516047	0.000197863577060198	0.0115361229866512	0.751276382670361	0.00275246824240705	0.230473273626242	0.00396175247433944
5.49888328713869e-07	4.47167460706216e-06	2.42416700130688e-08	2.53465199368273e-07	7.35577166946831e-11	5.29934336287407e-06	188703	0.00158854414727128	0.103765370737487	0.843816733671127	0.00457446675052236	0.0478295483066807	1.3880534182784e-05
8.5409202294295e-06	3.76972898493354e-05	1.78254017836098e-07	1.01172157984423e-06	1.47326275482331e-07	4.75755119519276e-05	21019	0.0141716168320077	0.179523453957986	0.792367508045451	0.00374675984603622	0.0212655952261012	0.00309668292442542
2.98694508046967e-06	1.83249228201158e-05	7.84503177171296e-08	6.18874511083837e-07	6.38970048017858e-09	2.20155824298666e-05	45422	0.00658298402887803	0.135674133990548	0.832361482077166	0.0035633996042141	0.0281107489686153	0.000290235359456592
8.75584727324952e-07	5.65054014491807e-06	1.96591444524544e-08	1.63123528928084e-07	1.50806891848417e-10	6.70905835251541e-06	149052	0.00201070008630722	0.130507841983022	0.842225517803035	0.00293023900218182	0.0243139231106738	2.24781010872973e-05
1.45752770352446e-08	6.74613631819332e-07	2.52312385572802e-09	1.50153273462713e-07	5.05321252128502e-09	8.46918518694303e-07	1180751	0.000254043388696501	0.017209774864429	0.796550809704086	0.0029791813498398	0.177293647674873	0.00596658640677213
1.10315474955768e-07	2.06659547900817e-06	7.00728705298911e-09	1.68783555381828e-07	1.23938728469703e-08	2.36509566924572e-06	422816	0.000709277883258363	0.0466431343096365	0.873789380227163	0.00296279222194165	0.071364367021845	0.00524032621941375
1.13478281587371e-05	3.46580689921381e-05	1.265706003051e-07	4.97066635887273e-07	1.53862719239645e-09	4.66310730142599e-05	21445	0.0138922476843375	0.243353357004393	0.743239791662943	0.00271429740135712	0.0106595581820574	3.29957492491313e-05
9.19403898760681e-08	1.92567490163713e-06	7.62416995414668e-09	2.05319916318734e-07	2.21252951645986e-09	2.23277190730254e-06	447874	0.000669608032385249	0.041177690195477	0.8624593024209	0.00341466583720932	0.0919574075825712	0.000990933963842669
2.1656207082409e-09	3.2535612737983e-07	1.45575120249196e-09	2.81209048356961e-07	1.17151464052309e-09	6.11358062288046e-07	1635703	0.000183390656620874	0.00354231152221323	0.532185878374064	0.0023811760935052	0.459974384413151	0.00191624959706693
1.04408297858636e-07	2.35152617342414e-06	9.63185652820023e-09	2.78927993471425e-07	2.8191338317275e-09	2.74731345511413e-06	363992	0.000823855613133695	0.0380037806258619	0.855936612928812	0.00350591830366881	0.101527546102248	0.00102614203940933
3.93901136381145e-07	4.50707645959476e-06	2.38900231291846e-08	3.51472173536734e-07	1.58970438357469e-08	5.29223683647757e-06	188956	0.00158641556249695	0.0744299902956193	0.851639221534651	0.00451416364523199	0.0664127824201208	0.00300384210437712
2.70531363957562e-08	1.19833015645507e-06	4.76170655025586e-09	2.71199490075506e-07	1.59391035901281e-09	1.5029383998356e-06	665363	0.000450780226818659	0.0180001631462177	0.797324864802277	0.0031682646146886	0.180446178037084	0.00106052939973265
2.60769070735015e-08	1.04080980319391e-06	4.92679579854999e-09	2.52837925108896e-07	5.85533442042564e-10	1.3252369646169e-06	754582	0.000397492331797533	0.0196771654954855	0.785376374929888	0.00371767157881401	0.190786954982038	0.000441833013774885
3.51806725081422e-07	3.63699117877052e-06	1.90463521843874e-08	2.53169029653906e-07	3.63453796167931e-09	4.26464782365191e-06	234486	0.00127857899567008	0.082493734448666	0.852823334813162	0.00446610200231671	0.0593645806459845	0.000852248089870872
1.8119238622008e-08	1.03378204893326e-06	3.36656877480909e-09	2.46971277980569e-07	3.50861258177794e-09	1.30574774689242e-06	765845	0.000391647865773059	0.0138765229847268	0.791716509864619	0.0025782688753025	0.189141645902389	0.00268705237296267
4.21156430700764e-08	1.3881767345441e-06	6.24962263032472e-09	2.64861785769534e-07	3.26192864891775e-09	1.70466571466296e-06	586625	0.000511269407524551	0.0247061008547376	0.81433956382385	0.00366618661745091	0.155374618901104	0.00191352980285797
4.56712613605714e-07	3.87214944096656e-06	1.66094410429451e-08	1.81060093795179e-07	2.76396769171699e-08	4.55417126632757e-06	219579	0.00136532159021141	0.100284461628076	0.85024238539211	0.00364708309627072	0.0397569795264164	0.0060690903571262
8.56149647029061e-08	2.88794854941137e-06	6.39063466026523e-09	2.77185410288448e-07	2.50004501998559e-08	3.28214000926284e-06	304679	0.00098415901616733	0.0260851043713199	0.879898036421667	0.00194709386017343	0.0844526465983099	0.00761711874852984
6.47381323961207e-07	1.01314841255452e-05	5.26721048032559e-08	1.06000117198114e-06	4.26923103563951e-09	1.18958079573265e-05	84063	0.0035624031456335	0.0544209629378299	0.851685245919373	0.00442778708198763	0.0891071187248196	0.000358885335990158
3.8803826372167e-09	3.74889268116366e-07	2.1625914164869e-09	2.68635224167407e-07	1.65177992024428e-09	6.51219246257721e-07	1535581	0.00019534675484334	0.00595864243803542	0.575672893991838	0.00332083461739559	0.412511186840898	0.00253644211183307
9.31290274458636e-08	1.89158226610338e-06	1.09933968274875e-08	2.87099922868429e-07	6.03891983262154e-09	2.28884353307778e-06	436902	0.000686418152933355	0.0406882454392302	0.826435813006314	0.00480303553677381	0.12543449070211	0.00263841531557252
1.22077290388787e-07	2.93682324204042e-06	1.18178739732307e-08	3.65558765789133e-07	3.46741054198656e-08	3.47095127761144e-06	288105	0.00104074523903341	0.0351711333939541	0.846114798840224	0.00340479396799924	0.105319474850334	0.00998979894748822
3.46477747222611e-06	2.22476217650171e-05	1.06225923940835e-07	8.77091323169438e-07	1.53660784887803e-08	2.67110825628422e-05	37438	0.00798140984081841	0.129713105564878	0.832898543616713	0.00397684832469521	0.0328362327174848	0.000575269776229737
5.61346687565099e-07	4.98549806615272e-06	1.70097577996814e-08	1.94240196263449e-07	3.86454170876377e-09	5.76195924948971e-06	173552	0.00172709959891226	0.0974228839981491	0.865243548293793	0.00295207880916336	0.0337107896555587	0.000670699243335679
1.41898314957501e-06	7.17291885027514e-06	4.21026825011902e-08	2.73645617777158e-07	1.88931684610652e-09	8.9095396169746e-06	112239	0.00266930484546846	0.159265597390862	0.805082996276168	0.00472557329684864	0.0307137775397287	0.000212055496392536
3.15776891140798e-08	1.070526724703e-06	3.62350133254913e-09	1.57944950409102e-07	1.15884786513303e-08	1.27526134421006e-06	784153	0.000382505473331407	0.0247617394328219	0.839456735329902	0.00284137941528654	0.123853005602501	0.00908714021948856
6.06547484752898e-06	1.40467883699799e-05	4.87653770633869e-08	1.45205258644837e-07	5.94973362054143e-09	2.03121835868376e-05	49232	0.00607518792740436	0.298612644061539	0.691544969054054	0.00240079442246608	0.00714867793627714	0.000292914525664137
2.15073970447962e-06	2.1383042260125e-05	8.94263529015003e-08	1.14336107221558e-06	1.12320124403211e-07	2.48788895141249e-05	40195	0.0074359750142543	0.0864483803932865	0.859485398172006	0.00359446722293327	0.0459570782516816	0.00451467596009225
3.09277318820614e-06	1.17580711892508e-05	5.32276261305138e-08	2.60188940620775e-07	7.04153180693344e-09	1.51713024760152e-05	65914	0.00454108322870717	0.203856800897327	0.775020550004823	0.00350844142845766	0.0171500727134085	0.00046413495598454
1.13582513435599e-09	2.06785848855291e-07	9.80536617711076e-10	2.29527040019621e-07	3.73115055377949e-10	4.38802365682357e-07	2278930	0.000131632074327204	0.00258846629641508	0.471250533332313	0.00223457459302048	0.523076122579002	0.000850303199249482
5.46274747587042e-08	2.87363511978405e-06	1.19280835648256e-08	8.0686499906054e-07	4.89683292793015e-08	3.79602400644742e-06	263434	0.0011381611661101	0.0143907084533505	0.757011840521365	0.00314225714710081	0.212555294089318	0.0128998997888661
1.34335395817152e-08	1.22379811399093e-06	6.44427022269649e-09	7.54893319617246e-07	5.88040101887767e-09	2.00444964443147e-06	498890	0.000601154730037412	0.00670185934529944	0.610540712454787	0.003214982347199	0.376608772245491	0.00293367360722377
3.91725274755761e-06	1.52166068307788e-05	6.31578575107746e-08	3.15452228666948e-07	3.75416316624289e-09	1.95162238276804e-05	51239	0.00583781761469027	0.200717760881676	0.779690116547889	0.00323617202120813	0.0161635894039878	0.000192361145239494
2.23114027923996e-08	1.27930963430474e-06	6.89826353421367e-09	5.08586264068992e-07	3.19497006635603e-09	1.8203005347667e-06	549360	0.000545941577090758	0.0122569885391256	0.702801328610664	0.00378962891152354	0.279396865712713	0.00175518822597363
8.6363526740468e-09	5.7246340914388e-07	2.70709756280508e-09	2.30718325561197e-07	2.73231763600042e-09	8.1725750257793e-07	1223605	0.000245147297442183	0.0105674804413598	0.70046883306439	0.00331241689952787	0.282307993298841	0.00334327629588189
2.62899538024741e-09	3.15652935918961e-07	1.6000239293527e-09	2.47005879431236e-07	9.93206093692199e-09	5.7681989559672e-07	1733643	0.000173031046992178	0.00455774046685355	0.547229626315886	0.00277387091112293	0.428220110500365	0.0172186518057726
2.16452944161738e-07	5.01727719883578e-06	2.51464060895644e-08	7.4950601508232e-07	5.22510897547469e-08	6.06063365392415e-06	164999	0.00181654368958373	0.0357145731818963	0.827846968705522	0.00414913811417764	0.123667929441178	0.00862139055722585
1.40018134569709e-06	1.58528884507346e-05	6.8950942925635e-08	1.00389022862457e-06	3.5753704944727e-08	1.83616646729266e-05	54461	0.00549340573406232	0.0762556865424947	0.863368803053511	0.00375515750635071	0.0546731598962678	0.00194719300137553
1.14048858209324e-06	1.09301505105715e-05	6.50025999901905e-08	8.0104235482033e-07	6.6358396875191e-09	1.29433198871628e-05	77260	0.00387549191786785	0.0881140690360575	0.844462673089928	0.00502209638306629	0.0618884769752777	0.000512684515670552
1.03071717402828e-08	6.90976361349271e-07	4.12385526284324e-09	3.55460617404451e-07	7.15828977367426e-11	1.06093958865458e-06	942561	0.000318231399073499	0.00971513538612855	0.651287188015599	0.0038869840535151	0.33504322131595	6.74712288072117e-05
1.58302740325313e-07	2.79733526814989e-06	1.46333985025926e-08	3.32481157606115e-07	2.77684278022159e-09	3.30552940736413e-06	302523	0.000991168928469621	0.0478902834664375	0.846259380393932	0.00442694549018137	0.100583330726209	0.000840059923241123
1.0759746688327e-06	6.89384733469017e-06	2.21142188728422e-08	1.82177508642997e-07	1.43259917420871e-08	8.18843972278079e-06	122123	0.00245352714443092	0.131401671778723	0.841899991705504	0.00270066332799874	0.0222481345421848	0.00174953864558974
3.39999226493729e-07	4.99485568069827e-06	1.48485668779795e-08	2.80482450574452e-07	1.58736766696318e-08	5.64605960131406e-06	177115	0.00169238895410218	0.0602188518191693	0.884662230546728	0.00262989906704557	0.0496775575144784	0.00281146105257858
1.40323027569658e-06	1.03865659887618e-05	5.10419826036586e-08	4.85789540822965e-07	9.84526516008594e-09	1.23364730530451e-05	81060	0.00369412461534391	0.113746471107494	0.841939664935111	0.00413748584252445	0.0393783165361881	0.00079806157868239
1.63552029634372e-07	2.74162194249997e-06	1.10321718400668e-08	2.37780889571731e-07	4.91907215705106e-09	3.15890610570319e-06	316565	0.00094722442795947	0.0517748942708648	0.867902321487225	0.00349240258206757	0.075273174198636	0.00155720746120628
4.27058131972575e-06	1.23626030054848e-05	4.067166432525e-08	1.51382197371467e-07	1.22663980314138e-08	1.68375045849387e-05	59391	0.00503855757016058	0.253635050145484	0.734230119618989	0.0024155399109219	0.00899077393611402	0.00072851638849062
8.16403084250962e-07	6.95625965262849e-06	3.31419653027055e-08	3.63094278980387e-07	1.73773494655623e-08	8.18627633062811e-06	122156	0.00245287971363706	0.0997282587684555	0.849746499101473	0.00404847869338448	0.0443540218184313	0.00212274161825527
1.5449833989745e-06	8.42451634662565e-06	3.74143569109637e-08	2.62315362333681e-07	7.1044976044103e-09	1.02763339624492e-05	97311	0.00307816872343991	0.150343829289709	0.819797836213742	0.00364082726852588	0.0255261616927017	0.000691345535321338
1.70340212759041e-08	7.70724689975928e-07	2.86494461599297e-09	1.66670150485931e-07	2.42335194581322e-09	9.59717158299569e-07	1041974	0.000287873842018116	0.0177490014934036	0.803074826068028	0.00298519682722886	0.173665906714888	0.00252506889645167
1.36387620738226e-08	7.16505206498687e-07	2.40582476717715e-09	1.62505889632356e-07	4.43868561454939e-11	8.95100069828189e-07	1117194	0.00026849409014007	0.0152371366437727	0.800474975536777	0.00268777184615676	0.181550527265123	4.95887081698181e-05
2.47486188999966e-06	1.26906440867426e-05	4.30106632979625e-08	2.83583792816559e-07	3.82907661533377e-09	1.54959295094722e-05	64533	0.00463802585711159	0.159710450959838	0.818966302020492	0.00277561041250681	0.018300534514126	0.000247102093036315
4.2516012095676e-08	1.27529300114773e-06	4.38802482694244e-09	1.6923395542143e-07	2.40983640212884e-09	1.49384082989391e-06	669415	0.000448052178346758	0.0284608716302764	0.853700726092954	0.00293741122824584	0.113287809540893	0.00161318150763089
2.79980277538748e-07	4.12023572262545e-06	1.93014033594173e-08	3.65219643849493e-07	2.22711910573906e-10	4.78495975928368e-06	208988	0.00143446153728444	0.0585125667975652	0.861080537747773	0.00403376503260433	0.0763265862666663	4.65441553906081e-05
7.44605206257012e-07	5.43897233224155e-06	1.69487361114212e-08	1.59180445779279e-07	1.77179758125682e-09	6.36147851797052e-06	157196	0.00190662969361965	0.117049079731006	0.854985569294467	0.00266427624703012	0.0250225549500184	0.000278519777478093
7.46923979600649e-07	4.77926515863997e-06	2.19174101982929e-08	1.80314894789122e-07	3.1632581501771e-09	5.73158470137821e-06	174472	0.00171800287872204	0.130317184254652	0.833847078538463	0.00382397039217141	0.0314598674160331	0.00055189939868052
3.49839071452711e-07	3.44176946593258e-06	1.72588617229548e-08	2.1831554868458e-07	3.12550816261603e-09	4.03030845595544e-06	248120	0.00120836431249982	0.0868020587694141	0.853971725376702	0.00428226819648307	0.0541684466760808	0.000775500981320071
1.57726343837745e-06	1.33123458379897e-05	8.76653784346083e-08	9.51417736760327e-07	2.91032324200312e-09	1.59316027148041e-05	62768	0.00476811516219855	0.0990021824302594	0.835593635888215	0.00550260887143183	0.0597188966980857	0.000182676112008415
5.3683025110549e-06	1.21473862455425e-05	3.33420305451811e-08	9.7005028952037e-08	6.16323426341803e-09	1.7652199050358e-05	56650	0.00528170892209423	0.304115226422513	0.688151442825256	0.00188883155294495	0.00549535095742474	0.000349148241861289
2.40967254911851e-07	3.30166709945619e-06	2.11586794918009e-08	3.72758650914636e-07	9.21869039264581e-10	3.93747355381374e-06	253970	0.00118054699715942	0.0611984440323304	0.838524260374593	0.00537366897900994	0.0946694995712646	0.000234127042801769
2.09896878042751e-09	2.76092665146355e-07	1.2986921870457e-09	2.19641923013838e-07	5.18954579001801e-09	5.04321794917685e-07	1982861	0.000151285131860801	0.00416196325754691	0.547453367926364	0.00257512604082018	0.435519395011846	0.0102901477634236
1.77225749694278e-07	3.28565217388715e-06	1.02753117824051e-08	2.44940467809674e-07	3.08038696151928e-08	3.7488975727887e-06	266745	0.00112403917416448	0.047274097585559	0.876431566905426	0.00274088891011274	0.0653366657941176	0.00821678080478433
7.92153300810106e-07	1.07242217223808e-05	5.34183837992108e-08	9.29938737767667e-07	1.65660142820885e-08	1.25162981590398e-05	79896	0.00374787207631733	0.0632897435603176	0.85682056995704	0.0042679059830985	0.0742982250783171	0.00132355542122682
9.96710187798675e-06	1.77806443014683e-05	7.06637008318134e-08	1.62081381139836e-07	5.42745165806822e-09	2.79859187130848e-05	35732	0.00836074601990522	0.356147031661557	0.635342526495476	0.00252497341810597	0.00579153333508593	0.000193935089775367
1.9559350065424e-07	3.66277115584271e-06	1.26514819199745e-08	3.04628724535734e-07	1.66953695151907e-09	4.17731439990417e-06	239388	0.0012524120141314	0.0468227865871735	0.876824391270795	0.00302861616551169	0.0729245384409472	0.000399667535571986
5.52610650335355e-06	2.16424826539965e-05	6.99498613231589e-08	3.522538619947e-07	1.61185048758399e-08	2.76069113855438e-05	36223	0.00824798491202372	0.200171124765781	0.783951610948029	0.00253378077490363	0.0127596259166883	0.000583857594597862
1.90242222834367e-08	8.20684096477708e-07	4.02221421634628e-09	2.23097154591125e-07	2.95947607822642e-09	1.06978716364684e-06	934765	0.000320884826210177	0.0177831842911484	0.767147077816903	0.00375982658329418	0.208543495540365	0.00276641576828959
3.30050165980452e-07	3.30812301590413e-06	1.22453529229915e-08	1.57809000779813e-07	5.08037432782433e-09	3.81330790991521e-06	262240	0.00114334044184772	0.0865521939946861	0.867520560640404	0.00321121535744638	0.0413837551301547	0.00133227487730916
5.8988791506844e-08	1.45571874837287e-06	5.02465175504048e-09	1.59431423043004e-07	5.29578893268862e-09	1.68445940361044e-06	593662	0.000505210584834326	0.0350194201061826	0.864205302456504	0.00298294618693138	0.0946484211500029	0.00314391010037862
4.08997659545411e-06	3.04712886446224e-05	1.0496615311574e-07	1.00568442456816e-06	7.64059727919811e-08	3.57483217905524e-05	27973	0.010667383804591	0.114410310487219	0.852383751694755	0.00293625400741134	0.0281323534699171	0.00213733034069794
1.45889226678574e-07	1.8716464129611e-06	7.67950429377609e-09	1.26674324399089e-07	1.89713470845432e-10	2.15207918180339e-06	464667	0.00064541607862989	0.0677898972826466	0.869692169687135	0.00356841158945688	0.0588613678670219	8.81535737390747e-05
2.23402235707599e-08	7.88276758950034e-07	2.47786333426894e-09	1.12415201423217e-07	8.76774355920704e-10	9.26386821634201e-07	1079463	0.000277877560078243	0.0241154375786029	0.850915341778576	0.0026747609922795	0.121348014455678	0.000946445194863656
4.58429190550959e-07	4.81848197593969e-06	2.10035962201695e-08	2.83855917049803e-07	1.89584508255175e-09	5.58366652484318e-06	179094	0.0016737024293586	0.0821018211799162	0.862960199091586	0.00376161365058588	0.0508368319968348	0.00033953408107677
2.16063510553826e-06	9.81679964619195e-06	4.09429011669446e-08	2.39183288531278e-07	4.56500740946566e-09	1.22621259488379e-05	81552	0.00367190235716763	0.176203956357423	0.800578927924183	0.00333897248631872	0.0195058580811548	0.000372285150920204
2.91556467508417e-07	4.55334179106454e-06	2.93070626987187e-08	5.88511444918244e-07	1.1035802365942e-09	5.46382034642652e-06	183022	0.00163780790833035	0.0533612836847945	0.833362281767289	0.00536384083672998	0.107710614113282	0.000201979597904599
1.55896087724126e-06	8.1131729509626e-06	4.62582918571213e-08	3.09533555430566e-07	2.48978833049233e-09	1.0030415463822e-05	99697	0.00300461680750919	0.155423360364699	0.8088571186533	0.00461180217548983	0.030859494957811	0.000248223848700242
7.5918239254304e-07	4.59635695882e-06	1.84497523645178e-08	1.43619908364285e-07	2.82614348827325e-10	5.51789162644067e-06	181229	0.00165400268240423	0.137585593182944	0.83299152466046	0.00334362354565104	0.0260280407966126	5.12178143320344e-05
6.76329456157951e-07	9.04645488288086e-06	4.78091608903408e-08	8.22295241540635e-07	1.40245347529439e-08	1.06069132762227e-05	94278	0.00317703337375874	0.0637630796580625	0.852882893193827	0.00450735851659252	0.0775244616531329	0.00132220697838479
3.24889605556344e-06	1.81628231423113e-05	8.34410162176005e-08	5.99812343444917e-07	2.99557321909261e-08	2.21249282897282e-05	45198	0.00661557202491492	0.1468432355133	0.820921220826901	0.00377135758927359	0.0271102502837664	0.00135393578675839
1.1157281304929e-06	1.24291221714983e-05	5.05104149709096e-08	7.23547703270292e-07	6.72375744372207e-08	1.43861459946697e-05	69511	0.00430657483907593	0.0775557352821459	0.863964690480936	0.00351104562609226	0.0502947560478241	0.00467377256300148
1.14681783409606e-06	6.95972606931834e-06	3.78209942098963e-08	2.95116371706999e-07	1.82119381519263e-09	8.44130246314649e-06	118465	0.00252919760388104	0.135857924663036	0.824484858788499	0.00448046902418405	0.0349609995608421	0.000215747963438546
1.11148879700597e-06	5.98042425003398e-06	3.27861631194958e-08	2.2681710909989e-07	7.52293749510515e-09	7.35903925675445e-06	135887	0.00220528467922609	0.151037215351963	0.81266372435028	0.00445522329418249	0.0308215653139379	0.0010222716896367
2.04413154668452e-07	2.688850213416e-06	1.34527972469109e-08	2.27525499995522e-07	1.69301391307786e-08	3.15117180445766e-06	317342	0.000944906325435202	0.0648689336389998	0.853285818822173	0.00426914115818137	0.0722034576704651	0.00537264871018113
2.75681978645376e-07	5.50866309211707e-06	1.86126381821898e-08	4.78231043912185e-07	1.07092463807974e-08	6.29189799923762e-06	158935	0.00188579498803265	0.0438153922200869	0.875516909648654	0.00295819134137984	0.0760074374966237	0.00170206929325539
1.83180960824399e-09	3.41178386903024e-07	8.75372744668849e-10	2.09636130419062e-07	4.50097652245154e-09	5.5802267619745e-07	1792042	0.000167392837811753	0.00328267951533178	0.611405954374337	0.0015687046100598	0.375676723117404	0.00806593838286766
1.32007847170978e-07	2.19540294545273e-06	1.01445129621276e-08	2.16923148954187e-07	2.4401707432973e-09	2.55691862528332e-06	391096	0.00076678244022732	0.0516277076108945	0.858612755112404	0.00396747587577351	0.0848377210010548	0.000954340399873664
2.21929687399505e-07	4.81319750790289e-06	1.36793111983526e-08	3.81480284208844e-07	5.95407136850278e-08	5.48982750439462e-06	182155	0.00164559728958136	0.0404256212461775	0.876748404945313	0.00249175610479606	0.0694885738948024	0.0108456438089112
7.75043601809686e-08	1.77690190878981e-06	5.02783967178114e-09	1.48211126961756e-07	6.43051219603961e-10	2.00828828682392e-06	497936	0.000602305632115385	0.0385922482790261	0.884784281443953	0.00250354478725392	0.0737997268291347	0.000320198660632004
1.6929588447542e-06	8.73484727646155e-06	2.90285598925739e-08	1.92574307148823e-07	8.15619346326958e-09	1.06575651817204e-05	93830	0.00319218071451488	0.158850433085591	0.81959126006035	0.00272375156967024	0.0180692591474009	0.000765296136988106
2.5474347498151e-06	1.02651875099516e-05	4.64240432491807e-08	2.40529897789717e-07	2.66422031214515e-09	1.31022404211178e-05	76323	0.00392298279584469	0.194427416070707	0.783468107744881	0.00354321411888885	0.0183579212454413	0.00020334082008227
2.13641786383912e-09	5.66679089129402e-07	1.78928960649912e-09	6.10296665321057e-07	1.49203090697802e-08	1.19582177099058e-06	836245	0.000358682403863941	0.00178656879784802	0.473882565844227	0.00149628452157794	0.510357546689845	0.0124770341465022
1.49877000072693e-06	7.68915920523262e-06	4.13242308133113e-08	2.72590094659189e-07	1.02674565928945e-08	9.51211098802494e-06	105129	0.00284957908854366	0.157564393709637	0.808354655965717	0.00434438063909635	0.0286571608554989	0.0010794088300505
3.60514344514275e-07	7.28113375751757e-06	3.36121681063449e-08	8.72932779083072e-07	2.42089203166851e-09	8.55061394125294e-06	116951	0.00256190784776567	0.042162392898474	0.851533446316564	0.00393096546485171	0.102090070383316	0.000283124936794161
1.51499600241575e-06	9.6769017591651e-06	3.83697589928478e-08	3.15126593924422e-07	1.25835160246438e-08	1.15579776305228e-05	86520	0.00346140879182666	0.13107794900164	0.837248701157714	0.00331976408152231	0.0272648558422733	0.00108872991685092
7.13350614815776e-06	1.32366327930531e-05	5.13375746239885e-08	1.22479920978703e-07	1.96562710577959e-10	2.05441529995242e-05	48676	0.00614435498010235	0.347228048210261	0.64430170440026	0.00249888981186898	0.00596178975991564	9.56781769404226e-06
9.68196686181996e-08	2.45212777635563e-06	1.09473754448785e-08	3.56500970470276e-07	7.83678976938346e-10	2.91717946986592e-06	342797	0.000874772280898717	0.0331894796389232	0.840581733721146	0.00375272606912377	0.122207417868144	0.000268642702663188
2.78355419560509e-06	1.61380382861191e-05	5.40809979968514e-08	4.03162952939253e-07	5.95151722412083e-10	1.93794315843827e-05	51601	0.00579701788152065	0.143634460251573	0.832740538124155	0.00279063902165395	0.0208036521186798	3.07104839386362e-05
1.07998979330214e-09	2.05821596661999e-07	8.39081494055896e-10	2.05606493245889e-07	3.46171788893233e-09	4.16808879084178e-07	2399181	0.00012503487227089	0.00259109113912141	0.493803292084935	0.00201310849207326	0.493287220026724	0.00830528825714676
6.39302449901987e-07	5.59536610735591e-06	3.60200827308519e-08	4.05352034497823e-07	5.7788130153305e-10	6.6766185557881e-06	149776	0.00200098760303147	0.095752429850551	0.83805388320487	0.00539495890470264	0.0607121750495114	8.65529903654706e-05
6.75900557693754e-07	5.51410904370653e-06	3.31981671794617e-08	3.48233451653323e-07	8.87966140344643e-11	6.5715300168471e-06	152172	0.00196952342119106	0.102852844917543	0.839090596797136	0.0050518170189215	0.0529912289467711	1.35123196282785e-05
1.96502621534306e-07	3.94086305522911e-06	1.76240878608832e-08	4.54473092014953e-07	3.44663276901025e-09	4.61290948940826e-06	216783	0.00138291892377462	0.0425984125605537	0.854311809992751	0.00382060127157274	0.0985220050509276	0.000747171124194846
1.26152176002605e-07	2.821781163423e-06	1.24012765908153e-08	3.56670071356983e-07	7.70494319915171e-09	3.32470963057256e-06	300778	0.000996917294683097	0.0379438176623202	0.848730107879242	0.00373003298597226	0.107278562938911	0.00231747853355387
1.24537680864672e-06	6.08981408581949e-06	2.15856538301085e-08	1.35714350496993e-07	3.73325376314728e-09	7.49622415255646e-06	133400	0.00224634884842922	0.166133880644698	0.812384203284885	0.00287953686960482	0.0181043613071136	0.000498017893698404
3.52813717551504e-06	1.67561967494754e-05	1.01867144863616e-07	6.22075101368397e-07	1.22005255730659e-08	2.10204766967955e-05	47573	0.00628636688328144	0.167842871805704	0.797136858082282	0.00484609109169942	0.0295937675601443	0.000580411460170445
1.5628504642186e-07	3.32707380041052e-06	1.16950742266095e-08	3.20127531674237e-07	1.26235933677094e-08	3.82780504610094e-06	261246	0.00114768461734405	0.0408288939848319	0.869185802395953	0.00305529515891158	0.0836321410883566	0.00329786737194676
1.91220248728683e-07	2.97411042556468e-06	1.22440161357862e-08	2.44856434289631e-07	2.96891575343014e-09	3.42540004047221e-06	291937	0.00102709394971434	0.0558242092804791	0.868251996971041	0.00357447772263653	0.0714825805443372	0.000866735481506227
6.34730854699015e-07	4.84321140392358e-06	1.99232130628369e-08	1.95462561869204e-07	1.38817972363301e-11	5.69334191535187e-06	175644	0.001706549622145	0.111486516028045	0.850679877641645	0.00349938812020314	0.0343317799589985	2.43825110852702e-06
1.27368297784053e-06	9.32174421423254e-06	3.56925598582105e-08	3.35882548056648e-07	2.71665656421436e-08	1.09941688656301e-05	90957	0.00329283547722636	0.115850774479398	0.847880756441184	0.00324649914827054	0.0305509722619126	0.00247099766923461
4.07467992747503e-07	3.97324169939561e-06	2.07787026411845e-08	2.60513996788905e-07	4.20162186460838e-09	4.66620401343781e-06	214307	0.00139888511682296	0.0873232270972445	0.851493352616689	0.00445302060976023	0.0558299628646052	0.000900436811701434
6.24058003944272e-08	1.35062296964223e-06	5.33844397627804e-09	1.48552833381782e-07	5.23160645211243e-09	1.57215165384682e-06	636071	0.000471534659475248	0.0396945169009169	0.859092038823003	0.00339562914507366	0.0944901422316955	0.00332767289931061
6.28943992885813e-08	1.57570961919031e-06	6.66360617632756e-09	2.14652042037693e-07	1.059516947946e-08	1.87051483617237e-06	534612	0.000560997557654375	0.0336241114330224	0.8423935425258	0.00356244497368612	0.114755594495543	0.00566430657194939
5.49148304219561e-07	5.04080970724605e-06	2.20256279736482e-08	2.59958103909714e-07	1.63935026048353e-09	5.87358109360946e-06	170254	0.00176052795230441	0.0934946322299087	0.85821743616182	0.00374994873189244	0.0442588771256691	0.000279105750709251
4.56345364148634e-06	2.22437651181933e-05	1.21107546244695e-07	7.59061612309892e-07	1.75819361309391e-09	2.76891461118474e-05	36115	0.00827245222331874	0.164810197578963	0.803338789442694	0.00437382741076573	0.0274136879932571	6.34975743199835e-05
1.3393612364819e-06	7.10496821470527e-06	2.67604846237357e-08	1.82523640365816e-07	7.61776053094205e-10	8.65437535222982e-06	115548	0.00259295630676326	0.154761167845211	0.820968345551902	0.00309213357805666	0.0210903309525151	8.80220723148936e-05
1.39790324184218e-09	2.05500279913799e-07	1.10312675777933e-09	2.08505826665038e-07	3.16575303255265e-09	4.19672889611011e-07	2382808	0.000125893968011104	0.00333093529853186	0.489667750767209	0.00262853947702413	0.496829392192331	0.00754338226490385
3.55628886964103e-07	3.91302419804255e-06	1.47317602022948e-08	2.08417017864967e-07	2.18198112914118e-08	4.51362167436533e-06	221552	0.00135317319264761	0.0787901407386141	0.866936681970088	0.00326384470500982	0.0461751189845288	0.00483421360175916
8.51475476158071e-08	1.65267327114431e-06	6.10335590312361e-09	1.52314715314987e-07	3.13092573885124e-09	1.89936981571708e-06	526490	0.000569649174146925	0.0448293675677167	0.87011663419552	0.00321335837424551	0.0801922374750822	0.00164840238743565
4.5648853157089e-08	1.19597040376575e-06	5.64623972445835e-09	1.90198830575246e-07	1.28977991247847e-09	1.43875410713502e-06	695046	0.00043153340532387	0.0317280436807852	0.831254206562979	0.00392439520864456	0.132196898435958	0.000896456111633138
3.06634206397923e-06	1.82688012071493e-05	6.65195088345026e-08	5.09600643594803e-07	2.72665986731841e-08	2.1938530022231e-05	45582	0.00656001970689202	0.139769713871988	0.832726768322077	0.00303208595868074	0.0232285683260642	0.00124286352119098
8.11222949642898e-08	1.70870253983958e-06	6.75988173720378e-09	1.83073433234491e-07	1.11063661275414e-08	1.99076451590311e-06	502320	0.000597051642930113	0.0407493173181705	0.858314746013258	0.0033956209703372	0.0919613705046575	0.00557894519357705
2.66087309230646e-06	1.06986691186265e-05	4.79870962332415e-08	2.48080760169025e-07	5.80478865637691e-09	1.36614148559916e-05	73199	0.00409006525803202	0.194772878238118	0.783130388133575	0.00351260076200639	0.018159228951328	0.000424903914972691
5.98588489051034e-07	8.40300805220739e-06	3.56893902878131e-08	6.44229829323021e-07	2.98748327926163e-08	9.71139059366187e-06	102972	0.00290919140239398	0.0616377730128271	0.865273409731002	0.00367500307433889	0.0663375469362212	0.00307626724561095
5.49622979238576e-08	1.34313208973585e-06	4.99831068875869e-09	1.57049194091146e-07	1.09496840935194e-10	1.56025138928054e-06	640922	0.000467966251570417	0.0352265656044066	0.860843386497599	0.00320352907428815	0.100656339850185	7.01789735214941e-05
1.03633471969057e-06	6.32887222902975e-06	2.86134257529396e-08	2.24676304891779e-07	6.68887673732314e-09	7.62518555610235e-06	131144	0.00228494990694283	0.135909442736275	0.829995831900093	0.00375248910894248	0.0294650278657118	0.000877208388977513
1.33940067183303e-08	6.49561958709694e-07	2.75505894671041e-09	1.71790448321835e-07	1.39006413351857e-08	8.51402114031756e-07	1174533	0.000255388125840805	0.0157317047932897	0.762932048211318	0.00323590804075411	0.201773575013026	0.0163267639416118
7.33464744941159e-07	5.65364732777059e-06	2.40520515476657e-08	2.38377266334499e-07	3.71366773331826e-09	6.65325505832723e-06	150302	0.00199399250767041	0.110241489092343	0.849756589550023	0.00361508033839197	0.0358286679594743	0.000558173059767222
1.09555439779553e-07	2.79003760839259e-06	9.63391168336924e-09	3.15466990521438e-07	1.12562652312295e-08	3.23595021560818e-06	309028	0.000970315574474578	0.0338557247423421	0.862200411778652	0.00297715077225272	0.0974882088728759	0.00347850383387743
6.03736584528857e-06	1.62676929550642e-05	8.80683320198225e-08	3.05113604915245e-07	3.82711727841295e-09	2.27020678545662e-05	44049	0.00678755742731652	0.265939027403366	0.71657317999744	0.00387930881821009	0.0134399036629553	0.000168580118028463
4.91392850421473e-08	1.42358561229026e-06	7.31892664214307e-09	2.72624179539068e-07	9.22910620880528e-10	1.7535909141345e-06	570258	0.00052593938087464	0.0280220914958381	0.811811694971563	0.00417367960973691	0.155466236361988	0.000526297560874419
4.06375633160726e-08	1.81398338849425e-06	7.00363651409392e-09	4.01983878953519e-07	1.2679411975615e-08	2.27628787925355e-06	439312	0.000682654026652685	0.0178525588465544	0.796904207515746	0.00307677977725321	0.176596239261855	0.00557021459859152
1.27236741600346e-09	2.04516854742561e-07	5.98436765308153e-10	1.2367830105808e-07	4.46699635203087e-09	3.34532956333983e-07	2989242	0.000100354867802577	0.00380341425833448	0.611350394244507	0.00178887237857277	0.369704385521302	0.0133529335972843
2.11369847381525e-06	1.14162377318265e-05	3.39801009934339e-08	2.3598029327969e-07	6.18653352292845e-11	1.37999584652501e-05	72464	0.00413145805322646	0.153167017070218	0.827266093631651	0.00246233356998863	0.0171000727193431	4.48300879927057e-06
7.30143570731114e-08	1.60661478914145e-06	4.73010664863646e-09	1.33824048422986e-07	2.20279030098316e-09	1.82038609158717e-06	549334	0.000545967230158206	0.0401092699018872	0.882568152199332	0.00259840847526601	0.0735141017839281	0.0012100676395866
7.75861336289751e-07	5.13071083388598e-06	1.53743527521695e-08	1.30722213122538e-07	6.26979804754626e-09	6.05893853409798e-06	165045	0.00181603607420944	0.128052353052177	0.846800277806384	0.00253746636735907	0.0215751013790404	0.00103480139504001
1.58779337115249e-05	3.6284463446081e-05	1.45494792873793e-07	4.27518027648767e-07	5.06495292621764e-10	5.27359164734211e-05	18962	0.0156966944898728	0.301083867946571	0.688040824404149	0.00275893172250306	0.00810677155604636	9.60437073046863e-06
3.23885079372328e-09	6.32236249671196e-07	2.18126809083667e-09	5.47514011166635e-07	4.12224044854453e-10	1.18558260376725e-06	843467	0.00035561174711396	0.00273186430319716	0.533270518361382	0.00183982801696448	0.461810091871189	0.000347697447267353
4.2260740898478e-08	1.76592757955919e-06	7.30026462442193e-09	3.92238921594296e-07	2.73452795991357e-08	2.23507278627552e-06	447413	0.000670297835188904	0.0189079931347115	0.790098465876762	0.00326623126962543	0.175492683729515	0.0122346259893859
3.19898960237594e-07	4.24286848511366e-06	1.84367524900272e-08	3.14412578779833e-07	5.20240742100534e-09	4.90081918404212e-06	204048	0.00146916907083872	0.0652745894562358	0.865746791664778	0.0037619736206674	0.0641551069265345	0.00106153833178446
5.40646510445181e-07	7.54807416589754e-06	2.81784125407658e-08	5.05858716685203e-07	2.55669632419063e-08	8.64832476881059e-06	115629	0.00259114582108411	0.0625145938546358	0.872778759780043	0.00325825096698365	0.0584921045645207	0.00295629083381688
8.59135720210571e-08	1.85725379246451e-06	7.52723915700359e-09	2.0922181580657e-07	6.7157799429399e-09	2.16663219939208e-06	461546	0.000649779166008724	0.0396530486554954	0.857207694497305	0.00347416564708842	0.0965654511482262	0.00309964005188524
8.34593571196244e-07	6.36400282904041e-06	2.58190515549356e-08	2.53140125291857e-07	2.70659166843802e-09	7.48026216875189e-06	133685	0.00224157096294286	0.111572770093899	0.850772698265236	0.00345162388329012	0.0338410766335607	0.000361831124013883
1.90997710580786e-10	7.77340770489897e-08	3.86082833161127e-10	2.02032795325373e-07	3.96427365579961e-09	2.84308226573904e-07	3517309	8.52888428162224e-05	0.000671798044264952	0.273414800499215	0.00135797278120887	0.710611851651277	0.0139435770240335
1.36226464588075e-05	2.79024593808637e-05	9.19100431293225e-08	2.42054470247095e-07	1.38714798336196e-08	4.18729418328812e-05	23882	0.0124835711732845	0.325332920557069	0.666360139973565	0.00219497458516633	0.00578068938201563	0.000331275502184249
2.56001498746293e-07	3.21841124728108e-06	1.54226867569482e-08	2.49299239908155e-07	6.63802311443312e-10	3.73979847500392e-06	267394	0.00112131249920244	0.0684532871108849	0.860584138100572	0.00412393524946075	0.0666611427258506	0.000177496813232059
1.75132875950593e-07	3.20064545447122e-06	1.84299833404248e-08	4.33076359135566e-07	4.31736449436415e-08	3.87045831784145e-06	258367	0.00116046588051855	0.0452486143936216	0.826942235682367	0.00476170567590642	0.111892784670807	0.0111546595772977
7.79014977492195e-07	7.38416690862392e-06	3.61627899257382e-08	4.40749914293122e-07	1.03292348916808e-09	8.64112751382415e-06	115726	0.00258899221841546	0.0901520057707655	0.854537431233444	0.00418496195871253	0.0510060653066405	0.000119535730437446
8.10703335889563e-07	4.87444022968096e-06	3.0403294175735e-08	2.35039300790929e-07	5.80572802227379e-09	5.95639188855946e-06	167887	0.00178532729223091	0.136106446831797	0.818354520803673	0.00510431394450911	0.0394600129051907	0.000974705514831042
3.03269123970726e-09	5.16822329380081e-07	2.71357004880913e-09	5.94615885086045e-07	2.5053630174795e-08	1.14223810592944e-06	875474	0.000342612922247576	0.00265504295817514	0.452464618976745	0.00237566058663496	0.520570870468558	0.0219338070098869
3.5908950539623e-07	3.32105856608148e-06	1.20087184814642e-08	1.42799998731224e-07	1.69028895886729e-09	3.83664707764926e-06	260644	0.00115033418907873	0.0935946148104521	0.865614819103015	0.0031300034218477	0.037219998566748	0.000440564097937029
3.04158966945621e-07	3.88940550190833e-06	1.31006272960609e-08	2.1539748153689e-07	8.59468917499504e-09	4.43065726686189e-06	225700	0.00132831712945469	0.0686487237955663	0.877839396650755	0.00295681351704725	0.048615243419505	0.0019398226171266
1.97991699219095e-07	3.1254826540352e-06	1.1715119082188e-08	2.37783972594676e-07	5.61859074970257e-10	3.57353530400613e-06	279835	0.00107148805302559	0.055404993200189	0.874619218265834	0.00327829952289955	0.0665402612164225	0.000157227794654885
1.15631744134188e-06	7.63457327448743e-06	2.86559737095241e-08	2.43270291681529e-07	1.06260194256899e-08	9.07344300064605e-06	110212	0.00271834384342062	0.127439764735343	0.841419654473371	0.00315822491059719	0.0268112437212873	0.00117111215940116
4.95887764458537e-07	4.37620459788303e-06	2.38235875303463e-08	2.70322676780393e-07	4.46718328769124e-09	5.17070580994e-06	193397	0.0015500132401467	0.0959033026990742	0.846345694135287	0.0046074150040694	0.0522796474440169	0.000863940717552267
1.06671725917027e-06	6.52126655545028e-06	2.91637244866142e-08	2.29238346840956e-07	1.10468623984009e-08	7.85743274834652e-06	127268	0.00235446297912534	0.135759005941826	0.829948758622539	0.00371160981209178	0.0291747131897751	0.0014059124337686
9.56394421493749e-07	5.55194612484407e-06	2.34701926580223e-08	1.75179479838654e-07	6.13870855678854e-10	6.70760408969018e-06	149085	0.00201026468167687	0.142583612375656	0.827709276010731	0.00349904263045232	0.0261165503354486	9.15186477124366e-05
7.19182754564682e-11	4.86135280670563e-08	1.96291251630014e-10	1.70599379618297e-07	1.05016192526437e-09	2.20531279137704e-07	4534504	6.6157202550432e-05	0.000326113718369906	0.220438244665969	0.000890083494720246	0.773583594514823	0.00476196360611787
1.93080514413381e-06	1.01402920816561e-05	4.27347266996555e-08	2.88576108613338e-07	8.76599357207132e-09	1.2411174054675e-05	80573	0.00371645215547645	0.155569903026743	0.817029238086989	0.00344324610318058	0.023251314286793	0.00070629849629491
3.04800236995817e-06	1.11395552093476e-05	4.45299855806382e-08	2.09250803404757e-07	1.67112217754283e-09	1.44430094904687e-05	69238	0.004323560521726	0.211036513682942	0.7712765969377	0.0030831514449966	0.0144880333660963	0.000115704568265059
9.99718786523265e-07	8.39403612164963e-06	3.50115385024741e-08	3.77988901837863e-07	1.32765884299449e-08	9.82003193694318e-06	101833	0.00294168877561696	0.101804025989193	0.854787049120592	0.00356531819115169	0.0384916163475864	0.00135199035147717
6.57240842997869e-07	8.76298213428262e-06	4.4126848667663e-08	7.56528157220611e-07	4.64901093785069e-09	1.02255269941066e-05	97794	0.0030629732791152	0.0642745203622917	0.85697119956097	0.0043153618090388	0.0739842707037621	0.000454647563937791
1.20863296930104e-07	2.00285036157273e-06	9.69575679730011e-09	2.0658298578037e-07	1.4630823354728e-09	2.34145548341598e-06	427085	0.000702190815940806	0.0516188745787195	0.855386906032801	0.00414091015864836	0.0882284490324728	0.000624860197358222
7.86316856988065e-08	2.19591558903075e-06	8.19680767367295e-09	2.94329469359966e-07	2.06956612749481e-08	2.59776921303814e-06	384946	0.000779028176055574	0.0302689266252583	0.845308189045239	0.00315532558956099	0.11330085362577	0.00796670511417146
1.36345545962798e-06	1.0233476753459e-05	3.55099145458466e-08	3.42696383416306e-07	6.79001100819847e-09	1.19819285220574e-05	83459	0.00358814725097722	0.113792655090373	0.854075930650093	0.00296362263223962	0.0286011039696524	0.000566687657641993
4.51745047081188e-07	7.08717570964675e-06	2.60141002658756e-08	5.24784565268246e-07	3.82363109309779e-08	8.12795573319304e-06	123032	0.00243542615539649	0.0555791716773686	0.871950579246398	0.00320057110543047	0.0645653818124433	0.00470429615835973
3.3032780125285e-07	4.41220799708624e-06	2.96322090605322e-08	5.08914324005168e-07	7.5575625563568e-09	5.28863989396115e-06	189085	0.00158533818533557	0.062459877752319	0.834280284827926	0.00560299238644851	0.096227826853228	0.0014290181800781
2.78131002811021e-06	1.51502653274746e-05	6.1955403728839e-08	4.33940427188092e-07	1.13915276662195e-08	1.8438862714168e-05	54233	0.0055164380794519	0.15083956484871	0.821648577915466	0.00336004474295662	0.0235340125860724	0.000617799906795037
1.56799895493066e-07	2.6191508792546e-06	9.53574262710613e-09	2.04801253488546e-07	3.70126062462099e-09	2.99398903148794e-06	334003	0.000897794794916473	0.0523715664432947	0.874803097709729	0.00318496244535909	0.0684041428791624	0.00123623052245504
1.45840139728111e-07	2.49582581881898e-06	1.27416633746096e-08	2.80366541510599e-07	1.72013200824701e-09	2.93649429544055e-06	340542	0.000880561659912904	0.0496647107248103	0.849933821664225	0.00433907308942961	0.095476617116512	0.000585777405022658
1.05230306874074e-05	4.24208490464116e-05	1.24667466300609e-07	6.46264104788263e-07	9.07709392844108e-08	5.38055822441923e-05	18585	0.0160125233031317	0.195575073226593	0.788409813202802	0.00231699874066628	0.0120110976934558	0.00168701713648324
5.30811917074095e-07	4.23351578146056e-06	1.55778118921065e-08	1.59744534015088e-07	1.08631918048437e-09	4.94073636362233e-06	202399	0.00148112661841338	0.107435790539718	0.856859275599302	0.00315293323618779	0.0323321307308067	0.000219869893986394
4.68264329430101e-07	4.64661836699561e-06	2.56561277350609e-08	3.27341724436346e-07	3.56271083723851e-09	5.47144325943436e-06	182767	0.00164009104666396	0.0855833291559183	0.849249118865208	0.00468909691987069	0.0598273086122047	0.000651146446798176
1.21210254980774e-06	1.21372083821216e-05	3.25120036695139e-08	4.1862018272513e-07	2.00922381122446e-09	1.38024523421352e-05	72451	0.00413220313529206	0.0878179123363106	0.879351587766034	0.00235552370431038	0.0303294061336617	0.000145570059683585
3.38267342830828e-07	3.89331075240788e-06	1.84835315999966e-08	2.73531731810456e-07	1.80411924647373e-09	4.52539747789564e-06	220975	0.00135670116299225	0.0747486479327175	0.860324595005148	0.00408439958926915	0.0604436921058372	0.000398665367028196
1.18743846024153e-06	8.45041197797842e-06	4.41660666754572e-08	4.04134456654637e-07	1.19987180616601e-09	1.00873508333562e-05	99134	0.00302164612356193	0.117715590530963	0.837723612232771	0.00437836131657201	0.0400634877611544	0.000118948158539143
6.19995216165009e-07	6.01873417523112e-06	2.44163231227001e-08	3.04766168540394e-07	4.64708774122778e-09	6.97255897080045e-06	143419	0.00208958874709164	0.0889193219822756	0.863203050764613	0.00350177362786752	0.0437093712389795	0.00066648238626432
7.27003284864189e-07	9.79858213503722e-06	5.44078556627383e-08	9.42952477772424e-07	8.16599294694835e-10	1.15237623526313e-05	86777	0.00345117956779972	0.0630873201492384	0.850293665835609	0.00472136217303329	0.0818267896297876	7.08622123319281e-05
2.70559664594729e-06	1.83327902377976e-05	5.446022111652e-08	4.74507453336825e-07	3.25689174987474e-08	2.1599923475697e-05	46296	0.00645909679974099	0.12525954774754	0.84874329570772	0.00252131546566799	0.0219680154825879	0.00150782559648381
1.24037046508602e-07	2.16511411252834e-06	1.2165292645749e-08	2.73031449022599e-07	1.18579034658849e-08	2.58620580417118e-06	386667	0.000775561840851924	0.0479610115747742	0.837177810457437	0.00470391514322957	0.10557220488108	0.00458505794347835
1.155114737398e-07	4.48160034410457e-06	1.47070370020118e-08	7.33757914463244e-07	3.63462441285616e-09	5.34921139372248e-06	186943	0.00160348075904215	0.0215941127089046	0.837805802433591	0.00274938414646897	0.137171231506076	0.000679469204960107
7.95954896735748e-06	1.71032990735956e-05	1.03368947777688e-07	2.85589207643843e-07	2.16837146405635e-09	2.54539745678387e-05	39287	0.00760720717288543	0.312703579794349	0.67193039059628	0.00406101402758122	0.0112198276494189	8.51879323709273e-05
1.11529058845779e-07	2.08932859439949e-06	6.80995851795988e-09	1.64030474887701e-07	1.40861576592738e-10	2.37183894822752e-06	421614	0.00071129943484971	0.0470221888080237	0.880889739988816	0.00287117239686488	0.0691575096236114	5.93891826837585e-05
1.26709003780483e-06	6.7950092588575e-06	2.88948004288114e-08	1.992335391777e-07	1.3453742789529e-09	8.2915730105478e-06	120604	0.0024843909954958	0.15281660502693	0.819507860596958	0.00348483941371004	0.0240284369352176	0.000162258027185123
4.3535917088684e-07	1.02336848796905e-05	2.81552559120706e-08	8.51123002196623e-07	7.13898254338429e-09	1.15554612912294e-05	86539	0.00346065649410154	0.0376756202036935	0.885614569749617	0.00243653240684043	0.0736554760338842	0.000617801605964687
2.75970919090419e-07	4.00576332575336e-06	2.01655568871459e-08	3.76358467883124e-07	1.5873042485439e-08	4.69413131209949e-06	213032	0.00140725159042177	0.0587906261546375	0.853355617774943	0.0042959081343054	0.0801763825636983	0.00338146537241619
6.17238034420251e-08	2.18642980653815e-06	9.74762080742394e-09	4.4397584176216e-07	4.05281216393955e-09	2.7059298847137e-06	369559	0.00081145065943522	0.0228105701447455	0.808014213113835	0.00360231832409629	0.164075146318558	0.00149775209876451
2.35557782998771e-06	1.10284306091221e-05	7.34114001078866e-08	4.41922817713485e-07	4.72364446315434e-09	1.39040663013943e-05	71921	0.00416256131405879	0.169416469896399	0.79318023735374	0.0052798511253161	0.0317837104724657	0.000339731152078917
3.33271411724169e-07	4.89252349992972e-06	2.8985510474062e-08	5.47130794920062e-07	9.83564020873034e-10	5.80289478106888e-06	172328	0.00173935904405809	0.0574319239444802	0.843117734254096	0.00499500879606211	0.0942858375969521	0.000169495408409226
8.05745254602823e-07	7.78155689625984e-06	3.56026751671979e-08	4.42107814550793e-07	1.42453117395092e-09	9.0664371717546e-06	110297	0.00271624778684743	0.0888712114073901	0.858281676566661	0.00392686504000864	0.0487631256000016	0.000157121385938555
4.47481241474582e-07	4.25528950674841e-06	1.63736219217256e-08	2.00198572986551e-07	2.1880865487333e-09	4.92153102968e-06	203189	0.00147537350696547	0.0909231779249144	0.864627182290688	0.00332693664288248	0.0406781084543051	0.000444594687209678
2.56567248280102e-07	3.20563771589824e-06	1.06295817118226e-08	1.7076196850298e-07	8.79338699971296e-09	3.65238990139285e-06	273793	0.00109511889057112	0.070246401727882	0.877682230661013	0.0029103085921273	0.0467534882948449	0.00240757072413314
4.08458513524957e-07	4.33557114667626e-06	1.92852182960891e-08	2.63200810884334e-07	1.60226160328349e-08	5.04253830541447e-06	198313	0.0015116216530553	0.0810025603744786	0.859799347884159	0.00382450605786801	0.0521960954866163	0.00317749019687772
1.40924312926611e-06	1.19709482962758e-05	5.38116873403281e-08	5.87770189327477e-07	1.09651520584674e-10	1.40218829537303e-05	71317	0.00419775905346564	0.100503130279747	0.853733292153256	0.00383769337669535	0.0419180641620683	7.82002823347655e-06
6.25245358651906e-08	1.69060158268157e-06	8.97100606187076e-09	3.11886158551239e-07	4.85954864775894e-09	2.07884283180763e-06	481037	0.000623459066354637	0.0300766055559974	0.813241653873145	0.00431538446514986	0.150028734149201	0.00233762195650616
1.97470516526261e-06	1.17924164081587e-05	3.71837078277489e-08	2.85514469718774e-07	1.31397913320567e-08	1.41029595422999e-05	70907	0.00422197997407958	0.140020621865911	0.836166080799493	0.00263658898802209	0.0202450038137323	0.000931704532842602
4.42297047978905e-08	2.7736935919349e-06	1.01600329562759e-08	8.19330475883848e-07	3.59261357770524e-08	3.68333994134997e-06	271493	0.00110439372533422	0.0120080431082014	0.75303763326236	0.00275837503951704	0.222442264067421	0.00975368452250032
3.05029475871432e-08	1.04363888438628e-06	3.03286574997816e-09	1.3342018097144e-07	4.67496592761782e-09	1.21526984462246e-06	822863	0.000364514723279363	0.0250997321476527	0.85877131651407	0.00249563153681343	0.109786465583608	0.00384685421785494
1.87940984534406e-08	9.13620337616494e-07	3.09654847370228e-09	1.93546707147202e-07	1.24246660499563e-08	1.14148235774079e-06	876054	0.000342386275210216	0.0164646420735206	0.800380602837102	0.00271274317356155	0.169557335542414	0.0108846763734019
3.65867100052078e-07	3.36604354749199e-06	1.47281319798329e-08	1.74221542328228e-07	9.32592714746052e-10	3.92179291456687e-06	254985	0.00117584832939099	0.0932907749139746	0.858292016131029	0.0037554588680926	0.0444239525450491	0.000237797541854412
1.47450738097389e-06	6.13791770131984e-06	2.15904449982577e-08	1.15555654145515e-07	1.20232591885402e-09	7.75077350735635e-06	129019	0.00232253978453212	0.190240029536976	0.791910342302516	0.00278558584865962	0.014908918966067	0.000155123345781279
1.12121660948334e-06	7.14334296947824e-06	2.69501461439917e-08	2.20768555783475e-07	2.84511462612201e-09	8.51512339551517e-06	117438	0.00255128781393377	0.13167355978351	0.838900699106788	0.00316497423374817	0.025926641990855	0.000334124885098024
8.48472908580427e-08	2.54639716021784e-06	1.00894266167349e-08	3.89342732068784e-07	3.38866010259522e-08	3.06456321078736e-06	326311	0.000918947880499288	0.0276865853376356	0.830916833842568	0.00329228863063415	0.127046729105892	0.0110575630832708
1.54072757456813e-08	1.35309141991681e-06	4.98295023364704e-09	5.62708580741892e-07	1.56102748513518e-08	1.95180050148939e-06	512347	0.000585369326354335	0.00789387836201718	0.69325293178493	0.00255300182054705	0.28830230359737	0.00799788443513561
6.45962349534412e-07	6.77951486137534e-06	2.62563627536863e-08	3.54324454322203e-07	8.3370861432477e-09	7.81439511412889e-06	127969	0.00234158190391409	0.0826631287643076	0.867567452420927	0.00335999938193722	0.0453425312064863	0.00106688822634189
5.75989339600166e-07	4.37483119831743e-06	2.08517768090042e-08	2.0363326304377e-07	9.00070805816099e-09	5.18430628582853e-06	192890	0.00155408707140303	0.111102490447883	0.843860481444966	0.00402209585224607	0.0392787871350132	0.00173614511989091
4.54630700026906e-06	2.40437927390675e-05	1.05641485296154e-07	7.18419329030351e-07	1.17912788503024e-08	2.94259518325133e-05	33984	0.00878906380020028	0.154499913074885	0.817094817388404	0.00359007878139148	0.0244144805619017	0.000400710193417565
9.8238339971893e-07	1.0813317570643e-05	4.28369501788115e-08	6.06306629426564e-07	9.65588377450199e-09	1.24545004337418e-05	80292	0.00372940183990433	0.0788777843756343	0.868225717134948	0.00343947558609074	0.0486817301626932	0.000775292740633917
1.24738874796516e-07	3.38001089549671e-06	1.5293369492247e-08	5.32848062983795e-07	5.76774789611417e-09	4.05865895066538e-06	246387	0.0012168591818188	0.0307340124688393	0.832790075880257	0.00376808440377574	0.131286730287215	0.00142109695991298
1.05848182277129e-07	2.22517774033577e-06	6.46946248819602e-09	1.7486954195647e-07	1.07032514920189e-08	2.52306817854958e-06	396343	0.000756635015682239	0.0419521688621103	0.881933258583182	0.00256412511687063	0.0693082903756474	0.00424215706218916
5.93244703430324e-06	2.16136701044667e-05	9.76437993010542e-08	4.57422714997638e-07	1.2297559244535e-08	2.81134812123132e-05	35570	0.00839869515270886	0.21101787393391	0.768800915875204	0.00347320200453468	0.0162705824847225	0.000437425701629187
2.14160633419358e-06	1.05023774014518e-05	6.42600204206826e-08	4.05186934717011e-07	1.07579539354783e-08	1.31241886447185e-05	76195	0.00392954149658109	0.163180093807583	0.800230603640262	0.00489630423337005	0.0308732940134983	0.000819704305287289
3.64602366898966e-08	1.49710755561915e-06	4.77670190171079e-09	2.5219280052538e-07	1.02266578085739e-09	1.791559960517e-06	558173	0.00053732405930329	0.0203511115973898	0.835644683188346	0.00266622496984827	0.140767156044615	0.00057082419980087
3.79943125901694e-07	5.11302804783441e-06	3.00040355551105e-08	5.19174481427899e-07	1.00690945711162e-09	6.04315660017622e-06	165476	0.00181131005239743	0.0628716333266318	0.846085644658837	0.00496496078791597	0.0859111414410077	0.000166619785607121
2.97242833745734e-09	3.6006601320968e-07	1.02485598301668e-09	1.59623526884461e-07	2.92495629051115e-09	5.26611780705126e-07	1898932	0.000157971097074605	0.00564443950243061	0.683740900607192	0.00194613189557669	0.303114234684851	0.00555429330994963
3.7976898475121e-08	1.41486967846739e-06	6.89228394934511e-09	3.30162146746287e-07	8.96219033564182e-09	1.79886319797378e-06	555907	0.000539513854812324	0.0211116101090387	0.786535451979383	0.00383146642674578	0.183539330349399	0.00498214113543304
1.11679996031431e-07	2.94252363506029e-06	1.70303866622005e-08	5.76961627546384e-07	2.27557284677925e-10	3.64842320258498e-06	274091	0.00109393017907933	0.0306104828936248	0.806519274676098	0.00466787587858069	0.158139995145737	6.23714059587977e-05
1.35822283184185e-08	6.59690136614031e-07	2.92960623353762e-09	1.82951721716558e-07	6.21060223929695e-09	8.65364295121842e-07	1155583	0.000259575705262916	0.0156953879365986	0.762326502644932	0.00338540225203669	0.211415842724131	0.00717686444230115
1.27635304266145e-06	6.22078167720605e-06	3.46479029464235e-08	2.1712439261913e-07	6.06827130660313e-09	7.75497528673965e-06	128949	0.00232379739966138	0.164585056105066	0.802166537892526	0.00446782893114675	0.0279980766657496	0.000782500405511202
9.44657785940461e-07	5.31239623170534e-06	2.33818412104047e-08	1.69064337087783e-07	6.66532401917885e-10	6.4501667283459e-06	155035	0.00193318524492136	0.146454785701751	0.823606033059499	0.00362499795666534	0.0262108475963595	0.000103335685725571
2.34853275668996e-06	1.1982857158365e-05	4.23347647345825e-08	2.77735750604936e-07	3.30101759089228e-10	1.46517905321536e-05	68251	0.00438592298516061	0.160289812465997	0.817842510925095	0.00288939188979519	0.0189557549294361	2.25297896775698e-05
3.49023199572477e-08	1.99541091028845e-06	6.26574507568504e-09	4.60621831348962e-07	1.99699914509134e-08	2.51717079812126e-06	397271	0.000754867134209025	0.0138656939701103	0.792719712058382	0.00248920140038236	0.182991885847697	0.0079335067234287
2.53137699061318e-07	5.27365524770799e-06	2.73537503506522e-08	7.32763120904176e-07	8.54055595205185e-09	6.29545037397619e-06	158845	0.00188685869686311	0.0402096250504531	0.837693085391946	0.00434500293477425	0.116395663117802	0.00135662350502457
5.26064846319215e-07	4.54563360285674e-06	1.59699697595064e-08	1.77427393144199e-07	1.11813445278262e-08	5.27627715660749e-06	189528	0.00158163521746957	0.099703793167958	0.861522901078887	0.00302674959739505	0.0336273830729317	0.00211917308282864
4.88104784144388e-07	4.29585843200348e-06	1.85832901678011e-08	2.10290790091904e-07	2.62601487281526e-09	5.01546331128038e-06	199383	0.00150351135924121	0.0973199790030526	0.85652275081777	0.00370519910413961	0.0419284873680432	0.000523583706994533
1.23201353276301e-07	4.02411248373816e-06	1.31548139838725e-08	5.52510548282331e-07	2.13046424257321e-08	4.7342838417064e-06	211225	0.00141928038215311	0.0260232291505139	0.84999392057738	0.00277862807210374	0.116704145073648	0.00450007712635438
8.75189173599777e-06	3.26515194931136e-05	1.45386472374594e-07	6.97465044434657e-07	1.13003818004816e-08	4.22575631277211e-05	23664	0.0125975153467033	0.207108292296592	0.772678713025316	0.00344048406045496	0.0165050938296325	0.000267416788003766
1.26092006861517e-08	9.65568019122179e-07	3.47342392870795e-09	3.42002663635671e-07	6.92457999312037e-09	1.33057788736583e-06	751553	0.000399093972558662	0.00947648447030366	0.725675684445449	0.0026104626881966	0.257033178503169	0.00520418989288113
2.3827663735159e-10	1.06036208692843e-07	3.05837340796735e-10	1.74995990710473e-07	7.30112877713855e-10	2.82306426259178e-07	3542250	8.46883535627896e-05	0.000844035470637264	0.375606783373376	0.00108335238715379	0.619879586268481	0.00258624250035157
6.98702538843568e-07	5.06820950064434e-06	2.90400458012082e-08	2.7084438063428e-07	1.41783522288337e-08	6.08097481815223e-06	164447	0.00182263497204527	0.114899758630455	0.833453459717561	0.00477555764817858	0.0445396320053466	0.00233159199845888
9.23484915452581e-10	1.97272919779434e-07	8.00487040997372e-10	2.19864250322121e-07	5.94959399793869e-09	4.24810736055944e-07	2353989	0.000127435127340148	0.00217387376794302	0.464378376146912	0.00188433806647475	0.517558130388605	0.014005281630065
6.99297372480742e-07	1.00293880113708e-05	5.35518291906275e-08	9.87627757441214e-07	2.88482208695552e-09	1.17727497925704e-05	84942	0.00352561609664681	0.0593996631884642	0.851915498764804	0.00454879532260368	0.0838910003901122	0.000245042334015804
4.54509284165138e-06	1.83569659183079e-05	5.96421922103504e-08	3.09733544679833e-07	5.5136340009004e-08	2.33265708368585e-05	42870	0.0069736235188429	0.194846163777731	0.786955187142293	0.00255683497705155	0.0132781430603774	0.00236367104254701
3.20637906335204e-07	3.47176580878914e-06	1.36187158178523e-08	1.89597410161393e-07	3.75760602994163e-09	3.99937744713353e-06	250039	0.00119909614239999	0.0801719544038071	0.868076558084673	0.00340520893510895	0.0474067308393918	0.000939547737019624
2.69055735698865e-06	1.45047135964257e-05	7.55640763678538e-08	5.23793896920133e-07	8.84695109059288e-09	1.78034758777929e-05	56169	0.00532685204617478	0.151125396830217	0.814712458173298	0.00424434401947928	0.0294208782889124	0.000496922688093065
1.4404262085164e-06	1.23425352006149e-05	4.39167791756085e-08	4.83875914155807e-07	6.3791157185423e-09	1.43171332181812e-05	69846	0.00428595965948297	0.100608563639487	0.862081466486683	0.00306742826977672	0.0337969834311059	0.000445558172947745
5.71501485626935e-06	1.49338635705796e-05	4.23714685465756e-08	1.42360555350794e-07	3.97904146377267e-09	2.08375894922101e-05	47990	0.0062318429938415	0.274264682026002	0.716679036995256	0.00203341507243032	0.00683191092731786	0.0001909549789941
3.40732698720354e-08	1.20428807483908e-06	6.71233852424777e-09	3.05037488368575e-07	2.78338963260027e-08	1.57794506792995e-06	633736	0.000473271865398472	0.0215934448952238	0.763200252857313	0.00425384803353989	0.193313122597318	0.0176393316166051
4.85859729753803e-08	1.47776361434264e-06	4.59919879586442e-09	1.79862292606126e-07	5.93546473640488e-09	1.71674654345641e-06	582497	0.000514891802822381	0.0283011916701225	0.86079312055429	0.00267902027436421	0.104769276100594	0.00345739140062848
1.32174727802767e-06	8.43565592561219e-06	3.7397208936619e-08	3.06886159658208e-07	1.11389524698625e-08	1.01128255247045e-05	98884	0.00302926548613203	0.13070009709935	0.834154203986293	0.00369799803677633	0.0303462329997208	0.00110146787785978
3.04381986949627e-06	1.53782602205512e-05	5.84470209052673e-08	3.79689552259139e-07	1.69959001448443e-09	1.88619162532264e-05	53017	0.00564264836124284	0.161373840739835	0.815307417024542	0.00309867884686794	0.0201299564244535	9.01069643013449e-05
1.27782644096065e-06	1.13158563494194e-05	5.82757862408559e-08	6.63577026194275e-07	2.92966157745082e-08	1.33448322185897e-05	74935	0.00399547315074977	0.0957544029051641	0.847957933383091	0.00436691786650388	0.0497253929704635	0.00219535287477779
2.58940961212189e-07	3.52265073164809e-06	1.54609290492737e-08	2.70439150673159e-07	8.87908829406713e-09	4.07637086087678e-06	245316	0.00122216629648209	0.0635224247375013	0.864163456141086	0.00379281708582035	0.0663431174206242	0.00217818461496836
8.7079852849456e-08	2.99634145566369e-06	1.41982721895808e-08	6.28200115091483e-07	2.22528173551956e-08	3.7480725131494e-06	266804	0.00112379193351231	0.0232332358949707	0.799435295115447	0.00378815301458785	0.167606179679705	0.00593713629528934
1.99454592216907e-08	9.18441637263111e-07	3.77661305406405e-09	2.23600479225599e-07	4.58427722847329e-10	1.16622261648731e-06	857469	0.000349805792641433	0.0171026174074439	0.787535436441352	0.00323832945843504	0.191730529029774	0.000393087662995358
1.2747275612434e-07	3.17751249503126e-06	1.87302945611327e-08	6.00334112151929e-07	1.73855484359343e-09	3.92578821271226e-06	254726	0.00117704551347819	0.0324706146173563	0.809394782108222	0.00477109144616649	0.152920656852543	0.000442854975712582
2.6111644635112e-06	9.32434876146948e-06	3.83288616263897e-08	1.75982315432198e-07	2.08768763093093e-09	1.21519120896702e-05	82292	0.0036389586610075	0.214876839483626	0.76731535684789	0.00315414243812473	0.0144818621245452	0.000171799105813609
2.67949039834858e-07	3.22649647748762e-06	1.61354005089049e-08	2.49815824204347e-07	1.59968941444231e-08	3.77639363618015e-06	264803	0.00113227871817867	0.0709536837653107	0.8543856356964	0.00427270090551948	0.0661519556147325	0.0042360240180375
8.12982533333822e-06	2.05028235126371e-05	1.00030955144123e-07	3.24364732711033e-07	4.52002308749618e-09	2.90615645569179e-05	34410	0.00868069931256821	0.279744929679051	0.705496205219154	0.00344203612810347	0.011161296291387	0.000155532682304271
1.23076944869924e-07	2.30004898126539e-06	1.47352969100012e-08	3.54064348481843e-07	8.8581002955466e-10	2.79281138155671e-06	358062	0.00083749369069086	0.044069193387962	0.823560443950691	0.00527615184015318	0.126777035792689	0.000317175028505116
1.88587226618336e-06	1.30586698051139e-05	6.05341665976755e-08	5.38977540152878e-07	1.16681086337835e-08	1.55557218866816e-05	64285	0.00465588049179544	0.121233349369533	0.839476939755165	0.00389144052835653	0.0346481856695019	0.000750084677444214
7.42386509939874e-07	8.39994705224982e-06	3.75777455735714e-08	5.46717042116266e-07	3.47420800982055e-09	9.73010255788935e-06	102774	0.00291478869934814	0.0762979121261094	0.863294811362392	0.00386200919774506	0.0561882096168634	0.0003570576968897
9.82650105131005e-07	9.3667712667937e-06	3.5947181394268e-08	4.40594269276387e-07	1.12928784828088e-08	1.08372557010782e-05	92274	0.00324591491809023	0.0906733339357531	0.864312103096527	0.00331700039067009	0.0406555203115263	0.00104204226552349
2.02741984848371e-07	3.0247131925611e-06	1.52719440815328e-08	2.92953534400171e-07	6.77479142381177e-09	3.54245544731499e-06	282290	0.00106217400996966	0.057232049312586	0.85384650210737	0.00431111818021825	0.0826978740472843	0.00191245635254121
1.02747485900279e-07	1.71356775695183e-06	3.95553730682126e-09	8.48188542430425e-08	5.1290550536927e-09	1.91021868945567e-06	523500	0.000572901983119878	0.0537883366273404	0.897053183706483	0.00207072484875981	0.0444026931111287	0.00268506170628781
6.48938146256582e-06	2.97859808093804e-05	1.44713685001458e-07	8.54125265734161e-07	5.05352220755559e-09	3.72792547448894e-05	26825	0.0111216766322374	0.174074871050244	0.798996144456556	0.00388188245692591	0.0229115434731499	0.000135558563124129
7.12888291035306e-07	8.43898003826486e-06	3.32780838190567e-08	5.06540693218325e-07	2.12733142997161e-08	9.71296042063727e-06	102955	0.0029096609848468	0.0733955725301445	0.868837066434909	0.00342615251971482	0.0521510097109086	0.00219019880432297
5.45453872508442e-06	2.31057649478458e-05	1.23548130386251e-07	6.72953601736298e-07	6.49533100758744e-08	2.94217587151286e-05	33988	0.00878781688358699	0.185391321365154	0.785329156273885	0.00419920955720171	0.0228726504167226	0.00220766238703723
1.14438839698699e-06	7.18696739447385e-06	2.9305743957162e-08	2.36640411995219e-07	3.75236830986021e-09	8.60105431572307e-06	116265	0.00257700120828563	0.133052106751029	0.835591443869361	0.00340722693770111	0.0275129540296741	0.000436268412234152
1.76291300978311e-06	1.16519692552488e-05	5.92214961001666e-08	5.03298277671327e-07	1.37318196222149e-08	1.39911338584256e-05	71474	0.00418857287703223	0.126002154480244	0.832810933920973	0.00423278747093845	0.0359726583109086	0.000981465816935594
8.5357961042481e-07	7.5350878692868e-06	3.02498600024697e-08	3.43352980182559e-07	1.88431449925554e-10	8.76245875134657e-06	114123	0.00262529700714775	0.0974132529061705	0.859928483900578	0.00345221140103182	0.0391845473885734	2.15044036465903e-05
3.56452024954883e-07	3.97566529649398e-06	1.32654943319279e-08	1.90237351346605e-07	1.99057969329753e-10	4.53581922509672e-06	220467	0.00135982345465824	0.0785860298361609	0.876504353281231	0.00292460825125698	0.0419411228503157	4.38857810356206e-05
1.25551550669516e-07	3.93738338353708e-06	1.4136943621419e-08	5.70084068438003e-07	2.98893373461669e-08	4.67704528361218e-06	213810	0.00140213295807901	0.0268442024945608	0.841852739235433	0.00302262278087262	0.121889790213388	0.00639064527574613
6.9680022393524e-08	2.69294474456064e-06	1.78967953083636e-08	8.89372354254792e-07	8.06782839296449e-10	3.67070069935661e-06	272428	0.00110060611925222	0.0189827578167125	0.733632340286596	0.00487558010695356	0.242289531917074	0.000219789872663238
2.16976482843327e-06	9.08477299725104e-06	5.46469526116754e-08	2.94190196424699e-07	5.08736603509895e-10	1.16038837113242e-05	86178	0.00347513301060431	0.186986088658903	0.782907966268676	0.0047093674817118	0.0253527356653531	4.38419253558549e-05
1.4765100609817e-06	7.09195011024616e-06	2.88211898348769e-08	1.77991929758336e-07	6.62898211739525e-10	8.7759361890328e-06	113948	0.00262932965098772	0.168245305022486	0.808113226610386	0.00328411570162674	0.0202818167685369	7.55358969642398e-05
1.7699916624383e-06	1.17396740840406e-05	4.49923202061214e-08	3.83708365091143e-07	2.72346111319217e-08	1.39656010429081e-05	71605	0.00418094498035682	0.126739383217389	0.840613593927786	0.00322165297919412	0.0274752489285805	0.00195012094705023
5.64707423741021e-06	1.80219107073926e-05	9.9756230486746e-08	4.09342271784715e-07	2.11514524201339e-08	2.41992348994945e-05	41324	0.00723356919723761	0.233357552867433	0.7447305992211	0.00412228861371274	0.0169155047043767	0.000874054593377899
9.26033042844249e-07	5.59061687309824e-06	1.89801739075596e-08	1.4733043759225e-07	9.58609307545434e-10	6.68391913674985e-06	149613	0.00200317340698775	0.138546416241437	0.836427963701662	0.00283967736880626	0.0220425224449816	0.000143420243113769
9.9825361925715e-06	3.27616900496854e-05	1.80601461133956e-07	7.62144689789788e-07	3.85247637676899e-09	4.36908248695574e-05	22888	0.0130220041831934	0.228481293781365	0.749852861498911	0.00413362443197529	0.01744404442043	8.81758673193029e-05
6.68553918564633e-07	6.14744898909915e-06	2.30812307881106e-08	2.72889166511638e-07	1.81524216135048e-08	7.13012572657704e-06	140250	0.00213675921667156	0.0937646745936956	0.862179605919847	0.00323714218699917	0.0382727005071542	0.00254587679230437
4.78232248724465e-07	8.33988236209612e-06	2.76860001622858e-08	6.20852678893802e-07	4.66243465343977e-09	9.47131572453011e-06	105582	0.00283737519379046	0.0504926942183833	0.880541057299605	0.00292314193376331	0.0655508375975508	0.000492268950697563
2.73677200097221e-07	4.33197828039385e-06	1.91868652676826e-08	3.90504228864781e-07	8.57263297483662e-10	5.01620383792102e-06	199354	0.00150373318430075	0.054558628185781	0.863596939112676	0.00382497719144417	0.0778485566939455	0.000170898816153165
3.40533844622173e-07	5.79990754427261e-06	1.76378988171675e-08	3.86273338154425e-07	1.33921012836399e-08	6.55774472715002e-06	152491	0.00196539594378886	0.0519284996276713	0.884436309370225	0.00268962875973869	0.0589033813035138	0.00204218093885153
4.67974400290571e-07	6.22168360610198e-06	2.61457182496307e-08	4.46957815975735e-07	8.70298607715327e-09	7.17146452669507e-06	139442	0.00214913436912689	0.0652550672946345	0.867561093406009	0.00364579900692611	0.0623244825812048	0.00121355771122583
2.77515753751413e-07	6.65740551150403e-06	2.75196781982392e-08	8.48934230273059e-07	4.11202227887127e-08	7.85249539651546e-06	127348	0.00235298524831029	0.0353410909192714	0.847807629974321	0.00350457743795062	0.108110121357062	0.00523658031139499
1.64931797440881e-06	1.50623318744345e-05	5.71530681385181e-08	6.71167950846011e-07	2.0667869656562e-08	1.74606387374844e-05	57272	0.00522454171170506	0.0944592004454033	0.862644952506736	0.00327325185508949	0.0384389117108959	0.00118368348187586
8.77892604549187e-08	1.54649702213619e-06	7.9386124091258e-09	1.79807784557281e-07	3.76695414873287e-09	1.82579963370625e-06	547705	0.0005475904077612	0.0480826366892804	0.847024500162105	0.00434801949927603	0.0984816631780584	0.00206318047127998
2.36470140630909e-07	3.65922292293652e-06	1.61458083982738e-08	3.21248569029681e-07	6.73952108660408e-09	4.23982696208198e-06	235859	0.00127114219850355	0.0557735357470318	0.863059496451629	0.00380812909174608	0.0757692641474997	0.00158957456209359
1.293535510615e-08	6.57660196786184e-07	1.92319999088757e-09	1.25720635986895e-07	3.96246675627899e-09	8.02201854626395e-07	1246569	0.000240631696463267	0.0161248132643302	0.819818843590772	0.00239740157641901	0.156719453167365	0.00493948840111372
8.16044796575321e-10	2.26630712274216e-07	1.08019545192507e-09	3.85725808245793e-07	8.53621052785766e-10	6.15106381821296e-07	1625735	0.000184514946321324	0.00132667262231788	0.368441490727466	0.00175611159930851	0.62708796339209	0.00138776165881785
1.34711675782096e-06	9.29452807610865e-06	3.02333469042482e-08	2.68213410915442e-07	3.03593555711648e-09	1.09431275273064e-05	91382	0.00327757321268329	0.123101622864167	0.849348420085208	0.00276277022531327	0.0245097583159996	0.000277428509312434
1.38978856829674e-06	9.96943041376624e-06	4.79565973239449e-08	4.42328836191213e-07	4.42976510698291e-09	1.18539341806851e-05	84360	0.00354988553674895	0.117242811298993	0.841022926380888	0.00404562709670564	0.0373149394495497	0.000373695773863904
2.01041987614252e-08	9.06837044826304e-07	3.10748182231556e-09	1.80224245162476e-07	1.4471571354496e-08	1.12474454192702e-06	889091	0.000337366631413039	0.0178744577208446	0.806260453838368	0.00276283343148439	0.160235714372705	0.0128665406365982
1.37554879318822e-06	7.48245755812117e-06	2.90627320159224e-08	2.03266934321172e-07	9.1850728923166e-11	9.0904278683754e-06	110006	0.00272342548573123	0.15131837721012	0.823113902498673	0.00319706975697244	0.0223605464191972	1.01041150376106e-05
1.66745350663682e-07	3.61646322125378e-06	1.51488844110115e-08	4.22463542131502e-07	4.64586677280849e-09	4.22546686523278e-06	236660	0.00126683961807794	0.0394619946107414	0.855873051806441	0.00358513861170155	0.0999803230283356	0.00109949194278028
2.67836538590912e-06	1.56236802433407e-05	8.63167896515231e-08	6.4742946508681e-07	5.87532113286752e-09	1.9041667205121e-05	52516	0.00569626893582309	0.140658134451	0.820499595704461	0.00453304790603153	0.0340006711656368	0.00030855077286969
1.56635077432065e-08	8.68848694704626e-07	4.61639856916286e-09	3.2924837669681e-07	7.37019875191323e-09	1.22574717646572e-06	815829	0.000367656775968395	0.0127787426672849	0.708831895668597	0.00376619147716386	0.268610348869948	0.00601282131700619
1.20162940178036e-06	6.10933560259762e-06	3.18759586559758e-08	2.08374480203046e-07	1.44969162739755e-08	7.56571235951098e-06	132175	0.00226714842193865	0.158825678889282	0.807503023151214	0.00421321313067156	0.0275419511476794	0.00191613368115313
3.20670485342312e-11	3.89990236546567e-08	1.35690747207797e-10	2.12182675720134e-07	6.47641140944641e-09	2.57825868579979e-07	3878587	7.73447792679072e-05	0.000124374829844833	0.15126109676058	0.000526288335437937	0.822968916535672	0.0251193235384657
4.2209834358987e-06	1.20146742958044e-05	3.70092493334256e-08	1.35446526395259e-07	7.75261678018817e-09	1.6415866124212e-05	60917	0.00491269331391975	0.257128280893636	0.731894022824894	0.0022544804552737	0.00825095218067643	0.000472263645519973
7.95205963563553e-07	4.62670597585256e-06	1.25203723909572e-08	9.36624727915983e-08	1.92302206651013e-10	5.52828708680532e-06	180888	0.00165711617461395	0.143843102045391	0.836914925582534	0.00226478332155367	0.0169424039166034	3.47851339178807e-05
3.42823050272492e-07	4.15933128105982e-06	1.9912880932243e-08	3.10637428177792e-07	2.69270486429388e-09	4.83539734530664e-06	206808	0.00144957106620802	0.0708986306172428	0.860183969182382	0.00411814779845775	0.06424237885627	0.000556873545647183
1.78356799402643e-06	8.7290417976713e-06	4.90012225510996e-08	3.08351925549451e-07	1.49515726883761e-09	1.08714580970671e-05	91984	0.00325614239002903	0.164059685287992	0.802932018845403	0.00450732754646031	0.028363437801654	0.00013753051849052
1.35108705611169e-06	6.78737040150197e-06	2.88295889044947e-08	1.86215501603147e-07	4.55452899933989e-09	8.35805707712064e-06	119645	0.00250428663096969	0.161650853020633	0.812075143645732	0.00344931706477728	0.0222797595045018	0.000544926764356212
3.39898401083514e-06	1.68784320000974e-05	6.42816491843266e-08	4.10440870122475e-07	2.22026569952778e-08	2.07743411872346e-05	48136	0.00621298617715238	0.163614527180469	0.8124653315345	0.00309428099812986	0.0197571064431484	0.00106875384375226
6.95900173706639e-07	4.38049013810758e-06	1.20223074950175e-08	9.73015971372973e-08	9.29291493385605e-09	5.19500713138039e-06	192493	0.00155729234754587	0.133955576211447	0.843211573598672	0.00231420423321401	0.0187298293681924	0.0017888165884744
4.60496724531114e-08	1.12630707436871e-06	3.80328088678218e-09	1.19603816574761e-07	1.41504297556897e-09	1.29717888725894e-06	770904	0.000389078208027249	0.0354998627447744	0.868274287711163	0.0029319632967654	0.0922030243858622	0.00109086186143462
1.97219022729012e-07	4.21729989781019e-06	1.68140331924906e-08	4.62318197994663e-07	1.24769877359791e-09	4.89489885049995e-06	204294	0.00146739556989417	0.0402907248448797	0.861570387175507	0.00343501136714464	0.0944489788481416	0.000254897764326728
1.39797268690528e-06	1.06338646169087e-05	4.74140993215165e-08	4.6374500330381e-07	9.29668461069572e-09	1.255229309105e-05	79667	0.0037586301613638	0.111371896494519	0.847165098820933	0.0037773257027693	0.0369450426260737	0.000740636355704955
1.6212931522737e-07	2.21898793559214e-06	7.89396899780529e-09	1.38914117826262e-07	1.31417547095458e-10	2.52805675519068e-06	395561	0.000758130458979323	0.064131991852826	0.877744509112011	0.00312254421566968	0.0549489711973595	5.19836221341266e-05
1.66282776910308e-08	1.03090314534878e-06	4.44952155526441e-09	3.54695708344776e-07	1.01775991412744e-09	1.40769441285398e-06	710381	0.000422219461344242	0.0118124200388907	0.732334472549843	0.00316085758005063	0.251969252066336	0.000722997764879967
1.84078516122475e-06	9.47418719694179e-06	3.73993214697084e-08	2.47495934998988e-07	4.99106508406184e-09	1.16048586797193e-05	86171	0.00347542448798843	0.158621936899733	0.816398325771853	0.00322272959127608	0.0213269236472059	0.000430084089932457
2.37205525509752e-07	3.82774886775009e-06	1.47732352826863e-08	3.06524601317041e-07	1.56877194881525e-08	4.40193994934772e-06	227173	0.00131971330285163	0.0538865882404645	0.869559537793623	0.00335607378852939	0.0696339806640166	0.00356381951336641
1.85981401484959e-07	6.82195098624132e-06	2.85662642870609e-08	1.34755009019427e-06	4.18967258603313e-08	8.42594546806795e-06	118681	0.00252460210825489	0.0220724667860453	0.809636261247437	0.00339027405236829	0.159928650772916	0.00497234714123282
2.93875980649484e-07	3.46559156416167e-06	1.48398002636165e-08	2.25010829552173e-07	2.21424979768941e-09	4.00153242442464e-06	249904	0.00119974186275129	0.0734408595206472	0.866066095830768	0.00370852930568225	0.0562311648854192	0.000553350457483246
4.28366635057094e-09	3.51000097655592e-07	1.28314618085219e-09	1.35183793416331e-07	6.02150013264157e-09	4.97772203735988e-07	2008951	0.000149320548879617	0.00860567608721467	0.705142020830392	0.00257777788960823	0.271577626074177	0.0120968991186083
6.38348899176108e-07	6.3484674597531e-06	2.65593271865019e-08	3.39624939530663e-07	7.52171821601427e-10	7.35375279746798e-06	135985	0.00220370222600685	0.0868058686166201	0.863296283489294	0.00361166983960173	0.0461838939769095	0.000102284077574706
1.26691718312724e-07	2.16675344052085e-06	8.50057736226417e-09	1.86926180429184e-07	6.03280698431702e-09	2.49490472360934e-06	400817	0.000748192315204288	0.050780182952013	0.868471416971083	0.00340717514453479	0.0749231738832739	0.00241805104909556
1.61847205317905e-06	1.45301666529969e-05	6.11665977335649e-08	7.06123188124638e-07	2.52528197595052e-08	1.69411813117936e-05	59028	0.00506950391526984	0.0955347813940427	0.857683203170825	0.0036105273066751	0.0416808707213982	0.00149061740705917
1.53662477753494e-07	2.53382102555245e-06	9.70884921768041e-09	2.05844071252701e-07	1.31937383899661e-10	2.90316836116022e-06	344451	0.000870572604199982	0.0529292340772426	0.872777844871466	0.00334422534620085	0.0709032497069642	4.54459981256251e-05
3.08094072778629e-07	5.43051632495404e-06	2.0315632433599e-08	4.60440916983265e-07	2.49931116698747e-09	6.22186625831652e-06	160723	0.00186482473391125	0.0495179516864112	0.872811484447337	0.00326519915249607	0.0740036667242424	0.000401697989513475
4.45125850091465e-07	7.1828443088777e-06	3.31451237468128e-08	6.8774536956713e-07	1.08956406535542e-08	8.35975629293667e-06	119621	0.00250479512325852	0.0532462711224682	0.859216950492521	0.00396484330228835	0.0822685907899278	0.00130334429279478
3.21847863669517e-08	1.0211666818218e-06	4.43156642385432e-09	1.80784713076604e-07	4.62047423678187e-10	1.23902979511289e-06	807083	0.000371640093513204	0.0259757969452377	0.824166364561686	0.00357664233849241	0.14590828549053	0.000372910664053958
1.33881619602256e-05	4.20008839373966e-05	2.05560529159794e-07	8.2923649573987e-07	1.51875486232839e-09	5.64253616773841e-05	17723	0.0167856111206802	0.237272062814117	0.744361802721611	0.0036430520434251	0.0146961662466798	2.69161741667156e-05
2.43450382840958e-06	1.13178760032066e-05	4.41509774810696e-08	2.63913723874717e-07	8.36388591652758e-10	1.40612809215636e-05	71117	0.00420952892455817	0.173135281343833	0.804896514502467	0.00313989726308377	0.0187688252120753	5.94816785411148e-05
2.04312851931241e-08	1.06781537895296e-06	5.7913183233125e-09	3.89176338797678e-07	2.84424839383681e-09	1.48605856966091e-06	672921	0.000445718540118656	0.0137486406055894	0.718555379144049	0.00389709964435248	0.261884926168476	0.00191395443753325
1.26997606832023e-06	7.32371060429044e-06	2.81811881104629e-08	2.0895733467612e-07	1.15518853208936e-08	8.84237708071815e-06	113092	0.0026492094869891	0.143623830642731	0.828251333033587	0.00318706020487583	0.0236313530590972	0.00130642305970911
5.92554272566206e-07	7.84604473023441e-06	3.54799205306533e-08	6.04080150326461e-07	2.27431529081973e-10	9.07838650518681e-06	110152	0.00271982287568773	0.0652708796026319	0.864255418708124	0.00390817470817995	0.0665404750041572	2.50519769071336e-05
1.65658939215477e-05	4.01239239831061e-05	1.36501044528288e-07	4.25119407661054e-07	1.64082357802181e-08	5.72678465926233e-05	17462	0.0170340968304431	0.289270417995454	0.700636157467713	0.00238355469342672	0.00742335242121386	0.000286517422192222
5.57852038874707e-07	8.11242657023461e-06	4.51338528532681e-08	8.43974705287722e-07	4.44528946946574e-09	9.56383245671977e-06	104561	0.00286505134138348	0.0583293403977134	0.84824013876724	0.00471922245161834	0.0882464962772038	0.000464802106224935
6.07480524645619e-06	3.31262986227913e-05	9.34991918051844e-08	6.55648258803636e-07	7.72192921301209e-08	4.00274706119865e-05	24983	0.0119366674522898	0.151765903605137	0.827589106089343	0.00233587559682538	0.0163799572838184	0.00192915742487603
5.90912896720853e-06	2.10269882889464e-05	8.40794825769614e-08	3.84698402036102e-07	5.57571626551458e-11	2.74049508979307e-05	36490	0.00818789302254153	0.215622680340388	0.76726969397833	0.00306803989140919	0.0140375512245545	2.03456531861022e-06
2.95901923489714e-07	3.53260584192639e-06	1.35357493113246e-08	2.07774562560082e-07	9.58106117993229e-09	4.05939913846744e-06	246342	0.00121708096882878	0.0728930350025712	0.870228750962406	0.00333442188107544	0.0511835755669307	0.00236021658701673
2.13704364951686e-08	8.50413279307972e-07	3.34083666382141e-09	1.70934981043926e-07	1.2893411287502e-08	1.05895294479839e-06	944329	0.000317635594758947	0.02018072342132	0.803069941384297	0.00315484902349222	0.161418863683758	0.0121756224871321
2.25966535782459e-08	8.66060478487743e-07	2.66627202552172e-09	1.31391525732984e-07	4.7479553493648e-09	1.02746288517386e-06	973271	0.00030819152314332	0.0219926713697519	0.842911691492579	0.00259500568243937	0.127879583417508	0.00462104803772195
8.69189872512432e-07	1.07388378065171e-05	7.13713810702649e-08	1.13388280074924e-06	2.18696221682602e-08	1.28351514830173e-05	77911	0.00384316621718928	0.0677194868843185	0.836674021395547	0.0055606185220875	0.0883419881915322	0.00170388500651486
1.21651368840851e-06	6.83140749918422e-06	4.14435436854586e-08	2.99234066824614e-07	9.80923601628835e-10	8.38957972170443e-06	119195	0.00251371977622372	0.145002935637086	0.814272910657359	0.00493988317176857	0.0356673488721341	0.000116921661652623
1.91548609672474e-07	4.35146922994024e-06	1.80048822486847e-08	5.25937757824562e-07	5.73438804673601e-09	5.09269486773269e-06	196360	0.00152664583950091	0.0376124261608771	0.854453161431512	0.00353543314812823	0.10327297658395	0.00112600267553218
7.39118606535089e-08	2.02454400028756e-06	8.45792227482705e-09	2.97882626456256e-07	2.77496305314331e-09	2.40757137272529e-06	415356	0.000722011505441378	0.0306997588901562	0.840907157820139	0.00351305152181343	0.123727433309303	0.00115259845858781
1.73936352347081e-06	1.39831539674933e-05	4.64514720572088e-08	4.80183569784253e-07	5.40013193238129e-10	1.62496925459988e-05	61540	0.00486308410158531	0.107039780509515	0.860518063828623	0.00285860621213086	0.0295503172398477	3.32322098839401e-05
1.3841370702522e-06	6.83359181759624e-06	3.24989828230654e-08	2.06299748725922e-07	3.11257409675166e-10	8.4568388768071e-06	118247	0.00253384676803514	0.163670739198804	0.808055103939296	0.00384292325968204	0.0243944281936953	3.68054085231292e-05
2.31763332059193e-06	1.28145661052217e-05	5.75343222570567e-08	4.09035673548692e-07	9.77923644932782e-09	1.56085486580687e-05	64067	0.00467165485746812	0.148484870141584	0.820996646513788	0.00368607764356841	0.026205874902869	0.000626530798190037
2.68197200384404e-06	9.322068514742e-06	3.40500502722076e-08	1.52171825955512e-07	9.85803919669651e-11	1.21903609752057e-05	82032	0.003650451426089	0.220007595287701	0.76470816029996	0.00279319458557977	0.012482963077551	8.08674920845003e-06
2.05399239073167e-06	1.21710412157176e-05	4.52010240473141e-08	3.44391779588162e-07	4.31239590046238e-09	1.46189388059852e-05	68404	0.00437611050086373	0.140502153951881	0.832552990148273	0.00309194974048376	0.0235579192278418	0.00029498693152042
1.08351044785373e-07	2.15620322678934e-06	6.53415149132953e-09	1.67189420151611e-07	2.60421146105613e-08	2.46431995782821e-06	405791	0.000739023685665585	0.0439679289376295	0.874968861060389	0.00265150289051265	0.0678440393344676	0.0105676677770009
1.85288220793519e-06	2.14072309207739e-05	8.19371508884457e-08	1.2174323192174e-06	1.05126272549312e-07	2.46646088713642e-05	40544	0.00737216520546713	0.0751231133483084	0.867933119573115	0.00332205352680761	0.0493594820646373	0.0042622314871315
1.38404944822496e-06	8.46018388205856e-06	4.07276603949242e-08	3.20099060773727e-07	3.27377176367785e-09	1.02083338232158e-05	97959	0.00305783106071422	0.135580347605536	0.82875266704331	0.00398964817375987	0.0313566411832807	0.00032069599411342
5.55524033899889e-08	3.00632612420792e-06	1.2964623703471e-08	9.02210209449964e-07	1.10177663288346e-08	3.98807112708017e-06	250748	0.00119570829433202	0.0139296420800451	0.753829615473525	0.00325085067200467	0.226227211276071	0.00276268049835438
4.20569433780129e-07	3.8276869240535e-06	2.22614035772998e-08	2.60501772814108e-07	2.20609849583284e-09	4.53322563272087e-06	220593	0.00135904643118745	0.0927748733141483	0.844362763773596	0.00491072039666782	0.0574649915799035	0.000486650935684559
9.26606763824386e-08	2.43917639704611e-06	1.05521489928179e-08	3.57158342528675e-07	1.90046171369768e-08	2.91855218208702e-06	342636	0.000875183735426721	0.0317488503207704	0.835748770235071	0.00361554234239258	0.12237517791211	0.00651165918965577
5.38941610987776e-08	1.385600386597e-06	6.69798854949472e-09	2.21411659227882e-07	7.29049668745878e-09	1.67489469216061e-06	597052	0.000502342612117901	0.0321776415860834	0.827276122542114	0.00399905055574231	0.132194376317631	0.00435280899842966
7.70081007647022e-08	1.82359247034945e-06	8.65623451863914e-09	2.6356242005158e-07	1.00481567798093e-09	2.17382404136236e-06	460019	0.000651935318986219	0.0354251766929767	0.838886881206167	0.0039820309067951	0.121243677057874	0.000462234136186663
3.53022236349794e-06	1.17434001040035e-05	3.7829225084046e-08	1.61800771688974e-07	7.26595806262213e-09	1.5480518422337e-05	64597	0.00463342389218391	0.228042903162994	0.758592172666437	0.00244366655250135	0.0104518962010671	0.000469361417001254
3.94948584492391e-09	6.28493953285325e-07	3.30013803609292e-09	6.75274201631653e-07	2.03060357039638e-10	1.31122083915503e-06	762648	0.000393289151176424	0.00301206762963667	0.479319680192342	0.00251684379743352	0.514996544797753	0.000154863582835133
1.05348882706637e-07	1.86677718158208e-06	9.75877005477268e-09	2.22339358137035e-07	1.27448013403263e-08	2.21696899382085e-06	451066	0.000664870311112398	0.0475193306718617	0.842040275161796	0.00440185229562181	0.100289791493134	0.00574875037758702
2.38758365388634e-07	3.12586615984682e-06	1.2672636520487e-08	2.13324572626995e-07	5.34174598978891e-10	3.59115590898192e-06	278462	0.00107676857540207	0.0664851015773139	0.870434545052375	0.00352884609904884	0.0594027600120185	0.000148747259243982
5.61452364896278e-08	2.43945289060816e-06	1.21506637157728e-08	6.78843454442341e-07	1.35679497661533e-09	3.18794904023252e-06	313681	0.000955929044968551	0.0176117107836619	0.765210754570354	0.00381143599299398	0.212940497440583	0.000425601212407201
5.74455275085033e-07	4.5040633976179e-06	1.79970494399959e-08	1.81430080235755e-07	8.23080920012888e-10	5.2787688832987e-06	189438	0.00158238155683865	0.108823721550404	0.853241257041607	0.00340932703019753	0.0343697714839866	0.000155922893805221
7.29658650780917e-09	5.26289610488035e-07	1.927768986881e-09	1.7878080533929e-07	5.93541743607489e-09	7.20230188758089e-07	1388445	0.000216045793175135	0.0101309090089529	0.730724174996787	0.00267660119913204	0.248227314169607	0.00824100062552151
7.05907145265084e-08	1.78351300688109e-06	1.32227981643846e-08	4.29552126893451e-07	3.3215400564589e-08	2.33009404703002e-06	429167	0.000698784764644689	0.0302952211806577	0.765425330859235	0.00567479161677555	0.184349695000923	0.0142549613424084
6.99795279040695e-08	2.02513145809843e-06	6.97793534572802e-09	2.59644369494777e-07	1.27754984038343e-08	2.37450878924684e-06	421140	0.000712099819023315	0.0294711597703819	0.852863323677472	0.00293868583570976	0.109346560716304	0.00538027000013191
1.57522825497769e-06	1.07013829412977e-05	3.90834129256923e-08	3.41400945840214e-07	1.90929521027265e-08	1.26761885071441e-05	78888	0.0037956588620226	0.124266711093001	0.844211407495766	0.00308321487201501	0.0269324604669461	0.00150620607227213
1.18534554400507e-06	6.66682124531661e-06	4.26484030066564e-08	3.08416215862775e-07	4.21646941453225e-09	8.20744787760564e-06	121841	0.00245921563016227	0.144423158292522	0.812289196926526	0.00519630506859804	0.0375776027410788	0.000513736971274233
1.42299517571124e-06	1.27665880241583e-05	4.94510702704869e-08	5.70480723416162e-07	4.40550796289409e-08	1.48535700731852e-05	67324	0.00444619041556804	0.0958015594028898	0.859496266638658	0.00332923802337324	0.0384069769493355	0.00296595898574394
1.80805473944322e-06	1.163103516001e-05	5.5486766237063e-08	4.58957915296468e-07	2.56841938187216e-09	1.39561030003686e-05	71653	0.0041781074371553	0.129552980469939	0.833401355643677	0.0039758065869532	0.0328858217286261	0.000184035570803993
8.10330072780961e-09	5.51514881387509e-07	2.81593424505559e-09	2.46421403334026e-07	1.70271775868492e-08	8.2588269728125e-07	1210826	0.000247734220282902	0.0098116848245945	0.667788395619691	0.00340960557028917	0.298373369662821	0.0206169443226036
3.53472138636722e-09	3.19892502558226e-07	8.35504409870873e-10	9.72197740756289e-08	1.77249927080742e-09	4.23255001700901e-07	2362642	0.000126968466205524	0.00835128084053943	0.755791428979457	0.00197399772362594	0.229695511417324	0.00418778103905309
5.51655334113889e-07	4.95223903059368e-06	2.38273703967162e-08	2.75025843472001e-07	1.64320122958989e-08	5.81917959087219e-06	171846	0.00174423600590778	0.0947995031772523	0.851020140083257	0.00409462709040484	0.0472619617898371	0.00282376785924837
2.84068463587874e-06	1.2133199236442e-05	4.63112285135239e-08	2.54334598215005e-07	7.3815118473804e-09	1.52819112108966e-05	65437	0.00457411511905903	0.18588542994892	0.793958233953781	0.00303046051468366	0.0166428527626606	0.000483022819954423
5.14921796298949e-07	4.04652165567407e-06	1.43371299393542e-08	1.44864180962824e-07	8.18892869182678e-09	4.72883369156702e-06	211469	0.00141764764861196	0.108889808752889	0.855712405976609	0.00303185328021194	0.0306342304279301	0.00173170156235991
1.96484379950485e-06	1.13841594941029e-05	4.47151449783826e-08	3.33119860498259e-07	3.97883876374099e-09	1.37308171378482e-05	72829	0.00411080085275961	0.143097368479905	0.829095557810845	0.00325655381828136	0.0242607455298516	0.000289774361117487
2.64535775590782e-07	2.77520035508501e-06	1.27986809764314e-08	1.72636312615099e-07	6.64758311392012e-09	3.23181870738124e-06	309423	0.000969077319928124	0.0818535318786916	0.858711643925648	0.00396021006599166	0.0534176970449517	0.00205691708471689
2.02425063900606e-06	6.97959193387972e-06	3.40290628328778e-08	1.50858772424533e-07	9.77399332539149e-10	9.18970780747573e-06	108817	0.00275312818216755	0.220273667173547	0.759500963480243	0.00370295373321832	0.0164160575706021	0.000106358042389993
7.43412028805382e-07	9.96680906139925e-06	4.63729699822359e-08	7.99453945619109e-07	7.26596543298237e-09	1.1563313971239e-05	86480	0.00346300416981971	0.0642905684870657	0.861933619219313	0.00401035292283664	0.0691370957847866	0.000628363585997471
2.87258677131988e-08	1.36961119867081e-06	4.31171772740895e-09	2.64330420223833e-07	5.89934197377397e-09	1.67287854630903e-06	597772	0.00050173807101761	0.0171715201779462	0.818715262798169	0.00257742424691987	0.158009331165757	0.00352646161120904
2.82688776694522e-06	1.14524254754388e-05	5.2547184810773e-08	2.73717670794051e-07	9.800385061274e-09	1.46153784830501e-05	68421	0.00437504706199332	0.193418717840502	0.78358733499242	0.00359533520611276	0.0187280590175266	0.000670552943438297
6.23711550227411e-06	2.11299454904941e-05	8.10034464082363e-08	3.52852698040583e-07	1.11557864737123e-08	2.78120729236907e-05	35956	0.00830902553558244	0.224259281909234	0.759740043414573	0.00291252818984364	0.0126870333976443	0.000401113088705074
7.14446656133629e-08	2.61604407501491e-06	1.11447572262906e-08	5.24724848355153e-07	3.38476455853695e-09	3.22674311076825e-06	309910	0.00096755611046484	0.0221414172621733	0.810738253778144	0.00345387185893368	0.162617484671788	0.00104897242896137
5.0260939208777e-07	4.58728148102489e-06	1.69916982440001e-08	1.99399516363997e-07	2.64615756516823e-09	5.30892824528582e-06	188362	0.00159141505528526	0.0946724779213343	0.864069218697439	0.00320058916959148	0.0375592788508788	0.000498435360756277
1.11436574069473e-06	1.08889152293708e-05	4.46830261993672e-08	5.61422430135188e-07	2.23927938409469e-08	1.2631779220241e-05	79165	0.00378238638834583	0.08821922242823	0.862025454966986	0.0035373501563238	0.0444452377093143	0.00177273473914624
4.92184187197921e-10	1.52764040032222e-07	6.32052621583516e-10	2.52238632498873e-07	3.59143092689131e-10	4.06486052432566e-07	2460109	0.000121938405444055	0.0012108267534704	0.375816191276488	0.00155491834910712	0.620534532462756	0.000883531158178451
1.90478900584018e-06	9.42085315681911e-06	3.93700955858118e-08	2.5036544310285e-07	9.39686714605175e-09	1.1624774568494e-05	86023	0.00348137854115627	0.163855995195178	0.810411685948039	0.0033867405646312	0.0215372299589708	0.000808348333181408
5.4231625244488e-07	4.27466069907161e-06	2.36395067336509e-08	2.39577717357334e-07	3.90178666120939e-09	5.08409596226868e-06	196692	0.00152407008968902	0.106669161335594	0.84079071889983	0.00464969719475992	0.0471229731176094	0.0007674494522067
6.39815183007251e-06	2.17971657932988e-05	5.83884195920028e-08	2.55769502136549e-07	7.59306114411413e-09	2.8517068606244e-05	35067	0.00851875061996998	0.224362185272844	0.764355063778406	0.00204749023815226	0.00896899697749953	0.000266263733098134
1.33234425899499e-07	2.62516267061892e-06	1.13611414572388e-08	2.87824993001559e-07	1.47261349912041e-08	3.07230936596842e-06	325488	0.000921269595980156	0.043366214149955	0.854459091814617	0.00369791583591312	0.0936835971630202	0.00479318103649443
2.52479812437203e-06	1.57498399258457e-05	7.52390161817635e-08	6.03502968411307e-07	1.2070375036714e-08	1.89654504098475e-05	52727	0.00567353345066746	0.133126188401045	0.830449031554128	0.00396716210560952	0.0318211777400207	0.000636440199197516
5.72491197872001e-07	5.08885537656764e-06	1.9849637679494e-08	2.26865183516169e-07	3.01983000570344e-09	5.91108122564101e-06	169174	0.0017717581889175	0.0968505043355954	0.860900938815267	0.00335803838955732	0.0383796423794815	0.000510876080099197
7.50111368099646e-07	5.81294413626849e-06	2.11372223641092e-08	2.10611570614106e-07	3.31648050659451e-09	6.79812077785294e-06	147099	0.00203736491439954	0.11034098872491	0.855081032865144	0.0031092743207756	0.0309808515465392	0.00048785254263193
9.22873665001789e-07	6.59831224030546e-06	1.93487983685269e-08	1.77872770200685e-07	2.54207741265068e-09	7.72094955128911e-06	129518	0.00231361326891655	0.11952851898219	0.854598543414105	0.00250601279544644	0.0230376806659728	0.000329244142286391
5.53432635363067e-07	7.33463730434192e-06	2.85980602343556e-08	4.87345389506008e-07	3.12552669689107e-09	8.40713891614224e-06	118947	0.00251897432317005	0.0658288914794118	0.872429655023179	0.00340164002517498	0.057968042917701	0.000371770554533108
4.22719434316536e-07	5.19726173048457e-06	2.43222060400078e-08	3.84500900777519e-07	7.47118364476796e-09	6.0362754552634e-06	165665	0.00180924943352778	0.0700298449680492	0.861004731974707	0.00402933998295253	0.0636983689076431	0.00123771416664781
2.0890667972082e-07	4.26799679300361e-06	2.20475179297741e-08	5.79179905343347e-07	2.50910391485532e-08	5.1032219351461e-06	195955	0.00152979914951135	0.0409362325165737	0.836333760758029	0.00432031336476509	0.113492987901332	0.00491670545930017
1.60975832326129e-08	8.09748935741038e-07	3.26102257839409e-09	2.10914071549253e-07	1.33618992994945e-10	1.04015523209429e-06	961395	0.000311998050392059	0.0154761354227882	0.778488547435996	0.00313513067835866	0.202771725836143	0.000128460626714256
3.04994803141084e-07	5.57201233039913e-06	2.66358366349237e-08	6.2571175922865e-07	1.68408609509989e-08	6.54619559035479e-06	152760	0.00196193798370559	0.0465911534312334	0.851183294707689	0.00406890326866632	0.0955840305399029	0.00257261805250859
1.79273810075325e-07	4.6397924226582e-06	1.70845449879006e-08	5.68566739055329e-07	1.03251307480505e-08	5.41504264752481e-06	184671	0.00162319837886638	0.0331066293923411	0.856833957675113	0.00315501577733831	0.10499764749133	0.00190674966387754
2.23690059623898e-06	1.15763540902783e-05	4.61587390705161e-08	3.07149184018131e-07	2.19642703838174e-08	1.41885268799898e-05	70479	0.00424754182979614	0.1576555913915	0.815895419460676	0.00325324393863709	0.0216477148484883	0.00154803036069896
2.5457146370367e-06	1.62167632715571e-05	6.05977972019422e-08	4.96364029381812e-07	5.71728035655412e-08	1.93766125387431e-05	51609	0.00579617705378765	0.13138078866709	0.836924577974198	0.00312736795870683	0.0256166565951269	0.00295060880487884
4.4315390482189e-08	1.98646744824451e-06	8.79903421055304e-09	5.07159722139064e-07	1.06502964211841e-08	2.5573918914975e-06	391023	0.000766924311587869	0.0173283534015742	0.776755199251578	0.00344062802412371	0.198311304507223	0.00416451481550126
4.31429873522277e-06	1.45135840505399e-05	6.5862407681881e-08	2.8488365256033e-07	2.97880781882707e-09	1.91816076538237e-05	52133	0.00573801185042677	0.22491851637695	0.756640648295542	0.00343362291996166	0.0148519174045113	0.000155295003035539
6.99759181275154e-07	8.86423323594068e-06	4.11208957271216e-08	6.69804340475775e-07	7.3609739507336e-09	1.02822786273695e-05	97255	0.00307994664999467	0.0680548744723304	0.862088410281529	0.0039992006847262	0.0651416251931632	0.000715889368251517
2.20893177365655e-06	1.35931576859715e-05	5.93140970226017e-08	4.69328032360519e-07	3.93673819112308e-10	1.63311252628303e-05	61233	0.00488739521146708	0.135259006229295	0.832346667311994	0.0036319663261417	0.0287382543950423	2.41057375273651e-05
5.73691187808703e-09	4.98652237612664e-07	1.9707955891771e-09	2.20254275911274e-07	4.15963547079556e-09	7.30773856461997e-07	1368412	0.000219208207406618	0.00785046129846788	0.682361900611582	0.0026968611038148	0.301398680267003	0.00569209671913308
8.97910508633312e-07	1.02404883957061e-05	2.61659520213758e-08	3.8372415915421e-07	2.06924546664433e-08	1.15689814701815e-05	86438	0.0034646985496799	0.0776136180136199	0.88516767202891	0.00226173341955965	0.0331683614623501	0.00178861507556021
2.09538845840285e-06	1.26104679617032e-05	6.63906507251292e-08	5.13748707833218e-07	4.57103038125869e-09	1.52905668090457e-05	65400	0.0045766999571496	0.137037984567272	0.824722073366375	0.00434193523067134	0.033599062366301	0.000298944469380595
1.00931570952559e-09	2.05767960544175e-07	8.89953090392341e-10	2.33281555456867e-07	8.98980022597163e-09	4.49938585026932e-07	2222526	0.000134972496283803	0.0022432299498501	0.457324549153433	0.00197794347941746	0.518474216748723	0.0199800606685766
1.17661404906085e-06	5.70516744216538e-06	2.67501929550899e-08	1.66769903073851e-07	4.86480549897043e-09	7.08016639275414e-06	141240	0.00212180322347133	0.166184519373019	0.805795672825438	0.00377818704691265	0.023554517482036	0.00068710327259386
1.90314288550261e-07	4.94434611104619e-06	1.99310167866835e-08	6.65835314168824e-07	1.79646548626281e-09	5.82222319603822e-06	171756	0.00174514749970112	0.0326875631768568	0.849219609858071	0.00342326566941743	0.114361008114889	0.000308553180765249
5.88081997968154e-08	1.88741187962168e-06	1.03899090866401e-08	4.28756881024334e-07	5.67893982510249e-09	2.39104580935457e-06	418227	0.000717057391754983	0.0245951790495765	0.789366674715095	0.00434534087385164	0.179317719195046	0.00237508616643168
2.05127524130387e-06	1.1359192271709e-05	5.6588032841352e-08	4.02920763043899e-07	7.49756524558688e-09	1.38774738741437e-05	72059	0.00415461665160455	0.147813302327722	0.818534581634002	0.0040776897405504	0.0290341575634031	0.000540268734323198
4.49666957549717e-07	4.22546454490451e-06	1.91674811076072e-08	2.31584835250642e-07	8.57270435174788e-09	4.93445652316422e-06	202657	0.00147924544560096	0.0911279601793651	0.856318122384616	0.00388441584551971	0.0469321867896686	0.00173731480083051
2.26389217111677e-06	2.12262664482614e-05	6.59991234605845e-08	7.95768074154497e-07	6.00321987045076e-08	2.44119580156978e-05	40964	0.00729692402619209	0.0927370172298756	0.869502824583434	0.00270355714269804	0.0325974702087718	0.00245913083522037
6.31562533529677e-07	5.30816067048511e-06	1.97665245927323e-08	2.13610077158929e-07	4.46959407644295e-09	6.17756939984289e-06	161876	0.0018515602877367	0.102234793759782	0.859263624075208	0.00319972521769403	0.0345783370987887	0.000723519848527582
1.16276526713862e-06	5.86987574946592e-06	2.25134263299597e-08	1.46128765083418e-07	6.43210039299061e-10	7.20192641805721e-06	138852	0.00215825332038466	0.161451978212835	0.815042449579674	0.00312602837395177	0.0202902330016915	8.93108318472063e-05
1.16457490905443e-06	6.61995726146529e-06	3.47076776290141e-08	2.53672845627294e-07	2.58168649986795e-09	8.07549438027589e-06	123831	0.00241972582849936	0.144210973869149	0.819758760235695	0.00429790127942958	0.0314126706900918	0.000319693925634277
1.76077059784383e-07	2.52036918257132e-06	1.4930827733088e-08	2.74792740056504e-07	2.21650616473378e-09	2.98838631631003e-06	334629	0.000896115482954096	0.0589204477424449	0.843388008041543	0.00499628433298547	0.0919535531790983	0.000741706703927977
1.69273798206135e-06	7.65071103162241e-06	3.0662699913442e-08	1.78189383960779e-07	3.45331695126975e-09	9.55575441450925e-06	104649	0.00286263484590188	0.177143311624997	0.80063914367721	0.00320882042205735	0.018647338162042	0.000361386113693578
7.51865623626119e-07	7.27143238893049e-06	2.20690895616725e-08	2.74434676293618e-07	1.59991608410541e-08	8.33580093925296e-06	119964	0.00249762643252605	0.0901971663077525	0.87231358353216	0.00264750678699032	0.0329224124104639	0.00191933096263308
2.55411432045105e-07	2.3680302827276e-06	1.35446128905607e-08	1.61460926899883e-07	4.44267657040314e-10	2.79889152222019e-06	357284	0.000839316208673724	0.0912544948660614	0.846060043387886	0.00483927754363864	0.0576874543432845	0.00015872985912934
4.44731296304828e-07	8.16613135100142e-06	2.51815492992888e-08	5.94580072526213e-07	2.18682858686698e-09	9.23281109771862e-06	108309	0.00276602360399858	0.0481685687704278	0.884468583248631	0.0027273978675369	0.0643985960758073	0.00023685403759721
2.12122677689958e-08	8.55245242811733e-07	2.8247444338511e-09	1.46434056189587e-07	5.93677380736102e-09	1.03165308501153e-06	969318	0.000309448196169293	0.0205614349214675	0.829004686979806	0.00273807588509225	0.141941179953871	0.00575462225976349
1.61336519907453e-07	3.4446801915308e-06	1.04889125468377e-08	2.87953869977536e-07	9.05969642866851e-09	3.9135191903913e-06	255524	0.0011733691179483	0.0412254321643742	0.88020015335261	0.00268017404196987	0.073579266120513	0.00231497432053289
1.09252403701408e-07	2.18903866569747e-06	9.50583995823339e-09	2.44892966491615e-07	1.00495108911723e-09	2.55369482693785e-06	391589	0.000765816039391631	0.0427820906981331	0.85720448763346	0.00372238681692123	0.0958975065886269	0.000393528262859145
1.05800742194542e-07	1.91970890201629e-06	9.15557416879948e-09	2.13595321499551e-07	3.7131652814893e-10	2.24863185640733e-06	444715	0.00067436283046618	0.0470511621958347	0.853723074564742	0.00407161987975545	0.0949890133820372	0.000165129977631015
[truncated: 8,403 more rows]
