# Supplementary material for: Quantitative Risk Assessment for African Horse Sickness in Live Horses Exported from South Africa
Source: PLoS One. 2016 Mar 17;11(3):e0151757. doi: 10.1371/journal.pone.0151757 (PMC4795756; doi:10.1371/journal.pone.0151757)
Supplement: S2 Dataset — (ZIP) [file pone.0151757.s002.zip › simulation_results_2.xls]

Detailed Results
LR.NoPAQ.HSe
Thu Oct 01 14:30:36 2015
Pathway 1	Pathway 2	Pathway 3	Pathway 4	Pathway 5	Overall probability	Horses/case	Probability per year	Pathway 1 proportion	Pathway 2 proportion	Pathway 3 proportion	Pathway 4 proportion	Pathway 5 proportion
2.69326772436577e-08	1.13791215571997e-06	5.83186570765486e-09	3.16812195337135e-07	6.69450340219682e-09	1.49418339741061e-06	669262	0.000448154902708553	0.0180250143926987	0.761561236520192	0.00390304544794257	0.212030327660021	0.0044803759791457
3.27044229657138e-09	3.64357267469451e-07	1.62846177946997e-09	2.33270861400543e-07	6.55136068692282e-11	6.02592546552905e-07	1659496	0.000180761479092073	0.00542728634013108	0.604649475924878	0.00270242602366307	0.387112092134154	0.000108719577173656
2.08674397118712e-09	2.77530474371786e-07	9.55652426021471e-10	1.63418752370814e-07	7.42622842709565e-09	4.51417851566904e-07	2215242	0.000135416216434203	0.0046226438851363	0.614797295695013	0.00211700184807564	0.362012161910691	0.0164508966610839
2.17785119204511e-09	3.24865026676274e-07	1.29054072594152e-09	2.47520887424736e-07	1.09756463785208e-08	5.86829952397518e-07	1704071	0.00017603354165252	0.00371121341565373	0.553593124122286	0.00219917323692999	0.421793206726206	0.0187032824989239
2.56135093137132e-08	1.07208820668189e-06	4.42615179512199e-09	2.3820538085361e-07	4.58955983775088e-09	1.34492280848208e-06	743537	0.000403395727925027	0.01904459434562	0.797137352359928	0.00329100805429679	0.177114537244301	0.00341250799585353
1.69916448988537e-08	8.78558100506033e-07	4.97706878918413e-09	3.30881680596211e-07	3.67744327167572e-10	1.23177623911745e-06	811836	0.000369464830390798	0.0137944249606795	0.71324488377492	0.00404056242613523	0.268621580842705	0.000298547995560505
1.86467281500165e-10	7.28537242803772e-08	2.69280212582841e-10	1.35272750040562e-07	5.49947736472292e-10	2.09132169551495e-07	4781665	6.27376893412857e-05	0.000891624095422827	0.348362112039575	0.00128760779922257	0.646828990158083	0.00262966590769708
2.91672666994212e-10	9.52777525349933e-08	4.31707895235893e-10	1.81319135976423e-07	8.42343390674183e-09	2.85743702980388e-07	3499640	8.57194490389013e-05	0.00102074923769792	0.333437802972451	0.00151082207843272	0.634551642206679	0.0294789835047388
2.63443401349945e-08	2.16260266342638e-06	9.63460488430469e-09	1.01705481590461e-06	1.10292420675804e-08	3.22666566641787e-06	309917	0.000967532899561641	0.00816457075462705	0.670228305936395	0.00298593219141935	0.315203036524608	0.00341815459295003
7.44899818266484e-11	4.80454725289586e-08	1.72449351557678e-10	1.43012506928264e-07	2.91663392410423e-10	1.91596582183018e-07	5219300	5.74773282606689e-05	0.000388785546056838	0.250763724391828	0.000900064863333264	0.746425146517778	0.00152227868100392
1.38287429250098e-09	2.52082392042251e-07	1.04346400299412e-09	2.4456909867391e-07	2.32084353672024e-09	5.01398672548376e-07	1994421	0.000150408327020624	0.00275803341375531	0.502758395352412	0.00208110643311175	0.487773725907328	0.00462873889339291
5.20526611774644e-10	1.45787126809346e-07	6.18864245088118e-10	2.22860811388863e-07	1.53453575630514e-09	3.71321864811377e-07	2693081	0.000111390375750919	0.00140182052581003	0.392616596610605	0.00166665177501057	0.600182301416781	0.00413262967179336
3.51601253288205e-08	2.03870345095695e-06	7.69290775088493e-09	5.73574287982682e-07	4.62636683240693e-08	2.70139444034341e-06	370179	0.000810091125611145	0.0130155466390724	0.754685587750668	0.00284775434345937	0.212325264099443	0.0171258471673571
3.62650871981592e-10	2.16356082557891e-07	9.33664121383892e-10	7.16260810400281e-07	8.356327414807e-09	9.42269535366345e-07	1061267	0.000282641043298115	0.00038486957114728	0.229611671010646	0.000990867354128024	0.760144293662011	0.00886829840206831
5.21160887284717e-09	4.98412038143223e-07	1.77114336357007e-09	2.17788766244507e-07	6.85459556330951e-09	7.30038152187456e-07	1369791	0.000218987544321037	0.00713881713884585	0.682720535426541	0.00242609698994922	0.298325184227609	0.00938936621705411
8.82428587268229e-09	5.44403407250294e-07	1.82679617705527e-09	1.44907322827705e-07	1.77419499344688e-09	7.01736007121183e-07	1425037	0.00021049871803025	0.0125749367043074	0.775795173292683	0.00260325273110833	0.206498343190591	0.0025282940813104
3.43613957819217e-09	3.39257707503777e-07	1.46061352688485e-09	1.854185389659e-07	2.41333440101368e-09	5.31986333975768e-07	1879748	0.000159583207898439	0.00645907490238026	0.637718839445283	0.00274558467690146	0.348540041583748	0.00453645939168732
8.62580004496431e-10	1.80714411340157e-07	7.29252473307552e-10	1.96440991287596e-07	3.60907415587251e-09	3.8235630926143e-07	2615362	0.000114700336127371	0.00225595860092544	0.472633527845349	0.00190725889868588	0.513764220778905	0.0094390338761348
5.14816787240581e-10	2.38374742909621e-07	9.65528432136535e-10	5.74863356584708e-07	2.91775748042995e-08	8.43896019518005e-07	1184980	0.000253136868126447	0.000610047654371709	0.282469329628749	0.0011441319899672	0.68120164485791	0.0345748458690022
4.87737742831518e-09	7.01492731050348e-07	4.12179237646864e-09	7.62273519387823e-07	5.06038854690326e-09	1.47782580878986e-06	676670	0.000443249806018176	0.00330037369716063	0.474678901179008	0.00278909215954473	0.515807421181813	0.00342421178247458
1.97873286832349e-09	2.66303092130668e-07	1.58904490057019e-09	2.74969862211808e-07	2.91238305682038e-09	5.47753115168191e-07	1825640	0.000164312478798334	0.00361245388392891	0.486173578490555	0.00290102394047044	0.501995980666175	0.0053169630188705
1.09113532772713e-09	2.35888503518073e-07	1.24440227818016e-09	3.45903852097202e-07	3.52993212260395e-09	5.87657825343785e-07	1701671	0.000176281859909477	0.00185675282565803	0.401404513553573	0.00211756267765544	0.588614389495868	0.00600678144724594
2.86949956054624e-09	4.80625260256481e-07	2.02563780890958e-09	4.36255980903738e-07	6.1228604203757e-09	9.2789923895005e-07	1077703	0.000278331159545231	0.00309246892345033	0.517971391807935	0.00218303639434133	0.470154476468131	0.0065986264061429
1.94544383851105e-08	1.18737997134822e-06	5.73156074899488e-09	4.49800168583611e-07	4.95168467192289e-09	1.66731782373786e-06	599766	0.000500070687046716	0.0116681043698656	0.712149750001654	0.00343759340144619	0.269774701727372	0.0029698504996618
9.16496708701795e-09	6.41656596823171e-07	3.21315098094231e-09	2.89245544689262e-07	9.60613130753254e-09	9.52886390887926e-07	1049443	0.000285825197669176	0.00961811100951686	0.673382055782388	0.00337201896434706	0.303546726509269	0.0100810877344793
2.63160016855719e-08	1.62791983718965e-06	7.60691099274674e-09	6.05075204487159e-07	1.66092673446061e-09	2.26857888108959e-06	440805	0.000680342898041975	0.0116002145241396	0.717594548181533	0.00335316133644565	0.266719931817643	0.000732144140239406
1.08462930608456e-08	1.02705029224609e-06	4.81100492812314e-09	5.85777320621686e-07	1.01029885954692e-08	1.63858789945221e-06	610282	0.000491455968525734	0.00661929278525224	0.626789867415374	0.002936067652966	0.357489104379151	0.00616566776725659
1.44986681443891e-10	1.32899831970346e-07	4.80324082955174e-10	5.66145042050335e-07	1.63971264141034e-08	7.16067311199184e-07	1396517	0.000214797198065497	0.000202476330334203	0.185596842492058	0.000670780631154332	0.79063103872487	0.0228988618215841
4.24632341697104e-09	5.46111090668971e-07	2.81105601440798e-09	4.64849259070919e-07	1.56141715803928e-08	1.03363190075166e-06	967462	0.000310041657635041	0.00410815824655091	0.52834194675284	0.00271959099981702	0.449724180080818	0.0151061239199739
7.07782625793642e-09	6.13774544720843e-07	2.48904711841173e-09	2.77529729956191e-07	1.91881413089024e-08	9.20059289362285e-07	1086886	0.000275979824324035	0.00769279364902911	0.667103252820006	0.00270531165457494	0.301643310561598	0.0208553313147918
2.74451947935219e-10	1.05505589340007e-07	5.38295105543632e-10	2.66067314539086e-07	5.14891146561467e-09	3.77534562398187e-07	2648764	0.000113253976381289	0.000726958470217499	0.279459418681593	0.00142581675734337	0.704749554183768	0.0136382519070773
2.50976551637942e-08	1.69114012963916e-06	4.62743374839431e-09	4.00940937719614e-07	2.27925097972873e-09	2.12408540725069e-06	470791	0.000637023313373231	0.0118157467106181	0.796173319522065	0.00217855352360046	0.188759329710085	0.00107305053363126
2.73673488785087e-09	3.88352265045184e-07	1.04696920528692e-09	1.91027242234312e-07	4.94612467066957e-09	5.88109336043303e-07	1700364	0.000176417289333597	0.00465344574575732	0.660340248393181	0.00178022884712347	0.324815864205642	0.00841021280829553
1.83550019996416e-08	1.04995804034852e-06	3.69531684212788e-09	2.71793816328518e-07	2.57851253301506e-09	1.34638068805183e-06	742732	0.000403832915850777	0.0136328470562072	0.779837418693061	0.00274463001060636	0.201869960510052	0.00191514373007391
1.44789510299679e-08	7.34522388948256e-07	3.62142997512886e-09	2.36215586295268e-07	2.26432681850589e-09	9.91102683067126e-07	1008977	0.000297286753782378	0.0146089313219902	0.741116335872645	0.00365394023949342	0.238336138455665	0.00228465411020639
1.03518225990396e-08	1.04488257063341e-06	5.70073462942758e-09	7.39897169121582e-07	3.09541843749291e-09	1.80392771542095e-06	554346	0.000541032391912721	0.00573849080012831	0.579226407855031	0.00316017908073289	0.410158989629428	0.00171593263467909
1.07242294187736e-09	3.80125839946942e-07	1.10059644883531e-09	5.01639920290123e-07	1.26555056629494e-08	8.96594285290728e-07	1115332	0.000268942234707525	0.00119610726888542	0.423966387231303	0.00122753007340264	0.559494889182193	0.0141150862442155
1.68995316099695e-08	8.0189983520269e-07	2.96694048481713e-09	1.81015254877749e-07	4.75937307220583e-09	1.00754093524743e-06	992516	0.000302216756150719	0.0167730471475279	0.795898019772031	0.00294473443313597	0.179660447079795	0.00472375156751028
1.62578870317592e-08	1.69887018513193e-06	7.96985483163113e-09	1.07094562525631e-06	9.9227418260472e-10	2.79503582643424e-06	357777	0.000838160466897775	0.00581670076569292	0.607816962152955	0.0028514320840741	0.383159891951212	0.000355013046065536
1.27287648845165e-09	2.22095320764868e-07	7.21027257442191e-10	1.6175809863466e-07	1.70875397300991e-10	3.86018198542723e-07	2590551	0.000115798776708864	0.00329745201976735	0.575349352966548	0.00186785819985736	0.419042675307333	0.00044266150649392
3.64905689191038e-10	1.0314717485419e-07	3.70366969926976e-10	1.34606489892632e-07	1.06012014139612e-08	2.49090138819901e-07	4014611	7.4724258964598e-05	0.00146495437723801	0.414095778110141	0.0014868792947069	0.540392688889045	0.042559699328869
1.13523166426044e-08	6.06073500973395e-07	2.79612681157193e-09	1.91935844621164e-07	7.1951103821456e-11	8.12229740152557e-07	1231179	0.000243639336113821	0.0139767310668434	0.74618481817664	0.0034425319258154	0.2363073341603	8.85846704011869e-05
1.64937569006979e-10	8.58581838517854e-08	3.14441765374595e-10	2.1045831890911e-07	4.18752014093836e-09	3.00983402236215e-07	3322442	9.02909577715771e-05	0.000547995563149141	0.285258865485223	0.00104471463555262	0.699235630089462	0.013912794226613
2.79987795480733e-09	3.40064890661063e-07	1.12149783512761e-09	1.75139228920928e-07	4.29345263205443e-09	5.23418948003981e-07	1910515	0.000157013397580674	0.00534921016039725	0.649699236066779	0.00214263896904068	0.334606207109636	0.00820270769414672
1.49949665039815e-09	2.12139991992672e-07	1.41861548765628e-09	2.58047181738114e-07	3.8930662079912e-09	4.76998352076831e-07	2096443	0.000143089301493315	0.00314360970822939	0.444739465176396	0.00297404693638811	0.540981285605258	0.00816159257372891
1.28521554936434e-09	2.24845561140448e-07	6.70799993571821e-10	1.50890837109043e-07	2.99415315547898e-09	3.80686566947906e-07	2626833	0.000114199470573673	0.00337604649323024	0.590631718221926	0.00176207949481867	0.396365015762931	0.00786514002709402
1.91465059820988e-08	1.50251732430625e-06	5.97412906054943e-09	6.02836999192742e-07	7.82546612399173e-10	2.13125750515404e-06	469207	0.000639173574368157	0.0089836661857127	0.704990983338569	0.00280310053857975	0.282855073934001	0.000367176003137458
1.75047577039445e-12	1.52698803360317e-08	6.05415210513836e-11	6.79101755734919e-07	8.08462600667412e-09	7.02518554074446e-07	1423450	0.00021073343286182	2.4917146461714e-06	0.0217359103862381	8.61778250556611e-05	0.966667359596817	0.0115080604772431
5.59584342620642e-09	6.68420366781671e-07	3.22709565959328e-09	4.95649678863974e-07	5.76199329247881e-10	1.17346918406069e-06	852174	0.000351979002621516	0.00476863261704279	0.569610498393028	0.00275004721336284	0.422379799654235	0.000491022122331318
5.56501491392175e-09	3.9377901953432e-07	1.11854004589541e-09	1.0176402647765e-07	4.12681642545351e-09	5.0635341739724e-07	1974905	0.000151894526547403	0.0109903769239419	0.777676235619035	0.00220901055955133	0.200974305655401	0.00815007124207077
4.93799797622356e-09	5.58425990687522e-07	2.71678121089757e-09	3.95039995464414e-07	3.03912632686441e-08	9.91512028607702e-07	1008561	0.000297409521055614	0.00498027036863848	0.563206471102195	0.00274003857997822	0.398421788204765	0.0306514317444238
1.76522073539985e-09	2.44274888586173e-07	8.79971299514768e-10	1.5656957867266e-07	1.55155394125647e-10	4.03644814687874e-07	2477426	0.000121086137317761	0.0043732030517098	0.605172864105944	0.00218006343075464	0.387889483465136	0.000384385946455484
2.66102346569779e-09	3.11172861752239e-07	1.15961940703904e-09	1.74352686116466e-07	9.08904409347003e-09	4.98435234834912e-07	2006279	0.000149519428573774	0.00533875472623671	0.624299487686306	0.00232651972813102	0.349800082199674	0.0182351556596524
3.41022996691129e-09	3.31691010294404e-07	1.34546505947575e-09	1.68259982368316e-07	9.99053543861701e-10	5.05705741232969e-07	1977435	0.00015170025310407	0.00674350652732705	0.655897260501142	0.00266056908152823	0.332723100904647	0.00197556298535566
9.55504573271131e-09	5.91916231714924e-07	2.35932093889529e-09	1.87920771243872e-07	1.3607775278009e-09	7.93112147158203e-07	1260856	0.000237905434518626	0.0120475342194013	0.746320975962625	0.00297476333876484	0.236940982327922	0.00171574415128642
7.70651692985084e-09	9.95362116055048e-07	4.55491206179103e-09	7.5648930372752e-07	1.35597342823238e-08	1.77767258305653e-06	562533	0.000533160068555749	0.00433517229398917	0.559924322140144	0.00256228965063932	0.425550414028893	0.00762780188633452
1.88903151414452e-09	2.28161857148953e-07	1.05575487209312e-09	1.63954476629083e-07	2.4764127749797e-09	3.97537532939253e-07	2515486	0.000119254172237682	0.0047518318589384	0.573937900811539	0.00265573633837095	0.412425149939581	0.00622938105157008
1.08792284231403e-09	3.30838896768172e-07	1.25689066526021e-09	4.9147776266464e-07	4.05715150594738e-08	8.6523298799986e-07	1155758	0.000259536323328202	0.00125737559409166	0.382369721631817	0.00145266151740901	0.568029385704281	0.0468908555524011
7.35917566536757e-10	1.64138748603462e-07	6.32313692415554e-10	1.81332140513255e-07	5.01611125435191e-09	3.51855231630021e-07	2842078	0.000105551017159145	0.00209153509847647	0.46649512028872	0.00179708481094986	0.515360080545646	0.0142561792562073
2.10523314615203e-08	2.03458900596034e-06	8.87661321917844e-09	1.10319687393257e-06	1.46865648563642e-08	3.18240138942997e-06	314228	0.000954266333995313	0.00661523449915637	0.639325074680404	0.00278928146796982	0.346655477714637	0.00461493163783302
1.43220921626709e-10	7.43390281085041e-08	3.57477151643828e-10	2.38572181461125e-07	4.52395798801796e-09	3.17935865630918e-07	3145288	9.53762262575486e-05	0.000450471107883658	0.233817685088734	0.00112436874944714	0.750378322331449	0.0142291527224855
1.99421857107815e-09	2.69375201645236e-07	1.28570833698641e-09	2.23299346486491e-07	9.89303381632943e-09	5.05847508856121e-07	1976880	0.000151742776945185	0.00394233150537343	0.53252254272118	0.00254169154631956	0.441436090080665	0.0195573441464616
7.56621982461025e-09	7.16122187494195e-07	3.14521795130958e-09	3.82765361279431e-07	1.91199211663861e-08	1.12871890771593e-06	885960	0.000338558539524136	0.00670336943315781	0.634455737915594	0.00278653784375263	0.339114866121976	0.0169394886855196
6.62269534783759e-09	4.72910665943835e-07	1.58575700805995e-09	1.45592842076502e-07	1.63506360137858e-09	6.28347023977613e-07	1591477	0.00018848640062441	0.0105398690454744	0.752626570824157	0.00252369621808927	0.231707697372159	0.00260216654012008
2.98252846030479e-08	1.76486606403023e-06	6.63211958858021e-09	5.04625271235194e-07	1.20463416639091e-08	2.31799508112096e-06	431407	0.000695157596212748	0.0128668455105714	0.761376104032437	0.00286114480681857	0.217699025914741	0.00519687973543222
3.58154181095169e-09	3.59396651034655e-07	1.55362225170139e-09	2.004515634659e-07	4.6940037536106e-09	5.69677382316819e-07	1755380	0.000170888660228186	0.00628696508256292	0.630877514520633	0.00272719665538234	0.35186856576732	0.00823975797410206
3.03225406957531e-09	4.84415606876881e-07	2.30744664467981e-09	4.73982206668905e-07	6.91379211078195e-09	9.70651306370823e-07	1030236	0.000291153139922451	0.00312393755581768	0.499062437455596	0.00237721479334031	0.488313572091178	0.00712283810406848
7.84263548971545e-09	6.49360537089216e-07	3.01210244946569e-09	3.2067215287028e-07	2.25923959135197e-10	9.81113351857813e-07	1019250	0.000294290837910771	0.00799360795046243	0.661860870468843	0.0030700860851216	0.326845162450458	0.000230273045114913
2.93311952935898e-09	4.30515713947697e-07	1.75897844853426e-09	3.31964378825717e-07	2.35291030125602e-08	7.90701293763868e-07	1264700	0.000237182349741016	0.00370951654245669	0.544473263599168	0.00222458020798377	0.41983538087501	0.0297572587753812
1.8829153206697e-08	1.47798179285251e-06	6.38634086121395e-09	6.44591940501865e-07	5.17034000119246e-09	2.15295956742348e-06	464477	0.000645680024393691	0.00874570683611606	0.686488411215851	0.00296630784797167	0.299398070570025	0.00240150353003609
4.43359246508836e-09	4.595937916672e-07	2.34853028694297e-09	3.13025371365875e-07	3.137493727794e-09	7.825387795129e-07	1277892	0.000234734171337569	0.0056656520816107	0.587311202587658	0.00300116792730047	0.400012599453181	0.00400937795024927
3.48788693076105e-08	2.16770454456941e-06	8.21616286677304e-09	6.56612824528183e-07	6.75051263559447e-09	2.87416291390757e-06	347927	0.000861878482484202	0.0121353139513553	0.75420378367568	0.00285862809899066	0.228453586034024	0.00234868823994977
1.52251647454577e-09	2.80435281532895e-07	1.07666663523882e-09	2.54987371847437e-07	1.08011507995623e-09	5.39101951570073e-07	1854937	0.000161717551356078	0.00282417169908515	0.520189698286492	0.00199714846533786	0.472985436437051	0.00200354511203405
2.89746702963219e-10	1.15126398291471e-07	4.7864922792042e-10	2.44533283412994e-07	2.25886752038378e-10	3.60653964387387e-07	2772741	0.000108190355816551	0.000803392535710478	0.319215673913433	0.00132717029392277	0.678027437819413	0.000626325437520348
5.89261549520524e-09	5.02269155685563e-07	1.63508786750097e-09	1.79197706074769e-07	8.51918890073101e-09	6.97513754023769e-07	1433663	0.000209232307041063	0.0084480276714435	0.720084948559233	0.00234416577174083	0.256909207941816	0.0122136500557675
2.23216003586385e-08	2.05254587822414e-06	8.65019470272922e-09	1.02286753819983e-06	9.28842840084725e-09	3.11567363988619e-06	320958	0.000934266848777399	0.00716429348468407	0.658780769573515	0.00277634813607923	0.328297394536226	0.00298119426949562
6.35428611392821e-09	5.11296948411696e-07	1.55199604748199e-09	1.60568105109425e-07	7.21369071790349e-09	6.86985026400434e-07	1455636	0.000206074342480322	0.00924952636482121	0.744262143660855	0.00225914101157913	0.233728682487807	0.0105005064749384
5.75895558166785e-10	1.49666233989524e-07	6.24721843542137e-10	2.08750736033699e-07	1.02097795571465e-09	3.60638565380646e-07	2772859	0.000108185736619748	0.00159687735436431	0.415003408832759	0.00173226577385798	0.578836419819292	0.00283102821972749
1.82793539907389e-07	4.50340574929498e-06	1.90803916154078e-08	6.04449248633096e-07	9.33405883225391e-09	5.31906298828312e-06	188003	0.00159445065112218	0.0343657407911973	0.84665396127384	0.00358717158594253	0.113638294933634	0.00175483141538558
2.2945427844067e-08	8.52927130874819e-07	4.34547251756548e-09	2.0768776026453e-07	1.18933040138569e-09	1.08909512190237e-06	918193	0.00032667534445574	0.0210683413988552	0.783152099134349	0.0039899843734265	0.190697539716966	0.00109203537640334
2.24922808967157e-09	3.06476222901893e-07	1.332144425247e-09	2.33387226452437e-07	6.98372824233443e-10	5.44143194693482e-07	1837752	0.0001632296794154	0.00413352241028865	0.563227153974667	0.00244815048361929	0.428907737390532	0.00128343574089324
2.62870944445494e-11	5.99987972224024e-08	2.0862981827022e-10	6.12322038359348e-07	2.77519763872687e-08	7.00307728881734e-07	1427944	0.00021007032438336	3.75364905461278e-05	0.085674903685855	0.000297911631795589	0.874361388724235	0.0396282594675682
2.61736934824225e-09	3.96347421441735e-07	1.88414377321964e-09	3.66855800000172e-07	2.56218441573781e-08	7.93326578720748e-07	1260515	0.000237969748741906	0.00329923315119834	0.499601843771391	0.00237499136390697	0.462427214517045	0.0322967171964587
6.20358966529511e-09	6.39416114711253e-07	2.6195305482799e-09	3.47165734414821e-07	8.20482731683941e-09	1.00360979665649e-06	996403	0.000301037769109946	0.00618127651400203	0.637116254585655	0.00261010858702937	0.345917044225155	0.00817531608815863
8.11154417658735e-10	2.11786796844231e-07	8.51929967214724e-10	2.86000993592408e-07	2.09852487600186e-09	5.01549399697514e-07	1993822	0.000150453538366069	0.00161729715586928	0.42226507891737	0.00169859632516463	0.570234943486915	0.00418408411468041
2.88301228926791e-09	6.03255323840062e-07	2.73994188333092e-09	7.37216310626645e-07	3.12683368013274e-08	1.37736292544063e-06	726025	0.000413123803066684	0.00209313916907238	0.437978482430166	0.0019892664690785	0.535237515842676	0.0227015960890078
7.14585704050631e-09	5.3376918624394e-07	1.97634276677702e-09	1.89811764171413e-07	1.81819776879851e-08	7.50885127910621e-07	1331762	0.000225240252561765	0.00951657820203477	0.710853320173196	0.00263201745954977	0.252784023968585	0.0242140601966341
2.25474760748576e-08	1.8538796805769e-06	8.72133259278324e-09	9.220970532041e-07	3.71372666753085e-09	2.81095926911617e-06	355750	0.000842933497763765	0.00802127456010669	0.659518514176053	0.00310261791716585	0.328036433446447	0.00132115990022813
4.15038468152646e-08	2.34672227588538e-06	7.63007897237964e-09	5.54758763903782e-07	4.0655790038001e-09	2.9546805445806e-06	338446	0.000886012731619257	0.0140468135857834	0.794238917025962	0.00258237019442746	0.187755919983061	0.00137597921076682
4.57415739318675e-08	2.01029069338779e-06	1.02364916685315e-08	5.78470754510837e-07	8.6332225430641e-09	2.65337273604209e-06	376879	0.000795696142683822	0.0172390306535289	0.757635995154773	0.00385791695583665	0.218013378464766	0.00325367877109564
3.65337982018286e-09	6.4131999231449e-07	3.17453088711004e-09	7.16559917543635e-07	2.69649556414331e-08	1.39167277620685e-06	718560	0.000417414981497721	0.00262517157958678	0.460826713922273	0.00228109002445428	0.51489109350597	0.0193759309677156
2.73885023171471e-09	7.9097269962659e-07	4.07344425558692e-09	1.51285674366194e-06	3.08960143064905e-08	2.34153775208232e-06	427070	0.000702215479284951	0.00116968015112251	0.337800532544555	0.00173964492008058	0.646095388518319	0.013194753865922
1.13987852725e-09	2.24570609604742e-07	1.11090550292029e-09	2.81407063042456e-07	5.81448563566267e-09	5.14042942313031e-07	1945363	0.000154201032133261	0.00221747724445142	0.436871302218926	0.00216111420170767	0.547438822476996	0.0113112838579192
8.21898567416236e-10	1.80625594469109e-07	7.83588794683288e-10	2.2141694543029e-07	7.56572616979096e-10	4.04404599878477e-07	2472771	0.000121314045366416	0.0020323670098293	0.44664574666902	0.00193763571165797	0.547513419720808	0.00187083088868535
2.20040527322543e-09	3.61312863225249e-07	1.74616803972102e-09	3.68669180435626e-07	3.74050045476859e-09	7.3766911742859e-07	1355621	0.000221276331647369	0.0029829163526538	0.489803429056017	0.00236714266391945	0.49977580967569	0.00507070225171883
1.21919291179825e-10	5.82853663909965e-08	2.11173954991688e-10	1.2980276292325e-07	4.49903275772733e-10	1.88871125836191e-07	5294616	5.66597378888201e-05	0.000645515775055878	0.308598607293461	0.00111808490607951	0.687255727145021	0.00238206488038271
1.57772214386945e-09	2.65737312244294e-07	8.52834588794845e-10	1.8469308003144e-07	3.17080201433424e-09	4.56031751022733e-07	2192830	0.000136800198503706	0.00345967608687581	0.582716689459298	0.00187012107574135	0.405000484324245	0.00695302905383924
2.91667043428788e-09	3.69670416434905e-07	2.04454542801914e-09	3.3318753635966e-07	1.05229791546283e-08	7.18342147811501e-07	1392094	0.000215479502687521	0.00406028024831036	0.514616074750928	0.00284620000963058	0.46382846582892	0.0146489791622106
4.50273110197001e-09	5.56996008251455e-07	1.62883850543202e-09	2.59076687867411e-07	2.10349024145549e-08	8.43239168140822e-07	1185903	0.000252939862420698	0.00533980307377995	0.660543330167552	0.00193164474205259	0.307239864626573	0.0249453573900425
2.10493838837224e-08	9.37592661823842e-07	3.24295740145955e-09	1.85728497645565e-07	6.26791968098185e-09	1.15388142043557e-06	866640	0.000346104717775186	0.0182422418031279	0.812555471661825	0.00281047718077945	0.160959778324063	0.00543203103020397
2.03766644697665e-10	8.90974148759384e-08	3.75474481649994e-10	2.11092934861775e-07	5.27222243557805e-09	3.06041813299639e-07	3267527	9.18083433961714e-05	0.000665813087763148	0.291128241318794	0.00122687314390722	0.689751941363314	0.0172271310862223
5.59061317316006e-09	4.64682559134126e-07	2.39062070289148e-09	2.55486926345378e-07	9.31623368840331e-10	7.29082342724396e-07	1371587	0.00021870086402942	0.00766801339924014	0.637352644418359	0.00327894472654259	0.35042259477947	0.00127780267638781
2.32171233938332e-08	1.00975898269192e-06	3.3734452789306e-09	1.88645480761174e-07	1.06063119056954e-08	1.23560134403155e-06	809323	0.000370611938647181	0.018790140935004	0.81722068980376	0.00273020525206264	0.152675036873671	0.00858392713550219
2.22656025597637e-09	3.25220032699578e-07	1.16349975010338e-09	2.18511405987185e-07	1.15863783805307e-08	5.58707877073374e-07	1789844	0.000167598363761345	0.00398519574780215	0.582093158240667	0.00208248316848158	0.391101351804439	0.0207378110386102
3.6196535621499e-09	5.54101557520429e-07	2.43585045681267e-09	4.79461793269959e-07	5.03222601913128e-09	1.04465108082848e-06	957257	0.000313346384707036	0.00346494023562323	0.530417828200577	0.00233173592744562	0.45896835993288	0.00481713570347371
8.43031958612165e-10	1.9405848697617e-07	7.8046780876105e-10	2.30997535850407e-07	3.90332860549619e-09	4.30582851199447e-07	2322433	0.000129166540438819	0.001957885587556	0.450687913918528	0.00181258451558614	0.536476395209266	0.0090652207690644
8.43809590826035e-09	6.40089078980364e-07	2.73381172198671e-09	2.66642866023091e-07	1.91851414916915e-08	9.37088994125393e-07	1067135	0.000281087317525408	0.0090045833012219	0.683061142530836	0.0029173448190353	0.284543802877501	0.0204731264714057
4.37238881469093e-10	1.20651053015725e-07	6.08630738792615e-10	2.15935981807606e-07	1.23124279099752e-08	3.49945332353568e-07	2857589	0.000104978107496212	0.00124944910260248	0.344771145265128	0.00173921662191992	0.617056328070793	0.0351838609395576
2.18902223845109e-08	9.77554311848655e-07	3.81348474777982e-09	2.18965678792608e-07	1.48344855918242e-09	1.22370714633274e-06	817189	0.000367044990997822	0.0178884485966373	0.798846615203839	0.00311633772770573	0.178936340650469	0.00121225782134892
7.55872083456326e-11	7.61533007088486e-08	3.57721928516919e-10	4.63408000386845e-07	3.15574235395161e-08	5.71552033772072e-07	1749622	0.000171450959752573	0.000132249040995935	0.133239488636336	0.000625878148234486	0.810788822372814	0.0552135618016203
1.2010693280563e-08	1.66805718200081e-06	7.18524719462789e-09	1.28330183600865e-06	1.09225682651569e-08	2.98147752674981e-06	335404	0.000894044695078922	0.00402843663009468	0.559473337308433	0.00240996188304687	0.430424789217719	0.00366347496070644
4.74227878748455e-09	7.55716330281854e-07	3.5694092365492e-09	7.31415835004471e-07	1.46856718017981e-08	1.51012952511216e-06	662195	0.00045293659283796	0.00314031260804092	0.500431464794867	0.00236364442731103	0.484339801879014	0.00972477629076709
4.9660054348807e-09	4.60128598159803e-07	2.45198782856103e-09	2.92114542851824e-07	3.74422719597398e-09	7.63405361471043e-07	1309920	0.000228995472403959	0.00650507015736891	0.602731682776185	0.00321190805345691	0.382646700684593	0.00490463832839614
2.83359222060804e-09	3.12954050326357e-07	1.41146998671179e-09	2.0043531800207e-07	3.45410403610119e-09	5.21088534571847e-07	1919060	0.000156314382722456	0.00543783259966805	0.600577501831806	0.00270869515076076	0.384647338607742	0.00662863181002295
1.40759050852967e-08	6.71911966991962e-07	4.44026495630638e-09	2.7252301758104e-07	4.11924887911415e-09	9.6707040349372e-07	1034051	0.000290079180235936	0.0145552020147084	0.694791159531464	0.00459145987744544	0.281802665655469	0.00425951292091311
7.24616055258411e-08	3.61059799756275e-06	1.71514913035488e-08	1.09899359441399e-06	1.71521220247837e-08	4.81635681083092e-06	207626	0.00144386714222278	0.0150448997804504	0.749653345749492	0.00356109233123652	0.228179438853575	0.00356122328524589
2.2319854740325e-10	1.02789856057653e-07	6.31523429174084e-10	3.73949715721844e-07	1.27821354230506e-10	4.77722115110305e-07	2093267	0.000143306399411292	0.000467214182353089	0.215166626803364	0.00132194723501186	0.782776647540171	0.000267564239099529
6.91560406503678e-09	4.87914674435001e-07	1.74825982973129e-09	1.5859119016868e-07	9.89863837401076e-09	6.6506836687246e-07	1503605	0.000199500673489728	0.0103983355839911	0.733630854718683	0.00262869190118398	0.238458477456187	0.0148836403399547
6.82495802697595e-10	2.43511825669715e-07	1.21607196071228e-09	5.5790627772328e-07	1.70580397645536e-08	8.20374710920958e-07	1218955	0.000246082231035394	0.000831931791182862	0.29683000027676	0.00148233721069621	0.680062744860785	0.0207929858605759
1.38372520865009e-09	2.388219433386e-07	9.13846979568285e-10	2.02796330040103e-07	5.65208369690838e-10	4.44481053936612e-07	2249815	0.000133335455869021	0.00311312528710713	0.537305113960287	0.00205598634964227	0.456254160315737	0.00127161408722596
2.1479531267116e-09	5.01614046741738e-07	1.97360982883908e-09	5.92653998757919e-07	1.66364353071796e-08	1.11502604376239e-06	896840	0.000334452058054824	0.00192637036482471	0.44986756098464	0.00177001231485106	0.531515835054534	0.0149202212811496
2.74687171206193e-09	3.28908436775552e-07	9.84982228537104e-10	1.51644447765441e-07	1.68166898109577e-09	4.85966407462689e-07	2057755	0.000145779330818829	0.0056523901032662	0.676813112438858	0.00202685250134852	0.31204718152681	0.00346046342971739
8.43845544319407e-10	1.92158900757623e-07	6.80358914919632e-10	1.99204425380491e-07	5.43888473245162e-09	3.98326415329804e-07	2510504	0.000119490808798917	0.00211847748942466	0.482415660529368	0.00170804367658196	0.500103477233752	0.0136543410708737
6.89834167085873e-11	5.8185282501709e-08	2.70419258332235e-10	2.93272718175903e-07	3.66789639996887e-09	3.55465299752622e-07	2813214	0.000106633923080968	0.000194065121846196	0.163687658238938	0.000760747275529924	0.825038951425075	0.0103185779386102
2.35758180995343e-09	5.62925281046206e-07	2.66684979203832e-09	8.18813254569392e-07	6.72208314021146e-09	1.3934850503578e-06	717625	0.000417958437400778	0.00169186013825414	0.40396937225962	0.00191379863842354	0.587601032647711	0.00482393631599094
1.94441083064047e-09	3.03376894439949e-07	1.44509175064313e-09	2.89904370425466e-07	2.92650658138024e-09	5.99597274028079e-07	1667786	0.000179863058845653	0.00324286135855483	0.505967768001798	0.00241010393682254	0.483498479701043	0.00488078700178211
3.45055185632576e-09	4.47434977066799e-07	1.74986836544391e-09	2.91753633911315e-07	4.71741247410479e-09	7.49106443673988e-07	1334924	0.000224706766928318	0.00460622370220519	0.597291587657899	0.00233594088025954	0.389468861701965	0.00629738605767195
1.46548957795106e-08	9.20730226804613e-07	3.61829961660995e-09	2.92296494851466e-07	2.77989853176079e-09	1.23407981558396e-06	810320	0.000370155648590553	0.0118751604186768	0.746086448524343	0.00293198184665049	0.236853800832285	0.00225260837804511
3.24636373041277e-08	1.06249493661449e-06	4.81061533834052e-09	2.02436938061525e-07	2.97144877043372e-10	1.30250327219553e-06	767752	0.000390674902826404	0.0249240351230798	0.815733026776606	0.00369336142260252	0.155421442988234	0.000228133689478182
2.18127560426075e-08	1.16052436721033e-06	5.64978893312259e-09	3.86497792031229e-07	2.78384509168327e-09	1.57726854930897e-06	634007	0.000473069005521354	0.0138294496851307	0.735781086688614	0.00358200823543832	0.245042476882304	0.00176497850851266
6.57927227614861e-11	9.24439394649406e-08	2.7755454055715e-10	5.01475279555636e-07	1.08914404153021e-08	6.05154006699197e-07	1652472	0.000181529778403355	0.000108720626539931	0.152761013628869	0.000458651083004583	0.828673815267166	0.0179977993944207
3.73994176734876e-09	4.38133636979341e-07	1.71718480105901e-09	2.58657697832403e-07	1.11597170268626e-08	7.13408178407015e-07	1401722	0.000213999628685735	0.00524235897561443	0.614141595569678	0.00240701586137315	0.362566207763367	0.0156428218299674
2.23812192443539e-08	1.62906788643003e-06	7.51430968901475e-09	7.03299228620807e-07	8.30788025117983e-09	2.37057052423538e-06	421839	0.000710919177333569	0.00944127964789103	0.687204987059171	0.00316983173974057	0.296679310499591	0.00350459105360702
2.28419556523339e-08	9.40643948987091e-07	3.72977100656605e-09	1.97485547464576e-07	2.61057525932329e-09	1.16731179836989e-06	856669	0.000350132433230455	0.0195679986137653	0.805820647320337	0.00319517973841654	0.169179775052696	0.00223639927478576
6.2463301048667e-09	5.0721584856624e-07	2.79765768056832e-09	2.92095363649017e-07	6.85102368847071e-09	8.15206223689162e-07	1226683	0.000244532063936265	0.00766226989362194	0.622193297630712	0.00343184043407778	0.358308554523981	0.00840403751760733
1.09804104332333e-10	9.17382096898928e-08	4.6701747422749e-10	5.01697921678243e-07	2.30777770878972e-09	5.96320730655486e-07	1676950	0.000178880271557325	0.000184135983687225	0.153840383159332	0.000783164914817127	0.841322288304095	0.00387002763806815
2.36680964717225e-08	1.06381926309132e-06	4.55373614444899e-09	2.63170658647606e-07	8.99820437636732e-09	1.36420995873146e-06	733025	0.000409179530006964	0.017349306329453	0.779806111429161	0.00333800242059762	0.192910671090776	0.00659590873001286
1.04040620413574e-08	1.28992428334484e-06	4.51465246735429e-09	7.19778847465648e-07	4.35396837924754e-08	2.06816152911168e-06	483521	0.000620256661607477	0.00503058484306404	0.623705772101319	0.00218293030007836	0.348028351429015	0.021052361326524
2.70973004849806e-08	1.23573506571221e-06	3.80835680708717e-09	2.23308776440536e-07	3.26028691544291e-10	1.49027552813636e-06	671017	0.000446983064861795	0.0181827453872685	0.829199059087778	0.00255547161258807	0.149843953164682	0.000218770747683149
1.71512524277377e-09	4.42941758861779e-07	2.11779151980425e-09	7.03279240969571e-07	4.32850194850336e-08	1.19333893607896e-06	837985	0.000357937819404963	0.00143724904209468	0.371178502158979	0.0017746772989431	0.589337379102358	0.0362721923976253
6.74529960947756e-09	5.54288178039019e-07	2.33269169157784e-09	2.46465329072455e-07	6.33969838256649e-09	8.16171196795096e-07	1225233	0.000244821485303026	0.00826456463541558	0.679132246047855	0.00285809117099176	0.301977489576039	0.00776760856969828
1.14444785419494e-09	2.06262095378117e-07	6.4509414816885e-10	1.49488243766706e-07	2.02063434062488e-10	3.57741944581249e-07	2795311	0.000107316843712679	0.00319908769863303	0.576566708216323	0.00180323878130633	0.417866135159766	0.000564830143971547
1.94117667857635e-10	8.09016250349548e-08	3.66485571378639e-10	1.96384888274013e-07	1.54378507507791e-09	2.79390901623282e-07	3579215	8.38137696319574e-05	0.000694788794945707	0.289564279169115	0.00131173051537946	0.702903663408516	0.00552553811204446
9.79825153879041e-10	1.82224574700813e-07	7.43552790952117e-10	1.77798967385262e-07	6.37560674012632e-09	3.68122526771033e-07	2716487	0.000110430680444917	0.00266168213739465	0.495010659356237	0.00201985137251488	0.482988555318297	0.0173192518155561
5.52637054050108e-10	2.29023698704369e-07	9.43981163816742e-10	5.03024489544184e-07	1.71780973869519e-08	7.50722903853372e-07	1332049	0.000225191596262109	0.000736139860944014	0.305070882383923	0.00125742955086544	0.670053473741402	0.0228820744628661
7.35101546995515e-09	4.41581083812859e-07	1.53690718975377e-09	1.18704361200067e-07	7.25165276008609e-09	5.76425020432722e-07	1734831	0.000172912604847197	0.0127527695873381	0.766068557331819	0.00266627425124609	0.205932006752511	0.0125803920770862
2.70808721403902e-09	3.11645687051991e-07	9.17976842886553e-10	1.35828270468948e-07	1.06914813099375e-09	4.52169169708859e-07	2211562	0.00013564158141377	0.00598910185712726	0.689223653290322	0.00203016239138466	0.300392595444765	0.00236448701640174
4.49449255942841e-10	1.41799658548118e-07	5.29669632760516e-10	2.14863863614736e-07	1.24425200678979e-09	3.58886893058347e-07	2786393	0.000107660291459588	0.00125234235252434	0.395109604978147	0.00147586786535111	0.598695209467579	0.00346697533639798
1.68102684668569e-09	3.03266236368034e-07	1.37157377146518e-09	3.18153409719273e-07	6.49540636756303e-09	6.30967653073021e-07	1584867	0.000189272441363353	0.00266420447783421	0.480636740870989	0.00217376241838256	0.504230935087973	0.0102943571448207
2.29678427245749e-09	2.88713975355179e-07	1.30941940504012e-09	2.11634497661896e-07	2.13316643781819e-09	5.06087843132391e-07	1975942	0.000151814866300115	0.00453831148806446	0.570481941570077	0.00258733621605207	0.418177398516434	0.00421501220937282
1.46302827195313e-09	2.32908536167723e-07	8.11537577565281e-10	1.66112297673547e-07	1.35466207620122e-09	4.0265006176699e-07	2483546	0.000120787747419193	0.00363349819327676	0.578439092112956	0.00201549100477951	0.412547552941081	0.0033643657479063
2.48789077397428e-08	1.05364815000007e-06	5.03860287390693e-09	2.74370946853261e-07	2.28147797703758e-09	1.36021808544402e-06	735176	0.00040798245566176	0.0182903815248284	0.774617071538294	0.00370426105036102	0.201710997515297	0.00167728837121941
3.03297525098474e-10	1.18361623193074e-07	4.92441790916723e-10	2.47093506730777e-07	1.50841155858952e-08	3.81334984825761e-07	2622366	0.000114393973762894	0.00079535719817854	0.310387527772087	0.00129136274014231	0.647969676434692	0.0395560758549006
3.74456640067086e-08	2.47089455291482e-06	9.2041174752908e-09	7.80997487845617e-07	7.8113833273526e-09	3.30635320556979e-06	302448	0.00099141582374318	0.0113253671578792	0.747317179771484	0.00278376716068501	0.236211148442934	0.00236253746701767
1.29947758549277e-08	1.15712632376521e-06	4.69242360571208e-09	5.37276829088969e-07	1.61509933043199e-08	1.72824134561914e-06	578623	0.000518338467874635	0.00751907474489468	0.669539776199876	0.00271514370235774	0.31088067094963	0.00934533440324209
1.03084847138211e-09	2.858346100871e-07	1.70283902816054e-09	6.07116641938207e-07	9.55240680122861e-09	9.05237346326078e-07	1104683	0.000271534454653333	0.00113876043179817	0.315756537495017	0.00188109674779939	0.670671227167328	0.0105523781580568
1.29824154026056e-10	7.49424787495064e-08	3.57010381514884e-10	2.64982080051088e-07	1.01509871133168e-08	3.50562380449452e-07	2852559	0.000105163202530401	0.000370331105863699	0.213777869300817	0.00101839330579957	0.755877112973039	0.0289562933144804
6.51357814521125e-10	2.67441245931054e-07	1.11896747716545e-09	5.90769479476534e-07	1.8551694639578e-08	8.78532745338852e-07	1138261	0.000263525210497328	0.000741415522616513	0.304418073600548	0.00127367759836187	0.672450153521224	0.0211166797572498
1.28759067174367e-08	7.86268454821229e-07	4.03958115528549e-09	3.17171757960836e-07	3.62351889376728e-09	1.12397921954855e-06	889696	0.000337137111886543	0.0114556448139747	0.699540028095033	0.00359399985785145	0.282186496373329	0.00322383085981133
4.12529870893533e-08	1.87517750175727e-06	6.26784319430415e-09	3.66341695961513e-07	1.35886855788732e-08	2.30262871358131e-06	434286	0.000690550869316686	0.0179156052584752	0.814363814147344	0.0027220381459396	0.159097163081814	0.00590137936642789
1.82304212092455e-08	1.62134622583764e-06	6.22507869617966e-09	7.1191903264883e-07	3.63323040347103e-09	2.36135398879536e-06	423486	0.000708156172013474	0.00772032541319472	0.686617183840683	0.0026362327400795	0.301487636342069	0.00153862166397361
4.12754814512904e-08	2.32172065317513e-06	8.06560879800111e-09	5.83385771379638e-07	5.82237158408465e-08	3.0126712306449e-06	331931	0.000903394423940496	0.0137006258868993	0.770651848618122	0.00267722834007166	0.193644021108389	0.019326276046518
1.40933596859718e-09	2.20064419871962e-07	4.9709129596514e-10	9.98000571379259e-08	6.74408984568466e-09	3.28514994120135e-07	3044001	9.85496580847567e-05	0.0042900202238008	0.66987633383786	0.00151314644647044	0.303791482654304	0.0205290168375645
4.43733376080368e-09	5.94550493214529e-07	2.11818582818173e-09	3.64930014599537e-07	1.08979801793702e-08	9.76934007582421e-07	1023611	0.000293037401593477	0.00454210184757983	0.608588183643887	0.00216819745422059	0.373546229087279	0.0111552879670337
5.80876792348099e-08	2.95937507887701e-06	1.12302246966574e-08	7.35722386099405e-07	5.86465233628999e-08	3.82306189227078e-06	261570	0.00114626329782685	0.0151940201000271	0.774085055975704	0.00293749487010973	0.192443231846924	0.0153401972072353
3.37843353279676e-09	5.15738695972585e-07	1.95659209060412e-09	3.84054700639529e-07	5.7165057169105e-10	9.05700072807205e-07	1104118	0.00027167323502808	0.00373019019676719	0.569436518177656	0.00216030907951645	0.424041812704239	0.000631169841821064
1.06486947539331e-09	1.93695317705093e-07	8.32788190100994e-10	1.94767708159946e-07	3.65656548705791e-09	3.94017249017592e-07	2537960	0.0001181982120525	0.00270259608696919	0.491590960010092	0.00211358307834846	0.494312644041759	0.00928021678283089
5.16987446174941e-08	2.31275237288489e-06	9.15286558078244e-09	5.26496321965022e-07	3.82215740179053e-09	2.90392246244998e-06	344362	0.000870798638269665	0.0178030733554355	0.79642359697637	0.00315189737299678	0.181305227247985	0.00131620504721254
1.10091758722757e-08	1.04459745414446e-06	5.25818239008426e-09	6.41530000710269e-07	4.21105071566852e-09	1.70660586383275e-06	585958	0.00051185115550012	0.00645091881235594	0.612090627532748	0.00308107601263906	0.375909877204745	0.00246750043751238
8.51739355541535e-09	4.9700325112822e-07	1.65281368529168e-09	1.24003348262986e-07	3.43808957670229e-09	6.34614896208615e-07	1575759	0.00019036640727621	0.0134213577498746	0.783157240867604	0.00260443569031565	0.195399365826141	0.00541759986606443
4.95525055446688e-09	4.54250239933175e-07	2.47539170297613e-09	2.91766799020622e-07	1.80061551953055e-08	7.71453836406546e-07	1296254	0.000231409460872745	0.00642326257336224	0.588823619115157	0.00320873600746686	0.37820383443769	0.023340547866323
5.22784801978338e-09	4.21159928060886e-07	1.33327258806813e-09	1.38102696222931e-07	1.44450594320008e-08	5.80268804323669e-07	1723339	0.000174065540645918	0.00900935563109702	0.725801430169536	0.00229768096808533	0.237997795493929	0.0248937377373529
4.96229897608035e-09	4.33104351125962e-07	2.43937196041959e-09	2.73746382764315e-07	9.74828637317344e-10	7.15227233464095e-07	1398157	0.000214545228634511	0.00693807330580269	0.605547902627095	0.00341062510805813	0.382740435425628	0.00136296353341568
2.04917415118877e-08	1.60146072420211e-06	6.59664067432836e-09	6.62916278613322e-07	1.27763792146636e-08	2.30424176421631e-06	433982	0.000691034451317685	0.00889305186205456	0.695005510737619	0.00286282488963216	0.287693890852979	0.00554472165771589
4.69595460949823e-09	4.0516602373466e-07	1.79324996232123e-09	1.98934219242108e-07	3.54832748187825e-09	6.14137775030466e-07	1628299	0.000184224417697942	0.00764641876859843	0.659731480797709	0.00291994733955629	0.323924414570069	0.0057777385240669
1.51266943077202e-09	3.5778309872265e-07	1.19859325556376e-09	3.6452611448261e-07	3.38492151163988e-09	7.28405397403236e-07	1372862	0.00021849782468919	0.00207668619173428	0.491186775932943	0.00164550298478944	0.500444005195658	0.00464702969487474
1.96773303013724e-10	8.15485297599242e-08	3.1991772842939e-10	1.7046973969386e-07	1.1732365091806e-09	2.53708196994408e-07	3941536	7.61095722756622e-05	0.000775589063912116	0.321426468383762	0.00126096725379528	0.671912621323848	0.00462435397468242
2.17668071778633e-07	5.27890805739984e-06	2.46048930789595e-08	7.67309306010778e-07	2.32001129602306e-08	6.31169044122844e-06	158436	0.00189172154300654	0.0344864935638809	0.83636992443698	0.00389830478982912	0.12156954038789	0.00367573682142041
7.83789105580925e-10	2.01924284611841e-07	8.41733040822683e-10	2.78824299978952e-07	2.44402552561888e-08	5.06814361993385e-07	1973109	0.000152032788981349	0.0015465013708336	0.398418631661579	0.00166083107335792	0.550150747272215	0.0482232886220138
3.93956843642688e-10	1.14068137394728e-07	4.47412548167661e-10	1.66564553949679e-07	2.92930719502266e-09	2.8440336793124e-07	3516133	8.53173827817244e-05	0.0013852045652917	0.401078715151877	0.00157316191936177	0.585663085361032	0.0102998330024378
1.91523366117241e-10	8.46873346196545e-08	2.94455883742358e-10	1.67408526201524e-07	1.29068135248262e-08	2.65488653595864e-07	3766639	7.964343495237e-05	0.000721399440327062	0.318986643958685	0.00110910910788146	0.630567536254709	0.0486153112383983
7.20271164778684e-10	1.62625345559342e-07	8.73944654283629e-10	2.53709317805117e-07	3.99838577728943e-10	4.18328717761251e-07	2390465	0.000125490766961889	0.00172178273734905	0.388750135132143	0.00208913377728566	0.606483148378817	0.000955799974404674
7.95131823041378e-08	3.71108699522439e-06	1.13619571215598e-08	6.81921616236181e-07	2.36478167058668e-08	4.50753156759214e-06	221851	0.00135134862297881	0.0176400722017822	0.823308043343733	0.00252066057689957	0.1512849341176	0.00524628975998478
4.85093437253244e-09	5.93428081892116e-07	2.21208466331219e-09	3.47952702446195e-07	1.23065164009859e-09	9.49674455014253e-07	1052992	0.000284861890922361	0.00510799711092538	0.624875270424336	0.00232930837681528	0.366391557242605	0.00129586684531819
8.92257406554542e-10	1.79761282580438e-07	7.34993182360581e-10	1.90392305208541e-07	1.67822324836361e-09	3.73459061626259e-07	2677670	0.000112031463433748	0.002389170589861	0.481341333097269	0.00196806894753067	0.509807699884057	0.00449372748128175
1.21571483074934e-08	6.28115269103816e-07	2.6106658985034e-09	1.73427267265573e-07	4.93237200675244e-09	8.21242722582138e-07	1217667	0.000246342570629166	0.0148033559058753	0.7648351112676	0.00317892119676262	0.211176625980058	0.00600598564970433
1.72533410120433e-09	5.11540900625095e-07	2.09253961580626e-09	7.97793841094961e-07	3.34337798563815e-08	1.34658639529345e-06	742619	0.000403894603176469	0.0012812650619631	0.379879748089702	0.00155395867886386	0.592456483953342	0.0248285442161292
1.58133627836835e-09	2.56345238277854e-07	5.59585386973371e-10	1.16635254885597e-07	3.73818761042371e-09	3.78859602439216e-07	2639500	0.000113651443458651	0.00417393743800398	0.676623310132364	0.00147702574613547	0.307858779702725	0.00986694698077095
8.76230802923022e-11	6.26585706251334e-08	2.32277558081287e-10	2.13566447098817e-07	7.28998092231851e-10	2.77273916454555e-07	3606542	8.31787269440776e-05	0.00031601631128063	0.225980760925281	0.000837718747768892	0.770236341844364	0.00262916217130482
1.91107685300767e-08	1.67940046745121e-06	8.12416770715541e-09	9.18043204584364e-07	2.45567057517641e-08	2.64923531402457e-06	377467	0.000794455899628788	0.00721369235450991	0.633918949577928	0.00306660856593129	0.346531393313539	0.0092693561880915
2.07563896731505e-09	2.772149090673e-07	1.39455061338938e-09	2.39474607397101e-07	1.90719630935911e-09	5.22066902354465e-07	1915463	0.000156607847304424	0.00397581029932014	0.530994988989133	0.00267121054236556	0.458704825602039	0.00365316456714237
4.15712420402757e-08	1.34556511434857e-06	5.81029315787739e-09	2.41809308060012e-07	1.78504120863159e-09	1.63654099881536e-06	611045	0.000490842198914154	0.0254018946487547	0.822200675279492	0.00355034989168207	0.147756339887024	0.00109074029304718
7.6015243169172e-09	5.61009552498395e-07	2.00338474243664e-09	1.90106202295736e-07	8.16383858042301e-09	7.68884502433908e-07	1300585	0.000230638838167874	0.00988643195805681	0.729640863774099	0.00260557305563438	0.247249361502221	0.0106177697099894
3.17160648552385e-10	2.13277556734711e-07	4.97435495457804e-10	4.30139325729136e-07	3.83977829162365e-08	6.82629261524094e-07	1464924	0.000204767880563672	0.000464616251351818	0.312435415174747	0.000728705204267377	0.630121428971228	0.056249834398406
5.59479061985485e-09	6.27710504375432e-07	2.53369663651257e-09	3.65514838052564e-07	2.78532069893465e-09	1.0041391503833e-06	995878	0.000301196527571657	0.00557172839812014	0.625123026162085	0.00252325251489837	0.364008153564215	0.00277383936068168
1.5427017412944e-08	1.40502445009297e-06	7.15942744692702e-09	8.38455126482139e-07	1.80518256464941e-08	2.28411784708147e-06	437806	0.00068500141604233	0.00675403742090448	0.615127827965723	0.00313443873137937	0.367080502240054	0.00790319364193918
2.65940559464726e-10	1.05608586652018e-07	4.16358920716032e-10	2.12591095165433e-07	8.07935523566105e-09	3.26961336533293e-07	3058466	9.80836064883306e-05	0.000813370052509701	0.323000229237393	0.00127341943585931	0.650202551223625	0.0247104300506136
1.1493417574476e-08	1.10737430534271e-06	5.41210342595727e-09	6.7050461675219e-07	8.12743149495026e-09	1.80291187459029e-06	554658	0.000540727803940766	0.00637491922731272	0.614214327915703	0.00300186797936931	0.371900937700886	0.00450794717672889
7.55183537185242e-09	5.08824188178475e-07	2.57498265524964e-09	2.23073912119266e-07	1.61742015026873e-08	7.5819911982753e-07	1318915	0.000227433955148126	0.00996022703583495	0.671095725215585	0.0033961825962491	0.294215472275949	0.0213323928763813
9.63069000118651e-10	1.80590611710281e-07	7.66647587678097e-10	1.84838579062134e-07	4.72782921200156e-09	3.71886736572214e-07	2688991	0.000111559818467333	0.00258968364668107	0.485606487004179	0.00206150828272207	0.497029231980264	0.0127130890861538
1.72210799196075e-09	2.58022993172745e-07	1.59398345232988e-09	3.07073919118178e-07	2.55401464818802e-09	5.70967018383402e-07	1751415	0.000171275485081779	0.00301612516400092	0.451905249979752	0.00279172596841579	0.537813760219648	0.00447313866818312
2.74493956161484e-09	3.11860665430884e-07	1.21410759046094e-09	1.7735553760838e-07	8.39097535690919e-11	4.93259159944909e-07	2027332	0.000147966836319124	0.00556490337031232	0.632245056464263	0.00246139897451988	0.359558528275863	0.000170112915041382
6.1790066698152e-09	4.6967655872375e-07	2.08117391873523e-09	2.03398830771884e-07	7.8195265320943e-09	6.89155096616279e-07	1451052	0.000206725229631499	0.00896606105092141	0.681525190816757	0.00301989193572492	0.295142315235806	0.0113465409607907
3.20311657032353e-09	3.57287802315768e-07	1.58340402535607e-09	2.27090421620023e-07	8.15538195966877e-10	5.89980282727437e-07	1694972	0.000176978474496492	0.00542919257490393	0.605592784667399	0.00268382532723993	0.384911883105991	0.00138231432446641
2.63727469848497e-09	3.61305863906305e-07	1.46630452445405e-09	2.58291213338421e-07	1.31486190856134e-08	6.36849275553279e-07	1570230	0.000191036593687799	0.00414112852086354	0.567333398616826	0.00230243572653852	0.405576677643269	0.0206463594925034
2.28206746761332e-09	2.66338791913669e-07	8.48702082404065e-10	1.27355913419976e-07	6.33507696621081e-10	3.97458982580283e-07	2515983	0.000119230609943677	0.0057416427043572	0.670103843633402	0.00213531991878592	0.320425299217513	0.00159389452594173
9.25252768475298e-10	3.73384982252136e-07	1.39804711148517e-09	7.25483909817204e-07	2.86501477008153e-08	1.12984233965012e-06	885079	0.000338895455346822	0.000818922017705432	0.330475296551344	0.00123738247578694	0.642110747984421	0.025357650970743
5.2254440813303e-09	8.60059997885102e-07	3.56360478799628e-09	7.54224366676142e-07	1.78853007636152e-09	1.62486194350693e-06	615437	0.000487340190258867	0.00321593111477043	0.529312660267517	0.00219317388916437	0.464177507319978	0.00110072740857069
6.63240093136591e-09	4.30265647466212e-07	1.22534500342196e-09	1.0220704281387e-07	1.4765125881578e-09	5.41806948803027e-07	1845676	0.000162528919406268	0.0122412622171391	0.794130914003161	0.00226158967899733	0.188641070476611	0.0027251636240911
2.19534569950824e-10	9.97539050918046e-08	4.14420087028728e-10	2.42120626125555e-07	1.43008525285568e-08	3.56809338402896e-07	2802617	0.000107037091734541	0.000615271368550711	0.279572013272719	0.00116146087679123	0.678571438767002	0.0400798157149373
7.44108310321259e-10	1.77865433331244e-07	5.28723695237055e-10	1.624976189116e-07	4.3596574334835e-09	3.45995541681886e-07	2890211	0.000103793293565024	0.00215062976448813	0.514068569978212	0.0015281228557655	0.46965234904964	0.0126003283518949
6.03788003261126e-08	3.37701149636253e-06	1.81982953058162e-08	1.30889424171759e-06	6.61284646042543e-09	4.77109568017248e-06	209595	0.00143030825131818	0.012655122507191	0.707806282401037	0.00381428009952596	0.274338292387856	0.00138602260438977
3.55666038036882e-09	4.34758813641234e-07	1.61097179943369e-09	2.53198613919279e-07	1.06507220578966e-08	7.03775781798212e-07	1420907	0.000211110521866065	0.00505368396065182	0.617751881899637	0.00228904125589192	0.359771706369795	0.0151336865140244
8.49766335918066e-09	9.68717097047718e-07	5.08686047479705e-09	7.45657319059468e-07	1.39945446960336e-08	1.7419534846372e-06	574068	0.000522449976028017	0.00487823781411161	0.556109623816664	0.00292020454028169	0.428058111560177	0.00803382226876643
9.23301194985999e-09	9.28803331920054e-07	3.45306769180285e-09	4.46653010799313e-07	3.9520269545417e-09	1.39209444931557e-06	718342	0.000417541430778434	0.00663246086097063	0.667198502498666	0.00248048377285073	0.320849645668016	0.00283890719949693
3.26907425326242e-09	5.0816738078201e-07	2.11212911954946e-09	4.2216379185831e-07	9.67000536103720e-09	9.45382381374169e-07	1057773	0.000283574633587858	0.00345793862639013	0.53752575761287	0.00223415324969284	0.446553479497545	0.0102286710135017
5.31593252489317e-08	3.33523291802976e-06	1.31529935575494e-08	1.06122182595961e-06	2.10862887023788e-08	4.48385335149823e-06	223022	0.00134425470033572	0.0118557234328748	0.743831846533369	0.00293341296569266	0.236676301111635	0.0047027159564291
2.95701342905612e-09	3.99964285609518e-07	1.90321880397048e-09	3.30997264096699e-07	1.32215285573225e-08	7.49043310496567e-07	1335036	0.00022468783120333	0.0039477202287486	0.533966834767362	0.00254086616528058	0.441893358445815	0.0176512203927935
3.37850618033558e-12	1.13709803020633e-08	4.05394158900122e-11	1.75433152653027e-07	4.38585823974296e-10	1.87286636701135e-07	5339409	5.61844178815774e-05	1.80392271431884e-05	0.0607143173819104	0.000216456532105403	0.936709397654338	0.00234178920450248
1.24625508842481e-08	1.34165581732751e-06	4.60503580858669e-09	6.37490842115487e-07	3.52231621484169e-08	2.03143740828425e-06	492262	0.000609246175638511	0.00613484364983414	0.660446544823979	0.00226688540331455	0.313812692193117	0.0173390339297563
1.34596754250419e-08	9.87824358458491e-07	6.31635091011079e-09	5.96055989218484e-07	2.62115132565313e-09	1.60627752533778e-06	622557	0.000481767557331425	0.00837942087386892	0.614977388948254	0.00393229115795699	0.371079081800102	0.00163181721981818
4.19002624745041e-09	3.61926293635626e-07	2.16143999789865e-09	2.40051537571623e-07	5.94717802268206e-09	6.1427647547528e-07	1627931	0.000184266020164636	0.0068210755494234	0.589191199867446	0.00351867617301525	0.39078745020455	0.00968159820556467
4.18383939615799e-10	1.51374317273174e-07	4.2121339784085e-10	1.95951014204697e-07	5.04071382489468e-10	3.48669000197817e-07	2868050	0.000104595247840455	0.00119994590680109	0.434149055945014	0.00120806093344081	0.561997235468378	0.00144570174636542
9.97211835236093e-10	2.17497105464625e-07	7.86128087075965e-10	2.20457210809661e-07	1.59417740366202e-09	4.4133183360026e-07	2265869	0.000132390814877592	0.002259551111691	0.492819889493004	0.00178126304794955	0.499527099623051	0.00361219672430418
2.22943219469636e-09	2.83218493327718e-07	1.24961404425095e-09	2.04109503582497e-07	3.05378507464793e-09	4.9386082822381e-07	2024862	0.00014814731016044	0.00451429242265397	0.573478350867236	0.0025302959312348	0.413293567575677	0.00618349320319853
1.91285321950332e-08	1.21334330379098e-06	6.49359145113908e-09	5.29620291870816e-07	1.79901059799453e-08	1.78657582528791e-06	559730	0.000535829618369066	0.0107068123973695	0.679144588556964	0.00363465762786341	0.296444340270566	0.0100696011472371
2.95046549459057e-09	3.87445077706315e-07	1.53294783120859e-09	2.5882926415939e-07	1.8285528128703e-09	6.52586308004374e-07	1532364	0.000195756793409663	0.00452118816837142	0.593707028409977	0.00234903462179031	0.396620739639629	0.00280200916023209
9.97412326728031e-09	1.12025355966124e-06	4.74058147105454e-09	6.84655309588172e-07	2.61963213379691e-08	1.84581989532572e-06	541765	0.000553593190382173	0.00540362756547288	0.606913796139118	0.00256827953965574	0.370922055462706	0.0141922412930469
2.35661079299205e-08	1.11624139760008e-06	5.23193540363166e-09	3.18639711422605e-07	5.31642517348507e-09	1.46899557752972e-06	680737	0.000440601903407112	0.0160423273496504	0.75986709196032	0.00356157328426389	0.216909918788478	0.00361908861728858
1.85453183560242e-11	2.55836867399623e-08	1.06836315956939e-10	1.89499221190606e-07	3.99827470956395e-09	2.19206564274445e-07	4561907	6.57598142044247e-05	8.46020210088488e-05	0.116710404292144	0.000487377357108614	0.86447785821484	0.018239758114899
3.5284508117505e-09	3.58003113237037e-07	1.15468520533571e-09	1.50635208697649e-07	1.93699677674318e-09	5.15258454728515e-07	1940774	0.000154565629739256	0.00684792414247645	0.694802986640298	0.00224098254912499	0.292348834483496	0.00375927218460445
3.04341200352667e-09	7.18824111119093e-07	2.4827072597833e-09	7.54058708712866e-07	3.84591080139445e-08	1.51686804710921e-06	659253	0.000454957234803821	0.00200637887344696	0.473887041452946	0.0016367325190314	0.497115560018501	0.0253542871360751
9.7531847219814e-09	7.38911444862634e-07	2.57126867800981e-09	2.50473655249743e-07	5.0733166396473e-10	1.00221688517633e-06	997788	0.000300620020957099	0.00973161085812818	0.737276986440542	0.00256558107934633	0.249919612166257	0.000506209455726211
1.3720614206976e-09	2.55890643563622e-07	8.31547896052056e-10	1.99403702099229e-07	6.23570113386858e-09	4.63733656113469e-07	2156410	0.000139110452341162	0.00295872728366706	0.551805201520696	0.0017931583897128	0.429996183090143	0.0134467297157806
1.59842328869375e-09	2.27711345870419e-07	1.04770422475074e-09	1.91906647739422e-07	2.07577924521715e-09	4.24339900368503e-07	2356601	0.000127293894554792	0.00376684654755694	0.53662487471169	0.00246902123472456	0.452247473246725	0.00489178425930372
2.04770903212192e-08	1.42174802281994e-06	6.89124707204635e-09	6.15232381290355e-07	1.61500776458026e-08	2.08049881914936e-06	480654	0.00062395555373973	0.00984239458957803	0.683368819887741	0.00331230520710602	0.29571388151131	0.00776259880426452
1.41594406351893e-08	7.9508902775815e-07	3.41513417773511e-09	2.46570527305715e-07	9.06632166347885e-09	1.06830045154027e-06	936066	0.000320438955118685	0.013254174529997	0.744256006455671	0.00319679185084233	0.230806349421842	0.00848667774164758
6.98544256986612e-09	5.73880674305882e-07	3.10837968180288e-09	3.2834206101464e-07	8.13202204139315e-09	9.20448579613584e-07	1086427	0.00027609657928529	0.00758917198046924	0.623479341504122	0.00337702697429096	0.356719612900573	0.00883484664054463
1.4742857238076e-07	6.02135793368472e-06	3.98926714484051e-08	2.09534793391012e-06	2.14410726008398e-08	8.32546818402484e-06	120113	0.00249453431761637	0.0177081419473382	0.723245564164029	0.00479164301233561	0.251679291493869	0.00257535938242867
3.90386165437653e-09	5.94670703671071e-07	2.55846576460928e-09	5.01124101264349e-07	1.1883778161523e-08	1.11414091051593e-06	897553	0.000334186606562148	0.00350392092914778	0.533748198327709	0.00229635743599481	0.449785208077758	0.0106663152293905
1.156482936403e-08	1.30786200164655e-06	4.21855322206054e-09	6.13471777213719e-07	2.43445102349775e-08	1.96146167168134e-06	509824	0.000588265982270131	0.00589602617833301	0.666779280232109	0.00215071917181255	0.312762561752154	0.0124114126655912
4.27944269606457e-10	1.21403704473031e-07	6.23128800698985e-10	2.2729078280475e-07	3.20350500237643e-09	3.52949065350462e-07	2833270	0.000105879132690112	0.00121248166270543	0.343969474327641	0.00176549214000679	0.64397615723691	0.00907639463273686
1.04345417596575e-10	6.58064102589675e-08	3.03019804749478e-10	2.45713017632566e-07	9.27047095874399e-10	3.12853840209754e-07	3196381	9.38517623760848e-05	0.000333527686687867	0.210342344574857	0.000968566678121376	0.785392365546247	0.00296319551408688
6.54511190178229e-09	9.08590330954694e-07	4.40502554026834e-09	7.86318109997523e-07	6.68853181988259e-09	1.71254711021415e-06	583926	0.000513632618580839	0.00382185801648624	0.5305491017068	0.00257220692732797	0.45915122877945	0.00390560456993572
2.16326204797698e-08	9.07672391176101e-07	4.42930224051499e-09	2.38955034620309e-07	9.57110337706652e-10	1.1736464588544e-06	852045	0.000352032166417438	0.0184319735441331	0.773378034184231	0.00377396634829746	0.203600524517028	0.000815501406310116
2.53719874541639e-08	1.26110172479357e-06	5.13401566314982e-09	3.28113676111698e-07	1.01267046138357e-08	1.62984810863642e-06	613554	0.000488835312100755	0.0155670870921775	0.773754141941882	0.00314999639288173	0.201315493372084	0.00621328120097524
7.02751618990185e-10	1.90678697592137e-07	9.49812422958438e-10	3.31363706032869e-07	6.01318643737137e-09	5.29708154104326e-07	1887832	0.000158899862413131	0.00132667698910253	0.359969345600413	0.00179308627892364	0.625559005398295	0.0113518857332656
2.72200964798262e-11	3.07223393907107e-08	1.61771885451721e-10	2.34761602876054e-07	8.14828853462333e-09	2.7382122278332e-07	3652018	8.21430041775262e-05	9.940827888774e-05	0.112198532598848	0.000590793817248179	0.857353569930647	0.0297576953743693
1.90348765869855e-09	4.30258384137947e-07	2.13150967313468e-09	6.19516621008203e-07	4.25959450242862e-09	1.05806959698041e-06	945117	0.00031737067426818	0.00179901933117712	0.406644690827377	0.00201452690750941	0.585515945998467	0.00402581693546902
2.76661844020669e-09	3.53713268666342e-07	1.89175940959049e-09	3.10979627603244e-07	1.10657077170974e-08	6.80416981836481e-07	1469687	0.000204104331886223	0.00406606318487149	0.51984779643749	0.00278029423146455	0.457042719251207	0.0162631268949674
3.19773359853436e-09	3.35905097742383e-07	1.33039362300765e-09	1.796859653452e-07	1.73849765689616e-08	5.37504166878086e-07	1860451	0.000161238293105437	0.00594922569085804	0.624934872027831	0.00247513173848456	0.334296878829509	0.0323438917133172
9.38601643867087e-09	1.04991210353178e-06	3.36044279411564e-09	4.83351806067217e-07	1.25471267178106e-08	1.5585574955496e-06	641619	0.00046745832032602	0.00602224586867811	0.673643485421467	0.00215612372576004	0.310127670905571	0.00805047407852355
1.70660814246421e-09	2.80986281778818e-07	9.07927339321247e-10	1.92205959265307e-07	3.65934691993722e-09	4.79466123445848e-07	2085653	0.000143829527057715	0.00355939253893284	0.586039905717246	0.00189362145712426	0.400874952090365	0.00763212819633234
2.5161591020046e-09	2.79061779751109e-07	1.15501799535001e-09	1.64705777604812e-07	2.10232045004681e-09	4.49541054903322e-07	2224491	0.000134853253279443	0.00559717310479177	0.620770398403597	0.00256932705645407	0.366386508658777	0.00467659277637931
8.80906928276064e-09	8.95016200735732e-07	3.65271959838149e-09	4.77200534331665e-07	6.3023430847629e-08	1.44770195479617e-06	690750	0.000434216601468584	0.00608486384478284	0.618232363208868	0.00252311574649755	0.329626227795522	0.0435334294043296
2.96379023381579e-10	1.64731199183141e-07	7.63461571934664e-10	5.45631600928741e-07	1.08667494191079e-08	7.22289390126306e-07	1384487	0.000216663420372076	0.000410332793798552	0.228068141987154	0.00105700233503521	0.75541965365617	0.0150448692278419
1.6096686624781e-08	1.49718414615031e-06	5.11893513581325e-09	6.12241738639993e-07	7.1176034502532e-09	2.13775911000115e-06	467780	0.000641122811375516	0.00752970086735935	0.700352130015951	0.00239453318751639	0.286394166571772	0.00332946935740078
7.80871086903044e-09	6.22133074943819e-07	2.60899273051239e-09	2.67265357750395e-07	3.94970531369923e-09	9.03765841607456e-07	1106481	0.00027109312261886	0.00864019252502584	0.688378611253199	0.00288680165857119	0.295724119507583	0.00437027505562083
4.65470992765363e-08	1.87451506676909e-06	8.24121996285874e-09	4.2674145907162e-07	3.44597485931116e-09	2.35949081993942e-06	423820	0.000707597615708488	0.0197276034656204	0.794457452823327	0.00349279594275783	0.180861673826125	0.00146047394217013
1.74664349828709e-09	3.04027996216553e-07	1.65358953567557e-09	3.70087379122645e-07	1.02949609779832e-08	6.87810569351144e-07	1453889	0.000206321954476563	0.00253942520821512	0.442022861764631	0.00240413510544845	0.538065850706209	0.0149677272154964
2.0083333799912e-09	3.61554197395509e-07	2.02945538500443e-09	4.69774679875341e-07	8.42424658790058e-09	8.43790912623746e-07	1185128	0.000253105344010129	0.0023801315585947	0.428487901429592	0.00240516383222698	0.556742995032488	0.00998380814709843
6.0435573874265e-10	1.3048970181313e-07	6.88800185421105e-10	1.91220054497653e-07	3.10196634485353e-10	3.23313108869432e-07	3092977	9.69892445624732e-05	0.00186925838193191	0.403601642597881	0.00213044311079658	0.591439224862595	0.000959431046795645
2.22688323630636e-09	2.77248019354735e-07	6.92571385434291e-10	1.10865121033747e-07	7.63216563038113e-10	3.91795811573261e-07	2552350	0.000117531859077591	0.0056837852027164	0.707633954128918	0.00176768450549092	0.282966580445479	0.00194799571739526
1.01243506319667e-08	8.6814724183628e-07	3.2104747310289e-09	3.53974587012267e-07	2.24436408409366e-08	1.25790029505248e-06	794976	0.000377299130637221	0.00804861138183004	0.690155845618958	0.00255224896890175	0.281401147932396	0.0178421460979149
9.64997137460104e-09	1.23319334457358e-06	5.63366726580894e-09	9.25781847779317e-07	1.76630875661842e-08	2.19192191855949e-06	456221	0.000657361139670964	0.0044025160261835	0.562608245363056	0.00257019523282623	0.42236077842943	0.00805826494850336
7.39365758009927e-10	1.70260493520372e-07	6.78648300982631e-10	2.0093735922245e-07	2.72173074923515e-09	3.75337597551049e-07	2664268	0.00011259496110505	0.00196986862716136	0.453619607071778	0.00180810104133074	0.535351002759909	0.00725142049982074
7.9340863442679e-11	8.09201204037355e-08	2.50506317123042e-10	3.28517416244013e-07	4.15751126288264e-09	4.13924895091197e-07	2415897	0.000124169784538442	0.000191679370783433	0.195494693272573	0.00060519751310887	0.793664309974961	0.0100441198685734
1.80723871006745e-09	2.63058811145009e-07	7.0503906375465e-10	1.31950650957154e-07	1.07874591377357e-09	3.98600485789758e-07	2508778	0.000119573020166297	0.0045339601292425	0.659956072616929	0.00176878626316207	0.331034847325176	0.0027063336654902
2.67205976126852e-09	6.95650122941956e-07	3.57361063456593e-09	1.19639431352431e-06	1.26448262106803e-08	1.91093493307278e-06	523304	0.000573116733508461	0.00139829970922759	0.364036530444996	0.00187008493733461	0.62607799607311	0.00661708883533122
4.18987123676497e-09	3.43309121727582e-07	1.2284170164967e-09	1.29415739932061e-07	1.8128479954461e-09	4.79955997908351e-07	2083524	0.000143976468323981	0.00872969867034569	0.715292908566043	0.00255943674388932	0.269640843110734	0.00377711290898853
4.90172411815098e-09	4.63831575629975e-07	2.59569038155204e-09	3.15811316251214e-07	4.17087716435482e-09	7.91311183545247e-07	1263725	0.000237365273408785	0.00619443301204234	0.586155718856276	0.00328023972809632	0.399098765211823	0.00527084319176228
1.23094698309222e-09	2.26366471877106e-07	9.01841516295514e-10	2.13238391643907e-07	6.06057107597725e-09	4.47798223096377e-07	2233149	0.000134330473851474	0.00274888760071585	0.50550998240202	0.00201394616990567	0.476193027675352	0.0135341561520061
2.94018645020065e-10	1.04031404351338e-07	3.77250372838139e-10	1.71624632153281e-07	4.30000836814928e-09	2.80627313890627e-07	3563445	8.41846622778863e-05	0.00104771927202588	0.370710188217401	0.00134431095679151	0.611574938212077	0.015322843341704
1.16440526423075e-07	4.25390013605644e-06	1.8566769803534e-08	8.72230006470697e-07	6.69764586548807e-08	5.32811389740863e-06	187684	0.0015971616052447	0.0218539859817386	0.798387612945992	0.00348467959976684	0.163703333537017	0.012570387935486
3.18004198250759e-09	3.44563470256797e-07	1.44861718020051e-09	2.01813670595608e-07	4.92218018284419e-10	5.51498018033397e-07	1813243	0.000165435765018374	0.00576618932167227	0.62477735003561	0.00262669516994127	0.365937254525884	0.000892510946892672
7.48362397609729e-09	5.9857952200864e-07	2.82199774912125e-09	2.90222901513559e-07	3.47723049700986e-09	9.02585275744428e-07	1107929	0.000270739048484958	0.00829132069534926	0.663183344659537	0.00312657188739728	0.321546239798994	0.00385252295872203
1.86266715841076e-09	2.6158775457632e-07	1.15334497221118e-09	2.0825799043973e-07	5.62931294610882e-09	4.78491070092781e-07	2089903	0.000143537052946341	0.0038927939826538	0.546693075224157	0.00241037930339544	0.435239032568253	0.0117647189215408
5.74366060024358e-10	1.76553271779347e-07	8.42409189435086e-10	3.32949196106257e-07	5.333702211884e-09	5.16252945346948e-07	1937035	0.000154863930934335	0.00111256713438866	0.341989858596728	0.00163177604511088	0.644934230607631	0.0103315676161411
3.23882899567566e-09	3.94829580494522e-07	2.62329926813686e-09	4.11182532509499e-07	9.91994168232496e-09	8.21794182950159e-07	1216850	0.000246507968096221	0.0039411680720939	0.480448254181021	0.00319216091153076	0.50034733883537	0.0120710779999846
8.92195316698127e-09	6.33745640720457e-07	2.35073054151509e-09	2.14694920776564e-07	1.20437356512394e-08	8.71756980856757e-07	1147109	0.000261493012984837	0.0102344499245797	0.726975125679654	0.00269654340961493	0.246278407275343	0.0138154737108075
1.4768681427121e-08	8.16883360479575e-07	4.51774327546684e-09	3.2129485937704e-07	6.107526821461e-09	1.16357217138066e-06	859422	0.00034901093601114	0.0126925357879579	0.702047866536962	0.00388264981458452	0.276128002439075	0.00524894542142063
4.28821196409899e-09	4.8696875353983e-07	1.80281133908638e-09	2.63234885701488e-07	2.14063485958567e-09	7.58435297404089e-07	1318504	0.000227504792380873	0.00565402477808765	0.642070266516586	0.00237701402513425	0.347076258980123	0.0028224357000689
2.88840706909461e-08	2.14907839769576e-06	1.19534488957012e-08	1.14366916694408e-06	1.1302062446014e-08	3.3448871466725e-06	298964	0.00100296451678217	0.00863529004847892	0.642496533801944	0.00357364789051029	0.34191562130334	0.00337890695572714
1.13049004840853e-09	2.27241864826456e-07	9.04431982394589e-10	2.33755416284122e-07	1.0372112948859e-09	4.64069414436267e-07	2154850	0.000139211165863129	0.00243603653514164	0.489672143341962	0.00194891530072771	0.503707870013538	0.00223503480863066
9.25400933338472e-11	6.03162494382029e-08	2.5557479113756e-10	2.14182422381683e-07	9.91890820439004e-10	2.75838677524796e-07	3625307	8.27481908720618e-05	0.000335486285550105	0.218664945682901	0.000926537182642147	0.776477121713394	0.00359590913551215
6.73891833637683e-09	6.4961410303042e-07	2.08813147960778e-09	2.58818083027862e-07	3.70052209668861e-08	9.54264456841152e-07	1047928	0.000286238499568103	0.00706189808083631	0.680748505692857	0.00218821047419078	0.271222595761989	0.0387787899901274
6.29810648754243e-10	1.55981514895244e-07	4.99346124210463e-10	1.59010558037815e-07	3.07716497095698e-09	3.19198394676981e-07	3132848	9.57549488924681e-05	0.00197310092800308	0.48866635138655	0.00156437542461887	0.498155882640728	0.00964028962009967
1.25990787269934e-08	6.80349786683897e-07	2.29889176109421e-09	1.59614485175776e-07	6.01553727974681e-09	8.60877779627507e-07	1161605	0.000258230097926027	0.0146351538222358	0.790297766749511	0.00267040434251761	0.185408996437148	0.00698767864858781
6.76948212887037e-11	5.30372106790004e-08	2.6247006408668e-10	2.64403607588054e-07	1.32448029735992e-08	3.31015786126029e-07	3021004	9.92998217137497e-05	0.000204506323039621	0.160225623374975	0.000792923102424934	0.798764344995276	0.0400126022042842
6.16546093786785e-09	7.87231387970859e-07	2.79963465331777e-09	4.59648770233613e-07	1.22806306253807e-08	1.26812588442104e-06	788565	0.00038036564918531	0.00486186822113696	0.620783313109541	0.00220769458908722	0.362463045570168	0.00968407851006641
4.88309420726967e-09	3.97769762704216e-07	1.82352241247936e-09	1.90988054547554e-07	5.14393737934462e-10	5.95978827609453e-07	1677912	0.000178777718929712	0.00819340214963068	0.667422640330564	0.00305971005680476	0.320461140060347	0.000863107402653481
1.5042258452067e-09	2.4316794400804e-07	1.67530282377607e-09	3.4821539270738e-07	1.87438365669089e-08	6.13306701951312e-07	1630506	0.000183975141514248	0.00245264863472193	0.39648668966827	0.00273159060294937	0.567767140974474	0.0305619301195846
1.59477481372668e-08	1.32564833619469e-06	4.48621116129413e-09	4.79513370258562e-07	1.08084552090601e-08	1.83640412096087e-06	544542	0.000550770012625712	0.00868422584944013	0.72187179339429	0.00244293241889851	0.261115385652513	0.00588566268485869
2.74869259266209e-10	9.999758047451e-08	5.55349155176089e-10	2.59770338863422e-07	2.57092047768307e-10	3.60855229800143e-07	2771194	0.000108250728935944	0.000761716158079358	0.277112737232305	0.00153898048112997	0.719874114079749	0.000712452048736264
1.30177190625129e-09	2.6403433853465e-07	8.03201741791848e-10	2.09468032515382e-07	2.49818871659985e-09	4.78105533414675e-07	2091588	0.00014342140846324	0.0027227710521439	0.552251166492242	0.00167996746671244	0.438120912383803	0.00522518260509882
9.6578104336874e-11	5.88393625218454e-08	2.0449256753163e-10	1.60186811794626e-07	4.84317284319239e-09	2.24170417831533e-07	4460892	6.72488715576236e-05	0.00043082448286934	0.262476035379762	0.000912219237086441	0.714576050418076	0.0216048704822066
3.1435281675765e-09	7.99077144652347e-07	2.59428777700483e-09	8.48050608641578e-07	7.44713233291827e-09	1.66031270157142e-06	602296	0.000497970195622366	0.00189333501129111	0.481281112826548	0.00156252962140772	0.510777643174644	0.00448537936610967
3.56963977974519e-09	3.9749268807576e-07	1.31916195600902e-09	1.88871506727158e-07	1.16694091628197e-09	5.92419937454954e-07	1687992	0.000177710241538787	0.00602552269776811	0.67096440032622	0.00222673457222955	0.318813555699278	0.00196978670450419
1.33968223542542e-09	2.08977089317618e-07	1.33933454690577e-09	2.68623756710764e-07	1.58091042291299e-11	4.80295671914942e-07	2082051	0.000144078355888477	0.00278928650363244	0.435100921239671	0.00278856259846323	0.559288314299729	3.29153585042707e-05
4.40570418440777e-10	1.20521962817108e-07	4.6119313398242e-10	1.62215515597806e-07	2.53217937687764e-09	2.86171421344215e-07	3494409	8.58477535462532e-05	0.00153953325028514	0.421153035655999	0.00161159745377818	0.566847363149825	0.0088484704901118
7.5132985202907e-10	1.7588286610471e-07	6.28333149834132e-10	1.89123334300214e-07	2.59402927889205e-10	3.66645266334676e-07	2727432	0.000109987551001001	0.00204920101530304	0.479708541891177	0.00171373588459365	0.515821017385183	0.000707503823743413
1.02467761544092e-10	5.99466989862502e-08	2.94826081580054e-10	2.21770363304159e-07	1.0970255372565e-09	2.8321138167079e-07	3530932	8.4959817252872e-05	0.000361806651058971	0.211667690163432	0.00104101071023609	0.783055970405699	0.00387352206957454
5.29092077949229e-09	4.2643727847242e-07	1.79237867561625e-09	1.85743211028652e-07	7.40009925557767e-09	6.26663888211758e-07	1595752	0.000187981554627292	0.00844299612443029	0.680488035921931	0.00286019141892947	0.296400055153468	0.0118087213812408
5.60242520792095e-09	4.80727940332722e-07	2.34858387745531e-09	2.59114441908368e-07	5.54271388359167e-09	7.53336105210058e-07	1327429	0.000225975380388599	0.00743682025748492	0.638132086074219	0.00311757774678865	0.343955958192283	0.00735755772922388
1.07621907302453e-08	1.55810034448416e-06	7.03673898816222e-09	1.31011041318125e-06	1.0803888743737e-07	2.99404857482118e-06	333996	0.000897812641948437	0.00359452776442951	0.520399153703514	0.0023502420927097	0.43757152913242	0.0360845473069261
2.0381021917273e-08	2.27131674229819e-06	7.43882772121252e-09	1.06612970536729e-06	2.90813640453748e-08	3.39434766134935e-06	294607	0.00101778772902628	0.00600440024142106	0.669146760704907	0.00219153382722599	0.314089719655728	0.00856758557071735
3.93971729205859e-08	2.33349500697299e-06	1.24760496017447e-08	9.50217207313314e-07	8.52387049839087e-09	3.34410930730703e-06	299033	0.00100273139821883	0.0117810661375516	0.697792683353442	0.00373075412770869	0.284146575363744	0.00254892101755341
3.5260967555986e-08	1.71670562562675e-06	6.97372016735573e-09	4.36562738838381e-07	7.57044462710121e-09	2.20307349681557e-06	453911	0.000660704415730518	0.016005352343875	0.779232117361566	0.00316545052965136	0.198160769247785	0.00343631051712251
1.83713282778774e-09	3.26495604471151e-07	1.43488628246608e-09	3.27886668281278e-07	5.14554526282671e-09	6.62799837125509e-07	1508751	0.000198820249663001	0.00277177622094052	0.492600610596295	0.00216488629310627	0.494699379684954	0.00776334720470419
3.41761610199406e-10	1.1536520635383e-07	3.50815310440672e-10	1.52261952008966e-07	8.13731661868688e-10	2.69133466945305e-07	3715629	8.07367915639512e-05	0.00126985920435106	0.428654257172988	0.00130349939166788	0.565748859616591	0.00302352461440279
1.37974719727667e-09	2.42541706820814e-07	1.44412299243406e-09	3.2640282648217e-07	2.61911794133096e-09	5.74387521434025e-07	1740985	0.000172301460305557	0.00240211903251653	0.422261448534398	0.00251419631963563	0.56826239133341	0.00455984478003984
2.7616124461236e-09	4.87121448152292e-07	2.05613165279051e-09	4.66344633974412e-07	4.97852477977031e-08	1.00806907402332e-06	991996	0.000302375150043499	0.00273950716006164	0.483222291710759	0.00203967337732547	0.462611785235288	0.0493867425165662
5.6357464285337e-08	3.16984848691928e-06	1.85500027968005e-08	1.3416903113524e-06	1.36907270706134e-08	4.60013699242443e-06	217385	0.0013790924487348	0.012251257816484	0.68907697578125	0.00403248921224497	0.29166312080747	0.0029761563825511
2.59557191058552e-10	1.33266610645566e-07	4.12078153206975e-10	2.72045730528853e-07	7.47418481825089e-09	4.13458161336935e-07	2418624	0.000124029781722323	0.000627771357129008	0.322321877054362	0.000996662278655964	0.657976443491116	0.0180772458187372
2.47043062933087e-10	1.16071613052923e-07	3.72069703852392e-10	2.24773803394762e-07	8.28489040151495e-09	3.49749419615985e-07	2859190	0.00010491933982204	0.000706343024684168	0.331870781030504	0.00106381793073714	0.642670983247256	0.0236880747668188
1.73365163729926e-08	1.61680860194816e-06	5.80125067488971e-09	6.95709511277259e-07	3.23693439216674e-09	2.33889281466546e-06	427553	0.000701422553070263	0.00741227484401516	0.691270926059692	0.00248034054340343	0.29745249842788	0.00138396012500886
1.74508349907405e-09	2.78468726428237e-07	1.28972480097713e-09	2.64618921378901e-07	3.3097492800736e-09	5.49432205387263e-07	1820061	0.000164816123233158	0.00317615800814596	0.506830003224804	0.00234737750778201	0.481622516452937	0.00602394480633101
1.88170999358665e-08	1.53208129600349e-06	5.4758097274926e-09	5.7329183510839e-07	4.42722943249872e-09	2.13409327020774e-06	468583	0.000640023761575126	0.00881737466611983	0.717907374242529	0.00256587179386006	0.268634854489085	0.00207452480840623
6.1258351632356e-09	6.73851939271866e-07	2.56252795643033e-09	3.62446796892359e-07	2.75492188351268e-09	1.0477420211674e-06	954433	0.000314273376776586	0.00584670180204297	0.643146810625247	0.00244576231997944	0.345931335739038	0.00262938951369262
3.23189564251472e-09	3.99479836607558e-07	1.71297209989073e-09	2.72241033882353e-07	1.21327151526703e-08	6.88798453384987e-07	1451803	0.000206618258693503	0.00469207738001167	0.579966221823496	0.00248689887654743	0.395240483692245	0.0176143182276993
9.33695231622925e-08	2.92026483487386e-06	9.76722879014561e-09	3.92800805978671e-07	2.62089214192552e-10	3.41646448201916e-06	292700	0.00102441602271763	0.027329282553264	0.854762240393015	0.00285887028580291	0.114972893190015	7.67135779025147e-05
1.3133594879315e-09	5.21100304769834e-07	2.63048531498559e-09	1.34216879569329e-06	1.57041908264881e-08	1.88291713609253e-06	531091	0.000564716160410428	0.000697513163355143	0.276751586557459	0.00139702659483169	0.712813522149247	0.00834035153510673
1.06873308515225e-08	1.02041419953734e-06	4.36203396146877e-09	5.35528710869437e-07	2.54850232643102e-09	1.5735407775462e-06	635509	0.000471951200657017	0.00679189951987675	0.648482844612764	0.00277211370923033	0.340333544901549	0.00161959725658027
1.14956737006667e-08	6.09948945234538e-07	1.86761473456329e-09	1.27410379166018e-07	3.72789786491522e-09	7.544505107007e-07	1325468	0.000226309626710219	0.0152371474836567	0.808467800847592	0.00247546354343207	0.168878378845134	0.00494120928018581
4.71407524234493e-08	2.11566273914864e-06	4.80286744128947e-09	2.77163538549022e-07	1.61973734446346e-10	2.44493187129685e-06	409009	0.000733211527007782	0.0192810085945032	0.865325845675383	0.00196441769919009	0.113362479258781	6.62487721428537e-05
8.70358181164323e-11	5.08786061470903e-08	2.38089557426711e-10	1.78951285197858e-07	2.42163660520863e-09	2.325766533257e-07	4299658	6.97705700524187e-05	0.00037422422617178	0.218760591054856	0.00102370360060728	0.769429272624603	0.0104122084937622
2.0032797233045e-09	2.69998707886188e-07	1.50880805205111e-09	2.61465394584961e-07	1.49214315648027e-08	5.49897621811308e-07	1818520	0.000164955725186711	0.00364300488644759	0.490998137065658	0.00274379810387476	0.475480133417782	0.0271349265262377
4.64117216505286e-09	3.75200032235619e-07	1.79162452905001e-09	1.86225749898963e-07	1.25627895884465e-10	5.67984206724569e-07	1760612	0.000170380793966363	0.00817130495901885	0.660581804552822	0.00315435624413201	0.327871352221011	0.000221182023015977
4.6556402204106e-09	9.44431656112468e-07	3.20465375059193e-09	8.35986752635534e-07	2.97960894151024e-08	1.81807479213411e-06	550032	0.000545274217416902	0.0025607528582175	0.519467988995033	0.00176266332081433	0.459819780931141	0.0163888138947941
1.74883615112398e-09	2.16991980186632e-07	7.36753506938137e-10	1.1753652931112e-07	1.29648343219654e-08	3.49978933477779e-07	2857315	0.000104988186780952	0.00499697548576883	0.620014404953917	0.00210513672813657	0.335838869337495	0.0370446134946822
3.10748445554869e-08	2.65018230835049e-06	1.35947643853889e-08	1.49100929479359e-06	1.2252249103145e-08	4.1981134611881e-06	238202	0.00125864392446384	0.00740209735700962	0.631279343174414	0.00323830323098069	0.355161743144413	0.00291851309318294
8.13230224454789e-09	5.22127019502319e-07	2.16287041545558e-09	1.78546802182431e-07	7.64931107842867e-10	7.11733925452596e-07	1405019	0.000213497459791046	0.0114260427299099	0.733598611546155	0.00303887497575755	0.250861727672868	0.00107474307530928
3.09174664177907e-10	1.0159558800391e-07	4.59118907461849e-10	1.93979127401073e-07	9.81291363379389e-10	2.97324300340003e-07	3363331	8.91933253903687e-05	0.00103985669460704	0.341699578163412	0.00154416879796514	0.652415988801621	0.00330040754239476
5.42049848736286e-09	4.25774937379996e-07	2.43237093065421e-09	2.45657219742183e-07	7.85745407933768e-10	6.80070771948129e-07	1470435	0.000204000490015455	0.00797049176490163	0.626074454222348	0.0035766438302979	0.361223022478195	0.00115538770425749
1.17795062382763e-09	2.02320001397987e-07	9.77700522447964e-10	2.1591211951528e-07	2.3359246970747e-09	4.22723696756617e-07	2365611	0.000126809094856628	0.00278657343523808	0.478610503622826	0.00231285951071457	0.510764173316716	0.00552589011450572
3.15461715976467e-08	1.50471700271205e-06	9.04971640019445e-09	5.55032564753963e-07	3.92908625585766e-09	2.10427454171971e-06	475223	0.00063108380950172	0.0149914713941584	0.715076370919892	0.00430063483674455	0.2637643300576	0.00186719279160534
1.33512849757014e-09	2.9073272015356e-07	1.31982543864091e-09	3.69537965790307e-07	1.20334458230779e-08	6.74959085703155e-07	1481571	0.000202467294790232	0.00197808804392822	0.43074124982062	0.00195541547124438	0.547496838871843	0.0178284077923652
9.34938465608644e-09	1.13957983137563e-06	7.37587048628499e-09	1.15605697192506e-06	4.87620603364582e-09	2.3172382644767e-06	431548	0.000694930708510455	0.00403471011134791	0.491783623999916	0.00318304362540408	0.498894304330904	0.00210431793242763
1.65116761546587e-09	2.10759244557698e-07	9.37599459001476e-10	1.53875290161897e-07	9.01309907740003e-09	3.76236400871462e-07	2657903	0.000112864571825466	0.00438864397926763	0.56017770760491	0.00249204876729032	0.408985653183694	0.0239559464648379
7.25651479844665e-09	5.29084620800076e-07	2.07883949817606e-09	1.94885315422595e-07	4.16087687047256e-10	7.33721378206341e-07	1362915	0.00022009227035702	0.00989001413068536	0.721097458129786	0.00283328189681211	0.265612153620237	0.000567092222478819
4.76178211625033e-08	2.76411945501785e-06	1.51443075872311e-08	1.13044724468449e-06	2.43572547069367e-08	3.98168608315901e-06	251150	0.00119379506207795	0.0119592102862926	0.69420828194091	0.00380349110174346	0.283911694964062	0.00611732170699204
1.00423277791328e-09	1.91556411142815e-07	7.6057632582533e-10	1.86537145509081e-07	3.21573864023969e-09	3.83074104395874e-07	2610461	0.000114915650031189	0.00262151047640507	0.500050535770117	0.00198545481695975	0.486947938710864	0.00839456022565416
9.33834975733164e-09	7.13042756035907e-07	3.19464016299424e-09	3.13642806453062e-07	4.01675975381971e-09	1.04323531216311e-06	958557	0.000312921786646658	0.00895133595312152	0.683491775750416	0.00306224312554208	0.300644353959544	0.00385029121137693
1.0009517524975e-09	2.23304758379544e-07	1.08002864607356e-09	3.09803298346515e-07	6.5532168705386e-09	5.41742253995169e-07	1845896	0.00016250951410901	0.00184765309538958	0.412197418113034	0.00199362083741615	0.571864749448319	0.0120965585058408
1.40499915491348e-09	2.63740641516849e-07	9.88306320468691e-10	2.38538442510125e-07	8.78422352095696e-09	5.13456613023313e-07	1947584	0.000154025160345572	0.0027363541909425	0.513657113039995	0.00192480979970126	0.464573707806728	0.0171080151626329
1.31043057120235e-08	6.9896900535143e-07	2.4272471803165e-09	1.66463285184403e-07	1.19813991849198e-09	8.82161983346665e-07	1133579	0.000264613695360461	0.0148547613243427	0.792336349271985	0.00275147560894456	0.188699227950052	0.00135818584467513
1.60529500692515e-10	8.00298225034426e-08	3.01525925524388e-10	1.93278413199202e-07	2.32848445935874e-08	2.97055135722448e-07	3366378	8.91125831856687e-05	0.000540403047744323	0.269410667850624	0.00101505037033299	0.650648280256598	0.0783855984747003
4.27875352609533e-09	3.57307994976497e-07	1.86346783266311e-09	2.00080452882387e-07	2.96026352527078e-10	5.63826695570169e-07	1773595	0.000169133751629857	0.00758877428066517	0.633719541454435	0.00330503654279563	0.354861616972668	0.000525030749435731
8.17987509601947e-12	1.98003705746196e-08	9.01044384777885e-11	2.80438713550974e-07	4.1791772567641e-10	3.00755286164844e-07	3324962	9.02225291009584e-05	2.71977766386992e-05	0.0658354864750973	0.000299593864589307	0.932448161184657	0.00138956069901744
2.6056803085758e-09	4.90103948476676e-07	2.37492656040276e-09	5.74382735299121e-07	1.78485214531628e-08	1.08731581209794e-06	919696	0.000326141725175422	0.00239643374959133	0.450746639590421	0.0021842104510744	0.528257502473793	0.0164152137351196
1.28318646413583e-08	7.94467282856916e-07	3.53796987961559e-09	2.81647599706411e-07	3.08754621015174e-08	1.12336017918582e-06	890186	0.000336951462147295	0.0114227519179632	0.707224003108891	0.00314945281590791	0.2507188744313	0.0274849177259382
1.65728490148469e-09	2.85872931093902e-07	9.96541008957159e-10	2.21022653218849e-07	5.94328870106669e-09	5.15492698924259e-07	1939892	0.000154635892181121	0.00321495319903297	0.554562521817413	0.00193318161641622	0.428760007038089	0.0115293363290484
1.13611568855963e-09	2.40155479829677e-07	1.26327157020201e-09	3.4334677789372e-07	1.16149929365807e-08	5.97516637918739e-07	1673594	0.000179238979708729	0.00190139590508632	0.401922665561553	0.00211420317031207	0.574622957930779	0.0194387774322702
2.47309654497581e-09	3.75165933713131e-07	1.43834537864197e-09	2.8055274610962e-07	5.88603135554344e-09	6.65516153101913e-07	1502593	0.000199634982647301	0.00371605787996117	0.563721754858264	0.0021612478854765	0.421556629094559	0.00884431028174022
5.42967444921387e-09	4.04381416011071e-07	1.22449752433274e-09	1.17255381234793e-07	2.02393556770527e-10	5.28493362776181e-07	1892171	0.00015853548263578	0.0102738744356064	0.765158930070287	0.00231695913435968	0.221867273070091	0.000382963289656754
3.37272915497691e-09	3.93784919966783e-07	1.26486888613687e-09	1.89883599113081e-07	2.843845290472e-10	5.88590501650025e-07	1698974	0.000176561613635662	0.0057301793785696	0.669030368079108	0.00214897943917036	0.322607311162465	0.000483161940687066
3.42590478507752e-09	4.85243496692861e-07	1.84091846109588e-09	3.35268786827611e-07	8.72779847509192e-09	8.34506905241737e-07	1198312	0.000250320840540219	0.00410530429833306	0.58147331513368	0.00220599548012441	0.401756755662185	0.0104586294256771
7.67822389933676e-09	1.03336936852975e-06	4.46783483913458e-09	7.73208096838304e-07	6.99793719680229e-09	1.82572146130333e-06	547729	0.000547566968857605	0.00420558341569557	0.566006036754401	0.00244716126409837	0.423508247685457	0.00383297088034813
1.88823504899281e-08	8.49781879292896e-07	3.92864245240706e-09	2.27329018030008e-07	3.86164874815353e-09	1.10378353901339e-06	905975	0.000331080425230668	0.0171069324940341	0.769880913473729	0.00355925080738081	0.205954347020978	0.00349855620387783
1.02963455912074e-08	5.54133279753488e-07	1.78903459787679e-09	1.23796169701835e-07	1.49058405677979e-09	6.91505413701186e-07	1446120	0.000207430179225532	0.0148897541323613	0.801343371684636	0.00258715920718715	0.179024151147614	0.0021555638282015
4.23687091502048e-09	3.87890943484426e-07	1.29357125545213e-09	1.52270078621362e-07	1.09592875704966e-08	5.56650751846757e-07	1796459	0.000166981329093763	0.00761136296136157	0.696830000134824	0.00232384713603736	0.273546883959444	0.0196879058083328
4.7025596409533e-12	1.30239964091031e-08	4.67257699217913e-11	1.66389705952335e-07	1.07925081143671e-08	1.90257638805368e-07	5256031	5.70756681781415e-05	2.47167980769697e-05	0.0684545256152714	0.000245592083530436	0.874549410983442	0.0567257545196792
7.58290165887517e-10	4.69192379422802e-07	1.7673864958599e-09	1.40642608147515e-06	8.90063581921032e-08	1.96715049575181e-06	508350	0.000589971627421693	0.000385476437885711	0.238513718414557	0.000898450067585926	0.714956016081345	0.0452463389986269
6.87463566732856e-10	1.52436854059503e-07	4.86241258023874e-10	1.38628064074377e-07	2.62153142933123e-12	2.92241244490066e-07	3421830	8.76685430665214e-05	0.00235238379145427	0.521613074586686	0.00166383516081832	0.474361736024874	8.97043616791859e-06
1.63386902460083e-08	1.11251600639124e-06	4.93971652017867e-09	4.3248212132571e-07	3.76753295419514e-09	1.57004406743733e-06	636925	0.000470902680498986	0.0104065169792825	0.708589032285647	0.00314622794520755	0.275458587625262	0.00239963516460057
1.3504851497444e-09	2.15892967762233e-07	8.19208971871221e-10	1.68384746579493e-07	2.0044928661049e-09	3.88451901329446e-07	2574321	0.000116528803018268	0.0034765826737428	0.555777863419786	0.00210890709780939	0.433476438146419	0.00516020866224282
1.81550558646833e-08	1.37599512292968e-06	5.73544465260089e-09	5.58953710333429e-07	1.27670136736433e-08	1.97160634745404e-06	507201	0.000591307596023438	0.00920825594223064	0.69790560610972	0.00290902119482783	0.283501679255199	0.00647543749802261
5.67816349487228e-10	2.2588209529349e-07	7.04787238159457e-10	3.60508261232028e-07	1.36606297004352e-08	6.013235898136e-07	1662998	0.000180380860591245	0.000944277522295843	0.375641500050763	0.00117205985279561	0.599524561050032	0.0227176015241142
2.16546803425993e-10	8.70656424198068e-08	3.80363262523491e-10	1.96631529675405e-07	1.74786096918573e-09	2.86041943130347e-07	3495991	8.58089134173623e-05	0.000757045631337059	0.304380684409389	0.00132974646431542	0.687422017636769	0.00611050585818891
2.09728020888117e-09	4.95487440553152e-07	2.28052305668434e-09	6.92796209111082e-07	3.50054228178852e-09	1.19616199521159e-06	836007	0.000358784434647985	0.0017533412842716	0.414231051092294	0.00190653361820022	0.579182595571876	0.00292647843335745
1.32740226664902e-08	6.16426456304251e-07	3.42058687809472e-09	2.04237804731493e-07	4.88372603006652e-09	8.42242596610395e-07	1187306	0.000252640966307727	0.0157603316668042	0.731887058176657	0.00406128458933432	0.242492846542609	0.00579847902459586
6.77750656736161e-08	1.45391833621531e-06	5.61630960047220e-09	1.54909852819317e-07	7.18425485823942e-10	1.68293798979454e-06	594199	0.000504754390386442	0.0402718734050863	0.86391676047007	0.00333720531269121	0.0920472731370388	0.000426887675113717
1.32993859741111e-10	9.67253321557865e-08	6.03180508504718e-10	5.64066974365132e-07	1.05469598716776e-10	6.61633950487882e-07	1511410	0.000198470552929764	0.000201008215559439	0.146191609551569	0.00091165289819233	0.85253632155544	0.000159407779239568
3.34329283085653e-09	4.50382079013582e-07	1.6877963624159e-09	2.9234615016674e-07	1.90458144850514e-09	7.49663899822099e-07	1333931	0.000224873966311878	0.00445972232576481	0.600778667774266	0.0022514040796368	0.389969625369604	0.0025405804507288
3.52220025013383e-09	4.49193490679369e-07	1.38582119046813e-09	2.27245771954629e-07	1.38783078833126e-08	6.95225591957913e-07	1438382	0.000208546001350229	0.00506626955462688	0.646111846105001	0.00199334030061429	0.326866235339026	0.0199623087007314
1.75206601916321e-09	2.80736452166948e-07	1.04073722655778e-09	2.14414090092218e-07	7.64829830214402e-10	4.98708175335101e-07	2005181	0.000149601298508828	0.00351320893824515	0.562927311103954	0.00208686618353201	0.429938991772383	0.00153362200188614
3.35574649599268e-10	1.21180654773001e-07	5.65247257369437e-10	2.62449612722808e-07	8.36468807227347e-09	3.92895777475051e-07	2545204	0.000117861810149722	0.00085410602210042	0.308429516732834	0.0014386697179644	0.667987867951758	0.0212898395753429
1.91350404633207e-08	7.38907569351978e-07	2.07019638060886e-09	1.02784842713611e-07	2.71910999974497e-09	8.65616758909264e-07	1155246	0.000259651424809659	0.0221056723617877	0.853619759260497	0.00239158537459169	0.118741742989273	0.00314124001385005
5.44853928892699e-09	4.77132141496957e-07	1.78063046408777e-09	2.00490992976034e-07	5.0138498636574e-09	6.89866154089662e-07	1449557	0.000206938502881671	0.00789796579615766	0.691630019342771	0.00258112454645274	0.290623031420637	0.00726785889398155
4.15755598496596e-08	2.38500952408568e-06	1.07824242760227e-08	7.95374949020172e-07	5.5311307927774e-09	3.23827358802431e-06	308807	0.00097101191191884	0.0128388039859921	0.736506493122092	0.0033296829260807	0.245616970709826	0.00170804925600865
7.27198021622286e-09	9.95828961129128e-07	4.96305368749945e-09	8.7394529858851e-07	1.96007256597663e-08	1.90161001928113e-06	525870	0.000570320853390816	0.00382411753329524	0.523676753399514	0.00260992192782811	0.459581770040784	0.0103074370985782
1.20869561155989e-10	6.74354068012666e-08	4.26076976956466e-10	3.05646715575498e-07	1.19098329903123e-09	3.74820052213908e-07	2667947	0.000112439714923696	0.000322473572163661	0.179914085180217	0.00113675075396795	0.815449210281489	0.00317748021216202
8.98788384247587e-09	5.50948390849258e-07	2.14232477207836e-09	1.68848732871022e-07	1.74706106011905e-09	7.32674393394953e-07	1364863	0.000219778243756852	0.0122672280121995	0.751968945299643	0.00292397931658507	0.230455348778653	0.00238449859292037
1.05175356659707e-08	1.17200260463754e-06	4.72235359985121e-09	6.76665299412542e-07	9.97457481438755e-09	1.8738823681303e-06	533651	0.000562007251894481	0.00561269791788734	0.625440862548343	0.00252009073790637	0.361103402711291	0.00532294608457194
1.50424350067058e-08	1.14466625144175e-06	7.59221653132548e-09	7.42867205918474e-07	5.2388459100992e-09	1.91540695480835e-06	522082	0.000574457572801168	0.0078533885287113	0.597609948407166	0.00396376159764186	0.387837792931478	0.00273510853500236
5.65303105664001e-09	4.57976683333769e-07	2.20145111363217e-09	2.29314485536733e-07	2.86422176653445e-09	6.98009872807309e-07	1432644	0.000209381111641593	0.00809878380932382	0.656117773079404	0.00315389681349092	0.328526134758608	0.00410341153917338
9.52502778843347e-10	1.96776089079286e-07	7.14984851993147e-10	1.89917476834663e-07	2.33379508668244e-09	3.90694848631468e-07	2559542	0.000117201608821782	0.00243797117412679	0.503656727926044	0.00183003398815625	0.48610181961679	0.00597344729488318
9.63199082264076e-10	1.85298551939005e-07	9.35450804674403e-10	2.31385815135168e-07	4.77700170294434e-09	4.23360018664056e-07	2362056	0.000126999967323238	0.00227513000708835	0.43768552477801	0.00220958702625318	0.546546213469384	0.0112835447192641
1.36028584646047e-09	3.20271992433961e-07	1.33541715304655e-09	4.04280428538279e-07	9.94316021661289e-09	7.37191284188359e-07	1356500	0.00022113301327864	0.00184522779316108	0.434448967728338	0.00181149340976926	0.548406413924695	0.0134878971440367
1.71996173501776e-08	1.23305419455001e-06	5.16182654949695e-09	4.75827304472155e-07	1.95449513009464e-08	1.75078789422279e-06	571171	0.000525098915348132	0.00982392979008623	0.704285309841825	0.00294828777747997	0.271778955087752	0.0111635175028571
1.63155689724288e-09	3.24398756787785e-07	9.46644752474923e-10	2.42011676003336e-07	3.29969907421029e-08	6.01985625182942e-07	1661169	0.000180579435505424	0.00271029212158854	0.53888123439692	0.0015725371385525	0.402022350500129	0.0548135858428101
8.54917892072228e-09	5.40189917540582e-07	2.46967732186208e-09	2.00641824071881e-07	9.45465739429906e-09	7.61305255249346e-07	1313534	0.000228365584136636	0.0112296333983958	0.709557583920338	0.00324400403758306	0.263549768884973	0.0124190097587103
1.4805760232376e-09	3.07333382038082e-07	8.83360597624649e-10	2.35770292367367e-07	1.44273757637921e-09	5.4691034860269e-07	1828453	0.000164059690173857	0.00270716402975433	0.561944718770257	0.00161518354860456	0.431094955452462	0.00263797819892288
1.27766835146263e-08	8.20321370199488e-07	4.14494922290076e-09	3.42178148851606e-07	2.30365513430637e-09	1.18172480692293e-06	846221	0.000354454817590222	0.0108118941396307	0.694172928751076	0.003507541856292	0.289558234579672	0.00194940067333004
6.29167959047339e-10	3.11398842763379e-07	1.44617906981899e-09	9.20414318358543e-07	1.33498054612341e-08	1.24723831361202e-06	801771	0.000374101733918386	0.000504448870902032	0.249670683914097	0.00115950500721136	0.737961870088009	0.0107034921197801
3.94929172276183e-09	3.68691189919015e-07	1.36359441026384e-09	1.636771543716e-07	8.35124043351706e-09	5.46032470857158e-07	1831393	0.000163796369896163	0.00723270489127187	0.675218434061708	0.00249727714566732	0.29975718131682	0.0152944025845337
5.20850106944686e-09	4.4056988947529e-07	2.53158453305467e-09	2.75330912440851e-07	1.29922803850805e-08	7.36633167903722e-07	1357528	0.00022096561526308	0.00707068497101342	0.598085870514144	0.00343669636850448	0.373769366405772	0.0176373817405662
5.50896192893997e-09	4.84438754799259e-07	2.14770150227261e-09	2.42831968659507e-07	4.15774677359327e-09	7.39085133663572e-07	1353024	0.000221701042724454	0.00745375827224746	0.655457311660355	0.00290589189857827	0.328557506570066	0.00562553159875336
5.61284981332129e-10	1.57837110359665e-07	6.74426180183371e-10	2.43850543533559e-07	1.76788838050606e-08	4.206022488598e-07	2377543	0.000126172740733232	0.00133447926836745	0.375264542183361	0.00160347735184882	0.579765191923265	0.0420323092731573
1.02743687010519e-09	2.15035860764977e-07	1.21981886640339e-09	3.28257690636956e-07	1.54837288960447e-09	5.47089180028045e-07	1827856	0.000164113330844429	0.00187800619645324	0.393054493883343	0.00222965269819604	0.600007645225461	0.0028302019965467
1.26250836101455e-08	7.52360180620899e-07	3.73477961135002e-09	2.86167490778018e-07	3.30084397777834e-09	1.05818837859819e-06	945011	0.000317406297498213	0.0119308469696769	0.710988889915395	0.00352940902289777	0.270431519156458	0.00311933493557267
2.21798300879011e-08	1.64728076412636e-06	5.45730495921255e-09	5.21176588629472e-07	4.68090835434789e-08	2.24290357134642e-06	445851	0.000672645498502877	0.00988889151154479	0.7344411882752	0.0024331429263972	0.232366917279733	0.0208698600071243
1.41497938791772e-07	3.94190544323346e-06	1.45491581694138e-08	5.21177664368604e-07	3.27898306027198e-09	4.62240918762352e-06	216337	0.0013857649011465	0.0306112966309066	0.852781587097026	0.00314752709655586	0.112750222495242	0.000709366680269555
5.99834737523968e-08	2.01657555252027e-06	1.22507763065094e-08	5.29566033770067e-07	2.52700706003703e-08	2.64364590694961e-06	378265	0.000792780403850779	0.0226896777646024	0.762800928527946	0.00463404583583022	0.200316552371082	0.00955879550053977
3.66725098460476e-10	1.17417523570209e-07	6.34225788540542e-10	2.61093961967225e-07	4.45544550493105e-09	3.83967881929366e-07	2604384	0.000115183752534165	0.00095509316200551	0.305800378355106	0.00165176781285371	0.679989067458656	0.0116036932113782
8.71631158589633e-09	7.04819099155754e-07	1.23338731506566e-09	1.28237052720059e-07	2.51961637598361e-09	8.45525467152759e-07	1182696	0.000253625578997774	0.0103087510956327	0.833587072816597	0.00145872284511902	0.151665511805206	0.00297994143744507
2.0125817370159e-08	1.05422023134676e-06	5.06164355165835e-09	3.40908370348329e-07	4.18184620172671e-09	1.42449790881863e-06	702002	0.000427258376180184	0.0141283586627725	0.740064428891333	0.00355328254279859	0.239318266624239	0.00293566327885648
1.52923223969709e-07	3.78744799636582e-06	1.1346487371591e-08	3.61343018561925e-07	1.1422454086143e-08	4.32448318035518e-06	231242	0.00129650656749269	0.0353621964965416	0.875815175688749	0.00262377881896609	0.0835575035193562	0.00264134547638703
5.52657300395687e-09	6.45176907264935e-07	2.79200388191907e-09	4.19098292508901e-07	4.16135260780333e-09	1.07675512926752e-06	928716	0.000322974545181598	0.00513261822835841	0.599186286397196	0.00259297941196564	0.389223400118838	0.00386471584364235
6.16587517545723e-09	1.00188141022022e-06	3.90353637897697e-09	8.15632434026033e-07	1.89665772725386e-08	1.84654983307322e-06	541551	0.00055381205083771	0.00333913283303887	0.542569386580149	0.00211396210871834	0.44170615892265	0.0102713595554432
3.24574315359648e-09	4.61004327158533e-07	3.31026495746548e-09	6.04541532026504e-07	1.10133179742717e-08	1.08311518527037e-06	923263	0.000324881945985123	0.00299667403590714	0.425628163493484	0.00305624461967003	0.558150730640524	0.0101681872104143
1.0766652859534e-10	8.123706745491e-08	2.32575291534442e-10	2.25635812310218e-07	8.28901275040366e-09	3.15502134335662e-07	3169551	9.46461759890882e-05	0.000341254517412532	0.257485001253533	0.000737159170172226	0.715164139175569	0.0262724458833138
7.25536477159671e-11	5.29077627743211e-08	2.37212019731399e-10	2.22411852953398e-07	4.37507395298075e-10	2.76066888790465e-07	3622311	8.28166485900006e-05	0.000262811842571369	0.191648346551542	0.000859255598419278	0.805644798359752	0.00158478764771441
2.58759583203366e-09	2.92471177997603e-07	1.0046365705576e-09	1.4600050751423e-07	6.09330197737031e-09	4.48157219891794e-07	2231360	0.000134438158475469	0.0057738572919977	0.652608426275536	0.0022417056469606	0.325779661765754	0.0135963490197514
3.42926020136686e-09	3.57127098629487e-07	1.48748408668966e-09	1.99175175543931e-07	3.1728574263319e-09	5.64391875887807e-07	1771819	0.000169303277132271	0.00607602686692207	0.632764421117357	0.00263555191036334	0.352902272433709	0.00562172767164816
1.45616619433449e-08	1.46845262944348e-06	6.22046172307508e-09	8.06640308008307e-07	7.87515357010093e-09	2.30375021468831e-06	434075	0.00069088708802878	0.00632085104127275	0.63741833645023	0.00270014591139895	0.350142260591148	0.00341840600595079
6.23946241454702e-11	5.44187987227887e-08	1.67367055204242e-10	1.87688098524267e-07	1.06498836524987e-08	2.52986542578905e-07	3952779	7.58930923612233e-05	0.000246632186476914	0.21510550785845	0.000661565052030549	0.741889653935758	0.0420966409672842
8.2415407916354e-09	5.97804463599789e-07	1.79228992666735e-09	1.67156092800056e-07	1.00697808722687e-09	7.76001365205374e-07	1288658	0.000232773403939457	0.0106205235727314	0.77036522151166	0.00230964790402529	0.215406957120258	0.00129764989132509
6.45611979419574e-10	2.96918993432075e-07	9.37524974411704e-10	5.54437711595697e-07	2.37815397113721e-08	8.76721381692975e-07	1140613	0.000262981944003648	0.0007363935600303	0.338669729782015	0.00106935338180223	0.632398984641006	0.0271255386351468
6.08090641263219e-09	6.22558916033144e-07	2.25540573508208e-09	2.96899052518396e-07	1.47966933004205e-08	9.42590973999674e-07	1060906	0.0002827374477119	0.0064512673899573	0.66047621206413	0.00239277247214852	0.314981853962139	0.0156978941116251
1.7466997883332e-08	9.84442250352237e-07	4.69184672637311e-09	3.40004123294662e-07	2.43008846001678e-09	1.34903530671662e-06	741270	0.000404628980593125	0.0129477692662058	0.729737943440668	0.00347792730332052	0.252035007239498	0.00180135275030815
2.59286942585082e-09	3.17642667702341e-07	1.41046068702036e-09	2.2216744605194e-07	2.07579598392764e-11	5.43834201826992e-07	1838796	0.000163136996606084	0.00476775718985706	0.584079976278122	0.00259354906749515	0.40852054781692	3.81696476049885e-05
1.07431769046952e-08	6.89882049395952e-07	3.02708525147229e-09	2.49936867628689e-07	9.97600827391293e-09	9.63565187454721e-07	1037813	0.000289027918875306	0.0111494033248269	0.71596821717718	0.00314154692477881	0.259387606446122	0.0103532261270924
1.73037057663627e-08	1.17848316929939e-06	4.92786502873899e-09	4.31541103243854e-07	6.69151207692604e-10	1.63292499454604e-06	612398	0.000489757927747081	0.0105967547953255	0.721700735328027	0.00301781468542525	0.264274908330266	0.000409786860956605
1.62032764146897e-09	2.6071062524212e-07	1.47932334247447e-09	3.06042341346771e-07	2.310820652346e-09	5.7216343822518e-07	1747752	0.000171634349692695	0.00283193146086918	0.455657610788327	0.00258549086439925	0.534886224635565	0.00403874225084014
7.82185655872322e-09	5.22466369832909e-07	2.15683274524199e-09	1.85235611721165e-07	9.53827804703796e-09	7.27218948905077e-07	1375102	0.000218141967596286	0.0107558481121814	0.718444384073806	0.00296586433630392	0.254717801289504	0.0131161021882049
1.92205719827841e-08	1.04164548986461e-06	3.5994733115155e-09	2.50819575703785e-07	9.99838593576186e-10	1.31628494945627e-06	759714	0.000394807787617135	0.0146021361033747	0.791352579314146	0.00273456998273995	0.190551123301526	0.000759591298213352
7.25664613524438e-10	1.60499027677922e-07	5.87637176528332e-10	1.67111182118003e-07	5.08993997491477e-09	3.34013451560893e-07	2993891	0.000100199031940029	0.00217256104547078	0.480516658619248	0.00175932188893058	0.500312730930651	0.0152387275156996
1.93702273227266e-09	3.07056878699512e-07	1.98881471626542e-09	4.05362740960118e-07	2.09663711853404e-09	7.18442094226702e-07	1391901	0.000215509480196552	0.00269614315174222	0.427392661380753	0.00276823244663314	0.564224652505129	0.00291831051574276
2.51401200680512e-09	5.18696845699623e-07	1.59127599614151e-09	4.2216523076098e-07	6.77503560138131e-09	9.5174240006493e-07	1050704	0.000285482098134726	0.00264148366893564	0.544997097601447	0.00167196081211991	0.443570897684267	0.00711856023323023
1.50426635528985e-09	2.02603004442597e-07	8.17530321142456e-10	1.41573264539483e-07	5.17800099957458e-09	3.51676066658087e-07	2843526	0.000105497273333754	0.00427742032485923	0.576106888273336	0.00232466863301588	0.402567242874466	0.014723779894322
1.8159282071238e-08	7.8248431171324e-07	2.96849247962811e-09	1.64464409396559e-07	1.40296444998863e-09	9.69479460110653e-07	1031481	0.000290801688018538	0.0187309611171807	0.807117988475929	0.00306194468451069	0.169641974031907	0.00144713169047285
2.21738537733539e-09	2.91020914517952e-07	1.11546390158472e-09	1.88234621370735e-07	2.84282280418238e-09	4.85431207971789e-07	2060024	0.000145618794308855	0.00456786737424646	0.599510105116407	0.0022978825490955	0.387767861397312	0.00585628356293811
4.9939247045097e-09	4.14200929425557e-07	1.99233289396176e-09	2.12466394562558e-07	2.59818685583038e-09	6.36251768442417e-07	1571705	0.000190857375687914	0.00784897575488888	0.651001615979074	0.00313135930268472	0.333934466041153	0.00408358292219902
1.77876045683165e-09	2.52829025839425e-07	6.12434716626843e-10	1.11925560015296e-07	2.7669380236177e-09	3.69912719051797e-07	2703340	0.000110967678852547	0.00480859501503807	0.683482921288853	0.00165561951531893	0.30257288882144	0.00747997535935026
5.83040564710884e-09	6.55951841797401e-07	2.16983074210859e-09	3.13888475153166e-07	1.72409716614908e-09	9.79564650505934e-07	1020862	0.000293826363659933	0.00595203761599349	0.669636089316422	0.0022150970239564	0.320436711340131	0.00176006470349721
4.93369095730489e-09	4.25394513140911e-07	2.09001317523946e-09	2.3170170325971e-07	7.64049938435335e-09	6.71760419917519e-07	1488626	0.000201507888228702	0.00734442043773681	0.633253315509631	0.00311124786943547	0.344917170452167	0.0113738457310293
1.3246963484616e-08	1.24597663031052e-06	3.35905788471423e-09	4.06261989185028e-07	7.75147035171037e-09	1.67659611121659e-06	596447	0.000502852782136687	0.00790110593481195	0.743158487589716	0.00200349855414898	0.242313570016713	0.0046233379046106
1.69708692640673e-07	4.43556530396517e-06	1.38673376587737e-08	4.66049966065306e-07	1.53795822207095e-09	5.08672925855199e-06	196590	0.00152485887828402	0.0333630283851559	0.871987691601226	0.00272617962425649	0.0916207532142125	0.000302347175148998
1.68150803073356e-08	8.31781768154026e-07	3.57667614227034e-09	2.27484739438653e-07	5.2181106395562e-09	1.08487637468184e-06	921764	0.000325410131602144	0.015499535891605	0.766706499989882	0.00329685135167522	0.209687246166981	0.00480986659985706
8.42662872547566e-09	6.15258363050779e-07	4.43836660552089e-09	4.1666842704529e-07	3.26020160300289e-10	1.04511780558737e-06	956830	0.000313486358418436	0.00806285059964107	0.588697618356046	0.00424676202222627	0.398680823173918	0.000311945848168822
7.34390466509251e-08	3.3695405358705e-06	1.24262107187844e-08	7.33151119085318e-07	7.51270876752104e-09	4.19606962109305e-06	238318	0.00125803154140813	0.0175018656224762	0.803023028724856	0.00296139288450307	0.174723297106385	0.00179041566177923
2.4321058219762e-08	1.47142042936298e-06	5.62879108768715e-09	4.37877171070039e-07	9.16305114274859e-09	1.94841050088321e-06	513239	0.000584352918986397	0.0124825123908629	0.755190155614529	0.00288891436642105	0.224735583631657	0.00470283399652947
2.16377074706646e-10	9.2020417286826e-08	3.17745356636821e-10	1.73745487626592e-07	2.40014616240593e-08	2.90301488968821e-07	3444695	8.70866670704684e-05	0.000745352962105838	0.316982243576123	0.00109453574546064	0.598500160105113	0.082677707611197
9.10285320883547e-10	2.44314612034333e-07	1.28456757559093e-09	4.43303890718719e-07	8.68076517937084e-09	6.98494120828898e-07	1431651	0.000209526355728129	0.0013032111419969	0.349773326287137	0.00183905280987411	0.634656581207375	0.0124278285536168
3.25778189499246e-09	3.83802035651866e-07	1.48491448321119e-09	2.24931716760706e-07	2.68588285837611e-08	6.40335277374537e-07	1561682	0.000192082194567567	0.00508761895541631	0.599376684704156	0.00231896404224291	0.351271786372535	0.0419449459256501
9.03154207323728e-10	1.73818217066888e-07	7.3458026002332e-10	1.81773903172361e-07	1.74947949752576e-08	3.74724649681853e-07	2668626	0.00011241109735316	0.00241018093709746	0.463855839786526	0.00196032009275875	0.485086591785967	0.0466870673976505
2.59774827557679e-09	6.16395276440655e-07	2.46063976816962e-09	7.50788845584087e-07	3.38992921954976e-09	1.37563243928804e-06	726938	0.000412604870827948	0.00188840289119764	0.448081376126658	0.00178873345662241	0.545777217911973	0.00246426961354897
4.37320000478058e-09	3.61970453423722e-07	1.50263153706378e-09	1.599129641803e-07	1.9114386101031e-09	5.2967068775597e-07	1887966	0.000158888624271269	0.00825645085875585	0.683387738440398	0.00283691654418315	0.301910163950729	0.00360873020593457
1.37147960165178e-09	2.34408216013473e-07	1.61856263684026e-09	3.55692468306867e-07	6.70288486682268e-09	5.99793611425654e-07	1667240	0.000179921949509554	0.00228658587808547	0.39081479286901	0.00269853263857393	0.593024769739408	0.0111753188749219
6.43386842114043e-09	4.68147905999507e-07	1.40575211704509e-09	1.31516077958563e-07	1.25990333500501e-09	6.08763507831261e-07	1642674	0.000182612432257589	0.0105687485178954	0.769014403749822	0.00230919248437398	0.216038044768967	0.0020696104789419
1.53474767703549e-09	2.11272969495995e-07	1.06571157751526e-09	1.88626898055822e-07	2.31177567159695e-09	4.04812102477965e-07	2470282	0.000121436281350196	0.00379125937105358	0.521903787467656	0.00263260799514577	0.46596160762286	0.00571073754328476
2.21266814626139e-08	1.23068986826506e-06	3.80113377569636e-09	2.71843859507176e-07	6.26399577756139e-09	1.5347255387881e-06	651582	0.000460312038838229	0.0144173540502143	0.801895737811772	0.00247675149701225	0.177128647850506	0.00408150879049538
1.18071737710499e-09	2.16679026448742e-07	8.49913386755514e-10	2.00542864320657e-07	2.50510915891557e-09	4.21757630692176e-07	2371030	0.000126519311653306	0.00279951633635468	0.513752474598113	0.00201517014727312	0.475493149920091	0.00593968899816764
1.77485631433244e-09	5.06339304974773e-07	2.57948938925229e-09	9.46278431869531e-07	2.23290791572829e-08	1.47930116170517e-06	675995	0.000443692216233971	0.00119979376767783	0.342282773841077	0.00174372160046095	0.639679367775773	0.0150943430150115
3.58386634273324e-08	1.35978797583744e-06	5.19356422991258e-09	2.53367923676903e-07	3.81360740925751e-09	1.65800173458084e-06	603136	0.000497277249373207	0.0216155765581227	0.820136642487411	0.00313242388206883	0.152815234382705	0.00230012268969165
1.82113531407631e-08	1.35732265025021e-06	5.00330865550825e-09	4.79497449222047e-07	1.49945989371755e-08	1.87502936020571e-06	533325	0.000562351156713659	0.00971256958811843	0.723894078171289	0.00266838949922328	0.255727968531353	0.00799699421001622
4.51251259085626e-08	2.35187060710332e-06	8.88683837554587e-09	5.95579423054918e-07	6.42984692471188e-10	3.00210497913482e-06	333100	0.000900227397610753	0.0150311618754809	0.783407183775802	0.00296020240375038	0.198387273994182	0.000214177950784549
6.05194018545632e-08	2.67122017141723e-06	1.24293309580973e-08	7.05436711057554e-07	3.18839614394358e-09	3.45279401143139e-06	289621	0.00103530369465976	0.0175276606870256	0.773640177367503	0.0035997893059785	0.204308947687588	0.000923424951904909
2.01717350994264e-09	4.60100289459282e-07	1.50347200084935e-09	4.40955107112849e-07	7.54500831787314e-09	9.12121050400796e-07	1096346	0.000273599004859237	0.00221151952260752	0.504428978211948	0.00164832507723477	0.483439239692021	0.00827193749618845
6.71603521574019e-08	1.71199080834403e-06	4.57186551605598e-09	1.49846029521175e-07	9.57143576202851e-10	1.93452619911486e-06	516922	0.000580190045727069	0.0347166930011757	0.884966463171884	0.00236329987060802	0.0774587749650206	0.00049476899131208
1.74388517633504e-09	2.68826256567249e-07	1.3558077395488e-09	2.68728815566744e-07	5.09807761566958e-09	5.45752842665546e-07	1832331	0.000163712495128587	0.00319537534210105	0.492578756446339	0.00248428891900372	0.492400212254009	0.00934136703854758
2.9064798759831e-08	1.76917504650733e-06	9.73450773664201e-09	7.61918043587214e-07	1.31804561552135e-08	2.58307285274623e-06	387136	0.000774622681492976	0.0112520243975815	0.684911013882712	0.0037685765332916	0.294965758622398	0.00510262656401678
1.25434990604112e-08	1.2807480331702e-06	4.96303657093925e-09	6.51618472328403e-07	5.36334584962046e-09	1.95523638697957e-06	511447	0.000586399490125289	0.00641533634702261	0.655034880538758	0.00253833071233197	0.333268384665762	0.00274306773612459
7.45997675660106e-10	1.75560711358142e-07	6.64731887695512e-10	2.01140099898429e-07	5.6696123119159e-09	3.83781153131842e-07	2605652	0.000115127740301424	0.0019438100843994	0.457450059559934	0.00173205974882032	0.524101035856053	0.0147730347507924
1.75192375334532e-09	2.17192654108855e-07	1.34687296804369e-09	2.14690393092608e-07	2.27209006048351e-09	4.37253933983335e-07	2287001	0.000131167605646354	0.00400665063750369	0.496719725607163	0.00308029925717038	0.490997053215284	0.00519627128287907
3.75633697711944e-09	6.09391923617024e-07	3.27290689359335e-09	6.82736056367459e-07	9.26487455870953e-11	1.29924987260078e-06	769675	0.000389699262485221	0.00289115824163997	0.469033660474539	0.00251907424631244	0.525484797624638	7.13094128703934e-05
6.84784251997107e-10	2.55027800808545e-07	1.12046707786015e-09	5.36559993721071e-07	2.35320919612027e-09	7.95746255055593e-07	1256682	0.000238695479189532	0.00086055604741648	0.320488848283336	0.00140807081496333	0.674285289201374	0.00295723565291032
1.63342542433055e-08	1.50738126305358e-06	7.37000410204622e-09	8.7457280311789e-07	4.66572694973448e-08	2.45231559401416e-06	407778	0.000735425022652003	0.00666074720691566	0.614676702596081	0.00300532448598199	0.356631424296541	0.0190258014144795
1.36950880754587e-09	2.12358816700889e-07	1.1828308134237e-09	2.35823308903802e-07	4.35674798551325e-10	4.51170140024211e-07	2216459	0.000135341913003906	0.00303545976573799	0.470684555253353	0.00262169569413487	0.522692634071808	0.000965655214966011
2.69562583765029e-09	5.78381406558399e-07	2.87756558267911e-09	7.93922056962571e-07	4.72774208532801e-09	1.38260439702663e-06	723273	0.000414695595836734	0.00194967254801691	0.418327475163715	0.0020812645966319	0.574222140960891	0.00341944673074619
3.37277733705957e-09	3.24594382055929e-07	1.36740318183647e-09	1.69202922650738e-07	1.81656893936921e-09	5.00354054164932e-07	1998585	0.000150094988428218	0.00674078147061001	0.648729393424546	0.00273287119481544	0.338166386866056	0.00363056704397246
4.75876583353021e-09	4.00633131107065e-07	2.25522555662405e-09	2.44118950980605e-07	7.49596425028357e-09	6.59262037728107e-07	1516848	0.000197759119600183	0.0072183222469922	0.607699379275186	0.00342083333722022	0.37029123020926	0.0113702349313416
3.13875104670197e-11	2.81622626278723e-08	1.10094610932448e-10	1.27008300649306e-07	1.47966609818562e-09	1.56791711496763e-07	6377888	4.70364108969834e-05	0.000200186031311149	0.179615761311807	0.000702171115306188	0.810044736656426	0.00943714488515015
8.31970610842889e-09	5.58169409909162e-07	2.57078724053754e-09	2.21760800762997e-07	2.98778964672373e-09	7.9380849366785e-07	1259750	0.00023811428892262	0.0104807471509748	0.703153738416303	0.00323854841696015	0.279363098948885	0.00376386706687709
1.08766838324242e-09	3.02741955336477e-07	1.18638420677431e-09	4.24602226335706e-07	5.87338617477824e-09	7.35491620436978e-07	1359635	0.000220623226376171	0.0014788317813821	0.411618496967524	0.00161304925006412	0.577303961781967	0.00798566021906366
8.29860049197691e-10	3.0553774604407e-07	1.41682703184028e-09	6.70764063059751e-07	3.82908594371035e-08	1.01683935562196e-06	983440	0.000305005438164141	0.000816117162076302	0.300477891964738	0.0013933636852339	0.659655883056837	0.0376567441311145
1.70145355524726e-08	9.2166371639448e-07	3.89523626563373e-09	2.71301507938092e-07	7.80522319068758e-09	1.22168021934137e-06	818545	0.000366437135184694	0.0139271597289555	0.754423049340497	0.00318842541932432	0.222072440596899	0.00638892491432459
3.63543810017157e-10	9.87883568938971e-08	3.08147024739959e-10	1.07662150192299e-07	7.87719805928643e-10	2.07909917726882e-07	4809775	6.23710366562946e-05	0.00174856406078098	0.475149805136612	0.00148211796776694	0.517830757519361	0.00378875531547956
2.97397418084599e-10	1.2728391311352e-07	5.90419938216671e-10	3.24911654004354e-07	5.17545785285704e-09	4.58258842327033e-07	2182173	0.000137468234566174	0.000648972568809405	0.277755498327483	0.00128839835412346	0.709013387181918	0.0112937435676661
5.97013668735181e-09	4.5396777721743e-07	2.05152788044806e-09	2.00575335922669e-07	7.08570341383751e-10	6.63273348049282e-07	1507674	0.000198962274770342	0.00900102002426338	0.684435427041611	0.00309303530208427	0.302402224531666	0.00106829310037512
7.61464643865205e-10	1.75919879089928e-07	7.59700005252114e-10	2.25667641307517e-07	5.4325993287053e-09	4.08541284375268e-07	2447733	0.000122554899886773	0.00186386216763777	0.430604900454409	0.00185954280340071	0.552374141704192	0.013297552870361
5.01705477439339e-09	4.28622533613972e-07	1.79538226038523e-09	1.9721654819029e-07	5.88652410985543e-10	6.33240171250026e-07	1579180	0.000189954067979614	0.00792283086603562	0.676871988029225	0.00283523115225163	0.3114403620367	0.000929587915787991
2.09069852986038e-09	3.29025533247846e-07	1.3692109887508e-09	2.77060988130598e-07	5.43298676848939e-09	6.14979417665544e-07	1626071	0.000184476864058314	0.00339962358056901	0.535018772655552	0.00222643384383222	0.450520749429824	0.00883442049022219
3.65493785111036e-09	3.85138232852834e-07	1.96319903863097e-09	2.65988543447047e-07	2.38580456537028e-08	6.80602958843325e-07	1469285	0.000204160113641216	0.00537014687288735	0.565877987817406	0.00288449971179585	0.390813087117768	0.0350542784801423
3.90829932671993e-09	4.87715935652293e-07	1.50826277018147e-09	2.42006414928076e-07	7.6775184073062e-09	7.42816431084576e-07	1346228	0.000222820183969019	0.0052614605212939	0.65657666583948	0.00203046500732257	0.325795721258784	0.010335687373119
1.3846042974203e-09	4.31084878482457e-07	1.08113416692103e-09	4.32831869449801e-07	9.03249425973895e-09	8.75414980656339e-07	1142315	0.000262590126303586	0.00158165479003135	0.492434888604777	0.00123499619130398	0.494430503262907	0.010317957150981
3.16057039094662e-09	3.53764346000529e-07	1.34993350185948e-09	1.94277505942143e-07	1.97559917815152e-09	5.5452795501363e-07	1803336	0.000166344595819656	0.00569956908821475	0.637955837576906	0.00243438313551984	0.350347541878873	0.00356266832048704
7.16454470207207e-09	5.17043991761949e-07	2.19454119325423e-09	2.03630664273539e-07	4.65658862243265e-09	7.34690330553248e-07	1361118	0.000220382892256676	0.00975178848029335	0.703757719762824	0.0029870288228806	0.277165297820373	0.00633816511362831
8.35823082741615e-10	1.50236639510593e-07	6.00649553301245e-10	1.38815760358762e-07	5.46841358605724e-09	2.95957286091456e-07	3378866	8.87832575053871e-05	0.00282413416402032	0.507629467396075	0.00202951433037413	0.469039847580795	0.0184770365287355
1.71021190981159e-10	7.87620849166813e-08	3.83589937157645e-10	2.27140498597233e-07	1.57302327308272e-09	3.08030217915136e-07	3246435	9.24048100016117e-05	0.00055520913545007	0.255695968563645	0.00124529969739309	0.737396805205038	0.00510671739847322
2.02953584658976e-08	9.31023120342862e-07	2.00349865404063e-09	1.18172313289883e-07	2.59762889599082e-09	1.07409191964867e-06	931019	0.000322175839166272	0.0188953646281372	0.866800227533032	0.00186529534147874	0.110020670603812	0.00241844189353969
6.24485610453975e-11	5.35076221224552e-08	2.56264967452814e-10	2.82323268314978e-07	7.28638664256102e-10	3.36878242630187e-07	2968432	0.000101058383072616	0.000185374278130367	0.15883371304924	0.000760705011555561	0.838057293670051	0.00216291399102309
7.66595533942254e-09	8.31941335238455e-07	2.89370861435733e-09	4.03798471856418e-07	6.41971872265657e-09	1.25271918977131e-06	798263	0.000375745382360515	0.00611945230983649	0.664108398778764	0.00230994195505665	0.322337579845116	0.00512462711122716
3.37021447213589e-09	3.51075300950521e-07	1.18074140558636e-09	1.58145844497558e-07	4.3607633815453e-09	5.18132864707346e-07	1930007	0.000155427819536702	0.00650453715967133	0.677577750542453	0.00227883905077758	0.30522256986513	0.00841630338196819
7.40978535562159e-09	5.89145329487266e-07	2.66638096512139e-09	2.72586071061922e-07	1.3130858231299e-09	8.73120652693061e-07	1145317	0.000261902007826498	0.00848655375722334	0.674758210872806	0.00305385167204233	0.312197484071823	0.00150389962610529
2.76008337799647e-08	1.81891154850981e-06	1.02672331881136e-08	8.70039062055363e-07	3.24378895903493e-08	2.7592565671236e-06	362416	0.000827435598386272	0.0100029964987045	0.65920348625135	0.00372101431611949	0.315316477786746	0.0117560251470795
5.72356225474504e-09	5.01131276037327e-07	1.95107305877338e-09	2.19645355455413e-07	3.48194449160447e-09	7.31933211297863e-07	1366245	0.000219555937806759	0.00781978760684467	0.684668038424875	0.00266564357055713	0.300089341575221	0.00475718882250238
6.02858976565674e-10	1.33779179431492e-07	7.30298743156668e-10	2.08367793347571e-07	2.083909544623e-09	3.45564040043408e-07	2893820	0.000103663856454661	0.00174456513614653	0.38713281455642	0.00211335283342831	0.602978809141705	0.00603045833229993
1.15635145990897e-08	8.2069977703515e-07	4.78840469420444e-09	4.36973214411599e-07	2.70400359651438e-09	1.27672891433656e-06	783252	0.000382945576436811	0.00905714162908157	0.642814436032116	0.00375052576975019	0.342259981351381	0.00211791521767132
6.07485759268218e-09	6.1293899320006e-07	1.77090625026975e-09	2.29745972352871e-07	2.29845565296461e-08	8.73515285925529e-07	1144800	0.000262020366879168	0.00695449489043067	0.70169234937958	0.00202733286847224	0.263013110422498	0.0263127124390193
2.96927932656063e-09	4.73914329557064e-07	2.30672722850121e-09	4.7339323788478e-07	3.2405968581422e-08	9.84989542578327e-07	1015239	0.000295453353366892	0.00301452878249671	0.481136407110005	0.00234187991728631	0.480607374414978	0.0328998097752343
1.52806645549194e-09	2.9075161322157e-07	1.557367089033e-09	3.81012468602989e-07	3.94053568043172e-09	6.78790051049516e-07	1473210	0.00020361635181243	0.002251162127567	0.428338059422088	0.00229432810134012	0.561311215469178	0.00580523487982629
1.33409574907947e-09	2.7012058062988e-07	1.15955343497905e-09	3.01876621324671e-07	6.39928981989257e-09	5.80890140958502e-07	1721496	0.000174251909292988	0.00229664037141022	0.465011473915129	0.00199616649211109	0.519679367989543	0.0110163512318067
1.5104835780677e-08	9.3598029193886e-07	5.731305370592e-09	4.56639704830754e-07	5.26110605878198e-10	1.41398224852676e-06	707222	0.000424105016477716	0.0106824790738461	0.661946281796724	0.00405330786617971	0.322945854027892	0.000372077235358758
8.71299032058575e-10	1.82745157362236e-07	6.51169023574826e-10	1.75603592772475e-07	8.59826408344085e-09	3.68469482273786e-07	2713929	0.000110534755623393	0.0023646436787163	0.495957375450839	0.00176722647302168	0.476575676468087	0.0233350779293359
6.48815987105844e-10	1.67928526473119e-07	6.05911294701928e-10	2.01639317465316e-07	1.36939095484051e-08	3.84516480768648e-07	2600669	0.000115348313274533	0.00168735546993685	0.436726473043315	0.00157577457665979	0.524397074118225	0.0356133227918631
5.07773362315931e-09	3.93482984404055e-07	2.4528936870278e-09	2.44395016550195e-07	1.11070709940709e-09	6.46519335363844e-07	1546744	0.000193937055091187	0.00785395477816869	0.608617504351379	0.00379399896160473	0.378016562200194	0.00171797970865329
4.00995247010798e-10	1.33603305620225e-07	5.37753571251989e-10	2.30369483831415e-07	6.87942427605386e-09	3.71790962545957e-07	2689683	0.000111531089454053	0.00107855028068691	0.359350600416251	0.00144638688248243	0.619620988777905	0.0185034736426749
3.82324279285809e-08	2.23053609553593e-06	8.20919698205716e-09	6.1585538321016e-07	2.66412240694255e-08	2.91947432772615e-06	342527	0.000875460137796824	0.0130956547778101	0.764019766967156	0.00281187503657583	0.210947353556564	0.0091253496618945
2.42204987595081e-09	3.38449590362591e-07	2.09836917824727e-09	3.77014129685704e-07	1.32027994542774e-09	7.21304419047921e-07	1386377	0.000216367992840194	0.00335787472250312	0.469218795039859	0.00290913118349807	0.522683793041696	0.001830406012444
4.96905097378941e-10	1.23640082537888e-07	6.69543186101363e-10	2.14201320447009e-07	1.18009368550063e-09	3.40187944953877e-07	2939552	0.000102051193262898	0.00146067814791706	0.363446395946367	0.00196815670876327	0.629655822977649	0.00346894621930425
1.99202160568598e-07	4.42842019397766e-06	1.69814098747701e-08	4.85417561796307e-07	8.11924892433852e-09	5.13814057514168e-06	194623	0.00154025871473251	0.0387693091801221	0.861872136274815	0.00330497183298685	0.0944733906551248	0.00158019205695139
7.12430492950188e-09	5.49590359418812e-07	1.82769298005596e-09	1.81285311238831e-07	5.53785328277971e-09	7.4536552184998e-07	1341624	0.000223584741105842	0.00955813586845219	0.737343415153871	0.00245207609753623	0.243216658034953	0.00742971484518748
1.3257578754541e-08	1.05348894079671e-06	4.91842524389379e-09	5.02542025548422e-07	1.08300269510998e-08	1.58503699729467e-06	630900	0.000475398438381625	0.00836420776118723	0.664646278033131	0.00310303497791441	0.317053814141977	0.00683266508578944
8.62855887083008e-09	1.25733631631458e-06	5.57219614784615e-09	1.04415049349713e-06	7.05449828083259e-09	2.32274206311122e-06	430526	0.000696580703143046	0.00371481578082436	0.541315515090139	0.00239897328090853	0.449533553501215	0.00303714234691362
1.21912147006287e-10	1.32466155503643e-07	6.09029988327135e-10	8.50948350178561e-07	1.65958200980824e-08	1.00074126791562e-06	999259	0.000300177468333218	0.000121821844381625	0.132368035326002	0.000608578868337912	0.850318036699882	0.0165835272613957
2.01769019405819e-08	1.03716610358341e-06	6.19016903838354e-09	4.09132270683503e-07	7.02400888909249e-09	1.47968945413497e-06	675817	0.000443808652474065	0.0136359030499256	0.700934983813708	0.00418342444834299	0.276498740691966	0.00474694799605687
1.45480648649884e-09	3.5648789420376e-07	1.86920459682399e-09	5.88950087258337e-07	2.30716133699055e-08	9.71833605915326e-07	1028983	0.000291507726804863	0.00149697075470921	0.36681988771936	0.00192337925489155	0.606019470487061	0.0237402917839782
1.08762534112166e-08	1.07573467644192e-06	4.74567878014811e-09	6.03551807012575e-07	4.88258704006665e-09	1.69979100268593e-06	588308	0.000509807738076407	0.00639858276342826	0.632862907699886	0.00279191899042248	0.355074127383232	0.00287246316303088
3.47331934166528e-10	1.19642960721616e-07	4.28278686636398e-10	1.89684202467579e-07	8.12960500141608e-09	3.18232378811414e-07	3142358	9.54651717353094e-05	0.00109144121495053	0.375960991676831	0.00134580487452598	0.596055634489621	0.0255461277440713
6.14906781409881e-08	2.57367119073938e-06	1.3393161266674e-08	7.20804928920732e-07	6.37816656863066e-09	3.37573812563641e-06	296232	0.00101221051598921	0.0182154763943354	0.762402501306047	0.00396747637648851	0.213525132013859	0.00188941390927006
9.03879673051704e-09	6.36163724655566e-07	3.90894619468823e-09	3.537379938094e-07	6.51218171182819e-09	1.009361643102e-06	990725	0.000302762803855772	0.00895496355769845	0.630263423425215	0.00387269143958665	0.350457139150129	0.00645178242737139
3.13178732982597e-08	1.1119117400519e-06	5.55500984275949e-09	2.535854619638e-07	1.00798236837246e-08	1.41244990884045e-06	707990	0.000423645508791148	0.02217273200433	0.787222069322606	0.0039328898023151	0.179535897433688	0.00713641143706087
1.1511733875086e-09	2.20158998263019e-07	1.0207757029411e-09	2.51008616101244e-07	2.5479355624953e-09	4.75887499017207e-07	2101337	0.000142756093037377	0.00241900320955263	0.462628244527722	0.00214499373286582	0.527453687309755	0.00535407122010399
7.93168597832599e-10	1.8409906758566e-07	6.39696153471861e-10	1.90907384550005e-07	3.67085150631507e-09	3.80110168393284e-07	2630816	0.000114026570654957	0.00208668081989309	0.484330814836767	0.00168292302249066	0.502242245602019	0.00965733571883032
1.18868186630841e-08	8.55203356299341e-07	4.54054617958561e-09	4.20032424477691e-07	8.12611652276465e-09	1.29978926214247e-06	769355	0.000389861016489301	0.00914518915434863	0.657955394161123	0.0034932941145408	0.32315425024003	0.00625187232995772
7.25760854859331e-09	4.78432536545645e-07	2.5478673298726e-09	2.15954386294768e-07	5.21227813908573e-09	7.09404676857965e-07	1409633	0.000212798833665317	0.0102305620266532	0.674414128004735	0.00359155699558874	0.304416355487329	0.00734739748569394
6.30118056499628e-08	3.15904147875591e-06	1.09527168692017e-08	7.0610307733615e-07	1.97770376922083e-09	3.94108678238045e-06	253737	0.00118162968974744	0.0159884339344345	0.801566078899645	0.00277911080724444	0.179164559504995	0.000501816853681736
6.95811776778992e-09	7.46971048359603e-07	3.37088693370137e-09	4.65302297425117e-07	2.79610332832573e-10	1.22288196081904e-06	817740	0.000366797525885754	0.00568993409889669	0.610828413773729	0.00275651047419463	0.38049649298406	0.000228648669120362
4.98894213390534e-09	4.25495704982561e-07	1.92722177034481e-09	2.11338457494815e-07	9.44620686562189e-09	6.53196533247248e-07	1530933	0.000195939825244906	0.00763773516847023	0.651405332583879	0.00295044702819223	0.323544977258505	0.0144615079609529
1.46815833302726e-08	1.07746936111315e-06	3.62955171134163e-09	3.42502411990864e-07	8.64367369541815e-09	1.44692658184105e-06	691120	0.000433984090258188	0.0101467368935831	0.744660699883055	0.00250845603148948	0.236710290825585	0.00597381636628727
7.52373922888778e-10	3.14521888681002e-07	1.30271351208258e-09	7.0027283585393e-07	1.21912168743737e-08	1.02904102884428e-06	971779	0.000308664820693472	0.000731140840646339	0.305645625261651	0.00126594904922855	0.680510121778537	0.0118471630699368
1.22679465253178e-08	7.3134885838677e-07	3.17253578418999e-09	2.43177013522319e-07	2.56750078860725e-09	9.92533855007204e-07	1007522	0.000297715978067714	0.0123602297930973	0.736850289486057	0.00319640057433302	0.245006265827128	0.00258681431938522
1.6650644440835e-08	1.13714422393376e-06	4.99689610407344e-09	4.38796110618917e-07	1.74418767182761e-08	1.61502975181586e-06	619184	0.000484391961100394	0.01030980662871	0.704101099472136	0.00309399631706795	0.271695372871959	0.0107997247101271
1.72691262099686e-09	4.27357165805804e-07	1.70705940570948e-09	5.43199486716e-07	1.22978583272933e-08	9.86288482875804e-07	1013902	0.00029584292062379	0.00175092039598957	0.43329834346207	0.00173079117859317	0.550751120130845	0.0124688248325027
6.17004029520443e-09	5.20968784695638e-07	1.56283418539376e-09	1.69668052990361e-07	6.33485553105994e-09	7.04704567697657e-07	1419034	0.000211389098977888	0.00875549922340165	0.739272609510248	0.00221771541867495	0.240764798140423	0.00898937770725195
5.15390574392948e-09	7.40422704662296e-07	3.66832743275159e-09	6.77644063494612e-07	1.02704107542564e-09	1.42791604240902e-06	700321	0.000428283379039551	0.00360938990168806	0.518533781169053	0.00256900778743463	0.474568562414475	0.000719258727349918
4.26330113006656e-10	1.19733140066214e-07	4.21262304649983e-10	1.52117771857316e-07	1.91121555998796e-09	2.74609719901175e-07	3641532	8.23795338901201e-05	0.00155249462094816	0.43601202502702	0.00153404003617055	0.553941688269664	0.00695975204619764
1.31247857731425e-09	1.70469613448854e-07	4.45722515578123e-10	7.443434419217e-08	6.30238430005618e-10	2.47292397163922e-07	4043796	7.41849764652747e-05	0.00530739558662716	0.689344336517775	0.00180241091392174	0.300997301355892	0.00254855562578357
2.37199104256197e-09	3.30897700636566e-07	1.33633081986978e-09	2.39695050510812e-07	6.42838292488831e-09	5.80729455934698e-07	1721972	0.00017420371213972	0.00408450272036605	0.569796653596602	0.0023011245705092	0.412748222190688	0.0110694969218354
1.91611686240888e-08	1.88905699807844e-06	1.01353087882116e-08	1.28494543225708e-06	1.76352850385006e-08	3.22093419278632e-06	310469	0.000965815114071678	0.00594894756527549	0.586493509339376	0.0031466984985011	0.398935636479278	0.00547520811756941
2.20435786195066e-11	2.91816422277195e-08	1.36081293943867e-10	2.31625924473546e-07	2.80256428698002e-10	2.61245948002527e-07	3827811	7.83707234816022e-05	8.43786431447094e-05	0.111701798442582	0.000520893414747051	0.886620160980662	0.00107276851886442
1.62221616990005e-09	2.51262736286077e-07	1.175951084448e-09	2.34190815330387e-07	1.35272317682036e-10	4.88386991188494e-07	2047557	0.000146505400171026	0.00332157940151594	0.514474670331874	0.00240782638699347	0.479518946154733	0.000276977724883396
1.34799015501682e-08	7.14277841296987e-07	3.47233023061006e-09	2.36571410352458e-07	1.30212875010644e-09	9.69103612180329e-07	1031881	0.000290688966291253	0.0139096597935906	0.737050024702699	0.00358303300799578	0.244113640047435	0.00134364244827945
1.38396366003464e-08	1.52527969056917e-06	7.54662560610799e-09	1.06953392557982e-06	3.04160613559346e-08	2.64661593971138e-06	377841	0.000793670709257066	0.00522918206328632	0.576313195912933	0.00285142452778055	0.404113762609792	0.0114924348862085
8.71288495437971e-10	1.89336631473384e-07	1.03479814740837e-09	2.89128232056778e-07	7.22112789330884e-09	4.87592078066318e-07	2050895	0.000146266961024155	0.00178692094197533	0.388309490638674	0.00212226201769346	0.592971553605622	0.0148097727960352
2.06647819687937e-10	1.21308089300733e-07	5.39419418508401e-10	4.07155822912959e-07	1.85806451766503e-08	5.47790624628538e-07	1825515	0.000164323729779925	0.000377238693758343	0.221449736170627	0.000984718237691977	0.743269060490137	0.0339192464077858
2.72991440050508e-09	3.55843213110788e-07	2.28194175154405e-09	3.82453484302278e-07	6.70870531825712e-09	7.50017258883372e-07	1333303	0.00022497995024906	0.00363980210877999	0.474446699587378	0.0030425189880849	0.509926244726256	0.00894473458950139
4.20819949303583e-09	1.0099620307796e-06	4.18348098912673e-09	1.29120626728075e-06	3.42591212203227e-08	2.34381909976284e-06	426654	0.000702899404361745	0.00179544551602196	0.430904428964589	0.00178489926528461	0.55089843214069	0.0146167941134148
1.02648950090627e-08	5.98179106290542e-07	3.19590260713524e-09	2.39458215212155e-07	2.55795409606307e-10	8.51353914528502e-07	1174600	0.000255373669661108	0.0120571419639829	0.702620961837976	0.00375390604611855	0.281267532956341	0.000300457195581196
4.01232391849879e-10	1.51844648335341e-07	8.66968705373693e-10	4.21867572307246e-07	4.35082043860418e-09	5.79331242178415e-07	1726128	0.000173784320758319	0.000692578550297331	0.262103331013828	0.00149649913944516	0.72819751740115	0.00751007389527988
1.30614480521396e-09	1.94419215117811e-07	7.9425328108718e-10	1.52007084097071e-07	2.01620995247599e-09	3.5054290725366e-07	2852718	0.00010515736118355	0.00372606256805193	0.554623160516911	0.00226578049263579	0.433633318351742	0.00575167807065917
6.13242354040036e-09	5.43391619178879e-07	1.93317530130984e-09	2.20250701081916e-07	4.20114419279578e-10	7.72128033521785e-07	1295122	0.000231611673350618	0.00794223661641906	0.703758438481237	0.0025036978549948	0.285251527622072	0.000544099425277149
6.31045411443533e-09	9.00663722260677e-07	4.08743778299571e-09	7.50158640057892e-07	1.52315493320261e-08	1.67645180354803e-06	596498	0.00050280951156112	0.00376417270158316	0.537244029535786	0.00243814810204808	0.447468062291003	0.0090855873695803
6.12249739817533e-10	2.88329106178678e-07	1.46766286498180e-09	8.88769450488727e-07	2.41100852002961e-09	1.18158947779223e-06	846318	0.00035441423320659	0.000518157745413834	0.244018004220394	0.00124210894948395	0.752181250081346	0.00204047900336292
1.14651224999098e-09	2.59373862421054e-07	9.79769737984176e-10	2.84997676704379e-07	1.72479994667501e-08	5.63745820580159e-07	1773849	0.000169109493218578	0.0020337396893002	0.460090084843785	0.00173796363931511	0.505542864000454	0.0305953478271465
3.93050941694073e-09	5.77101089704102e-07	1.81484654421206e-09	3.42628930501591e-07	1.23260898931616e-08	9.37801466060007e-07	1066324	0.000281300999178558	0.0041911956412843	0.615376612843955	0.00193521401905756	0.36535337478313	0.0131436027125734
5.62367414475613e-12	1.5937019173105e-08	1.00861995962974e-10	3.67517801763758e-07	7.49268557665199e-09	3.91053992183622e-07	2557192	0.000117309339317861	1.43808125147985e-05	0.0407540122122616	0.000257923452973251	0.939813450596834	0.0191602329254159
1.45805143488023e-10	7.05959287499896e-08	2.02596195959368e-10	1.26123883612832e-07	7.79499674996386e-09	2.04863210452233e-07	4881306	6.14570808874504e-05	0.000711719508671961	0.344600324256122	0.00098893400875706	0.615649258519454	0.0380497637069951
7.07528552511166e-10	1.68802715333644e-07	9.02987431481747e-10	2.76999499761692e-07	2.50087608858519e-09	4.49913607167915e-07	2222649	0.000134965003916854	0.00157258758401389	0.375189175531302	0.00200702405327505	0.615672643255513	0.00555856957589598
6.26024613939968e-08	1.63981226157243e-06	5.15722619811088e-09	1.73692841337335e-07	2.68673576939583e-09	1.88395152627126e-06	530799	0.000565026302743021	0.033229337655996	0.870411068812348	0.002737451641507	0.0921960246403523	0.00142611724979646
2.23587044402554e-11	2.64345310365723e-08	9.8913740559939e-11	1.5036250961896e-07	1.67009010681325e-12	1.76919983190639e-07	5652273	5.30745911507813e-05	0.000126377495843208	0.149415179449163	0.00055908744041285	0.849889915809779	9.43980480155064e-06
1.89913244262836e-09	3.68752562882771e-07	1.34129256466357e-09	3.34871893912588e-07	7.85127548539369e-09	7.14716157288044e-07	1399157	0.000214391938563763	0.00265718414682904	0.515942670558875	0.0018766786660498	0.46853830083154	0.0109851657967059
8.73406640722041e-10	3.37191713173254e-07	1.03405261978812e-09	5.13338438994246e-07	1.70183399159922e-09	8.54139445419609e-07	1170769	0.000256209115889638	0.0010225574353295	0.394773611008684	0.00121063677053356	0.601000740273809	0.00199245451164379
7.05204343472868e-09	7.37736309329174e-07	3.67679106978572e-09	4.94575771784724e-07	7.79061382320541e-09	1.25083152944162e-06	799468	0.000375179296171924	0.00563788429435959	0.589796700806308	0.00293947744619699	0.395397589638236	0.00622834781489975
9.38619247014489e-10	2.00520342357933e-07	9.48179370802836e-10	2.60448832092518e-07	1.86361274782481e-10	4.6304233434305e-07	2159630	0.000138903084547337	0.00202707004824121	0.433049696508688	0.00204771637597258	0.562473045714134	0.000402471352963621
2.02410129677871e-09	3.81276890006604e-07	1.48794151881571e-09	3.60387390354666e-07	8.42172516830069e-09	7.53598048345165e-07	1326967	0.000226053945637794	0.00268591632001099	0.505941981728661	0.00197444980395465	0.478222297876229	0.011175354271145
3.91293518502876e-10	1.14507445058469e-07	4.88296137977851e-10	1.83727127407192e-07	7.67588503589083e-10	2.99881750625731e-07	3334648	8.99604919999408e-05	0.00130482604455391	0.381841992117022	0.00162829560971608	0.612665248965062	0.00255963726364621
2.16709623723731e-10	9.28708992512012e-08	3.6029334624565e-10	1.98526894432701e-07	2.53970284796162e-08	3.17371825133487e-07	3150878	9.52070301809549e-05	0.000682825652946925	0.292624902075474	0.00113524048990206	0.62553408560826	0.0800229461734171
1.36472152841034e-08	6.98183878329869e-07	2.92726504032413e-09	1.92551843258552e-07	1.88409287634772e-09	9.09194294789196e-07	1099875	0.000272721217215777	0.0150102297851172	0.76791493559883	0.00321962539481491	0.211782942724246	0.00207226649699179
1.53959847550514e-09	3.66817165837673e-07	1.29840730002196e-09	3.9777301226729e-07	2.58276954781114e-08	7.93255879358601e-07	1260627	0.000237948543935329	0.00194085983547957	0.462419725315202	0.0016368076604384	0.501443509739776	0.0325590974491041
9.07582549785496e-09	5.53086119693844e-07	2.91262233176838e-09	2.28217939570263e-07	2.1053656624927e-10	7.93503043659979e-07	1260235	0.000238022675646987	0.0114376694208926	0.697018271212636	0.00367058747290257	0.287608146425782	0.00026532546778672
4.89059430463205e-10	1.96414293705579e-07	7.10326482805755e-10	3.66815737146303e-07	4.49444269130645e-08	6.09373843678216e-07	1641029	0.000182795499676036	0.000802560588277326	0.322321503857158	0.00116566618369798	0.601955172431068	0.0737550969397986
3.65022013863429e-09	3.52438750319019e-07	1.61234290255938e-09	2.00161777483373e-07	4.03172611663416e-09	5.6189481696022e-07	1779693	0.000168554285588596	0.00649626945908048	0.627232605962924	0.00286947459540907	0.356226417190005	0.00717523279258081
4.02295034069029e-10	1.15843477808235e-07	4.70795301555282e-10	1.74308230877685e-07	7.24771757184758e-09	2.98272516593392e-07	3352639	8.94777649527168e-05	0.001348749923941	0.388381333725607	0.00157840657574588	0.584392530926019	0.0242989788486874
5.74024661543651e-11	4.52443980851581e-08	1.27788757144217e-10	1.2950507770901e-07	5.7998340473001e-09	1.80734501064766e-07	5532978	5.42188853132064e-05	0.000317606576587139	0.250336254664209	0.000707052369035083	0.716548732787889	0.0320903536022805
4.39481758170868e-09	6.14366140904289e-07	2.2959146135171e-09	4.12689732798721e-07	6.68556838344931e-09	1.04043217428168e-06	961139	0.000312081107228801	0.00422403083097932	0.590491293993717	0.00220669320910054	0.39665222106731	0.00642576089889284
1.90483749575879e-09	4.60620726469406e-07	1.57078672016878e-09	4.88422105637211e-07	2.67121742192815e-09	9.55189673744473e-07	1046912	0.000286515985422842	0.0019941981662046	0.48222959180841	0.00164447623686203	0.511335202905336	0.00279653088318743
1.85152705539689e-08	8.78340812772536e-07	2.88362426564344e-09	1.75887161813984e-07	8.68611710645419e-09	1.08431298651259e-06	922243	0.000325241169934931	0.0170755776093012	0.810043616278629	0.00265940212974657	0.162210693777338	0.00801071020498504
3.60219335733552e-10	1.89985768640309e-07	1.02465024288149e-09	6.94891951993165e-07	6.54782760294983e-09	8.92810417815038e-07	1120059	0.000267807378108831	0.000403466770263626	0.212795196885424	0.00114766833186053	0.778319717296493	0.00733395071595853
1.93499085625135e-10	1.05634472665814e-07	4.00421626166553e-10	2.8106944712105e-07	4.49671164621424e-09	3.9179455214487e-07	2552358	0.000117531481290456	0.000493878959178552	0.269617002297558	0.00102201938228711	0.717389880952509	0.0114772184084671
1.61440799815699e-08	2.18770171075167e-06	1.08915971789431e-08	1.89818567077708e-06	4.92028480375647e-08	4.16212590672683e-06	240262	0.00124786114348874	0.00387880625030537	0.525621223331063	0.00261683510374834	0.456061568850966	0.0118215664639176
2.6110683823366e-08	1.00969471935893e-06	4.2199616443179e-09	2.0981747380697e-07	3.91381472953472e-09	1.25375665336312e-06	797603	0.000376056504826527	0.0208259583335617	0.805335482488162	0.00336585383854046	0.167351035182265	0.00312167015747129
7.39124963095857e-09	5.40250311095056e-07	2.57800519288419e-09	2.42282710243668e-07	3.02978597480113e-09	7.95532062137368e-07	1257020	0.000238631236606057	0.00929095127995268	0.679105641127219	0.00324060501842983	0.304554299914353	0.00380850266004485
4.1842176219535e-09	3.6808853645786e-07	1.36606188261546e-09	1.54513650809494e-07	5.22832335826753e-09	5.3338079013019e-07	1874833	0.000160001478090366	0.00784471000714555	0.69010459932015	0.00256113813600604	0.28968731845738	0.00980223407931765
1.76933233988393e-08	7.72880856295257e-07	3.27415862162608e-09	1.83891599545393e-07	7.72737389677138e-09	9.85467311757887e-07	1014747	0.000295596641906481	0.017954246871241	0.784278531691309	0.00332244264478504	0.186603449298958	0.00784132949370711
3.46793124179062e-09	3.47871924417128e-07	1.56520767668822e-09	2.01874001676338e-07	1.79087000849939e-09	5.56569935020444e-07	1796719	0.000166957088084674	0.0062308993418109	0.625028235498113	0.00281223899855591	0.362710935273431	0.00321769088808867
4.80917001381851e-09	3.77264777867671e-07	1.27801167856964e-09	1.28904539123865e-07	7.64286468881404e-09	5.19899363372739e-07	1923449	0.000155957686876373	0.00925019408106219	0.725649624612434	0.00245819050494466	0.24794132904419	0.0147006617573689
6.13828271730341e-09	6.16868482774618e-07	2.88438837954468e-09	3.72709640396771e-07	9.72676906509413e-09	1.00832756333333e-06	991741	0.000302452673473286	0.00608758794315953	0.611773896902484	0.00286056682811433	0.369631510582401	0.00964643774384125
1.0190076271687e-08	7.06499100274703e-07	2.90501991281276e-09	2.58969654040317e-07	3.51324283455961e-10	9.78915174782975e-07	1021539	0.000293631578000109	0.0104095600254089	0.721716363658713	0.00296759105144815	0.264547593817544	0.000358891446885425
6.58585359350461e-09	8.08173494154774e-07	2.34447865936002e-09	3.69935604893599e-07	5.95270215420116e-09	1.19299213345544e-06	838228	0.000357833815719744	0.00552045014280943	0.677434051315948	0.00196520881706852	0.310090565159135	0.00498972456503923
5.45630461771187e-10	1.80630576646813e-07	8.60005175032735e-10	3.66069846226357e-07	7.16672765672662e-10	5.48822731275646e-07	1822082	0.000164633311010909	0.000994183423312224	0.329123715825267	0.00156699991823188	0.667009264312885	0.00130583652030388
3.09146254579849e-10	1.28435596475029e-07	6.26384580904262e-10	3.34603099178015e-07	3.86120335098423e-10	4.64360346823627e-07	2153500	0.000139298433470381	0.000665746454654252	0.276586055104769	0.00134891918569045	0.720567769118977	0.000831510135909772
1.11448415190343e-09	2.70837395065647e-07	1.2493505695732e-09	3.90383908196319e-07	2.63918870172176e-08	6.89977025000661e-07	1449324	0.000206971757289121	0.00161524820613029	0.392531034008542	0.00181071329088386	0.565792619248366	0.0382503852460774
3.7381445916228e-09	4.23987187061039e-07	2.81357365007748e-09	4.10317510561605e-07	2.41976939327897e-09	8.43276185257624e-07	1185851	0.000252950964740872	0.00443288291187872	0.502785676239048	0.00333647943492905	0.486575475194111	0.00286948622003326
3.31420469226332e-09	4.29034626952148e-07	1.22817884373168e-09	2.04429284429694e-07	6.68895166362209e-10	6.38675190084199e-07	1565741	0.000191584263602329	0.00518918652817309	0.671757152325875	0.00192301010404016	0.32008333438276	0.00104731665915193
1.52439759479698e-09	2.51287789900764e-07	1.04388569566189e-09	2.21252607265146e-07	2.01576320490052e-09	4.77124443661269e-07	2095889	0.000143127123576892	0.00319496855600048	0.526671381521513	0.00218786882443396	0.463720964634171	0.00422481646388168
1.56833563990853e-09	2.47276204167323e-07	6.93438403746424e-10	1.40576430256758e-07	2.48944557087401e-09	3.9260385403861e-07	2547097	0.000117774243425961	0.0039947026086868	0.629836415571724	0.00176625470334336	0.35806176839755	0.00634085871869508
1.03156077588294e-08	7.81850584900986e-07	3.26520125806813e-09	3.18206416046195e-07	9.58834429300786e-10	1.11459664439338e-06	897186	0.000334323281193538	0.00925501418896135	0.70146504462743	0.00292949137653758	0.285490197415209	0.00086025239186202
7.60879561045357e-10	1.67689805489473e-07	8.27946504508202e-10	2.3461371003032e-07	3.96091199822274e-09	4.07853253583569e-07	2451862	0.00012234851585069	0.00186557187998367	0.411152305433584	0.00203001078754066	0.575240501256043	0.00971161064284891
3.02607853429951e-09	3.31386942358153e-07	1.05623555213925e-09	1.48722306346057e-07	3.45494925857022e-09	4.87646512049219e-07	2050666	0.000146283288841698	0.00620547560482517	0.679563852442166	0.00216598606991091	0.304979739773155	0.00708494610994265
6.66559591672417e-10	1.51070312312887e-07	5.57802223985914e-10	1.6254724778638e-07	2.38054489917552e-10	3.15079976404843e-07	3173797	9.45195405732679e-05	0.00211552507803911	0.479466559686353	0.00177035123066405	0.51589202729127	0.000755536713674492
6.93842530505585e-11	9.90072257789016e-08	3.75690925958541e-10	6.89353671099828e-07	1.3109929576958e-08	8.01915901634697e-07	1247014	0.000240545931155522	8.65231041174261e-05	0.123463352674609	0.000468491677484758	0.859633372644922	0.0163482598988667
7.24125354200044e-10	1.54853220815967e-07	8.87364033172984e-10	2.43987196881053e-07	4.48152570798649e-10	4.00900059655191e-07	2494387	0.00012026280985955	0.00180624905574435	0.386263900656822	0.00221342953636923	0.608598554689423	0.00111786606164165
9.39098661379685e-10	1.78486330272883e-07	9.34278799978000e-10	2.28312295797609e-07	3.84130389185737e-09	4.12513307423707e-07	2424164	0.00012374636052781	0.00227652937366964	0.4326801755502	0.00226484523811584	0.553466498386442	0.00931195145157299
6.83856954457644e-10	1.55263649046813e-07	7.80786397521925e-10	2.27927339275049e-07	1.50116806212577e-08	3.99667312295099e-07	2502081	0.000119893029886797	0.00171106551228966	0.388482230771408	0.00195359083293112	0.570292671587703	0.0375604412956686
1.19641910328989e-10	5.48828357838329e-08	2.13039653684452e-10	1.25651877419848e-07	8.28027303249217e-10	1.81695422070943e-07	5503716	5.45071460037461e-05	0.00065847509510875	0.302059540952021	0.00117250974876665	0.691552247093968	0.00455722711013551
2.7533686394571e-09	4.29986361248742e-07	1.32431790237616e-09	2.65923080371994e-07	1.23132131403792e-08	7.12300341302948e-07	1403902	0.00021366734836592	0.00386546022766268	0.603658788738197	0.00185921278649635	0.373329991511115	0.0172865467365293
1.08271376762443e-09	2.02904304866763e-07	8.13859139500015e-10	1.96104571392833e-07	2.46839020025211e-09	4.03373839366972e-07	2479090	0.000121004854523155	0.00268414473611765	0.503018007278774	0.00201762995036374	0.486160856887959	0.00611936114678591
2.33068663220794e-09	4.09113682326554e-07	1.45128651094712e-09	3.27558397619674e-07	2.28610485045584e-09	7.4274015793984e-07	1346366	0.000222797307119382	0.00313795693863199	0.550816699424635	0.00195396262802404	0.441013447459517	0.00307793354919286
2.12379144576528e-08	1.20746177502994e-06	5.37219257514509e-09	3.92723765731996e-07	2.69082896826486e-09	1.62948647676299e-06	613690	0.00048872687540924	0.0130335015113733	0.741007545781283	0.00329686232549598	0.241010754818996	0.00165133556285183
1.75948333476537e-09	2.2986581212277e-07	1.14411779073304e-09	1.92184056636098e-07	2.98760103569052e-10	4.25252229987935e-07	2351546	0.000127567558686814	0.00413750525144873	0.540539933510264	0.00269044512891915	0.451929568109614	0.000702547999754235
6.43643344560519e-09	4.87592913872098e-07	1.30315033296309e-09	1.2693081340699e-07	3.86599234953648e-09	6.26129303407193e-07	1597114	0.000187821209214234	0.0102797192378319	0.778741565390367	0.00208127989837207	0.202723004204202	0.00617443126922667
3.16190773092127e-08	1.25275740325734e-06	6.29953308778217e-09	3.20916447950091e-07	2.35532561109174e-08	1.63514571771534e-06	611566	0.00049042381927078	0.0193371617994948	0.766144197232596	0.00385258207848534	0.196261681435023	0.0144043774543999
7.31408623146599e-10	1.65077343869423e-07	1.00183172815457e-09	2.90725201206304e-07	1.61257755634159e-09	4.5914836298337e-07	2177945	0.000137735054180466	0.00159296794263664	0.359529418327475	0.00218193466191418	0.633183573425555	0.00351210564241954
7.57443821213390e-11	5.31936666868429e-08	2.55926851669472e-10	2.31092540280276e-07	5.651706786108e-09	2.90269584987017e-07	3445073	8.70770967139611e-05	0.000260944949243397	0.183256081374223	0.000881686766048598	0.796130742704619	0.0194705442058657
9.82120850224733e-11	7.90111281920377e-08	2.77231422409209e-10	2.86772635519124e-07	3.26406035417174e-09	3.69423267572765e-07	2706922	0.000110820859649641	0.000265852461507798	0.213876967499009	0.000750443858695509	0.776271179136378	0.00883555704441065
1.24476733782449e-08	8.30926562132976e-07	2.68092773691948e-09	2.30106027130476e-07	1.23522355407826e-09	1.07739641393269e-06	928163	0.000323166868646974	0.0115534757840975	0.771235685758357	0.00248833920574657	0.213576009864881	0.00114648938691885
7.78076841806763e-10	3.1850877039685e-07	1.5507100533002e-09	8.16263043104314e-07	2.36977200185313e-08	1.1607983204148e-06	861476	0.000348179069848298	0.000670294596505552	0.27438769060506	0.00133589963564563	0.703191095945615	0.0204150192171739
7.51055043146658e-08	3.04552420294876e-06	1.08515451390088e-08	5.65821756361988e-07	3.70608077694091e-08	3.73436381653383e-06	267783	0.00111968392242068	0.0201119944398929	0.815540304205164	0.00290586179390551	0.151517576797639	0.00992426276339843
9.79400414290922e-09	1.10234793727713e-06	5.16492227923072e-09	7.47515346998744e-07	2.72761823952487e-08	1.89209839309326e-06	528514	0.000567468983469044	0.0051762657685564	0.582606032170968	0.002729732395569	0.39507213246806	0.0144158371968472
1.13837398367329e-10	6.75514970574769e-08	2.13297694822261e-10	1.62741370849704e-07	4.62022719834875e-09	2.3524023019872e-07	4250974	7.0569587211522e-05	0.000483919771168243	0.287159628267719	0.00090672286216553	0.691809265414459	0.0196404636844889
5.19478466323969e-10	1.24229287927992e-07	4.36123436541276e-10	1.34098270163839e-07	2.29216135659302e-09	2.6157532135129e-07	3822991	7.84695277946668e-05	0.00198596130414888	0.474927402501994	0.00166729580714372	0.512656429020489	0.0087629113662244
3.54973086336535e-10	1.2352829948534e-07	5.34779508123449e-10	2.39281323561795e-07	2.17684752235173e-09	3.65876223163947e-07	2733165	0.000109756863312827	0.000970199930640131	0.33762319512626	0.00146164050645023	0.653995281498723	0.00594968293792704
3.10515583771288e-08	1.07103440405578e-06	3.67324249419502e-09	1.62903352484312e-07	7.08034472077898e-09	1.2757429021322e-06	783857	0.00038264988561254	0.0243399812965694	0.839537811471043	0.00287929683014955	0.127692932652845	0.0055499777493924
3.55077685728573e-09	3.54913269451183e-07	2.30031226493819e-09	2.95627866488843e-07	1.00169212735399e-08	6.6640914633579e-07	1500580	0.000199902827277887	0.00532822347473689	0.532575627754589	0.00345180176110474	0.443613158844434	0.0150311881651346
4.53691507184166e-09	3.81534529168149e-07	1.82371889351038e-09	1.97192047481982e-07	6.11634504159734e-09	5.9120355565708e-07	1691465	0.000177345391577544	0.00767403211369255	0.645352223472507	0.00308475630103991	0.333543405811924	0.0103455823008362
2.67886441346203e-09	2.99019559923695e-07	1.82060827078418e-09	2.61290849621841e-07	4.33544817418225e-09	5.69145330403965e-07	1757020	0.00017072907183846	0.00470681962998913	0.525383489857431	0.00319884601265543	0.459093373280219	0.00761747121970598
1.51936906418228e-09	2.20739049741179e-07	1.00635355486327e-09	1.87985681102425e-07	2.45741627546283e-08	4.35824616217278e-07	2294501	0.000130738866273794	0.00348619377530711	0.506485961387575	0.00230907919703545	0.43133332562543	0.0563854400146525
2.57410862077791e-09	3.56492769877829e-07	1.14224100902619e-09	2.03398342224914e-07	1.88046070596246e-09	5.6548792243851e-07	1768384	0.000169632035576406	0.00455201343589759	0.630416240086177	0.00201992114013786	0.359686448028484	0.00332537730930396
2.99416440232659e-08	1.20769603557126e-06	5.34734132399558e-09	2.77322666106192e-07	2.13840286211515e-09	1.52244608988683e-06	656838	0.000456629887462645	0.0196668008293756	0.793260295779035	0.00351233541832214	0.182155984338865	0.00140458363440252
3.14110435262613e-09	3.92236992571571e-07	1.56919521090993e-09	2.51946742954244e-07	5.23172994764043e-11	6.48946352388827e-07	1540959	0.000194665019208728	0.00484031436660897	0.604421291725754	0.00241806615467301	0.388239708917087	8.06188358772953e-05
7.31177001473289e-10	2.10541274453236e-07	1.01515076018111e-09	3.75851131221179e-07	9.57214196609125e-09	5.9771087540216e-07	1673050	0.000179297240516907	0.00122329546200967	0.352246015787443	0.00169839767345388	0.628817621844832	0.0160146692322618
6.0055317521445e-11	4.11018768686725e-08	1.30454877685602e-10	1.1479610024235e-07	7.76271446073027e-09	1.6385120176696e-07	6103098	4.91541564378029e-05	0.000366523509585603	0.250848797112457	0.000796178949429638	0.700611890571427	0.0473766098571001
1.22382992729798e-08	1.48437324395175e-06	5.75430098162622e-09	8.97504916619639e-07	3.05530080556568e-09	2.40292606163156e-06	416159	0.000720618913999438	0.00509308191724806	0.617735712993131	0.00239470580202502	0.373505007478359	0.0012714918092366
2.0559614583585e-09	3.09179734576644e-07	9.12426361146123e-10	1.76424316710192e-07	1.01424968663633e-09	4.89586688792976e-07	2042539	0.000146865256818507	0.00419938185702567	0.631511725408412	0.00186366660293729	0.360353581395661	0.00207164473596464
3.44574592666476e-10	1.05664570147108e-07	4.91208189557694e-10	1.93673472852155e-07	5.89581650386999e-09	3.06069642285357e-07	3267230	9.18166913257412e-05	0.00112580453942969	0.345230482050206	0.00160489026579032	0.632775832996818	0.0192629901477559
1.13432275779249e-10	8.27443286821724e-08	3.67985217437495e-10	3.4514568940236e-07	3.40789903477358e-09	4.31779334612523e-07	2315998	0.000129525439210632	0.000262708904030905	0.191635685289169	0.000852252963351578	0.79935666608985	0.0078926867535979
1.14503811454505e-09	2.06734777176713e-07	7.72920728947242e-10	1.79427551168187e-07	1.96064880729876e-08	4.0768677526138e-07	2452863	0.000122298578423941	0.00280862216786633	0.507092183807456	0.00189586902457579	0.440111286546273	0.0480920384538284
2.68244164293021e-10	9.23380034038568e-08	1.9609342247742e-10	8.67903493358442e-08	7.21169437865849e-09	1.8680438470513e-07	5353193	5.60397503781562e-05	0.0014359628908949	0.494303190739404	0.00104972601573005	0.464605525576086	0.0386055947778855
4.78427503602349e-09	4.52261716374868e-07	1.39020234533157e-09	1.68971961097195e-07	9.2550622389572e-09	6.36663217092375e-07	1570689	0.000190980786788031	0.00751460883490828	0.710362565691066	0.0021835757241962	0.265402424014514	0.0145368257353155
1.99068680504086e-09	2.63456775740944e-07	8.82226748747069e-10	1.50122635541241e-07	2.11084337774521e-09	4.18563168213718e-07	2389126	0.000125561093297533	0.00475600090073959	0.629431339755205	0.00210775055175568	0.358661838742076	0.00504307005022337
8.67190435834673e-11	5.26342920035465e-08	2.00575991874883e-10	1.56527804378144e-07	8.00618150862602e-09	2.17455572925775e-07	4598640	6.52345510865349e-05	0.000398789704106905	0.242046185781187	0.000922376875313959	0.719815097273099	0.0368175503662939
3.88037228130772e-09	3.59119225076144e-07	1.97264503172288e-09	2.34732372122973e-07	2.71299534357565e-09	6.02417609855724e-07	1659978	0.000180709007565838	0.00644133275293373	0.596130025418998	0.00327454742266801	0.389650581727168	0.0045035126782323
2.10142445907261e-09	3.07823222247281e-07	1.95205284133549e-09	3.67657155207502e-07	1.31932630328113e-08	6.92727117788002e-07	1443570	0.000207796614612232	0.00303355304724149	0.444364330979584	0.00281792467944483	0.530738794204412	0.019045397089318
2.06098952989996e-09	3.03796607040163e-07	1.29552200295879e-09	2.45536304048924e-07	1.05735504290469e-09	5.53746777664849e-07	1805880	0.000166110281445642	0.00372189891305762	0.548620090073071	0.00233955673461795	0.44340899839517	0.00190945588408398
3.74190738511697e-09	4.24879478520462e-07	1.89212681514606e-09	2.76241066748257e-07	9.78318924154967e-10	7.07732898393137e-07	1412962	0.000212297406363082	0.00528717457336338	0.600338742886087	0.00267350411354625	0.390318250536953	0.0013823278900503
4.13264115494749e-09	4.25926550133091e-07	2.23679855540223e-09	2.96413016611481e-07	8.13434364980756e-09	7.3684335010473e-07	1357141	0.000221028656052447	0.00560857494928889	0.578042198620037	0.00303565005381985	0.402274128645323	0.0110394477315313
2.70867704898278e-09	3.95654789787256e-07	1.30233793075265e-09	2.44597658763948e-07	1.76863730294191e-08	6.61949836560359e-07	1510688	0.00019856530000617	0.00409196724491644	0.597711137513331	0.00196742692394924	0.369510868127007	0.0267186001907962
1.65359380283078e-09	4.43226165836754e-07	1.33316259736308e-09	4.59489334467077e-07	1.50691857577842e-09	9.07209175279803e-07	1102282	0.000272125843064686	0.00182272605688845	0.488560056394991	0.00146952062841727	0.5064866482698	0.00166104864990332
1.40161075321034e-09	1.9808234967792e-07	8.21526345233556e-10	1.49278203903381e-07	1.20747559372589e-08	3.61658446617003e-07	2765040	0.000108491667968669	0.00387550952098914	0.547705581138243	0.00227155304381306	0.412760175518495	0.0333871807784599
8.9232269884667e-09	1.08685028346434e-06	3.82820716822775e-09	5.99576853621469e-07	3.68144987882193e-09	1.70286002112132e-06	587247	0.000510727975340686	0.00524014121994056	0.638249926584484	0.00224810443650377	0.352099906148864	0.00216192161020829
1.13772977054531e-08	6.2292841642104e-07	2.71399491930044e-09	1.91058876269335e-07	4.14736543847931e-09	8.32225950753608e-07	1201597	0.000249636724671931	0.0136709239782184	0.748508762382329	0.00326112748207723	0.229575725313931	0.0049834608434449
1.36725231263971e-08	8.66953891325755e-07	3.17504241224475e-09	2.58860078330888e-07	6.69975478825559e-09	1.14936128998354e-06	870048	0.000344749145513412	0.0118957574485503	0.754291882701366	0.00276244070503734	0.225220807927675	0.00582911121737146
2.11928277673003e-09	5.58902250527981e-07	1.97036083579111e-09	6.68191279922296e-07	1.67102978455493e-08	1.24789347190835e-06	801350	0.000374298208101864	0.00169828821484986	0.44787657208694	0.00157894954989862	0.535455385386752	0.0133908047615595
1.18434613008259e-08	6.14062348375912e-07	2.78426641536962e-09	1.85610613684804e-07	2.26643756471274e-09	8.16567127341625e-07	1224639	0.000244940235468061	0.0145039653254018	0.752004737657053	0.00340972140824961	0.227306007638428	0.00277556797086755
2.79537783039871e-10	1.48780691530927e-07	7.50066636281488e-10	5.13315610782457e-07	4.38390768047547e-10	6.63564297500753e-07	1507013	0.000199049542313312	0.00042126706348235	0.224214431203267	0.00113036014611777	0.773573281015582	0.000660660571550792
4.34256836106028e-09	7.77841757376919e-07	3.91680632871811e-09	9.02155174066415e-07	4.1452286902552e-08	1.72970859303566e-06	578132	0.00051877841460457	0.00251057801212573	0.449695261102794	0.0022644313293513	0.521564833347517	0.0239648962082119
1.6987688909279e-09	2.80220441904539e-07	1.38854704084817e-09	2.94503503068222e-07	1.44709842190119e-09	5.79258359326439e-07	1726345	0.000173762459676818	0.00293266184868394	0.483757268916031	0.00239711178698011	0.508414765754388	0.00249819169391681
1.02217715786163e-10	5.60965021479928e-08	3.2662122746514e-10	2.30468578915086e-07	3.53159186257728e-10	2.87347079192588e-07	3480112	8.62004206836353e-05	0.000355729092752163	0.195222106678855	0.00113667843216958	0.802056452296909	0.00122903349931402
2.39841870499929e-08	1.13909175412091e-06	4.291055688049e-09	2.62038851489419e-07	5.36305178547131e-10	1.42994215352691e-06	699329	0.000428890952759886	0.0167728372723586	0.796599884345927	0.00300085963440215	0.183251364989211	0.000375053758100877
2.89501566586379e-09	3.5153388886952e-07	1.59579447096219e-09	2.49147254346811e-07	1.39298784750586e-08	6.19101831828216e-07	1615243	0.000185713360181694	0.00467615425610157	0.567812709956674	0.00257759610603928	0.402433398736805	0.0225001409443798
1.04573748401038e-09	2.27203052132295e-07	8.2016465452188e-10	2.29117520366724e-07	1.39623342624688e-09	4.59582708063798e-07	2175887	0.000137865339826404	0.00227540650608031	0.494368147769292	0.00178458553842724	0.498533814146285	0.00303804603991554
4.88390965019408e-09	4.91702479789793e-07	1.88634454524453e-09	2.44186493664394e-07	6.37902242874395e-10	7.43297129892499e-07	1345357	0.000222964361581535	0.00657060205640834	0.661515375232117	0.0025378068465263	0.328518009614418	0.000858206250529519
1.67802467220571e-08	9.29740824698944e-07	4.14242208627046e-09	2.95110431265524e-07	8.07583870219875e-09	1.25384976347499e-06	797544	0.000376084427370249	0.0133829803305552	0.741508952493802	0.00330376270502289	0.235363470060111	0.00644083441050935
4.50582724046365e-09	4.1084313029188e-07	1.12161541541482e-09	1.31494052806655e-07	1.34535306382916e-08	5.61418156392705e-07	1781204	0.000168411311422201	0.0080257953704509	0.731795232508477	0.00199782533329803	0.234217670571161	0.0239634762166136
1.99891914216557e-10	1.5037909572037e-07	4.86034280240503e-10	4.70167345220232e-07	3.73927156294269e-08	6.58625082764486e-07	1518314	0.000197568070770204	0.000303498787773977	0.228322758509553	0.000737952885426778	0.713861888233547	0.0567739015836996
7.68890314232669e-10	1.74986853542848e-07	6.11161060494532e-10	1.78837415585338e-07	2.54200959830055e-09	3.57746330101214e-07	2795277	0.000107318159222491	0.00214926122097502	0.489136683787478	0.00170836430473409	0.499900070350802	0.00710562033601117
7.80086868781413e-09	8.73442020557163e-07	3.45592584981057e-09	4.97556275605671e-07	1.70970261912348e-08	1.39935211689169e-06	714616	0.000419717822599086	0.00557462885405982	0.62417600975035	0.00246966135834848	0.355561884388946	0.0122178156482955
4.97053721110167e-11	7.82694990757349e-08	3.10984085802758e-10	6.29687433932822e-07	5.06258954854656e-08	7.58943517951936e-07	1317621	0.000227657223942135	6.54928475377855e-05	0.103129544194476	0.000409759196101933	0.829689455194346	0.0667057485675393
1.71104239039471e-08	7.79975234917483e-07	2.55609124257436e-09	1.49815321205611e-07	1.43596324589598e-10	9.49600667594205e-07	1053074	0.000284839760975153	0.0180185466247575	0.821371826636912	0.00269175383906391	0.157766655309084	0.000151217590182826
1.95085202304199e-09	2.70851484947746e-07	1.67259751637715e-09	2.98578814508164e-07	5.98284068758928e-09	5.79036589682918e-07	1727007	0.000173695940307916	0.00336913427890676	0.467762296500234	0.00288858691519488	0.515647577075684	0.0103324052299795
1.04398306014036e-09	1.7833825709498e-07	9.59510940005952e-10	2.10745632790744e-07	2.78842509167637e-09	3.93875808977547e-07	2538871	0.000118155785025054	0.0026505386630634	0.452777888436267	0.002436074818854	0.535056045553581	0.00707945252823415
3.90483558691322e-08	1.2103529072285e-06	4.7575141526453e-09	1.89605099357381e-07	1.65249808240466e-09	1.44541637469006e-06	691842	0.000433531223970163	0.0270152992264982	0.837373180781927	0.00329144891115922	0.131176803222558	0.00114326785785791
8.75557020280317e-10	3.32166195258128e-07	1.49016265426525e-09	7.26948182939836e-07	1.61362351222131e-08	1.07761633299472e-06	927974	0.000323232823076225	0.000812494199904266	0.308241611682917	0.0013828322832896	0.674589054269091	0.0149740075647982
6.85603249432274e-09	5.01640421070086e-07	1.4907284478163e-09	1.40242135347057e-07	9.0958984665098e-10	6.51138907205933e-07	1535771	0.000195322657808306	0.010529293240581	0.770404617998712	0.00228941694516932	0.215379750457307	0.00139692135823072
8.78044663345716e-09	5.43295812929437e-07	1.74523528240799e-09	1.38845788662406e-07	2.25150332039551e-09	6.94918786828104e-07	1439017	0.000208453978931544	0.0126352126318742	0.781811951594032	0.00251142337131792	0.199801460680256	0.00323995172252042
3.77469436976763e-10	1.35865115015975e-07	4.34226644869925e-10	2.00959347053244e-07	4.17074882692208e-09	3.41806906977988e-07	2925628	0.000102536832373379	0.00110433531116758	0.397490841297496	0.00127038581141922	0.587932376293921	0.0122020612859958
4.89123040814749e-10	1.96020878473413e-07	5.75992178881781e-10	2.96810460902749e-07	1.69425672171392e-09	4.95590711317573e-07	2017794	0.000148666198339864	0.000986949572792378	0.395529766795415	0.00116223360472284	0.598902388855617	0.00341866117145252
1.18350233890731e-08	8.12548075662832e-07	4.83260319282056e-09	4.26608543503854e-07	1.19699304266316e-08	1.26779417617521e-06	788772	0.000380266174443533	0.00933512995364751	0.640914819560219	0.00381181999699665	0.336496689699966	0.00944154078917091
5.3835101823784e-08	2.226801912879e-06	8.49327602990322e-09	4.51726436038289e-07	1.32219756369816e-09	2.74217892433467e-06	364674	0.000822316517555044	0.0196322352805063	0.812055658774812	0.00309727273976621	0.164732662784902	0.000482170420013332
5.91854160371883e-10	1.52385476419508e-07	6.58744550883096e-10	2.18075702731138e-07	5.47633713212237e-09	3.77188114994023e-07	2651197	0.000113150053888456	0.00156912197612924	0.404003918368219	0.00174646157897508	0.578161649485148	0.0145188485915288
1.05941084708293e-09	1.84762993222761e-07	6.40377987738818e-10	1.43596992368725e-07	4.64546054066129e-09	3.34705234966968e-07	2987703	0.000100406546223897	0.00316520548950328	0.552017040429602	0.00191325955150363	0.429025235840414	0.0138792586889767
1.46835264425433e-09	2.48620749978168e-07	1.52924676864972e-09	3.32925569635514e-07	2.12752427231137e-09	5.86671443298898e-07	1704532	0.000175985997267536	0.00250285344723389	0.423781918854198	0.00260664940507527	0.567482145992053	0.0036264323014397
4.01913439281126e-11	3.36394633084657e-08	9.73220453527823e-11	1.04733205419532e-07	1.11918981305399e-08	1.49702080247819e-07	6679934	4.49096189811815e-05	0.000268475520591159	0.22470939116396	0.000650104829483159	0.699610888814341	0.0747611396716242
1.47153549270305e-09	2.36869988151451e-07	1.30105665696401e-09	2.69275211558856e-07	7.85937727292975e-09	5.16777169132904e-07	1935070	0.000155021173791625	0.00284752419533573	0.45836000949673	0.00251763571356498	0.521066385364258	0.0152084452301113
1.17862328468161e-09	2.73451505735399e-07	8.61647239290258e-10	2.57043535546201e-07	3.78314294157659e-10	5.32913626099729e-07	1876477	0.000159861351249457	0.00221165912627845	0.513125377815401	0.00161686096412369	0.4823362041377	0.000709897956497104
8.75558460505359e-09	7.02920223971094e-07	2.69260152093807e-09	2.77946860984166e-07	1.33879835151283e-09	9.93654069432765e-07	1006386	0.000298051942640765	0.00881150178356516	0.707409394873572	0.00270979770905096	0.279721957102067	0.00134734853174515
2.69001821797776e-09	3.379479732946e-07	1.10195595171281e-09	1.78000683591076e-07	3.37685252739778e-09	5.23117483582764e-07	1911616	0.000156922972417983	0.00514228314365287	0.646026913457447	0.00210651715206621	0.340269039321668	0.00645524692516518
3.14232439925544e-09	4.22386112529608e-07	2.10748489206937e-09	3.64243647134874e-07	4.38689535814549e-09	7.96266464313952e-07	1255861	0.000238851504833715	0.00394632266971434	0.530458246654313	0.00264670808896258	0.457439391785386	0.00550933080162449
2.18386599424531e-09	2.77208711345078e-07	8.03607543071771e-10	1.31154913512452e-07	3.70808554792067e-09	4.15059183942767e-07	2409295	0.000124510028991831	0.00526157733338204	0.667877551128473	0.00193612760338916	0.315990872112679	0.00893387182207726
4.48292167917102e-09	4.98961851101118e-07	2.27449891055695e-09	3.25506987744344e-07	6.29834259872124e-09	8.37524602033912e-07	1193995	0.000251225923302956	0.00535258506828854	0.595757843876346	0.00271573981830907	0.388653643073716	0.00752018816333973
4.82197295013207e-10	1.45451106201185e-07	7.18806767253467e-10	2.78783964414008e-07	3.33698775413724e-09	4.28773062431597e-07	2332236	0.00012862367355615	0.00112459792198381	0.339226315609295	0.00167642706651643	0.650190016212791	0.00778264318941352
8.98734669516584e-10	1.92703048296549e-07	7.46278673587248e-10	2.05740794794783e-07	2.47636729675574e-09	4.02565223731192e-07	2484070	0.000120762299062549	0.0022325193944639	0.478687767687614	0.00185380810262331	0.511074436305915	0.00615146850938447
1.05084116594941e-09	2.02769611080461e-07	1.0470393563546e-09	2.59770672034865e-07	7.83700994685263e-09	4.72475173584482e-07	2116513	0.000141732540534956	0.00222411932880428	0.429164583489389	0.00221607274814279	0.549808088463331	0.0165871359703333
5.08561343023864e-09	3.8155198580838e-07	1.44231674075721e-09	1.39132258473908e-07	1.03909514426502e-08	5.37603125895934e-07	1860108	0.000161267976048429	0.00945979140609218	0.709727989718271	0.00268286524255888	0.258801059316832	0.0193282943162456
2.06008956754458e-09	4.93074861571894e-07	1.82534452678314e-09	5.61780912959043e-07	7.51420977669058e-09	1.06625541840196e-06	937862	0.000319825640934357	0.00193207887340177	0.462435972715512	0.00171192051667964	0.526872739180083	0.00704728871432368
2.28170118895438e-09	2.85029498585375e-07	1.22342321570622e-09	1.96502278579575e-07	7.80780293899788e-09	4.92844704508609e-07	2029037	0.00014784251799882	0.00462965548393048	0.578335317348218	0.00248237062205231	0.39871033772291	0.015842318822889
7.53369376317171e-10	1.82909330439042e-07	8.02960573539967e-10	2.50660402852139e-07	1.25470913317968e-09	4.36380772374218e-07	2291577	0.000130905691388961	0.00172640369147869	0.419150755529137	0.00184004572238895	0.574407532871741	0.00287526218525436
7.91101085887471e-09	5.00199286241208e-07	2.49143966213169e-09	2.02544079249448e-07	2.74018986765746e-09	7.15886005879319e-07	1396870	0.000214742818116065	0.0110506572190326	0.698713597043729	0.00348021841699709	0.282927837094209	0.00382769022603215
7.61666049201174e-09	4.41731418684932e-07	1.93000768156487e-09	1.43915723778664e-07	2.92818195174632e-09	5.98121992588918e-07	1671900	0.000179420553657827	0.0127342926466283	0.738530641170602	0.00322677932842932	0.240612660229625	0.00489562662471572
6.89253703682417e-09	9.5387637752635e-07	2.70270648848209e-09	4.80964897941989e-07	7.49443695303909e-08	1.51938088852404e-06	658163	0.000455710745149496	0.00453641156663471	0.627805960132201	0.0017788209058675	0.316553210307397	0.0493255970878992
3.79207005462362e-09	3.94462680569217e-07	1.87994513617582e-09	2.51441465705089e-07	1.08714225908324e-09	6.52663303724189e-07	1532184	0.000195779887626757	0.0058101474879705	0.604389243762224	0.00288042107691453	0.385254486149793	0.00166570152309752
1.7735678425128e-09	2.68275622822614e-07	1.34465674498912e-09	2.61521130241688e-07	9.16957688134052e-09	5.42084554533144e-07	1844731	0.000162612187654121	0.0032717549830215	0.494896267711703	0.00248052952947013	0.482436048130749	0.0169153996450564
1.90191845046416e-08	1.78013292372449e-06	6.64467635414828e-09	7.99743461834762e-07	1.76670495004424e-10	2.60571691691305e-06	383772	0.000781410633109325	0.00729902177062784	0.683164357636128	0.00255003769251348	0.306918781792385	6.78011083466898e-05
2.82412554468492e-09	3.2191133939216e-07	1.01102388815492e-09	1.48174685220867e-07	1.77126553924329e-09	4.75692439585111e-07	2102199	0.000142697583538576	0.00593687288187314	0.676721580172527	0.00212537304363449	0.311492621892629	0.00372355200933644
8.17626267607091e-09	6.95405381049717e-07	2.84173558202057e-09	3.10768414914353e-07	1.50116320010509e-09	1.01869295742227e-06	981650	0.000305561349514094	0.00802622872426682	0.682644732137339	0.00278958989685311	0.305065832300178	0.00147361694136345
4.61688709435031e-10	1.63103177757936e-07	5.51023961895884e-10	2.50295484371891e-07	3.95579743328711e-09	4.18367172234445e-07	2390245	0.000125502301845715	0.00110354908337863	0.389856538902951	0.00131708221501447	0.598267505156046	0.00945532464260929
5.76408589062614e-09	6.72586566446829e-07	3.19518852975278e-09	4.79393891813395e-07	8.6981664973741e-09	1.16963789917798e-06	854965	0.000350830019729353	0.0049280943227619	0.575038280581985	0.00273177581882253	0.409865217389343	0.00743663188708846
2.93224580964588e-08	1.484358263726e-06	8.39711825534831e-09	5.46569500945224e-07	4.38927717868679e-09	2.07303661820172e-06	482384	0.000621718283149497	0.0141446889258979	0.716030894337808	0.00405063672374127	0.263656462286398	0.00211731772615494
1.42460543609354e-09	4.76731575869512e-07	2.2083572075406e-09	9.50302508472366e-07	9.61005732805719e-09	1.44027710431357e-06	694311	0.000431990107851887	0.000989118990940634	0.330999898867879	0.00153328633839048	0.659805328867792	0.00667236693499846
5.90321313002716e-09	5.40103983147682e-07	1.95019348098418e-09	2.2942059944492e-07	1.02910748776293e-08	7.87669064081243e-07	1269569	0.000236272895457024	0.00749453469638651	0.685699118801464	0.00247590462786416	0.291265215185926	0.0130652266883593
2.22830407236116e-09	2.71029789418451e-07	1.11865438809878e-09	1.74943247762326e-07	2.83820783656458e-09	4.52158203477802e-07	2211615	0.000135638292000029	0.00492815137538593	0.599413628534901	0.00247403315807296	0.386907163060937	0.00627702387070351
1.00117029804928e-08	6.51393977294394e-07	3.06496792042953e-09	2.56403794110804e-07	2.12909387930104e-10	9.2108735169405e-07	1085673	0.000276288158168159	0.0108694392145104	0.707201088036178	0.00332755402057414	0.278370768678161	0.000231150050577205
1.31038333822437e-09	2.01002694708192e-07	1.08269195343176e-09	2.1353357733349e-07	8.54205047249278e-09	4.2547139780583e-07	2350334	0.000127633300656682	0.00307983884458992	0.472423518348751	0.00254468798376397	0.501875281005232	0.020076673817663
5.59219095224929e-11	4.912196809704e-08	2.38323256729824e-10	2.69167881721572e-07	1.71452566005379e-09	3.20298620644918e-07	3122087	9.60849851210366e-05	0.000174593038864466	0.153363033528316	0.000744065822856067	0.840365410190044	0.00535289741991898
1.89085282245859e-08	1.3380723568582e-06	3.64436010384072e-09	3.31610717287719e-07	2.13507161906783e-08	1.71358667866502e-06	583571	0.000513944329393001	0.0110344743338672	0.780860620310512	0.00212674395127761	0.193518496272428	0.012459665131916
2.09144797216132e-10	9.27639722859472e-08	4.07203178744966e-10	2.32223215888043e-07	2.80746258786959e-10	3.25884282408738e-07	3068574	9.77605217893363e-05	0.000641776263863544	0.284653103243558	0.00124953304202083	0.712594096811268	0.000861490639290283
6.70854369009176e-09	9.30784287092198e-07	3.47856763364077e-09	6.20613854281066e-07	2.82675923237751e-08	1.58985284502077e-06	628989	0.00047684250711888	0.00421960039327043	0.585453106560964	0.00218798088422789	0.39035930666461	0.0177800054969275
4.62469833650238e-09	6.31401730197659e-07	2.97840351310134e-09	5.22862474088843e-07	1.60602379245954e-08	1.1779275440607e-06	848949	0.000353316040525242	0.00392613141599485	0.536027647355126	0.00252851164582994	0.443883392255491	0.0136343173275587
1.92920172064424e-08	1.19624649422797e-06	4.55948875403849e-09	3.63526168615061e-07	3.07064497922323e-09	1.58669481378274e-06	630241	0.0004758955475338	0.0121586186825994	0.753923491673914	0.00287357638938045	0.229109067135854	0.00193524611825175
1.04602603629334e-08	6.35160754373738e-07	2.65497213454274e-09	2.07282293522237e-07	1.97207264620699e-08	8.75279006855521e-07	1142493	0.000262549344845819	0.0119507725890883	0.725666615329415	0.0030332866591658	0.236818536602298	0.022530788820033
2.05766610382431e-09	2.6359986314146e-07	1.05083524258326e-09	1.73086791389939e-07	3.75752868295089e-09	4.43552684560758e-07	2254524	0.000133056982023261	0.0046390568143263	0.594292115270362	0.00236913286552168	0.390228257915615	0.00847143713417473
8.82307729231079e-10	2.60044791664084e-07	1.05548877812055e-09	3.99999298814219e-07	2.15878593327176e-08	6.83569746318372e-07	1462909	0.000205049968377558	0.00129073548673429	0.380421739061237	0.00154408351716162	0.585162378774908	0.0315810631599589
7.56462210462034e-09	5.9392165536926e-07	2.52951155800627e-09	2.55354289275728e-07	2.22656598443197e-08	8.81635738151935e-07	1134255	0.000264455863436042	0.0085802126402874	0.673658779547918	0.00286911186620971	0.289636953478084	0.0252549424675008
9.46405057385285e-10	1.80941641549527e-07	8.80303479649201e-10	2.16398010660094e-07	9.4338652568652e-10	4.00109747272341e-07	2499314	0.000120025744511754	0.00236536366293796	0.452230026344161	0.00220015504658528	0.54084663554272	0.00235781940359576
1.92863674925544e-08	1.56511631078211e-06	7.22800802951429e-09	7.54247636403256e-07	1.19418376376855e-08	2.35782016034512e-06	424121	0.000707096771167093	0.0081797449258095	0.663798001690265	0.00306554679236278	0.319891927759602	0.00506477883196042
1.19335362322538e-10	7.0173099304573e-08	3.30008454542731e-10	2.49510485876687e-07	2.51978057857419e-08	3.45330734783867e-07	2895775	0.000103593872106789	0.000345568321328905	0.203205484587094	0.000955630128749688	0.722526148831927	0.0729671681309006
5.67442189645987e-08	3.77761609031104e-06	1.73143286811518e-08	1.48236310788901e-06	6.0152107085359e-08	5.39418985293116e-06	185385	0.00161695264165518	0.0105195071941645	0.700312038193894	0.00320981076921928	0.274807366500737	0.0111512773419854
2.20071286227988e-09	4.06883896934691e-07	1.53692440588022e-09	3.65373090873917e-07	4.60787243773546e-09	7.80602497514504e-07	1281062	0.000234153422472017	0.00281924906631367	0.521243396261528	0.00196889506602132	0.468065490486249	0.00590296911988786
2.73869421689969e-10	1.1010270047037e-07	3.74455760062411e-10	1.93561295191829e-07	1.35003652827376e-08	3.17812686126689e-07	3146507	9.53392759222016e-05	0.000861732188943514	0.346438972629557	0.00117822785687398	0.609042066730685	0.0424790005939411
8.01315326473694e-09	5.6547154431644e-07	3.0310624931162e-09	2.75019729876258e-07	1.97793943109518e-09	8.53513429381646e-07	1171628	0.000256021359017145	0.00938843255289177	0.662522140660532	0.00355127686193777	0.322220741243058	0.00231740868158122
3.24021074297584e-08	2.00813774086984e-06	1.0521847697192e-08	8.38514060721162e-07	1.68469533437249e-08	2.90642271006168e-06	344066	0.000871548061288308	0.0111484497136588	0.69093106584872	0.00362020557462843	0.288503822179179	0.0057964566838137
6.96585840238421e-09	5.7477060757134e-07	2.2167731075018e-09	2.35183088426354e-07	1.14602311904401e-08	8.3059655869802e-07	1203954	0.000249148028550139	0.00838657267410711	0.69199733800042	0.00266889271847772	0.283149606103605	0.0137975905033899
9.43002809202332e-10	2.89944025349606e-07	8.28332584894618e-10	3.2748310656674e-07	7.60847676668236e-09	6.26806944077126e-07	1595388	0.000188024463353642	0.00150445494918815	0.46257309062921	0.00132151150002687	0.522462473750841	0.0121384691707343
9.43459945293651e-09	6.7989018594507e-07	2.64466608916472e-09	2.45048340665886e-07	3.13182646753834e-09	9.40149618620595e-07	1063660	0.00028200524721167	0.0100352106367698	0.723172325424774	0.00281302681699219	0.260648237059783	0.00333120006168105
5.04529791055635e-12	1.2672756205703e-08	5.36199066847527e-11	1.73168349501968e-07	2.35796881878203e-09	1.88257739731048e-07	5311867	5.64757324229559e-05	2.6799949461649e-05	0.0673159904278454	0.00028482179145121	0.919847172017269	0.0125252158139724
5.96952564139409e-09	4.72832836845775e-07	1.64505612746767e-09	1.67536398078605e-07	1.00108181148918e-09	6.48984898504732e-07	1540868	0.000194676580768327	0.0091982504602926	0.728572942044087	0.00253481418636688	0.258151458477094	0.00154253483215971
3.03062657450687e-10	1.92868803518642e-07	1.45826263063943e-09	1.19333526051855e-06	4.1557167821657e-08	1.42952255714694e-06	699534	0.000428765127604258	0.000212002710929965	0.134918335184281	0.00102010466595913	0.834778894920151	0.0290706625186785
7.43001765187619e-11	6.03060140929947e-08	2.12458921030797e-10	2.21723304982217e-07	2.93673887951953e-09	2.8525281705228e-07	3505662	8.55721957997435e-05	0.00026047131553882	0.211412510194218	0.000744809194967067	0.777286995001279	0.0102952142939969
4.45276116631063e-09	4.18371005247493e-07	2.5193597110536e-09	3.04357315195241e-07	1.8690641369919e-09	7.3156950545709e-07	1366924	0.000219446849918814	0.00608658662382121	0.571881416771318	0.00344377354750385	0.416033354212975	0.0025548688443815
9.60324686353318e-11	6.55545283980704e-08	2.40380365014209e-10	2.10982958037306e-07	2.6460261039219e-09	2.79519925372948e-07	3577562	8.38524735270463e-05	0.000343562157535642	0.234525421794545	0.000859975777016547	0.754804716536051	0.00946632373485164
3.36448465838292e-09	3.23398719911526e-07	1.2831355170568e-09	1.58580635911023e-07	1.03383989666746e-09	4.87660815894656e-07	2050606	0.000146287579356197	0.00689923108177243	0.663163226100548	0.00263120487690359	0.325186340059111	0.00211999788166452
2.46279661909406e-10	1.00232011931129e-07	2.99260292635484e-10	1.56599039828058e-07	1.7296722288452e-08	2.74673314002184e-07	3640689	8.23986105532581e-05	0.000896627554824811	0.364913542093616	0.00108951353254909	0.570128337355747	0.0629719794632632
1.18996390057029e-08	1.12532861458841e-06	4.70783533273365e-09	5.72475936719603e-07	1.67067562964235e-08	1.73111878194287e-06	577661	0.000519201252462076	0.00687395869643774	0.650058578490742	0.0027195333918392	0.330697086006485	0.00965084341449589
1.10736906438729e-09	4.27075578275718e-07	1.61165305230121e-09	7.99280862604742e-07	1.68859995696654e-09	1.23076406295411e-06	812503	0.00036916128930875	0.000899741142692577	0.347000364351425	0.00130947360327768	0.649418427676776	0.00137199322582877
2.82694237003923e-10	8.96345970719296e-08	4.16764251716416e-10	1.69904893422458e-07	7.93925106635813e-10	2.61032874089744e-07	3830935	7.83068063047176e-05	0.0010829832755346	0.343384324233096	0.00159659680095746	0.650894620131426	0.00304147555898594
1.15906711086103e-08	6.22493813547636e-07	2.45556486763734e-09	1.69565210044077e-07	8.02048038460479e-09	8.14125739952565e-07	1228311	0.000244207997773027	0.0142369544897151	0.76461630310805	0.00301619853928265	0.208278895658005	0.00985164820494695
1.70406797278488e-09	3.17417015960727e-07	1.27836279764743e-09	3.06173354353643e-07	5.23857012421486e-09	6.31811371209018e-07	1582751	0.000189525509006971	0.00269711507332327	0.502392059442245	0.0020233298352975	0.484596144206392	0.00829135144274226
2.48070886521016e-10	9.8773994191755e-08	4.7441398113099e-10	2.42876627942655e-07	1.31017981035847e-09	3.4368328681242e-07	2909656	0.000103099688622654	0.000721800844090541	0.28739830530562	0.00138038129677781	0.706687340531677	0.00381217202183461
1.20155593593671e-10	6.40424890198372e-08	3.47178443740437e-10	2.37922839886025e-07	7.9344698135667e-09	3.10367132756763e-07	3221991	9.31058196563805e-05	0.000387140199177719	0.206344300863931	0.00111860569982622	0.766585165680178	0.0255647875568867
1.27210629239288e-09	2.29734984513745e-07	1.04381580435392e-09	2.42376188522127e-07	7.13545343477976e-10	4.75140640476097e-07	2104640	0.000142532067359258	0.00267732579372334	0.483509438981156	0.00219685649981025	0.510114622649966	0.00150175607534433
2.78582488799142e-09	4.08635447405018e-07	1.53068422973203e-09	2.88694256639163e-07	6.41259738068937e-09	7.08058810542594e-07	1412312	0.000212395159323364	0.00393445409690844	0.577120772061117	0.0021618038034991	0.407726381397519	0.00905658864095669
1.56229595308396e-08	1.10327076924644e-06	5.47999782776739e-09	4.97596399840814e-07	2.06497974731987e-09	1.62403510619318e-06	615750	0.000487092259513378	0.00961984101899164	0.679339236596037	0.00337430995602846	0.306395100662082	0.00127151176686093
6.44145427215764e-09	1.00934208230134e-06	4.25441622517646e-09	8.57249195153803e-07	1.76292878322158e-09	1.8790500767357e-06	532184	0.000563556694893275	0.00342803757702285	0.537155499365284	0.00226413137033967	0.456214129557965	0.000938202129388777
1.37048214562816e-09	2.26207982468472e-07	9.03874107988323e-10	1.91824055578877e-07	1.15567993254203e-08	4.31863193626386e-07	2315548	0.000129550593664041	0.00317341733644889	0.523795465339353	0.00209296397870452	0.444177828557505	0.026760324787989
7.90780401035683e-10	2.60419707968183e-07	9.37800476429658e-10	3.97109166599847e-07	6.39229916838639e-11	6.59321378437179e-07	1516711	0.000197776918295145	0.00119938534817437	0.394981440743615	0.00142237231659706	0.602299848885734	9.69527058797693e-05
7.44521415535303e-10	1.65699801369705e-07	6.60194645019279e-10	1.88919660558467e-07	1.11186322538791e-08	3.67142810242605e-07	2723736	0.000110136797800808	0.00202787960097415	0.451322473835758	0.00179819576088941	0.514567234569104	0.0302842162332744
2.66373980507817e-09	3.2991354126544e-07	1.65790337326767e-09	2.64015625875443e-07	6.67918112609645e-09	6.04929991445324e-07	1653084	0.00018146258600138	0.00440338525572827	0.545374747377289	0.00274065329329521	0.436439967614509	0.0110412464591783
2.87202075903418e-08	2.09184882696704e-06	1.04590884591271e-08	9.79595152040572e-07	2.44922629467036e-08	3.13511553800379e-06	318968	0.000940093970260403	0.00916081313182759	0.667231813823034	0.00333610941362202	0.312459027479513	0.00781223615200429
1.46312673521596e-09	2.24017658031704e-07	8.42155479662127e-10	1.65787528337714e-07	3.04670461877098e-09	3.95157173203067e-07	2530639	0.000118540148953516	0.00370264500921529	0.566907735005442	0.00213119117346594	0.419548320466696	0.00771010834518069
2.02436638714148e-10	7.13757496022806e-08	3.96090075834473e-10	1.79560506871587e-07	1.68045894566557e-09	2.53215242134082e-07	3949209	7.5961697009852e-05	0.000799464664954703	0.281877777185648	0.00156424262811453	0.709122031352705	0.00663648416857835
9.8499184225585e-09	1.15333731453316e-06	4.6257101316673e-09	6.96473859303897e-07	5.80484704313926e-09	1.87009164943442e-06	534733	0.00056087067262911	0.00526707791328701	0.616727696143644	0.0024735205534265	0.372427661240311	0.00310404414933078
4.93002179264573e-09	4.35079739937678e-07	1.73042166468557e-09	1.96350946030438e-07	9.07019076652589e-09	6.47161320191973e-07	1545210	0.000194129613299232	0.00761791788048039	0.672289468425919	0.0026738644765918	0.303403401754902	0.0140153474621062
2.55555818822237e-10	9.76095827815574e-08	4.13782112855004e-10	2.03207126882497e-07	1.22667396433277e-08	3.13752787239059e-07	3187223	9.41214212175634e-05	0.000814513302243654	0.311103476212899	0.00131881573545904	0.647666363925131	0.0390968308242669
1.84018358383128e-09	2.89039457674041e-07	2.00126346180006e-09	4.04170145178728e-07	4.92171639897066e-10	6.97543221538298e-07	1433603	0.000209241145456951	0.00263809256116504	0.414367810838474	0.00286901714475363	0.579419500754962	0.000705578700645496
5.10942788564602e-09	4.51317119618929e-07	2.35563127482987e-09	2.67533688523319e-07	1.56879162782947e-08	7.42003783581019e-07	1347702	0.000222576443836386	0.00688598629644067	0.608240994999792	0.00317468903387695	0.360555693169329	0.0211426365005614
2.39499672324428e-09	3.16892173356238e-07	6.16574603968946e-10	1.04895011098108e-07	1.66007685498132e-09	4.26458832636541e-07	2344892	0.000127929493417001	0.00561600919000186	0.743077992773845	0.00144580099363175	0.245967495736001	0.00389270130652014
1.52752388060373e-09	2.85927899376504e-07	1.8167833053959e-09	4.37259362947326e-07	3.08117407349856e-09	7.29612743583328e-07	1370590	0.000218859949584371	0.00209360910159222	0.391889946949437	0.00249006520427971	0.599303352076645	0.00422302666804594
1.6495650271184e-10	1.41029201711772e-07	6.02988559061743e-10	6.62895639299489e-07	3.88752445958481e-08	8.43568030668882e-07	1185441	0.000253038496291103	0.000195546176140699	0.167181776198829	0.00071480726762917	0.785823567512232	0.0460843028451696
3.83411409706528e-09	4.73918788772869e-07	2.06937631272983e-09	3.28888043445799e-07	1.47488869796342e-08	8.23459209608098e-07	1214389	0.000247007353243234	0.00465610688705518	0.575521875574648	0.00251302831832398	0.399398099636683	0.0179108895832903
3.82789818153903e-09	4.1437771390123e-07	9.13223428492245e-10	1.27109181303001e-07	7.65678704752638e-09	5.53884803861788e-07	1805430	0.000166151682477134	0.00691100054533039	0.748129775383095	0.00164876057643228	0.22948667379349	0.0138237897016525
3.00442602655136e-09	4.12703800505341e-07	1.48187865706095e-09	2.61733020552154e-07	1.38993278414074e-08	6.92822453582515e-07	1443371	0.000207825209442514	0.00433650210240124	0.595684793948711	0.00213890102637163	0.377777912939685	0.0200618899828309
5.66985472051309e-09	6.95793516705282e-07	2.94365366895506e-09	4.64490045612896e-07	3.08264388611352e-08	1.19972350956878e-06	833525	0.000359852506312208	0.00472596783783209	0.579961558772298	0.00245361005721485	0.387164244018064	0.0256946193145912
1.78700793566177e-09	3.38102010041019e-07	1.45448679960475e-09	3.53836880924687e-07	5.77467874385566e-09	7.00955064444827e-07	1426625	0.000210264484351574	0.00254939014825027	0.482344771000126	0.00207500719144777	0.504792530752215	0.00823830090796096
1.1534159114395e-10	6.71067499257877e-08	1.872843240158e-10	1.40101577711978e-07	5.73426164028324e-09	2.13245215193209e-07	4689437	6.39715250994044e-05	0.000540887123959364	0.314692875359413	0.000878258036627517	0.656997520835534	0.026890458644466
2.37501741720465e-09	2.91687361270686e-07	9.55576605517319e-10	1.50895491885498e-07	2.5723129331247e-10	4.46170678472218e-07	2241295	0.000133842275738538	0.00532311407225863	0.653757351938689	0.0021417288307457	0.338201274010645	0.000576531147661436
1.29915236691756e-08	6.41806610101455e-07	2.43847513802188e-09	1.54889000175573e-07	5.6039344481049e-09	8.1772954353233e-07	1222898	0.000245288875120653	0.0158873111188528	0.784864158544469	0.00298200689617798	0.189413482001032	0.00685304143946873
1.48518330416416e-09	2.45625631281473e-07	1.49965483364398e-09	3.18894388142344e-07	2.09183634640267e-09	5.69596693908028e-07	1755628	0.000170864457854636	0.00260742964284826	0.431227276963679	0.00263283626763136	0.559859970314075	0.00367248681176587
8.50821853412527e-10	1.74388101963602e-07	4.77913068584666e-10	1.25946772909157e-07	1.22900477623785e-08	3.13953657557135e-07	3185183	9.41816766655279e-05	0.00271002370232839	0.555458099518608	0.00152224080554848	0.401163579010818	0.0391460569626964
5.36785813112412e-09	4.46569652353088e-07	1.80345755099759e-09	1.92909929000985e-07	2.99701847017592e-09	6.49647915506371e-07	1539295	0.000194875447260046	0.00826271893282398	0.68740257867988	0.00277605377921035	0.296945352084475	0.00461329652360984
2.46563116830187e-09	3.31174938970704e-07	1.38810945582308e-09	2.39726875089214e-07	3.04726891230376e-09	5.77802823596347e-07	1730694	0.00017332587449348	0.00426725358134346	0.573162548617212	0.00240239299486845	0.414893914150699	0.00527389065587638
3.47422712963428e-09	6.65226661846889e-07	2.93360013795174e-09	7.22290270933085e-07	1.02095869867403e-08	1.4041343470343e-06	712183	0.000421151890472315	0.00247428398640932	0.473762829925731	0.0020892588691017	0.514402537377316	0.0072710898414416
7.8444871254732e-09	4.58772201569652e-07	2.26734514865781e-09	1.70492864073153e-07	6.95205493750372e-09	6.4632895285444e-07	1547200	0.00019387995134601	0.0121369885889049	0.709812239639792	0.00350803586725357	0.263786518181169	0.0107562177228805
2.90767886184758e-09	3.62921200766379e-07	1.38258066709082e-09	2.21881130495698e-07	4.25732104476651e-09	5.93349911835781e-07	1685346	0.000177989184421135	0.00490044542663103	0.611647854877953	0.00233012702877668	0.373946512959299	0.00717505970733975
1.30946671183352e-09	2.17800543471285e-07	8.57842634380581e-10	1.83456129889393e-07	1.92583741783001e-08	4.22682356885192e-07	2365843	0.000126796694488895	0.00309799235880857	0.515281842081814	0.00202952079831803	0.434028359360225	0.0455622854008336
2.16904959187296e-08	8.99333101861473e-07	4.06879117421785e-09	2.16908731571047e-07	1.58031744896381e-09	1.14358143797443e-06	874446	0.00034301578419782	0.0189671633330713	0.786418065209608	0.0035579374053366	0.189674932075888	0.00138190197609621
1.47006298381135e-09	1.92593222580438e-07	8.98202664869029e-10	1.51298536839874e-07	1.12071682706953e-08	3.57467193339688e-07	2797460	0.000107234427132008	0.00411244167633142	0.538771742327202	0.00251268558794849	0.423251530934478	0.0313515994740404
4.35973982239124e-09	4.72342297528476e-07	2.43835070192926e-09	3.39671376205802e-07	1.75948178092646e-09	8.20571246039525e-07	1218663	0.000246141177101755	0.00531305458658643	0.575626187010853	0.00297152832700138	0.413945014336319	0.0021442157392409
1.62466828047705e-09	2.69617985747375e-07	1.67975100406301e-09	3.58420448426105e-07	1.23048994068055e-09	6.325733433987e-07	1580844	0.000189754057460467	0.00256834768241736	0.426224071186381	0.00265542489514025	0.566606943157575	0.00194521307848566
1.14765574492698e-08	1.00187215950275e-06	4.10073458990911e-09	4.6030377389711e-07	2.25683663089857e-09	1.48001006206993e-06	675671	0.000443904792279737	0.00775437798930822	0.676936046030345	0.0027707477773319	0.311013948954733	0.00152487924828171
6.09867329714282e-11	4.15103285771216e-08	1.98899831372305e-10	1.74065162042754e-07	4.4751571682835e-09	2.20310534352503e-07	4539048	6.60909834876433e-05	0.000276821683314733	0.188417356887274	0.000902815800237948	0.790090054269692	0.0203129513594803
8.18518379344601e-10	3.23357660015709e-07	1.11174588041904e-09	5.64754748440763e-07	9.23520655122973e-09	8.99277879267465e-07	1112003	0.000269747096800499	0.000910195166828023	0.359574796034247	0.00123626512566355	0.628009163197477	0.0102695804757841
1.77627926631196e-10	1.08558829918802e-07	3.27747916747631e-10	2.57553214199469e-07	1.26991647538767e-08	3.79316584715526e-07	2636320	0.0001137885225857	0.000468284103012292	0.286195843506861	0.000864048475479738	0.678992758496507	0.0334790654181404
1.71938182975799e-09	4.27652546339035e-07	1.43146514888566e-09	4.57814865828366e-07	5.37910549413669e-08	9.42409314087412e-07	1061110	0.000282682965100478	0.00182445334957557	0.453786417373385	0.00151894206422591	0.485791957894319	0.0570782293184951
1.42227886038132e-09	3.85577207623552e-07	1.78473932657935e-09	6.22144056607817e-07	2.36524686025962e-09	1.01329352927859e-06	986881	0.000303942013074709	0.00140361979948091	0.380518770210703	0.0017613250997961	0.613982068010195	0.00233421687982509
1.5963794563912e-08	6.82443457840172e-07	3.24766172921574e-09	1.78508279853526e-07	3.49492230053992e-09	8.83658116287366e-07	1131659	0.000265062416753725	0.0180655779307305	0.772293543466127	0.00367524687359925	0.202010570109985	0.00395506161955895
1.43482840701476e-09	3.53968291488293e-07	1.35876879881682e-09	4.31014749398285e-07	5.06514438071621e-09	7.92841782473126e-07	1261286	0.000237824344327286	0.00180972854702369	0.446455143148679	0.00171379565110505	0.543632738493944	0.00638859415924878
5.2572288636268e-08	2.66656315616302e-06	7.99348998804211e-09	5.21355877962013e-07	4.15217174017049e-09	3.25263698448951e-06	307443	0.000975316751442468	0.0161629744994488	0.819815789120877	0.00245754138139601	0.160287139465039	0.0012765555332398
1.04148141964288e-09	2.92722460595711e-07	1.72693679194645e-09	6.24109510817755e-07	6.20973104858089e-09	9.25810120673637e-07	1080135	0.000277704597717698	0.00112494062917035	0.31617980194764	0.00186532503089283	0.674122583973959	0.0067073484183372
4.28631935796368e-10	1.05454972925526e-07	3.57520644823325e-10	1.13093940998849e-07	6.18633258224651e-09	2.25521399087242e-07	4434169	6.76541387203411e-05	0.00190062644844871	0.467605173399672	0.00158530696541582	0.50147764893521	0.0274312442512533
1.1789798285044e-08	5.89068262708468e-07	1.50709616343962e-09	9.68182882143783e-08	6.73058307747255e-09	7.05914028448802e-07	1416603	0.000211751860695664	0.0167014647816977	0.834475926201531	0.00213495709491899	0.137153087079357	0.00953456484249583
2.92858117299197e-09	3.8622680639672e-07	1.60952431139431e-09	2.72928647037424e-07	3.14339037482842e-08	6.95127462666813e-07	1438585	0.000208516568692696	0.00421301319581972	0.555620123128188	0.00231543766839462	0.39263108091047	0.0452203450971279
2.63759044628934e-10	1.41309121279158e-07	5.00470874007198e-10	3.44761506287061e-07	9.73226078736803e-09	4.96567118272223e-07	2013826	0.000148959076972877	0.000531164942106252	0.284572046918521	0.0010078614865772	0.694289842401646	0.0195990842511499
2.04411271114503e-08	8.99774220160298e-07	4.23898181055621e-09	2.39911901393048e-07	6.57968265455778e-11	1.1644320273019e-06	858788	0.000349268803041314	0.0175545902484445	0.77271510836503	0.00364038579424713	0.206033410081435	5.6505510843802e-05
6.81220032073106e-09	5.13082460100641e-07	1.13649820213247e-09	1.10060050164812e-07	5.01841390583774e-09	6.36109622694154e-07	1572056	0.00019081474002991	0.0107091609334236	0.80659440102093	0.00178663890874499	0.173020571043507	0.00788922809339519
2.60189819063665e-08	1.08113277458084e-06	5.02055858389224e-09	2.68228294416949e-07	3.2648212657489e-10	1.38072709161462e-06	724256	0.000414132636867737	0.018844406012154	0.783016992385195	0.00363617011238709	0.194265974822934	0.000236456667329604
1.40076948940447e-09	1.95735818962331e-07	9.4079394115241e-10	1.69026346132467e-07	3.45137524622451e-09	3.7055510377158e-07	2698654	0.000111160372967989	0.00378019213646546	0.528223243911891	0.00253887729942681	0.456143619159701	0.00931406749251531
4.38774310750952e-09	3.68432926714668e-07	7.85939509065031e-10	8.48524161410058e-08	1.5703156410485e-10	4.58616057036353e-07	2180473	0.000137575384298261	0.00956735604911825	0.80335810546089	0.00171371999956541	0.185018415380689	0.000342403109737612
6.90660038729995e-09	5.70248331646541e-07	2.39611353644066e-09	2.54373506614978e-07	9.83664110225998e-09	8.4376119328752e-07	1185169	0.000253096430450017	0.0081854918693167	0.675840908758438	0.00283980059227986	0.301475712131143	0.0116580866488227
4.92086221696774e-08	3.04565433199662e-06	1.31817150487062e-08	1.04914890819629e-06	2.29491642669512e-08	4.18014274167825e-06	239226	0.0012532594571657	0.0117719956495842	0.728600557495281	0.00315341266155278	0.250983990985695	0.00549004320788757
6.1840726655325e-10	1.36672213423522e-07	5.29586155712945e-10	1.50487266310121e-07	2.66697254242658e-09	2.90974445698336e-07	3436728	8.72885365234e-05	0.00212529751562574	0.469705211038412	0.00182004352458493	0.517183788937043	0.00916565898433408
2.87168818641093e-09	3.41711787757554e-07	1.3377249075206e-09	2.0466873750819e-07	2.03523254685753e-09	5.52625170906533e-07	1809545	0.000165773855088203	0.00519644840226907	0.618342785937538	0.00242067313967292	0.370357248064632	0.00368284445588844
3.21777874584794e-10	1.1352398098418e-07	5.09851405431469e-10	2.31279307216922e-07	3.07452290666852e-09	3.48709440387787e-07	2867717	0.000104607378642818	0.000922767890157938	0.325554653346735	0.00146210955706987	0.663243607513823	0.00881686169221417
1.05152444194657e-09	2.98728329043146e-07	1.39620042212057e-09	5.10018405904342e-07	2.63704809712704e-08	8.37564940782826e-07	1193937	0.000251238021879874	0.00125545422300481	0.356662886061039	0.00166697572228324	0.608929983897912	0.0314847000957601
1.0005727921528e-07	4.45133883420612e-06	1.70671955575425e-08	9.76413893238476e-07	1.78440292198711e-08	5.56272123143729e-06	179768	0.00166742930351138	0.0179871100945727	0.800208863433552	0.00306813784970718	0.175528100836754	0.00320778778541461
3.89792622693858e-09	3.38383707362926e-07	1.86477302728e-09	2.08141609015514e-07	6.7692992396316e-10	5.52964945556622e-07	1808433	0.0001658757706402	0.00704913802992497	0.611944229163215	0.00337231689325785	0.376410133568224	0.0012241823453777
7.39955211155005e-10	1.61845427844955e-07	7.49453630537153e-10	2.10765476135575e-07	9.64463412702132e-10	3.75064776234924e-07	2666206	0.000112513123899705	0.00197287310896806	0.431513269440108	0.00199819785280964	0.561944201349265	0.00257145824884935
2.75735261605591e-09	3.42449369814671e-07	1.68115349020702e-09	2.68456663049044e-07	3.31534592964821e-09	6.18659884899627e-07	1616397	0.00018558080062836	0.00445697657688485	0.553534143999383	0.00271741150709938	0.433932552605377	0.00535891531125555
8.44819189807939e-09	1.21865192705663e-06	2.8256470041619e-09	5.24148454172581e-07	3.6059608262029e-09	1.75768018095766e-06	568932	0.000527165517108519	0.00480644430631087	0.69332973100525	0.00160760019642616	0.298204679014474	0.0020515454775386
1.24987713423201e-09	2.49004138761259e-07	1.07351080823561e-09	2.74986582607173e-07	1.61003985030882e-09	5.27924149161208e-07	1894212	0.000158364745548645	0.00236753165434442	0.471666505798019	0.00203345652958148	0.520882750001274	0.00304975601678182
9.19115525852899e-09	6.67688197385347e-07	3.16396698564192e-09	2.95529540826616e-07	3.48290379381884e-09	9.79055764249953e-07	1021392	0.00029367374247713	0.00938777503196691	0.681971570737708	0.00323165145558978	0.301851591725236	0.00355741104949937
1.80663772334155e-08	9.23763459391294e-07	2.51570194223429e-09	1.65391726509707e-07	1.26698563401916e-09	1.11100425071067e-06	900087	0.000333245921601666	0.0162613034305306	0.831467079266704	0.0022643495203777	0.148866871034843	0.00114039674754504
6.17700367117662e-09	6.05439842468737e-07	3.28245278750124e-09	4.13677240623672e-07	5.30665920630816e-09	1.0338831987574e-06	967227	0.000310117023721745	0.00597456625526041	0.585597912023721	0.00317487777289191	0.400119898573517	0.00513274537460918
1.36103693238918e-10	6.33067575751282e-08	2.62707770364631e-10	1.571123215647e-07	1.22109431731985e-08	2.33028833776631e-07	4291314	6.99062147331286e-05	0.000584063744529488	0.271669203115915	0.00112736164923028	0.674218374689632	0.0524009968006933
8.16578098644386e-10	3.63182183603637e-07	1.86667197891099e-09	1.06760074477843e-06	1.45684101613447e-08	1.44803458862097e-06	690591	0.000434316348436936	0.000563921680504919	0.250810433989365	0.00128910731385823	0.737275720599435	0.0100608164168363
1.13359029859848e-08	1.1795191244611e-06	3.37232051375189e-09	4.51206341536508e-07	1.50680825973474e-08	1.66050177209469e-06	602228	0.000498026888637093	0.00682679366953327	0.710338973606248	0.00203090449551148	0.271728912982321	0.0090744152463862
6.31305088407105e-10	1.68166923249882e-07	5.95509945357158e-10	2.03964276679849e-07	2.604250341077e-09	3.75962265304572e-07	2659841	0.000112782340391693	0.00167917141337489	0.447297345422811	0.00158396200979034	0.542512628267666	0.00692689288635726
4.81371446715873e-09	3.88292177940728e-07	1.42705890528334e-09	1.4800561707751e-07	9.19667462384307e-10	5.43458235853065e-07	1840068	0.000163024225169672	0.00885756098553306	0.714483933307638	0.0026258851391649	0.272340370084164	0.00169225048349982
2.60242858932155e-09	2.71238900867415e-07	1.25997571075297e-09	1.68846470811645e-07	1.74035727953858e-09	4.45688133258674e-07	2243721	0.000133697531468413	0.00583912470429433	0.608584524977672	0.00282703445914207	0.378844438996198	0.00390487686269289
1.27814511539394e-09	2.03068715252437e-07	7.74166233310841e-10	1.5814500342821e-07	3.58373793432526e-09	3.66849767963677e-07	2725911	0.000110048894764847	0.00348411046431545	0.553547345496873	0.00211030863562518	0.431089282967376	0.00976895243581044
5.38915017168819e-09	4.30003596312179e-07	2.15631911871548e-09	2.21219836522922e-07	5.27137717284722e-09	6.64040279298352e-07	1505933	0.000199192308511509	0.00811569770644418	0.647556495769406	0.00324727156761321	0.333142195465418	0.00793833949111813
2.04303062252403e-08	1.24283791726943e-06	5.97488092982278e-09	4.67353970108631e-07	1.11353291881004e-09	1.73771060745193e-06	575470	0.000521177774832293	0.0117570245227415	0.715215705042997	0.00343836361716406	0.268948102235463	0.000640804581634485
9.5772294550849e-09	9.11656853645663e-07	3.22927212366223e-09	3.95255654185333e-07	1.46237621566835e-08	1.33434277156643e-06	749433	0.000400222987958498	0.00717748816808285	0.68322538486527	0.00242012187008837	0.296217480701252	0.0109595243953068
4.69413142854151e-08	2.36965217366645e-06	1.15344785049299e-08	7.48726689409009e-07	7.90323853400930e-09	3.18475789439981e-06	313996	0.000954972612876026	0.0147393666463496	0.744060381429096	0.00362177562232047	0.235096894092199	0.00248158221003443
3.07281407069468e-09	2.58309714649775e-07	9.40933707723277e-10	1.01699150729038e-07	1.44566576509149e-09	3.65468278922323e-07	2736216	0.000109634493429933	0.00840788174491001	0.706791066550203	0.00257459747395277	0.278270801036205	0.00395565319472982
6.69047803792514e-09	4.83890382937573e-07	1.88696006930013e-09	1.75473732425042e-07	5.59164543619287e-09	6.73533198906033e-07	1484708	0.000202039614965455	0.00993340498848752	0.718435830221166	0.00280158435005872	0.260527220796317	0.00830195964397143
2.34802610474877e-09	5.04959483705391e-07	2.36609938160287e-09	6.5430146777136e-07	2.88557006169838e-09	1.1668606470248e-06	857000	0.000349997135043689	0.00201225922798549	0.432750461670731	0.00202774803283993	0.560736596473335	0.00247293459510855
1.29755340833638e-10	1.39404563928806e-07	6.03994118990079e-10	8.34437017738631e-07	7.41050276500719e-09	9.81985833892268e-07	1018345	0.000294552505693546	0.000132135654461868	0.14196188897782	0.000615074167206716	0.8497444555093	0.00754644569121166
4.03921138634956e-10	2.07697492239022e-07	9.75342466438491e-10	6.44885049729259e-07	9.48127444171534e-10	8.54909933017526e-07	1169714	0.000256440203146302	0.000472472155293903	0.242946635917452	0.0011408716038611	0.754330982508351	0.00110903781504209
5.10678864597717e-09	4.18303724097214e-07	1.94704324887584e-09	2.05058931845619e-07	8.9498835565299e-10	6.31311476193338e-07	1584004	0.000189375568826589	0.00808917442269531	0.66259483610133	0.00308412459189884	0.324814199612015	0.0014176652720612
3.73969545143892e-09	4.33542155686402e-07	1.85666129459723e-09	2.76753990265887e-07	7.70457262167168e-10	7.16662959960492e-07	1395356	0.000214975854412436	0.00521820668902029	0.604945671686872	0.00259070357801049	0.386170355840832	0.00107506220526542
1.61175492430252e-07	4.33373021942661e-06	2.06750758502953e-08	7.14833101320864e-07	3.67520620838362e-09	5.2340890952364e-06	191055	0.0015689986705163	0.0307934178225853	0.827981744401481	0.00395008099291085	0.136572589482942	0.000702167300080631
7.68540472829440e-11	4.44859407645403e-08	2.09924349611227e-10	1.56233590599385e-07	2.15987773255084e-09	2.0316618749337e-07	4922079	6.09480050445255e-05	0.000378281682750245	0.218963309364615	0.00103326420700825	0.768994056181141	0.0106310885644853
1.32580931750112e-09	2.77241069268588e-07	1.07253559335095e-09	2.88375061564302e-07	1.06044177254522e-08	5.78618893469194e-07	1728253	0.00017357065312662	0.00229133430046163	0.47914278707069	0.00185361315618369	0.498385145765474	0.0183271197071908
9.54204064763933e-08	2.28356660874338e-06	1.15555470276211e-08	3.55574768170636e-07	1.79604799505982e-09	2.74791337841309e-06	363912	0.000824035442329119	0.0347246777231014	0.831018410799445	0.00420520789279552	0.129398099286514	0.000653604298144594
9.65408308409692e-09	9.69666935077621e-07	4.5706299560594e-09	5.90301772266139e-07	1.15839729632502e-08	1.58577739334717e-06	630606	0.000475620451946712	0.00608791821891195	0.611477335435401	0.00288226454433934	0.372247564344554	0.00730491745679347
2.1177911609903e-09	3.14521847747493e-07	1.63011487208506e-09	3.11279485197189e-07	1.940217105851e-09	6.31489456083609e-07	1583558	0.000189428952699466	0.00335364453133467	0.498063498475659	0.00258138098171069	0.492929030244926	0.0030724457663694
3.86102455911099e-10	1.51087637624405e-07	7.05320430564553e-10	3.54881037045416e-07	4.08329986726383e-10	5.07468427543023e-07	1970566	0.000152228978867908	0.000760840349774007	0.297728152972819	0.00138988041872764	0.699316485093704	0.000804641164975263
4.06574325565899e-09	6.23513541324026e-07	2.45930035131958e-09	4.84957009741832e-07	2.77204091870094e-08	1.14271600385985e-06	875108	0.00034275624266622	0.00355796474533112	0.545641733569787	0.00215215359110452	0.424389794230371	0.024258353863406
3.48435328761994e-09	3.12835480909601e-07	1.74699502303964e-09	2.01670340867442e-07	5.61173906609273e-09	5.25348909153795e-07	1903497	0.000157592295166653	0.00663245554888913	0.595481356216197	0.0033253995441879	0.38387886098837	0.0106819277023566
3.77220369512288e-10	1.3293002742325e-07	5.69261519711949e-10	2.57931529846905e-07	2.18197811160591e-09	3.93990017270985e-07	2538135	0.000118190043472133	0.000957436363807252	0.337394404924278	0.00144486280047145	0.654665140080188	0.00553815583125589
1.25483514150074e-09	2.21124908634084e-07	8.08406405238201e-10	1.83164808505711e-07	4.59677623203323e-09	4.10949734918567e-07	2433388	0.000123277346526729	0.00305350030642895	0.538082616546526	0.0019671661435635	0.445710978599381	0.0111857384040998
4.19503400182957e-09	6.54116020112481e-07	2.82798780739746e-09	5.67002912348532e-07	6.08626015085254e-09	1.23422821442109e-06	810223	0.000370200151826761	0.00339891273981062	0.529979798281706	0.00229130056690846	0.459398760880281	0.00493122753129352
2.91952837047658e-10	1.48243407011345e-07	5.92729706843095e-10	3.86986929223501e-07	2.73457598841415e-09	5.38849594767151e-07	1855805	0.000161641856525119	0.000541807658171882	0.27511091861432	0.00109999100416736	0.718172441775198	0.00507484094814216
3.56513057670918e-09	3.136321539174e-07	1.74785584085859e-09	1.9770019367146e-07	5.09254436308871e-09	5.21737878369517e-07	1916671	0.000156509155498252	0.00683318333690966	0.601129737594541	0.00335006506777083	0.378926280547797	0.00976073345298106
4.0288276532359e-10	1.07849820958519e-07	6.14060775893858e-10	2.11353281316445e-07	4.46616121731028e-09	3.24686207033491e-07	3079897	9.74011341174918e-05	0.00124083732722909	0.332166315113578	0.00189124379968046	0.650946288256229	0.0137553155032841
6.16379542707922e-10	1.19865100313326e-07	3.75766253563619e-10	9.39543416452829e-08	5.66550725724293e-10	2.15378138480605e-07	4642997	6.46113610838217e-05	0.00286184822218355	0.556533272870311	0.00174468149931316	0.436229704222017	0.00263049318617503
2.50174479953435e-09	5.65700959473649e-07	1.71589031851156e-09	4.98922572775514e-07	2.57384588020871e-08	1.0945796261693e-06	913593	0.000328320158696882	0.00228557588659832	0.516820289679093	0.00156762493791034	0.455812040391794	0.0235144691046041
1.73485809408292e-08	8.70787167571937e-07	5.22216345970909e-09	3.37024763333669e-07	5.95615426844702e-09	1.23633882957459e-06	808840	0.00037083310254149	0.0140322220137651	0.704327282086225	0.00422389343017397	0.272599028091381	0.00481757437845454
6.32495483191033e-10	1.51473177190448e-07	6.46917595567217e-10	1.99199109164565e-07	2.90359076249406e-09	3.54855290196265e-07	2818050	0.000106450939634462	0.0017824039845685	0.42685900809502	0.00182304622036047	0.561353077347081	0.00818246435297085
3.19578214818474e-10	1.72286887781088e-07	8.97590040953369e-10	6.22210792859099e-07	7.1695387204136e-09	8.02884387616373e-07	1245509	0.000240836407244371	0.00039803764993768	0.214584927093399	0.00111795677534366	0.774969351074739	0.00892972740658059
3.34760911089843e-09	5.95521134556969e-07	2.65010433417148e-09	6.06199490119807e-07	1.11735448112573e-08	1.2188918829331e-06	820417	0.000365600939429722	0.00274643646230775	0.488575847370421	0.00217419146954556	0.497336555118464	0.00916696957926216
1.17185840654035e-10	6.06558435775833e-08	3.23811903634687e-10	2.15500513920551e-07	3.72937414822918e-09	2.80326729390652e-07	3567266	8.40944944618949e-05	0.000418033060595978	0.216375526191995	0.00115512318193331	0.768747648106856	0.0133036694586198
1.57236427286949e-09	2.62205258612827e-07	1.08298578421131e-09	2.32206472460856e-07	2.55312319554127e-09	4.99620204326305e-07	2001520	0.000149874866380628	0.00314711907015387	0.52480915772089	0.00216761807235483	0.464765977136505	0.00511012800009547
8.30921996574448e-09	5.49594292562548e-07	2.87194431728683e-09	2.44240737940574e-07	1.93422345610742e-09	8.06950418242261e-07	1239234	0.000242055922894724	0.0102970638318077	0.681075664796979	0.00355900963970332	0.302671307206942	0.0023969545245675
2.68495515818788e-09	3.46148216035022e-07	1.86665760865846e-09	3.09423582507994e-07	2.10045880160275e-09	6.62223870111465e-07	1510063	0.000198647493779069	0.00405445239800243	0.522705736923616	0.0028187712538122	0.467249213556605	0.00317182586796396
1.5544381579521e-08	9.02271670886334e-07	5.10926919981507e-09	3.81320089929399e-07	1.48042202196556e-10	1.30439345379727e-06	766640	0.000391241736342085	0.0119169423414915	0.691717417210045	0.00391696936606152	0.292335176030916	0.000113495051485873
1.23185704799191e-09	3.10723958516943e-07	1.26012441527646e-09	4.08701425779938e-07	8.11707650083614e-09	7.30034442260985e-07	1369798	0.00021898643158591	0.00168739579488433	0.425629176555837	0.00172611638893876	0.559838552978612	0.0111187582817282
1.02457737728624e-09	1.96485738190487e-07	1.12841740861921e-09	2.78238188584322e-07	3.1006843120481e-09	4.79977605872763e-07	2083431	0.000143982949784016	0.00213463579289957	0.40936438655968	0.0023509792848926	0.579689937988648	0.00646006037387933
3.14816478099297e-09	4.0914312869965e-07	2.82047534252963e-09	4.71310837050735e-07	2.02288908011073e-09	8.88445494954018e-07	1125561	0.000266498249909874	0.00354345291734065	0.460515733405599	0.00317461831766686	0.530489309392162	0.00227688596723137
1.6014845509104e-08	1.32238361912458e-06	4.44061956636666e-09	4.71487161054116e-07	2.91312285478354e-08	1.84345747380201e-06	542459	0.000552884854701174	0.00868739623055932	0.717338825504479	0.00240885381381117	0.255762428889507	0.0158024955616439
1.05591971616234e-08	1.0673122962701e-06	5.60969100903731e-09	7.2910555684361e-07	4.64320038692809e-09	1.8172299416713e-06	550288	0.000545020899951676	0.00581060047464999	0.587329248652208	0.00308694617032234	0.401218106814295	0.00255509788852464
3.75309445679951e-09	7.27789980167816e-07	2.3711396986817e-09	5.91260829993167e-07	3.78355018569687e-08	1.36301054617343e-06	733670	0.000408819852906639	0.00275353295492547	0.53395770282999	0.00173963415421732	0.433790355953661	0.0277587741072067
6.89653375830051e-09	4.4301171172906e-07	2.06270671255827e-09	1.70364280928571e-07	2.45337922828275e-10	6.22580571051318e-07	1606218	0.000186756788252529	0.011077335334533	0.711573300433982	0.00331315625393689	0.273642141836978	0.000394066140570346
1.34137905708578e-08	1.08391192132584e-06	5.41241309341755e-09	5.62361580496181e-07	2.41213054835133e-08	1.68922101096981e-06	591989	0.000506638346729593	0.0079408144249619	0.641663769445745	0.00320408819110661	0.332911784097049	0.0142795438411371
7.17860178539896e-10	1.74122290066436e-07	6.04845133774805e-10	1.88634614371861e-07	2.73408998896117e-09	3.66813699739573e-07	2726180	0.000110038075470498	0.00195701572501124	0.474688623107745	0.00164891642325308	0.514251824579579	0.00745362016441126
2.62310338996558e-08	1.88569009490858e-06	1.01472639343707e-08	9.38008263369296e-07	5.12006701448059e-08	2.9112773262567e-06	343492	0.000873003179993614	0.00901014604932311	0.647719156777544	0.00348550234045134	0.32219818253295	0.0175870122997314
2.27021850106808e-08	1.10513081889503e-06	4.18730090522153e-09	2.62088460836765e-07	1.06240658661385e-09	1.39517117223431e-06	716758	0.000418464063129065	0.0162719711118487	0.79211127701643	0.00300128112489289	0.187853982402059	0.000761488344768799
9.59943360459553e-09	8.03857493121443e-07	5.1130049368171e-09	5.50532655564215e-07	4.37571853735126e-10	1.36954015908081e-06	730172	0.000410777936699303	0.00700923849581627	0.586954305641514	0.00373337349979485	0.401983579608002	0.00031950275487271
1.88664196875329e-09	5.22452671624536e-07	2.19991544301772e-09	7.83376068874074e-07	3.72999817947275e-08	1.34721527970511e-06	742272	0.000404083192535487	0.001400401255222	0.387801919630021	0.00163293534163245	0.581478016672693	0.027686727100432
7.24365917394003e-10	2.53244007829046e-07	1.23492147051795e-09	5.55140774474936e-07	5.79388562007389e-08	8.68282925892632e-07	1151698	0.000260451067577439	0.000834251020943806	0.291660702148093	0.00142225700136669	0.63935470561537	0.0667280842142269
1.72395682439557e-10	8.39768393191384e-08	3.84030191657633e-10	2.40525214437213e-07	4.99068920209776e-09	3.30049168832546e-07	3029852	9.90098652046134e-05	0.000522333333088996	0.25443736039749	0.00116355448800562	0.728755704151601	0.0151210476298149
6.14222098712574e-09	4.89675734945281e-07	1.57973425790701e-09	1.61930446781949e-07	7.73283993203623e-09	6.670609769043e-07	1499113	0.000200098337468479	0.0092078853355065	0.734079419872185	0.00236820067820224	0.242752090721057	0.0115924033930494
5.01750714367903e-09	4.29337193540244e-07	1.87793439268908e-09	2.06609950896545e-07	4.96426938382484e-09	6.47806855356982e-07	1543670	0.000194323236351934	0.00774537518735283	0.662754939979221	0.00289891095958567	0.318937580218551	0.00766319365528976
7.43039878524149e-09	5.69649374350515e-07	3.10690241926641e-09	3.06257238527958e-07	2.09744362612234e-09	8.88541357709102e-07	1125440	0.00026652700111196	0.00836246812911336	0.641106201088066	0.0034966323090203	0.344674151485273	0.00236054698852748
5.82238944221937e-09	4.92171133663963e-07	1.86190947101821e-09	2.023652080324e-07	2.15382604908877e-09	7.0437446665869e-07	1419699	0.000211290089517702	0.00826604273411384	0.698735057786313	0.00264335173852975	0.287297762214964	0.00305778552607931
1.62206400304072e-10	8.28038101726055e-08	4.74585906887987e-10	3.11501262370717e-07	1.83958395109102e-09	3.96781448801606e-07	2520279	0.000119027373940539	0.000408805403564059	0.208688713705484	0.00119608895103683	0.785070126921359	0.00463626501855642
3.11051409022817e-09	5.76315499003327e-07	2.1624342186519e-09	5.15183093847748e-07	1.73760511764532e-08	1.11414759233641e-06	897547	0.000334188610432551	0.00279183306738142	0.517270335606768	0.00194088667742592	0.462401119377183	0.0155958252712417
9.64839664538846e-10	3.31399272940213e-07	1.96528184443818e-09	8.67989936402724e-07	3.29778105295851e-09	1.20561711190487e-06	829451	0.00036161995134687	0.000800286969230556	0.274879370629206	0.00163010447100659	0.719954891011212	0.00273534691934492
8.95688285752468e-10	2.10954971537223e-07	1.08433831307283e-09	3.2837005334681e-07	2.52466878631123e-09	5.4382972026917e-07	1838811	0.000163135652366808	0.00164700135422747	0.387906294332003	0.00199389307472225	0.60381042283655	0.00464238840249782
4.05056007099746e-09	6.43603562819402e-07	3.86300498251303e-09	7.89254572812954e-07	2.81913665153704e-09	1.4435908373374e-06	692717	0.000432983799231179	0.00280589206181747	0.44583516753714	0.00267596945242328	0.546730106896962	0.00195286405165658
1.81240956127791e-09	2.73241526332546e-07	1.05381941222767e-09	2.04276679512481e-07	1.7786762238321e-09	4.82163111042364e-07	2073987	0.000144638507013184	0.00375891377787023	0.566699359770263	0.00218560770845673	0.423667167467177	0.00368895127623278
2.03607738970463e-08	1.19726474875591e-06	5.55380103221339e-09	4.19914666674277e-07	1.1465522181236e-09	1.64424054257757e-06	608184	0.000493150929402608	0.0123830871273421	0.728156688606543	0.00337773025807225	0.255385179844796	0.000697314163246594
1.94935819314715e-08	8.48965764023219e-07	4.6735925194907e-09	2.617036447873e-07	1.59020828629686e-09	1.13642679154778e-06	879951	0.000340870121771308	0.0171533987727638	0.747048353961238	0.00411253285671434	0.230286408885933	0.001399305523351
1.80448728973628e-10	7.92151920347257e-08	2.88080036114833e-10	1.62602528114477e-07	7.28753158990706e-09	2.49573780504199e-07	4006831	7.48693406528167e-05	0.000723027589713466	0.317401899649443	0.00115428806476723	0.651520876055095	0.0291999086409819
1.16633247383214e-08	6.35563623717122e-07	3.58853814067159e-09	2.51427984246575e-07	1.01802363756776e-08	9.12423707218368e-07	1095982	0.000273689777163688	0.012782794491255	0.696566319670401	0.00393297336783551	0.275560556194976	0.0111573562755326
2.50554866845298e-09	3.60439518045301e-07	1.95568355458624e-09	3.61738674385723e-07	1.00173009762976e-08	7.36656725630361e-07	1357484	0.000220972681027276	0.00340124318597508	0.489291016432207	0.00265480988164841	0.491054600874216	0.013598329625954
4.07527865395587e-10	1.19253233062939e-07	9.63610573295106e-10	3.62554965177598e-07	1.65711696674177e-08	4.99750506346645e-07	2000998	0.000149913951129621	0.00081546263629578	0.238625537240017	0.00192818328557472	0.725471931640459	0.0331588851976536
1.44284987771257e-08	8.43966592110621e-07	2.47821926361384e-09	1.86384439660833e-07	2.28377663279698e-08	1.07009551614016e-06	934496	0.000320977302353143	0.0134833746702998	0.788683420667727	0.00231588603655941	0.174175516904437	0.0213418017209769
1.86783137752631e-08	1.20425279292267e-06	3.67857912537999e-09	3.0495665943478e-07	1.29966615269326e-08	1.54456300678503e-06	647432	0.000463261920949476	0.0120929438897682	0.779672171114144	0.00238163099156237	0.197438795371346	0.00841445863317989
1.20291316191804e-08	7.02313372731068e-07	3.16403668478945e-09	2.37520076235454e-07	1.85269163629312e-10	9.55211886434122e-07	1046888	0.000286522647355403	0.0125931552883895	0.735243544081992	0.00331239249607858	0.248656952042478	0.000193956091062619
1.15664843804128e-09	1.99619380726623e-07	9.25271937845078e-10	2.05319416071366e-07	3.81944080997974e-10	4.07402661254873e-07	2454574	0.000122213354616485	0.00283907924037264	0.489980551702238	0.00227114848733456	0.50397171054049	0.000937510029565142
2.20313267120023e-09	2.77411895686132e-07	1.19278942691289e-09	1.9311132532668e-07	1.26794385025151e-08	4.8659858161344e-07	2055082	0.000145968955502118	0.004527618358227	0.570104201221267	0.00245128011462322	0.396859614112255	0.0260572861936284
1.25088394105309e-08	1.50340766712916e-06	5.38881304698924e-09	8.32866424011865e-07	8.44171480938131e-10	2.35501591507948e-06	424626	0.000706256090106994	0.00531157319593262	0.638385353365401	0.00228822786822117	0.35365638876532	0.00035845680512509
2.17080791354061e-09	3.22443215947743e-07	1.17483926932379e-09	2.24375512244416e-07	6.83511455296048e-10	5.5084788683032e-07	1815383	0.000165240757819873	0.00394084821861047	0.585357997473932	0.00213278347328158	0.407327535620613	0.0012408352135634
1.30712555652211e-09	2.38035797842404e-07	9.70240860597005e-10	2.27178734905267e-07	1.10036306919921e-09	4.6859226223399e-07	2134051	0.000140567831014349	0.00278947319849127	0.507980641224378	0.0020705439222821	0.484811110243699	0.00234823141114898
6.00950892748397e-09	4.33894349073008e-07	1.73723954233483e-09	1.61273380466163e-07	9.41742598779145e-09	6.12331903996781e-07	1633101	0.00018368275569125	0.00981413656263705	0.70859340537528	0.00283708807428717	0.263375759802008	0.0153796101857873
4.45984998939717e-10	1.29169384316993e-07	5.9717696315115e-10	2.22383714275185e-07	4.98229617465812e-09	3.57578556728927e-07	2796588	0.00010726783259607	0.0012472364199339	0.361233585980698	0.00167005809468563	0.621915688428067	0.0139334310766154
5.00753410010929e-09	6.44657483917033e-07	2.51577897645885e-09	4.16445192362742e-07	1.18999722040561e-08	1.0805259615604e-06	925475	0.000324105430095867	0.00463434871372998	0.596614525565009	0.00232829109707441	0.385409705252569	0.0110131293716175
1.73933027232056e-08	9.37448174689642e-07	3.66316109018327e-09	2.53856033898128e-07	1.97092786039158e-09	1.21433160026155e-06	823498	0.000364233352192267	0.0143233551028889	0.771986971670447	0.00301660690489671	0.20905001059303	0.00162305572873758
1.11114687059167e-10	5.57328603473591e-08	3.76392341470999e-10	2.42737639647403e-07	4.68551527386522e-09	3.03643522297157e-07	3293336	9.10889216881872e-05	0.000365937946637392	0.183547009090537	0.0012395862708464	0.799416492770922	0.0154309739210567
2.2159425959311e-08	1.03084272092029e-06	4.43236622825554e-09	2.65115235352701e-07	6.89405927589531e-09	1.32944380773645e-06	752194	0.000398753883947056	0.0166681929919552	0.775393976730337	0.00333400043120455	0.199418158037152	0.00518567180935111
1.00496477155161e-08	5.99793234511991e-07	2.63039098653142e-09	2.01851013357183e-07	6.82380985139838e-09	8.2114809642262e-07	1217807	0.000246314189748742	0.0122385325610544	0.730432472686749	0.00320330887691377	0.24581560163941	0.00831008423587256
1.92118988170398e-10	8.50697655085834e-08	5.25224111062298e-10	2.99026901201768e-07	6.838470979098e-09	3.91652480788682e-07	2553284	0.000117488864875726	0.000490534332333405	0.217207268385677	0.00134104630208045	0.763500592667277	0.0174605583126326
6.30362236341485e-09	6.94524553340932e-07	2.61843669383784e-09	3.70951390608999e-07	2.82140048278378e-08	1.10261200783502e-06	906937	0.000330729081773007	0.00571699049041922	0.62989025006596	0.00237475800665289	0.336429666984456	0.0255883344525115
1.54675922448138e-09	2.42533806505545e-07	1.07572630427281e-09	2.16876360664877e-07	3.32180083058745e-09	4.65354453529764e-07	2148900	0.000139596624018745	0.00332383028194754	0.521180800282236	0.00231162782716124	0.466045525125733	0.00713821648292227
1.54917972658171e-08	9.56306625353636e-07	3.29011730082884e-09	2.61141983380887e-07	1.00908483968533e-08	1.24632137169802e-06	802361	0.000373826753857887	0.0124300181458901	0.767303399484146	0.00263986269957506	0.20953021372417	0.00809650594621932
8.72902785709853e-10	1.76022201463882e-07	8.94589464832731e-10	2.31945044672204e-07	2.19580501746662e-09	4.11930543404095e-07	2427594	0.000123571552901547	0.00211905332024276	0.427310390750044	0.00217169976627627	0.563068333693991	0.00533052246944599
9.54955896070037e-09	4.97062701922313e-07	1.93857757488154e-09	1.29737843946408e-07	8.83864356476590e-10	6.3917254676078e-07	1564523	0.000191733442107211	0.0149405023871816	0.777665912657457	0.00303294874710425	0.202977810301613	0.00138282590664425
1.55482161932191e-10	1.1119969214362e-07	5.0876511542893e-10	4.67863392343003e-07	3.43177816505794e-08	6.14045113414563e-07	1628545	0.000184196624303579	0.000253209672278948	0.181093684672881	0.000828546802693053	0.761936512679536	0.0558880461726112
2.38225451139908e-11	5.28953047212801e-08	2.28252165003061e-10	6.5168690623922e-07	1.08111894192431e-08	7.15645475089861e-07	1397340	0.000214670674307693	3.32881935863557e-05	0.0739127215394442	0.000318945864884285	0.91062813770658	0.0151069066955053
5.95224955692105e-09	4.94550510955146e-07	1.59892055699065e-09	1.70812092132834e-07	1.9544715441761e-08	6.92458488643652e-07	1444130	0.000207716042554429	0.00859582148899636	0.714195174246247	0.00230904896569688	0.246674847567268	0.028225107731792
3.43277207996912e-09	3.43772652318586e-07	1.34547125822082e-09	1.73244758064131e-07	3.24054140972299e-09	5.25036195130631e-07	1904631	0.000157498495680364	0.00653816272440996	0.654759910853488	0.00256262572123445	0.329967266392039	0.00617203430882843
2.25632563001214e-09	2.61686277784796e-07	1.04517395998308e-09	1.55856645837731e-07	1.47612403282009e-09	4.22320547245342e-07	2367870	0.000126688165295485	0.00534268494566369	0.619638991026341	0.00247483568299105	0.369048219070402	0.00349526927460281
1.56955174208788e-08	1.41371162915756e-06	5.1762425741718e-09	5.99513947322941e-07	2.11887382687592e-08	2.05528607474431e-06	486550	0.000616396405696329	0.00763665828020144	0.687841778587164	0.0025185022356636	0.291693674515615	0.0103093863813558
1.87377093808111e-08	7.137174053401e-07	3.22486199953503e-09	1.57934532847524e-07	1.93186651081615e-09	8.95546376078786e-07	1116637	0.000268627946163225	0.0209232150130019	0.796963088014674	0.00360099944087242	0.17635550437829	0.00215719315316195
5.76210385730295e-10	1.32812520009802e-07	6.16657124351543e-10	1.82750824466434e-07	5.49117039342848e-09	3.22247382379747e-07	3103206	9.66695574851073e-05	0.00178809950751212	0.412144604648151	0.00191361406816597	0.56711344904293	0.0170402327332407
9.35400883406393e-08	2.80647803840276e-06	1.08635914069002e-08	4.19100440288601e-07	2.80658574917759e-09	3.33278874418808e-06	300049	0.000999338617631129	0.0280666119338528	0.84208098797047	0.00325960996653171	0.125750676822662	0.000842113306483014
3.3711376232447e-09	3.89376236686091e-07	1.92389465270664e-09	2.85718328634874e-07	8.04377962759638e-10	6.81193975559676e-07	1468011	0.000204337382539665	0.00494886587990585	0.571608456117328	0.00282429780904323	0.419437544790564	0.00118083540315921
3.25923359842103e-09	3.79800293333225e-07	1.28219367479928e-09	1.92113119883348e-07	2.22896234352773e-09	5.78683802833321e-07	1728059	0.000173590122594214	0.00563214934038821	0.656317476787265	0.00221570686534075	0.331982887619688	0.00385177938731723
2.45835415527098e-09	3.25897263706272e-07	1.26673331946748e-09	2.15915877999489e-07	1.65842686486377e-09	5.47196656045364e-07	1827497	0.000164145568380847	0.00449263373251897	0.595576124425831	0.00231495076856329	0.394585521702438	0.00303076937064886
3.18967397992871e-10	1.31599319748502e-07	6.18509894558486e-10	3.28111810158642e-07	7.34232763424286e-09	4.67990934833939e-07	2136794	0.000140387458042235	0.00068156747118628	0.281200574526511	0.00132162793875047	0.701107191905478	0.015689038158075
8.85247833077559e-09	9.91029327836597e-07	3.34061817906973e-09	4.80884594505207e-07	1.24249010643039e-08	1.49653191991595e-06	668212	0.00044885914449988	0.00591532877646389	0.662217300311412	0.00223223984374308	0.321332667954195	0.0083024631141858
3.57665949953045e-08	1.50501458082241e-06	7.12558948446044e-09	3.8552778715737e-07	5.86527725989497e-09	1.93929982971944e-06	515650	0.000581621305767888	0.0184430454987865	0.77606080182049	0.00367431037494151	0.198797411957256	0.00302443034852611
3.82866599724061e-08	1.81448328510147e-06	6.7034936827243e-09	4.08496452961621e-07	6.12302226952659e-09	2.27409291398775e-06	439736	0.000681995984867179	0.0168360139275349	0.797893205656084	0.0029477659604371	0.179630502539713	0.00269251191623016
2.47330714280815e-10	9.39767256245827e-08	5.50319871426802e-10	2.68854488416283e-07	5.89723826651402e-09	3.69526102893088e-07	2706169	0.000110851706855652	0.000669318655284208	0.254316880157644	0.00148925845053501	0.727565620700059	0.0159589220364772
5.57362274162617e-10	1.42574760166517e-07	7.13222520396246e-10	2.34579638222614e-07	2.13409235209297e-09	3.80559075535783e-07	2627713	0.000114161227519283	0.00146458804951088	0.374645539502082	0.00187414403241366	0.616407946367731	0.00560778204826259
5.17455086836505e-10	1.22523459767779e-07	4.5261984029296e-10	1.37796177231627e-07	2.23832958390807e-09	2.63528041510443e-07	3794663	7.90552978272574e-05	0.00196356745897191	0.46493518892912	0.00171753957453148	0.52288999850578	0.00849370553159658
1.02842574660641e-09	3.37215502481544e-07	1.19517490340748e-09	5.03916156157073e-07	2.07300395459207e-08	8.64085298834552e-07	1157293	0.000259192105579675	0.00119019007497698	0.390257192127176	0.00138316773242119	0.583178717236293	0.0239907328291323
6.70043606363966e-09	7.85066349715799e-07	2.7957399015963e-09	4.21195994733991e-07	2.92479557326726e-08	1.2450064761477e-06	803209	0.000373432432083987	0.00538184836144159	0.63057210123513	0.00224556253735072	0.338308276144279	0.023492211721799
1.39387580160173e-08	8.18480252983113e-07	3.82836956892459e-09	2.89043468773267e-07	1.33029028046023e-08	1.13859375214592e-06	878276	0.000341519988871553	0.0122420819451597	0.718851874464015	0.00336236656991065	0.253860051689641	0.0116836253312739
4.01858684762583e-08	2.17846556081861e-06	1.35014961045985e-08	9.41140609832985e-07	9.95548047488279e-09	3.18324901570733e-06	314144	0.000954520379999324	0.0126241674081941	0.684352857746677	0.00424142002022999	0.295654095921823	0.0031274589030763
7.84189055075321e-09	7.03540044627264e-07	2.79882185329341e-09	3.22860564290121e-07	1.56163257175983e-08	1.05265764703903e-06	949976	0.00031574760155384	0.00744961153591701	0.668346491004191	0.00265881491590935	0.306709940499915	0.0148351420440679
4.55435177067484e-09	7.80470316247731e-07	3.47743935460516e-09	7.66287055625474e-07	3.07209524732371e-08	1.58551011547172e-06	630712	0.000475540306544953	0.00287248357877542	0.492251868109668	0.00219326216885759	0.483306317725691	0.0193760684170073
2.19488851568806e-09	2.97666642311249e-07	1.27171672197616e-09	2.21753233254469e-07	4.4673928909123e-09	5.27353873694295e-07	1896260	0.000158193689873243	0.00416207906146989	0.564453315239712	0.0024115054148884	0.420501762319506	0.00847133796442355
5.94746521675199e-09	4.80453321332215e-07	2.22752409537687e-09	2.31367783714162e-07	3.63495911091479e-09	7.2363105346942e-07	1381920	0.000217065832398444	0.00821891927970353	0.663947904154611	0.00307825940401133	0.319731695599405	0.00502322156226867
1.69675154212642e-08	7.75152093036559e-07	3.38698350149098e-09	1.98948874764598e-07	5.05663347135717e-09	9.99512100195269e-07	1000488	0.00029980882826619	0.0169757979097495	0.775530474203486	0.00338863681673217	0.199045989263892	0.0050591018061405
1.34304459669425e-08	1.04980242515748e-06	5.18190095704332e-09	5.20818098385193e-07	2.91156250177173e-08	1.61834849548438e-06	617914	0.000485387103044577	0.0082988589938552	0.648687491035898	0.00320196853242809	0.321820732579178	0.0179909488586406
4.65894857852288e-09	6.22662506992405e-07	2.68789747169713e-09	4.61910488832486e-07	2.1041530893476e-08	1.11296137276859e-06	898504	0.000333832863030459	0.00418608290684281	0.559464615958305	0.00241508603754213	0.4150283200606	0.0189058950367104
1.09508343933722e-08	7.97503671025532e-07	4.83970424798373e-09	4.53183138747181e-07	2.64815680912688e-10	1.26674216409498e-06	789427	0.000379950690366115	0.00864488031090047	0.629570636890662	0.00382059142354469	0.357754838823854	0.000209052551038975
5.72345382645688e-09	5.93583075119538e-07	2.37007202846768e-09	3.16050086442845e-07	7.5172989534687e-09	9.25243986370776e-07	1080796	0.000277534804398072	0.00618588600495189	0.64154221358178	0.00256156436937696	0.341585669400064	0.00812466664382758
3.39847545675983e-09	3.58151166127034e-07	1.1632022606864e-09	1.57615252206167e-07	4.43893117786912e-10	5.20771989168434e-07	1920226	0.000156219433911642	0.00652584149578878	0.687731240497262	0.00223361141704989	0.302656931410321	0.000852375179578529
1.44864137354439e-08	6.96727608526712e-07	4.59733714978869e-09	2.84293765993205e-07	4.54444136658176e-09	1.00464956677173e-06	995372	0.000301349606508294	0.0144193699122307	0.693503119466349	0.0045760604511695	0.282978040698046	0.00452340947220486
7.01828979008364e-09	7.21157486549021e-07	2.24292200670633e-09	2.96339450580917e-07	3.03698509172771e-09	1.02979513401846e-06	971067	0.000308890982636201	0.00681522912493958	0.700292186985705	0.00217802738876229	0.287765440709109	0.00294911579148449
2.76701309165679e-08	1.73928801966596e-06	8.35128388588008e-09	6.75002130766352e-07	3.90694062589556e-09	2.45421850586066e-06	407462	0.000735995477597284	0.0112745180799883	0.708693221696664	0.00340282817766114	0.275037503447411	0.0015919285982751
6.41246418696189e-09	1.45312545235949e-06	6.05034802131535e-09	1.76337656259853e-06	8.75646972276323e-08	3.31652952439393e-06	301520	0.000994465698115565	0.00193348623607797	0.438146394196518	0.00182430096786821	0.53169331062137	0.0264025079781656
6.98370136350267e-09	4.87811343760251e-07	2.11344620336861e-09	1.89808899454414e-07	8.27347430635405e-09	6.9499086508789e-07	1438868	0.000208475597915481	0.010048623247184	0.701896051106458	0.0030409697587915	0.273109919841047	0.0119044360465195
4.46291008292023e-11	6.95372102069445e-08	2.89486449264544e-10	5.79987384918001e-07	3.81443125977712e-08	6.88003023272811e-07	1453482	0.000206379678744151	6.48675940650711e-05	0.101071082327746	0.00042076333892759	0.843001215545562	0.0554420711936989
2.3146124124463e-09	3.10396660089173e-07	1.69831628939837e-09	2.9283279644405e-07	1.60779223514526e-08	6.2332030758652e-07	1604312	0.000186978667859439	0.00371335954287839	0.497972962393959	0.00272462852361446	0.46979505220661	0.0257939973329377
5.25757424757871e-11	4.45357478728071e-08	2.24130148877535e-10	2.44109306925726e-07	1.33102263624651e-09	2.90252783326133e-07	3445273	8.70720566547023e-05	0.000181137771956219	0.153437797779069	0.000772189490516268	0.841023138963118	0.00458573599534084
6.7552520565392e-09	1.05619157943783e-06	3.65439841925683e-09	7.34738485673483e-07	8.44973767936748e-08	1.88583709238079e-06	530268	0.000565591653874375	0.0035820973528583	0.560065121056897	0.00193781235612633	0.389608672266547	0.0448062969675714
5.83784758875342e-10	2.05232277794731e-07	9.18929424633924e-10	4.15384842140944e-07	6.82653628569729e-09	6.28946370404882e-07	1589961	0.000188666170763518	0.000928194813334455	0.326311252361013	0.00146106165465645	0.66044556688282	0.0108539242881754
1.080678800908e-09	2.25540096832224e-07	1.0380248071674e-09	2.78547717052531e-07	4.29486967604484e-10	5.06636004460434e-07	1973804	0.000151979289825799	0.00213304777274745	0.445171868652373	0.00204885716377953	0.549798503462428	0.000847722948671772
2.9215763546311e-10	1.07906740373027e-07	3.62938753650623e-10	1.7235597735158e-07	6.02728297578059e-09	2.86945097089501e-07	3484987	8.60798363971904e-05	0.00101816562968484	0.376053612581399	0.00126483692292334	0.600658380644225	0.021005004221768
4.49522285103982e-09	3.46384913455689e-07	1.14161780802392e-09	1.13105695573969e-07	2.35375260315244e-09	4.67481202291874e-07	2139123	0.000140234559689589	0.00961583659193466	0.740960089427128	0.00244206141857045	0.241947045184827	0.0050349673775393
2.21218761457106e-09	4.58505407421044e-07	2.55680253900845e-09	6.81404580835565e-07	1.60735780028253e-08	1.16075255641301e-06	861510	0.000348165345399387	0.00190582187594505	0.395007019271987	0.0022027110988319	0.587036898666205	0.0138475490870304
6.11486222553478e-09	4.74422126377712e-07	1.38115163975184e-09	1.37778036981927e-07	8.21506895427199e-11	6.19778327914469e-07	1613480	0.000185916271406739	0.00986620852992886	0.765470661057358	0.00222846068916182	0.222302121220575	0.000132548502977111
7.33240308176493e-10	1.74043519166367e-07	6.81913045219736e-10	2.08114726376065e-07	2.41565427387682e-09	3.85989053169705e-07	2590747	0.000115790034113661	0.0018996401637694	0.450902733476865	0.0017666642087902	0.539172612971914	0.00625834917866115
1.05575201166453e-08	5.96304870988743e-07	3.12073015863614e-09	2.26632209188831e-07	1.02356591323982e-08	8.46850989585254e-07	1180845	0.000254023135093484	0.0124667978741052	0.704143796632727	0.00368509950040269	0.267617576145037	0.0120867298477281
4.05160230932168e-08	1.30934630297403e-06	5.60199588621022e-09	2.3277333089196e-07	2.22569627096644e-09	1.59046334911638e-06	628748	0.000477025571291478	0.0254743519338099	0.823248334330662	0.00352224142060397	0.146355671145319	0.00139940116960443
4.74035045161936e-09	4.05228825837519e-07	1.29217746494789e-09	1.42027186377043e-07	2.9619094928017e-09	5.56250449623931e-07	1797751	0.00016686125839982	0.00852197145157224	0.728500671076285	0.00232301378960053	0.255329566875973	0.0053247768065701
9.07803330997805e-09	1.02371655867532e-06	3.73975705788598e-09	5.42282509476114e-07	4.49072655469896e-09	1.583307585074e-06	631589	0.000474879860390853	0.0057335879620344	0.646568341063986	0.00236199023685672	0.3424997862628	0.00283629447432293
4.95705491302001e-09	8.05457879965936e-07	3.84498672703618e-09	8.03368603755146e-07	7.51828195694586e-08	1.6928113449306e-06	590733	0.000507714902456824	0.00292829731314404	0.475810776184844	0.0022713616248796	0.474576571193811	0.0444129936833221
4.82315858981835e-10	1.43344323844969e-07	7.57486492403265e-10	2.89458732912952e-07	3.30605425555743e-09	4.37348913364863e-07	2286504	0.000131196095757735	0.00110281709692841	0.327757356802626	0.00173199582588496	0.661848524295905	0.00755930597865535
2.03116327074039e-08	1.90295795486678e-06	1.07875780640024e-08	1.29965949246417e-06	7.68583706561292e-09	3.24140249516797e-06	308508	0.000971949675191874	0.00626630994999321	0.58707857407513	0.00332805878939245	0.400955911646764	0.00237114553871985
4.48291160649029e-09	4.31131728752849e-07	1.53292548814893e-09	1.89554120811066e-07	2.84581882034109e-09	6.29547505478895e-07	1588442	0.000188846477345628	0.00712084722356282	0.684827951823728	0.002434963961906	0.301095817490171	0.0045204195006321
2.37729927637533e-09	3.5167949075628e-07	1.42447644959406e-09	2.70947625972456e-07	9.11258655134707e-09	6.35541479006053e-07	1573461	0.00019064432935223	0.0037405887025553	0.553354112002705	0.00224135874155979	0.426325637149917	0.0143383034032627
5.8836986103532e-09	4.90245859967778e-07	1.58437811654105e-09	1.69740106891125e-07	3.83141435492887e-10	6.6783718502129e-07	1497371	0.000200331153439981	0.00881007937610668	0.734079908940904	0.0023724017650957	0.254163905062749	0.000573704855144706
2.02949473741184e-11	4.25651918187777e-08	1.19126465972186e-10	3.21260957157875e-07	2.63570818905078e-09	3.6660127857905e-07	2727759	0.000109974356094833	5.53597288388676e-05	0.11610759237873	0.000324948310147529	0.876322522395682	0.00718957718660123
1.89520086324071e-09	2.42663070720707e-07	8.48955109190439e-10	1.39762627632566e-07	2.76164510064984e-09	3.87931499426354e-07	2577775	0.000116372700581069	0.00488540081443037	0.625530721479283	0.00218841499194011	0.360276563875935	0.00711889883841236
2.97446068242885e-09	3.66080602858977e-07	1.15378372166893e-09	1.82581517078362e-07	1.6119388746059e-08	5.68909753087496e-07	1757748	0.000170658410674207	0.00522835241668179	0.643477459952554	0.00202806106839846	0.320932302685066	0.0283338238772994
1.01857543232437e-09	1.8882172183069e-07	6.69752447812765e-10	1.59636665068708e-07	5.31391306243969e-09	3.55460627841975e-07	2813251	0.000106632521652661	0.00286550844887719	0.53120291543128	0.00188418180623513	0.449098022579526	0.0149493717340815
1.7587300215386e-10	1.46936401740149e-07	5.0205922983273e-10	5.39364870955855e-07	1.17484409405936e-08	6.98727645868585e-07	1431173	0.000209596398602296	0.000251704656590814	0.210291381211192	0.00071853351273746	0.771924331526018	0.0168140490934621
9.29843024925413e-09	5.99701239613125e-07	2.8774829331766e-09	2.38615805014744e-07	1.40942846733153e-08	8.64587242483615e-07	1156621	0.00025934264974703	0.0107547622638329	0.693627213247355	0.00332815798312121	0.275988116976253	0.016301749529438
7.75053601695443e-09	1.17762831756871e-06	6.35644513774249e-09	1.24197329821525e-06	4.81977158658039e-10	2.43419057409732e-06	410814	0.000729991487509074	0.00318403008352319	0.483786409371591	0.00261131778480396	0.510220239709792	0.000198003050289838
1.11435786118247e-08	9.29359319428807e-07	3.07821482324976e-09	3.30092628116613e-07	1.64010377562228e-09	1.27531384475612e-06	784121	0.000382521217477505	0.0087379107955624	0.728729891273572	0.00241369199895922	0.258832466591577	0.00128603934032875
7.31091975011513e-08	3.28649389545501e-06	1.06777938898106e-08	6.17235183250279e-07	2.10704214842057e-08	4.00858649158045e-06	249464	0.0012018555502249	0.0182381489471933	0.819863536026449	0.00266373044768724	0.153978262548833	0.00525632202983809
9.63017604590538e-10	3.33569540887256e-07	1.18699441767468e-09	5.28682782573993e-07	4.24228378552377e-08	9.06825173338753e-07	1102748	0.000272010673718626	0.00106196611309862	0.36784327419928	0.00130895618314653	0.583004087356207	0.0467817161482683
3.46367524742874e-10	1.10732615926715e-07	4.07030976868705e-10	1.67311420937768e-07	7.85850442531444e-09	2.86655939791408e-07	3488503	8.59930966348177e-05	0.00120830402117227	0.386291021938327	0.00141992863348616	0.583666332047805	0.0274144133592098
3.0170075046291e-09	4.61902056313388e-07	1.50161060457542e-09	2.95600952074289e-07	7.78053919242909e-09	7.69802165689311e-07	1299035	0.000230914073830801	0.00391919851502048	0.600026963940512	0.00195064481694569	0.383995999556064	0.0101071931714587
6.28567953567725e-09	5.4525890202646e-07	2.56028441936377e-09	2.85564084707596e-07	4.8974887324249e-09	8.44566439421522e-07	1184039	0.000253337943347032	0.00744249267113025	0.645608061812082	0.00303147780903704	0.338119147740692	0.00579881996705835
1.59568289459645e-08	7.28054102517892e-07	3.35137348040082e-09	1.96606870081514e-07	4.67891741609854e-09	9.4864809244187e-07	1054132	0.000284554069522991	0.0168205987795651	0.767464888527676	0.00353278893100835	0.207249528721908	0.00493219503984323
9.74396703949451e-09	5.81119555560118e-07	3.02783062829934e-09	2.32177782155195e-07	6.2911739816777e-09	8.32360309364784e-07	1201403	0.000249677022234107	0.0117064292108433	0.698158656800442	0.00363764417192121	0.278939035827383	0.00755823398941116
2.01011819878507e-10	8.67992068323714e-08	2.64924609940611e-10	1.47087963004835e-07	3.90553669075233e-10	2.347436599361e-07	4259966	7.04206266129992e-05	0.00085630350968041	0.369761666219224	0.00112856981957565	0.626589715116794	0.00166374533472617
5.2114926935852e-08	2.55235318707606e-06	7.70986076262675e-09	4.85538487084643e-07	6.36271536888044e-08	3.16134361554798e-06	316321	0.000947954990296207	0.0164850561259911	0.807363418048954	0.00243879239343311	0.153586115946615	0.0201266174850074
1.20641686739734e-09	3.79440057481233e-07	1.13174724462009e-09	4.57710931712569e-07	2.17896824276938e-08	8.61278835733513e-07	1161064	0.000258350383761208	0.00140072740365191	0.440554256924334	0.00131403117975868	0.531431764862487	0.0252992196297689
2.97343658282443e-10	9.74106208778543e-08	5.7666409593008e-10	2.42900688415926e-07	3.15295886213774e-09	3.4433827591013e-07	2904121	0.000103296165133604	0.00086352194654087	0.282892224573018	0.00167470228049985	0.705412977322687	0.00915657387725506
4.08749263461817e-09	4.09286360561612e-07	1.7713697631021e-09	2.28056081688108e-07	1.6337401225036e-09	6.44835044769944e-07	1550784	0.000193431865464277	0.00633881900149588	0.63471482184662	0.00274701224362591	0.35366576853693	0.00253357837132822
4.08324362041207e-09	3.75457549500039e-07	1.42523565217399e-09	1.68500656999388e-07	4.43490073439265e-09	5.53901586506406e-07	1805375	0.000166156716420174	0.00737178538549798	0.677841621411743	0.00257308461808766	0.30420685028574	0.00800665829893115
1.27673142815717e-08	6.88349575594359e-07	3.04414834549565e-09	2.11025912305699e-07	2.24144780531397e-09	9.17428398332439e-07	1090003	0.000275190773828871	0.0139164149537753	0.750303322684947	0.00331813180301463	0.230018945008973	0.00244318554928988
1.58953048194046e-08	1.21731150826324e-06	4.99325048780557e-09	4.91700778433807e-07	8.27956427067815e-09	1.73818040627494e-06	575314	0.000521318641264479	0.00914479576574538	0.700336687646848	0.00287268828355194	0.28288247678937	0.00476335151448516
8.89446198167189e-09	6.77865960234332e-07	2.7955964642519e-09	2.73946258519058e-07	2.95013970039509e-09	9.66452416899709e-07	1034712	0.000289893837823185	0.00920320734486289	0.701396104330583	0.00289263745981403	0.28345550565009	0.00305254521465099
1.72549478807533e-09	5.44062263977965e-07	2.06413359106183e-09	8.36934132098016e-07	6.43988123598981e-09	1.39122590569111e-06	718791	0.000417280976096723	0.00124026930566548	0.39106680069165	0.00148367966885756	0.601580324715316	0.00462892561851106
2.6904654516529e-08	1.08608380396786e-06	5.25276728729146e-09	2.72638656027384e-07	5.00617269498528e-09	1.39588605449405e-06	716391	0.000418678438333542	0.0192742483742922	0.778060501766041	0.00376303443277494	0.19531583910422	0.00358637632267185
8.74851331311434e-10	2.93691131794062e-07	1.650976432131e-09	7.12663216000708e-07	2.72148922993236e-08	1.03609506785754e-06	965162	0.000310780379150111	0.000844373608611489	0.28345963696301	0.0015934603718797	0.687835738350122	0.0262667907063772
2.62178644306823e-09	3.27907440562675e-07	1.08473464281949e-09	1.74437411297404e-07	6.15672304337135e-10	5.06667045250304e-07	1973683	0.0001519886006347	0.00517457463959001	0.647185254372883	0.00214092203743705	0.344284107152121	0.00121514179796908
1.31043761210211e-08	7.49818371660354e-07	3.18251686996805e-09	2.34138813004967e-07	5.54617409329831e-10	1.00079869506564e-06	999202	0.000300194691298272	0.0130939180732661	0.749219973364549	0.00317997703799895	0.233951956731529	0.000554174792657433
6.29503469237685e-09	5.43344731928082e-07	2.55141197116722e-09	2.83153934787233e-07	9.38157784645483e-10	8.36283271163505e-07	1195767	0.000250853617237312	0.00752739521336914	0.649713740144696	0.00305089442673831	0.338586152026318	0.00112181818887785
1.73184166980007e-10	8.11473060189292e-08	2.79290314422089e-10	1.68260693158465e-07	5.868000639523e-10	2.50447273722749e-07	3992856	7.51313690143807e-05	0.000691499509680133	0.324009540262599	0.00111516611968102	0.671840785716573	0.00234300839146647
7.68188135087233e-11	4.4767626105908e-08	1.52641031549567e-10	1.14372992721637e-07	2.83312265524003e-09	1.62203201327844e-07	6165106	4.86597804123523e-05	0.000473596161357246	0.275997179706855	0.000941048205584122	0.705121673218198	0.0174665027080061
8.14738679355427e-10	1.64626824234362e-07	7.82747753703019e-10	2.03358768441526e-07	1.75195986429758e-08	3.87102677751922e-07	2583294	0.000116124082889191	0.00210470948970691	0.425279476728044	0.00202206752546581	0.525335473323308	0.0452582729334757
8.63472443495487e-09	5.66100119257617e-07	2.85910642751495e-09	2.4101026031988e-07	6.93508368454973e-09	8.25539294124516e-07	1211329	0.000247631224793543	0.0104594953824845	0.685733705574809	0.00346331961163282	0.291942808822288	0.00840067060878595
1.93629641567214e-09	4.44716789457109e-07	2.10160927923327e-09	6.20657671153155e-07	7.58251573141097e-08	1.14523752361928e-06	873181	0.000343512439896054	0.00169073783886585	0.388318388356396	0.00183508594146617	0.541946677743931	0.0662091101193405
8.2119958713789e-09	1.12912578985021e-06	4.15713541264783e-09	7.35020265586746e-07	7.16533775943242e-09	1.88368052448041e-06	530876	0.000564945047989318	0.00435954811055025	0.599425313993551	0.00220692169326033	0.390204313329348	0.00380390287329051
2.98911478458676e-10	1.02455850786598e-07	3.73553641405256e-10	1.64629164334831e-07	1.0272297396752e-10	2.67860203215261e-07	3733291	8.0354843117747e-05	0.00111592343644442	0.382497472774115	0.0013945843276504	0.614608524740534	0.000383494721255657
7.90876723986228e-10	1.94981049855681e-07	5.83744263592637e-10	1.85042495674435e-07	5.4949765693391e-10	3.81947664174628e-07	2618160	0.00011457775659951	0.00207064160398854	0.51049153626067	0.00152833573378196	0.48447081375482	0.00143867264673905
3.81424989867528e-09	3.8849055325611e-07	2.09723843252973e-09	2.74650632977712e-07	6.53576776811014e-09	6.75588442333138e-07	1480191	0.000202656063640005	0.00564581875542869	0.575040259591271	0.00310431366363661	0.406535422703812	0.00967418528585085
1.31970478137367e-09	3.0729128360989e-07	1.58340255453224e-09	4.74067397379859e-07	1.82076921530279e-08	8.02469480478683e-07	1246153	0.000240711964981766	0.00164455448272805	0.3829320504832	0.00197316233582829	0.59076065683778	0.0226895758604636
7.45040936495993e-09	4.80957666092748e-07	2.09169662306131e-09	1.73613407178979e-07	1.05923957356617e-09	6.65172418833314e-07	1503370	0.000199531882884574	0.0112007190226372	0.723057138984098	0.00314459313681415	0.261005120271658	0.00159242858479315
1.22070674148738e-09	2.49896190778894e-07	9.46331631653695e-10	2.4909109151598e-07	1.14164487214556e-09	5.02295965540161e-07	1990858	0.000150677474495153	0.00243025392444602	0.49750785975388	0.00188401201000296	0.495905021351528	0.00227285296014244
1.38071297226731e-12	7.35983433013854e-09	4.21212386296972e-11	2.88686915598576e-07	1.14783091905611e-08	3.07568561070878e-07	3251308	9.22663257137968e-05	4.48912257956406e-06	0.0239290852891902	0.000136949103260234	0.93860996258343	0.0373195139015395
3.74172393511659e-09	3.72706235999997e-07	1.84229866862081e-09	2.35947522367902e-07	3.19338271952227e-09	6.17431163691159e-07	1619614	0.000185212252362454	0.00606014751951882	0.603640143092009	0.00298381224816559	0.382143850591131	0.0051720465491755
1.09866241188422e-08	1.17202461374163e-06	5.50508092492379e-09	7.55152298610662e-07	1.16732840472393e-09	1.94483594580079e-06	514182	0.000583281176462447	0.00564912641735363	0.602634179130751	0.0028306145496797	0.388285860430109	0.000600219472107339
1.64381167477426e-11	2.92025537522363e-08	1.26830539118249e-10	2.89707293402648e-07	2.22934174263981e-09	3.2128245755339e-07	3112526	9.63801078742721e-05	5.11640656415576e-05	0.0908937075949236	0.000394763349621018	0.901721480870162	0.00693888411965145
9.49621185162687e-09	5.9413378802763e-07	2.60375159167896e-09	2.0945652394497e-07	2.17929207403543e-09	8.17869567489942e-07	1222689	0.000245330872049143	0.0116109123374904	0.726440757358217	0.00318357803637312	0.256100156150566	0.00266459611735368
1.64401134294815e-08	1.50381812835045e-06	6.62061152265108e-09	7.78739923873178e-07	1.68654785485222e-08	2.32248425572428e-06	430573	0.000696503414616467	0.00707867594321086	0.647504121779923	0.00285065937748904	0.335304716040076	0.00726182685930099
6.45995158177776e-09	7.81772777390086e-07	4.34411289089861e-09	6.75985796453199e-07	1.1665796451214e-08	1.48022843476717e-06	675571	0.000443970275098682	0.00436415855151023	0.528143331818275	0.00293475843921475	0.456676672718779	0.00788107847222167
5.92454802833109e-09	5.28562979320301e-07	3.29198669530781e-09	3.7762813145851e-07	7.31044739343032e-09	9.2271809289588e-07	1083755	0.000276777245695858	0.00642075632194157	0.572832573014198	0.00356770580381291	0.409256233692517	0.00792273116753032
1.19303700641836e-08	7.22004914117014e-07	2.69537325627437e-09	2.09733817727183e-07	1.16448663807711e-09	9.47528961802732e-07	1055377	0.000284218425511407	0.0125910347283584	0.761987172131768	0.00284463416415922	0.221348186896738	0.00122897207897646
1.07405909584143e-09	2.71489313035132e-07	9.83136556213916e-10	3.19530629683276e-07	3.05436537952793e-09	5.96131503749991e-07	1677482	0.000178823513583004	0.00180171503952569	0.455418496300425	0.00164919409564744	0.536006950938265	0.0051236436261367
2.70652059005254e-08	1.20179834469584e-06	5.51758401499167e-09	3.15018951521238e-07	1.44313684007541e-08	1.56383145453335e-06	639455	0.000469039769634527	0.0173069839604944	0.768496081346861	0.00352824724109294	0.20144047531979	0.00922821213176096
8.51552553873358e-09	5.95939602847106e-07	2.57927833932809e-09	2.32087330371147e-07	5.61064037394157e-09	8.44732377470256e-07	1183807	0.000253387712201625	0.0100807377174713	0.7054774017681	0.00305336744289633	0.274746578397036	0.00664191467449597
1.27932099073641e-09	1.98886685938137e-07	9.42650817087129e-10	1.88423394453563e-07	5.50768446556294e-09	3.95039736665086e-07	2531391	0.000118504922146268	0.00323846153183575	0.503459949667678	0.00238621771329882	0.47697326867476	0.0139421024124273
2.39261577306811e-09	3.80450202318822e-07	1.0334475791899e-09	2.11292418735916e-07	8.83188277467753e-11	5.95257003234743e-07	1679947	0.000178561210166683	0.00401946681864501	0.639136037461771	0.00173613678389997	0.354959988018136	0.000148370917547939
1.17866082361321e-09	2.76676894643239e-07	1.21528586655493e-09	3.66804742363631e-07	8.54200795888168e-09	6.5441759165592e-07	1528076	0.00019630607118859	0.00180108364848621	0.422783400340971	0.00185704950791406	0.560505626744352	0.0130528397582761
3.14513551355395e-09	4.34599287528026e-07	1.67212647849463e-09	2.97090764091922e-07	1.9651437822348e-11	7.36526965049819e-07	1357724	0.000220933761438058	0.0042702245305319	0.590065684151333	0.00227028548558507	0.403367124612778	2.66812197717959e-05
1.19643952169482e-08	7.00601612579709e-07	2.77161288894728e-09	2.0867725724417e-07	2.35471212332528e-09	9.263695900531e-07	1079483	0.000277872392044798	0.012915358346621	0.756287361008418	0.00299190832547559	0.225263501182297	0.00254187113718868
3.32173740363841e-08	1.73201015866853e-06	7.43898361706196e-09	4.98749138727566e-07	1.44519761199575e-08	2.2858676311695e-06	437471	0.000685525992754066	0.0145316262339256	0.757703611115222	0.00325433700343183	0.218188110250459	0.00632231539696092
6.67354732587365e-08	3.14165362383822e-06	1.22553651318228e-08	7.4188422297869e-07	3.50259386315789e-09	3.96603127907063e-06	252141	0.00118910419778606	0.016826764229246	0.792140405048549	0.00309008282322338	0.187059599578483	0.000883148320499041
1.40974342808115e-08	9.15944814544045e-07	3.72211347456943e-09	3.10948866898816e-07	1.72856747642993e-08	1.26199890396254e-06	792394	0.000378528250177257	0.0111707183235636	0.725788914449986	0.00294937932424695	0.246393927857203	0.0136970600450002
1.25687019072288e-09	3.70707717515651e-07	1.64840710975118e-09	6.25168759332265e-07	2.26194841102186e-08	1.02140123825861e-06	979047	0.000306373585992947	0.00123053521343456	0.36294034472454	0.00161386832912163	0.612069709645269	0.0221455420876351
4.46079414885125e-10	1.82414129817179e-07	7.24697259302541e-10	3.81047889446314e-07	1.26156662672502e-08	5.77248462204932e-07	1732356	0.000173159594814454	0.000772768476820576	0.316006263785281	0.00125543384998272	0.660110705173324	0.0218548287145916
2.58429981543643e-08	1.65003381601506e-06	7.6016012857281e-09	6.24086570005509e-07	1.12073017901667e-08	2.31877228725083e-06	431263	0.000695390596506473	0.0111451211904055	0.711598040517969	0.00327828710370723	0.269145259945053	0.00483329124286465
4.22296086762808e-10	1.28414108085626e-07	3.87908533158581e-10	1.51665340976903e-07	8.01396393652109e-09	2.88903617618972e-07	3461362	8.66673419609443e-05	0.00146171962207744	0.444487712351836	0.00134269185119788	0.52496864603797	0.027739230136919
8.69704950422349e-10	2.45995153734307e-07	9.59165585690966e-10	3.48837125898009e-07	1.00518014926185e-08	6.06712951661048e-07	1648226	0.00018199737717306	0.00143347022350732	0.405455583337764	0.00158092155947055	0.574962385330607	0.0165676395486512
2.74417929123604e-10	1.03172353089416e-07	4.46682430174924e-10	2.1592897399776e-07	3.85831917544564e-09	3.2368074662192e-07	3089464	9.70995252383977e-05	0.000847804300958751	0.318747266144712	0.00138000926788728	0.667104782262439	0.011920138024003
1.82869014148741e-08	1.0799768482259e-06	3.18948107305643e-09	2.42195663872904e-07	2.67515174705583e-09	1.34632404633379e-06	742763	0.00040381593019756	0.0135828379985276	0.802167094294136	0.00236902927028733	0.179894034079264	0.00198700435778489
1.44489478253354e-09	2.61790098053527e-07	6.44625312619337e-10	1.50172124294489e-07	9.18690165123358e-09	4.23238644094402e-07	2362733	0.000126963559562321	0.00341390088711102	0.618540158622981	0.00152307763389289	0.354816665231055	0.0217061976249609
3.05977966566337e-10	1.62240444339229e-07	7.72518137044333e-10	5.26694968757721e-07	1.12595291957122e-08	7.01273438396273e-07	1425977	0.000210359976531738	0.000436317632771137	0.23135118978733	0.00110159332258611	0.751055066283714	0.0160558329735993
1.27017482119879e-10	6.5291761587978e-08	2.96088922224193e-10	1.9569331549816e-07	8.07150444834385e-10	2.62215333935317e-07	3813660	7.86615165070392e-05	0.000484401427687717	0.249000547024012	0.00112918233186634	0.746307672252432	0.0030781969640017
7.57376137098886e-09	1.07634233572405e-06	4.18177856381319e-09	7.64205802108598e-07	2.3344783375883e-08	1.87564846114333e-06	533149	0.000562536782858891	0.00403794289169312	0.573850781754672	0.00222951083342351	0.407435517870318	0.0124462466498935
1.17913459979853e-08	1.39352685632291e-06	3.67071956563925e-09	5.5785180810387e-07	3.42549236161663e-08	2.00109565360657e-06	499726	0.000600149135170813	0.00589244495970686	0.696381931474069	0.00183435487405289	0.278773184629358	0.0171180840628127
2.79995657688832e-08	2.51212640959151e-06	7.86437803597446e-09	9.07395195409601e-07	3.82137276583284e-08	3.4935992764643e-06	286238	0.00104753256802126	0.00801453273634182	0.719065413859918	0.00225108188250303	0.259730760056698	0.0109382114645394
1.30330524747154e-10	8.9538937525481e-08	3.58906665590513e-10	3.17043084097461e-07	1.37518253515352e-09	4.08446441348433e-07	2448301	0.000122526450438865	0.000319088408058801	0.219218307374352	0.000878711696950105	0.776217031174967	0.00336686134567247
6.88245346444437e-10	2.78462879018788e-07	1.38037464343725e-09	7.18148068865198e-07	3.87294623008286e-09	1.00255251410395e-06	997454	0.000300720679476507	0.000686493063218309	0.277753908250551	0.00137686018838722	0.716319652848366	0.0038630856494778
2.13171739821957e-08	1.70245124323265e-06	6.99347059662429e-09	7.181926509062e-07	1.0873246304565e-07	2.55768700176332e-06	390978	0.000767012776992648	0.00833455147854263	0.665621415778767	0.0027342949281139	0.280797709184534	0.0425120286300425
1.27771351568223e-09	3.03656303093735e-07	8.8303037969923e-10	2.69836126926233e-07	3.03372166151825e-10	5.75956546081502e-07	1736242	0.000172772086774908	0.00221841999083978	0.52722085573929	0.00153315451609482	0.468500842228555	0.000526727525220098
6.37983730912955e-09	4.58496729051724e-07	1.189806171609e-09	1.09941477426774e-07	2.86027922135949e-09	5.78868129180596e-07	1727509	0.00017364541092002	0.0110212274394177	0.792057302758643	0.00205540106914022	0.189924910155961	0.00494115857683907
2.00710892243776e-08	1.54559002698073e-06	4.50884571319507e-09	4.46462112126394e-07	1.99271486596977e-08	2.0365592227044e-06	491024	0.000610781785765568	0.00985539187891856	0.758922210437026	0.00221395266237712	0.219223731453057	0.00978471356862187
2.1359669348739e-09	2.73393276864585e-07	8.74690823636352e-10	1.43948606010106e-07	7.13757641889463e-09	4.27490117052096e-07	2339235	0.000128238839234296	0.00499652939254639	0.63953122179727	0.0020461077080988	0.336729669922554	0.0166964711795309
2.44616290069642e-09	2.54472892316656e-07	1.09143739755572e-09	1.45985883491837e-07	3.43656357848322e-09	4.07432939685229e-07	2454392	0.000122222437049402	0.00600384176739923	0.624576138869024	0.00267881482140088	0.358306531633455	0.00843467290872017
6.1948699185753e-11	4.5646052843152e-08	1.42376614817249e-10	1.34886564185716e-07	2.95875742585015e-09	1.83695699768721e-07	5443786	5.51071965305683e-05	0.000337235434818281	0.248487323876508	0.000775067761501799	0.734293531941916	0.0161068409852562
4.57694999017638e-08	2.16954100118026e-06	9.66870014192605e-09	5.89316533143281e-07	6.08300730550834e-11	2.81435656444028e-06	355321	0.000843951829594181	0.0162628646561941	0.770883486688452	0.00343549224149178	0.209396542211233	2.16142026293606e-05
7.2458555616099e-10	1.61424609075486e-07	8.14858253256307e-10	2.3341141775241e-07	6.32509782227309e-09	4.02700568459587e-07	2483235	0.000120802897593086	0.00179931595063965	0.400855180545111	0.00202348423885595	0.579615317269745	0.0157067019956488
8.98438644989567e-09	5.71952988016772e-07	2.37056855658014e-09	1.94037025524636e-07	1.73854821418855e-09	7.79083516762073e-07	1283559	0.000233697834498447	0.011531994011676	0.734135655178343	0.00304276564139412	0.249058055201923	0.00223152996666401
2.95770477809156e-09	5.19508239922694e-07	2.16236347299203e-09	4.88371235018796e-07	5.68526249994082e-09	1.01868480569251e-06	981658	0.000305558904737713	0.00290345429868356	0.509979374404751	0.00212270121327865	0.479413487164752	0.00558098291853476
9.04046521730288e-09	4.74836254688512e-07	2.02159041378152e-09	1.36521635344241e-07	1.62225933739965e-09	6.24042205001237e-07	1602456	0.000187195196707401	0.0144869451855183	0.760904071684656	0.00323950911906273	0.218769875258629	0.00259959875213317
2.9012964262055e-09	4.51186943698768e-07	1.96395920659211e-09	3.92709646550971e-07	2.29026086762814e-08	8.71664454558819e-07	1147230	0.000261465262311855	0.00332845558979912	0.517615398148971	0.00225311379432828	0.450528462526026	0.0262745699408762
2.91470082649868e-08	1.34161818855803e-06	6.54588589239639e-09	3.8741323337799e-07	9.21947416902606e-09	1.77394379026243e-06	563716	0.000532042024539048	0.0164306267340494	0.756291262396515	0.00369001877530066	0.218390929579949	0.00519716251418663
4.36457774323597e-09	6.42584113983e-07	2.77504132251095e-09	5.25342378900072e-07	1.0131795796766e-09	1.1760792915285e-06	850283	0.000352761759866205	0.00371112541022939	0.546378223485138	0.00235956992228335	0.446689592006428	0.000861489175920966
6.66036126262186e-08	3.29465180759567e-06	1.2870187304526e-08	8.18674755926457e-07	1.69608800327703e-08	4.20976124348564e-06	237543	0.00126213386960139	0.0158212327906443	0.782622010379793	0.00305722499689072	0.19447059074747	0.00402894108520199
4.48817384899037e-08	1.71527268746111e-06	5.7409436119132e-09	2.82110676157279e-07	5.5706490924274e-09	2.05357669481263e-06	486955	0.000615883906612491	0.0218553992179965	0.835261079751204	0.00279558276368004	0.137375281317662	0.00271265694945748
2.23075702310927e-09	2.70514549924661e-07	1.17838829360939e-09	1.83732248378583e-07	1.68080372664294e-09	4.59336747346606e-07	2177052	0.000137791561715228	0.00485647411402507	0.588924251080083	0.00256541263118277	0.399994665003239	0.00365919717147001
5.77538727836083e-09	4.72147880628494e-07	1.28561417992161e-09	1.35135278521134e-07	3.00582750700973e-09	6.1734998811492e-07	1619827	0.000185187904211292	0.0093551265725233	0.764797747984412	0.00208247218704456	0.218895733575325	0.00486891968069528
4.09626683448308e-10	1.75834175325762e-07	8.96364250670634e-10	4.94739492580985e-07	2.82851866784788e-09	6.74708177508714e-07	1482122	0.00020239203752459	0.000607116820431627	0.260607743002331	0.00132852139717701	0.733264408336885	0.00419221044317541
6.64203228376604e-10	1.742579250446e-07	4.90491839603157e-10	1.65457920153084e-07	1.569042504097e-08	3.56560965306633e-07	2804569	0.000106962587756443	0.00186280410085104	0.48871845771099	0.00137561844208422	0.464038232594514	0.0440048871515608
6.12508583233045e-10	1.47546424525561e-07	9.36489346423317e-10	2.90054157601326e-07	8.78611808332487e-09	4.47935698139868e-07	2232463	0.000134371710842629	0.0013674029236263	0.32939197554085	0.00209067808239498	0.64753525741714	0.0196146860359886
1.96640216090304e-09	5.31663561314555e-07	3.65160317366852e-09	1.26956339571765e-06	3.59291437076663e-08	1.84277410607445e-06	542660	0.00055267995733066	0.00106708801389225	0.288512606923442	0.00198157938166784	0.688941412586989	0.0194973130940092
2.96175179400672e-08	1.727698846891e-06	6.65726863098511e-09	4.99348128146608e-07	5.5674355662788e-10	2.26387850516529e-06	441720	0.000678933740461352	0.0130826446174084	0.763158819233923	0.0029406474843044	0.220571964002172	0.000245924662192608
2.05409822582586e-10	1.22983278228083e-07	4.31204058452237e-10	3.3195860980808e-07	2.49645045072645e-08	4.80543006424462e-07	2080979	0.000144152545575982	0.000427453567810636	0.255925643665391	0.000897326675630268	0.690798961529079	0.0519506145620886
4.04616836462367e-09	3.97672456998526e-07	2.36643655436539e-09	2.99045786871365e-07	3.63282025652677e-08	7.39459051354147e-07	1352340	0.00022181319323078	0.0054717950334289	0.537788341721264	0.00320022663869192	0.40441155777826	0.0491280788283557
1.26562482084619e-10	1.17054824655718e-07	4.14172706627405e-10	4.92557579801883e-07	7.47369489503776e-09	6.17626834541351e-07	1619101	0.000185270942806515	0.000204917395110599	0.189523540930087	0.000670587292300809	0.797500290232136	0.0121006641503647
8.26062476290127e-10	2.10452704179686e-07	9.37937784184218e-10	3.07243880196513e-07	1.48137361995488e-10	5.19608721998669e-07	1924525	0.000155870508037892	0.00158977792580672	0.405021500351615	0.00180508475796259	0.591298542901095	0.000285094063520873
3.99463924208993e-09	4.38830370165211e-07	1.69371073670155e-09	2.39234391345082e-07	5.23277256215484e-09	6.88985884051239e-07	1451409	0.000206674476290303	0.00579785353308175	0.636922149384087	0.00245826623724499	0.347226840031008	0.00759489081457827
1.0651997062893e-09	3.94376606575422e-07	1.53671851326768e-09	7.31613870438479e-07	8.82917502499237e-09	1.13742157025845e-06	879181	0.000341168453944163	0.000936503873447078	0.34672861574606	0.00135105448450261	0.643221378571393	0.00776244732459766
6.2840155577924e-10	1.57714748186425e-07	4.54936155452423e-10	1.46807102057083e-07	4.00312795101459e-10	3.06005500749841e-07	3267915	9.17974506212671e-05	0.00205356294001054	0.515398408851992	0.00148669273701826	0.479753147238675	0.00130818823230473
1.90416804763696e-08	1.04459805797067e-06	5.55098918253032e-09	3.91546610725188e-07	1.05495553034887e-08	1.47128689365825e-06	679677	0.000441288996148148	0.012942194046889	0.709989372210987	0.00377288019519305	0.266125262457572	0.00717029108935919
2.56962052723289e-09	3.54719876423523e-07	1.21058310539134e-09	2.14870478147441e-07	4.65808325278809e-10	5.73836366528867e-07	1742657	0.000172136142227552	0.00447796737382907	0.618155099805231	0.00210963120499691	0.374445557445568	0.000811744170374701
6.51516196987425e-09	6.30810739987337e-07	2.51274542118458e-09	3.12819000608549e-07	1.6132733752616e-08	9.68790381739561e-07	1032215	0.000290595024370344	0.00672504815559339	0.651132331490175	0.00259369360859332	0.322896476373817	0.0166524503718215
1.23431513208666e-09	2.23338560597967e-07	8.77579873852603e-10	2.04167318145166e-07	1.21459865752675e-08	4.41763760324339e-07	2263653	0.000132520375775269	0.00279406153909147	0.50556107280958	0.00198653658962041	0.462164026300545	0.0274943027611635
6.49660649633171e-10	1.51964147778145e-07	6.76331305527065e-10	2.03410728417649e-07	6.54616890216876e-10	3.57355485041171e-07	2798334	0.000107200918256889	0.00181796747728196	0.425246439859843	0.00189260088018278	0.569211155088927	0.00183183669376575
2.71070380623135e-08	9.94933270729504e-07	4.38921219741785e-09	2.07137472844821e-07	4.00645198857399e-11	1.23360705835394e-06	810631	0.000370013873760455	0.0219738026616706	0.806523652723817	0.00355803103402681	0.167912036042671	3.24775378143505e-05
1.95030870601519e-09	2.73923307416414e-07	9.14015693391473e-10	1.65059437269612e-07	4.64618718466928e-10	4.423116878039e-07	2260849	0.000132684732296773	0.00440935376521152	0.619299274627939	0.00206645159645138	0.373174487179257	0.00105043283114173
3.10438777185156e-08	1.89315582591938e-06	7.12152109805655e-09	5.58441230943442e-07	2.85350219466808e-08	2.51829747762607e-06	397094	0.000755204883708616	0.012327327487847	0.751760204161425	0.00282791098403903	0.221753480637192	0.0113310767294974
1.45562715773351e-08	1.45906962592793e-06	5.37315670565386e-09	6.9256887960807e-07	2.56928296788323e-08	2.19726076349783e-06	455112	0.000658961742517561	0.00662473558858026	0.664040267849337	0.00244538872896466	0.315196489699096	0.0116931181340224
1.22815845841795e-08	8.43211288319118e-07	2.18566864850071e-09	1.92946020169256e-07	1.4919561352947e-08	1.065544123074e-06	938488	0.000319612320313856	0.0115261154542791	0.79134338040036	0.00205122303353825	0.181077457039155	0.0140018240726676
1.40348990434217e-09	3.49435803422048e-07	1.48700228148287e-09	4.76049086758088e-07	3.96202723342181e-10	8.28771585089303e-07	1206605	0.000248600672294597	0.00169345804030061	0.421631013549283	0.001794224498325	0.574403243695658	0.000478060216434048
1.35107575792248e-08	1.36189058323133e-06	7.84834885417671e-09	1.01728916638409e-06	2.91357346619655e-08	2.42967459071078e-06	411578	0.000728637677274824	0.00556072719815221	0.560523861276797	0.00323020575849243	0.418693585665102	0.0119916201014565
1.0460496538667e-09	1.94405604133097e-07	9.61020726979381e-10	2.29640911234807e-07	1.25403502831308e-09	4.27307620777062e-07	2340234	0.000128184097315742	0.00244800139993863	0.454954685291052	0.00224901377895334	0.537413563598989	0.00293473593106674
2.82644392030057e-09	4.42870849534269e-07	1.83348977313632e-09	3.6939380903084e-07	4.39447276185985e-10	8.17364039534732e-07	1223445	0.000245179250729088	0.00345799886414072	0.541828155036481	0.00224317401360109	0.451933032484657	0.000537639601120856
1.69682074640052e-08	1.81537428269654e-06	8.20405227738881e-09	1.12872166031566e-06	3.47332606171348e-08	3.00400146337073e-06	332889	0.000900795832240453	0.00564853501934234	0.604318707840955	0.00273104137179188	0.375739384310801	0.0115623314571097
1.17886292731589e-08	1.19286202041706e-06	5.60752679024314e-09	7.29616689760515e-07	5.87244404625846e-09	1.94574731028723e-06	513941	0.000583554426816013	0.00605866404688421	0.61306111749987	0.00288193989044515	0.37498018674008	0.00301809182272058
5.53858375527326e-09	6.3136727788596e-07	2.28338325572815e-09	3.34686089227378e-07	1.68077409802875e-09	9.75556108222368e-07	1025056	0.000292624152428367	0.00567736054194312	0.647187048048339	0.00234059654435342	0.343072106674862	0.00172288819050235
2.86514448813737e-09	6.59005626499166e-07	2.19096031105949e-09	6.48018004800599e-07	7.67473046565429e-09	1.31975446656462e-06	757717	0.000395848232655593	0.00217096782827754	0.499339568984062	0.00166012721802917	0.491014064523245	0.00581527144638652
6.6490927304127e-10	1.87772622940644e-07	5.99310180288579e-10	2.17615042287714e-07	1.61689021870416e-08	4.2282078686873e-07	2365068	0.000126838218221348	0.001572555781766	0.444095060536701	0.00141740945313231	0.514674417734518	0.0382405564938828
3.07267770381345e-09	3.67763757349869e-07	1.44111852332039e-09	2.21776252171532e-07	1.04557803100161e-08	6.04509586058551e-07	1654233	0.000181336487175887	0.00508292635001464	0.608367122426821	0.00238394651889078	0.366869702790869	0.0172963019134049
1.68036424573064e-09	3.31907100333756e-07	1.03221528582451e-09	2.62153828698527e-07	1.36693181162566e-08	6.10442826680094e-07	1638155	0.00018311613611488	0.00275269717701383	0.543715292943713	0.00169092868440807	0.429448618676143	0.0223924625187217
1.68720377717734e-08	7.53678616155609e-07	2.71308545786985e-09	1.55826431913542e-07	1.46420365661393e-09	9.30554374955409e-07	1074628	0.000279127479060559	0.0181311680712714	0.809924316557777	0.00291555822087222	0.167455482567592	0.00157347458248648
6.07857109155035e-09	4.40704688042831e-07	2.04843118256402e-09	1.90952696693519e-07	1.19147066524092e-08	6.51699093662873e-07	1534450	0.000195490681026533	0.00932726644959065	0.67623952883815	0.00314321625192207	0.293007460882399	0.0182825275779388
1.07303189435053e-09	2.12613712190077e-07	1.32913393919784e-09	3.38617949809046e-07	4.7369349476576e-10	5.54107521327438e-07	1804704	0.000166218486619241	0.00193650483534304	0.383704793756874	0.00239869319227741	0.611105131722165	0.000854876493340072
2.63392882914611e-08	1.06984000138223e-06	5.23166549878245e-09	2.73223438112823e-07	6.98998158004507e-09	1.38162437486534e-06	723786	0.000414401710682633	0.0190640008750774	0.774334921158654	0.00378660480660118	0.197755224273206	0.00505924888646116
3.89730469072898e-09	4.10080680080109e-07	1.4209138344734e-09	1.92236470447788e-07	6.15783613770185e-09	6.13793205190801e-07	1629213	0.000184121065696319	0.00634954029756239	0.668108862418301	0.00231497159378248	0.313194197690784	0.0100324279995697
6.89180883885446e-09	4.26525573729929e-07	1.5407355228214e-09	1.22601505997085e-07	7.20635437341075e-09	5.64765978462101e-07	1770645	0.000169415488943336	0.0122029461789135	0.755225332254236	0.00272809549721273	0.217083731443842	0.0127598946257956
7.51231988534684e-08	2.52982900081323e-06	1.12622399206094e-08	4.87666666938778e-07	1.49194685828521e-08	3.11880057510894e-06	320636	0.000935204055438232	0.024087208221335	0.811154461431015	0.00361108049372988	0.156363529887365	0.00478371996655509
2.88714613200978e-09	5.27390797404583e-07	2.1865094406563e-09	5.13571816987256e-07	1.23169738718768e-08	1.05835324383638e-06	944864	0.000317455741423722	0.00272796077191041	0.498312638503252	0.00206595430532297	0.485255579815327	0.0116378666041873
2.03819610158182e-09	2.99202961396764e-07	1.19499650371442e-09	2.25553706041502e-07	9.43501403411658e-09	5.37424874077679e-07	1860725	0.000161214509074248	0.00379252282485016	0.556734486676398	0.00222356009435785	0.419693462139418	0.0175559682649762
3.19119364310946e-10	1.30869410005387e-07	5.76517628311666e-10	3.03994131561228e-07	1.07665124869748e-08	4.46525691046212e-07	2239513	0.000133948765295044	0.000714671900654244	0.293083718651797	0.0012911186072203	0.680798748329503	0.0241117425108258
3.86401539013058e-08	1.21035704655302e-06	4.44880313512434e-09	1.79175511751794e-07	1.43125345465605e-09	1.4340527687959e-06	697324	0.000430123609417632	0.026944722497032	0.844011512609326	0.00310225901858533	0.124943457905136	0.000998047969920804
1.61838346994972e-09	2.63013624290145e-07	1.1494258913916e-09	2.4018213425578e-07	4.73748029201626e-09	5.10701048199282e-07	1958093	0.000153198617489192	0.00316894487617775	0.515005060627002	0.00225068245981567	0.470298886408507	0.0092764256284973
1.04742882344615e-09	1.7607986063955e-07	7.95746571659913e-10	1.71995533496573e-07	5.59241872171948e-10	3.50477811403401e-07	2853248	0.000105137834492397	0.00298857385365421	0.502399452719938	0.00227046205428396	0.490745855801426	0.00159565557069819
1.85894387162778e-09	2.39658839675837e-07	1.06911792695148e-09	1.7721911354399e-07	9.80337321768395e-10	4.20786352340174e-07	2376503	0.000126227964833303	0.00441778556098456	0.569549935122636	0.00254076188784559	0.421161742909193	0.00232977451934055
5.25436823158961e-08	1.45168272418004e-06	4.46305200699192e-09	1.58542223099945e-07	1.32963362369824e-10	1.66736464496525e-06	599749	0.000500084726449024	0.0315130121503753	0.870645019710312	0.0026767102328027	0.0950855132850974	7.97446214127894e-05
2.89479481239926e-10	9.30020017519978e-08	4.13065372253994e-10	1.70628133854151e-07	6.28222619400961e-09	2.70614906653652e-07	3695288	8.11811876216817e-05	0.00106971003489626	0.343669175146463	0.00152639548708475	0.630520084662335	0.02321463466922
2.16480345546977e-08	1.04924596514246e-06	2.91173946913273e-09	1.81458694748155e-07	1.82582737710684e-08	1.27352270768552e-06	785224	0.000381984081100462	0.0169985461775083	0.82389262383028	0.00228636635339191	0.142485637400165	0.0143368262386548
7.70438661909187e-10	1.68756269519916e-07	8.01676702182267e-10	2.25777945723165e-07	5.30833936775182e-09	4.01414669974924e-07	2491189	0.00012041717443334	0.00191930868385382	0.420403842067998	0.00199712856092765	0.56245564153714	0.0132240791500805
3.09119616689002e-11	3.12772779001363e-08	9.07344480096268e-11	1.18040960833424e-07	1.40915743785752e-09	1.50849042581096e-07	6629144	4.5253692210645e-05	0.000204919839993562	0.207341573834131	0.000601491706258911	0.782510507283897	0.00934150733571915
3.76847047502135e-09	7.58108880980333e-07	2.42665763358135e-09	6.27747948111124e-07	9.90390022259005e-09	1.40195585742265e-06	713289	0.000420498617715426	0.00268800936567953	0.540750892381189	0.00173090873063757	0.447765844257874	0.00706434526462006
5.94963078165472e-09	9.32067501246139e-07	4.48189734990377e-09	9.02873096677708e-07	3.92348152661461e-08	1.88460694132155e-06	530615	0.000565222816516386	0.00315696108891684	0.494568644957097	0.00237816026866637	0.479077667009218	0.0208185666761013
6.40126891806697e-08	1.5809687761163e-06	5.43392191195899e-09	1.72556740995168e-07	1.84793582914776e-09	1.82482006403324e-06	547999	0.000547296697201327	0.0350789047327702	0.866369680647866	0.00297778505347473	0.0945609621442787	0.00101266742161056
6.39461874058087e-10	1.74463536666972e-07	4.77761299039813e-10	1.6759691673384e-07	3.84782674418234e-10	3.43562459248327e-07	2910679	0.000103063444080842	0.00186126818237694	0.507807334505279	0.00139060973100814	0.487820808770904	0.00111997881043258
8.21008682784907e-10	1.6205818905272e-07	8.05537275050514e-10	2.04440587187217e-07	8.11339851841717e-10	3.68936662049614e-07	2710492	0.00011067489410066	0.00222533775370499	0.439257481629534	0.00218340262140222	0.554134647533955	0.00219913046140318
1.83854271485835e-08	1.25169683268586e-06	5.81268818595816e-09	5.08842830868924e-07	7.93010971340194e-09	1.79266788860273e-06	557828	0.000537656259669506	0.01025590253804	0.698231301315649	0.00324247911334475	0.283846681308904	0.00442363572406207
5.49391787197766e-08	2.66868192922316e-06	7.2930824640039e-09	4.55539763441801e-07	1.05296645481552e-08	3.19698361839689e-06	312795	0.000958636832462556	0.0171846919714044	0.834749954258868	0.00228123860943053	0.142490490354852	0.0032936248054456
2.76357257859912e-09	5.76833054226057e-07	2.4006924660409e-09	6.44335768123327e-07	1.25783297503151e-08	1.23891141714434e-06	807160	0.000371604593273678	0.00223064582370957	0.46559668935463	0.00193774343574494	0.520082194099482	0.0101527272864333
3.76802638603193e-09	3.80011384817731e-07	1.7143616214086e-09	2.22303392215356e-07	6.94849088103584e-09	6.14745655921564e-07	1626689	0.000184406748447552	0.00612940709663624	0.618160341853994	0.00278873320192659	0.361618484122676	0.0113030337247677
2.60555204445875e-09	5.61982892483671e-07	1.37855540821853e-09	3.82335364363622e-07	3.70206920366231e-08	9.85323056336593e-07	1014896	0.000295553378029112	0.00264436321438182	0.570353945205656	0.00139908976995217	0.388030465647618	0.0375721361623924
1.8863805539982e-09	2.64201027005048e-07	9.78705237820811e-10	1.76245303553499e-07	8.52223196794577e-09	4.51833648318311e-07	2213204	0.000135540938601575	0.00417494482984869	0.584730747673138	0.00216607426530422	0.390066796064148	0.0188614371675612
4.8272287115968e-08	1.44255777291064e-06	9.03947526145334e-09	3.4732941288236e-07	6.99355450142622e-09	1.85419250267184e-06	539318	0.000556103583548517	0.0260341291674995	0.777997845871962	0.00487515468239014	0.187321118158911	0.00377175211923718
8.0081923744076e-10	1.786203869732e-07	7.94344873781393e-10	2.27807104716446e-07	2.19590766170943e-09	4.10218563462578e-07	2437725	0.000123058022010736	0.00195217698263383	0.435427362100581	0.00193639426523382	0.555331047901805	0.00535301874974692
3.52179117236837e-09	3.56880684978866e-07	1.45172177109032e-09	1.89148500788304e-07	3.76548286775896e-09	5.54768181578388e-07	1802555	0.000166416651868895	0.00634822127388131	0.643296960477246	0.00261680791958902	0.3409505214415	0.00678748888778312
1.13532296172316e-09	2.22835524358106e-07	6.26509182910397e-10	1.58108721278241e-07	4.8279295335541e-09	3.87534007314535e-07	2580419	0.000116253466760807	0.00292960860284372	0.575008954445759	0.00161665601233778	0.407986701280425	0.0124580796586339
8.77488117091444e-11	1.21261382219368e-07	4.21522995992962e-10	7.49064750180686e-07	7.34573491906826e-09	8.78181139126825e-07	1138717	0.000263419756352912	9.99210843862954e-05	0.138082426069795	0.000479995501169704	0.85297294237665	0.00836471496799865
1.36381455476899e-09	4.52654269340154e-07	1.94877748835333e-09	8.3173095384918e-07	3.96989519237197e-08	1.32739676715618e-06	753354	0.000398140015663739	0.00102743549518418	0.341009018961168	0.00146811980906689	0.626588051461875	0.029907374272706
7.66598071545753e-10	1.59723302614676e-07	7.12680488172506e-10	1.90921242860842e-07	2.30255426502541e-09	3.54426378300262e-07	2821460	0.000106322279710303	0.00216292612085523	0.450652977300021	0.00201079979314841	0.538676731050468	0.00649656573550726
4.48433425035873e-09	4.12031009872554e-07	1.44582876649509e-09	1.70808544020546e-07	3.58568233867195e-10	5.89128285143821e-07	1697423	0.000176722920271377	0.00761181284864635	0.699390982003124	0.00245418324489737	0.289934379875934	0.00060864202739758
5.23988780723203e-09	7.88432768392508e-07	4.60662993236074e-09	8.91295130480582e-07	3.89473626895244e-09	1.69346915288164e-06	590504	0.000507912144981693	0.00309417375469506	0.465572559766381	0.00272023256197021	0.52631317728105	0.00229985663590334
2.35308181263e-08	1.52100700713559e-06	7.2104061175622e-09	5.99295142478095e-07	6.52647779262242e-09	2.15756985165017e-06	463484	0.000647062218667172	0.0109061674681369	0.704963042550989	0.00334191085959395	0.27776395838111	0.00302492074017015
6.2874102814001e-10	1.76736430998944e-07	1.00802960583696e-09	3.64328721892047e-07	7.9388729469437e-09	5.50640796471912e-07	1816066	0.000165178640944896	0.00114183517125594	0.320965014091467	0.00183064824164074	0.661644985671946	0.0144175168236897
1.11789589910893e-08	9.78612170436139e-07	5.60886446403592e-09	6.31343275596061e-07	1.19808717051643e-08	1.63872414119249e-06	610231	0.000491496821012238	0.00682174547264216	0.597179321300539	0.00342270204181796	0.385265133847748	0.00731109733725281
2.71468339796249e-08	1.10744100962586e-06	5.33387014990377e-09	2.79774280597851e-07	2.22767411574619e-09	1.42192366846898e-06	703273	0.000426486432629991	0.0190916253675238	0.778832952980003	0.00375116489596581	0.196757594519184	0.00156666223732303
6.90424714652282e-09	5.48598954124275e-07	2.44571218381712e-09	2.49866048809556e-07	3.56590029310058e-09	8.11380862557271e-07	1232467	0.000243384734662011	0.00850925559762692	0.676130014202241	0.0030142591434913	0.307951617224543	0.00439485383209773
4.0531833618338e-10	1.96668625048865e-07	7.38766133491292e-10	4.6092628425633e-07	4.9110663347699e-10	6.59230100408347e-07	1516921	0.000197749540291059	0.000614835906206821	0.29833077240715	0.00112064988087419	0.69918877182765	0.000744969978119604
1.03880006669562e-08	1.19351326879043e-06	5.23471217269256e-09	7.73377801963441e-07	1.38995717126716e-08	1.99641335530619e-06	500898	0.000598745284897562	0.00520333158428655	0.597828734023561	0.00262205828205838	0.387383604656776	0.00696227145331825
7.76440436995128e-10	1.64410030754424e-07	4.20292635539616e-10	1.1442777687753e-07	2.8704285624193e-09	2.82904969266908e-07	3534756	8.48679012855902e-05	0.00274452739026507	0.581149320849543	0.00148563185944991	0.404474255698111	0.0101462642026312
1.36494349861954e-11	3.74941185887279e-08	1.25210131075732e-10	4.42259198174967e-07	2.57666802832443e-08	5.05658856613001e-07	1977618	0.000151686189811762	2.6993366788079e-05	0.0741490396111533	0.00024761779495847	0.874619701387815	0.0509566478392853
1.16943482419578e-08	7.05410862402337e-07	1.57506690110086e-09	1.22159709948402e-07	1.22991391430352e-09	8.42069901408101e-07	1187550	0.00025258917075599	0.0138876217074172	0.837710576310536	0.00187047048999975	0.14507074738585	0.00146058410619697
9.28973225837763e-09	1.13582761980126e-06	7.74693975678956e-09	1.21798953199746e-06	4.11599628874476e-09	2.37496982010263e-06	421058	0.000712238030112888	0.00391151591895857	0.478249285606577	0.00326191082144142	0.512844214561355	0.00173307309166855
1.35032315895285e-08	1.1239043383604e-06	4.72129252726624e-09	5.05286109267352e-07	1.52764521885453e-08	1.66269142393309e-06	601435	0.000498683457922589	0.00812130945956688	0.675954853788688	0.00283954825249417	0.303896502979549	0.00918778551970209
5.27117532296689e-09	7.3682348840213e-07	3.21031295129316e-09	5.77021840227321e-07	3.50692940335538e-09	1.32583374630707e-06	754242	0.000397671295378266	0.00397574381980324	0.555743501366181	0.00242135408020429	0.435214325954924	0.00264507477888797
1.24948802712786e-08	1.07297076905539e-06	4.4220836158335e-09	4.88277791798005e-07	6.61989060724138e-10	1.57882751380123e-06	633381	0.00047353647425219	0.007914024909026	0.679599740741834	0.00280086556459024	0.309266077218538	0.000419291566011738
3.56114555915293e-10	1.1928088839617e-07	4.84849865740897e-10	2.08809433114274e-07	1.40402194384067e-10	3.29071688126484e-07	3038852	9.87166498801484e-05	0.00108217925991377	0.362476909135745	0.00147338675199106	0.634540863430387	0.000426661421963779
9.50611861395342e-09	1.10577421513304e-06	6.76511118749356e-09	1.01190072954152e-06	1.55009538493055e-08	2.14944712832532e-06	465236	0.000644626970212281	0.00442258778486905	0.51444587799402	0.00314737268869898	0.470772561095707	0.00721160043670516
1.09642710171449e-10	9.65196146280441e-08	3.98263980994702e-10	4.50804220700805e-07	1.38934700445585e-09	5.49221089024471e-07	1820760	0.000164752798728518	0.000199633102884299	0.175739090426194	0.000725143278278153	0.820806465209713	0.00252966798293126
1.00416362933195e-07	4.54321510344121e-06	1.67363560618137e-08	9.73762293144568e-07	1.70509886183456e-07	5.80464000176425e-06	172276	0.00173988170251704	0.0172993265564574	0.782686799191743	0.00288327201285987	0.167755845814487	0.0293747564244522
4.5126390543451e-09	4.14341586700032e-07	1.8248197896194e-09	2.15431286335416e-07	4.45686863195425e-10	6.36556018742608e-07	1570954	0.000190948633399746	0.00708914678594813	0.650911427274669	0.00286670730601837	0.338432565229622	0.000700153403742521
2.33422408301017e-09	2.8897383372837e-07	1.40687458947965e-09	2.23939772633353e-07	1.21500335064118e-08	5.28804738540624e-07	1891057	0.000158628880611467	0.00441415122234357	0.546466044396405	0.00266048030008636	0.423482915927292	0.0229764081538737
5.97885995508501e-10	1.44027193378235e-07	7.59777541736654e-10	2.35327121579478e-07	1.68526524852969e-09	3.82397243743488e-07	2615082	0.000114712615070678	0.00156352067199931	0.376642864808013	0.00198688027742771	0.615399628082401	0.00440710616015884
5.16438104139437e-11	7.21234154123193e-08	3.42974050271222e-10	6.15895659453e-07	3.17194571769097e-08	7.20133149902914e-07	1388632	0.000216016687793141	7.17142523169586e-05	0.100152888978993	0.000476264771754308	0.855252475928976	0.0440466560679591
8.43355564368913e-09	8.92512577427745e-07	3.81493321232264e-09	5.19129524195547e-07	2.60285230889173e-08	1.44991911356822e-06	689694	0.000434881461030434	0.00581656974155912	0.615560253724285	0.00263113519686914	0.358040334345259	0.0179517069920278
3.47655449033405e-09	3.9327143170497e-07	1.60812985955883e-09	2.33898877809856e-07	1.23340918211589e-09	6.33488403046835e-07	1578561	0.000190028523402219	0.00548795285535325	0.620802890492527	0.00253853085837774	0.369223614331206	0.00194701146253613
6.99637413364122e-09	5.31695825568918e-07	2.49542752390765e-09	2.4383556164097e-07	6.1188467902614e-09	7.91142035657699e-07	1263996	0.00023731454102538	0.00884338566061015	0.672061149079134	0.00315420924617301	0.308207060996655	0.00773419501742772
1.09582087323373e-08	7.19561528137204e-07	3.42046318971059e-09	2.88787315674423e-07	6.25436591666023e-09	1.02898188165033e-06	971834	0.000308647082020164	0.010649564319599	0.699294653257775	0.00332412382638329	0.280653450584816	0.00607820801142694
6.58364369720337e-09	6.96202309560509e-07	2.43809679472102e-09	3.31509788094256e-07	2.59553864766534e-08	1.06268922462334e-06	941009	0.000318756123245945	0.00619526720009499	0.655132557505013	0.00229427074089809	0.311953655323602	0.0244242492303928
3.63380253463393e-08	1.79444417102055e-06	7.50865326076192e-09	4.7677486843351e-07	2.12781245866586e-08	2.33634384264782e-06	428019	0.000700658395743736	0.0155533721890682	0.768056541278134	0.00321384768958161	0.204068793184642	0.00910744565857385
3.92200770319374e-09	4.42535484684434e-07	2.18808391091569e-09	3.17445828146692e-07	1.22777145798561e-08	7.78369119025092e-07	1284738	0.000233483565066916	0.0050387503914673	0.568541934498519	0.00281111346459411	0.407834561248131	0.0157736403972886
7.93862374954428e-09	5.35552340355364e-07	3.12782951694897e-09	2.71306241743347e-07	3.32708332493569e-09	8.21252118690139e-07	1217653	0.000246345388748792	0.00966648799908856	0.652116844714563	0.00380861059078633	0.330356824133456	0.00405123256210558
9.99394154510509e-09	9.92925122176359e-07	5.5081713902046e-09	7.03678039018597e-07	5.40489812482726e-09	1.71751017225509e-06	582238	0.000515120773879496	0.00581885435472154	0.5781189178476	0.0032070676955423	0.409708222044861	0.00314693805727545
7.15923306045178e-09	5.73327017689132e-07	2.46754990643157e-09	2.54077448475368e-07	3.65888213974012e-09	8.40690131271124e-07	1189499	0.000252175343845695	0.00851589996617067	0.681971866164602	0.0029351479393491	0.302224849590185	0.00435223633969378
4.15776434537481e-08	2.48507986870939e-06	8.47944823516997e-09	6.51713346893177e-07	3.14236135408258e-09	3.18999266864557e-06	313480	0.00095654154919711	0.0130337739840015	0.779023692792537	0.0026581403520185	0.204299324352331	0.000985068519112548
3.04032172991881e-09	3.9474008885846e-07	1.80645270219812e-09	3.01567709955935e-07	1.13371425423606e-09	7.02288287500748e-07	1423917	0.000210664367387925	0.00432916479461517	0.56207699300131	0.00257223811695165	0.429407289461044	0.00161431462607848
1.13452936747942e-08	6.09874093664623e-07	2.7237165783307e-09	1.88254323629031e-07	4.12025796000564e-09	8.16317685506785e-07	1225013	0.000244865421193063	0.0138981353414521	0.74710385979939	0.00333658896124462	0.230614045207363	0.00504737069055133
1.04428435995276e-08	6.27581325469598e-07	2.8570820236872e-09	2.20767268122773e-07	5.11571727266983e-10	8.62160090942853e-07	1159877	0.00025861469225319	0.0121124182263033	0.727917392677361	0.0033138648537567	0.256062963760412	0.000593360482166985
5.89900837076249e-09	1.11523662556953e-06	5.67225820563944e-09	1.37904781000784e-06	1.33351649207956e-08	2.51919086707457e-06	396953	0.000755472698740323	0.0023416281981098	0.442696359432507	0.00225161907332032	0.54741696154578	0.00529343175028303
2.53602285701212e-09	2.86081710070692e-07	1.09233317360061e-09	1.58434750297268e-07	1.27709460530439e-09	4.49421911003877e-07	2225081	0.000134817514912178	0.00564285539916687	0.636554878758958	0.00243052941313133	0.352530097928183	0.00284163850056116
2.37264627772648e-09	2.93730768097849e-07	1.27911578125336e-09	2.03604064511089e-07	1.01888031465266e-08	5.11175397814444e-07	1956276	0.000153340900609922	0.00464155021519198	0.57461835869588	0.00250230309737574	0.39830568016694	0.0199321078246124
4.26235800985853e-08	2.66307108028528e-06	1.08583487450356e-08	8.72394495013847e-07	3.03071466363987e-10	3.58925057560911e-06	278610	0.0010761975886634	0.0118753425543024	0.741957415395369	0.00302524120740524	0.243057562194804	8.44386481187804e-05
4.48410175275616e-09	7.10012941808135e-07	2.95228015964193e-09	6.01092565127108e-07	1.44589677378362e-09	1.31998778562142e-06	757583	0.000395918200740364	0.00339707821663299	0.537893569578657	0.00223659657445394	0.455377369150522	0.00109538647973391
6.16102803289681e-09	4.73988132752701e-07	1.74562983714223e-09	1.7267387744825e-07	1.08351227022409e-08	6.65403790773231e-07	1502847	0.000199601280648443	0.00925908165587305	0.712331578697356	0.00262341432577912	0.259502395151063	0.0162835301699287
8.62412661272772e-10	1.64098369351614e-07	4.94681213784754e-10	1.21024282720406e-07	7.40603817071251e-09	2.9388578411779e-07	3402682	8.81618617135649e-05	0.00293451642739928	0.558374641509856	0.00168324308462122	0.411807202868646	0.0252003961094768
1.51513862363945e-09	2.42194033518779e-07	1.02114133843072e-09	2.09873734937959e-07	8.2607193165746e-09	4.62864767735383e-07	2160458	0.000138849821922249	0.00327339371940628	0.52325009463075	0.00220613321559721	0.453423439344476	0.0178469390897715
6.71463781860458e-09	8.43061550142994e-07	4.34772863779697e-09	7.01922498478713e-07	4.20728504840077e-08	1.59811926556212e-06	625736	0.000479321251625975	0.0042015874304868	0.527533562926206	0.00272052826812504	0.439217844127435	0.0263264772477473
2.33053512214422e-09	3.0658974603116e-07	1.78879937562161e-09	3.02569702451676e-07	7.23601350605006e-09	6.20514796486652e-07	1611565	0.000186137171017897	0.00375580910453656	0.494089339637133	0.0028827666733328	0.487610777639506	0.0116613069454915
1.15650731326417e-09	2.37761747484803e-07	8.58079828248243e-10	2.26822881523791e-07	5.99009900238465e-10	4.67198226050345e-07	2140419	0.000140149678656498	0.00247541032645004	0.508909782245581	0.00183665044172444	0.48549602476305	0.00128213222319452
7.98145248046516e-10	2.05600078111146e-07	7.55477386185561e-10	2.50224670867695e-07	3.76622775207832e-09	4.61144599365152e-07	2168517	0.000138333842712224	0.00173079170643071	0.445847307751606	0.00163826571367335	0.542616505131307	0.0081671296969827
7.91559674243065e-09	6.3891508095688e-07	1.7092470162102e-09	1.77390796896013e-07	5.30286078197125e-09	8.31233582393505e-07	1203031	0.000249339088198686	0.0095227104752409	0.768634827189187	0.00205627762450176	0.213406677320739	0.00637950739033169
2.58039086259321e-09	3.70092620270624e-07	1.55594731366978e-09	2.86937415817692e-07	7.10747615114014e-09	6.68273850415719e-07	1496393	0.000200462126875856	0.00386127761992782	0.553803833623592	0.00232830794247277	0.429371006570426	0.010635574243581
2.34436374332395e-10	9.86860650519308e-08	3.89977554671028e-10	2.11073073383544e-07	1.0262985380737e-08	3.20646537745215e-07	3118699	9.61893502641198e-05	0.000731136459420241	0.307772121120941	0.00121622256523756	0.658273358782567	0.0320071610718339
1.19184189391542e-09	2.11689590442452e-07	7.68172024710553e-10	1.75428456741648e-07	4.72925996397316e-09	3.93807321066699e-07	2539313	0.000118135241072403	0.00302645946420473	0.537546102162479	0.00195062911128675	0.445467738554144	0.012009070707886
1.29834182272728e-08	8.75091645922486e-07	2.78997791817652e-09	2.41788241419137e-07	2.06882868129606e-08	1.15334157030003e-06	867046	0.00034594281859146	0.0112572186432986	0.758744563152127	0.00241903872193797	0.209641486655369	0.0179376928272677
1.35267951546741e-08	7.86720559687905e-07	2.38396355038677e-09	1.78274584620344e-07	4.04749594450915e-09	9.84953398957819e-07	1015276	0.000295442513466693	0.013733436697601	0.798738864722266	0.0024203820738212	0.18099798915256	0.00410932735375278
5.59231162175418e-09	4.2847579058633e-07	1.46661381103413e-09	1.44480533562401e-07	9.81125296942716e-10	5.80996374878462e-07	1721181	0.000174283773927586	0.00962538126494168	0.737484447602555	0.00252430802402326	0.248677168756216	0.00168869435226331
8.0533992922323e-09	8.85735857819657e-07	3.60937145572342e-09	5.10438037252448e-07	1.50161797156721e-08	1.42285284553573e-06	702813	0.000426765067213397	0.00566003667736985	0.622507001056852	0.00253671450779186	0.358742675923214	0.0105535718347727
8.41034088296202e-11	1.1547814114754e-07	5.80724731662304e-10	1.02534329825898e-06	3.08814806625761e-09	1.14457441561327e-06	873687	0.000343313575584259	7.34800705680261e-05	0.100891772148923	0.000507371756471727	0.895829300631007	0.00269807539302979
1.81980969038823e-09	2.56731240008538e-07	9.72249366151556e-10	1.76356105885909e-07	7.31889617731233e-09	4.43198301128299e-07	2256326	0.000132950681090982	0.00410608453542204	0.579269458738783	0.00219371185240646	0.397916926660007	0.0165138182133817
1.72235336049637e-09	2.57243155550572e-07	1.10865733254157e-09	2.12902102044405e-07	6.18302017226347e-09	4.79159288460278e-07	2086989	0.00014373748975649	0.00359453192701522	0.536863547771749	0.0023137552777159	0.444324272056879	0.0129038929666414
6.9544713869246e-09	7.00958699764662e-07	3.42489407383101e-09	4.43864405611199e-07	1.11926230186856e-08	1.1663950938553e-06	857342	0.000349857517809138	0.00596236337375005	0.600961632518338	0.00293630699569445	0.380543786534705	0.00959591057751321
1.01813752759537e-09	3.8137229618476e-07	1.88579444171189e-09	9.08328795898635e-07	5.4568564860959e-09	1.2980618805388e-06	770379	0.000389343003239784	0.000784352073548881	0.29380132172625	0.00145277699775695	0.699757699934619	0.00420384926782602
1.82319279986065e-09	2.8412488210488e-07	1.64640341301736e-09	3.29895538982327e-07	3.05715674993254e-10	6.17795732975079e-07	1618658	0.000185321602980681	0.00295112559466998	0.459901010867522	0.00266496404092803	0.533988050376571	0.00049484912030881
3.31119424148303e-09	3.46497118612095e-07	1.07772854900079e-09	1.45005503797688e-07	4.56452364015488e-09	5.00456068840422e-07	1998177	0.00015012558823313	0.00661635345766755	0.692362707110224	0.00215349281605863	0.289746718695353	0.00912072792069658
2.01917273595099e-08	8.56040038567979e-07	3.26574727824369e-09	1.78017754645965e-07	5.03457336149974e-09	1.0625498412132e-06	941132	0.000318714321521196	0.0190030872683162	0.805646949785029	0.00307350032118487	0.167538262904174	0.00473819972129625
3.27928859224344e-09	3.26613743540093e-07	1.47096246388793e-09	1.88371376261021e-07	2.02028949185099e-08	5.39938265775755e-07	1852064	0.000161968405156254	0.00607345098523797	0.6049094206554	0.00272431601374748	0.34887576636262	0.0374170459829947
8.3569753310558e-09	1.33290785721479e-06	6.75843897327197e-09	1.38622432919388e-06	2.92063015706739e-09	2.73716823087006e-06	365341	0.000820814540362202	0.00305314640028515	0.486965997260277	0.00246913539951604	0.506444694761506	0.00106702617841615
1.20274051274286e-09	2.3187184588593e-07	1.05844549398259e-09	2.62366449387418e-07	3.04993936493199e-09	4.99549420645005e-07	2001804	0.000149853634431985	0.00240765070088543	0.464161975378818	0.00211880036336737	0.525206192910117	0.00610538064681166
3.75570427962764e-10	1.18907917217671e-07	5.2146595562286e-10	2.12278520348615e-07	5.41767032745876e-10	3.32625240982617e-07	3006386	9.97826102796529e-05	0.00112910982598098	0.357483144894241	0.00156772815581398	0.63819125608603	0.00162876103793394
4.36355348889201e-08	2.5683027226405e-06	1.04901658665718e-08	7.93958817629004e-07	1.74107114037912e-08	3.43379795242878e-06	291223	0.00102961074112018	0.0127076594177756	0.747948119901432	0.00305497469912343	0.231218851146272	0.00507039483539686
2.2768282670819e-09	5.03824969425291e-07	2.04574328805889e-09	5.82094041893078e-07	2.25113483946967e-09	1.09249271771298e-06	915338	0.000327694290849001	0.00208406722549895	0.461170094094537	0.00187254638396258	0.532812743238812	0.00206054905718931
1.06507546357421e-09	2.50909562045611e-07	1.59418397102693e-09	4.82886619697505e-07	7.08500002571526e-09	7.43540441203432e-07	1344917	0.00022303733875817	0.00143243784003243	0.337452474864056	0.00214404473877268	0.649442307288552	0.00952873526858616
1.72036087327957e-08	1.12336790173511e-06	4.48650755643574e-09	3.7669250696564e-07	1.09425248922767e-08	1.53269304988226e-06	652446	0.000459702571732779	0.0112244318809413	0.732937297406945	0.00292720552023145	0.245771654666652	0.00713941052523029
1.48739203306707e-09	2.37572010822761e-07	1.2028850983488e-09	2.47032889073383e-07	1.31676055333057e-08	5.00462782560865e-07	1998151	0.000150127602057126	0.00297203325581194	0.474704651576898	0.00240354555875992	0.493608910955011	0.026310858653519
2.05952917831317e-09	2.79382305069872e-07	1.11065534907116e-09	1.93718496572605e-07	1.90756172028172e-09	4.78178547890143e-07	2091269	0.000143443309675639	0.00430702963861594	0.584263569126187	0.00232267916235825	0.405117497276582	0.00398922479625741
4.13333672737996e-08	2.1924855552931e-06	1.22774200285457e-08	8.37408993866862e-07	6.64279887948124e-09	3.09014813534179e-06	323609	0.000926616298701055	0.0133758530217607	0.709508236908713	0.00397308461951379	0.270993155405555	0.00214967004445776
2.90366343293409e-10	2.28291319201186e-07	7.81981959078883e-10	7.90609219948814e-07	2.66730728920334e-08	1.04664596034441e-06	955433	0.000313944661485821	0.000277425561550787	0.218117040384951	0.000747131301994007	0.755374070988301	0.0254843317632033
2.83338070091238e-09	5.44795030247855e-07	2.73688173501597e-09	6.7666521886791e-07	2.24860342237598e-08	1.24951654577545e-06	800310	0.000374784948500295	0.00226758157824471	0.436004654832124	0.00219035253616226	0.541541623562872	0.0179957874905969
8.14326205821485e-09	6.14175714172403e-07	3.6111278336277e-09	3.50188187848795e-07	1.39801814898387e-08	9.9009847340288e-07	1010001	0.00029698558011515	0.0082246991354579	0.620317807441452	0.00364724108826931	0.353690261378982	0.0141199909558391
2.31382888275901e-09	3.38194019472156e-07	2.29373863677643e-09	4.31066535962828e-07	6.76665571812288e-10	7.74544788526332e-07	1291081	0.000232336532231869	0.00298734032819633	0.436635846605608	0.00296140219488218	0.556541780860711	0.000873630010602394
1.14329788280812e-08	7.10624763927557e-07	2.78539061184198e-09	2.22602768364284e-07	7.35550935984767e-09	9.54801411091612e-07	1047338	0.000286399539889515	0.0119741955712131	0.744264467639516	0.00291724601522895	0.23314038477361	0.00770370600043229
5.913827113171e-09	6.58746456277799e-07	2.54548867288189e-09	3.64583419224893e-07	2.68064382439355e-08	1.05859562953268e-06	944648	0.000317528434104153	0.00558648359032209	0.622283370439196	0.0024045901965471	0.344402913684651	0.0253226420892832
2.61776195034494e-08	1.41864126039516e-06	5.1312931562083e-09	3.57558348870925e-07	7.30032139498945e-10	1.80823855406524e-06	553024	0.00054232494533113	0.0144768617197092	0.784543199350441	0.00283773020140083	0.197738483159244	0.000403725569205292
1.46274350869587e-09	2.59276817957045e-07	8.79224056757837e-10	2.00382315994104e-07	1.67340091368681e-10	4.62168441607971e-07	2163713	0.000138640952980329	0.00316495757176044	0.56100069718082	0.00190238877777732	0.433569880489754	0.000362075979888356
6.74495463936309e-10	1.55365984664018e-07	7.21898907415606e-10	2.13802703661081e-07	1.32989416176052e-09	3.71894976858211e-07	2688931	0.000111562290249556	0.00181367188563418	0.4177684409092	0.00194113648297766	0.57490075684081	0.00357599388137894
1.77150653798253e-08	1.02469553940657e-06	3.84191504756314e-09	2.85739242791074e-07	4.44298674561095e-09	1.33643474937064e-06	748260	0.000400850330775304	0.0132554659987462	0.766738174002974	0.00287474944015965	0.213807103508522	0.0033245070495984
6.86096568186426e-09	5.6140424502541e-07	3.11607913795931e-09	3.27840927150274e-07	1.72777045130186e-08	9.16499921508526e-07	1091108	0.000274912307133057	0.00748605157605617	0.612552420191546	0.00339997752845451	0.357709716560215	0.0188518341437281
8.99713059416902e-09	5.60134975292554e-07	1.47013254944558e-09	1.17680553200503e-07	1.57448204266144e-08	7.04027612063286e-07	1420399	0.000211186055070312	0.0127795138145239	0.795615066362202	0.00208817456056457	0.167153320671072	0.0223639245916381
2.80662721218346e-09	3.25030592681095e-07	1.47789795043042e-09	2.20061787285444e-07	7.77407401776332e-09	5.57150979146916e-07	1794846	0.000167131372295626	0.0050374625859598	0.583379738789594	0.00265259867745958	0.394976937171308	0.0139532627756782
1.66990882086853e-08	1.04244838221999e-06	4.51383963357515e-09	3.62310108331199e-07	1.14509277768694e-08	1.43742234617032e-06	695690	0.00043113404876105	0.0116173845864969	0.725220659743711	0.00314023198929753	0.252055430539597	0.00796629314089746
1.77156286994598e-09	2.60322676009345e-07	8.28374720043278e-10	1.56510417562531e-07	4.28313538544375e-10	4.1986134470041e-07	2381739	0.000125950497419813	0.00421939979068583	0.620020583688402	0.00197297210257439	0.372766913501428	0.00102013091691019
4.14343192732845e-09	5.01231604886396e-07	2.02273878095406e-09	3.14621708353498e-07	4.20707108211272e-10	8.22440191056388e-07	1215894	0.000246701722900089	0.00503797354796875	0.609444443908543	0.00245943571696799	0.382546611625801	0.000511535200718842
6.79638667171292e-08	1.64320918990078e-06	4.6639527689215e-09	1.44987494983662e-07	1.15782764977098e-09	1.86198233202026e-06	537062	0.000558439234375152	0.0365008118220907	0.882505253483199	0.00250483191420033	0.077867277519411	0.000621825261099407
4.15068506456228e-09	3.56272922437939e-07	1.34490477403706e-09	1.48426768265493e-07	3.03708019213042e-09	5.13232360734162e-07	1948435	0.000153957894987511	0.00808734090466327	0.694174704666523	0.00262045980910717	0.289199940652949	0.00591755396675686
4.19314143414665e-09	3.76805624881728e-07	1.88320951584907e-09	2.1758831010075e-07	2.74945727125745e-09	6.03219743203731e-07	1657771	0.000180949604179803	0.00695126689964864	0.624657314564165	0.00312192950755765	0.360711519396111	0.00455796963251724
1.19059083306869e-08	1.15660147163869e-06	4.91152249800877e-09	6.13522223900087e-07	2.8982411697689e-08	1.81592353806516e-06	550684	0.000544629191710055	0.00655639297642042	0.636921900836766	0.00270469675349983	0.337856859630657	0.015960149802656
7.42130914727549e-10	1.42825124712505e-07	5.73350378449269e-10	1.41873246925446e-07	1.50929990863671e-09	2.87523152839764e-07	3477981	8.6253238225753e-05	0.00258111705926213	0.496743038958331	0.00199410159768523	0.493432426307981	0.00524931607673988
1.48850419548686e-09	2.59495181833947e-07	1.26967915470729e-09	2.84601504350262e-07	1.62561324332954e-09	5.48480482777732e-07	1823219	0.000164530653304795	0.0027138690294839	0.473116528266887	0.00231490307235201	0.518890850790026	0.00296384884125095
2.73322437154457e-10	9.96298604061377e-08	3.6976849581736e-10	1.7330228519849e-07	2.36764552664889e-09	2.75942882064248e-07	3623938	8.2779449643855e-05	0.000990503669128234	0.361052474558633	0.00134001824236679	0.628036802044198	0.00858020148567422
5.0080291176083e-09	5.52321053090101e-07	1.99005372669387e-09	2.82202138368249e-07	3.4915914501586e-09	8.45012865752811e-07	1183414	0.00025347183742308	0.00592657144118949	0.653624430437572	0.00235505731018776	0.333961942836029	0.00413199797502254
1.23670481681767e-10	1.33996727627044e-07	7.81817186283132e-10	1.08928196889127e-06	4.63663597034317e-08	1.27055054388971e-06	787060	0.000381092771012836	9.73361369026358e-05	0.105463516010014	0.000615337335490527	0.857330685606966	0.0364931249106267
1.07811573809113e-08	5.84784345640168e-07	2.48001993108937e-09	1.72959201166412e-07	1.21954225087714e-08	7.83200146627352e-07	1276813	0.000234932535029597	0.0137655201257782	0.746660158528302	0.00316652128037632	0.220836528071676	0.0155712719938674
5.22277319904771e-09	5.98526190431186e-07	3.76242635769011e-09	5.54400921302151e-07	8.39535344689303e-09	1.17030766473697e-06	854476	0.000351030879121139	0.00446273519042666	0.511426361174613	0.00321490362838539	0.473722370627005	0.00717362937956997
1.78749843494104e-10	1.23089296024276e-07	5.6733077174158e-10	5.02333273871497e-07	9.08165421259869e-10	6.27076815932269e-07	1594701	0.000188105409717698	0.000285052546917013	0.19629061846479	0.000904722926007295	0.801071353793686	0.0014482522685992
1.14348143538993e-09	2.0120423647642e-07	1.02277450727847e-09	2.31391617238938e-07	9.06026925444256e-09	4.43822378912469e-07	2253154	0.00013313787960112	0.0025764393363667	0.453344053919601	0.00230446808424724	0.521360860184505	0.0204141784752802
8.79998534925801e-10	1.70817612573275e-07	7.12720069701092e-10	1.77880541181335e-07	3.66196168557268e-10	3.50657068527795e-07	2851789	0.000105191605961008	0.00250957021519744	0.487135802767185	0.00203252731420299	0.507277785467586	0.00104431423582794
8.17616595556362e-09	5.41960425258536e-07	1.93569841067979e-09	1.64974015753047e-07	3.54500491477318e-09	7.205913102926e-07	1387749	0.00021615410630782	0.011346467600676	0.752105135764779	0.00268626388221888	0.228942555088624	0.00491957766370192
2.03958835594972e-09	6.80458544192317e-07	2.19320519386627e-09	9.40981102001087e-07	7.65285543465071e-09	1.63332529517787e-06	612248	0.000489877959288676	0.00124873371028495	0.416609322222132	0.00134278529839791	0.576113714015929	0.00468544475325554
3.90633220282321e-09	3.06264586513594e-07	1.18298713577603e-09	1.19251118029858e-07	2.28399657677138e-09	4.32889020458822e-07	2310061	0.000129858301907371	0.00902386528233694	0.707489846217354	0.0027327723270093	0.275477344986627	0.00527617118667171
1.7313136017364e-09	2.19443557538005e-07	9.45922613439512e-10	1.54155549902555e-07	5.8601598396312e-09	3.82136503495368e-07	2616866	0.000114634401918945	0.00453061559390488	0.574254371228017	0.00247535266792689	0.403404407829424	0.0153352526807276
1.83608793804813e-09	3.04944528773193e-07	1.86728937689796e-09	3.98754180367235e-07	4.35999825104788e-09	7.11762084706421e-07	1404964	0.000213505905779621	0.00257963718144028	0.428436039690106	0.0026234740751443	0.560235209117254	0.00612563993605565
8.39795100333303e-09	6.12020376369908e-07	2.13304762931156e-09	1.99874245983627e-07	7.49181578239566e-09	8.29917436768575e-07	1204939	0.00024894434255851	0.0101190198341077	0.737447304099205	0.00257019256953673	0.24083630145412	0.00902718204303107
3.36172120248707e-08	1.54614335440963e-06	6.03358368615054e-09	3.56811280286727e-07	2.49748969387998e-09	1.94510292010126e-06	514112	0.000583361222172618	0.0172829991037804	0.79489025409984	0.00310193544197468	0.183440822899054	0.00128398845535123
7.68431584867183e-10	1.80125719873996e-07	1.02769321782767e-09	3.097395330791e-07	7.42997912925392e-10	4.92404375668717e-07	2030851	0.000147710438821336	0.00156057017938479	0.365808528060649	0.00208709196873402	0.629034891614141	0.00150891817709043
1.19959972287158e-08	5.77775156683618e-07	2.06284570161928e-09	1.27745538541531e-07	7.65214523921991e-09	7.27231683394704e-07	1375078	0.000218145787103885	0.0164954271143946	0.794485677503178	0.00283657292266195	0.175660028926707	0.0105222935330593
3.00195792425364e-09	6.02700526256941e-07	2.89046059195199e-09	7.4620921093342e-07	6.42062539174564e-09	1.36122278109831e-06	734634	0.000408283741744619	0.00220533917440868	0.442764060832605	0.00212342948714082	0.5481903633227	0.00471680718314537
3.38210699598016e-09	5.86015518718917e-07	2.52930392606183e-09	5.63522275112488e-07	1.5604227987844e-08	1.17105343274129e-06	853932	0.000351254531217204	0.00288808939150032	0.500417403966894	0.00215985356034612	0.481209703466179	0.0133249496150798
3.65599382549087e-08	2.24990402292117e-06	7.13611451946217e-09	5.64708870949599e-07	4.33023054340131e-08	2.90161125207915e-06	344636	0.000870105876674687	0.012599874717439	0.775398158974259	0.00245936271247528	0.194619065715629	0.0149235378801984
1.80183069949178e-09	2.75868376113202e-07	1.46897590229412e-09	2.89178009717619e-07	7.87025054946861e-10	5.69104217487554e-07	1757147	0.000170716740083621	0.00316608214124012	0.484741401726188	0.00258120719747829	0.508128389900648	0.00138291903444569
3.77775141656973e-09	3.48655192529849e-07	1.44451389937296e-09	1.71412634429529e-07	4.89958221607492e-10	5.25780050496929e-07	1901936	0.000157721617252582	0.00718504137423867	0.66311985819988	0.0027473729708986	0.326015858280516	0.000931869174466433
3.5978903525712e-09	3.56727139584895e-07	1.99016795360947e-09	2.53710040388869e-07	2.33465452811271e-09	6.18359892808057e-07	1617181	0.000185490819662015	0.0058184406757571	0.576892427425957	0.00321846222039376	0.410295110241929	0.00377555943596329
1.46765240168565e-08	1.27102363986083e-06	4.35784347786912e-09	4.8528183646674e-07	2.07819277601997e-08	1.79612177158249e-06	556755	0.000538691868766983	0.00817122995170062	0.707648924460717	0.00242625168672701	0.270183149129793	0.0115704447710633
1.62593868504332e-08	1.01646733604476e-06	2.79626681778685e-09	2.2477075159047e-07	3.87145520922233e-10	1.26068088682437e-06	793222	0.000378132994132585	0.0128973057499034	0.806284402871546	0.00221806076939152	0.178293138207768	0.000307092401390684
1.62777673124869e-08	7.70924390885729e-07	3.28152520885511e-09	1.99826420888263e-07	1.03051880455542e-08	1.00061529234089e-06	999385	0.000300139686948198	0.0162677578856564	0.770450338693296	0.00327950735309886	0.199703544826683	0.0102988512412655
6.78389318024987e-11	8.41522016701002e-08	4.18631637676651e-10	6.67740844403475e-07	4.92190274703042e-08	8.01598544113358e-07	1247507	0.000240450746690768	8.46295596476349e-05	0.104980482172882	0.000522246005498546	0.833011548370584	0.061401093891388
2.06464591013498e-08	9.17113689955844e-07	3.82609811645624e-09	2.18522281133195e-07	1.58386446152475e-09	1.16169239276837e-06	860813	0.000348447198423862	0.0177727419322668	0.78946345492572	0.00329355528216765	0.188106836623459	0.00136341123638618
3.2890123924419e-10	1.21748850807155e-07	5.11578856543617e-10	2.43487044013216e-07	7.71384603464842e-09	3.73790220950807e-07	2675297	0.000112130800134835	0.000879908624702827	0.325714381979986	0.00136862557624519	0.651400251707657	0.0206368321114094
3.86794073089212e-10	1.26489727749095e-07	4.30854863115201e-10	1.81162693799156e-07	8.24491352361225e-10	3.09294561836816e-07	3233164	9.27840781891343e-05	0.0012505686190929	0.40896201665463	0.00139302437312985	0.585728674708278	0.00266571564486874
1.04465836245278e-10	1.25308701412222e-07	4.22234580718203e-10	6.51283517523591e-07	6.09924975636161e-09	7.83218169109138e-07	1276783	0.000234937940510771	0.000133380251334187	0.159992076734829	0.000539102126803913	0.831548019709994	0.00778742117703823
2.28836008648119e-08	9.50109234907507e-07	3.32527917481874e-09	1.77516521197382e-07	1.63391282633212e-08	1.17017376440784e-06	854574	0.000350990723065769	0.0195557288676627	0.811938588785832	0.00284169691370706	0.151700992277171	0.0139629931556272
4.83657908188192e-09	8.43348120001558e-07	3.07896602440653e-09	6.90369208704327e-07	1.81576077251811e-08	1.55979048153735e-06	641112	0.000467828043726692	0.00310078766291413	0.540680386233887	0.00197396128573105	0.442603809214099	0.0116410556033684
3.66065784845008e-09	4.75674814920914e-07	1.86828465880361e-09	3.1215134282934e-07	1.24421100642221e-08	8.05797210321729e-07	1241007	0.000241710043909493	0.00454290211179622	0.590315787679374	0.00231855438920875	0.387382009804561	0.0154407460150605
6.00096142482431e-11	3.83916182528835e-08	1.83324221690175e-10	1.50796230974279e-07	4.37760274598755e-09	1.93808785809089e-07	5159725	5.81409511319908e-05	0.000309633095309496	0.198090185089448	0.000945902534422557	0.778067053796111	0.022587225484709
3.21056263731208e-09	4.4653126709431e-07	1.53639896299004e-09	2.74755242557684e-07	1.45729630272097e-09	7.27490767555017e-07	1374588	0.000218223495428327	0.00441320052500773	0.613796472764915	0.00211191541049192	0.377675229448057	0.0020031818515288
5.58697734337217e-09	7.23001762249507e-07	3.89987303970631e-09	6.48929654281927e-07	2.19443555148179e-09	1.38361270246599e-06	722746	0.000414997962428609	0.0040379633212492	0.52254634621445	0.00281861610026825	0.469011055713314	0.00158601865071828
1.05740588732184e-09	2.03658236769322e-07	1.22083602267696e-09	3.02328387772622e-07	5.51831641875014e-09	5.13783182870693e-07	1946346	0.000154123116266613	0.00205807804259713	0.39638945679656	0.00237616968281388	0.588435740701757	0.0107405547762722
1.80700657476829e-09	2.97478230771128e-07	1.2884004035392e-09	2.72716802320458e-07	8.80162204043127e-09	5.82092062110325e-07	1717941	0.000174612422926823	0.00310433124309777	0.511050141609294	0.00221339627767507	0.468511460767472	0.0151206701024607
3.58497255868546e-10	1.2699214699256e-07	4.37255328849478e-10	1.99154466036341e-07	2.01167538936748e-09	3.28954041002986e-07	3039938	9.86813591991043e-05	0.00108980955143607	0.386048296003171	0.0013292292367538	0.605417296073079	0.00611536913556025
1.49968481249191e-08	1.08869734988462e-06	2.80859365253809e-09	2.62165009715284e-07	2.47272603149108e-08	1.39339506169227e-06	717672	0.000417931452037612	0.0107628113068705	0.781327119505076	0.00201564777266188	0.188148370065906	0.0177460513494857
2.82059906452289e-09	4.21936052821915e-07	2.01646176338892e-09	3.87852811046963e-07	1.45698139954803e-08	8.2919573869227e-07	1205988	0.000248727886849043	0.00340160824870045	0.508849760235567	0.00243182842035476	0.467745784196441	0.0175710188989375
1.12924365831005e-09	1.83378103742505e-07	7.50879264489403e-10	1.56778757255191e-07	1.19736586268604e-09	3.43234349783181e-07	2913461	0.000102965021357204	0.00329000771345696	0.534265011233123	0.00218765768916698	0.456768844243669	0.00348847912058453
2.16916301647995e-08	1.31385916718105e-06	5.33343433219922e-09	4.15376943513069e-07	8.81635869550368e-09	1.76507753388662e-06	566547	0.000529383554555007	0.0122893355948141	0.744363429910068	0.00302164308921617	0.235330706747158	0.00499488465874384
9.25615642334502e-09	8.0969053771998e-07	3.22928390521108e-09	3.63219883605828e-07	1.38416757545694e-09	1.18678002922982e-06	842616	0.000355970847378706	0.00779938674006163	0.682258310535812	0.00272104671942177	0.306054934073625	0.00116632193107868
4.27029582576951e-08	1.40546207455282e-06	7.65346847615802e-09	3.23879781125694e-07	7.01027606733282e-09	1.7867085584797e-06	559688	0.000535869417048862	0.0239003490832499	0.786620777005019	0.0042835572930094	0.18127174663633	0.00392356998239144
8.44157840418055e-10	1.76624298662269e-07	5.89833835854661e-10	1.58678062684924e-07	4.79269776260133e-09	3.41529050786067e-07	2928009	0.000102453484022935	0.00247170142181209	0.517157466563234	0.00172703854766408	0.464610733171041	0.0140330602962483
1.69259776438494e-09	3.39815661578564e-07	1.20796077220185e-09	3.11828911477775e-07	4.73897530398192e-09	6.59284106896908e-07	1516797	0.000197765739036293	0.00256732681203495	0.515431295891532	0.00183223099050186	0.472981083899442	0.00718806240648988
1.82013808042106e-08	8.39750754640596e-07	3.16744456908469e-09	1.87895457326958e-07	1.37956762597526e-09	1.05039460496682e-06	952023	0.000315068902348337	0.017328136224372	0.799462174186547	0.00301548061472073	0.178880828631914	0.00131338034244648
3.72183752649726e-10	1.04303854474394e-07	3.59167409161592e-10	1.29418677331354e-07	5.7314897248752e-09	2.40185372692434e-07	4163451	7.20530245180706e-05	0.00154956877047763	0.434263974134506	0.001495375863798	0.538828305323484	0.0238627759077343
1.85405407045189e-09	2.70539944904808e-07	1.62276423683229e-09	3.04456931989298e-07	3.47883895914462e-09	5.81952534160534e-07	1718353	0.000174570571840893	0.00318591974709134	0.46488318036979	0.0027884821210945	0.523164543700246	0.00597787406177867
1.19782741120207e-08	7.44479259433964e-07	2.62886230796088e-09	2.10082865100283e-07	4.79599454776832e-09	9.73965255501997e-07	1026731	0.000292147035708012	0.0122984614126167	0.764379689345538	0.00269913356057647	0.215698520982664	0.00492419469860492
1.27262492849566e-08	1.17465867951975e-06	5.15196670930084e-09	6.11470569056384e-07	2.73860015915732e-08	1.83139346616196e-06	546032	0.000549267640239881	0.0069489432610169	0.641401589130637	0.00281314026968643	0.333882685700435	0.0149536416382252
4.04673596277062e-09	3.90540170094716e-07	1.49770400170758e-09	1.85843580582367e-07	2.52513688515957e-09	5.84453327526721e-07	1711001	0.000175320679017821	0.00692396770139975	0.668214469318529	0.00256257246073957	0.317978479768122	0.00432051075120985
7.23559886517902e-10	1.47846518686226e-07	4.96581097842424e-10	1.3046208668243e-07	3.52459423145293e-09	2.8305334058447e-07	3532903	8.49124089119524e-05	0.00255626690370035	0.522327411437511	0.00175437285713374	0.460909899219145	0.0124520495825101
5.6443756910194e-10	1.55891334458538e-07	3.96073725948148e-10	1.40651760881961e-07	1.72021865591108e-08	3.14705793194659e-07	3177571	9.4407296172494e-05	0.00179354044732443	0.495355782542306	0.0012585523829336	0.446930955589247	0.0546611690381895
2.29831302485479e-09	2.71522310346119e-07	9.58660931336537e-10	1.45619549491041e-07	6.94492503143708e-09	4.27343758824789e-07	2340037	0.00012819493736238	0.00537813640048292	0.635372120778869	0.00224330158459057	0.340755063070302	0.0162513781657556
1.15757657338307e-08	6.0225492674885e-07	3.34372704707255e-09	2.23676005808031e-07	2.15781879483747e-09	8.43008244132622e-07	1186228	0.000252870602671984	0.0137314976625657	0.714411669091701	0.00396642271335429	0.26533074541658	0.00255966511579927
9.36192601882794e-09	1.00944428152292e-06	4.48721104848606e-09	6.22135622695964e-07	1.70311384523605e-08	1.66246017973856e-06	601518	0.000498614119130325	0.00563136857828391	0.607199073894009	0.00269913896475507	0.37422587937944	0.0102445391835122
4.43636578564661e-10	1.26360118461585e-07	3.99467531275624e-10	1.46293212277374e-07	7.9557425282853e-09	2.81452177377085e-07	3553001	8.4432100488252e-05	0.00157624141585618	0.448957686663371	0.00141930872590275	0.519779998295672	0.0282667648991976
1.67292154895165e-09	2.68259717517484e-07	1.27892406856981e-09	2.63686355968525e-07	1.03256468029461e-08	5.45223565906476e-07	1834110	0.000163553738002253	0.00306832215913171	0.492017833219445	0.0023456874363886	0.483629785022454	0.0189383721625805
3.04089357105003e-10	1.89396177424616e-07	9.2267297033168e-10	7.38946516420023e-07	3.5666846838986e-08	9.65236303011063e-07	1036016	0.000289529109007369	0.000315041359464407	0.196217420370321	0.000955903717518077	0.765560219932543	0.0369514146201536
1.73881700099982e-10	7.55463042238733e-08	2.82354027733625e-10	1.57729146466981e-07	1.56147615716676e-09	2.35293162575855e-07	4250017	7.0585465809847e-05	0.000739000225065723	0.321073096204053	0.00120000948876956	0.67035159347706	0.00663630060505208
4.71114637684476e-10	1.34939657305446e-07	6.01981916592488e-10	2.21695862463738e-07	1.06880017413225e-09	3.58777416497593e-07	2787243	0.000107627451993331	0.0013131111826478	0.376109674412439	0.00167787014709307	0.617920337985446	0.0029790062723734
5.93849024385801e-08	1.36773937635764e-06	5.72832082634837e-09	1.69633914911253e-07	1.99615038652023e-10	1.60268612957248e-06	623952	0.000480690655372484	0.0370533576991905	0.853404388495266	0.00357420003870404	0.105843503466585	0.000124550300254531
1.64567240237751e-09	2.67800131003427e-07	1.4374230872703e-09	3.00756631626746e-07	4.49026389028565e-10	5.72088884508849e-07	1747980	0.000171611987411557	0.00287660265203432	0.468109306534314	0.00251258698812922	0.525716614621786	0.000784889203736346
3.89692954787791e-09	5.26204261924408e-07	1.88437336768349e-09	3.27170327723479e-07	3.22114205085189e-09	8.623770346143e-07	1159586	0.000258679758540326	0.00451882342810859	0.610178890211001	0.00218509224161597	0.379382004148344	0.00373518997093024
1.88001536902889e-09	2.87066768011739e-07	1.66797552014844e-09	3.27472253530737e-07	1.24411927798472e-08	6.305282052115e-07	1585972	0.000189140631848939	0.00298165150026599	0.455279820377658	0.00264536226351516	0.519361784015501	0.0197313818430596
3.01312895297927e-09	3.52515349954917e-07	1.46039692039773e-09	2.19681494547594e-07	5.94956589497203e-10	5.77265326965386e-07	1732306	0.00017316465334416	0.00521966037492487	0.610664340101713	0.00252985386819414	0.380555498980744	0.00103064667442408
5.73053621975548e-08	2.15410618168393e-06	7.45214799852125e-09	3.60190898260137e-07	8.3618097802554e-09	2.5874163999204e-06	386486	0.000775924738770972	0.0221477154582918	0.832531702956741	0.00288015025287407	0.13920870961134	0.00323172172075305
5.53453644601202e-11	4.26543630976872e-08	2.26584852665984e-10	2.24528618522602e-07	5.21377928290119e-09	2.72678691120317e-07	3667320	8.18002726457046e-05	0.000202969158435998	0.156427196134906	0.000830959147321146	0.823418278854548	0.0191205967047886
7.65072415098936e-10	2.17196468141863e-07	7.17812609992429e-10	2.62018757597899e-07	1.43224781824941e-10	4.80841335546678e-07	2079688	0.000144242031449582	0.00159111199171159	0.451700908564627	0.00149282633776968	0.544917290232556	0.000297862873336598
4.79066202295288e-09	4.11533689825691e-07	1.14231814401415e-09	1.26170166856168e-07	1.50814772791521e-09	5.45144984576741e-07	1834374	0.000163530167435977	0.00878786773884092	0.754906862337203	0.00209543915166176	0.231443323199843	0.00276650757245094
1.62148806063194e-09	2.34553739403082e-07	9.68108649440692e-10	1.80057740613747e-07	1.13790129685893e-09	4.18338978023761e-07	2390406	0.00012549384465288	0.00387601477704007	0.560678664252414	0.00231417271709667	0.430411102174467	0.00272004607898215
1.50976877737504e-08	1.11886820594283e-06	5.25625553840831e-09	5.00870192152881e-07	1.05330886466736e-10	1.64019767229433e-06	609683	0.000491938663713554	0.00920479770748091	0.682154489573038	0.00320464760266107	0.305371846706901	6.42184099184811e-05
7.27178929241423e-09	9.473371424882e-07	4.6810442526825e-09	7.84158071022099e-07	3.53698705426663e-09	1.74698503410966e-06	572415	0.0005239586537088	0.00416247944340304	0.542269752740614	0.00267949877147526	0.448863645487232	0.00202462355727577
1.22949846196623e-08	9.52507339551177e-07	3.16414627129311e-09	3.15190585582253e-07	1.00411223325462e-09	1.28416116825764e-06	778718	0.000385174399126109	0.00957433141849647	0.74173504315159	0.00246397909351694	0.245444725610186	0.000781920726209943
1.08719108867463e-09	2.47346687164143e-07	1.05360676590134e-09	3.08210559415565e-07	3.62824969857036e-08	5.93980541419988e-07	1683557	0.000178178339700463	0.00183034798762188	0.416422205637963	0.00177380687148868	0.51888999373405	0.0610836457688758
1.84975986866346e-09	4.41506531938188e-07	1.73532607013461e-09	5.32589765632513e-07	1.38111205229701e-08	9.91492504032469e-07	1008580	0.000297403665411422	0.00186563172302398	0.445294876302695	0.00175021602591741	0.537159649181848	0.0139296267665154
5.90471285438635e-09	4.8689998055839e-07	1.79831564485167e-09	1.90663992666574e-07	2.56069840100669e-09	6.87827700125208e-07	1453852	0.000206327092652003	0.00858458136145359	0.707880738838749	0.00261448564011644	0.277197316467288	0.00372287769239382
1.58219418868986e-08	8.76239322820527e-07	2.81310479938238e-09	2.00315372134167e-07	1.09843090491102e-08	1.10617405069008e-06	904017	0.000331797341836082	0.0143033023392911	0.792135127626513	0.00254309418814103	0.181088475189958	0.0099300006560972
1.20579814867324e-12	6.1763894441732e-09	2.41310336824725e-11	1.58925690077272e-07	1.31256050572715e-09	1.66439976859004e-07	6008172	4.99307506417468e-05	7.24464261188109e-06	0.0371088097987745	0.000144983399648719	0.954852872948324	0.00788608921064112
2.85244463679405e-09	4.03757268522489e-07	8.95837675924215e-10	1.63042806529724e-07	1.94295405905721e-09	5.72491311423988e-07	1746751	0.000171732694859372	0.00498251166414912	0.705263574250938	0.00156480571503513	0.284795250646126	0.00339385772375199
8.67103612325817e-09	5.92319159878192e-07	2.77309966768097e-09	2.43563471384536e-07	4.7181352986106e-11	8.47373948406653e-07	1180117	0.000254179983028568	0.0102328330243839	0.699005629087312	0.0032725807453667	0.287433277648572	5.56794943658851e-05
1.28642840257989e-08	8.67454169735897e-07	2.31202215167272e-09	2.0045767051929e-07	5.45870516296125e-09	1.08854685159562e-06	918656	0.000326510916906608	0.0118178505655885	0.796891900853289	0.00212395281680683	0.184151623998043	0.00501467176627238
6.23179258784813e-09	6.60442626866952e-07	2.43383092499158e-09	3.31655486770946e-07	3.48608469769263e-09	1.00424982184843e-06	995768	0.000301229719046781	0.0062054206555674	0.657647741128135	0.0024235313485163	0.330251974713322	0.00347133215445946
6.51018844558587e-09	4.36807965456943e-07	1.92253775057716e-09	1.65855150700344e-07	1.37287830298141e-09	6.12468720656431e-07	1632736	0.000183723793169221	0.010629421921512	0.713192283499443	0.0031389974471131	0.270797748695777	0.00224154843615521
3.14105048428222e-08	1.6632771799767e-06	9.84751951269457e-09	6.70500209667741e-07	2.38957972295132e-08	2.39893121122947e-06	416852	0.000719421318903679	0.0130935412802954	0.693340922903853	0.00410496118713118	0.279499556522967	0.0099610181057532
3.19872397633051e-10	9.91205174956312e-08	2.86783341367891e-10	1.14261113544861e-07	2.607991896724e-09	2.16596278676217e-07	4616884	6.49767795564138e-05	0.00147681391198423	0.457627980043939	0.00132404556126559	0.527530363140108	0.0120407973427032
5.97303232838943e-12	1.72357562904643e-08	1.15077630942487e-10	4.26964908184814e-07	8.1896322749144e-09	4.52511347413464e-07	2209889	0.000135744220863598	1.31997404319937e-05	0.0380891139835125	0.000254308829160343	0.943545196436129	0.0180981810107658
3.53216771298848e-09	4.17459414560559e-07	2.54413391502288e-09	3.86614897504715e-07	1.24544035385446e-08	8.2260501723183e-07	1215650	0.000246751158590963	0.0042938805854536	0.507484644289385	0.00309277704576154	0.469988499226182	0.0151401988532178
1.32214743113199e-09	2.58158347395094e-07	9.72403662582191e-10	2.44128839566166e-07	4.32425893548014e-10	5.05014163948523e-07	1980142	0.000151492811240717	0.00261804029573072	0.511190310736332	0.00192549780184247	0.483409886284003	0.000856264882091688
4.48228307626290e-09	4.16059614294482e-07	2.23176120269948e-09	2.66357603996831e-07	2.93748717305988e-09	6.92068749743335e-07	1444943	0.000207599145088611	0.00647664423213044	0.601182490104898	0.00322476806462822	0.384871595626322	0.00424450197202128
4.30712868846827e-09	4.1438231776992e-07	1.94002329411491e-09	2.39983816910901e-07	7.28390394188849e-09	6.67897190605292e-07	1497236	0.000200349151506352	0.00644878994709481	0.620428298843987	0.00290467353569302	0.35931251139627	0.0109057262769549
2.92738598969849e-09	3.07161458439676e-07	1.05864239778861e-09	1.4282176698308e-07	3.82258257091356e-09	4.57791836381156e-07	2184399	0.000137328151951555	0.00639457883923721	0.670963162794222	0.00231249732663907	0.311979715741735	0.00835004529816667
6.0260326246831e-09	4.44993069849644e-07	2.21853232316703e-09	2.10642562996845e-07	5.58922846303622e-09	6.69469426257375e-07	1493720	0.000200820727910611	0.00900120660979433	0.664695133782806	0.00331386652796019	0.314641049665894	0.00834874341354531
1.51807440011481e-10	8.99140933331529e-08	2.98629963269116e-10	2.27423613271055e-07	7.21724513178335e-09	3.25005389139272e-07	3076872	9.74968794631437e-05	0.000467092070114653	0.276654161247224	0.000918846189166255	0.699753360623811	0.0222065398696838
6.08415923558896e-09	4.97691800831335e-07	2.66017708801238e-09	2.79790169467588e-07	1.04085039742349e-09	7.87267157019948e-07	1270217	0.000236152351712482	0.00772820151499702	0.632176506276794	0.00337900173313717	0.355394184772907	0.00132210570216524
2.17231964204936e-10	1.23735344447012e-07	5.85771403494756e-10	4.29015569287415e-07	9.40321652576651e-09	5.62957133627893e-07	1776334	0.000168872926967323	0.000385876563647071	0.219795321980589	0.0010405257674236	0.762075020743921	0.0167032549444198
5.01516178219958e-08	2.42065071488078e-06	7.22561203728606e-09	4.48452855962463e-07	6.62541385371872e-09	2.93310621455624e-06	340935	0.000879546127189212	0.0170984663198034	0.825285733897981	0.00246346756944131	0.152893493504227	0.00225883870854677
1.39625855658755e-10	6.80744605586981e-08	3.27885541258548e-10	2.05541441366129e-07	3.31823085564356e-10	2.74415236407308e-07	3644113	8.23211936532564e-05	0.000508812329398179	0.248070994343976	0.00119485180761565	0.749016140856873	0.00120920066213757
2.8613175762648e-10	1.32464614540359e-07	7.11770817297772e-10	4.23686739450241e-07	5.9671077474567e-09	5.63116364312981e-07	1775832	0.000168920688153107	0.000508121901191009	0.235234887378863	0.00126398531885351	0.752396425145897	0.010596580255196
1.30500121154347e-08	1.00117082901262e-06	4.98472338490800e-09	4.91717759659411e-07	1.4152796769086e-09	1.51233860384928e-06	661228	0.000453599017090189	0.00862902797179092	0.662001767636155	0.00329603659671228	0.32513734583503	0.00093582196031124
2.01182033778868e-08	1.49561942618651e-06	6.34175846141476e-09	6.06225209662174e-07	3.73963502780078e-09	2.13204423271579e-06	469033	0.000639409442258376	0.00943610975287335	0.701495495842222	0.00297449666573599	0.284339883929128	0.00175401381004054
1.39253157178961e-11	2.86474479708483e-08	1.22738868175253e-10	3.2466307439523e-07	1.02864202467847e-08	3.63733606796756e-07	2749265	0.000109114148491352	3.82843802653548e-05	0.0787594201787784	0.00033744164927778	0.892584760738488	0.0282800930531901
2.39710810184765e-10	1.40649874108098e-07	5.27617394951852e-10	3.98062197809992e-07	1.9281881434518e-09	5.41407588266678e-07	1847037	0.000162409130675334	0.000442754803182944	0.259785561111897	0.000974528998828821	0.735235719699445	0.00356143538664635
1.33629193188738e-08	7.64607063737933e-07	2.18110528314077e-09	1.6046375797467e-07	4.03416107273855e-09	9.44649007387356e-07	1058594	0.000283354683526582	0.0141459094482426	0.809408635121133	0.00230890549408729	0.169866010253342	0.00427053968319509
1.48411933009877e-09	2.51773575833018e-07	9.84188589915692e-10	2.14675531488142e-07	1.91796294977598e-09	4.70835378190951e-07	2123885	0.000141240671320597	0.00315209816178443	0.534738015652913	0.00209030297106635	0.455946051277988	0.00407353193624744
1.41223957941604e-09	4.91431654959847e-07	1.88795376837757e-09	8.44820350617262e-07	1.95275842943375e-09	1.34150495735434e-06	745431	0.000402370784291617	0.00105272781265095	0.366328616428693	0.00140734013544081	0.629755668054618	0.00145564756859706
7.98312521820956e-09	5.19179243752003e-07	1.82631124454139e-09	1.52713774281825e-07	3.35529239370151e-10	6.82037983735949e-07	1466194	0.000204590533401827	0.0117048103017386	0.761217492474735	0.00267772659014904	0.223908019675555	0.00049195095782239
6.97581363737139e-09	5.67138201331077e-07	2.86742436073237e-09	2.99743893781082e-07	9.08678507502226e-09	8.85812118185286e-07	1128908	0.000265708446414381	0.00787504877632783	0.640246604994457	0.00323705704840288	0.33838314878233	0.010258140398483
5.72357430534359e-09	8.3403214348622e-07	2.10441710128923e-09	3.94315896984902e-07	1.14508389508897e-08	1.24762687082864e-06	801522	0.000374218257614856	0.00458756895925312	0.66849485450107	0.00168673595487049	0.316052744778578	0.00917809580622793
1.32487749089947e-09	2.436558786786e-07	8.9742410631238e-10	2.12208465575868e-07	5.73667106969453e-09	4.63823316921375e-07	2155993	0.000139137346857887	0.00285642709748474	0.525320461023531	0.00193484043076797	0.457520046608267	0.0123682248399491
1.38962018244892e-08	9.14156145625318e-07	5.04304171213166e-09	4.26566950715819e-07	1.65582683508024e-09	1.36131816671284e-06	734582	0.000408312345822059	0.0102079015503365	0.671522769605523	0.0037045283280903	0.313348459710815	0.00121634080523479
1.05988698620061e-09	2.48851792409336e-07	1.03907848487367e-09	3.13688955425193e-07	6.22747597557338e-09	5.70867189281177e-07	1751721	0.000171245541487508	0.00185662621026651	0.435918891612399	0.00182017552310557	0.549495506687262	0.0109087999669676
7.1255454717498e-10	3.06763799883593e-07	9.6813955059506e-10	5.35951521449021e-07	2.23404475280179e-09	8.46630060183186e-07	1181153	0.000253956873061068	0.000841636247856358	0.362335114603914	0.0011435213514455	0.63304097817299	0.00263874962379485
8.65775814252461e-09	1.03705017260156e-06	5.09962442923548e-09	7.85471490849568e-07	3.83124517897084e-08	1.87459149781259e-06	533450	0.000562219871608982	0.00461847722697297	0.55321395291276	0.00272039238158611	0.419009417126938	0.0204377603517428
9.41513965032219e-09	5.96511012191409e-07	2.38636139080833e-09	1.94396613167493e-07	5.59711412225398e-09	8.08306240522287e-07	1237155	0.000242462571346191	0.0116479858478373	0.737976502329085	0.00295229861056916	0.240498716231467	0.00692449698104199
1.13524554016298e-08	1.40496486823755e-06	6.31232979642358e-09	1.0045806447557e-06	5.59640744605233e-09	2.43280670563735e-06	411048	0.000729576628916817	0.00466640254456863	0.577507808155055	0.00259466968000232	0.412930728293317	0.0023003913270562
1.88792984094386e-09	2.6340777270396e-07	1.46969700923302e-09	2.63651850070773e-07	7.65081251889266e-09	5.38068062143803e-07	1858501	0.000161407434471017	0.00350871938658068	0.489543593526952	0.0027314332751462	0.489997211542933	0.0142190422683886
1.21819481225493e-08	6.90511796283632e-07	2.06649833809729e-09	1.50608953360174e-07	2.7222514153369e-09	8.58091447519789e-07	1165377	0.000257394413089029	0.0141965616342637	0.804706535975243	0.00240824954504588	0.175516203774657	0.00317244907078988
1.27303586971568e-08	6.8109334220544e-07	2.42341945398045e-09	1.66707361649197e-07	6.70826214676744e-09	8.69662744152542e-07	1149871	0.000260864905529345	0.0146382707351252	0.783169506552961	0.00278661983656894	0.191691966535428	0.00771363633991752
7.48200345058806e-08	4.24245401165346e-06	2.53276809195422e-08	1.8468966281542e-06	3.33521602838705e-09	6.19283357126147e-06	161477	0.00185613107822369	0.0120817124576206	0.685058618617015	0.00408983716873615	0.2982312711785	0.000538560578127674
7.88096169629159e-09	6.76929178605337e-07	2.38156015203033e-09	2.6302385863741e-07	1.33320157527124e-08	9.63547574843782e-07	1037831	0.000289022636630443	0.00817911009486929	0.702538407317445	0.00247165808332448	0.272974438942523	0.0138363855618379
5.23400141288773e-08	2.01338170146035e-06	7.0644835801408e-09	3.49422293665171e-07	2.09626588314951e-08	2.44317115166603e-06	409304	0.000732683696964442	0.0214229830330085	0.824085410507322	0.00289152218227668	0.143019981808026	0.00858010246936666
2.76940035813809e-09	3.78144560747355e-07	1.40598577698541e-09	2.46842426459731e-07	6.5902464083591e-10	6.29821397983046e-07	1587752	0.000188928629644258	0.00439712014708754	0.600399671967853	0.00223235631797835	0.39192448406838	0.00104636749870104
1.1970025377433e-08	9.27217084930981e-07	5.04795747537297e-09	5.02779330118189e-07	1.22653041206271e-09	1.44824092831404e-06	690493	0.000434378223541532	0.00826521688719832	0.640236763651194	0.00348557852266302	0.347165530464256	0.000846910474689162
2.99150857624637e-09	4.74146714033149e-07	1.32033345303435e-09	2.69081012967069e-07	1.24530337122281e-08	7.59992602741726e-07	1315802	0.000227971877929001	0.00393623380734799	0.623883327709548	0.00173729776878243	0.354057410554182	0.0163857301601396
4.90903900122166e-10	1.40941839878899e-07	4.60146277521886e-10	1.69863991230042e-07	2.07107496112318e-08	3.32467630897816e-07	3007812	9.97353319385219e-05	0.0014765464499401	0.423926502253138	0.00138403331560212	0.510918884859048	0.0622940331222719
5.65053703562044e-10	1.50438395865198e-07	4.53609847217308e-10	1.55279172196581e-07	1.37711217124864e-08	3.20507353325044e-07	3120053	9.61475989341709e-05	0.0017629976276675	0.469375801536229	0.00141528686475183	0.48447928131965	0.0429666326517019
3.39246908435969e-10	1.2494828238726e-07	4.19684220456732e-10	1.98747360764686e-07	4.7560512435112e-09	3.29210625524351e-07	3037569	9.87583269966841e-05	0.00103048590213525	0.379539032764355	0.00127481978987853	0.603708827587601	0.0144468339560304
3.08315072334932e-08	1.77065100438008e-06	6.97830982915483e-09	5.15319786766277e-07	6.26413621777601e-09	2.33004474442678e-06	429176	0.000698769984172398	0.0132321524327972	0.759921460141608	0.00299492524589762	0.22116304332733	0.00268841885236718
2.22881604270778e-08	1.00937639792161e-06	4.86682279251834e-09	2.83392678240326e-07	1.26686561850203e-09	1.32119092500003e-06	756893	0.000396279000063449	0.0168697498638036	0.763989805577557	0.00368366350421172	0.214497899491945	0.000958881562482728
1.11562013754833e-10	8.86359385573383e-08	4.65514990714993e-10	4.75556304165531e-07	1.66433055327152e-08	5.81412625260054e-07	1719949	0.000174408627330536	0.000191880961829704	0.152449284219952	0.000800661992000564	0.817932537933492	0.0286256348927253
7.03470539369653e-09	1.10617647968918e-06	5.12174322954045e-09	1.03565648123398e-06	1.37383690811134e-08	2.16772777862751e-06	461313	0.000650107626846919	0.00324519778869584	0.510293077661973	0.00236272436052061	0.477761318300631	0.00633768188818055
2.95692084314823e-09	3.24937022767598e-07	1.52652520530875e-09	2.156866782042e-07	7.46046267264416e-09	5.52567609692899e-07	1809733	0.000165756589557642	0.00535123809517463	0.588049348292761	0.00276260348694189	0.390335362443833	0.01350144768129
2.66245932161343e-09	3.43871751237955e-07	1.53487729215074e-09	2.54888819768576e-07	3.73197718590175e-09	6.06689884806197e-07	1648289	0.00018199045837497	0.00438850125622901	0.566799875603336	0.00252992069027334	0.420130327127505	0.00615137532265583
8.5933998638932e-10	1.63132526205337e-07	5.64229421757781e-10	1.37717492428419e-07	1.09604658956588e-09	3.03369634631469e-07	3296309	9.10067628292488e-05	0.00283264996984039	0.537735183692689	0.00185987441506202	0.453959383890603	0.00361290803180533
6.48897507884777e-09	4.07179250574313e-07	1.40556515407987e-09	1.13400772286358e-07	5.21086358781513e-09	5.33685426681414e-07	1873763	0.000160092854487148	0.0121588013358315	0.762957409397991	0.00263369596359417	0.212486169973784	0.0097639233287998
3.77784651792485e-10	1.3112300566568e-07	9.19168760224141e-10	4.10198291634311e-07	6.01267425354229e-09	5.4863092496555e-07	1822719	0.000164575778540454	0.000688595255209515	0.239000391153513	0.00167538634516794	0.747676211763069	0.0109594154830405
3.72136311282207e-09	5.33283535435136e-07	2.00891030440225e-09	3.70163940890047e-07	1.32044983156211e-08	9.22382248058028e-07	1084149	0.000276676520020835	0.00403451293718735	0.578158932002328	0.00217795855094977	0.401312949885349	0.0143156466241861
8.0085725449068e-09	9.75532560521973e-07	3.94119037699754e-09	6.1731912881046e-07	1.84924431881365e-08	1.62329389544247e-06	616031	0.000486870004194118	0.00493353210246863	0.600958682380842	0.00242789699885076	0.38028796297678	0.0113919255410591
1.54884870107828e-09	3.31970515059285e-07	1.35865555378477e-09	3.74433781132904e-07	3.71507082877922e-08	7.46462508734845e-07	1339652	0.000223913763759631	0.00207491827513666	0.444724967663723	0.00182012564313177	0.501610967398108	0.0497690210199006
6.85832305224089e-10	1.50960403096857e-07	4.87486337861986e-10	1.37964194150028e-07	4.1592225751579e-09	2.9425713846513e-07	3398388	8.82732581982681e-05	0.00233072444325888	0.513022059156422	0.00165666783957989	0.468855895458174	0.0141346531025645
7.96480179148094e-11	1.00637787969298e-07	4.31334385718082e-10	7.00808715996592e-07	2.10043985864158e-08	8.22961884955939e-07	1215123	0.000246858192589183	9.67821467443461e-05	0.122287301282108	0.000524124377572086	0.851568862188694	0.0255229300048815
1.19359908507277e-09	3.76918703660422e-07	1.20389949012961e-09	4.88849685548419e-07	1.65994119010212e-08	8.84765299685065e-07	1130243	0.000265394483979331	0.00134905729858261	0.426009817286672	0.00136069926177952	0.552519053044267	0.0187613731086988
1.79365030550909e-09	4.05308840949632e-07	1.60861903615379e-09	4.67396522196561e-07	1.46676719694252e-08	8.90775304457281e-07	1122618	0.000267197006866615	0.00201358333188401	0.455006822620181	0.00180586397950701	0.52470754393144	0.0164661861369874
1.81869406257751e-10	9.22365030259593e-08	2.02122477141706e-10	1.31802149214531e-07	1.12160560179086e-08	2.35638700141799e-07	4243785	7.06891197665982e-05	0.000771814672837309	0.391431895399418	0.000857764352884633	0.559339994386396	0.0475985311884643
1.73851521532072e-10	1.1700403300116e-07	4.77208700314391e-10	4.12961080509599e-07	9.65715427090998e-09	5.40273328003515e-07	1850915	0.000162068907589741	0.0003217843867557	0.216564518247695	0.000883272735446392	0.764355853056125	0.0178745715739777
9.99866562036936e-10	2.26928384591084e-07	5.52678616012267e-10	1.61282104194601e-07	5.08506286948057e-09	3.94848096833215e-07	2532620	0.000118447437006175	0.00253228157880493	0.574723257908825	0.00139972465473405	0.40846620634144	0.0128785295161965
2.0860967896707e-09	3.58105084824188e-07	1.26066186275599e-09	2.78256718810723e-07	2.48256547758709e-09	6.42191127764925e-07	1557169	0.000192638842924531	0.00324840487431075	0.557630072016929	0.00196306334399789	0.433292686211915	0.0038657735528477
3.74495245212162e-09	5.07623867233189e-07	2.13980471087642e-09	3.72944343717852e-07	2.5282851882411e-08	9.1173581999645e-07	1096809	0.000273483467261415	0.00410749733638435	0.556766396690618	0.00234695694075588	0.409048691011508	0.0277304580207339
7.92012725456254e-10	1.85862816217631e-07	1.06062199992838e-09	3.20025230859164e-07	9.66896874015414e-10	5.08707578676196e-07	1965766	0.000152600667763569	0.00155691159057882	0.365362782094381	0.00208493453682845	0.629094678895806	0.00190069288240517
9.29393637374523e-09	6.9993311337799e-07	2.83186412626244e-09	2.74218317757214e-07	7.37236915507472e-09	9.93649600790287e-07	1006391	0.000298050602438815	0.00935333377717197	0.704406375065523	0.00284996252603549	0.275970842779103	0.0074194858521668
2.62346187790366e-08	1.42616457233082e-06	6.70981175623488e-09	4.69011108584072e-07	1.57126270558134e-08	1.94383273850597e-06	514448	0.000582980389190135	0.0134963354919109	0.73368687751754	0.00345184625370187	0.241281618162555	0.0080833225742921
5.64993274632959e-09	4.25477027541442e-07	2.19023570618031e-09	2.12071331466425e-07	6.73442674097217e-10	6.46061970134474e-07	1547839	0.000193799872027278	0.00874518700606011	0.658569993607396	0.00339013253747845	0.328252305923971	0.00104238092509461
2.11386140024126e-10	8.00567222652162e-08	4.57418105875387e-10	2.2273689713911e-07	2.30522028099633e-09	3.05767643931222e-07	3270457	9.17261001291969e-05	0.000691329328722808	0.261822085672426	0.00149596634880791	0.728451494328849	0.00753912432119487
1.49944078849767e-09	2.11649801762402e-07	9.77147917622568e-10	1.77339793859682e-07	1.15246993802256e-09	3.92618654266226e-07	2547001	0.000117778682952041	0.00381907678660865	0.539072200117335	0.00248879646192253	0.451684584857833	0.00293534177630056
1.91141490384247e-09	3.41853125833125e-07	1.55351496824584e-09	3.57248868241989e-07	1.04543629776588e-08	7.13021286924862e-07	1402483	0.000213883585977404	0.00268072628250144	0.479443085503771	0.00217877782435624	0.501035347461704	0.0146620629276675
3.51977805680393e-11	6.33669544434658e-08	2.61376215210248e-10	6.05072314339752e-07	2.01919709456033e-08	6.88927813724599e-07	1451531	0.000206657058788529	5.10906656210425e-05	0.091979091540637	0.000379395649301995	0.87828115266316	0.0293092694812799
3.12733758004511e-08	1.85361998487676e-06	1.10554187245203e-08	8.42583395253747e-07	5.88019396061358e-09	2.74441236861609e-06	364377	0.000822986001453474	0.0113952903572655	0.675415985612786	0.00402833730489821	0.307017780887874	0.00214260583717554
3.19247223418717e-10	1.11979455255851e-07	5.67443590989637e-10	2.55914743621018e-07	1.77723565192018e-09	3.70558125343197e-07	2698632	0.000111161279310656	0.000861530760182474	0.302191336789984	0.00153132141000576	0.690619706109531	0.00479610493029715
5.39312308816768e-09	4.51558056262167e-07	1.64935940469072e-09	1.77561716200967e-07	1.48597032771073e-09	6.37648225283703e-07	1568263	0.00019127623296511	0.00845783438943654	0.708161707909183	0.00258662902097295	0.278463436673044	0.00233039200736361
1.40420241922972e-08	1.35855501866397e-06	4.27653307127312e-09	5.32035474527381e-07	2.68550079397422e-08	1.93576405839466e-06	516592	0.00058056118868588	0.0072539957188493	0.701818495271901	0.00220922227206743	0.274845207617192	0.01387307911999
3.40284263281451e-09	6.43833189902946e-07	2.00508056357175e-09	4.87820931592118e-07	2.37096633048647e-08	1.16077170799632e-06	861496	0.000348171088876192	0.00293153477929643	0.554659616070682	0.00172736856847834	0.420255704228162	0.0204257763533809
1.24198698519632e-08	9.58291457856451e-07	4.22757877188728e-09	4.19419496446296e-07	1.6249578837155e-08	1.41060798176375e-06	708914	0.000423093163824273	0.00880462184570517	0.67934640257618	0.00299699053637945	0.297332428193037	0.0115195568486982
1.72249114937734e-08	9.01554446069077e-07	3.17166676414647e-09	2.13445670510265e-07	4.21226771580545e-09	1.13960896255307e-06	877494	0.000341824448265471	0.0151147560784222	0.791108595749654	0.00278311848043121	0.187297290144228	0.00369623954726427
1.2518553743299e-08	6.78399434266528e-07	2.88060115503715e-09	2.00712666842369e-07	5.44602275387775e-09	8.9995727876111e-07	1111164	0.000269950861837231	0.0139101644475081	0.753812931209822	0.00320081988669797	0.223024660813535	0.00605142364243645
5.12114968738118e-09	4.64554107736787e-07	1.6298019512559e-09	1.90093090813761e-07	6.39131045074177e-10	6.6203728123426e-07	1510489	0.000198591528196235	0.00773544003116205	0.701703847962614	0.00246179784349516	0.287133513779411	0.000965400383317723
4.3696816188826e-09	7.92808654863427e-07	3.14095588912388e-09	7.32802597591806e-07	4.0199040091954e-08	1.57332093005519e-06	635598	0.000471885277434581	0.00277736190716621	0.503907778583747	0.00199638600689924	0.465768034730269	0.0255504387719191
3.3898984353586e-09	5.013290435999e-07	1.79224850675509e-09	3.40808871219661e-07	6.00060618921251e-09	8.53320667950887e-07	1171892	0.000255963545326088	0.00397259619118203	0.587503692842412	0.00210032239235326	0.399391323824441	0.00703206474961166
1.39591060200372e-09	2.2907188658898e-07	7.9743168743717e-10	1.68255153113994e-07	2.11555013483785e-09	4.01635932127253e-07	2489817	0.000120483545125283	0.00347556204598111	0.570347093637036	0.00198545902806454	0.418924552449367	0.00526733283955173
4.99608810205386e-10	1.97652847119705e-07	1.14979520370943e-09	5.84886501426008e-07	1.18840199476044e-08	7.96072772507232e-07	1256167	0.000238793411116101	0.000627591882877576	0.248284897996444	0.00144433429130875	0.734714867315343	0.0149283085140265
3.06024777542578e-09	5.68901609661337e-07	2.04439381395893e-09	4.88692068723244e-07	3.61277052225337e-09	1.06631109049622e-06	937813	0.000319842337254905	0.00286993899125785	0.533523110405419	0.00191725832374824	0.458301590482217	0.00338810179735834
6.51607398177235e-09	5.04262300634996e-07	1.87218956970571e-09	1.86286607209046e-07	5.4572446959551e-09	7.04394416091475e-07	1419659	0.000211296073109213	0.00925060425369152	0.715880604836469	0.00265787111160543	0.264463492261491	0.00774742753674301
5.95173817156730e-09	5.03321390946117e-07	2.64256333527956e-09	2.87335825215579e-07	1.78025527743431e-09	8.01031772945978e-07	1248390	0.000240280756081401	0.00743009000713969	0.628341356666837	0.00329894946059496	0.358707151101929	0.00222245276349902
8.78193611787684e-09	6.28267585846191e-07	3.36948964988841e-09	3.09943335565209e-07	2.58590771554597e-10	9.5062093795072e-07	1051944	0.000285145755157146	0.00923810508193549	0.66090232264457	0.00354451444878977	0.326043034811923	0.00027202301278157
6.64128912165478e-10	1.89090991307584e-07	6.26931544133214e-10	2.29512475235703e-07	1.25392511817224e-08	4.32433778181308e-07	2312493	0.000129721746936262	0.00153579332992583	0.437271556590345	0.00144977468404505	0.530745947277676	0.0289969281180089
2.07917507263348e-09	4.01923372154266e-07	1.75365194542561e-09	4.35886663843679e-07	6.00905428470717e-10	8.42243768444475e-07	1187305	0.00025264131773961	0.00246861437333454	0.477205516042667	0.00208211922857488	0.517530292505115	0.000713457850309203
3.76440359803779e-09	6.14185529932987e-07	2.70856737068103e-09	5.68238609338451e-07	7.36383371746301e-09	1.19626094395762e-06	835938	0.000358814108651684	0.00314680807482013	0.513421033291501	0.00226419443379988	0.475012255652628	0.00615570854725145
1.06132085467374e-08	7.13169163295157e-07	3.02371657262481e-09	2.61247467859485e-07	9.30740617669623e-09	9.973609624507e-07	1002646	0.000299163679569392	0.0106412913140883	0.715056223518884	0.00303171738865233	0.261938734014164	0.00933203376421132
1.06047265533929e-08	1.04564002066687e-06	4.92668760357592e-09	6.24635477149038e-07	1.75023449327394e-08	1.70330925690561e-06	587092	0.000510862677453483	0.00622595486427312	0.613887358638837	0.00289242108184522	0.366718770896489	0.010275494518556
9.45550788251692e-10	1.9997328212497e-07	9.92796063306045e-10	2.69966484230869e-07	9.34127790553426e-09	4.81219391112931e-07	2078054	0.00014435543182012	0.00196490583237905	0.415555328438626	0.00206308407691131	0.561004999417229	0.0194116822348543
1.40608581623648e-09	3.33721734961907e-07	1.01583616574505e-09	3.10009518869842e-07	6.59717449815785e-09	6.52750350311888e-07	1531979	0.000195805996512255	0.00215409431119362	0.511254777270441	0.00155623993960275	0.474928153959194	0.0101067345195689
1.41372307330248e-08	6.86093917227133e-07	3.12519063936176e-09	1.95008952820914e-07	7.38932775855174e-09	9.05754619178985e-07	1104052	0.000271689594517177	0.0156082347621251	0.757483210904337	0.00345037228978701	0.215299981575229	0.00815820046852176
6.72893224498814e-09	5.11302799267831e-07	1.57364366685952e-09	1.53744529445357e-07	1.0503574563209e-08	6.83853479188245e-07	1462302	0.000205135070830642	0.00983972802620759	0.747678873952302	0.00230114156723671	0.224820863129711	0.0153593933245423
1.67189273188736e-09	2.94020269086977e-07	1.10367582643913e-09	2.49561269267392e-07	8.99670580327554e-10	5.47256777493023e-07	1827296	0.000164163601833578	0.00305504253331733	0.537261996889066	0.00201674217995994	0.456022254142981	0.00164396425467572
2.42808281317813e-09	3.23057983976983e-07	1.63284027462202e-09	2.79333910824301e-07	2.26356992672143e-09	6.08716387815806e-07	1642801	0.000182598298843928	0.00398885730987228	0.530720037185427	0.00268243192939321	0.45889007822938	0.00371859534592713
1.18402774482706e-10	1.03472214367361e-07	3.07354975980458e-10	3.45370834276491e-07	1.14487389103605e-08	4.60717545304676e-07	2170527	0.000138205744147246	0.000256996451924586	0.224589263903406	0.000667122359703495	0.749636817169823	0.024849800115143
6.05952254391516e-10	2.39983131203313e-07	6.40993806330663e-10	3.26423708492555e-07	3.47483416160599e-09	5.71128619918196e-07	1750919	0.000171323957287806	0.00106097336617154	0.420191044247943	0.00112232828819273	0.571541500650605	0.00608415344708816
1.59155077517737e-08	1.19206712689455e-06	4.35865569498598e-09	4.19774236589193e-07	3.57913159471949e-11	1.63215131824645e-06	612688	0.000489525938115909	0.00975124522698854	0.730365569397869	0.00267049730393186	0.257190759151051	2.1928920160202e-05
4.09388451289089e-09	4.2981359408387e-07	2.02355829812336e-09	2.73164464250453e-07	4.81277456942987e-09	7.13908275714767e-07	1400740	0.000214149625852977	0.00573446849147684	0.602057167152937	0.00283447939596633	0.382632438287621	0.00674144667199901
1.95621442010911e-09	2.36441609873705e-07	7.1495396802755e-10	1.11107239780596e-07	3.9847372629146e-09	3.54204755305352e-07	2823226	0.000106255799864896	0.00552283500096633	0.66752805074532	0.0020184764809586	0.313680824767056	0.011249813005699
4.60946534585931e-12	2.51035725036198e-08	8.28721251961328e-11	5.80359339140311e-07	1.74109209375111e-08	6.22961314171984e-07	1605236	0.000186870989907995	7.39928024581434e-06	0.0402971612081346	0.000133029328323996	0.931613771092194	0.0279486390911016
1.69746745062067e-09	4.117939354853e-07	2.22699523350735e-09	6.9468066761795e-07	1.21435803306104e-08	1.12254264611799e-06	890835	0.000336706284577826	0.0015121629957587	0.366840348479747	0.00198388474701501	0.618845680402715	0.010817923374765
5.52548615472945e-08	2.32555483217527e-06	9.51497608820888e-09	5.14932731059531e-07	1.24065967900031e-08	2.91766399766031e-06	342740	0.00087491751248614	0.0189380482439389	0.797060536799353	0.00326116238738902	0.17648801625974	0.00425223630957916
2.00529760183821e-09	3.00848859107208e-07	1.11852012148303e-09	2.15763153632372e-07	3.22777758598204e-08	5.52013606322722e-07	1811550	0.000165590415971972	0.00363269596776182	0.545002615264022	0.00202625462247956	0.390865643819351	0.0584727903263854
2.14548397729089e-09	4.06486874195635e-07	1.88537782267785e-09	4.59300897101835e-07	4.46269753378650e-09	8.74281330631225e-07	1143797	0.000262250120277141	0.00245399724564845	0.464938298410369	0.00215648871435539	0.525346797432152	0.00510441819747478
1.44311528596954e-08	9.79753488167464e-07	5.05831232163814e-09	4.41564894943267e-07	3.02361710959576e-10	1.44111021000302e-06	693909	0.000432239931935086	0.0100139134117058	0.679860208724361	0.00351001074486005	0.306406055469096	0.000209811649977097
4.53391190590527e-09	4.48379564173037e-07	1.77638872573157e-09	2.25878213813536e-07	3.50929955663693e-09	6.84077378174847e-07	1461823	0.000205202226795542	0.00662777640447923	0.655451530014538	0.00259676577885247	0.330193953228202	0.00512997457392893
1.31187256235594e-08	1.27274819013513e-06	3.83445228991848e-09	4.78356842169269e-07	7.2818276853735e-09	1.77534003790326e-06	563272	0.00053246067661028	0.00738941574204181	0.716903896133779	0.00215984104906861	0.269445194698717	0.00410165237639411
3.48364755119308e-08	1.90410286541299e-06	6.48674332509765e-09	4.55902885667151e-07	6.55180634991155e-08	2.46684703341629e-06	405376	0.000739781249642912	0.0141218628638219	0.771877153151259	0.00262956852906858	0.184811980431466	0.0265594350243845
1.23114556050802e-08	6.84325067843445e-07	3.09597547927266e-09	2.21264341726948e-07	5.10813759280924e-09	9.26104978247555e-07	1079791	0.000277793030499796	0.013293801344613	0.738928181919912	0.0033430070585854	0.23891928768771	0.00551572198918014
3.36563176886441e-09	3.3859517548161e-07	1.63224728737413e-09	2.11134519933432e-07	3.84929052163352e-09	5.58576864992915e-07	1790264	0.000167559066714507	0.00602536907594105	0.606174721335631	0.00292215340389156	0.377986510300799	0.00689124588373767
6.33479390727897e-10	2.22093922835014e-07	1.25153962518491e-09	5.64191756730529e-07	3.10893279260834e-10	7.88481591860717e-07	1268260	0.00023651659636259	0.000803416842279051	0.281672933303237	0.00158727817884935	0.715542078032676	0.00039429364295895
1.79779499894062e-08	1.01685532913946e-06	3.65667829992607e-09	2.65934732599261e-07	3.75706982213737e-09	1.30818175985019e-06	764420	0.000392377784347531	0.0137427003962086	0.77730431683737	0.00279523718504134	0.203285767132019	0.00287197844936136
1.97003625046566e-09	2.57859774179219e-07	1.40220276897164e-09	2.35982171761898e-07	1.56978881443731e-08	5.12912073104927e-07	1949652	0.000153861823456225	0.0038408849270012	0.502736799736956	0.00273380729855581	0.460083090525387	0.0306054175121
6.07369560732259e-09	8.08113499918494e-07	3.25469452842457e-09	5.56827209226242e-07	1.45442726656358e-08	1.38881337194612e-06	720039	0.000416557516732308	0.00437329862313439	0.581873357675192	0.00234350748212039	0.400937390490394	0.0104724457291588
5.20839335340955e-10	1.71584716848911e-07	8.61145473754702e-10	3.64770848324959e-07	6.08760274937674e-09	5.43825152732342e-07	1838826	0.00016313428232595	0.000957733074176692	0.315514492087793	0.00158349695564474	0.670750233769511	0.0111940441128749
5.85713806337638e-09	9.22960736271436e-07	3.98692360582403e-09	8.07872529187668e-07	1.5765801194801e-08	1.7564431283231e-06	569332	0.000526794596225955	0.00333465853173866	0.525471460697163	0.00226988482663278	0.459948014348151	0.00897598159631435
1.10176141190802e-08	8.69182032757387e-07	3.19580701940641e-09	3.24173734793231e-07	5.9002182657249e-09	1.21346940695483e-06	824083	0.000363974788063159	0.00907943295144838	0.716278488584707	0.00263361152830891	0.267146194980504	0.00486227195503127
3.07355852612253e-08	1.74245541097789e-06	5.29290232390596e-09	3.85834593087975e-07	3.77560579208672e-09	2.16809409744308e-06	461235	0.000650217451283353	0.0141763151781433	0.803680713412225	0.00244126965252481	0.177960261753862	0.00174144000324498
1.60874106255566e-09	3.64787499332085e-07	1.93548040676295e-09	5.64316362900043e-07	2.63138446528738e-09	9.35279468166734e-07	1069199	0.000280544611674594	0.00172006455536654	0.390030479389347	0.00206941398014086	0.603366568076357	0.00281347399878801
3.18392887016278e-09	7.13087574211114e-07	3.41362595694431e-09	9.83124874932746e-07	2.79368930149106e-08	1.73074689698588e-06	577785	0.000519089744699275	0.00183962708568632	0.41201147056971	0.00197234267060608	0.568035035420184	0.0161415242538138
7.16023172204584e-09	9.92438388880049e-07	3.86287357288442e-09	6.88479165497204e-07	6.14997220255831e-09	1.69809063187474e-06	588897	0.000509297885879834	0.00421663696132681	0.584443710041771	0.00227483356917157	0.405443120981772	0.00362169844595902
1.47194481893575e-09	2.00250752825086e-07	6.83173432214041e-10	1.19500528853941e-07	8.33085981605773e-09	3.30237259746235e-07	3028126	9.90662869027048e-05	0.00445723423234205	0.606384491498523	0.00206873516555646	0.36186264670973	0.0252268923938487
6.25076975860724e-10	1.88134075770739e-07	6.20165451092981e-10	2.3999955366921e-07	1.52563791484908e-08	4.44635251015393e-07	2249034	0.000133381708836477	0.00140581965652355	0.423120018804416	0.00139477346808814	0.539767265688299	0.0343121223826731
8.59318538636579e-10	1.69507715523052e-07	5.38303064897208e-10	1.36527788179549e-07	1.61677971400386e-09	3.09049905020139e-07	3235723	9.27106879303752e-05	0.0027805170772681	0.548480076420041	0.00174179980693452	0.441766154791901	0.00523145190385516
9.92791109083119e-09	7.90479667071694e-07	3.34909149687649e-09	3.42871549917716e-07	5.40100170559178e-09	1.15202922128271e-06	868034	0.000345549249552879	0.00861775978197594	0.686162861556191	0.00290712373870821	0.297624004307764	0.00468825061536036
2.77943391885646e-10	1.33506650705984e-07	5.94908291201338e-10	3.67424967479224e-07	9.99472273706978e-09	5.11799192605365e-07	1953891	0.000153528010442772	0.000543071180848777	0.260857485972878	0.00116238614635732	0.717908454698435	0.0195286020014816
2.70549033341047e-09	4.39864559927351e-07	2.07316291453088e-09	4.33392810425875e-07	1.05738265866899e-08	8.88609850187857e-07	1125353	0.000266547543386841	0.00304463239163792	0.495003020543112	0.00233304066356298	0.487720016083833	0.0118992903178538
3.96449939330073e-09	4.02698531806919e-07	2.26077950702722e-09	2.95264999039142e-07	3.31750518260666e-09	7.07506314928995e-07	1413415	0.000212229445714751	0.00560348269640336	0.569180123639367	0.0031954195451303	0.417331962710148	0.00468901140895061
4.33834727801444e-09	4.20211969477523e-07	2.18202881101081e-09	2.71748144072548e-07	3.02833483978361e-09	7.0150882447888e-07	1425499	0.000210430577535226	0.00618430891619532	0.599011665733043	0.00311047949059193	0.38737665812603	0.00431688773413965
6.2435772136684e-09	6.99799986147008e-07	3.01746874188768e-09	4.34872033530693e-07	4.37357544071216e-09	1.14830664107397e-06	870848	0.000344432859498589	0.00543720378367664	0.609419088173618	0.00262775519530703	0.378707235485439	0.00380871736195979
4.30679024512904e-11	6.26506080751856e-08	2.11713829300711e-10	3.96008596809324e-07	1.34651626546962e-08	4.72379149270958e-07	2116944	0.000141703737315702	9.11723189259282e-05	0.132627801569728	0.000448186228429975	0.838327850457626	0.0285049894252901
4.36504851623418e-10	1.45042132869318e-07	7.6609509690599e-10	3.27305274458748e-07	9.24571760792248e-11	4.73642464452674e-07	2111297	0.000142082678284194	0.000921591462724585	0.306227046252965	0.00161745441847421	0.691038703290617	0.000195204575219127
1.98816912774242e-10	7.85842246499509e-08	2.38641504662041e-10	1.21279085844679e-07	1.15926598609154e-08	2.11893428772981e-07	4719354	6.356601497437e-05	0.000938287298126883	0.370866737609615	0.00112623362623348	0.572358881287512	0.0547098601785126
1.61859500968231e-10	8.76180005931137e-08	3.39071400030195e-10	2.35999579304685e-07	3.12729374972503e-09	3.27245804548522e-07	3055807	9.81689385443074e-05	0.000494611386054397	0.267743694113952	0.00103613673671993	0.72116915182542	0.00955640593785315
6.59535353497646e-10	1.50184190583064e-07	5.62017848878099e-10	1.64549084405979e-07	2.59464457384671e-09	3.18549472765265e-07	3139230	9.55602908842001e-05	0.0020704330406588	0.471462687661494	0.00176430318342496	0.516557390528889	0.00814518558553279
1.57948529026014e-09	2.06200578756077e-07	5.45637405673797e-10	9.15871471257455e-08	1.072425874113e-09	3.00985274451869e-07	3322422	9.02915194065379e-05	0.005247716165306	0.685085272465881	0.00181283754385482	0.304291122854887	0.0035630509700716
3.99423386742356e-10	1.41972833406463e-07	6.2766317686028e-10	2.86856446039661e-07	8.67558676181692e-09	4.38531952771544e-07	2280336	0.000131550961085192	0.000910819346727143	0.323745698595478	0.00143128265316454	0.654128950528495	0.019783248876135
1.64252007846333e-09	2.64897025356764e-07	1.67213344395689e-09	3.46736971547208e-07	2.06220917715543e-09	6.17010859603548e-07	1620717	0.000185086184434136	0.00266206024237355	0.42932311681997	0.0027100551277676	0.561962510303302	0.00334225750658663
8.59017083796537e-11	5.4120373368856e-08	2.50615761039443e-10	2.0301424743996e-07	7.35564777788944e-10	2.58206703056024e-07	3872866	7.74590207943682e-05	0.000332685818621119	0.209600962052148	0.000970601297616453	0.786247006902494	0.00284874392912002
8.1627943476486e-09	8.27136079554723e-07	3.34389792535243e-09	4.35684107248467e-07	2.80796062785925e-09	1.27713483970405e-06	783003	0.000383067307537899	0.0063914898363748	0.647649765584967	0.00261828103141193	0.341141822855156	0.00219864069209007
4.36406533507126e-11	3.46892456982541e-08	1.43777554929202e-10	1.46943725337957e-07	2.48491373099514e-09	1.84305302975487e-07	5425780	5.52900674489765e-05	0.000236784577796532	0.188216210484556	0.000780105361093844	0.797284304714236	0.0134825948623173
3.46486323185212e-09	3.08948853165234e-07	1.44747592882358e-09	1.65946534564686e-07	1.45856326962887e-08	4.94393359586884e-07	2022681	0.000148307045958584	0.00700831264147109	0.624904940922734	0.00292778189827042	0.335656884031272	0.029502080506252
1.81391437327055e-09	4.04453385652125e-07	1.62867449895725e-09	4.66948938488401e-07	3.01959518358207e-09	8.77864508196335e-07	1139128	0.000263324792003861	0.00206628056645943	0.460724157174455	0.00185526864766811	0.531914588331856	0.0034397052795609
2.53774924908351e-08	1.43273588191838e-06	3.93656845370078e-09	2.85768696297405e-07	2.34576494467287e-09	1.750164404105e-06	571375	0.000524911966161778	0.0145000620692047	0.818629311942302	0.00224925638098203	0.163281058412076	0.0013403111954345
1.65659990141978e-09	2.24301915504716e-07	7.69967843688462e-10	1.34043425706719e-07	1.6791356652936e-09	3.62451044621837e-07	2758993	0.00010872942162321	0.00457054801193412	0.618847479771348	0.00212433611411386	0.369824912069361	0.00463272403324294
8.66441738646353e-09	7.44155871882751e-07	5.96696343585303e-09	6.58945912437122e-07	1.94551424880266e-09	1.41967867939099e-06	704385	0.000425813221950233	0.00610308340347857	0.524172041663664	0.0042030379990018	0.464151446382074	0.00137039055178122
6.21411440170574e-10	1.74072445767424e-07	4.39482045919215e-10	1.58291455473634e-07	9.28490730604982e-09	3.42709702033198e-07	2917921	0.000102807643163949	0.00181322978743794	0.507929728089698	0.00128237410062188	0.46188203758031	0.0270926304419313
9.49769809520422e-10	2.42208966341406e-07	7.44647067404661e-10	2.44170655442385e-07	1.44519719784161e-08	5.02526010639132e-07	1989947	0.000150746477689867	0.00188999134256248	0.481982944590979	0.00148180800921646	0.485886601435494	0.0287586546217489
6.73322668851495e-09	1.29803216654676e-06	4.04816339060852e-09	1.00362818904848e-06	2.11717198840167e-08	2.33361346555837e-06	428520	0.000699839854314876	0.00288532217862561	0.556232720501624	0.00173471890283248	0.430074733395633	0.00907250502128502
7.9993604268407e-09	5.71772106425561e-07	2.36706914503859e-09	2.17540802980204e-07	6.89558616053003e-09	8.06574925138175e-07	1239810	0.000241943302131897	0.0099176904432906	0.708889017753199	0.00293471700057261	0.269709355200867	0.00854921960207075
5.37007023124614e-09	3.92997150691335e-07	2.31227306759822e-09	2.17573204383503e-07	2.42832116147356e-10	6.18495530489829e-07	1616827	0.000185531503417602	0.00868247217080649	0.635408230646538	0.00373854450616154	0.351778135261854	0.000392617414640072
3.93293988390821e-11	4.98308729197251e-08	3.30304057490831e-10	5.38104613781677e-07	2.26177636257392e-09	5.90566896520306e-07	1693288	0.000177154427569493	6.65960098183895e-05	0.0843780327230239	0.000559299986905842	0.911166231890505	0.00382983938974668
1.96996619317776e-09	2.70187198476705e-07	9.83836311315872e-10	1.73495929829626e-07	8.03239804005978e-09	4.54669328850885e-07	2199401	0.00013639152749545	0.0043327448503214	0.594249889605633	0.00216385018492975	0.381587054196318	0.0176664611627984
7.83275284424967e-11	1.01082320811846e-07	4.13612862967308e-10	6.86365723288684e-07	1.11368379342761e-09	7.89053668285367e-07	1267341	0.000236688178806288	9.92676817696119e-05	0.128105761210768	0.000524188505283929	0.8698593655615	0.00141141704067819
1.26941707985697e-08	7.28272965103029e-07	2.00895803576266e-09	1.48191485180072e-07	9.85656191570234e-09	9.01024141033135e-07	1109848	0.000270270834358599	0.0140886023142668	0.808272422388121	0.00222963841286111	0.164470049615044	0.0109392872697069
5.15813682826333e-11	7.02661051265814e-08	2.57976979896725e-10	4.51876509288373e-07	3.00911239969289e-08	5.52543296760063e-07	1809813	0.000165749296894724	9.33526269979021e-05	0.127168505234973	0.000466890072523583	0.817811946933448	0.0544593051320569
2.0191175168101e-09	4.83766558275859e-07	1.86772900919661e-09	5.75416848766308e-07	3.69406541160128e-08	1.10001090768419e-06	909082	0.000329949008659125	0.00183554317753165	0.439783419324737	0.00169791862621497	0.523101039041251	0.0335820798302652
1.57910704790618e-09	2.26191930369863e-07	1.09854105951713e-09	2.02320668657983e-07	4.41096314781632e-09	4.35601210283086e-07	2295678	0.000130671853252995	0.00362512089183583	0.519263778497922	0.00252189625185664	0.46446305446787	0.0101261498905151
8.23586364105936e-09	1.04172365376759e-06	4.47373967157887e-09	7.27637974615162e-07	1.35129878745101e-08	1.79558421956991e-06	556922	0.000538530689748073	0.0045867320236486	0.58015861490313	0.00249152316155377	0.405237452348213	0.00752567756345447
3.76423816966137e-09	4.45039181023489e-07	1.78346431217733e-09	2.71114505923174e-07	5.38199509910827e-10	7.22239588938412e-07	1384582	0.000216648483248094	0.00521189675464101	0.616193279681099	0.00246935274594788	0.375380289415695	0.000745181402617243
3.64902402808361e-10	1.42704178543113e-07	5.09425575399759e-10	2.56158804200213e-07	2.6562445204886e-10	4.00002935173583e-07	2499982	0.00011999370474447	0.00091224931299569	0.356757828492398	0.0012735545932399	0.640392311344045	0.000664056257321188
6.87987672752779e-12	1.70460490840666e-08	6.98666161063963e-11	2.22574528630334e-07	9.75890858943074e-10	2.40673215066178e-07	4155012	7.21993666888965e-05	2.85859675977488e-05	0.0708265316494796	0.000290296600256016	0.924799747945084	0.00405483783758294
3.90990144725352e-10	2.01543881410317e-07	9.15722514403598e-10	6.06955678767816e-07	5.11498551759825e-09	8.1492125835486e-07	1227112	0.000244446595177084	0.000479788863913885	0.247317000684444	0.00112369447356452	0.744802853705303	0.00627666227277497
1.9712674581926e-10	1.38410404296361e-07	5.14004239345341e-10	4.64062309299134e-07	9.13092013890774e-10	6.0409693659455e-07	1655363	0.000181212714709278	0.000326316413604933	0.229119526870333	0.0008508638402355	0.768191793713063	0.00151149916276369
3.37419969074217e-08	1.99515507442703e-06	9.34756509357231e-09	7.10721924887425e-07	2.85843745576716e-09	2.75182499877122e-06	363395	0.000825207963995434	0.012261679766151	0.725029780352288	0.00339686030098073	0.258272937125284	0.0010387424552955
6.60511727251984e-09	1.09231274076312e-06	2.81045502952457e-09	5.97675769157381e-07	3.73564398284266e-08	1.73676052205097e-06	575785	0.000520892897227898	0.00380312494938551	0.62893687810982	0.00161821678570034	0.344132516584138	0.0215092635709567
8.70047409014822e-09	8.06838842264972e-07	3.01340083543596e-09	3.5931681906693e-07	1.04347781060778e-08	1.18830431436356e-06	841535	0.000356427970574891	0.0073217558709345	0.678983348383366	0.00253588310587754	0.302377778758949	0.0087812338808738
7.41495182888849e-10	1.76837943472173e-07	8.46479675007473e-10	2.5956510639579e-07	1.37667810540076e-09	4.3936770283126e-07	2275998	0.000131801653183827	0.00168764153147966	0.402482800471312	0.00192658602248824	0.59076965540063	0.00313331657408936
1.14867137466658e-09	1.97161101559488e-07	8.4550050200355e-10	1.86594295459107e-07	3.27628051609479e-09	3.8902584941136e-07	2570523	0.000116700967437544	0.00295268650246418	0.506807200235704	0.00217337871836252	0.479644979225533	0.00842175531793625
3.70983607648294e-10	1.10969471299237e-07	4.11382408853089e-10	1.58217057990511e-07	9.28043313116185e-10	2.70896938619366e-07	3691441	8.12657903604963e-05	0.0013694640092244	0.409637229068723	0.00151859379050096	0.584048896221822	0.00342581690972953
2.10430449020938e-08	1.67091456740191e-06	5.13336407352048e-09	5.24142687591413e-07	1.25137646985245e-08	2.23374742866746e-06	447678	0.000669900493451836	0.00942051219937922	0.748032004853249	0.00229809512375478	0.234647248325693	0.00560213949792414
1.17433498063544e-09	2.12249996106542e-07	8.12967212468866e-10	1.88925137422864e-07	2.7096537192696e-09	4.05872089441779e-07	2463830	0.000121754238908034	0.00289336224683638	0.522947996740703	0.00200301334735037	0.465479500407884	0.00667612725722617
9.02004884392576e-09	9.44280148144255e-07	3.78258165582773e-09	5.09175434756371e-07	2.31654853616792e-08	1.48942369876206e-06	671401	0.000446727629859867	0.00605606641778482	0.633990280219858	0.00253962768215091	0.341860704364765	0.0155533213154412
9.10148490785459e-10	2.24660271242557e-07	1.23663852912633e-09	3.92486885009283e-07	1.55195228099831e-08	6.34813466081735e-07	1575266	0.000190425966955621	0.00143372587289803	0.353899662257056	0.00194803449391086	0.618271202455476	0.0244473749206589
4.60350718846391e-08	2.27485842360894e-06	7.7990484542629e-09	4.95564503250768e-07	1.55899046465211e-08	2.83984695184513e-06	352132	0.000851592484378272	0.0162104059356892	0.80104965590871	0.0027462918201263	0.17450394744998	0.00548969888549517
1.89114458089714e-08	7.98770192928062e-07	2.24242191066942e-09	1.21779305888883e-07	2.86780292631516e-09	9.44571169462901e-07	1058681	0.000283331338787551	0.0200211973648579	0.845643206940411	0.00237401053850129	0.128925495320938	0.00303608983529091
1.95115584448111e-10	1.17578393573577e-07	4.85858910489185e-10	3.76461665513526e-07	9.57650450451528e-09	5.04297538086555e-07	1982956	0.000151277855908072	0.000386905685061311	0.233152820891614	0.000963437006519343	0.746507046102041	0.0189897903147638
6.18039794262159e-10	1.41512039501033e-07	4.62269574410469e-10	1.36091410606054e-07	1.45332281669991e-09	2.80137082292459e-07	3569681	8.40376051067793e-05	0.00220620486657648	0.505152828547333	0.00165015488355757	0.485802912960935	0.00518789874159776
1.02639712585985e-09	2.72073367225223e-07	7.90727026265407e-10	2.69508725071322e-07	1.01447960470062e-08	5.53544012495677e-07	1806541	0.000166049461975182	0.0018542285756688	0.491511715569948	0.001428480858641	0.486878584154909	0.0183269908408329
2.58526630756797e-10	1.05323621351215e-07	4.22866039900323e-10	2.21506398590461e-07	6.86278703849122e-09	3.34374199650825e-07	2990661	0.000100307245563425	0.00077316560615851	0.31498728508719	0.00126464912765969	0.662450628133906	0.0205242720450854
1.42198709871519e-08	1.8753589972925e-06	7.99445011598264e-09	1.35590282958985e-06	1.06516040898566e-08	3.26412775207533e-06	306361	0.000978760624860575	0.0043564076124505	0.574536029142898	0.00244918419963795	0.415395147670848	0.00326323137416552
3.82248299991577e-10	1.4059723522162e-07	5.44205491160855e-10	2.57371773945959e-07	1.32624130612671e-08	4.12157876019998e-07	2426255	0.00012363974427998	0.000927431749413009	0.341124708277558	0.00132038115203808	0.62444948627761	0.0321779925433807
1.89266996309367e-09	5.54909435304579e-07	2.30798309961061e-09	8.70150647046393e-07	1.76539013097951e-09	1.43102612554466e-06	698799	0.00042921600530399	0.00132259637284631	0.387770303699646	0.00161281688601749	0.608060629721354	0.00123365332013599
8.99853144880875e-10	1.77053034727807e-07	7.21027627306568e-10	1.82407683407683e-07	4.10233610490501e-09	3.65183935012583e-07	2738346	0.000109549199548087	0.00246410933944799	0.484832485091949	0.00197442318288652	0.499495366359416	0.011233616026301
7.45250857666718e-09	6.91746098100798e-07	3.48569002937011e-09	4.16011276860829e-07	7.44296129689681e-09	1.12613853486456e-06	887990	0.000337784688587583	0.00661775469530797	0.614263766565801	0.00309525863955036	0.369413943295051	0.00660927680428942
8.56619991403855e-09	5.52409629502713e-07	2.12972556785698e-09	1.76586099294291e-07	5.27901984331055e-09	7.4497067412221e-07	1342335	0.000223466313175713	0.011498707548632	0.741518624412444	0.00285880457021534	0.237037651854364	0.00708621161434408
4.56130646352559e-09	4.43817282852032e-07	2.24137202116263e-09	2.8040902710242e-07	7.43989865292879e-09	7.3846888709207e-07	1354153	0.000221516209571782	0.00617670770326835	0.600996589849152	0.00303516107494882	0.379716778870143	0.0100747625024874
6.24776684859973e-10	1.56226690956549e-07	7.64564444395082e-10	2.45813549772751e-07	9.15715048639241e-09	4.12586732344948e-07	2423733	0.000123768385303813	0.00151429174978322	0.378651756610375	0.00185309992895229	0.595786365634356	0.0221944860765335
3.14051936775388e-08	1.7722768348556e-06	6.8906949318563e-09	5.00012341185875e-07	1.68004745641035e-08	2.32738553921498e-06	429667	0.000697972777848443	0.0134937650631497	0.761488290183924	0.00296070196181614	0.214838638790601	0.00721860400050877
4.20400339657303e-09	3.72914307211262e-07	1.81222510745771e-09	2.06688756449025e-07	1.62119617252646e-10	5.8578141178157e-07	1707121	0.000175719034611665	0.00717674428040856	0.636610004535815	0.0030936883127549	0.352842804998559	0.000276757872462328
5.93418119085527e-09	4.92800888057673e-07	1.68512254750949e-09	1.79930303042126e-07	1.49620613162369e-08	6.95312556154401e-07	1438202	0.000208572085192871	0.00853455203466444	0.708747287382859	0.00242354683889139	0.258776145273825	0.0215184684697603
7.86651984009937e-08	2.88753527963226e-06	1.36054670794447e-08	6.4216738935965e-07	1.16436187642673e-08	3.63361695323661e-06	275208	0.00108949313735995	0.0216492820826707	0.794672448085154	0.00374433168232709	0.176729522573271	0.00320441557657745
4.32239558278195e-10	1.23548830653092e-07	6.11900325399851e-10	2.24881898634609e-07	9.64330460446767e-10	3.50439199631827e-07	2853562	0.000105126252166965	0.00123342239889918	0.352554254155624	0.00174609554536912	0.641714451096999	0.00275177680310849
1.04439816251464e-09	1.99112249228483e-07	5.94959077109203e-10	1.45841067679835e-07	3.27219909351707e-09	3.49864873241459e-07	2858246	0.000104953972290267	0.00298514724510182	0.569111861341581	0.00170053961575786	0.416849700653381	0.00935275114417893
7.3073543405459e-09	5.7382910950193e-07	2.24718813282026e-09	2.26895433827323e-07	3.7626076975646e-09	8.14041693500185e-07	1228438	0.000244182789971181	0.00897663399662741	0.704913659931351	0.00276053198596977	0.278727042655183	0.00462213143086847
3.6452403797648e-10	1.46160763192967e-07	5.06831915373075e-10	2.61299356095132e-07	2.09102039554679e-08	4.29241679196917e-07	2329690	0.000128764240565182	0.000849227965603155	0.340509252191969	0.00118076118871151	0.608746467919905	0.0487142907338111
2.331837326856e-08	1.30201888560261e-06	6.97875752847612e-09	5.01040539382503e-07	1.55652685634084e-08	1.84892182434556e-06	540856	0.000554523255189232	0.0126118762629749	0.704204400888324	0.00377450113714046	0.270990656708728	0.00841856500283231
2.39786193636077e-10	9.48218472976762e-08	4.86921059732678e-10	2.47573080535392e-07	2.32968529457297e-09	3.4545132038101e-07	2894764	0.000103630044029579	0.000694124409110983	0.274486857346772	0.00140952148973012	0.716665607942488	0.00674388881189825
7.89231060326865e-09	9.50769440954858e-07	3.76950230410857e-09	5.8391403317927e-07	2.93521460295578e-09	1.54928050164446e-06	645461	0.000464676514945417	0.0050941779715755	0.613684507063555	0.00243306638152839	0.376893682299289	0.00189456628405265
3.92490230664223e-10	1.71366926198624e-07	5.5551533200264e-10	3.11868105132445e-07	3.62533124192875e-10	4.84545570017929e-07	2063789	0.000145353141421278	0.000810017168560019	0.353665241831193	0.00114646664086122	0.643630082348922	0.000748192010463455
1.00666266505647e-09	1.94387456863943e-07	7.70138192008587e-10	1.91211322640945e-07	2.00365558165114e-09	3.89379235943605e-07	2568190	0.000116806971056538	0.00258530135182212	0.499223992755734	0.0019778614803182	0.491067075463261	0.00514576894886438
5.06369699395687e-09	3.82877920701682e-07	1.78950356062595e-09	1.7397310782271e-07	5.2972289422424e-09	5.69001458021217e-07	1757465	0.000170685917485258	0.00889926892554298	0.672894445707036	0.0031449894115372	0.305751602865352	0.00930969309053137
3.89913069099317e-09	4.1634330349116e-07	1.63739514011499e-09	2.24802393945016e-07	5.3458031814564e-10	6.4721680358543e-07	1545077	0.000194146255091066	0.0060244583722068	0.643282592764457	0.00252990208388319	0.347337078857755	0.000825967921698247
3.87762927176533e-10	1.41757798667569e-07	5.21139953954246e-10	2.44963785899006e-07	6.6958572939751e-09	3.94326344741681e-07	2535971	0.000118290929799758	0.000983355366303392	0.359493603604986	0.0013215955791532	0.621220948500104	0.0169804969494531
2.85368430381986e-09	3.01241078907524e-07	1.37476873811131e-09	1.86593320462384e-07	2.52689870873479e-09	4.94589751120574e-07	2021878	0.000148365954730667	0.0057698007234367	0.609072626808407	0.00277961428637885	0.377268877973363	0.00510908020841452
2.93462508623883e-08	1.39127592221957e-06	6.84123950840865e-09	4.17030996298578e-07	3.81261270632201e-09	1.84830702159527e-06	541036	0.000554338916273323	0.0158773680560168	0.752729879811183	0.00370135449818504	0.225628638221933	0.00206275941268207
2.78004965884758e-09	2.84497472361139e-07	8.23857092554391e-10	1.08401375160034e-07	1.48841908874793e-08	4.11386945160054e-07	2430801	0.00012340849349457	0.00675774885799056	0.691556880227331	0.00200263304960701	0.263502224451627	0.0361805134134445
1.25913143328734e-08	5.50469704817968e-07	1.47718169776074e-09	8.30330799859828e-08	1.10674770559744e-09	6.48678028540183e-07	1541597	0.00019458453764809	0.0194107304069009	0.848602358332951	0.00227721863970799	0.128003533853065	0.00170615876737512
3.68716846421475e-08	2.21966705799841e-06	8.01677034041272e-09	6.20578039265668e-07	3.83071860051648e-08	2.9234407382518e-06	342063	0.00087664902199236	0.0126124275959144	0.759265282499195	0.00274223801957644	0.212276592833132	0.0131034590521826
5.12022831326017e-11	5.78236342272251e-08	2.56722610323392e-10	3.72780166097704e-07	1.49446394818152e-08	4.458563647002e-07	2242875	0.000133747994166655	0.000114840309988691	0.129691171429405	0.000575796670517455	0.836099236462322	0.0335189551277666
4.1411407824471e-08	1.38612752834723e-06	5.88440305722413e-09	2.5325037129687e-07	2.37587442315922e-09	1.68904958494896e-06	592049	0.00050658694490191	0.0245175797048744	0.820655320423362	0.00348385453550907	0.149936611425486	0.00140663391076883
2.48600225930046e-09	4.21849212661583e-07	2.21114218292006e-09	4.82444847963091e-07	5.13840685154743e-09	9.14129611918442e-07	1093937	0.000274201408826835	0.00271952929528582	0.461476367422632	0.00241884974963193	0.527764161310349	0.00562109222210151
1.86131233290879e-08	1.33527211700441e-06	5.84451717916684e-09	5.39119357550515e-07	1.02031884833961e-08	1.90905230354657e-06	523820	0.000572552267097182	0.00974992843020019	0.699442395854625	0.00306147566952937	0.282401564665859	0.00534463537978556
4.88535753945263e-09	4.52260091833074e-07	2.20877524416555e-09	2.62909283494214e-07	2.07013410835157e-09	7.24333642219257e-07	1380579	0.000217276563373558	0.00674462327123806	0.624380900557665	0.00304938928060578	0.362967102685852	0.00285798420463941
5.89205676756361e-10	2.50382632964969e-07	1.08059596430878e-09	5.90460592440971e-07	6.69385063751554e-09	8.4920687768452e-07	1177569	0.000254729722351077	0.000693830552059248	0.294842917014134	0.00127247669879356	0.695308302319622	0.00788247341539114
2.68626348784311e-09	3.56887725568034e-07	1.3557500590695e-09	2.31594124077677e-07	3.37472852804854e-10	5.92861336045429e-07	1686735	0.000177842637648751	0.00453101479978663	0.60197503846108	0.00228679115442538	0.390637928292782	0.000569227291926142
1.50935670368834e-08	8.38615220919362e-07	4.18704305042491e-09	2.99118177701081e-07	2.36521971205321e-08	1.18066620582828e-06	846979	0.000354137349394157	0.0127839409329876	0.710289848883276	0.00354633937158178	0.253346946177085	0.02003292463507
4.09898780924164e-09	3.71632469941114e-07	1.60715743479465e-09	1.87350327663023e-07	9.23801923627787e-10	5.65612744771802e-07	1767994	0.000169669475914347	0.00724698629429822	0.657044017088142	0.00284144487487293	0.331234275385026	0.00163327635766146
3.3912032553396e-11	5.01821965200814e-08	1.735591072374e-10	3.30232456809843e-07	2.3768434023867e-08	4.04390558493582e-07	2472857	0.000121309833442496	8.38596051295648e-05	0.124093393048092	0.000429186843243657	0.816617623418337	0.0587759370851984
8.39746314400256e-10	2.08411675847003e-07	8.06588771888928e-10	2.57390728714088e-07	8.16367959397086e-09	4.75612419241351e-07	2102552	0.000142673580862396	0.00176561056950476	0.438196454540527	0.00169589510125811	0.541177476241373	0.017164563547337
1.7951303536656e-08	1.32803894178676e-06	3.91287595039486e-09	3.72218404596646e-07	1.52357010881909e-11	1.72213676157155e-06	580674	0.00051650803710257	0.0104238547932015	0.77115765218022	0.00227210523444383	0.216137540817011	8.84697512309504e-06
4.29456167885456e-09	4.40752844642388e-07	1.86145312256361e-09	2.45636184859741e-07	2.87606592939334e-09	6.95421110232941e-07	1437978	0.00020860464464334	0.00617548362518941	0.633792730989648	0.00267672794968805	0.353219338966374	0.00413571846910135
1.93869382078697e-10	9.34518468702236e-08	2.99960282125559e-10	1.85911536361441e-07	1.21756787103933e-08	2.92032891606263e-07	3424272	8.76060426514558e-05	0.000663861460989417	0.320004525367716	0.00102714553992769	0.636611634185711	0.0416928334456564
3.32235435168113e-09	3.95899280043347e-07	1.57860365661615e-09	2.41867039920511e-07	1.22177280236958e-08	6.54885005995851e-07	1526986	0.000196446268035055	0.0050731873859732	0.604532515508311	0.00241050511488754	0.369327496745349	0.0186562952454789
2.90591919198316e-08	1.68069158979499e-06	6.84020198110606e-09	5.0869774775292e-07	1.11323926608952e-09	2.22640197071494e-06	449155	0.000667698324934962	0.0130520868657425	0.754891350215294	0.00307231221993104	0.228484233505043	0.000500017193989474
9.32812199134287e-10	2.44143737817722e-07	1.25333426199144e-09	4.21784183279213e-07	1.58474454325425e-08	6.83961512990603e-07	1462071	0.000205167474337742	0.00136383726484198	0.356955374214274	0.00183246314037653	0.616678241784356	0.0231700835961514
2.73492646327689e-09	4.88338255991879e-07	1.27943198309553e-09	2.93747703412602e-07	2.98932050292927e-08	8.15993522880146e-07	1225500	0.000244768196115075	0.0033516521719727	0.598458495440296	0.00156794379761695	0.359987788108642	0.0366341204814728
4.65908227877079e-09	4.35632463707694e-07	1.66383592396072e-09	2.00028741356011e-07	5.62096596725538e-09	6.47605089233692e-07	1544151	0.000194262718222094	0.00719432622786189	0.672682273425577	0.00256921378726275	0.308874566740518	0.00867961981877976
4.07065595972328e-08	2.03562627727719e-06	8.95313804316873e-09	5.75701423252895e-07	1.01608186810599e-08	2.67114821685154e-06	374371	0.000801024543718776	0.0152393488839093	0.762079118049301	0.0033517938041348	0.215525825044433	0.003803914218222
3.30814812117071e-09	6.30278656166392e-07	2.68537758896072e-09	6.57883957444725e-07	1.97086392907231e-09	1.29612700325032e-06	771529	0.000388762765135109	0.0025523333075191	0.486278470077262	0.00207184757529667	0.50757676971079	0.00152057932913205
3.1745564480217e-10	1.37908167133445e-07	4.56925063504893e-10	2.55224438021114e-07	1.08352871113627e-09	3.94990514574002e-07	2531706	0.000118490157284934	0.000803704476662043	0.349142984565537	0.00115680009176344	0.646153334331014	0.00274317653502352
1.38857667323487e-08	1.19768952117206e-06	5.19825235727803e-09	5.7652838682019e-07	1.39527955060295e-08	1.80725472258791e-06	553325	0.000542029955348688	0.00768334787498294	0.662712071631509	0.0028763252309195	0.319007818662456	0.00772043660013225
6.81872156344313e-09	7.792120158202e-07	3.43419065822472e-09	5.04614777781367e-07	1.72474879795829e-08	1.31132719380282e-06	762586	0.000393321045072947	0.00519986285319761	0.594216317256797	0.00261886634735733	0.384812257509887	0.0131526960327617
1.47661073717891e-08	8.49087752504531e-07	2.76823810460562e-09	2.0467062853629e-07	7.66107060564533e-10	1.07205883357778e-06	932785	0.000321566109009019	0.0137735979680426	0.792016003143104	0.00258216994991514	0.190913616049637	0.000714612889301799
7.41529356697382e-09	9.12496162247712e-07	2.54254850731214e-09	4.02313806930004e-07	2.50225943415691e-08	1.34979040559357e-06	740856	0.000404855418869032	0.00549366296889104	0.676028039958131	0.00188366171279314	0.298056502152337	0.0185381332078482
4.15426978426549e-08	1.86413153013795e-06	7.58545596643101e-09	4.37667285335913e-07	5.81246016658597e-10	2.35150821529961e-06	425259	0.000705204520348834	0.0176664055742463	0.792738684904165	0.00322578331518376	0.186121946114549	0.000247180091856298
7.57976009365525e-09	5.73173908663292e-07	2.18642913457877e-09	2.12583491805863e-07	4.82599477467614e-09	8.00349584472066e-07	1249454	0.000240076148532165	0.00947056166544408	0.71615444023923	0.00273184265600763	0.265613296902115	0.00602985853720348
1.22218501967442e-08	1.19473784485514e-06	5.26584072240242e-09	6.61908886275509e-07	1.17322543879102e-08	1.8858666764377e-06	530260	0.000565600524104259	0.00648076046384713	0.633521902572631	0.00279226564008719	0.35098392402045	0.00622114730298526
2.52955485125336e-09	4.38148147629477e-07	1.64413121178327e-09	3.66176604250091e-07	1.66256998533181e-09	8.10161007927937e-07	1234323	0.000243018866968425	0.00312228659056665	0.540816138202063	0.00202938822739481	0.451980039358624	0.00205214762135244
2.77134231877595e-09	3.40964625053101e-07	1.40578642274479e-09	2.22382734914731e-07	6.99497048925117e-10	5.68223985758278e-07	1759869	0.000170452715444025	0.00487720051992821	0.600053207183948	0.00247400049624589	0.391364568354094	0.00123102344578372
5.28715621542263e-10	1.20937907897829e-07	3.97212937307629e-10	1.16820783233791e-07	2.10302779260831e-10	2.3889492246973e-07	4185941	7.16659171904332e-05	0.00221317228543966	0.506238921478761	0.0016627098357771	0.489004881418495	0.000880314981526986
6.27552602091056e-09	8.97838519566433e-07	2.92869730031781e-09	5.38793761832269e-07	1.56236295228933e-08	1.46146013424282e-06	684247	0.000438342260601354	0.00429401108786445	0.614343490136732	0.00200395291783662	0.368668121153654	0.0106904247039129
1.25388270782957e-08	8.71517672654629e-07	3.95832774639101e-09	3.53754221836072e-07	9.76064753505645e-09	1.25152969685044e-06	799022	0.000375388668049204	0.0100188010798709	0.69636195996616	0.00316279170710244	0.282657473271563	0.00779897397530379
4.58869439503543e-09	5.37254484227352e-07	1.57088326526007e-09	2.36486563612581e-07	5.50080639284994e-09	7.85401431893079e-07	1273234	0.000235592765759129	0.00584248284851627	0.684050808173841	0.00200010236991002	0.301102791527347	0.00700381508038656
8.61436193018611e-10	1.84944121336238e-07	9.66910978123818e-10	2.66910387390725e-07	6.01424341336602e-09	4.59697099311471e-07	2175345	0.000137899652451812	0.00187392131538106	0.402317355522246	0.00210336541077167	0.580622300620342	0.013083057131259
1.61838524333854e-08	1.7946786552498e-06	7.75965330685819e-09	1.10656617344711e-06	3.62601024658629e-09	2.92881434468373e-06	341435	0.000878259694111705	0.00552573517087614	0.612766274689765	0.00264941795335823	0.377820525037956	0.00123804714804408
1.62434423089777e-09	2.69199913434395e-07	9.07102551994143e-10	1.93293373017886e-07	5.03076971053755e-09	4.70055502945711e-07	2127408	0.000141006741645411	0.00345564347341631	0.572698142554213	0.00192977753969388	0.411213934964209	0.0107025014684672
2.62093112379108e-09	2.78683134884644e-07	1.00158912020395e-09	1.36931051603069e-07	4.55036210835146e-10	4.19691742942543e-07	2382701	0.000125899623265369	0.00624489561175353	0.664018626934951	0.00238648755198662	0.326265774596893	0.00108421530441556
1.7495785156227e-08	8.11405953083393e-07	3.57609724173106e-09	2.13242990566272e-07	2.22800378584454e-10	1.04594362642621e-06	956074	0.000313734027199808	0.0167272735491556	0.775764517879242	0.00341901528091902	0.203876179536447	0.000213013754236183
[truncated: 8,412 more rows]
