# Supplementary material for: Quantitative Risk Assessment for African Horse Sickness in Live Horses Exported from South Africa
Source: PLoS One. 2016 Mar 17;11(3):e0151757. doi: 10.1371/journal.pone.0151757 (PMC4795756; doi:10.1371/journal.pone.0151757)
Supplement: S2 Dataset — (ZIP) [file pone.0151757.s002.zip › simulation_results_3.xls]

Detailed Results
LR.PAQ.LSe
Thu Oct 01 14:30:36 2015
Pathway 1	Pathway 2	Pathway 3	Pathway 4	Pathway 5	Overall probability	Horses/case	Probability per year	Pathway 1 proportion	Pathway 2 proportion	Pathway 3 proportion	Pathway 4 proportion	Pathway 5 proportion
0	2.96513020443197e-11	1.41077132259425e-13	2.30971529533066e-10	1.95288198541208e-12	2.62716790695057e-10	3806380237	7.88150181785241e-08	0	0.112864130099461	0.000536993208108946	0.879165465298186	0.00743341139424486
0	4.02466256845794e-07	1.95163001357017e-09	2.52005543163459e-08	1.00665698365517e-09	4.30625098159365e-07	2322206	0.000129179212911112	0	0.934609381956761	0.00453208608116917	0.0585208675111168	0.00233766445095271
0	6.08374026575785e-06	2.53788737172255e-08	8.03739821709669e-08	2.8504930332553e-09	6.19234361467929e-06	161490	0.00185598436315382	0	0.982461672723717	0.00409842788069181	0.0129795739985158	0.000460325397075519
0	2.78747198507516e-06	7.1196567304512e-09	3.81678383195895e-08	3.20572479464073e-10	2.83308005260466e-06	352973	0.000849564135581238	0	0.983901595901756	0.00251304467161299	0.0134722060834458	0.000113153343185395
0	1.49471072522974e-06	7.07230813663953e-09	4.982331743714e-08	4.57010288248428e-10	1.55206336109176e-06	644304	0.000465510985778184	0	0.963047490650327	0.0045567135427156	0.0321013424362346	0.000294453370722542
0	1.26087247645154e-07	4.92203241180874e-10	1.20120151204692e-08	4.98608450153986e-10	1.39090074456958e-07	7189586	4.17261546841186e-05	0	0.90651506325976	0.00353873734774071	0.0863614112463958	0.00358478814610371
0	1.58854520121939e-07	6.07716570290682e-10	1.04592923763728e-08	1.93928117378456e-10	1.7011545718598e-07	5878361	5.10333392360618e-05	0	0.933804151308068	0.00357237713928776	0.0614834921493233	0.00113997940332043
0	4.88876559976127e-08	2.29937139602801e-10	7.45940642304705e-09	2.60001727246237e-10	5.68370012875088e-08	17594172	1.70509555168508e-05	0	0.860137848411733	0.00404555367795829	0.131242082693874	0.00457451521643487
0	9.45516795935999e-07	4.44199561522038e-09	7.82634553943073e-08	4.98771787057831e-10	1.02872101873258e-06	972081	0.000308568847188884	0	0.91911876856653	0.00431797886339782	0.0760784060684696	0.000484846501602867
0	8.36746558704985e-07	4.99683759390683e-09	3.90978498757558e-08	1.71543100301984e-10	8.81012789274949e-07	1135057	0.000264269027998476	0	0.94975529174055	0.00567169700001643	0.044378300010755	0.000194711248679102
0	3.7884782728666e-08	2.1863095237103e-10	9.79004483090256e-09	4.53735002058938e-11	4.79388320121455e-08	20859916	1.43815465278863e-05	0	0.790273378355729	0.00456062326081786	0.204219510988967	0.000946487394486337
0	1.18167606348904e-05	3.9920044120414e-08	9.54097452806667e-08	1.72400439074885e-09	1.19538144286822e-05	83655	0.00357974315018328	0	0.988534722986582	0.00333952349340718	0.00798153140571922	0.000144222114291171
0	4.39899938880206e-06	1.58067306064813e-08	1.0535709719933e-07	5.5026468501609e-10	4.52071348129289e-06	221204	0.0013552978631205	0	0.973076353324649	0.00349651236953878	0.0233054135448546	0.000121720760958007
0	9.99575862645259e-09	4.33796677154583e-11	6.33833491434212e-09	1.30378330498891e-10	1.65078515390091e-08	60577235	4.95234324482396e-06	0	0.605515418092536	0.00262782032010341	0.383958802837804	0.00789795874955618
0	1.45580129901271e-07	6.11401572408688e-10	1.42243618554167e-08	5.51653765047481e-11	1.60471058705601e-07	6231653	4.81401626846178e-05	0	0.907204894611875	0.00381004261665876	0.0886412912717964	0.000343771499669321
0	1.4025879662956e-06	6.54746342306692e-09	4.11946411380461e-08	1.40048728293876e-09	1.45173055813965e-06	688833	0.000435424658714045	0	0.966148958173735	0.00451010925295759	0.0283762306352742	0.000964701938032803
0	1.14793971907398e-07	5.42598762426978e-10	1.19169524833376e-08	7.62849914757837e-10	1.2801637306792e-07	7811501	3.84041769121435e-05	0	0.896713202822055	0.0042385106640937	0.0930892837982133	0.00595900271563779
0	8.17487818481557e-09	2.9170349317554e-11	2.55238788990734e-09	5.58617505159649e-12	1.07620225990921e-08	92919337	3.22860158796789e-06	0	0.759604257428826	0.0027104895059424	0.237166189385504	0.000519063679727616
0	3.9384020578212e-06	1.04674073897441e-08	7.12493938069212e-08	5.14354281317257e-09	4.02526240183103e-06	248431	0.00120685231826034	0	0.978421197095045	0.0026004285795089	0.0177005587945051	0.001277815530941
0	9.51565858838975e-08	3.32289914787271e-10	1.39121381287976e-08	2.11838718646536e-10	1.09612852646129e-07	9123018	3.28833169400689e-05	0	0.868115221771469	0.00303148678978392	0.126920683049014	0.00193260838973355
0	5.14804382546021e-07	2.29917556780895e-09	2.46652648739878e-08	5.4014376422433e-10	5.42308966752042e-07	1843967	0.000162679500389729	0	0.949282446184231	0.00423960455896388	0.0454819418194599	0.000996007437345765
0	2.33032680123347e-07	1.43469764891198e-09	2.72881929183301e-08	5.85791173152391e-11	2.61814149807904e-07	3819503	7.85411707076022e-05	0	0.890069082569928	0.00547983235422773	0.104227341946002	0.000223743129843132
0	2.79249551966061e-07	8.92013135724105e-10	1.94733320230132e-08	4.30629131857485e-10	3.00045526256655e-07	3332828	9.00096202517409e-05	0	0.930690603689234	0.002972925965112	0.0649012577056589	0.00143521263999494
0	6.6839485706828e-07	3.25741307364886e-09	4.36110563450677e-08	7.73736178977509e-10	7.16037062665974e-07	1396576	0.000214788125429743	0	0.933464050840733	0.00454922411630587	0.0609061438561483	0.00108058118681274
0	2.18537098705078e-06	9.53426308610382e-09	5.55796507597793e-08	1.29669900647975e-09	2.25178159990314e-06	444093	0.000675307117980695	0	0.97050752486155	0.00423409760809571	0.0246825228353274	0.000575854695027052
0	5.40093872569972e-08	3.33851100149533e-10	1.85356230919671e-08	2.03378552944649e-10	7.30822400020585e-08	13683215	2.19244324720647e-05	0	0.739022055912297	0.0045681563693194	0.253626915259372	0.00278287245901221
0	6.63938442835857e-07	2.64669194528341e-09	4.11865897724943e-08	1.72716917451058e-10	7.07944441471086e-07	1412540	0.000212360855880278	0	0.937839756826417	0.00373855883349218	0.0581777147468096	0.000243969593280734
0	2.70793683264074e-07	9.34737743685107e-10	2.54918568504776e-08	1.17923152456868e-10	2.97338201010694e-07	3363174	8.91974952548225e-05	0	0.910726177610576	0.0031436853404904	0.0857335410109674	0.000396596037966299
0	4.23985879788724e-06	1.4863432390012e-08	7.77816985098097e-08	3.92988970269261e-09	4.33643381848976e-06	230604	0.00130008711980145	0	0.977729391328253	0.00342757044432157	0.0179367890219292	0.000906249205496065
0	1.57369326088162e-06	6.47217999689105e-09	4.83955384919407e-08	8.16438389723462e-12	1.62856914375435e-06	614036	0.000488451809521839	0	0.966304235172832	0.00397415118769271	0.0297166004142595	5.01322521585618e-06
0	4.22094785126547e-06	2.41105168360947e-08	9.60941513627061e-08	9.82400094022049e-11	4.34125075947367e-06	230348	0.00130153032856939	0	0.972288422191307	0.00555381805197032	0.0221351303315076	2.26294252152611e-05
0	1.52354473397943e-06	7.71478878781109e-09	8.57883384044583e-08	9.88390418239076e-10	1.61803625158994e-06	618033	0.000485293475178117	0	0.941601112139695	0.00476799501879533	0.0530200348231751	0.000610858018334168
0	2.770613040079e-07	9.87527342231451e-10	1.79071696093243e-08	2.42381325079816e-11	2.95980239091964e-07	3378604	8.87901427955029e-05	0	0.936080411509549	0.00333646376278727	0.0605012336778348	8.18910498293454e-05
0	6.14393224878736e-08	2.43535981573002e-10	9.79020913962786e-09	1.96541115082676e-10	7.16696087241571e-08	13952916	2.15006522417127e-05	0	0.857257679811564	0.00339803699096958	0.136601961611212	0.00274232158625459
0	1.32084595963493e-06	6.89042048335661e-09	4.70553000605934e-08	5.6881484628139e-10	1.37536049502516e-06	727082	0.000412523321101532	0	0.960363457008241	0.00500990141005219	0.0342130664875122	0.000413575094194475
0	8.17085365126859e-06	3.57983457846691e-08	1.65369482167632e-07	1.98209088658004e-09	8.37400357010747e-06	119417	0.00250905862701145	0	0.975740406946558	0.00427493796545034	0.0197479593581675	0.000236695729824558
0	7.57724415533118e-06	2.25441190486344e-08	1.22234945404352e-07	1.36570573325937e-10	7.72215979035749e-06	129497	0.00231397550338241	0	0.98123379482418	0.0029194059253714	0.0158291137094812	1.76855409669805e-05
0	1.92847099525305e-06	4.39229037163556e-09	2.50853371556171e-08	1.598716410505e-10	1.95810849442135e-06	510697	0.000587260618412855	0	0.984864220112042	0.00224312921584743	0.0128110047155636	8.16459565473386e-05
0	4.32206040768794e-07	2.55458269027554e-09	6.65709670936954e-08	8.70495901449111e-09	5.10036549567256e-07	1960644	0.000152999298304146	0	0.847402095272392	0.00500862671987526	0.130521954064229	0.0170673239435034
0	3.65397673093558e-07	1.35893599112759e-09	1.7993480003793e-08	4.99530524843264e-10	3.85249619613322e-07	2595720	0.000115568229634544	0	0.948469912729078	0.00352741682780004	0.046706029254106	0.0012966411890157
0	2.52913194478543e-08	8.18928191516033e-11	3.57501462783085e-09	7.21075583811192e-11	2.90203344532179e-08	34458597	8.70606256719864e-06	0	0.871503375973323	0.00282191162488559	0.123189987131056	0.00248472527073594
0	2.02960387188542e-07	1.06809789233337e-09	1.73396308816614e-08	1.65301778332892e-10	2.2153341774087e-07	4513992	6.64578242598468e-05	0	0.916161494993713	0.00482138497760522	0.0782709491799732	0.000746170848708017
0	1.0209568871471e-06	4.07659159758714e-09	3.46792305141422e-08	1.88698759494757e-10	1.05990140801832e-06	943484	0.000317920043607645	0	0.963256468406776	0.00384619886976947	0.0327192984666199	0.000178034256834853
0	4.66849405800925e-09	2.12846301196026e-11	2.57408707993135e-09	3.77238014614188e-11	7.30158956952162e-09	136956479	2.19047448080101e-06	0	0.639380509347791	0.00291506800224011	0.3525379036198	0.00516651903016925
0	2.39569388224461e-08	7.4456209840864e-11	3.38833223545745e-09	3.39747937916873e-11	2.74537020615361e-08	36424960	8.23607682021166e-06	0	0.872630538815779	0.00271206446671469	0.123419866211947	0.0012375305055593
0	3.55591068840305e-08	1.13995444515789e-10	4.87485081144813e-09	1.14684100606155e-10	4.06626372406006e-08	24592601	1.21987170161875e-05	0	0.874490915914467	0.00280344444560441	0.119885259350092	0.00282038028983635
0	2.2349775072364e-06	4.65682047404874e-09	4.34908140924288e-08	3.17712990378465e-10	2.28344285479326e-06	437935	0.000684799056576813	0	0.978775318394712	0.00203938559893165	0.0190461583048315	0.000139137701524495
0	2.72692726488953e-06	8.63989221741839e-09	7.76429913779629e-08	1.12798114499511e-09	2.8143381296299e-06	355323	0.000843946303790144	0	0.96894088033698	0.00306995528591818	0.0275883663588687	0.000400798018233668
0	3.60818574895744e-06	1.85947649094293e-08	1.12466882153382e-07	2.348403318954e-10	3.73948223635215e-06	267417	0.00112121773362339	0	0.964889126596631	0.0049725506725681	0.0300755225041778	6.28002266229472e-05
0	4.04714550749708e-07	1.30318463890613e-09	1.39027718047312e-08	1.77335896633906e-10	4.20097843089979e-07	2380398	0.000126021438019208	0	0.963381644078148	0.00310209790490879	0.0330941280309155	0.000422129986027857
0	3.23117066538925e-06	1.79667333974311e-08	1.02126226538079e-07	4.11390601004051e-10	3.35167501592576e-06	298358	0.001004998839917	0	0.964046528985081	0.0053605237118935	0.0304702055100266	0.000122741792998812
0	7.8913984407155e-07	3.2862797700198e-09	2.76540395274665e-08	1.46420733727684e-09	8.21544370706313e-07	1217220	0.000246433042862315	0	0.960556571513108	0.0040001245059892	0.0336610419516249	0.00178226202927787
0	1.86920802953307e-08	6.35921252456377e-11	3.60748179373498e-09	1.5100119144807e-10	2.25141554057594e-08	44416501	6.7542238902929e-06	0	0.830236798070117	0.00282453967735206	0.160231717722449	0.00670694453008184
0	2.48806891996043e-07	1.0487996807697e-09	1.53551683301845e-08	1.13501721198132e-10	2.65324361728195e-07	3768972	7.95941512928833e-05	0	0.937746124688418	0.00395289627359631	0.0578731942674554	0.000427784770530819
0	9.6009110373504e-07	4.47042490847032e-09	3.5521291605987e-08	1.57593655505271e-10	1.000240413905e-06	999760	0.000300027257065461	0	0.959860339962452	0.00446935041448435	0.0355127538461575	0.00015755577690569
0	5.36755729043255e-07	2.12281110491811e-09	4.22422470253597e-08	2.5426223047943e-10	5.81375049404012e-07	1720060	0.000174397356548672	0	0.92325208932427	0.00365136258787554	0.0726592017814725	0.000437346306381885
0	7.15032595930167e-07	2.50301622042171e-09	1.99790378043474e-08	9.69230304099507e-10	7.38483880259035e-07	1354126	0.000221520706549239	0	0.968244013233379	0.00338939858720238	0.0270541285171173	0.001312459662301
0	1.81744613949147e-06	8.66621940906699e-09	8.29053206921938e-08	4.2355854014628e-09	1.91325326499419e-06	522670	0.000573811835577476	0	0.949924493920561	0.00452957251798721	0.0433321203256619	0.00221381323579012
0	1.31069916506291e-06	5.15941173123215e-09	3.50588373083286e-08	1.64607078911869e-10	1.35108202118139e-06	740148	0.00040524274712217	0	0.970110729411408	0.00381872576967663	0.0259487112985733	0.000121833520342412
0	4.08709133943629e-08	1.41572663953889e-10	1.26265725383777e-08	1.01143449489617e-10	5.37402020461841e-08	18608043	1.61219310949035e-05	0	0.76052772111349	0.00263439024349447	0.234955806967872	0.00188208167514321
0	6.93044120870834e-06	3.49743420576761e-08	1.06104907327093e-07	7.81525380433829e-09	7.07933571189745e-06	141256	0.0021215545461879	0	0.978967729565519	0.00494034235428314	0.0149879750933092	0.00110395298688888
0	1.42806562860064e-06	6.13291194655016e-09	3.98030294530996e-08	1.35093049732286e-10	1.47413666305003e-06	678363	0.000442143550611895	0	0.96874710764329	0.00416034150718496	0.0270009087018744	9.16421476505275e-05
0	1.19318851387972e-06	6.42503958380024e-09	6.22626885878276e-08	6.56780842423115e-10	1.26253302289378e-06	792058	0.000378688425413554	0	0.945075092883424	0.00508900715252089	0.0493156911215827	0.000520208842472688
0	2.33908179259793e-07	1.26663235685852e-09	1.9567766739388e-08	2.67667958250702e-10	2.55010246314291e-07	3921411	7.65001573727053e-05	0	0.917250120889301	0.00496698613159818	0.0767332568875348	0.00104963609156634
0	2.27593936170413e-12	7.33711458113082e-15	6.39044746681557e-11	1.79743884209458e-12	6.79851899865355e-11	14709085908	2.03955518029986e-08	0	0.033476987593252	0.000107922248692457	0.939976407814878	0.0264386823431774
0	1.92253806319339e-07	9.42475786235211e-10	1.65967827006321e-08	2.37651200206266e-10	2.10030716006412e-07	4761208	6.30072364005141e-05	0	0.915360429059667	0.00448732358845283	0.0790207404717196	0.00113150688016038
0	8.13591309374314e-07	2.87978337162407e-09	3.61121288524598e-08	2.29767551989415e-10	8.52812989150387e-07	1172590	0.000255811280542528	0	0.95400904972713	0.00337680524131444	0.0423447218931742	0.000269423138381511
0	3.41855019779775e-06	1.34961376821635e-08	6.88175793409273e-08	2.90109284687772e-09	3.50376500766772e-06	285407	0.00105057909872208	0	0.975679073886667	0.00385189578999399	0.0196410373384988	0.000827992984840279
0	1.54004105935789e-06	5.68095845889257e-09	4.6788336646744e-08	4.3716198611355e-10	1.59294751644964e-06	627767	0.000477770466877914	0	0.966787068283538	0.00356631866412917	0.029372177151841	0.000274435900492124
0	8.92843309339768e-07	4.1054167414184e-09	6.01717402021432e-08	3.29518290573114e-09	9.60415649189061e-07	1041216	0.000288083329158417	0	0.929642608482746	0.00427462499688012	0.0626517698383507	0.00343099668202353
0	1.41221660541069e-08	6.52253586702578e-11	4.87098450852915e-09	1.73255637669542e-10	1.92316315589759e-08	51997668	5.76947287478369e-06	0	0.734319707134559	0.0033915665693905	0.253279837105435	0.00900888919061469
0	1.49190655333436e-07	5.73461092625723e-10	2.21577367125603e-08	1.11340346583428e-10	1.72033193485205e-07	5812832	5.16086307040808e-05	0	0.867220170195039	0.00333343281612127	0.128799194293082	0.000647202695757684
0	3.09130429259227e-06	1.3252745491528e-08	6.96533747863916e-08	5.24580206731934e-10	3.17473499307692e-06	314987	0.000951968599893438	0	0.973720420549562	0.00417444149525173	0.0219399020511266	0.000165235904059985
0	1.18342591646305e-07	7.41848509120445e-10	1.87527323240956e-08	1.92052629391216e-10	1.38029225108912e-07	7244843	4.14079130697242e-05	0	0.857373440682048	0.00537457562726362	0.135860592633906	0.00139139105678291
0	7.95400203028857e-09	2.05418628076524e-11	1.93768467576686e-09	1.95628192925538e-10	1.01078567617886e-08	98932941	3.03235244447642e-06	0	0.786912816212196	0.00203226690798667	0.191700844346352	0.0193540725334657
0	2.97708894958463e-08	1.4189096603664e-10	1.45269334708985e-08	5.61702389164453e-10	4.50014163219459e-08	22221523	1.35003340885342e-05	0	0.661554500481974	0.00315303334058497	0.32281058371521	0.012481882462231
0	3.37362769442629e-08	1.64102863090861e-10	7.36818699989183e-09	2.16877531704117e-10	4.14854443389497e-08	24104840	1.24455560945869e-05	0	0.813207559466555	0.00395567326578658	0.177608969056504	0.00522779821115465
0	1.29740860812306e-07	5.58729388705634e-10	1.24384958280991e-08	1.69974548589842e-10	1.42908060577701e-07	6997506	4.28715022355863e-05	0	0.907862441683369	0.00390971220550464	0.0870384482010105	0.00118939791011596
0	3.22206785840686e-07	1.76012315285914e-09	4.19956681895557e-08	3.5850950753912e-10	3.66321086690639e-07	2729846	0.00010989030774422	0	0.879574770733281	0.00480486441214774	0.114641689259405	0.000978675595166825
0	1.54639522773935e-08	7.97797928856268e-11	4.64459385073817e-09	8.5986372379971e-11	2.02743122933973e-08	49323498	6.08227526077698e-06	0	0.762736217811425	0.00393501844753613	0.229087615082795	0.00424114865824446
0	1.14902046183421e-06	3.44219060618542e-09	2.66811487333855e-08	1.05023372833524e-10	1.17924882454661e-06	847997	0.000353712285015351	0	0.97436642540303	0.00291896886775261	0.0226255461765193	8.90595526977965e-05
0	3.33914951663745e-07	1.53426715731745e-09	3.99510299246556e-08	6.05874778417723e-10	3.76006123524135e-07	2659531	0.000112795496393425	0	0.888057217084953	0.00408043130504752	0.106251008760742	0.0016113428492577
0	6.30539242424775e-07	1.91816924634279e-09	2.4062002184062e-08	5.64600679290662e-11	6.56575873923109e-07	1523053	0.000196953428954427	0	0.960344824516986	0.00292147385020643	0.0366477099444563	8.59916883508245e-05
0	3.19741410293903e-08	1.29183954686765e-10	7.54101386941913e-09	3.44632339528917e-10	3.99889711930251e-08	25006895	1.19966196588939e-05	0	0.799573984413163	0.00323048957831896	0.188577341312908	0.00861818469560998
0	6.89451228368778e-08	2.19050189677216e-10	7.97618657455864e-09	6.97638367711934e-12	7.71473359847907e-08	12962210	2.31439338524986e-05	0	0.893681187519813	0.00283937464438696	0.103389008482822	9.04293529784969e-05
0	2.94907139486506e-07	1.25371762813944e-09	3.33508207636355e-08	8.08538764176743e-10	3.30320216642457e-07	3027365	9.90911714958687e-05	0	0.89279167495133	0.00379546138859698	0.100965121368078	0.00244774229199515
0	1.73724082791245e-07	8.32412205276569e-10	1.62139098786586e-08	2.88260001975122e-10	1.91058664877155e-07	5233994	5.73159623157293e-05	0	0.909270892806375	0.00435684089916457	0.0848635150312794	0.0015087512631812
0	4.18019219630693e-06	1.79269213212205e-08	1.39192961084493e-07	5.74296962923696e-09	4.34305504834189e-06	230253	0.00130207091294599	0	0.962500394256543	0.00412772141307873	0.0320495502670719	0.00132233406330632
0	1.08744149430892e-05	5.75057274383897e-08	2.58284558424316e-07	1.78994314403709e-08	1.12081046603923e-05	89221	0.00335680353637269	0	0.970227819295596	0.00513072719972058	0.0230444456266592	0.00159700787802462
0	2.88616703869932e-06	1.37855410802171e-08	9.80685466743051e-08	3.02511199964946e-10	2.99832363765381e-06	333520	0.000899094012357216	0	0.962593564768662	0.00459774952479924	0.0327077922618934	0.000100893444645509
0	5.95036633421677e-06	2.74958921217612e-08	1.53777183457187e-07	6.56818405769377e-09	6.13820759385341e-06	162914	0.00183977346801012	0	0.969398027556979	0.00447946598438519	0.0250524572696391	0.0010700491889963
0	1.13329803426066e-05	4.3298120902433e-08	2.49958411355136e-07	4.14192246800324e-09	1.16303787973322e-05	85982	0.00348305397475535	0	0.974429168653235	0.00372284700755962	0.021491854711772	0.000356129627433402
0	7.90104546370801e-08	3.17396939358953e-10	9.65690673380787e-09	4.67945752141726e-10	8.94527040623886e-08	11179092	2.68354523335068e-05	0	0.883265133963691	0.00354820955594126	0.107955447909911	0.00523120857045706
0	1.27923213690012e-07	3.39270217206435e-10	7.68412178339848e-09	1.58503657892474e-11	1.35962456056406e-07	7354972	4.07879077380935e-05	0	0.94087160088474	0.00249532280489022	0.0565164973204852	0.000116578989884322
0	9.01226707946613e-09	3.98745106898239e-11	4.15975361612753e-09	2.38557931832767e-10	1.34504531381162e-08	74346938	4.03512780200455e-06	0	0.670034458090258	0.00296454775763847	0.309264942482831	0.0177360516692731
0	9.48516104969726e-08	3.75542375332143e-10	8.27580659274108e-09	1.2672994101049e-10	1.03629689406056e-07	9649744	3.1088425163639e-05	0	0.915293783476584	0.00362388787889386	0.0798594171243113	0.00122291152021038
0	1.57974746866326e-06	9.20865305908683e-09	6.30221980606706e-08	8.40288151584132e-10	1.6528186079346e-06	605027	0.000495723080853994	0	0.955789982687421	0.00557148438121359	0.0381301358528535	0.000508397078511945
0	6.75590449429181e-07	2.64704878922847e-09	2.83429945433025e-08	2.58266054740146e-09	7.09163153309113e-07	1410113	0.000212726391961904	0	0.952658702411039	0.0037326372314703	0.0399668178063789	0.00364184255111139
0	3.85862182038829e-06	1.76552042184396e-08	9.59245780841692e-08	1.19233635437641e-09	3.97339393904527e-06	251674	0.00119131037563625	0	0.971114840255542	0.00444335610545624	0.024141723563211	0.000300080075791052
0	5.58893675267593e-07	1.78093179875548e-09	1.97938660339543e-08	3.33135417442336e-10	5.80801608517745e-07	1721758	0.000174225354146795	0	0.962279833717983	0.0030663341365403	0.0340802534698034	0.000573578675672966
0	1.80760536187237e-07	4.51386577152044e-10	8.52016961435253e-09	2.94012360892332e-10	1.90026104739634e-07	5262435	5.70062119263914e-05	0	0.951240548949355	0.00237539246394865	0.0448368376862039	0.00154722090049247
0	1.91380918567395e-07	5.57845689616308e-10	1.0189295954624e-08	2.48215314819703e-10	2.02376275526455e-07	4941291	6.07110458037408e-05	0	0.945668745358333	0.00275647769564464	0.0503482729293141	0.0012265040167085
0	2.69795400232736e-06	9.14957648661341e-09	4.74625560208748e-08	2.52041804249093e-09	2.75708655287734e-06	362702	0.000826785130760399	0	0.978552522956427	0.00331856701309023	0.0172147501032719	0.000914159927210329
0	1.14953307092211e-08	5.03041242759771e-11	4.15774220380708e-09	1.281661805553e-10	1.58315432178595e-08	63165036	4.74945172090901e-06	0	0.726102980046399	0.00317746182944625	0.262623936693471	0.00809562143068382
0	2.58802639987234e-06	9.11133039159901e-09	6.70680943171524e-08	1.53525873253425e-11	2.66422117716842e-06	375344	0.00079894808872838	0	0.971400731309757	0.00341988513179026	0.025173621053652	5.76250480136921e-06
0	2.5907729278045e-06	8.72608560007737e-09	4.65875084165281e-08	1.1051429989992e-09	2.6471916648201e-06	377759	0.000793843290163965	0	0.978687324470917	0.00329635580076911	0.0175988422129208	0.000417477515393394
0	1.90450057600605e-08	9.91398513889716e-11	6.43621772971535e-09	1.18828155708028e-12	2.55815516227219e-08	39090670	7.67443614235752e-06	0	0.744482040844796	0.00387544324328294	0.251596065189361	4.64507225599571e-05
0	1.28194384669377e-09	5.77759252576603e-12	1.19711456150034e-09	1.26573765249907e-11	2.49749337724487e-09	400401462	7.49247718978552e-07	0	0.513292190631535	0.00231335649511897	0.479326420805547	0.00506803206779823
0	1.92936427952885e-06	9.08973815442832e-09	5.55922013731418e-08	1.4888851264331e-09	1.99553510418286e-06	501119	0.00059848196675838	0	0.966840560952648	0.00455503796218631	0.0278582928742343	0.000746108210931614
0	1.10422081917135e-07	5.66530953405264e-10	1.92008788393756e-08	3.98352788705494e-10	1.30587844498622e-07	7657681	3.91755885321698e-05	0	0.845577031622578	0.00433831307638471	0.147034196889423	0.00305045841161502
0	1.54884973676619e-05	5.45985997632324e-08	2.71517502494468e-07	5.60580124485749e-09	1.58202192711645e-05	63210	0.00473485837219423	0	0.979031775867533	0.00345119108827709	0.0171626889514334	0.000354344092756994
0	4.53785425561686e-06	1.17670179829113e-08	7.79429370816618e-08	1.25670683969677e-09	4.62882091752113e-06	216038	0.00138768576161874	0	0.980347768141139	0.00254211994643613	0.016838615809618	0.000271496102806624
0	2.71855826835801e-08	9.42629106718737e-11	4.79955289265866e-09	2.99838201202295e-10	3.23792366881129e-08	30883989	9.7137240065992e-06	0	0.839599245202728	0.00291121472627177	0.148229340267946	0.00926019980305377
0	4.02972548437628e-07	2.37995409102041e-09	2.83396568337962e-08	1.2996553392394e-10	4.33822124896369e-07	2305092	0.000130138196985041	0	0.92888888166755	0.00548601363194405	0.0653255221608764	0.000299582539629547
0	7.69235427417721e-07	3.12377287187757e-09	2.5934350048644e-08	4.25467396255308e-10	7.98719017734498e-07	1252005	0.000239587095431593	0	0.963086405028386	0.00391097845740283	0.0324699293153238	0.000532687198887678
0	5.52995085817905e-06	2.66898445637947e-08	1.95746301695774e-07	8.70147434815412e-09	5.76108847878677e-06	173578	0.00172683881735158	0	0.959879522514051	0.00463277810470554	0.0339773121722645	0.0015103872089787
0	1.21548050157492e-07	5.2410083975665e-10	1.32984202693778e-08	5.25344629135607e-10	1.35895915895762e-07	7358573	4.07679465009858e-05	0	0.894420184420586	0.0038566342211392	0.0978573946223538	0.00386578673592051
0	1.08229572753295e-07	3.5242733669588e-10	8.08122668321377e-09	2.80912066774628e-10	1.16944138839979e-07	8551091	3.50826282867756e-05	0	0.925480950365466	0.00301363830792859	0.0691033066160909	0.00240210471051495
0	1.7666785984315e-07	7.80736031260241e-10	2.22617129877831e-08	2.21663185900232e-10	1.99931972048093e-07	5001701	5.9977798882449e-05	0	0.883639860265334	0.00390500840492103	0.11134643828966	0.00110869304008521
0	5.45061118507694e-07	2.15014770899975e-09	2.40407645857408e-08	2.59664813926457e-09	5.73848678941699e-07	1742620	0.000172139835311946	0	0.949834230712013	0.00374688970786704	0.0418939094363294	0.00452497014379009
0	1.49432441174756e-06	5.44812371160819e-09	6.20228065122654e-08	1.85977449449307e-09	1.56365511646592e-06	639527	0.000468986892950607	0	0.955661127579678	0.00348422337780066	0.0396652726417354	0.00118937640078614
0	3.41409234219578e-07	9.83453722477751e-10	1.35807906655754e-08	1.43236141961793e-09	3.57405840027249e-07	2797940	0.000107216023118806	0	0.95524246104526	0.00275164424398541	0.0379982337852676	0.00400766092548661
0	3.482422017594e-07	1.74277541257503e-09	2.51179132449179e-08	1.23667933343435e-09	3.76339569750327e-07	2657175	0.000112895518978751	0	0.925340383394795	0.00463085881118275	0.0667426847024929	0.00328607309152954
0	7.68562734781677e-08	3.12136045637781e-10	1.01414493313873e-08	1.91906636205647e-10	8.75017654913985e-08	11428341	2.62501862554609e-05	0	0.878339688880024	0.00356719711750804	0.115899939554754	0.00219317444771456
0	4.47494888257421e-08	2.17814791800123e-10	1.53491317421512e-08	9.004361653085e-11	6.04064789762242e-08	16554516	1.8121780026914e-05	0	0.740806111929737	0.0036058183739836	0.254097441239582	0.00149062845669735
0	1.58708548068542e-06	9.70035817873845e-09	6.811309947064e-08	1.45139417630292e-10	1.66504407775243e-06	600585	0.000499388903011044	0	0.953179259270877	0.00582588671876636	0.0409076854965804	8.716851377665e-05
0	4.07104283268371e-08	2.15385896977664e-10	1.04545886024919e-08	2.01831206766383e-12	5.13824211383743e-08	19461909	1.5414607917541e-05	0	0.79230264796598	0.0041918207084408	0.203466251119958	3.92802056218498e-05
0	4.79547564692847e-07	1.50078573828686e-09	2.11934066429439e-08	2.04969473949492e-09	5.04291451813573e-07	1982980	0.000151276030316949	0	0.950933360000968	0.00297602851067495	0.0420261072574729	0.00406450423088403
0	5.91435656210823e-07	2.51963278747012e-09	2.48406910088612e-08	4.7373825344974e-10	6.19269718260604e-07	1614805	0.000185763716796128	0	0.9550534101232	0.00406871628496098	0.040112878567086	0.000764995024753301
0	1.3991638980463e-07	7.56813961678438e-10	2.04414392675625e-08	3.51871226873556e-10	1.61466514260744e-07	6193235	4.84387849979395e-05	0	0.866535023965934	0.00468712639981994	0.126598628583463	0.00217922105078293
0	1.20993450439707e-05	5.37251325356957e-08	2.26338447735326e-07	1.11847831092821e-08	1.2390593407351e-05	80706	0.00371030081206625	0	0.976494397499355	0.00433596122231095	0.0182669578683007	0.000902683410033166
0	4.30715140314177e-07	1.96094297028099e-09	2.75232373395647e-08	1.26922433540163e-11	4.60212012867377e-07	2172912	0.000138054105265684	0	0.935905904825435	0.00426095563664935	0.0598055604156866	2.75791222287671e-05
0	4.0748568797125e-07	2.80319833850222e-09	6.14843563503328e-08	2.82763333402753e-10	4.72056005993488e-07	2118393	0.000141606808020112	0	0.863214709266662	0.0059382749142289	0.130248012036057	0.000599003783052501
0	3.74862743357174e-06	1.57982566373388e-08	6.52956720706271e-08	4.76236288081511e-10	3.83019759856779e-06	261083	0.00114840156177987	0	0.978703405530161	0.00412465838400771	0.0170475988223278	0.000124337263502955
0	2.01223245138045e-06	9.99787210205478e-09	5.81570178973492e-08	2.58532470146566e-10	2.08064587385e-06	480620	0.000623999642707096	0	0.967119141546678	0.00480517719411562	0.0279514253858761	0.00012425587333042
0	5.54254213423084e-08	2.80313038011847e-10	1.34026479558371e-08	2.9457101941492e-10	6.94029533555723e-08	14408609	2.08206699868763e-05	0	0.798603210130659	0.0040389208882181	0.193113510417508	0.00424435856361535
0	2.40686704298128e-06	1.44320588241221e-08	8.270715168436e-08	7.46172213641507e-09	2.51146797562618e-06	398174	0.000753157573136209	0	0.958350680295329	0.00574646340872565	0.0329317962590141	0.00297106003693105
0	5.58889372143216e-06	2.04551179642876e-08	1.40695601547662e-07	1.17682980548348e-08	5.76181273899894e-06	173556	0.00172705572143994	0	0.969988782107343	0.0035501184941046	0.0244186348847058	0.00204246451384663
0	2.32610035285443e-07	8.44723868515213e-10	1.69051666005465e-08	4.06260296886652e-11	2.50400551784194e-07	3993601	7.51173534735416e-05	0	0.928951767989381	0.00337349044359628	0.0675124973970348	0.000162244169987606
0	3.53162591526239e-07	2.0957459831679e-09	4.84974467069122e-08	5.14436691579035e-10	4.04270220907898e-07	2473593	0.000121273736523819	0	0.873580524266954	0.00518402265311884	0.119962946066119	0.00127250701380806
0	3.36045656090558e-07	2.7100594543957e-09	4.05666156214241e-08	1.04751711451055e-09	3.80369848280888e-07	2629020	0.000114104465777198	0	0.883470805084428	0.00712480094477527	0.106650450357115	0.00275394361368254
0	5.71151975953864e-06	2.69329143224728e-08	8.83448685345891e-08	1.20363309790365e-08	5.83883387337474e-06	171267	0.0017501220231112	0	0.978195284093172	0.00461272146229193	0.0151305672417646	0.00206142720277119
0	2.10421321284493e-07	9.16122903915782e-10	1.49102617933406e-08	4.89902762476039e-11	2.26296696257997e-07	4418977	6.78867121606253e-05	0	0.929847075825602	0.0040483264628456	0.0658881107850627	0.000216486926489421
0	7.32795541458508e-07	2.8006012402624e-09	2.44874878884335e-08	4.58165092349375e-11	7.60129447096439e-07	1315565	0.00022801292189667	0	0.964040459500232	0.00368437409043974	0.0322148917950376	6.02746142909586e-05
0	8.598235266746e-07	4.10328657693468e-09	5.54309501177263e-08	2.0446534290628e-10	9.19562228712167e-07	1087474	0.000275830747154426	0	0.935035715721784	0.00446221739955682	0.0602797161377066	0.000222350740952715
0	2.15053602615416e-06	7.73769478608089e-09	3.49401827420976e-08	1.62442222791839e-09	2.19483832591026e-06	455614	0.000658235488253611	0	0.979815233207337	0.00352540535434284	0.0159192512403423	0.000740110197977657
0	7.21056216571817e-08	3.38724056364683e-10	9.71277689744673e-09	5.67113618708554e-11	8.22138339728639e-08	12163403	2.46638470404736e-05	0	0.877049739353858	0.00412003722483596	0.118140420268596	0.000689803152709968
0	9.38032438663655e-07	4.31443560947605e-09	3.83092774072384e-08	4.22447136246592e-09	9.84880623042835e-07	1015351	0.000295420687122627	0	0.952432626571086	0.00438066858920058	0.0388973815820237	0.00428932325769006
0	2.86235136981056e-07	9.48755952746978e-10	1.68649849282109e-08	4.40551640239779e-10	3.04489429502254e-07	3284186	9.13426707511711e-05	0	0.94004950335702	0.00311589126196565	0.0553877517383114	0.00144685364270262
0	1.73600637277976e-07	8.89072722571524e-10	1.65280462717095e-08	2.25731302616745e-11	1.91040329402519e-07	5234497	5.73104619933096e-05	0	0.908711986735546	0.00465384835417795	0.0865160059313195	0.000118158978956288
0	5.28501720626936e-07	2.48835845405005e-09	2.67979244689263e-08	1.72115056918257e-10	5.57960118606831e-07	1792243	0.000167374073664628	0	0.947203398598722	0.00445974249963102	0.0480283869317363	0.000308471969910699
0	1.84222391549944e-07	1.11294411936988e-09	2.22708126777476e-08	9.5595952493337e-11	2.07701744299555e-07	4814596	6.23085884809971e-05	0	0.886956400733216	0.00535837637340567	0.107224966997041	0.000460255896336938
0	8.02846750999018e-07	4.01880005777093e-09	3.91932137142377e-08	5.79834331477292e-11	8.46116748204174e-07	1181870	0.000253802918450896	0	0.948860488464513	0.00474969921857777	0.0463212834368575	6.85288800520674e-05
0	4.94744324429126e-06	2.00916676180882e-08	1.48305877263558e-07	2.64680769625514e-09	5.11848759686916e-06	195370	0.00153437185490246	0	0.966583028806688	0.00392531333481745	0.0289745504813322	0.000517107377162372
0	1.1433614242264e-06	3.49936760045954e-09	4.27130704124591e-08	3.53493385892923e-09	1.19310879609825e-06	838147	0.000357868802033923	0	0.958304412779008	0.00293298281925615	0.0357998118462802	0.00296279255545623
0	1.0262790493523e-07	4.65179787088455e-10	1.66213742685898e-08	5.83110435884369e-10	1.20297569426793e-07	8312720	3.60886218067069e-05	0	0.853117028251219	0.00386690927593131	0.138168828745162	0.00484723372768743
0	2.54233494329713e-07	1.1111500706704e-09	1.86363287437252e-08	9.09563012991431e-10	2.748905361571e-07	3637812	8.24637718344068e-05	0	0.924853572203077	0.00404215469256961	0.0677954541624327	0.003308818941921
0	1.73682151976591e-07	5.80717900977564e-10	1.87747531834492e-08	1.1201201158632e-09	1.94157743176881e-07	5150451	5.82456322695268e-05	0	0.894541464763338	0.00299095926577865	0.0966984518683092	0.0057691241025744
0	6.48601382464619e-07	3.04665752648828e-09	3.37032183567954e-08	1.70351585143723e-09	6.8705477419934e-07	1455488	0.000206095262510475	0	0.944031548606102	0.00443437356219336	0.0490546309005297	0.00247944693117434
0	6.21756245574026e-07	3.62302693265861e-09	5.45429614880262e-08	7.72174658290229e-10	6.80694408653001e-07	1469088	0.000204187542976353	0	0.913414650789323	0.00532254545740735	0.0801284112145994	0.00113439253866982
0	5.78587951685516e-10	2.55131469649689e-12	1.63769137350799e-09	6.31617414209651e-11	2.28199238131097e-09	438213558	6.84597479705396e-07	0	0.253545084735614	0.00111802068989871	0.7176585631575	0.0276783314169873
0	4.22150011239533e-07	1.59133402318131e-09	3.59885460533796e-08	4.94197980685537e-10	4.6022408929678e-07	2172855	0.000138057727708141	0	0.917270566789706	0.00345773735054344	0.0781978755357416	0.00107382032400926
0	3.16857582668878e-07	1.39595909278208e-09	1.86911068586861e-08	7.02245414429685e-10	3.37646894034775e-07	2961674	0.000101288955230983	0	0.938428838727133	0.00413437563752121	0.0553569637064722	0.00207982192887389
0	7.0753846629073e-08	2.50534401883556e-10	1.08089028810283e-08	1.53806311163734e-10	8.19670902231486e-08	12200018	2.45898257345001e-05	0	0.86319822304844	0.00305652428555774	0.131868812856501	0.00187643980950171
0	8.98402884466596e-06	4.49151234881251e-08	2.3658743574789e-07	1.75778939131042e-09	9.26728919329329e-06	107906	0.00277633846454406	0	0.969434389850236	0.00484663017968945	0.0255293032097356	0.000189676760339207
0	4.85538240356947e-07	1.81285684021414e-09	2.96814541816872e-08	5.64211727768441e-10	5.17596763106617e-07	1932006	0.000155267013955962	0	0.938062744911204	0.00350245011064862	0.0573447445914055	0.00109006038674207
0	1.62458737060948e-06	7.3449399525272e-09	4.39784218929198e-08	4.74822760913667e-10	1.67638555521584e-06	596521	0.000502789647018664	0	0.969101270023952	0.00438141448408122	0.0262340735137493	0.000283241978216958
0	4.79838503590916e-07	2.49852660235663e-09	4.71728506840985e-08	1.62923668546234e-10	5.29672804545918e-07	1887958	0.000158889259198935	0	0.905914933658481	0.00471711324597566	0.0890603600548062	0.000307593040737491
0	4.22361042476781e-07	2.04579298260355e-09	4.02955392940139e-08	2.79950778322973e-10	4.64982325531721e-07	2150619	0.000139485001158457	0	0.908337842720792	0.00439972203301304	0.0866603676772762	0.000602067568918541
0	3.95389223172454e-07	1.91300911170864e-09	2.10649855151886e-08	9.47119179498967e-10	4.1931433697885e-07	2384846	0.000125786415699936	0	0.942942294845495	0.00456223158380852	0.0502367404533823	0.00225873311731466
0	8.70375115801717e-07	3.78890773231311e-09	3.36958592369555e-08	1.61886026699112e-10	9.08021768797685e-07	1101295	0.000272369554990992	0	0.958539922400962	0.00417270583427754	0.0371090874633681	0.000178284301392317
0	8.95166218964602e-08	4.05639418263657e-10	1.01537294416856e-08	2.95320229300357e-11	1.00105522779339e-07	9989459	3.00312073906461e-05	0	0.894222610412613	0.00405211827481087	0.101430262384896	0.000295008927680569
0	8.55089256436225e-06	4.60645660844537e-08	1.2452738895681e-07	1.7711470802007e-09	8.72325566648372e-06	114636	0.00261356678605973	0	0.980240966364919	0.00528066215707076	0.0142753340860187	0.000203037391991818
0	2.69405545665427e-08	1.04817139391721e-10	9.18601529196255e-09	3.12371427923113e-10	3.65437584258201e-08	27364454	1.09630676480288e-05	0	0.737213568802157	0.00286826379953471	0.25137029379748	0.00854787360082824
0	1.12887495089262e-09	4.13045238710327e-12	9.34539665891259e-10	1.86003835346583e-11	2.08614545270564e-09	479352961	6.25843447843444e-07	0	0.541129550400485	0.00197994458236182	0.447974356092574	0.00891614892457973
0	4.44795764134395e-07	1.52248753622661e-09	2.70012501584797e-08	2.6469409868721e-10	4.73584195927788e-07	2111557	0.000142065200218866	0	0.939211586786601	0.00321481913737417	0.0570146774124973	0.000558916663527282
0	3.9548543493494e-07	9.99707357955784e-10	1.18820786491541e-08	1.71485846124573e-10	4.08538706788174e-07	2447748	0.000122554126701035	0	0.96804887361627	0.00244703216940012	0.029084339994533	0.000419754219796577
0	3.71906254208445e-09	1.11300270979637e-11	2.65520580562981e-09	5.74423578296673e-11	6.44284073264189e-09	155211038	1.93285035976487e-06	0	0.577239558824147	0.00172750306267462	0.412117250109493	0.00891568800368483
0	6.26246467929966e-09	2.56488678847103e-11	3.00566184115275e-09	4.97709903771924e-12	9.29875248737484e-09	107541307	2.78962185140674e-06	0	0.673473639372848	0.00275831278653072	0.323232804102875	0.000535243737746195
0	9.5427534586588e-08	5.00589652745131e-10	1.19739258447715e-08	8.03402212557533e-11	1.0798239030536e-07	9260769	3.23941941230421e-05	0	0.883732378184361	0.00463584526448737	0.110887764300371	0.000744012250780534
0	7.22819910649744e-07	2.63201094502097e-09	2.43575004929059e-08	3.88994395110968e-10	7.50198416482782e-07	1332981	0.000225034285356807	0	0.963504980507159	0.00350841975561725	0.0324680777214956	0.000518522015728482
0	3.57212706211521e-06	1.56646825972358e-08	6.45729611735259e-08	1.91344339480445e-09	3.65427814928078e-06	273652	0.00109568474649502	0	0.977519202477311	0.00428666947542537	0.0176705107098196	0.000523617337443523
0	2.04321589551934e-06	1.10226465815476e-08	1.3049434452412e-07	5.70975148028201e-09	2.19044263810529e-06	456529	0.000656917646181476	0	0.932786761896993	0.00503215486669037	0.0595744176332304	0.002606665603086
0	7.54440217354618e-08	3.47527275364613e-10	1.38609126833418e-08	2.16109807831083e-10	8.98685715019993e-08	11127361	2.696020921511e-05	0	0.839492833529499	0.0038670613047063	0.154235373408973	0.00240473175682196
0	2.20606488109215e-07	7.82577103540128e-10	1.28920300679886e-08	9.27400126764257e-11	2.34373835293421e-07	4266688	7.03096869975051e-05	0	0.941259026772467	0.00333901223470783	0.0550062683057116	0.000395692687113821
0	2.2012976397312e-06	6.23157335173392e-09	3.07633239696277e-08	1.91714287598034e-09	2.24020967992854e-06	446387	0.000671837872575409	0	0.982630179422052	0.00278169200301496	0.0137323413273569	0.000855787247576529
0	7.68768430011975e-07	2.73777314703422e-09	4.9444775016112e-08	3.04750945078527e-10	8.21255729120199e-07	1217648	0.000246346471619252	0	0.936088970527544	0.0033336426766449	0.0602063075640051	0.000371079231806398
0	1.29204930440393e-07	6.30194582974198e-10	1.45312045946774e-08	4.79187334012278e-10	1.44845516952057e-07	6903907	4.34527141217611e-05	0	0.892018842966049	0.00435080488671796	0.100322087286189	0.00330826486104424
0	6.68937640356912e-07	2.9143149446851e-09	3.06668340050123e-08	1.17563113907396e-10	7.02636352420516e-07	1423211	0.000210768764927982	0	0.95203961203044	0.00414768597532075	0.0436453848414872	0.00016731715275249
0	4.49655549755046e-06	1.6582293451435e-08	1.2215070717126e-07	9.93571482751216e-09	4.64522421300067e-06	215275	0.00139259993214658	0	0.967995362842955	0.0035697509293579	0.0262959765923451	0.00213890963534223
0	1.64693103564256e-08	8.67451200405561e-11	5.28810896499192e-09	1.85746113477746e-11	2.18627390528059e-08	45739923	6.55880028732625e-06	0	0.753304986929895	0.00396771510793032	0.24187769667009	0.000849601292084702
0	1.61970729860593e-07	8.85530474900896e-10	1.86701246269116e-08	9.29565417235124e-11	1.81619341504129e-07	5506022	5.44843230639858e-05	0	0.891814321752238	0.00487574983791451	0.102798107692111	0.000511820717736713
0	7.00821129437437e-09	2.84044356495913e-11	2.80708675966828e-09	4.12667974836447e-12	9.8478291694406e-09	101545222	2.95434441766051e-06	0	0.711650372258891	0.00288433472604651	0.285046248403569	0.000419044611493691
0	1.36542554844288e-06	4.61047451892018e-09	6.07564471236654e-08	3.61654365499947e-09	1.43440901374047e-06	697151	0.000430230437092893	0	0.951908092714993	0.00321419795522449	0.0423564314931573	0.00252127783662535
0	1.42838117073999e-07	6.26580958996555e-10	1.78888382018199e-08	3.21763579930807e-10	1.61675299814746e-07	6185237	4.8501417638791e-05	0	0.883487565742376	0.00387555155125438	0.110646698798874	0.00199018390749544
0	3.87814236683254e-06	2.41787015621486e-08	1.78581194432218e-07	2.51843341679638e-10	4.08115410616859e-06	245029	0.00122359952113549	0	0.950256291711897	0.00592447649198126	0.0437575229424186	6.17088537036574e-05
0	5.2285484972151e-08	1.39955639285491e-10	5.09636182934212e-09	4.90681857039575e-11	5.75708706264825e-08	17369895	1.72711125369096e-05	0	0.908193404115374	0.00243101481291672	0.0885232718193044	0.000852309252404917
0	2.64602199115001e-07	9.58960384390425e-10	2.47594587136175e-08	4.5699867105214e-10	2.90777616884062e-07	3439054	8.72294930266415e-05	0	0.909981318199273	0.00329791678832274	0.0851491217891421	0.0015716432232621
0	4.01146310690465e-07	2.3264985644838e-09	2.76531530910513e-08	5.3510364077169e-10	4.31661065986772e-07	2316632	0.000129489963210161	0	0.929308530000151	0.00538964189222266	0.0640621896900444	0.0012396384175822
0	5.98821733833575e-08	3.1257310544779e-10	9.55698719283149e-09	3.54616153723064e-10	7.01063498353599e-08	14264043	2.10316845260516e-05	0	0.854161905790087	0.00445855626746861	0.136321277819705	0.00505826012274004
0	3.26960239859233e-07	1.38153770795357e-09	1.93150680360382e-08	1.35966573257248e-09	3.49016511335797e-07	2865194	0.000104699490306448	0	0.936804504199105	0.00395837349547155	0.0553414162616927	0.00389570604373017
0	1.08946648969984e-07	3.85440749858406e-10	8.93710736717895e-09	8.01337180998484e-11	1.18349330805121e-07	8449562	3.55041710453641e-05	0	0.92055145752687	0.00325680548623539	0.075514642173137	0.000677094813757755
0	2.06528721484877e-07	1.02757076969792e-09	1.73705334243111e-08	3.90150391571956e-10	2.25316976070458e-07	4438192	6.75928159473704e-05	0	0.916614118859354	0.00456055636649671	0.0770937624286204	0.00173156234552852
0	3.56810345074922e-08	1.18259588971825e-10	5.08162337601986e-09	1.91313063284208e-10	4.10722305357681e-08	24347351	1.23215934957344e-05	0	0.868738659723364	0.00287930768378497	0.123724066351704	0.00465796624114684
0	4.6057361111418e-07	1.93502274226923e-09	2.57922324793804e-08	8.15894630604045e-10	4.89116760966434e-07	2044502	0.000146724299118883	0	0.94164348448036	0.00395615709109185	0.0527322605514851	0.00166809787706301
0	2.56906344630432e-07	1.08665911452895e-09	1.53683494255481e-08	6.33339788717999e-10	2.73994692959227e-07	3649706	8.21950409454208e-05	0	0.937632557243224	0.00396598599335152	0.0560899529095443	0.00231150385388028
0	4.90500468316513e-09	2.07706180734063e-11	4.68094023708159e-09	4.11706836838513e-11	9.64788622200399e-09	103649647	2.89436170630708e-06	0	0.508402003329834	0.00215286722868214	0.485177802616054	0.00426732682542971
0	9.1839583754374e-07	3.78366282513581e-09	6.04003360929791e-08	5.03738340392486e-10	9.83083574802248e-07	1017208	0.000294881731232932	0	0.934199147542955	0.00384877025933111	0.0614396757723563	0.0005124064253579
0	3.85793895126462e-08	1.4990773554998e-10	5.18439533244884e-09	4.85050994419705e-10	4.43987435750648e-08	22523160	1.33195346584403e-05	0	0.868929758055433	0.0033763958949994	0.116768964952434	0.0109248810971336
0	2.62361599991764e-07	9.34671218638819e-10	1.57957903939845e-08	1.12864598578084e-10	2.79204926202965e-07	3581599	8.37579816497236e-05	0	0.939673964781849	0.00334761721918678	0.0565741822997132	0.000404235699251376
0	2.4127963045179e-07	1.05455080331389e-09	1.79984123893159e-08	2.40708801318345e-10	2.60573302445738e-07	3837692	7.8168945575996e-05	0	0.925956835129087	0.00404704086495387	0.0690723578370577	0.000923766168901629
0	7.74939417615497e-06	3.29129637960212e-08	2.08933620266442e-07	8.72571553523254e-10	7.99211333177096e-06	125123	0.00239477152913814	0	0.969630165947334	0.00411818031473386	0.0261424746613478	0.000109179076584729
0	6.36070182271581e-08	3.01858069771265e-10	1.12184606456985e-08	1.1596286866308e-10	7.5243299811291e-08	13290220	2.25727360237959e-05	0	0.845351259004902	0.0040117601238691	0.149095808847223	0.0015411720240063
0	1.94405620210514e-06	1.09102884174925e-08	1.05729706836052e-07	6.92195447765334e-09	2.06761815183634e-06	483648	0.000620093749160389	0	0.940239473317905	0.00527674242354789	0.0511359927567619	0.00334779150178463
0	1.89720280173494e-07	7.0452580867665e-10	2.01028025823163e-08	9.67421169177749e-11	2.10624350681405e-07	4747789	6.31853155640405e-05	0	0.900751881535622	0.0033449399672801	0.0954438673272125	0.000459311169885144
0	1.30585623872464e-07	4.75361104404266e-10	1.50325184689985e-08	1.03248406606869e-09	1.47125987511936e-07	6796896	4.41368254368024e-05	0	0.887576872589354	0.00323097987271421	0.102174460971954	0.00701768656597754
0	2.92277314576352e-07	1.32075088437142e-09	4.54411287793168e-08	3.20906572997426e-10	3.39360100813037e-07	2946722	0.000101802865258516	0	0.861260100630908	0.00389188617402921	0.133902390618252	0.000945622576810295
0	8.54969102106227e-08	2.28845463377381e-10	7.40146633922382e-09	9.79790032240656e-11	9.32252010164479e-08	10726713	2.79671705234463e-05	0	0.917100840528499	0.00245475966672365	0.079393407131597	0.0010509926731805
0	1.01822153930152e-06	4.03321330335615e-09	3.17920306778656e-08	6.58192625416047e-10	1.05470497590816e-06	948132	0.000316361606739979	0	0.965408870309706	0.00382402036160239	0.030143055550194	0.000624053778497924
0	1.39966567891779e-09	4.24818374600501e-12	1.75470544834994e-09	2.24562172587881e-10	3.38318148360162e-09	295579769	1.01495394366768e-06	0	0.413712857469222	0.00125567716854567	0.518655430356029	0.0663760350062037
0	2.17090803760219e-08	1.48339710678944e-10	1.10219655289174e-08	5.16413142423048e-10	3.33957987580413e-08	29943886	1.0018689618585e-05	0	0.650054233866606	0.0044418674263099	0.330040482300591	0.0154634164064934
0	1.32521100641686e-07	6.17479183003551e-10	1.21939026438778e-08	2.4278787673185e-10	1.45575270345299e-07	6869299	4.36716306587703e-05	0	0.910327010400535	0.0042416488840372	0.0837635582949932	0.00166778242043423
0	4.49655578380059e-07	2.23754865136379e-09	3.1750703555439e-08	2.66294159325382e-10	4.83910124746187e-07	2066499	0.000145162535452381	0	0.92921299924424	0.00462389302670078	0.0656128109989275	0.000550296730131561
0	2.35112270980157e-06	1.09679168619602e-08	6.33433266603477e-08	6.68382679021704e-10	2.4261023360029e-06	412184	0.000727566778547462	0	0.969094615223502	0.00452079728839067	0.0261090909976651	0.000275496490441904
0	7.62109902444297e-08	3.56967409913436e-10	9.97232465698689e-09	3.28834811953161e-10	8.68691171232832e-08	11511571	2.60603966873996e-05	0	0.877308216869205	0.0041092556449818	0.114797122236598	0.00378540524921514
0	8.95051959473821e-07	4.52562123257605e-09	5.39582503096056e-08	8.94429231655058e-10	9.54430260247658e-07	1047745	0.000286288226425513	0	0.937786653203526	0.00474169923258901	0.0565345133709448	0.000937134192940372
0	4.16831582511697e-07	1.321697335044e-09	1.87746549133e-08	3.73975395881653e-10	4.37301910155923e-07	2286750	0.000131181996617658	0	0.953189484955767	0.0030223909485617	0.0429329359814729	0.000855188114198517
0	2.84417756358841e-07	1.27057580168822e-09	3.43615390195888e-08	1.18719321222956e-09	3.21237064392348e-07	3112966	9.63664912544404e-05	0	0.885382752755651	0.00395525903616271	0.106966296322584	0.00369569188560247
0	1.31495325202447e-06	7.52514602120793e-09	6.13521395733502e-08	2.18554628023207e-10	1.38404909224705e-06	722518	0.000415128825185129	0	0.95007703078624	0.00543705137582267	0.0443280082455335	0.00015790959240353
0	1.53568848431061e-07	5.82227825061038e-10	1.13485247854209e-08	1.91197473868105e-10	1.65690798515411e-07	6035338	4.97060082982337e-05	0	0.926839932012141	0.0035139418137748	0.0684921847628453	0.00115394141123849
0	5.42585190703032e-08	2.30528856479519e-10	7.66899292580999e-09	1.57573657635469e-10	6.23156145102282e-08	16047342	1.86945102018665e-05	0	0.870705031102557	0.00369937548223457	0.123066954985275	0.00252863842993325
0	4.13652295993707e-08	1.27889272577397e-10	1.05351223860469e-08	2.97391181205543e-11	5.20579803761155e-08	19209351	1.56172725691572e-05	0	0.794599200747121	0.00245666988333788	0.202372860221071	0.00057126914847044
0	1.31186794355072e-06	4.80874059022039e-09	4.03888924013489e-08	1.66656163542349e-10	1.35723223270583e-06	736794	0.000407087063690081	0	0.966575882843077	0.00354304921025454	0.0297582767547659	0.000122791191902433
0	2.52849407712035e-06	1.43014240187578e-08	7.98859853407582e-08	3.15965662003791e-09	2.62584114309991e-06	380830	0.000787443180952474	0	0.96292728284978	0.00544641630600486	0.0304230077096171	0.00120329313459831
0	5.03901844701832e-07	3.03274959712363e-09	3.12862654123069e-08	5.29415441690775e-11	5.38273801255432e-07	1857791	0.000161469146301552	0	0.936144102734644	0.00563421364749736	0.0581233293155584	9.83543023004284e-05
0	3.92627742436519e-07	1.18435636334077e-09	2.41460499159575e-08	7.89012314609558e-11	4.18037049947278e-07	2392132	0.000125403277559832	0	0.939217570514471	0.00283313731041337	0.0577605499775743	0.000188742197541837
0	9.66647680340141e-07	4.52577136244946e-09	3.9546243557734e-08	2.39734974782098e-09	1.01311704500815e-06	987053	0.000303889083830056	0	0.954132284224247	0.00446717522397728	0.0390342298084779	0.00236631074329788
0	1.58027068740993e-07	6.47875044433399e-10	1.43881425437943e-08	2.05438395500196e-10	1.73268524724721e-07	5771389	5.19792109656692e-05	0	0.912035633662013	0.00373913868928419	0.0830395628210795	0.00118566482762281
0	7.22204139291744e-06	3.64622245908426e-08	2.73598592390156e-07	2.50552272994092e-09	7.53460773262838e-06	132721	0.00225783807577207	0	0.958515910741128	0.00483929965364277	0.0363122543467454	0.000332535258483442
0	5.89941823466723e-09	4.34787518085844e-11	6.92732401695299e-09	1.76918892842587e-11	1.28879128927131e-08	77592082	3.86636641225291e-06	0	0.457748146172125	0.0033736068958976	0.537505496399635	0.00137275053234273
0	5.58017583303063e-06	1.83745140458365e-08	1.216355303658e-07	4.23647172050575e-09	5.72442234916277e-06	174690	0.00171585784993977	0	0.974801559470321	0.00320984597660301	0.0212485248199043	0.00074006973317148
0	5.12703151412262e-08	1.50599495636296e-10	5.01857844618389e-09	6.5087707555961e-11	5.65045807906023e-08	17697680	1.695123103862e-05	0	0.907365640517296	0.00266526171027436	0.0888171963399216	0.00115190143250804
0	7.46882163144289e-07	3.09414330024955e-09	2.96550885441311e-08	2.20601632833708e-11	7.79653455151953e-07	1282621	0.000233868776155499	0	0.957966848230953	0.00396861359339003	0.0380362433439757	2.82948316814312e-05
0	4.95839599469714e-06	2.78567517552224e-08	1.80651173121103e-07	2.88221075661638e-09	5.16978613033008e-06	193432	0.00154973776243372	0	0.959110467956738	0.00538837604747177	0.034943645359188	0.000557510636601973
0	1.90960951220963e-06	7.15970860332752e-09	4.11102632602995e-08	1.53483694014681e-09	1.95941432101341e-06	510357	0.000587652137017169	0	0.974581787899756	0.00365400442700884	0.0209808935350831	0.000783314138151747
0	1.50755916411976e-05	7.84606957966885e-08	2.05705401226411e-07	1.46685563132686e-08	1.5374426294534e-05	65043	0.00460174273182989	0	0.980562874502666	0.00510332511233824	0.0133797123408465	0.000954088044149242
0	2.69504571755024e-06	1.090806006117e-08	6.14499125064432e-08	4.67822803801479e-09	2.77208191815587e-06	360740	0.00083128002327526	0	0.972209984091352	0.00393497031589406	0.0221674230129977	0.00168762257975658
0	1.74773764322093e-07	1.0178362163383e-09	1.84332148136433e-08	1.51109910390013e-10	1.94375925262465e-07	5144670	5.83110830900679e-05	0	0.899153349809639	0.00523643149203753	0.0948328080689674	0.000777410629356337
0	4.29326460800389e-07	2.50307064545135e-09	4.84394031002512e-08	9.65514558568138e-10	4.8123444910466e-07	2077989	0.000144359948556771	0	0.892135759605644	0.00520135383098266	0.100656557713965	0.00200632884940903
0	1.45558766719012e-07	8.27685141772052e-10	1.87575803020263e-08	3.00995293469654e-10	1.6544502745628e-07	6044304	4.96322806124994e-05	0	0.879801399636969	0.00500278040686822	0.11337651297488	0.00181930698128231
0	9.25523981917021e-07	4.03823635666117e-09	3.20586599770766e-08	1.90561084952639e-10	9.61811439335711e-07	1039705	0.000288501945887698	0	0.962271755216643	0.00419857384878915	0.0333315436539395	0.000198127280628158
0	1.2045421322856e-06	3.81189249710853e-09	4.83962413775139e-08	2.2494643183724e-11	1.2567727608034e-06	795689	0.000376960997479969	0	0.958440674283538	0.00303308013667622	0.0385083468443223	1.78987354637954e-05
0	1.1888573115584e-06	4.83284061329908e-09	3.87623582738222e-08	5.70579190467722e-10	1.23302308963599e-06	811015	0.000369838747728335	0	0.964180899409899	0.00391950536362284	0.0314368470466075	0.000462748179870796
0	1.9730356811818e-06	7.18678180317041e-09	3.65973308208704e-08	3.2345802225364e-10	2.01714325182809e-06	495751	0.000604960523444165	0	0.978133644892934	0.00356285147158349	0.018143149123248	0.000160354512234318
0	2.4497200245684e-06	9.27392042148135e-09	7.26498974993309e-08	1.76656480879728e-09	2.53341040729801e-06	394725	0.000759735339776357	0	0.966965327651405	0.00366064668983988	0.0286767186595776	0.000697306999177206
0	1.54448973877405e-05	8.75843176899401e-08	2.74188948736876e-07	3.84348238809762e-09	1.58105141365554e-05	63249	0.00473196056750069	0	0.976875087953682	0.00553962489350279	0.0173421905428695	0.000243096609945854
0	1.11463030191439e-06	4.14705068723433e-09	5.96012253379507e-08	2.07591732417471e-09	1.18045449526375e-06	847131	0.000354073858655268	0	0.944238262793304	0.00351309661140963	0.0504900659678831	0.00175857462740306
0	4.78679311734057e-07	2.18202048639639e-09	2.85486246267491e-08	4.91692649383092e-10	5.09901649496586e-07	1961163	0.000152958834443329	0	0.93876792163086	0.00427929677919388	0.0559884923983567	0.000964289191589258
0	1.77372495841994e-06	6.79491262055142e-09	5.69959525525692e-08	1.06310553458549e-09	1.83857892912765e-06	543898	0.000551422096702892	0	0.96472603396011	0.00369574159308755	0.0310000031272044	0.000578221319598121
0	2.48759211728937e-07	1.17472461408419e-09	2.20299601459521e-08	1.67920354240224e-10	2.72131816843213e-07	3674690	8.16362237483492e-05	0	0.914112927384222	0.00431674850707	0.080953268902932	0.000617055205775404
0	1.26241264908366e-06	6.53107856822679e-09	6.02973357001887e-08	4.60086842035197e-10	1.32970115019411e-06	752049	0.000398831056003246	0	0.949395771297462	0.00491168904176203	0.0453465319567381	0.000346007704037883
0	1.32271450847556e-07	6.46131114183501e-10	1.21246160112266e-08	1.24963459301595e-09	1.46291832565982e-07	6835652	4.38865899243801e-05	0	0.904161555211208	0.00441672718736418	0.0828796508906811	0.00854206671074635
0	8.97797117097971e-08	2.20926580831246e-10	5.56968312042888e-09	2.38533892666401e-10	9.58088553037236e-08	10437449	2.87422448896901e-05	0	0.937071123803603	0.00230590982567203	0.0581332811332776	0.00248968523744726
0	4.77990374230015e-08	1.82532846584854e-10	9.26193424433921e-09	3.80534468338506e-10	5.76240389822641e-08	17353869	1.72870627643817e-05	0	0.829498214065026	0.00316765103260179	0.160730389745674	0.00660374515669804
0	3.38277812113313e-09	1.29105961844427e-11	3.58307491671801e-09	7.65430953045887e-11	7.05530672934018e-09	141737282	2.11658980830975e-06	0	0.479465776741573	0.00182991281311027	0.507855300155477	0.01084901028984
0	1.00434796655038e-06	3.78871895607147e-09	3.04359857233943e-08	1.43197001629489e-09	1.04000464124614e-06	961534	0.000311952887211087	0	0.965714888874884	0.00364298273854991	0.0292652402848182	0.00137688810174837
0	9.07899877980487e-07	4.17940375768408e-09	5.12348542033098e-08	2.49848479264698e-10	9.63563984420746e-07	1037814	0.000289027558064592	0	0.942231022184041	0.00433744289456456	0.0531722387217596	0.000259296199634212
0	3.07854474539053e-08	1.46036300215777e-10	6.62194896226487e-09	2.23938913437599e-10	3.77773716298235e-08	26470873	1.13331474947964e-05	0	0.814917664351258	0.00386570833055226	0.175288768820463	0.00592785849772591
0	9.19992587726761e-07	3.623485937644e-09	6.53710465825944e-08	2.77553774881539e-09	9.91762657995814e-07	1008306	0.000297484687595939	0	0.927633824796258	0.00365358173997643	0.0659140027662448	0.0027985906975206
0	2.20479740862246e-06	1.21089135685994e-08	5.56104358029735e-08	2.67730035360859e-10	2.27278448802939e-06	439989	0.000681603723826973	0	0.97008643812688	0.00532778784454762	0.0244679757785527	0.000117798250019294
0	2.33961981244356e-10	9.43435492302519e-13	5.2538699173686e-10	1.46466703724737e-11	7.74939078845992e-10	1290424018	2.32481708439813e-07	0	0.301910159948009	0.0012174318189082	0.677971992997495	0.0189004152355885
0	5.22017842195232e-07	2.29898806074189e-09	2.63961043420557e-08	2.1879130545952e-09	5.52900847652625e-07	1808643	0.000165856544443121	0	0.944143682201775	0.00415804763277609	0.0477411175152327	0.00395715265021589
0	2.86785321368515e-08	1.6319935334135e-10	7.51742836859272e-09	2.12177905002798e-10	3.65713377637883e-08	27343818	1.0971341336985e-05	0	0.784180560254155	0.0044624933983942	0.205555192351651	0.00580175399579967
0	9.88117275403404e-07	5.50274429231143e-09	8.87335697173621e-08	2.24246264479806e-10	1.08257783567756e-06	923721	0.000324720793297817	0	0.912744786415258	0.00508300106556995	0.0819650715108407	0.000207141008331707
0	7.90960166195825e-07	3.09894814689065e-09	2.73742532157907e-08	2.86392050532188e-10	8.21719759609038e-07	1216960	0.000246485646574035	0	0.962566808144119	0.00377129564021325	0.0333133685732651	0.000348527642402623
0	1.13635571848649e-06	5.49629035205662e-09	4.58704615498828e-08	6.85294342875566e-10	1.18840776473131e-06	841462	0.000356458994663189	0	0.956200179947004	0.00462491959003592	0.0385982512999264	0.000576649163034127
0	2.77760457974042e-07	1.05183617347513e-09	1.55530299564092e-08	3.1057726601446e-10	2.94675901369941e-07	3393559	8.83988760174148e-05	0	0.942596448107024	0.00356946790893034	0.0527801217680291	0.00105396221601629
0	3.27725036982453e-08	1.6693430738768e-10	8.73430293928046e-09	2.08856006182755e-10	4.18825969510962e-08	23876265	1.25647004081131e-05	0	0.782484995773108	0.00398576782577736	0.208542534969333	0.0049867014317814
0	8.31891754857172e-08	4.39946897971089e-10	1.36062131532232e-08	3.04199649760298e-11	9.72657555018875e-08	10281111	2.91793023329268e-05	0	0.855277122523383	0.00452314276181766	0.139886983687277	0.00031275102752314
0	7.97791312663072e-08	2.55214369135362e-10	7.79470358655985e-09	4.16530328239539e-10	8.8245579550242e-08	11332012	2.64733245967097e-05	0	0.904058103226412	0.00289209239075887	0.0883296775463069	0.00472012683652206
0	2.77326765041634e-07	1.30912556645981e-09	2.14846714843892e-08	7.96589104656697e-11	3.00200221002949e-07	3331110	9.00560245281623e-05	0	0.923805998926663	0.00436084144803793	0.071567807020962	0.000265352604336981
0	3.84023337685121e-07	1.03918035214051e-09	1.60336146368148e-08	4.62219315066149e-10	4.01558351989142e-07	2490298	0.000120460273874246	0	0.956332587238789	0.00258786885391096	0.0399284800263557	0.00115106388094412
0	2.36223065850306e-06	1.17852496702566e-08	1.24674991649957e-07	1.00448078620803e-08	2.50873570768535e-06	398607	0.000752338507743033	0	0.941602039332607	0.00469768482752217	0.0496963435678073	0.00400393227206383
0	1.65588266910539e-07	8.30932561767228e-10	1.77443536416795e-08	2.46887337979823e-10	1.84410440451965e-07	5422686	5.5321606953429e-05	0	0.897933254238231	0.00450588675853018	0.0962220663764507	0.00133879262678802
0	3.85492371696321e-07	2.06616787550419e-09	2.68274822967823e-08	6.63274312470589e-11	4.14452349299855e-07	2412823	0.00012432800119655	0	0.930124711194287	0.00498529657026827	0.0647299559095337	0.000160036325910826
0	6.62925593771109e-08	2.60901764699949e-10	1.03100996554006e-08	3.78626955051388e-10	7.72421877522628e-08	12946293	2.31723887338386e-05	0	0.858242902048937	0.00337771070825613	0.133477571718553	0.00490181552425405
0	1.01281544030901e-08	3.28575891784532e-11	2.60910421086664e-09	6.40264617327477e-11	1.28341426648679e-08	77917164	3.85023541005225e-06	0	0.789157068575746	0.00256017016768852	0.203294000931499	0.00498876032506739
0	8.96037161329e-11	2.71255811944658e-13	2.23321865531739e-10	8.39217080917561e-12	3.21589008285759e-10	3109559015	9.64766891931035e-08	0	0.278628043323171	0.000843485955538706	0.694432520322021	0.02609595039927
0	1.32367707429328e-06	5.74748857070354e-09	4.14041057203981e-08	1.06144789586918e-09	1.37189011648025e-06	728921	0.000411482635059079	0	0.964856484052333	0.00418946714584504	0.0301803367653273	0.000773712036494914
0	8.26597575343741e-07	3.17410770904188e-09	4.50049477499359e-08	9.5946729179142e-10	8.75736098094511e-07	1141897	0.000262686436331094	0	0.943888892033013	0.0036245025367212	0.0513909930718408	0.00109561235842521
0	2.27295957138006e-07	7.79885051030717e-10	1.19721012516833e-08	6.32184541773698e-10	2.40680127982494e-07	4154892	7.22014404167526e-05	0	0.944390212201228	0.00324033835933244	0.0497427907822704	0.00262665865716874
0	6.65683153824721e-09	3.02703837340164e-11	2.99079629289404e-09	5.85400102650917e-11	9.73643822514036e-09	102706963	2.92092721043691e-06	0	0.683702950125917	0.0031089791804826	0.307175604028539	0.00601246666506198
0	1.44317716441757e-07	3.51948316858682e-10	1.25044878506089e-08	2.74102318357654e-10	1.57448254927582e-07	6351293	4.7233364656285e-05	0	0.916604102777356	0.00223532688260381	0.0794196662030984	0.00174090413694154
0	2.62755185593953e-06	1.38141824816504e-08	6.60888476737811e-08	7.67624214709876e-10	2.70822251030967e-06	369246	0.000812137890645825	0	0.970212693357712	0.00510082994623321	0.0244030346185344	0.00028344207752047
0	3.94459553153484e-08	1.56231247956493e-10	7.40142853735438e-09	8.20491804157442e-11	4.7085664281075e-08	21237887	1.41255998389322e-05	0	0.837748727083431	0.00331802153249619	0.157190700192144	0.00174255119192875
0	1.78701023197875e-10	1.07062139546124e-12	6.16528440622742e-10	4.27634173505402e-12	8.00576426951132e-10	1249099981	2.40172887910894e-07	0	0.223215444749516	0.00133731316513843	0.770105663703704	0.00534157838164157
0	3.2089737905344e-06	1.3138486836909e-08	1.34409607651589e-07	1.46254942977385e-09	3.35798443445267e-06	297798	0.00100688976770358	0	0.955624974794572	0.00391261100025037	0.040026870366806	0.000435543838371674
0	1.14181827000122e-07	3.51392836478579e-10	8.89539688035587e-09	3.18140674368547e-10	1.23746757391325e-07	8081020	3.71233404247162e-05	0	0.922705607865297	0.0028396124786314	0.0718838785587399	0.00257090109733129
0	4.83932424958208e-07	2.63632183458664e-09	2.7819880271559e-08	3.26769181947423e-10	5.14715396246301e-07	1942821	0.000154402737273518	0	0.940194189813271	0.00512190203326484	0.0540490540489811	0.000634854104482738
0	3.11013108710147e-07	1.30665603169859e-09	1.72974461138731e-08	1.6652080879319e-10	3.29783731664512e-07	3032290	9.89302418865634e-05	0	0.943082022695225	0.00396216036826173	0.0524508775086264	0.000504939427887217
0	7.38481106550422e-07	3.48492626374957e-09	3.34568763353617e-08	1.47860415516414e-09	7.76901513304698e-07	1287164	0.00023304338570429	0	0.950546618720246	0.00448567315685328	0.043064501436027	0.00190320668687414
0	8.70875131189253e-07	4.07401226738256e-09	3.32405353409639e-08	2.06667410811834e-09	9.10256352905717e-07	1098592	0.00027303974803683	0	0.956736119895508	0.00447567573066369	0.0365177735204524	0.00227043085337566
0	1.27077562060549e-09	5.82648459344934e-12	1.23200792206767e-09	2.07575580485228e-14	2.50863078482466e-09	398623825	7.52588943275789e-07	0	0.506561439129557	0.00232257557736085	0.491107710835886	8.27445719557076e-06
0	2.1743428391637e-07	8.04049431735571e-10	1.42391279083822e-08	4.25346970463986e-10	2.32902808226951e-07	4293637	6.9868409702023e-05	0	0.933583779309743	0.00345229599358058	0.0611376394161247	0.00182628528055148
0	2.78933255080363e-06	9.33522444077262e-09	1.07947503958001e-07	6.37504067007756e-10	2.90725278326941e-06	343967	0.00087179686690686	0	0.959439291572998	0.00321101229810313	0.0371304155521718	0.000219280576727435
0	7.60797660284059e-06	2.49285239289555e-08	1.84895142282581e-07	1.58246531308232e-08	7.83362492218294e-06	127655	0.00234733736632364	0	0.97119490381734	0.00318224630060649	0.0236027565934389	0.00202009328861427
0	1.88624723695462e-07	8.09815281294634e-10	2.81861052342293e-08	4.35762002028233e-10	2.18056406213014e-07	4585969	6.54147893788259e-05	0	0.865027205443343	0.00371378807602444	0.129260615286372	0.00199839119426075
0	1.72091934074188e-05	9.10200547348781e-08	2.57909816970584e-07	6.23396856195762e-09	1.75643572476862e-05	56933	0.00525549476072995	0	0.979779286240935	0.00518208855874122	0.0146837036695185	0.000354921530805167
0	4.02187224959873e-06	1.60620820512622e-08	7.84425445203168e-08	2.14515822624616e-09	4.11852203439656e-06	242806	0.00123479616572608	0	0.976532896026624	0.00389996263638191	0.0190462850180696	0.000520856318924725
0	1.12993789835385e-07	3.28335025808847e-10	7.83711043958005e-09	1.34248318495984e-10	1.2129348361927e-07	8244466	3.63873852398111e-05	0	0.931573456906086	0.00270694695223252	0.0646127904461883	0.00110680569549292
0	7.50689132520677e-07	3.25634556614552e-09	3.15530028719075e-08	6.66595513258662e-10	7.86165076471989e-07	1271997	0.000235821805316117	0	0.954874688518963	0.00414206337014964	0.0401353402945669	0.00084790781632032
0	1.05766175525158e-08	5.05503479371711e-11	5.85827135711432e-09	7.17313934762891e-11	1.65571706510436e-08	60396792	4.96713890041356e-06	0	0.638793775544565	0.0030530788745591	0.353820799494211	0.00433234608666475
0	4.27786920721707e-08	1.52184672283313e-10	1.26328903567039e-08	4.12464722792352e-10	5.59762318239502e-08	17864725	1.67927290336545e-05	0	0.764229578845413	0.002718737351988	0.225683114869814	0.00736856893278539
0	1.89441994739929e-07	6.53027101077844e-10	1.59572134589782e-08	3.11642633342251e-10	2.06363877933327e-07	4845809	6.19072534483456e-05	0	0.917999780955534	0.00316444480312017	0.077325613468718	0.00151016077262774
0	3.4699095714672e-07	1.38128028744045e-09	2.22647887285865e-08	1.2537471274137e-09	3.71890773290161e-07	2688962	0.000111561029328966	0	0.933045351130524	0.00371420961918497	0.0598691613981366	0.00337127785215442
0	1.81182532301739e-06	6.64187849482799e-09	7.79089273927991e-08	2.11921469271485e-09	1.89849534359773e-06	526733	0.000569386981388087	0	0.954348046797893	0.00349849606807111	0.041037196986303	0.00111626014773302
0	2.68426329078007e-07	1.0897689370786e-09	1.80278603556555e-08	2.05095696107413e-10	2.87749054066849e-07	3475250	8.63210027518546e-05	0	0.93284869327719	0.00378721987675216	0.0626513279569889	0.000712758889069246
0	7.13480719562359e-08	2.674785451816e-10	1.43805160429159e-08	7.56683377708826e-10	8.67527499220422e-08	11527012	2.60254874190347e-05	0	0.822430090347001	0.00308322843278122	0.165764382752575	0.00872229846764278
0	6.24755846861418e-09	3.00076798180604e-11	4.20261310923961e-09	1.32786789711932e-10	1.06129660473838e-08	94224366	3.18388476805431e-06	0	0.588672237404762	0.00282745461392083	0.39598855687243	0.0125117511088868
0	8.28110559917369e-07	3.70548092840598e-09	3.67893107426325e-08	3.07143805610845e-09	8.71676789644516e-07	1147214	0.000261468961897937	0	0.950020202161269	0.0042509803776204	0.0422052200766247	0.00352359738448586
0	2.49044564820433e-06	9.43309149665604e-09	7.34512555703435e-08	3.59635125701276e-09	2.57692634652834e-06	388059	0.000772780151538477	0	0.966440368604046	0.00366059802576988	0.0285034361456615	0.00139559722452207
0	1.10416924432851e-07	5.44056225580316e-10	3.02722097307345e-08	9.50868391275853e-10	1.42184058780441e-07	7033137	4.26543109420807e-05	0	0.776577384131051	0.00382642210559231	0.21290860586193	0.00668758790142693
0	8.19075729660662e-06	2.60541401471522e-08	1.1553723748212e-07	3.72174815744139e-12	8.33235239598405e-06	120014	0.00249659444433248	0	0.983006587737975	0.00312686488868492	0.0138661007109835	4.46662356627543e-07
0	8.53631177742383e-06	4.59794096496604e-08	1.15108106436863e-07	1.17840914445332e-10	8.6975171344248e-06	114975	0.0026058653104325	0	0.981465359077832	0.00528649831199225	0.0132345938108319	1.3548799344001e-05
0	7.07130577185242e-06	3.33256961798495e-08	1.57015452091894e-07	7.97217455173648e-10	7.26244413757934e-06	137695	0.00217636941905852	0	0.97368126183059	0.00458877143128806	0.0216201941271288	0.000109772610993104
0	2.63463531442968e-08	7.70839915873102e-11	3.32997522643409e-09	1.10359442960071e-11	2.97644483066142e-08	33597129	8.92929476847826e-06	0	0.885161816973512	0.00258980078492437	0.111877606200889	0.000370776040675167
0	2.06470801122034e-07	1.07559389299088e-09	1.83595543410352e-08	1.08790274097959e-11	2.2591682838347e-07	4426408	6.77727594803335e-05	0	0.913923954224303	0.00476101714373033	0.0812668736207284	4.81550112386045e-05
0	3.51347260027737e-08	1.06443647269902e-10	4.02116119349441e-09	5.50317543122513e-10	3.98126483866606e-08	25117646	1.19437234378239e-05	0	0.882501602544628	0.00267361382835225	0.101002102508752	0.0138226811182674
0	2.81464917236657e-06	9.94867641158981e-09	1.05540588944533e-07	1.79271643586445e-09	2.93193115415856e-06	341072	0.000879193918031596	0	0.959998384810081	0.00339321624161567	0.0359969533373379	0.000611445610965902
0	2.71078243733524e-08	9.13227782965111e-11	3.7004211043304e-09	1.60728896336879e-10	3.10602971523162e-08	32195442	9.31804585790896e-06	0	0.872748391311863	0.00294017722524271	0.119136693579715	0.00517473788317872
0	1.72958975303902e-06	7.90620752317381e-09	1.16214625332903e-07	3.04094425353525e-09	1.85675153014863e-06	538575	0.000556870866012527	0	0.93151384283527	0.00425808590691772	0.0625902946333375	0.0016377766244748
0	1.50397289634755e-06	5.25134306487211e-09	3.18765605614788e-08	1.35439140800798e-10	1.54123623911471e-06	648830	0.000462264350928443	0	0.975822432783857	0.00340722786786308	0.0206824623977106	8.78769505696249e-05
0	8.67810357205117e-07	2.42493573846399e-09	1.93380366214251e-08	1.14967918747333e-10	8.89688297483753e-07	1123989	0.000266870991573631	0	0.97540943233657	0.00272560147786845	0.0217357434914201	0.000129222694141857
0	2.66581931760217e-06	9.49440524949657e-09	4.32378945729512e-08	1.37215938265862e-10	2.71868883336289e-06	367824	0.000815275241104363	0	0.980553303816194	0.00349227360372553	0.0159039512144051	5.04713656752445e-05
0	7.18355480920767e-08	2.78607118885575e-10	7.87861173464517e-09	1.71580271481507e-10	8.01643472170889e-08	12474373	2.4049015957206e-05	0	0.896103449798481	0.00347544923095417	0.0982807445972148	0.0021403563733496
0	4.88428481499382e-06	2.19793027600128e-08	1.08331495508013e-07	6.60726006104234e-09	5.02120287332289e-06	199155	0.00150523064611763	0	0.972732020238318	0.00437729829176719	0.0215748095109971	0.00131587195891765
0	1.03038935137799e-08	3.67132405534477e-11	3.7000913309597e-09	1.09145307605672e-10	1.41498433928988e-08	70672160	4.24494404072107e-06	0	0.728198413768385	0.00259460402027295	0.261493447539966	0.00771353467137645
0	4.85098968083372e-07	1.77758519247838e-09	3.86761110930508e-08	2.60971695422352e-09	5.28162381323125e-07	1893357	0.00015843620388134	0	0.918465580354526	0.00336560356310358	0.0732276899315726	0.00494112615079817
0	9.49692103981912e-08	3.35917410812647e-10	7.26912930597023e-09	2.00368038721804e-10	1.02774625153696e-07	9730028	3.08319138131452e-05	0	0.924053094391422	0.0032684858768426	0.070728833066523	0.00194958666521197
0	3.4888120073407e-07	1.12134934882731e-09	1.51605862204699e-08	2.5026236141928e-10	3.65413398664787e-07	2736627	0.000109618031122305	0	0.954757548598041	0.00306871437370576	0.0414888624113575	0.000684874616896189
0	2.80643609950489e-06	1.25546150429618e-08	1.22060940553853e-07	6.61281024619535e-09	2.9476644653479e-06	339252	0.000883909764351265	0	0.952088045466755	0.00425917372569066	0.0414093740955847	0.00224340671196946
0	5.93815880113215e-07	1.78834501256669e-09	1.80367055880618e-08	5.8568145608746e-10	6.14226612169931e-07	1628064	0.000184251063917618	0	0.966770029737707	0.00291153944999037	0.0293649041423686	0.000953526669934363
0	7.84722290569341e-08	2.67571942680533e-10	9.06189958670962e-09	2.60014644659202e-10	8.80617152309835e-08	11355673	2.6418166773734e-05	0	0.891104935341125	0.00303845935749377	0.102903964145378	0.00295264115600282
0	7.39872639031234e-07	3.55828122062085e-09	3.75412130425683e-08	1.94914562862829e-09	7.82921278923051e-07	1277268	0.000234848894307249	0	0.94501536610292	0.00454487739241862	0.047950175903008	0.00248958060165314
0	6.92022101918513e-07	2.3436930036051e-09	2.54879462503526e-08	1.53594451868697e-09	7.21389685691158e-07	1386213	0.000216393567300854	0	0.959290263840537	0.00324885848812716	0.0353317309020475	0.00212914676928794
0	7.7744456371553e-08	2.49282765194668e-10	7.0187684319623e-09	2.06418287146554e-10	8.52189258558565e-08	11734483	2.55653520345733e-05	0	0.912290968124308	0.00292520426291594	0.0823616158203425	0.00242221179243329
0	2.51316590297113e-07	9.66275573774728e-10	1.56537313131353e-08	5.77118525288749e-10	2.68513715709312e-07	3724205	8.05508811320133e-05	0	0.9359543874071	0.00359860788199289	0.0582976972769678	0.00214930743393952
0	5.13846474003583e-08	2.56187181397385e-10	7.93735176438e-09	1.85597787069743e-11	5.95967461248427e-08	16779440	1.78788645318617e-05	0	0.862205585733125	0.00429867732813342	0.133184314253549	0.000311422685193172
0	4.51853679049892e-07	2.09681821698058e-09	2.7766208187381e-08	2.77068891111517e-10	4.81993774345365e-07	2074716	0.000144587713328703	0	0.937467874276159	0.0043503014532261	0.0576069851215247	0.000574839149090311
0	2.19186167858383e-06	8.28498377600485e-09	6.90839104948511e-08	4.40097401401334e-09	2.2736315468687e-06	439825	0.000681857668817898	0	0.964035567505437	0.0036439430071311	0.0303848310822372	0.00193565840519519
0	4.38908269027665e-09	1.26617750275763e-11	1.72343096918274e-09	1.47076849930654e-11	6.13988311948003e-09	162869550	1.84196326613595e-06	0	0.714847922161807	0.00206221759945303	0.280694426204108	0.00239543403463207
0	1.33607444626939e-07	7.04361307315828e-10	1.73984108870651e-08	8.96789871895454e-12	1.51719184720039e-07	6591124	4.55147230686848e-05	0	0.880623270375987	0.00464253290456019	0.114675088184593	5.91085348599955e-05
0	8.11158735945024e-07	4.49284990227615e-09	4.56988720788914e-08	2.42506078998016e-10	8.61592964005189e-07	1160641	0.000258444597985186	0	0.941463974095473	0.00521458518114023	0.0530399782589406	0.000281462464445747
0	2.72764242422858e-07	9.17374794101539e-10	1.70377649802809e-08	6.63118511179293e-10	2.9138250070842e-07	3431915	8.7410942375854e-05	0	0.936103718513307	0.00314835239546364	0.0584721626688563	0.00227576642237298
0	8.69741785646363e-08	3.83227771733102e-10	9.16889497804769e-09	4.01893175644998e-10	9.69281944900621e-08	10316916	2.90780369732735e-05	0	0.897305258002651	0.00395372856937301	0.0945947154621534	0.00414629796582256
0	1.81640361818655e-06	8.1191118127538e-09	5.25200335649265e-08	2.82791544930153e-09	1.87987067901353e-06	531951	0.000563802737259422	0	0.966238602721179	0.00431897358865894	0.0279381098664119	0.00150431382374956
0	1.06952722887256e-06	5.59214145652219e-09	5.76386024281928e-08	1.01389812355344e-09	1.13377187088083e-06	882012	0.000340073915818251	0	0.943335477216985	0.0049323339202071	0.0508379189046321	0.000894269958175743
0	4.5344094243805e-08	2.10246561698244e-10	1.49715913587538e-08	3.61556389918284e-11	6.05620878032489e-08	16511980	1.81684618394407e-05	0	0.748720790325404	0.00347158708235558	0.247210621393912	0.000597001198328714
0	3.60758057624445e-07	2.06895980156384e-09	2.73889949689039e-08	6.00250706800878e-10	3.90816263101713e-07	2558747	0.000117238028928823	0	0.923088652353636	0.00529394499897099	0.0700815128611361	0.00153588978625656
0	9.65582749874271e-08	4.28939396503938e-10	9.69225218445373e-09	9.88359489211125e-11	1.06778302517306e-07	9365199	3.203297939669e-05	0	0.904287413370124	0.0040171025984836	0.0907698657494848	0.000925618281907917
0	1.62227426345309e-06	5.98456677895028e-09	3.60005958511184e-08	2.73495908939112e-09	1.66699438517255e-06	599882	0.00049997370386301	0	0.973173201951229	0.00359003415499256	0.0215961110435246	0.00164065285025421
0	1.10821660561443e-06	4.76387649764114e-09	3.49443895072202e-08	1.04590690558035e-09	1.14897077852488e-06	870344	0.000344632032302061	0	0.964529843863597	0.00414621205924603	0.0304136451164442	0.000910298960712607
0	4.03713582126653e-06	1.58455676926225e-08	1.7278701195191e-07	6.05409123876593e-09	4.23182249214983e-06	236305	0.001268743896922	0	0.953994603685658	0.00374438382564878	0.0408304016230444	0.00143061086564866
0	1.55978834377848e-08	7.98873585277979e-11	4.78147651811435e-09	3.74109145604914e-11	2.04966582289875e-08	48788441	6.1489786316038e-06	0	0.760996415294932	0.00389757967544275	0.233280784833116	0.00182522019650906
0	5.24270427304911e-07	1.85676241843018e-09	2.86970339138931e-08	1.3292804280121e-09	5.56153504065247e-07	1798065	0.000166832179567145	0	0.942672164200561	0.00333857901614938	0.0515991245297025	0.00239013225358758
0	1.34413872847052e-07	5.73395898403311e-10	1.18134835710783e-08	4.39206110853414e-10	1.47239958427387e-07	6791635	4.41710152256913e-05	0	0.912889913055359	0.00389429543805588	0.080232864076121	0.00298292743046388
0	1.52171129179581e-06	6.34552499229291e-09	6.75439290859509e-08	7.50080344558545e-11	1.59567575390851e-06	626694	0.000478588548030068	0	0.953646934891673	0.00397670076564737	0.0423293572773204	4.70070653590661e-05
0	6.74366750364273e-09	2.9220308342004e-11	4.33688844159459e-09	5.45526989353803e-10	1.16553032429331e-08	85797853	3.49658489262605e-06	0	0.578592196451994	0.002507039734013	0.372095719107449	0.0468050447065432
0	1.73255233162221e-07	7.39510281277101e-10	1.35152448800134e-08	3.33995760420111e-10	1.87843984083932e-07	5323567	5.6351612690908e-05	0	0.922335809726054	0.00393683239249587	0.0719493091350457	0.00177804874640476
0	7.08355016093597e-10	2.23300395756527e-12	1.16718042389546e-09	3.48384395352241e-11	1.91260688348185e-09	522846597	5.73781891333169e-07	0	0.370361009474177	0.0011675185198017	0.610256312458022	0.0182151595479996
0	1.64674960993823e-07	6.2862441824472e-10	1.06563399130122e-08	3.28420775049506e-10	1.76288346100129e-07	5672525	5.28851100324301e-05	0	0.934122785974121	0.00356588754816312	0.0604483515147366	0.00186297496297894
0	1.06369593326195e-06	4.93100985829121e-09	3.43307512010622e-08	6.33091507602382e-10	1.1035907858289e-06	906133	0.000331022618366372	0	0.963849958626656	0.00446815062395391	0.031108225659275	0.000573665090114782
0	4.44996394255063e-07	2.17097723139593e-09	3.50962711608777e-08	5.24956449045032e-10	4.82788599096382e-07	2071300	0.000144826126381448	0	0.921721008093288	0.00449674502558526	0.0726949046157389	0.00108734226538815
0	5.77037396020842e-07	1.9246683063698e-09	2.5374956052927e-08	2.47019927820476e-10	6.0458404030796e-07	1654030	0.00018135881942094	0	0.954437030337278	0.00318345867249394	0.0419709326762937	0.000408578313934073
0	1.54255433372683e-07	6.91176069650261e-10	1.71258282773839e-08	1.95976833203037e-09	1.74032206051748e-07	5746063	5.2208303468082e-05	0	0.886361420522452	0.00397154116086273	0.0984060862406792	0.0112609520760062
0	3.52861423760501e-06	1.13963651030471e-08	5.23168966269056e-08	5.71854442036632e-09	3.59804604375533e-06	277929	0.00107883339538672	0	0.980702913385218	0.00316737611594114	0.0145403632946014	0.00158934720423916
0	1.00561297537639e-06	5.96083295083995e-09	5.0557316854068e-08	3.6079082175975e-11	1.06216720426347e-06	941471	0.000318599566891065	0	0.946755813340801	0.00561195349179822	0.0475982657449167	3.39674224841021e-05
0	1.05400862778917e-07	4.60844246671201e-10	9.74895528882342e-09	2.40233189881408e-11	1.156346856334e-07	8647924	3.46898059876422e-05	0	0.91149867534619	0.00398534612816979	0.0843082266832188	0.000207751842421249
0	8.19466877454449e-08	3.0188888288865e-10	8.76462737639166e-09	1.03323753794963e-09	9.20464415426748e-08	10864081	2.7613552491812e-05	0	0.890275456302703	0.00327974528758602	0.0952196220679339	0.0112251763417774
0	1.0009190816143e-05	2.47429793114785e-08	1.17624428637289e-07	5.08261586898507e-09	1.01566408399607e-05	98458	0.00304237030891596	0	0.985482402485119	0.00243613805995075	0.011581036534688	0.000500422920242272
0	5.09266021317226e-07	1.51809932296074e-09	3.19418478573346e-08	1.74649366759968e-09	5.44472462165121e-07	1836640	0.000163328443560928	0	0.935338436203192	0.00278820221122653	0.0586656811444903	0.00320768044109092
0	2.51481077309702e-07	8.88806266366827e-10	1.39777252329801e-08	1.2909419066194e-09	2.67638550715668e-07	3736383	8.02883526931364e-05	0	0.939629498953865	0.00332092018877755	0.052226128095536	0.0048234527618215
0	1.29197197244367e-06	5.73763136572235e-09	3.77172454292544e-08	1.66474949831425e-10	1.33559332418848e-06	748731	0.000400598004008379	0	0.967339345776295	0.00429594193218104	0.0282400673514686	0.000124644940055071
0	8.29718086430077e-10	4.05972987135321e-12	2.0709795300649e-09	5.41079675817775e-11	2.95886531394811e-09	337967394	8.87659191706192e-07	0	0.280417659607141	0.00137205632585424	0.699923555256906	0.018286728810099
0	1.31892259536699e-06	5.09065491638349e-09	5.3192076237158e-08	2.30898489417574e-11	1.37722841636948e-06	726096	0.000413083466966335	0	0.957664378465132	0.00369630400874461	0.038622552079907	1.67654462159768e-05
0	1.99199354691118e-07	7.19450822966354e-10	1.26244438842286e-08	1.12541497891461e-10	2.12655790896205e-07	4702435	6.37947090825763e-05	0	0.936721985569373	0.00338317061545487	0.0593656247545617	0.000529219060610445
0	6.98524678366991e-09	3.26685806886494e-11	3.20428950137819e-09	1.06147713220949e-10	1.03283525789577e-08	96820862	3.09850100133069e-06	0	0.676317615057138	0.00316300014343103	0.310242071703322	0.0102773130961086
0	1.19376766192507e-07	3.782206272169e-10	8.40333010861383e-09	3.85911740199192e-10	1.28544228668537e-07	7779424	3.85625275381996e-05	0	0.928682426500306	0.002942338455289	0.0653730641636396	0.00300217088076588
0	7.22207475230518e-07	3.2715620526968e-09	4.29821990521354e-08	2.19558443957798e-10	7.68680794779308e-07	1300930	0.000230577739938953	0	0.939541458737586	0.00425607361978658	0.0559168374493807	0.000285630193246645
0	1.32723523170545e-06	4.54496426235084e-09	4.76916909643958e-08	2.22492632646474e-12	1.37947411185852e-06	724914	0.000413756897989281	0	0.962131308080372	0.00329470790591899	0.0345723711336216	1.61288008766411e-06
0	9.49708278999634e-07	2.59682422786197e-09	2.75159076587808e-08	7.24834651697764e-11	9.79893494351446e-07	1020519	0.00029392498790537	0	0.969195412026089	0.00265010865245178	0.0280805085628133	7.39707586463266e-05
0	2.49778488099778e-07	9.73121609838956e-10	1.46260031057612e-08	7.82557311053567e-10	2.66160170126432e-07	3757136	7.98448738977831e-05	0	0.938451790067341	0.00365615039010796	0.0549518851705481	0.00294017437200252
0	1.97112426059698e-06	8.01232658114843e-09	5.86076274395798e-08	3.55156792768738e-09	2.0412957825454e-06	489885	0.000612201887695174	0	0.965624030310338	0.00392511788328757	0.0287109922730056	0.00173985953336892
0	1.18057481566705e-07	4.27033284218631e-10	1.15970013512083e-08	4.89299524478615e-11	1.3013044615458e-07	7684597	3.90383743762435e-05	0	0.907224135898731	0.00328157857624928	0.0891182785728131	0.000376006952206544
0	5.24556998625639e-07	1.7526249490873e-09	3.86281499873783e-08	4.19189987389046e-10	5.65356963549494e-07	1768794	0.000169592754538095	0	0.927833267202195	0.00310003247874362	0.0683252395882034	0.000741460730857962
0	4.88120156491129e-07	1.52594352594539e-09	1.64751771685484e-08	7.92748358217315e-10	5.0691402554384e-07	1972721	0.000152062683494436	0	0.962924937749457	0.00301026100887283	0.0325009298191602	0.0015638714225096
0	7.09710635255584e-07	2.86735500607766e-09	2.67147851552501e-08	8.60120175637896e-10	7.4015289559255e-07	1351072	0.000222021300489983	0	0.958870308394059	0.00387400363242803	0.0360936035166934	0.00116208445681929
0	2.76315350007399e-06	1.65758170400664e-08	8.36815975805225e-08	1.24402075314798e-10	2.86353531676989e-06	349219	0.000858692937027783	0	0.964944795299701	0.00578858481087783	0.0292231763619093	4.34435275116932e-05
0	7.1802257035307e-07	2.60821548427969e-09	2.63660955188803e-08	1.13141420659356e-09	7.48128295562823e-07	1336669	0.000224413388166589	0	0.9597586063937	0.00348632112934253	0.0352427460306723	0.00151232644628471
0	2.78241611623005e-07	1.03633206199191e-09	1.69463169784707e-08	5.49627710266521e-10	2.96773888373734e-07	3369569	8.90282164751621e-05	0	0.937554220648311	0.00349199206059138	0.0571017789716386	0.00185200831945957
0	4.92932098276285e-07	1.45506212201104e-09	1.78422969934124e-08	9.30530800079463e-11	5.12322510471717e-07	1951895	0.000153684981783031	0	0.962151941796237	0.00284012920039626	0.0348262991157352	0.000181629887631267
0	3.60567924497436e-07	1.0864611741965e-09	2.57323770661134e-08	1.07414848181745e-09	3.88460911219563e-07	2574262	0.000116531505679252	0	0.928196155864028	0.00279683526145675	0.0662418697040255	0.00276513917048998
0	1.4726722503828e-07	5.47243040290655e-10	1.92143778646859e-08	2.59323627523339e-11	1.67054778306008e-07	5986060	5.01151818915746e-05	0	0.881550510147741	0.00327582991543183	0.115018427245998	0.0001552326908293
0	4.28306709539405e-09	1.9992003431965e-11	3.23397412218173e-09	7.01470700931588e-11	7.60718029110091e-09	131454752	2.28215149877808e-06	0	0.563029523620533	0.00262804385684827	0.425121266806957	0.00922116571566193
0	5.42981116956367e-09	2.01454691857914e-11	2.15526240757661e-09	2.97784161045349e-11	7.63499746243061e-09	130975813	2.29049660305236e-06	0	0.711173932444908	0.00263856920515309	0.282287246090385	0.00390025225955412
0	5.04295765916397e-08	2.43239991808173e-10	1.05138119287211e-08	2.23517633927074e-10	6.1410146146096e-08	16283954	1.842287471987e-05	0	0.821192909583161	0.00396090885746307	0.171206430672034	0.00363975088734231
0	9.42425760402835e-07	5.89153396307564e-09	5.79849968312669e-08	4.90985892583387e-10	1.00679327708976e-06	993253	0.000301992526244965	0	0.93606679926093	0.00585178119196993	0.0575937465522996	0.000487672994800514
0	2.02014993517559e-08	7.92980418804828e-11	6.94776590333434e-09	1.02713447075377e-10	2.73312767440461e-08	36588119	8.19934952944745e-06	0	0.739134857875113	0.00290136617557602	0.254205684147114	0.003758091802197
0	6.46710680903812e-08	2.2618197232216e-10	9.92463359818285e-09	1.52807842831451e-10	7.49746915037177e-08	13337834	2.24921553183544e-05	0	0.862571979868359	0.00301677763236871	0.132373116836242	0.00203812566302956
0	5.36226346119112e-06	1.91239771791048e-08	1.35488502769383e-07	5.35576216973383e-09	5.52223170330934e-06	181086	0.00165530255826007	0	0.971031957601063	0.00346308851322632	0.0245350992223286	0.000969854663382604
0	2.19735359779455e-07	5.91802765689675e-10	1.31351032622117e-08	5.0773708862444e-10	2.33970002895981e-07	4274052	7.01885457613516e-05	0	0.939160392613004	0.00252939589846815	0.0561401166800489	0.00217009480847924
0	7.86668684199956e-07	1.7660305811703e-09	2.00435121675762e-08	1.89172647034944e-10	8.08667399595737e-07	1236602	0.000242570892894589	0	0.972796337027091	0.00218387755219656	0.024785854082403	0.000233931338309809
0	1.17871138941371e-07	4.31200617085663e-10	1.00303974680854e-08	2.56597799113176e-10	1.28589334825655e-07	7776695	3.85760588550443e-05	0	0.916647862757699	0.00335331555817048	0.0780033389369723	0.00199548274715845
0	2.66970248027536e-06	1.41648229510545e-08	6.40864331569694e-08	7.43729032566648e-11	2.74802810928664e-06	363897	0.000824069833345376	0	0.971497515346882	0.00515454077896296	0.0233208797757187	2.70640984367409e-05
0	5.58236968824452e-07	2.31572639782691e-09	2.43026131028592e-08	2.77363808036944e-10	5.85132672133175e-07	1709014	0.000175524446761277	0	0.954034863220556	0.00395760911689419	0.0415335089976448	0.000474018664905139
0	3.25605504049057e-06	1.16824262865591e-08	1.01301962749252e-07	1.54118020159925e-09	3.37058060972798e-06	296685	0.00101066482098411	0	0.966022005553918	0.00346599818821777	0.0300547515335725	0.000457244724292065
0	7.94947025930162e-07	3.15349491413204e-09	3.13294700712591e-08	5.19005749633489e-10	8.29948996665187e-07	1204893	0.000248953808174246	0	0.957826359359833	0.0037996249490066	0.0377486691316501	0.000625346559510166
0	1.49590377849098e-06	5.13369609977136e-09	3.5537514404113e-08	1.28630323433752e-09	1.5378612922292e-06	650254	0.000461252332834339	0	0.972716971322295	0.00333820489904511	0.0231084003373281	0.000836423441331932
0	1.74561441001374e-06	1.12580803287566e-08	1.28031236445184e-07	7.76338555213215e-10	1.88568006534289e-06	530313	0.000565544572304733	0	0.92572141059163	0.00597030245780818	0.0678965847909638	0.000411702159598344
0	7.8117448515224e-08	3.7177246971822e-10	1.36539277142777e-08	1.65923524931767e-11	9.21597410517131e-08	10850725	2.76475413842903e-05	0	0.84763094626525	0.00403400080637823	0.148155013875486	0.000180039052886079
0	3.170867037033e-06	1.31356421122314e-08	7.06479829270477e-08	3.53599842348801e-09	3.25818666049576e-06	306919	0.000976980034455233	0	0.973199932182682	0.00403158059404513	0.0216832214629158	0.00108526576035701
0	1.66399321502941e-08	1.00793518404978e-10	6.26697691260645e-09	1.22899132363916e-10	2.31306017136695e-08	43232771	6.93915653449118e-06	0	0.719390371088377	0.00435758306907392	0.270938775834044	0.00531327000850505
0	3.40536229719804e-07	1.19351818779787e-09	1.75028924736777e-08	8.83406819892576e-10	3.60116047201172e-07	2776883	0.000108028998068055	0	0.945629144733919	0.0033142599366896	0.0486034782668266	0.00245311706256477
0	3.25692224555828e-06	1.84466555134057e-08	1.1774144234134e-07	1.03662548820793e-09	3.39414696890124e-06	294625	0.0010177275823523	0	0.959570188150286	0.0054348428876011	0.0346895533458456	0.000305415616267055
0	1.00090215526392e-06	3.57694451300465e-09	2.97733135775681e-08	1.25241895862353e-09	1.03550483231312e-06	965713	0.000310603363322559	0	0.966583760916016	0.00345430016489102	0.0287524622275884	0.00120947669150503
0	2.67004313894934e-07	8.45687056986996e-10	1.24309960935908e-08	2.19386407983184e-09	2.82474861125344e-07	3540138	8.47388797722282e-05	0	0.945232127316474	0.00299384891674214	0.0440074420926073	0.0077665816741772
0	1.38500276376282e-08	4.85950976274242e-11	3.98896753217791e-09	3.77840176359827e-10	1.82654304437934e-08	54748231	5.47961415553466e-06	0	0.758264508479431	0.00266049561640289	0.218388914756365	0.0206860811478011
0	2.09842754511402e-07	6.38159182022587e-10	1.06718217269472e-08	2.69666855475576e-10	2.21422402275848e-07	4516255	6.64245218336967e-05	0	0.947703359527192	0.00288208950613574	0.0481966667205259	0.00121788424614609
0	5.67399561531064e-07	1.90926433419663e-09	2.27367276365768e-08	2.00535724257736e-10	5.92246089226095e-07	1688487	0.000177658096336963	0	0.958046953543418	0.00322376858020543	0.0383906758528157	0.000338602023560478
0	3.77260020596588e-07	1.86467830563854e-09	4.03813414174775e-08	1.96859766765386e-09	4.21474637987357e-07	2372622	0.000126434424532196	0	0.895095425902955	0.00442417677738054	0.0958096591773781	0.0046707381422863
0	6.81020844582867e-06	3.30229616215537e-08	8.49903511475141e-08	1.88843671842643e-09	6.93011019531616e-06	144298	0.00207688055536237	0	0.982698435362755	0.00476514235572659	0.0122639249235829	0.000272497357935631
0	1.4304851826517e-08	5.53731584299174e-11	3.45649238189641e-09	5.37307964570662e-10	1.8354025331414e-08	54483961	5.50619248140816e-06	0	0.779384988754124	0.00301694900328719	0.188323396066171	0.0292746661764179
0	1.71654455251582e-07	1.11488774161982e-09	2.1382565590876e-08	2.14982634364793e-10	1.94366891218443e-07	5144909	5.83083730490985e-05	0	0.883146580034895	0.00573599615979265	0.110011357679456	0.0011060661258567
0	1.25516879307966e-07	5.73610333366029e-10	1.22013471513609e-08	1.99523751379276e-10	1.38491360544072e-07	7220667	4.15465479396415e-05	0	0.906315591202692	0.00414184921797697	0.0881018650075148	0.00144069457181614
0	2.95473333891379e-08	1.39167502469105e-10	6.24020743845603e-09	4.09028231415174e-10	3.63357365614783e-08	27521115	1.09006617409202e-05	0	0.813175572735269	0.0038300448990112	0.171737469196418	0.0112569131693015
0	9.14609069408116e-08	2.4564169332382e-10	8.97154495907932e-09	2.18809109880977e-10	1.00896902703096e-07	9911107	3.02686142343855e-05	0	0.906478836223041	0.00243458110945841	0.0889179421639873	0.00216864050351333
0	3.5645518590581e-06	1.68850789674486e-08	6.96400125129413e-08	1.14230634568648e-09	3.65221925688417e-06	273806	0.0010950677531103	0	0.975996129569486	0.00462323803140281	0.0190678619257797	0.000312770473331608
0	3.39847056649625e-07	1.97463572339426e-09	4.71483368501812e-08	1.36010100374491e-10	3.89106039323575e-07	2569994	0.000116725021590436	0	0.873404733682412	0.00507480101523735	0.121170920225613	0.000349545076737777
0	9.50773889372461e-08	3.32471318020995e-10	1.49273176921875e-08	3.77306803436558e-10	1.10714484750891e-07	9032242	3.32137956912115e-05	0	0.858761969142261	0.00300296134484173	0.13482714322136	0.00340792629153721
0	2.08710626483122e-06	8.06123329249805e-09	4.60195545830721e-08	3.40285886539946e-11	2.14122108129544e-06	467023	0.000642160738617004	0	0.97472712325834	0.00376478326451979	0.021492201335525	1.58921416154783e-05
0	2.13456688106173e-06	8.99018646233272e-09	5.302717675258e-08	4.85211159933319e-11	2.19663276539263e-06	455242	0.00065877346680554	0	0.971744988370957	0.00409271253892354	0.024140210229042	2.20888610776317e-05
0	5.69754849345479e-06	1.90167477101405e-08	1.27372888156045e-07	2.13470539965754e-10	5.84415159986094e-06	171111	0.00175171455708401	0	0.974914561352303	0.00325397919359124	0.0217949322462949	3.65272078107681e-05
0	8.13126444569378e-07	2.8437372056567e-09	3.82577578182505e-08	2.60687813653893e-09	8.56834817729825e-07	1167086	0.000257017520788994	0	0.94898856552509	0.00331888614562974	0.0446500971092819	0.00304245121999807
0	1.15134981199212e-10	4.32069980578202e-13	3.23878323856578e-10	2.24758876209817e-11	4.6192126265735e-10	2164871117	1.38576375041666e-07	0	0.249252395390636	0.000935375821612066	0.701154828841098	0.0486573999466531
0	9.61334261115479e-08	5.06657484375127e-10	1.70136058515688e-08	5.84632826576886e-11	1.1371215273015e-07	8794135	3.41130658918498e-05	0	0.845410308427476	0.00445561421721983	0.149619943366509	0.00051413398879562
0	1.39088651995845e-06	9.11909801698341e-09	6.68507659575963e-08	1.93998525080178e-10	1.46705038245811e-06	681640	0.000440018600992631	0	0.948083676327432	0.00621594058801441	0.0455681459593671	0.000132237125186611
0	1.74194302781016e-07	7.5381434159207e-10	1.34311558690486e-08	1.64663326942731e-10	1.88543936318599e-07	5303804	5.65615865739666e-05	0	0.923892362609129	0.00399808318586435	0.0712362122659453	0.000873341939061279
0	1.10492455175208e-06	3.76046623251534e-09	5.56303747799595e-08	9.02815384510513e-09	1.17334354660966e-06	852265	0.000351941324616689	0	0.941688864224571	0.003204914914631	0.0474118385367198	0.00769438232407864
0	2.54647143398471e-07	1.04295430969367e-09	1.45452174251551e-08	3.39648197246538e-10	2.70574963330566e-07	3695833	8.11692055840973e-05	0	0.941133430321726	0.00385458542377948	0.0537567010861421	0.00125528316835281
0	6.50947399252648e-08	3.49461894979858e-10	1.11470013940156e-08	2.7383163069296e-11	7.66185863773296e-08	13051663	2.29853126175739e-05	0	0.849594634971306	0.00456105902631557	0.145486910175021	0.000357395827357607
0	2.98485215630214e-07	1.03642685832269e-09	1.42356082399507e-08	1.07018848271e-09	3.14827439211198e-07	3176343	9.44437865365577e-05	0	0.948091489033075	0.00329204741784727	0.045217177624727	0.00339928592435069
0	4.31343900466816e-08	2.01216108242411e-10	6.71779951562422e-09	9.82174520938262e-11	5.01516231226421e-08	19939534	1.50453741102341e-05	0	0.860079641713682	0.00401215545407876	0.133949792595872	0.00195841023636748
0	9.14999280106994e-06	2.78924816452902e-08	9.80903830689421e-08	4.83717209901943e-10	9.27645938299408e-06	107800	0.00277908190525678	0	0.98636693411756	0.00300680254110999	0.0105741187471553	5.21445941744444e-05
0	5.12574967694397e-06	2.17109497418632e-08	7.77493920533331e-08	1.39896165918988e-09	5.22660898039836e-06	191329	0.00156675814270957	0	0.980702726407764	0.0041539265369357	0.0148756856204321	0.000267661434868474
0	9.31929674018293e-09	3.94352040390045e-11	6.31288705257813e-09	4.13490705219675e-11	1.5712968067322e-08	63641700	4.71387934020129e-06	0	0.593095887438612	0.00250972342526535	0.401762863994291	0.0026315251418324
0	2.80352294895773e-07	1.07649836488777e-09	1.87763917947065e-08	7.36291772653409e-10	3.00941476828021e-07	3322905	9.02783812949393e-05	0	0.93158410017369	0.00357710202074591	0.0623921700412093	0.00244662776435492
0	4.33978941283752e-07	1.82055120006411e-09	3.57393516867135e-08	1.57945022781231e-10	4.71696789193311e-07	2120006	0.000141499058197936	0	0.920037937985409	0.00385957937762856	0.0757676382487877	0.000334844388174332
0	3.8988238677114e-07	2.24987575567547e-09	5.12939982541405e-08	2.06582372018002e-10	4.43632843152974e-07	2254116	0.000133081026389203	0	0.878840222919881	0.00507148149736891	0.115622634901387	0.000465660681363864
0	4.2444364880434e-07	2.1002238931807e-09	4.50077761969096e-08	1.19347194596999e-09	4.72745120840401e-07	2115305	0.000141813513284128	0	0.897827666734678	0.00444261357885011	0.0952051628092938	0.00252455687717802
0	2.43128056862131e-06	8.13111112654831e-09	6.8687896435219e-08	1.06369716483109e-09	2.5091632733479e-06	398539	0.000752466681258168	0	0.968960686793936	0.00324056677096951	0.0273748213856051	0.000423925049489437
0	2.40906640771412e-08	1.10159930077369e-10	6.02834357174664e-09	4.26830526353108e-10	3.06559981053183e-08	32620044	9.19675728039415e-06	0	0.785838516638017	0.00359342174079331	0.196644831169298	0.0139232304518919
0	1.5135122340907e-06	7.1069888093099e-09	4.78144039090014e-08	1.13265836136242e-09	1.56956628517037e-06	637119	0.000470759413071953	0	0.964286916959618	0.00452799532995733	0.0304634499101842	0.000721637800240769
0	1.39639885860493e-07	6.00354808417366e-10	2.1436697881222e-08	4.30188324371257e-11	1.6171995738257e-07	6183529	4.85148142655989e-05	0	0.86346724374999	0.00371231119605818	0.132554436868362	0.000266008185590594
0	6.89933488061019e-06	2.14274529084485e-08	1.19948236221274e-07	9.47465849030781e-09	7.05018522823022e-06	141840	0.00211282785460365	0	0.978603349736685	0.00303927517005497	0.0170134872117941	0.0013438878814658
0	4.23631086846252e-09	1.31448464764706e-11	1.66906612447144e-09	5.73395160603102e-11	5.97586135547074e-09	167339893	1.792756814889e-06	0	0.708903807579854	0.00219965720329787	0.279301346732795	0.009595188484053
0	2.13535682499469e-07	7.66168803834316e-10	1.10618308835501e-08	3.04064357193905e-10	2.25667746544048e-07	4431293	6.76980399632043e-05	0	0.946239264447965	0.00339511877779472	0.0490182183894452	0.00134739838479557
0	4.63398902166954e-06	1.8394067592711e-08	1.0923966608678e-07	5.20329122326144e-09	4.76682604657229e-06	209783	0.00142902918637422	0	0.97213302444752	0.00385876627613415	0.0229166462168956	0.0010915630594498
0	8.67154914044834e-07	3.34314969071343e-09	4.4986577681515e-08	2.73585897628548e-10	9.15758227314691e-07	1091991	0.000274689859823263	0	0.946925605667363	0.00365069031431654	0.0491249506034258	0.000298753414895101
0	6.02384871449787e-06	3.32849466725495e-08	2.05664082924804e-07	1.94052867337415e-09	6.26473827276859e-06	159624	0.00187766235120734	0	0.961548344434783	0.0053130626090529	0.0328288388070065	0.000309754149157227
0	1.11041204945387e-08	3.38773555353423e-11	2.37195718226043e-09	5.57157209363314e-12	1.35155266044281e-08	73988978	4.05464977604186e-06	0	0.821582526492208	0.00250655091191512	0.17549868767106	0.000412234924816598
0	1.91883533613618e-06	1.00257195783545e-08	1.03669776647565e-07	2.57102013053188e-09	2.03510185249264e-06	491376	0.000610344840745736	0	0.942869436134587	0.00492639695948129	0.0509408295808823	0.00126333732504977
0	1.85300495391366e-08	9.18207590679348e-11	4.84731115196396e-09	2.34953424315954e-11	2.34926767926e-08	42566456	7.04777828486325e-06	0	0.788758543895404	0.00390848432805483	0.206332858309736	0.0010001134668058
0	2.39334012229391e-06	1.05923238037437e-08	5.11258356878206e-08	1.06704048487137e-09	2.45612532227035e-06	407145	0.000736567102737729	0	0.974437297882504	0.00431261536522598	0.0208156461823218	0.000434440569948211
0	2.36457570928892e-07	1.18994276996824e-09	1.58157005387781e-08	1.37852270973966e-10	2.53601066508613e-07	3943201	7.60774355607063e-05	0	0.932399749670855	0.00469218361874604	0.0623644874862582	0.000543579224140544
0	2.16383796513897e-06	1.17342434534845e-08	6.27635078134754e-08	8.7022616712365e-10	2.23920594257306e-06	446587	0.000671536952942087	0	0.966341649956735	0.00524035919626077	0.0280293592564131	0.000388631590591296
0	2.6767940513291e-08	1.07390042311643e-10	7.74717539636414e-09	8.69401844510783e-12	3.46311999704119e-08	28875696	1.03893062151084e-05	0	0.7729429109058	0.00310096220758722	0.223705081053592	0.000251045833021547
0	3.24918042871765e-06	1.17240245225057e-08	8.86994320899973e-08	4.27195352873054e-10	3.35003108068303e-06	298505	0.0010045061531927	0	0.969895607074543	0.00349967634333569	0.0264771967643693	0.000127519817752244
0	4.59662967488687e-07	2.00038445959534e-09	2.68047227108598e-08	1.7635213967078e-10	4.88644426798813e-07	2046478	0.000146582619568458	0	0.940690085222116	0.00409374250454501	0.0548552715242488	0.00036090074909089
0	3.44746899291095e-07	1.35477235587605e-09	1.5370703399935e-08	5.88411326633106e-11	3.61531216179569e-07	2766013	0.000108453502959183	0	0.953574363326519	0.00374731778404205	0.0425155635586956	0.000162755330743237
0	6.63064028763432e-07	3.27993094914025e-09	3.82250440549086e-08	1.74313690507438e-09	7.06312140672555e-07	1415805	0.000211871269149566	0	0.938769122858426	0.00464374142856596	0.0541191944095857	0.00246794130342225
0	1.77161631847856e-06	8.66873935179468e-09	4.91989512465958e-08	2.06711310929252e-09	1.83155112218625e-06	545985	0.000549314911149401	0	0.967276477854388	0.00473300430809006	0.0268619044538976	0.00112861338362485
0	1.44009364102377e-07	8.50553871726328e-10	1.83717114131757e-08	6.69648167872766e-10	1.63901277555152e-07	6101234	4.91691784507697e-05	0	0.878634787052949	0.00518942795574075	0.112090105014549	0.00408567997676183
0	5.51154851496041e-06	3.04378004987087e-08	1.008740150619e-07	8.77526456368592e-10	5.64373785697739e-06	177188	0.00169169360541421	0	0.976577696312817	0.00539319884623596	0.0178736180911005	0.00015548674984677
0	1.22209068400493e-06	8.12349990172655e-09	6.79877768044724e-08	4.507985883095e-10	1.29865275929944e-06	770029	0.00038952019807359	0	0.941044998560039	0.00625532871936357	0.0523525448335768	0.000347127887020918
0	3.77549818740091e-09	1.84479827411602e-11	2.45918691565733e-09	1.46406545034956e-10	6.39953963083435e-09	156261240	1.91986007513911e-06	0	0.589964029476393	0.00288270466398455	0.384275597545867	0.0228776683137546
0	5.92427682337924e-08	1.76388744041145e-10	7.26915216513441e-09	2.91752262022345e-11	6.67174843691702e-08	14988575	2.00150456649562e-05	0	0.887964658649033	0.00264381587089116	0.108954230421995	0.000437295058081
0	3.26183274212588e-08	1.07277150278237e-10	8.84809194359773e-09	8.11150769688141e-10	4.23848472848229e-08	23593337	1.27153736175778e-05	0	0.76957520224306	0.00253102599514734	0.208756018020762	0.0191377537410309
0	2.42795642856134e-06	9.43900204485706e-09	4.90105878993521e-08	1.88172975798789e-09	2.48828774826353e-06	401883	0.000746208700935114	0	0.975753881461539	0.00379337239089174	0.0196965113594899	0.000756234788079096
0	6.70367506834936e-07	1.72874631592639e-09	1.65828998654563e-08	2.94503345870141e-09	6.9162418647502e-07	1445872	0.000207465803683915	0	0.969265563501441	0.00249954577895438	0.0239767494974024	0.00425814122220229
0	1.82672811042787e-06	6.87607744525243e-09	3.39916888115177e-08	9.14383744526487e-10	1.86851026042916e-06	535186	0.000560396521006035	0	0.977638790170893	0.00367997842499035	0.0181918662858776	0.00048936511823942
0	3.08413923982828e-06	1.60563349238525e-08	7.07984706366609e-08	1.51833196776911e-09	3.17251237735656e-06	315208	0.0009513024475859	0	0.97214411576168	0.00506107873319984	0.0223162157355088	0.000478589769611625
0	9.25404146089404e-07	4.78388881422838e-09	4.17860210649518e-08	1.96966232444555e-10	9.72171022201029e-07	1028626	0.000291608922292186	0	0.951894394048341	0.00492083049687851	0.0429821709459585	0.000202604508822549
0	2.96307448136723e-07	1.776005190696e-09	2.84041370131522e-08	3.58745756215616e-10	3.26846336096786e-07	3059542	9.80491097298808e-05	0	0.906564998326857	0.00543376196871328	0.0869036420978607	0.00109759760656881
0	2.78517277688514e-08	7.95709000068757e-11	5.82507669279227e-09	6.90053505254019e-11	3.3825380712176e-08	29563599	1.0147562906182e-05	0	0.823397318299089	0.00235240220010984	0.172210232971463	0.00204004652933773
0	2.7935223771037e-06	1.09410589634804e-08	5.08987461386572e-08	4.81360732664634e-10	2.85584354293851e-06	350159	0.000856387377117906	0	0.978177668034756	0.00383111287399962	0.0178226661836962	0.000168552907548058
0	5.60808281932324e-06	2.23918385543294e-08	8.32063871298356e-08	1.41094956373521e-09	5.71509199457114e-06	174975	0.00171306352652678	0	0.981276036265112	0.00391801891826059	0.0145590634776964	0.000246881338931289
0	1.67713544402591e-07	7.14549949245382e-10	2.45623016166833e-08	8.37929524897879e-10	1.93828325493418e-07	5159205	5.81468126990003e-05	0	0.865268499718255	0.00368650942748638	0.126721940945197	0.00432304990906159
0	3.11236602230873e-07	1.07523277556392e-09	1.64145637622773e-08	9.18209597045585e-11	3.28818219728419e-07	3041194	9.86406168421716e-05	0	0.946530890191952	0.00326999147569131	0.0499198729797717	0.000279245352585378
0	1.20345695804483e-06	4.27090466224891e-09	2.72731999312486e-08	1.59662699330131e-11	1.23501702890826e-06	809705	0.00037043670883552	0	0.974445639108856	0.00345817471522991	0.0220832582003811	1.29279755333634e-05
0	1.09444361097447e-08	4.29396135608161e-11	4.02770605257383e-09	9.76733278166139e-12	1.5024849108661e-08	66556409	4.50744461766295e-06	0	0.728422364217675	0.00285790647548426	0.26806965071297	0.00065007859386961
0	4.5951809095973e-07	1.62029317355359e-09	2.41684733520658e-08	4.83257821410822e-10	4.8579011530676e-07	2058502	0.000145726450863193	0	0.945918981224144	0.00333537699203787	0.0497508545162641	0.00099478726755414
0	2.11084446118332e-07	8.38805499750891e-10	2.04158805343497e-08	1.00782208019246e-09	2.33346954232625e-07	4285464	7.00016442050089e-05	0	0.904594820243081	0.00359467087328974	0.0874915235190815	0.00431898536454758
0	1.51401371263212e-06	7.10914110482035e-09	5.52534697502827e-08	8.67504732836938e-10	1.57724382822006e-06	634017	0.000473061592684232	0	0.959911007761371	0.00450731901917987	0.0350316601413726	0.000550013078076792
0	5.87615772786217e-06	2.02225225927938e-08	7.93247989424618e-08	1.3168155278089e-09	5.97702186492524e-06	167307	0.00179150525348371	0	0.98312468327162	0.00338337771716463	0.0132716260263261	0.000220312984889068
0	8.17578598752809e-08	4.00896404480499e-10	1.37288127203839e-08	1.47499927404096e-10	9.60350689275494e-08	10412863	2.88101070370361e-05	0	0.851333380485837	0.00417447927051464	0.142956243731559	0.00153589651208948
0	5.51658772581858e-08	2.84063897742366e-10	9.62710459244816e-09	6.07434877711665e-11	6.51377892361475e-08	15352072	1.95411464916084e-05	0	0.846910493971326	0.00436096927871675	0.147795998380395	0.00093253836956225
0	4.69413854237735e-07	2.60091084782728e-09	3.21784378764337e-08	4.78951261829729e-10	5.04672154223826e-07	1981484	0.000151390223804504	0	0.930136228656568	0.00515366426710707	0.063761072623322	0.000949034453003148
0	4.64853263626791e-12	2.07991884258152e-14	6.84905164605147e-11	6.01929758886578e-13	7.3761778044095e-11	13557156925	2.21285321178044e-08	0	0.0630208864201865	0.000281977861398371	0.928536679519451	0.00816045619896449
0	5.61206845548946e-07	2.08653291197359e-09	2.38927072102879e-08	1.55363591481443e-09	5.88739721586022e-07	1698543	0.000176606371745325	0	0.953234213647239	0.00354406681844503	0.0405828014218621	0.00263891811245391
0	3.94409022871063e-07	2.1361196263306e-09	4.98904863614717e-08	5.73493763737707e-10	4.47009122622603e-07	2237091	0.000134093775377875	0	0.882328800264891	0.00477869358414429	0.111609548522778	0.00128295762818669
0	8.75675083601268e-08	4.27616855544944e-10	1.27773372876959e-08	5.42577706814121e-10	1.01315040210182e-07	9870203	3.03940517126788e-05	0	0.86430907176728	0.00422066511208837	0.126114911085154	0.00535535203547789
0	1.41764295382403e-06	3.80865938392006e-09	2.28119470907076e-08	9.56709194753645e-11	1.44435923121813e-06	692349	0.000433214217896771	0	0.981503024443877	0.00263691975071046	0.0157938181843229	6.62376210900653e-05
0	2.02907175350443e-07	7.88178499584142e-10	2.23225218682737e-08	7.89523347322235e-11	2.26096828053033e-07	4422884	6.78267557480128e-05	0	0.897434860531742	0.00348602192419642	0.0987299205411135	0.000349197002948244
0	1.14744960269656e-07	4.17134359784586e-10	1.03093327807615e-08	3.71979751678144e-11	1.2550862538537e-07	7967580	3.76518811211479e-05	0	0.914239638250643	0.00332355133763746	0.0821404325727181	0.000296377839001895
0	7.89546484859342e-07	3.04537982615603e-09	4.03192923506114e-08	1.24906088330813e-09	8.34160217919418e-07	1198810	0.000250216860289032	0	0.94651658985686	0.00365083321013784	0.0483351896727667	0.00149738726023589
0	2.2667859962409e-07	1.01222909370912e-09	3.70032255852243e-08	1.12285313864511e-09	2.65816907441669e-07	3761988	7.97419032947388e-05	0	0.852762158004689	0.0038079936428846	0.139205688386636	0.00422415996578966
0	1.12427406918436e-07	3.60791226533187e-10	1.65988021386209e-08	1.408368024568e-10	1.29527837086047e-07	7720348	3.88575986820516e-05	0	0.867978725250767	0.00278543388548601	0.128148531713643	0.0010873091501037
0	2.05670548793916e-07	8.19561881929643e-10	1.69657344364524e-08	2.47377180996433e-11	2.23480582830398e-07	4474662	6.70419349255713e-05	0	0.920306123194613	0.00366726214666989	0.0759159217395094	0.00011069291920729
0	9.38664318081826e-07	2.86820426710177e-09	3.55762648212637e-08	7.55729306473234e-10	9.77864516476665e-07	1022637	0.000293316472685712	0	0.959912444173677	0.00293313052961178	0.0363815888825256	0.000772836414185674
0	4.81701747059486e-07	2.28036188372697e-09	4.35760041141154e-08	2.0380357156743e-09	5.29596148773002e-07	1888231	0.000158866266141588	0	0.909564293802965	0.00430585057880469	0.0822815728835543	0.00384828273467649
0	2.96661185487101e-07	1.30918385720256e-09	1.98398489232124e-08	3.12154086862054e-10	3.18122372354378e-07	3143444	9.54321729336183e-05	0	0.932537951642804	0.00411534670609137	0.0623654626249028	0.000981239026201917
0	2.31803558370081e-07	1.15334606620744e-09	3.19680024721318e-08	3.07910440428061e-09	2.68004011312701e-07	3731287	8.03979820765965e-05	0	0.864925704785881	0.00430346568530179	0.11928180595339	0.011489023575427
0	2.05248486127931e-07	1.30526500008613e-09	2.47871335888294e-08	9.16762955206159e-12	2.31350052346399e-07	4322454	6.94026152623373e-05	0	0.887177176085589	0.00564194815107182	0.107141249104693	3.96266586459854e-05
0	2.3805379150099e-08	1.00574471407314e-10	5.26595699128844e-09	5.48838568810298e-11	2.92267944696758e-08	34215179	8.76800001148315e-06	0	0.814505305219094	0.00344117352697249	0.180175660274757	0.00187786097917699
0	4.81087261206694e-06	2.25537774622132e-08	8.5788069009431e-08	1.75086238658073e-09	4.92096532092517e-06	203212	0.00147520404388102	0	0.977627822657054	0.00458320187023244	0.0174331789424808	0.000355796530232721
0	1.54352754554044e-06	6.21986051915563e-09	4.20771096069603e-08	2.07736112463462e-10	1.59203225177902e-06	628128	0.000477496018207901	0	0.969532836923135	0.0039068684143837	0.0264298097980999	0.000130484864380936
0	2.83100098786526e-06	1.15593943195858e-08	6.92882030861118e-08	7.6561551141221e-10	2.91261420078237e-06	343334	0.000873403893332569	0	0.971979394698004	0.00396873513714271	0.0237890081932238	0.000262861971628977
0	2.12473867459639e-07	1.0654942307794e-09	1.66906591442519e-08	8.41872537220412e-11	2.30314208088392e-07	4341895	6.90918834100884e-05	0	0.922539122632389	0.00462626357107104	0.0724690816202107	0.000365532176329004
0	4.727383238352e-05	1.52788455237062e-07	3.59586157796728e-07	9.56627707428832e-09	4.77957732736281e-05	20922	0.0142367597448944	0	0.989079768892534	0.00319669386584368	0.00752338822385229	0.000200149017770294
0	4.66179956863262e-06	2.08053182677307e-08	1.10947379948918e-07	7.17158823761364e-10	4.79426942567303e-06	208582	0.00143725044033771	0	0.972369125454018	0.00433962224907917	0.0231416656216277	0.000149586675275491
0	6.08266475420831e-07	2.84232901814087e-09	2.82273818176191e-08	3.95876657680706e-10	6.39732062914272e-07	1563154	0.000191901264852135	0	0.950814427918306	0.00444299915998075	0.0441237565755739	0.000618816346139205
0	5.46415927897452e-06	2.36947951441374e-08	1.15896719291194e-07	3.5329539795602e-09	5.60728374738942e-06	178339	0.00168077575219494	0	0.974475258456195	0.00422571715853848	0.0206689592523567	0.000630065132909501
0	3.18744939432622e-06	1.94235875555286e-08	1.60403667487019e-07	7.52296881959613e-10	3.36802894625072e-06	296910	0.00100990009274549	0	0.946384204290902	0.0057670488779946	0.0476253826932159	0.000223364137887552
0	2.35342436959738e-08	1.6618552722353e-10	9.1967727465978e-09	5.6042187249069e-12	3.290280618852e-08	30392544	9.8707932861819e-06	0	0.715265547902872	0.00505080102503577	0.279513324605322	0.000170326466769945
0	2.18439363590873e-06	1.07508450603787e-08	8.2421065973607e-08	5.20256676171315e-11	2.27761757261033e-06	439055	0.00068305266318458	0	0.959069539231399	0.00472021518874101	0.0361874034362783	2.28421435814204e-05
0	1.0332455292353e-06	5.71359930008107e-09	7.43242978579513e-08	2.74738935237156e-10	1.11355816532857e-06	898022	0.000334011841225723	0	0.927877466490875	0.00513093925219001	0.0667448725824041	0.00024672167453066
0	1.27610413707227e-06	4.4527090429517e-09	3.36126585389641e-08	1.94558431961315e-09	1.31611508897379e-06	759812	0.000394756849531275	0	0.96959919976852	0.0033832216348371	0.025539300339739	0.00147827825690394
0	2.58439871281256e-06	1.22940272189519e-08	1.01412877099817e-07	8.04021665343334e-10	2.69890963879668e-06	370520	0.000809346286727908	0	0.957571411677507	0.00455518296804976	0.0375754992468117	0.000297906107631603
0	8.76554231116165e-09	2.59014800747675e-11	2.06266290064061e-09	6.57203793348142e-11	1.09198270712118e-08	91576542	3.27594276872123e-06	0	0.802718051668641	0.00237196797218997	0.188891535295321	0.00601844506384851
0	2.43116720997102e-07	9.84926142209955e-10	1.20849907310565e-08	2.5877349407739e-11	2.56212515219776e-07	3903010	7.6860810470869e-05	0	0.948886984652406	0.00384417654760188	0.0471678392473924	0.000100999552600081
0	2.94290581880419e-06	1.28048401081003e-08	6.52044965644445e-08	9.33287192909949e-10	3.02184844266965e-06	330923	0.000906145104891176	0	0.973876047934517	0.00423741969560455	0.0215776859102966	0.000308846459581354
0	5.14254134526116e-09	2.05939624418907e-11	5.03929113185045e-09	9.713521503707e-11	1.02995616545906e-08	97091511	3.08986373553921e-06	0	0.499297107753038	0.00199949892359855	0.489272388558828	0.00943100476453542
0	2.49093852601353e-07	1.03548251947199e-09	1.65799294643816e-08	1.1139984338728e-09	2.67823263019079e-07	3733806	8.03437619348868e-05	0	0.930068022446608	0.00386629043272548	0.0619062335268481	0.00415945359381808
0	1.41604880941533e-07	7.18523035980242e-10	1.53153909326431e-08	1.14167714161711e-10	1.57752962624318e-07	6339025	4.73247726556769e-05	0	0.897636903839068	0.00455473560703499	0.097084648540744	0.0007237120131531
0	1.31885032236102e-07	5.92217500409523e-10	1.28991136825151e-08	1.75175640983081e-09	1.47128119828858e-07	6796797	4.41374650976822e-05	0	0.896395824193998	0.00402518227717721	0.0876726603827986	0.011906333146026
0	4.39734842837768e-08	1.64724462114197e-10	1.30957500268433e-08	2.38624244869577e-10	5.74725830176038e-08	17399601	1.72416267611997e-05	0	0.765121071212471	0.0028661398786225	0.227860822312999	0.00415196659590689
0	7.0598378390656e-07	3.83809026308871e-09	3.76725254257497e-08	2.01132204540615e-10	7.47695531799939e-07	1337443	0.00022428358808535	0	0.944212923416881	0.00513322615938229	0.0503848476064315	0.000269002817305095
0	6.55372783718608e-09	2.70707498957823e-11	3.62819086385541e-09	9.82349835015427e-11	1.03072244344388e-08	97019329	3.09216255678368e-06	0	0.635838278177834	0.00262638599440337	0.352004643629646	0.00953069219811659
0	1.35272870760494e-07	4.40335790404504e-10	1.04837641744693e-08	1.0341156034047e-10	1.46300382285709e-07	6835252	4.38891547263065e-05	0	0.924624178331409	0.00300980615036655	0.0716591714298853	0.000706844088339557
0	1.17325232674218e-10	6.79854899057532e-13	1.2565320141829e-09	2.24806823059513e-11	1.39701778406212e-09	715810501	4.19105264604092e-07	0	0.0839826335875769	0.000486647275942838	0.899438810670874	0.0160919084656059
0	1.02017683700102e-06	5.68063864641225e-09	4.26938500155952e-08	2.26367795442644e-09	1.07081500361745e-06	933868	0.000321193079556026	0	0.952710630271927	0.00530496736338376	0.0398704256770458	0.00211397668764373
0	6.88130581264435e-09	3.43041747433864e-11	4.03060100695242e-09	2.04007129633391e-10	1.11502181239735e-08	89684344	3.3450598531104e-06	0	0.61714539896302	0.00307654741476588	0.361481807991399	0.0182962456308155
0	1.42792384282272e-07	7.95682877339802e-10	1.45640327994931e-08	4.76224697698091e-10	1.58628324656803e-07	6304044	4.7587368861679e-05	0	0.900169528936321	0.00501602017837157	0.0918123092518485	0.00300214163345932
0	1.84673203064999e-06	6.82367867712456e-09	4.47989977716139e-08	8.08786545305804e-10	1.89916349364403e-06	526548	0.000569587312661546	0	0.972392338432411	0.00359299170395887	0.0235888052405933	0.000425864623036713
0	5.80980048226299e-07	1.87744894663518e-09	3.59080639387782e-08	1.59829274685835e-10	6.18925390386398e-07	1615704	0.000185660437552748	0	0.938691572927054	0.00303340107838051	0.0580167892552617	0.000258236739303993
0	1.06009865528894e-05	3.17280714568489e-08	1.46005215897227e-07	1.64786951275141e-09	1.07803677097563e-05	92761	0.00322890358774042	0	0.983360386055803	0.00294313443762544	0.0135436211294623	0.000152858377108981
0	8.46095900065831e-08	2.3131014772216e-10	7.8321111423234e-09	4.01508585298211e-10	9.30745198819269e-08	10744079	2.79219674377273e-05	0	0.909052124189496	0.00248521451430098	0.0841488213128482	0.00431383998335484
0	1.13290191140941e-07	4.88771893524023e-10	1.71870021365378e-08	1.71299863104532e-10	1.31137265034107e-07	7625597	3.9340408236832e-05	0	0.863905397992519	0.00372717772783273	0.131061160472332	0.00130626380731654
0	1.57227423224735e-07	9.15293357986739e-10	1.99456074325074e-08	2.60409196184022e-10	1.78348733211414e-07	5606992	5.35031933842633e-05	0	0.881572974439683	0.00513204294477245	0.111834870219482	0.00146011239606246
0	2.23941687132897e-08	1.06400082963295e-10	5.34465270822348e-09	2.26901327068951e-10	2.80721228315454e-08	35622529	8.42160151481863e-06	0	0.797736916715281	0.00379024000435513	0.190390044254777	0.00808279902558618
0	5.07051208719077e-08	2.57722077575964e-10	9.3386959972793e-09	9.18635407858278e-11	6.03934024875488e-08	16558100	1.8117857165989e-05	0	0.839580463815754	0.00426738794240146	0.154631062543705	0.00152108569814008
0	1.75839389092923e-07	4.18785302775993e-10	8.41560785808467e-09	1.37203197933526e-11	1.84687502573577e-07	5414552	5.54047210066244e-05	0	0.952091433598064	0.00226753460272254	0.0455667424206573	7.42893785565516e-05
0	3.47911368661122e-09	1.6089760905086e-11	1.96071617923664e-09	4.78614865061037e-11	5.50378111325905e-09	181693272	1.65113297834196e-06	0	0.632131550113749	0.00292340130793437	0.35624893848215	0.00869611009616672
0	7.47145894182771e-06	3.45510628397073e-08	1.37523181741914e-07	5.9353561718049e-09	7.64946854258113e-06	130728	0.00229221818631042	0	0.976729154481448	0.00451679259119469	0.0179781354712925	0.00077591745606449
0	2.08798054918381e-07	1.18562723410789e-09	3.80649985758279e-08	6.0252934832394e-10	2.4865121007664e-07	4021698	7.45925901238786e-05	0	0.839722657508982	0.00476823432205476	0.15308591727382	0.00242319089514274
0	2.3720131190833e-06	1.37884431485649e-08	1.01125633187196e-07	5.3280163546155e-09	2.49225521177368e-06	401243	0.000747398054060544	0	0.951753699973285	0.00553251652696995	0.0405759541436479	0.00213782935609699
0	1.07014360087821e-06	5.78322174467377e-09	4.70452879198156e-08	4.92375968015484e-10	1.12346448651071e-06	890104	0.000336982743836867	0	0.952538877487699	0.00514766760686443	0.0418751891890505	0.000438265716386567
0	3.38432676466205e-06	1.70002408459793e-08	1.00693891621955e-07	2.24380726800284e-09	3.50426470439799e-06	285367	0.00105072885077451	0	0.965773721492726	0.00485130042392157	0.0287346704989438	0.000640307584409014
0	5.09533676578951e-07	2.0475431407606e-09	2.13491537687054e-08	3.39089232962344e-10	5.33269462721379e-07	1875225	0.000159968085212236	0	0.955490070589642	0.00383960320981364	0.0400344577387882	0.000635868461756473
0	2.26431046054435e-07	7.97777124830867e-10	1.35990059987202e-08	1.83518274749373e-10	2.41011347452736e-07	4149182	7.23007991155766e-05	0	0.939503672534922	0.00331012266958641	0.0564247540310817	0.000761450764410015
0	5.15505957556107e-07	1.70416391738333e-09	1.82387237694664e-08	5.21649909966484e-10	5.35970495152923e-07	1865774	0.00016077826544747	0	0.961817790751752	0.00317958531821253	0.0340293429104945	0.000973281019541283
0	9.44638422021234e-07	4.1342281086027e-09	5.11293997229412e-08	8.03157008083624e-10	1.00070520686086e-06	999295	0.000300166653223188	0	0.943972725978408	0.004131314677148	0.051093368329051	0.000802591015393103
0	2.31835654211513e-08	8.69667583700345e-11	4.26348322879897e-09	5.52441276022064e-10	2.80864566843423e-08	35604349	8.42590163852019e-06	0	0.82543574939717	0.00309639479794248	0.151798543928675	0.0196693118762126
0	2.08983031786771e-09	1.04833714152147e-11	2.61877996063259e-09	4.83288676567019e-11	4.76742251757222e-09	209756949	1.4302257542731e-06	0	0.438356430579587	0.00219895999915553	0.549307293612019	0.010137315809238
0	4.47811256025765e-08	2.32075634078054e-10	8.22541665342875e-09	2.36406354265446e-11	5.32622585255099e-08	18775021	1.59785503096588e-05	0	0.840766554822843	0.00435722480613364	0.154432366954345	0.00044385341667819
0	1.17845349976567e-06	4.21390588664758e-09	2.88256749549767e-08	5.36835822069213e-10	1.21202991642937e-06	825062	0.000363543097463448	0	0.972297369719545	0.00347673422044047	0.0237829731463205	0.000442922913694019
0	1.0195498400297e-06	5.07921032154445e-09	3.86227855527362e-08	8.09915846693627e-10	1.06406175175068e-06	939795	0.000319167750480021	0	0.958167924326065	0.00477341687471403	0.0362975038706081	0.000761154928613017
0	1.2695298219142e-06	6.39262989140881e-09	6.76048293543714e-08	3.18549417982449e-10	1.34384583057796e-06	744133	0.000403072764415535	0	0.944699007153372	0.00475696671891258	0.0503069830006436	0.000237043127071687
0	9.11675701836501e-06	3.24767054363527e-08	1.45960258859092e-07	1.14907013403489e-08	9.30668468400081e-06	107450	0.00278812433901288	0	0.979592339046116	0.00348961059056654	0.0156833785408045	0.00123467182251298
0	5.03735126497106e-07	2.02867587554187e-09	2.37226377138977e-08	4.97812663454196e-10	5.2998425275e-07	1886849	0.000158982678858055	0	0.950471875123286	0.00382780406213092	0.044761023730054	0.000939297084528699
0	5.25621418038714e-08	2.43591123745409e-10	1.36750326285653e-08	6.07815991886076e-10	6.70885815480683e-08	14905666	2.01263726026246e-05	0	0.783473738615434	0.00363088797116509	0.203835471148951	0.00905990226444991
0	3.19667269251194e-07	1.45295153114832e-09	2.50914095604991e-08	1.01503710070081e-09	3.47226667443542e-07	2879963	0.000104162593010049	0	0.920629949320268	0.00418444683942532	0.072262334414677	0.00292326942562917
0	1.20516409919203e-07	5.18687804767074e-10	3.30805275760542e-08	1.72019565394822e-09	1.55835820953973e-07	6417010	4.67496571123771e-05	0	0.773354991050476	0.003328424758774	0.212278071713851	0.011038512476899
0	2.00948525334098e-06	7.34984363257055e-09	4.16552261281031e-08	8.91859899820128e-10	2.05938218300147e-06	485583	0.000617624482488921	0	0.975770922914478	0.00356895562816729	0.0202270498754108	0.00043307158194419
0	1.62613678724491e-07	5.64454471576688e-10	1.13093960664465e-08	1.0528072204285e-10	1.74592809984557e-07	5727613	5.23764758680878e-05	0	0.931388175371451	0.0032329766135651	0.0647758408118113	0.000603007203172698
0	6.90669873026985e-07	3.02950621682999e-09	2.66706228553486e-08	4.41283056622645e-10	7.20811285155787e-07	1387326	0.000216220084533369	0	0.958184045186963	0.00420291174572168	0.037000839754589	0.000612203312725982
0	1.24139346242978e-06	5.2630194953571e-09	3.52890366350816e-08	2.61521108644176e-09	1.28456072964666e-06	778476	0.000385294221522225	0	0.966395308356691	0.0040971355996573	0.0274716763642529	0.00203587967939913
0	1.00699825963793e-07	3.69839711471353e-10	8.85187524509857e-09	1.76296705880208e-10	1.10097837626243e-07	9082831	3.30288076422214e-05	0	0.914639452826002	0.00335919141960693	0.080400082653291	0.00160127310110026
0	5.3243395157198e-07	3.43047809995045e-09	3.28839324965875e-08	4.95162722744357e-10	5.69243524891263e-07	1756717	0.000170758525160908	0	0.935335982387654	0.00602638053828675	0.0577677761075439	0.000869860966515067
0	2.11358229280825e-08	9.37924618945223e-11	6.53108346532146e-09	1.53269813873195e-10	2.79139686691717e-08	35824358	8.37415566301569e-06	0	0.757177282047501	0.00336005470974491	0.233971870597333	0.0054907926454208
0	1.28647372863088e-06	6.49426951153183e-09	5.1523772377387e-08	1.45192038593108e-09	1.34594369090573e-06	742973	0.000403701869485684	0	0.955815415847872	0.00482506776131297	0.0382807785537558	0.00107873783705917
0	6.13040847816753e-08	2.21082574649909e-10	1.14333656861722e-08	3.97955680338833e-10	7.33564887228362e-08	13632059	2.2006705293065e-05	0	0.835700915474585	0.00301381075483626	0.155860318360806	0.00542495540977205
0	2.09267801650901e-06	1.21898187784204e-08	8.37809355480671e-08	9.85997144797074e-10	2.1896347679803e-06	456697	0.000656675443800436	0	0.955720126073484	0.0055670557285059	0.0382625160931958	0.000450302104814745
0	5.48057881576269e-07	2.40344712543605e-09	3.0491632850681e-08	6.81499194564956e-10	5.81634460746951e-07	1719293	0.000174475166399457	0	0.942272025753835	0.00413222958342165	0.0524240479347162	0.00117169672802701
0	4.5650933822095e-09	1.59585957039511e-11	2.46376981910386e-09	8.73757557794679e-11	7.13219755279678e-09	140209240	2.13965697681839e-06	0	0.640068274667934	0.00223754257868155	0.34544329442161	0.0122508883317744
0	2.27318188131322e-08	4.6018553019172e-11	2.72141887837543e-09	7.7627931183888e-11	2.55768841757107e-08	39097804	7.67303590620827e-06	0	0.888764192579786	0.00179922435833189	0.106401501436983	0.00303508162489972
0	5.36310750651026e-06	4.01469707032358e-08	1.66112932009967e-07	5.48570408875462e-10	5.56991597963234e-06	179536	0.00166958413863882	0	0.962870450132763	0.00720782339447171	0.0298232383787111	9.84880940540995e-05
0	3.63658696893844e-07	1.43875467981042e-09	1.97431001738289e-08	3.58077230945703e-10	3.85198628978429e-07	2596063	0.000115552934209062	0	0.944080974167249	0.0037350981326857	0.0512543365644599	0.000929591135605406
0	1.77466766800465e-07	4.87519047034413e-10	9.29070630012412e-09	1.73317616988566e-10	1.87418309764612e-07	5335658	5.62239175753154e-05	0	0.946901970375009	0.00260123489346752	0.0495720312054504	0.000924763526073011
0	6.24430030345118e-08	2.13079607316434e-10	8.43982704246553e-09	2.04905211167274e-10	7.13008148954611e-08	14025085	2.13900164643954e-05	0	0.875768434429028	0.00298845963582386	0.118369292901347	0.00287381303380192
0	2.23282876429026e-06	7.86297861993181e-09	4.11301670265292e-08	4.21245758239674e-09	2.28603436751911e-06	437439	0.000685575979464614	0	0.976725807807256	0.0034395714831116	0.0179919285601839	0.00184269214944841
0	1.66010677803272e-07	4.88960917024816e-10	9.29509194061143e-09	4.60107845312908e-10	1.76254838506221e-07	5673603	5.28750582742266e-05	0	0.94187869797068	0.00277417017977385	0.0527366625471863	0.00261046930235999
0	1.67139971703834e-09	6.03036657751022e-12	1.10972402422355e-09	1.19924774093505e-11	2.79914658524875e-09	357251744	8.39743626301903e-07	0	0.597110464255951	0.00215435897830064	0.396450843293342	0.0042843334724054
0	6.62394099727753e-07	2.29745195407199e-09	4.31419135659104e-08	7.46851929563904e-10	7.085803171773e-07	1411273	0.00021255157818878	0	0.934818655937927	0.00324233103626716	0.0608850013471592	0.00105401167864648
0	4.6718854146951e-07	1.89995059972804e-09	2.05665362519121e-08	1.32889353137297e-09	4.90983921852523e-07	2036727	0.000147284365317524	0	0.951535316486065	0.00386967987171426	0.0418884108756817	0.00270659276653896
0	9.75577697744115e-08	4.03090123094812e-10	9.66434231124538e-09	5.12983596744086e-10	1.08138185805496e-07	9247427	3.24409312998375e-05	0	0.902158373082799	0.00372754656546426	0.0893703018897347	0.00474377846200205
0	3.49740184792676e-07	1.4265011811963e-09	1.84135934952891e-08	9.21861747345567e-11	3.69672465643896e-07	2705097	0.000110895610813011	0	0.946081240277114	0.00385882453731474	0.0498105626103808	0.000249372575190275
0	7.49742652051156e-09	2.89809959191785e-11	2.1592450553457e-09	7.63526428232867e-11	9.76200521459972e-09	102437970	2.92859728689976e-06	0	0.768021155049033	0.00296875439851594	0.221188680796483	0.00782140975596861
0	4.68576396062333e-06	1.38992294341982e-08	6.76521971969817e-08	6.43098095631167e-10	4.76795848535014e-06	209733	0.00142936843407915	0	0.982761065353367	0.00291513222627765	0.0141889232896736	0.000134879130681848
0	9.66915349604307e-07	2.41072904359705e-09	1.94375382450014e-08	1.05896567139621e-10	9.88869513460046e-07	1011256	0.000296617001204535	0	0.977798725153412	0.0024378636521637	0.0196563226800164	0.000107088514407821
0	1.00939793164468e-07	3.27729441131826e-10	1.12394793634396e-08	2.98812947017437e-11	1.12536883263741e-07	8885976	3.3760496982338e-05	0	0.896948540221305	0.00291219582084712	0.0998737395019086	0.000265524455939606
0	1.00005500188605e-05	4.38166569460136e-08	1.47605973919773e-07	9.77434132363625e-09	1.02017469910499e-05	98022	0.00305586103142774	0	0.980278184475077	0.00429501505815174	0.014468695807617	0.000958104659154102
0	1.24788802793668e-09	3.23260168601221e-12	6.44758562833477e-10	4.24107074621262e-13	1.89630329953079e-09	527341802	5.68890839769409e-07	0	0.658063521929982	0.00170468599976178	0.340008142681086	0.000223649389170077
0	5.18040375109263e-08	3.06685773775977e-10	1.05292855238061e-08	6.44324150656385e-10	6.32843329591648e-08	15801699	1.89851202833102e-05	0	0.81859182341945	0.00484615637765938	0.166380603720676	0.0101814164822144
0	2.00837622269912e-06	6.73131110837304e-09	4.30253712160195e-08	9.57545384449197e-09	2.06770835886801e-06	483627	0.000620120794537216	0	0.97130536522986	0.00325544513059771	0.0208082397265997	0.00463094991294332
0	4.42570849039445e-08	2.0986268056879e-10	7.82895309496259e-09	5.88452148325337e-11	5.23547458943084e-08	19100465	1.570630082115e-05	0	0.845330908362899	0.00400847481892955	0.149536645842334	0.00112397097583718
0	3.37975807105964e-07	1.68503709271369e-09	2.27773831664969e-08	1.10429136258863e-10	3.62548656501433e-07	2758250	0.000108758702016098	0	0.932221926754341	0.0046477543427527	0.0628257276865865	0.000304591216319749
0	7.41097820644274e-08	3.16393316649427e-10	1.19138852772904e-08	1.36895352432682e-10	8.64769560107999e-08	11563774	2.59427514226473e-05	0	0.856988791964093	0.003658700898421	0.137769480181547	0.00158302695593939
0	6.43392974903543e-07	2.74338180023396e-09	3.27508808483667e-08	4.58334742923861e-09	6.83470584981382e-07	1463121	0.000205020226048513	0	0.941361616785701	0.00401389885756193	0.0479184935943641	0.00670599076237269
0	1.02599150888349e-06	4.69265252647223e-09	6.80188051118273e-08	7.79755128056064e-10	1.09948272164985e-06	909519	0.000329790604947977	0	0.933158374097887	0.00426805481711491	0.0618643692824574	0.000709201802540372
0	1.97682516848541e-08	9.95021684066881e-11	1.0112193947739e-08	2.70192100782245e-10	3.0250139901782e-08	33057698	9.07500094604607e-06	0	0.653492901158104	0.00328931266862758	0.334285857208327	0.00893192896494103
0	2.39565467315949e-07	1.05164178371313e-09	3.07726762653185e-08	3.35990670054514e-10	2.71725776035035e-07	3680181	8.15144213923702e-05	0	0.881644247416044	0.00387023196348342	0.113249014187564	0.00123650643290901
0	6.10896256549747e-07	2.93336262907989e-09	3.05511498486176e-08	4.80816029404348e-12	6.44385577187739e-07	1551866	0.000193297051177543	0	0.94802906547948	0.00455218541960829	0.0474112874809374	7.46161997453063e-06
0	2.60794696287484e-07	1.25953956423671e-09	1.7284367179523e-08	5.21914260998198e-10	2.79860517292242e-07	3573209	8.39546425638327e-05	0	0.931873844909503	0.00450059757061568	0.0617606490074267	0.00186490851245442
0	1.59648183169947e-06	8.11682121675337e-09	5.41534823993355e-08	2.06682587729554e-09	1.66081896119285e-06	602113	0.000498121998137036	0	0.961261804569491	0.0048872402148658	0.0326064933413578	0.00124446187428585
0	1.43154331492418e-07	3.35209080657071e-10	6.92353137185278e-09	1.00152189872528e-10	1.505132241348e-07	6643934	4.51529512073279e-05	0	0.951107999415442	0.00222710717004412	0.0459994888266564	0.00066540458785755
0	1.51841358868152e-08	5.90458784619368e-11	3.66950236417402e-09	5.93905109968975e-12	1.89186231805509e-08	52857969	5.67557091668558e-06	0	0.802602585923121	0.00312104522080858	0.1939624426764	0.000313926179670164
0	4.86739286117542e-07	1.56900387413401e-09	1.63787481578377e-08	1.784626360748e-11	5.04704884413121e-07	1981356	0.000151400041399796	0	0.964403755837493	0.00310875508161265	0.0324521292812199	3.53597996742828e-05
0	1.92157037619229e-07	8.03513380084263e-10	1.36157264531159e-08	2.0224057496231e-10	2.06778518027392e-07	4836092	6.20316377711871e-05	0	0.929289171101296	0.00388586487488909	0.0658469099353552	0.000978054088459613
0	7.49830057050342e-07	5.81800098436687e-09	4.89205303645423e-08	1.81612297068452e-10	8.0475020069632e-07	1242622	0.000241396016650297	0	0.931755042001285	0.00722957382220318	0.0607897088092842	0.000225675367227383
0	1.33224968530527e-06	7.00287489493969e-09	5.48120262711121e-08	1.350282390778e-10	1.3941996147104e-06	717257	0.000418172717408072	0	0.955565954292709	0.00502286388624079	0.0393143318164648	9.68500045854969e-05
0	2.66450245919119e-07	1.11437671333018e-09	1.9373080247111e-08	1.48571512825253e-09	2.88423418007813e-07	3467125	8.65232945370664e-05	0	0.923816269010104	0.00386368319544703	0.0671688879527326	0.00515115984171675
0	3.16519595841995e-07	1.32598680534144e-09	2.12080731924126e-08	8.7045109460311e-10	3.39924106934353e-07	2941833	0.000101972049918908	0	0.931147833840225	0.00390083191598271	0.0623906123742745	0.00256072186951782
0	1.79432214840689e-07	6.90283434112093e-10	1.63140089701521e-08	1.87708487362106e-10	1.96624215732316e-07	5085844	5.89855307914222e-05	0	0.91256417309742	0.00351067355331169	0.0829704973489226	0.000954656000345616
0	7.68512099801931e-07	4.39032478195859e-09	3.4151334932722e-08	2.91856746907898e-10	8.0734561626352e-07	1238627	0.000242174453675803	0	0.951899761788125	0.00543797438608446	0.0423007622073653	0.00036150161842538
0	1.4837539229607e-06	8.61370639085871e-09	1.22004140373534e-07	1.54709117277414e-09	1.61591886089786e-06	618843	0.00048465856502955	0	0.918210659498255	0.00533053150086547	0.0755014025306594	0.000957406470219995
0	3.98291876631801e-10	1.92674956793648e-12	8.46413325110888e-10	1.71522262339208e-13	1.24680347357297e-09	802051022	3.7404096309146e-07	0	0.319450406639	0.00154535145977336	0.678866672295451	0.000137569605775701
0	3.71120098235002e-07	9.83857453236373e-10	1.1819909016843e-08	6.66087119933499e-10	3.84589951825015e-07	2600172	0.000115370352051225	0	0.964976064699315	0.00255819853994526	0.03073379572387	0.00173194103686974
0	3.10545565258121e-06	7.31937008337198e-09	4.14895217277858e-08	2.50672404495533e-09	3.15677126843732e-06	316779	0.000946584581186682	0	0.983744271759824	0.00231862541215894	0.0131430243751313	0.000794078452885888
0	3.03720726501074e-06	1.31712634840497e-08	5.93671563502784e-08	8.76599943038324e-11	3.10983334483937e-06	321561	0.000932516390215965	0	0.976646311305025	0.00423535991274477	0.0190901407783782	2.81880038521358e-05
0	1.70585086440627e-08	4.84324819872315e-11	2.68802202698479e-09	2.42525469231407e-11	1.98192156999578e-08	50456083	5.94574708934203e-06	0	0.86070553458374	0.00244371334973334	0.135627063536652	0.00122368852987418
0	1.03244553315917e-07	6.32895908067079e-10	1.65589969494423e-08	1.37669681889868e-10	1.20574115855317e-07	8293654	3.61715827108533e-05	0	0.856274604076766	0.00524901968865792	0.137334591524705	0.00114178470987144
0	2.12125502817542e-06	6.93149365162029e-09	3.61318539028147e-08	1.31249570691606e-09	2.16563087143677e-06	461759	0.000649478962096994	0	0.97950904567965	0.00320068103158395	0.0166842163082222	0.000606056980544102
0	2.57211892254662e-07	6.99944971186031e-10	1.00295454990084e-08	7.46965075301237e-11	2.68016079232386e-07	3731119	8.04016021591636e-05	0	0.959688288073356	0.00261157827989542	0.0374214320563661	0.000278701590382409
0	2.76355332536184e-06	1.52917485088037e-08	6.8183100353489e-08	1.77336821824184e-09	2.84880154244238e-06	351025	0.000854276577911928	0	0.970075761399845	0.00536778300663709	0.023933959364201	0.00062249622931665
0	3.9784581145486e-07	1.80525348861881e-09	2.47103789800711e-08	2.61332676499536e-10	4.2462277660005e-07	2355031	0.000127378746666906	0	0.936939404523723	0.00425142876949148	0.0581937200305806	0.000615446676205228
0	7.02466886103934e-08	3.85510597529706e-10	1.25147576423557e-08	1.1815114814971e-11	8.31587719650938e-08	12025190	2.49473214467555e-05	0	0.844729749495095	0.00463583802910805	0.150492333479971	0.000142078995826567
0	6.94802432563842e-07	2.14894332446992e-09	2.30233429176114e-08	9.01521389377643e-10	7.20876240195301e-07	1387201	0.000216239566840248	0	0.96383039670666	0.00298101560940297	0.0319379966128081	0.00125059107112949
0	4.89986021328061e-07	2.1445677301069e-09	2.60989274335374e-08	8.5485920919053e-11	5.18315002412624e-07	1929329	0.000155482452352307	0	0.945344084287163	0.00413757603026052	0.0503534092435171	0.000164930439059525
0	2.55309365452568e-07	5.92292928661652e-10	1.14577117432786e-08	5.64931398354039e-11	2.67415863264343e-07	3739494	8.02215517811122e-05	0	0.954727824804439	0.00221487581713193	0.0428460436243925	0.000211255754037149
0	8.32390597903453e-07	2.58899663203406e-09	3.97693798442349e-08	1.7148468487851e-09	8.76463821228508e-07	1140948	0.00026290469609036	0	0.949714726087292	0.00295391158120498	0.045374810552353	0.00195655177914983
0	1.59029358031878e-07	6.71376289501234e-10	1.14527526725242e-08	4.42156434156015e-12	1.71157908558245e-07	5842558	5.13460586953896e-05	0	0.929138240654304	0.00392255488020739	0.066913371219577	2.58332459119498e-05
0	3.98966331195597e-07	1.30191066861747e-09	3.04926191003357e-08	1.69238421654578e-09	4.32453245181096e-07	2312389	0.000129727586272388	0	0.922565238303447	0.00301052352624218	0.0705107880218739	0.00391345014843643
0	2.27862251763193e-07	1.0009189669552e-09	1.57446520977039e-08	3.562487026878e-10	2.4496407153054e-07	4082231	7.34865302167709e-05	0	0.930186416071163	0.0040859827349433	0.0642733115894548	0.00145428960443853
0	3.28295968131429e-08	1.98250617300437e-10	1.04306081170721e-08	4.3008819386594e-11	4.3501464366902e-08	22987732	1.30503544236715e-05	0	0.754677969832234	0.004557332038948	0.239776022919546	0.000988675209272201
0	1.3553200296718e-08	7.76853512061193e-11	1.04168261575341e-08	9.0524372382532e-11	2.41382361778407e-08	41428048	7.24144472763477e-06	0	0.561482628509537	0.00321835243610035	0.431548771036422	0.00375024801794071
0	9.04035325368974e-07	3.81185541262097e-09	2.90849386608027e-08	7.8401034973015e-10	9.37716129792128e-07	1066421	0.000281275405471737	0	0.964082089074633	0.00406504195834402	0.0310167840103703	0.000836084956653086
0	4.04337569817585e-06	1.50066041427411e-08	8.53882554864613e-08	1.95489043890005e-10	4.14396604684894e-06	241315	0.00124241994640473	0	0.975726068327809	0.00362131445409696	0.0206054428345016	4.71743835928999e-05
0	4.68013357737078e-08	2.3947123184137e-10	1.68002765229927e-08	4.62420074790637e-11	6.3887325536021e-08	15652557	1.91660146019457e-05	0	0.73256057255551	0.00374833708927682	0.262967284700631	0.000723805654581541
0	1.22136541597558e-06	4.09885379106014e-09	3.24210188766419e-08	1.6500340183301e-09	1.25953532266162e-06	793944	0.00037778945436584	0	0.969695247128621	0.0032542587074085	0.0257404602263402	0.00131003393762971
0	5.36092588237947e-09	1.61957533216633e-11	1.57799285998742e-09	1.84633835180958e-11	6.97357787920665e-09	143398413	2.09207117207733e-06	0	0.768748263121047	0.0023224453217845	0.226281671664208	0.00264761989296036
0	8.4132405699931e-07	3.10788151024434e-09	3.20431417111091e-08	1.82378101286411e-10	8.7665745832195e-07	1140696	0.000262962772001663	0	0.959695316583203	0.00354514922646444	0.0365514961481585	0.00020803804217386
0	1.05135424743735e-06	3.6022242233587e-09	2.95115200040872e-08	3.8182031434908e-11	1.08450617369623e-06	922079	0.000325299107285071	0	0.96943131624056	0.00332153408687526	0.0272119428361624	3.5206836402577e-05
0	8.8781070592434e-07	2.34110422259133e-09	2.24449409383268e-08	1.18623926613538e-09	9.13782990351394e-07	1094352	0.00027409745079332	0	0.97157718550105	0.00256199146549123	0.0245626600356127	0.00129816299784614
0	7.00131309481966e-06	3.33964812082498e-08	1.14178571850014e-07	1.45228793637036e-10	7.14903337667157e-06	139879	0.00214241941569726	0	0.979337027249875	0.00467146807808001	0.0159711902063007	2.03144657445496e-05
0	3.45622874573889e-08	1.00455870260522e-10	4.98646004340721e-09	5.58033028552162e-11	3.97050066739118e-08	25185741	1.19114313148483e-05	0	0.870476807654034	0.0025300554936445	0.125587689340034	0.00140544751228771
0	4.96506392756502e-08	1.72648788656294e-10	6.09736736956476e-09	5.60174616958219e-11	5.59766728955671e-08	17864584	1.67928613259427e-05	0	0.886988038182994	0.00308429886460734	0.108926934277432	0.00100072867496664
0	8.11166874526716e-07	3.20774794524146e-09	4.87083779700355e-08	7.23441561298694e-09	8.7031741605498e-07	1149006	0.000261061255996009	0	0.932035668323881	0.00368572188269161	0.0559662222902805	0.00831238750314739
0	9.72380664841764e-08	4.96752237717348e-10	1.29255159855141e-08	1.70236132394118e-10	1.10830570839802e-07	9022781	3.32486203351579e-05	0	0.87735780613029	0.0044820867920582	0.116624103688838	0.00153600338881393
0	1.85279288715676e-06	8.95719348424425e-09	8.367322187841e-08	2.71237621237921e-09	1.94813567873179e-06	513311	0.000584270520395447	0	0.951059470541035	0.00459782836587402	0.0429504078139364	0.00139229327915442
0	2.47542265471648e-05	1.89268664495462e-07	5.43019523916641e-07	5.2670826946512e-10	2.54870414438464e-05	39236	0.00761705197363771	0	0.971247549532333	0.00742607434105141	0.0213057103984797	2.06657281358283e-05
0	9.78893079766555e-07	3.62043717410277e-09	2.80540726281021e-08	2.85040919612405e-10	1.01085263048837e-06	989264	0.000303209964979234	0	0.968383570702708	0.00358156774282087	0.027752880867064	0.000281980687407118
0	3.14349896420581e-07	1.05792019723053e-09	1.48770854204853e-08	3.68203082525016e-10	3.30653105120821e-07	3024318	9.9191028178125e-05	0	0.95069391925328	0.00319948665488552	0.0449930310348944	0.00111356305693991
0	1.4714214388133e-07	4.84485176565438e-10	8.96315199406499e-09	4.80736809375335e-10	1.57070517861335e-07	6366567	4.71200488647572e-05	0	0.93679034031854	0.00308450741209849	0.0570645090887	0.00306064318066194
0	1.70973219511557e-06	8.9100190731432e-09	5.3663341067889e-08	1.39803193377584e-09	1.77370358719038e-06	563792	0.000531970001832249	0	0.963933437054079	0.00502339801164695	0.030254965629795	0.00078819930447927
0	6.33260113428065e-06	2.42686174840396e-08	1.39199814667456e-07	5.32981328485464e-09	6.501399379717e-06	153813	0.00194852530911116	0	0.974036628796723	0.00373282982118473	0.021410746600452	0.000819794781640786
0	1.53587851479518e-06	5.66932863028094e-09	3.56337572268281e-08	7.5345371069196e-10	1.57793505436298e-06	633740	0.00047326886274357	0	0.973347103575958	0.00359287830928484	0.0225825246281848	0.000477493486572001
0	3.50122334304813e-08	1.67743831237009e-10	6.68292112483347e-09	4.01436697775486e-10	4.22643350843272e-08	23660611	1.26792204011572e-05	0	0.828410842395218	0.00396892157187191	0.158121998405972	0.00949823762693832
0	1.83704801676292e-06	5.58722614868993e-09	3.70644893312139e-08	3.26049810687949e-10	1.88002578205352e-06	531908	0.000563849242029679	0	0.977139800049099	0.00297188804644323	0.0197148835324636	0.00017342837199382
0	9.17276906646519e-10	3.4627822799229e-12	1.30295530728039e-09	3.04407160578592e-12	2.22673906781262e-09	449087194	6.68021483352099e-07	0	0.4119373122364	0.00155509117793692	0.585140543009522	0.00136705357614091
0	1.02008359481625e-07	5.43920463301589e-10	1.63545424150912e-08	7.58607768319581e-10	1.19665430128338e-07	8356632	3.58989867978998e-05	0	0.852446352904296	0.00454534331860296	0.13666889758848	0.00633940618862103
0	3.36456268718291e-07	1.27911149884082e-09	2.72117908373225e-08	2.07942216555741e-10	3.6515511327101e-07	2738562	0.000109540553974607	0	0.921406428365089	0.00350292643414661	0.0745211825012197	0.000569462699544375
0	1.24562901520545e-08	7.41333800110167e-11	5.34944182128533e-09	2.05299200474387e-11	1.79003952733983e-08	55864688	5.37010420664785e-06	0	0.695866765052152	0.00414143815702137	0.298844899209299	0.00114689758152705
0	1.46978186274052e-06	7.93734220755052e-09	4.77840296302316e-08	8.06390326726704e-10	1.52630962490503e-06	655175	0.000457788419817362	0	0.962964420035007	0.00520034865667861	0.0313069044776578	0.000528326830656577
0	5.54925499753096e-09	2.32634209123856e-11	2.60514509388279e-09	1.31380629760821e-10	8.30904414208696e-09	120350787	2.49271013652574e-06	0	0.667857205069219	0.00279977101030812	0.313531261759366	0.0158117621611073
0	1.30222424263125e-06	6.87441000092206e-09	4.10984848538372e-08	1.69422924153636e-09	1.35189136672754e-06	739704	0.000405485452698806	0	0.96326100948738	0.00508503136428973	0.0304007303140949	0.00125322883423503
0	4.65565905779894e-07	1.65264954154545e-09	1.92294780788872e-08	8.40701108413248e-10	4.8728873450874e-07	2052171	0.000146175971209472	0	0.955421032356215	0.00339152010811734	0.0394621847727987	0.00172526276286851
0	3.57427908019695e-07	1.48259258450447e-09	2.53967686835629e-08	1.3612743616738e-09	3.85668543649437e-07	2592900	0.000115693892346225	0	0.926774853446665	0.00384421443987952	0.065851283703988	0.0035296484094673
0	3.28999601569111e-07	1.36652369997238e-09	2.30112108641997e-08	8.15529204044875e-10	3.54192865337328e-07	2823321	0.000106252233258997	0	0.928871340352316	0.00385813446205622	0.0649680248140633	0.00230250037156502
0	4.67160571225877e-07	2.05475485359853e-09	2.5185623995713e-08	7.60946505505043e-10	4.95161896580694e-07	2019542	0.000148537572963181	0	0.943450161354947	0.00414966270181025	0.0508634128951168	0.00153676304812569
0	4.78247437908878e-06	1.96569659771716e-08	8.70825011488992e-08	3.17635111466008e-09	4.89239019732951e-06	204399	0.00146664407433672	0	0.977533309117345	0.00401786553899591	0.017799582133991	0.000649243209667512
0	1.69981400926167e-07	5.74259269198424e-10	1.06231474858747e-08	5.21553632498131e-10	1.81700361313738e-07	5503566	5.45086277069506e-05	0	0.935503923586941	0.00316047400812188	0.058465197367065	0.00287040503787208
0	7.34267387866932e-07	3.2598917538354e-09	3.64518153988736e-08	4.49041445969035e-10	7.7442813646561e-07	1291275	0.000232301544729197	0	0.94814141337637	0.00420941802129391	0.0470693324305531	0.000579836171782707
0	4.35584042467043e-06	2.21804421384751e-08	9.05091951866503e-08	2.07687404504903e-09	4.4706069360406e-06	223683	0.00134028609202097	0	0.974328650894141	0.00496139393505241	0.020245393182969	0.000464561987837923
0	6.18576675836439e-09	2.13247871736812e-11	2.24085680645738e-09	2.44699694245664e-10	8.69264804624112e-09	115039743	2.60779101601827e-06	0	0.71160902011203	0.00245319804278772	0.257787591828979	0.0281501900162031
0	1.58734510366359e-07	7.52423648973421e-10	1.51884663661289e-08	2.87400271474254e-10	1.74962800652936e-07	5715501	5.24874672769293e-05	0	0.907247196398235	0.00430047785109455	0.0868096893136585	0.00164263643701243
0	1.56040017923269e-06	6.52486747353163e-09	3.59324092177827e-08	4.85581349881830e-10	1.60334303727388e-06	623697	0.000480887633237503	0	0.973216674758378	0.00406953928251416	0.022410930401318	0.00030285555778971
0	1.59393736284158e-06	4.68538081374568e-09	5.18380782834307e-08	7.10644456982382e-11	1.65053188638445e-06	605865	0.000495037403088316	0	0.965711341895462	0.00283870966225874	0.0314068929604164	4.30554818628239e-05
0	1.97679952138622e-06	9.95046694900478e-09	5.42968525966469e-08	4.41275115709389e-10	2.04148811604758e-06	489839	0.000612259552535188	0	0.968313019236869	0.00487412435604542	0.0265967027531702	0.000216153653915811
0	1.52346366946657e-06	4.83276504429219e-09	3.35479138605431e-08	2.86109664948955e-10	1.56213045803636e-06	640151	0.000468529709091836	0	0.97524740115599	0.00309370130991948	0.0214757440314644	0.000183153502626537
0	1.01240567491481e-07	5.28886393147647e-10	1.20188635244143e-08	1.0298906321076e-09	1.14818208041151e-07	8709420	3.44448711498968e-05	0	0.881746625545634	0.00460629374182616	0.104677330620826	0.00896975009171447
0	1.06512691565113e-06	5.02916526762382e-09	3.17118198451549e-08	1.2372794311042e-10	1.10199162870702e-06	907448	0.000330543029389396	0	0.966547193194977	0.00456370550974566	0.0287768246319282	0.000112276663349604
0	2.06537637920868e-07	7.59050699359085e-10	2.467439240478e-08	7.06059210222722e-10	2.3267714023523e-07	4297801	6.98007139946499e-05	0	0.887657625979348	0.00326224870475762	0.106045623475666	0.00303450184022769
0	1.08622522050395e-07	5.79492129241436e-10	1.44813341086485e-08	5.06514729245479e-11	1.23733999761209e-07	8081853	3.71195132599089e-05	0	0.877871258183056	0.00468337021643026	0.117036013840946	0.000409357759567287
0	1.69042046649441e-07	7.67320486488627e-10	1.52858599624399e-08	1.15546568266884e-09	1.86250692781038e-07	5369108	5.5873652046734e-05	0	0.907604928203793	0.00411982621396588	0.0820714260666423	0.00620381951559899
0	2.5069716128797e-06	1.10976356233179e-08	1.16330145254389e-07	1.29752394711803e-09	2.63569691770452e-06	379406	0.000790397588484981	0	0.95116080913547	0.00421051280546437	0.0441363893067427	0.000492288752322883
0	1.18243904346186e-06	4.74803105019428e-09	3.4007191944877e-08	1.97347976317475e-10	1.22139161443325e-06	818738	0.0003663505853162	0	0.968108041261227	0.00388739450483083	0.0278429879024976	0.000161576331444725
0	1.19393600132991e-06	4.5095520269919e-09	4.0809443273008e-08	1.84457558138815e-09	1.2410995722113e-06	805737	0.000372260796466684	0	0.961998560037085	0.00363351348107961	0.0328816834577557	0.00148624302408035
0	3.98723564453184e-06	1.51501711358083e-08	7.40501960577966e-08	1.3651479995314e-09	4.07780115972498e-06	245230	0.00122259486338383	0	0.97779060046193	0.00371527952011031	0.0181593444989826	0.000334775518976866
0	1.37045342784429e-06	6.17470968531135e-09	6.00798171276455e-08	8.89100485711181e-11	1.43679686470582e-06	695993	0.000430946484954342	0	0.953825458218054	0.00429755231027429	0.0418151087349057	6.18807367660301e-05
0	1.9671323751388e-07	7.52940754656806e-10	1.89209577306257e-08	2.30596948186419e-10	2.16617732947349e-07	4616427	6.49832154228092e-05	0	0.908112345362294	0.00347589619931909	0.0873472244085604	0.00106453402982695
0	9.41976900740428e-07	5.4260734831988e-09	9.0796813145947e-08	2.72276850307583e-09	1.04092255587265e-06	960686	0.000312228175916363	0	0.904944268356956	0.0052127542559109	0.0872272510896147	0.00261572629751808
0	1.15659479132362e-06	4.6731589015723e-09	3.92742703606064e-08	9.81036320356186e-10	1.20152325690616e-06	832277	0.000360392236734897	0	0.962607077870284	0.00388936200336677	0.0326870663009346	0.000816493825414823
0	1.86606159391087e-06	6.06373699852359e-09	3.27686624197503e-08	2.33825399430132e-09	1.90723224732345e-06	524320	0.000572006561670557	0	0.978413403259958	0.00317933854517889	0.0171812648751807	0.00122599331968236
0	1.2429345347554e-06	3.50781761226388e-09	2.63363886806053e-08	1.14104289610698e-09	1.27391978394438e-06	784979	0.000382103158607094	0	0.975677236840582	0.00275356239574425	0.0206735063012062	0.000895694462467662
0	2.31515489290966e-06	1.25497513141057e-08	5.88842089440301e-08	2.6762023788244e-10	2.38685647340568e-06	418961	0.0007158014883627	0	0.969959827373403	0.00525785754356613	0.0246701926153152	0.00011212246771612
0	4.3368689239577e-08	1.73426484394219e-10	7.03340682808271e-09	2.11616647762078e-10	5.07871391998161e-08	19690024	1.52360260673445e-05	0	0.853930540740797	0.00341477167500797	0.138487950668192	0.00416673691600342
0	6.27147684440575e-12	2.58747201212084e-14	1.29272520698508e-10	3.44413133443249e-12	1.39014003597468e-10	7193519891	4.17042059774886e-08	0	0.0451139934259111	0.000186130313864866	0.929924448998914	0.0247754272613095
0	6.88073650944052e-07	3.39683072895350e-09	3.37726778814096e-08	1.55865662515334e-10	7.2539902521693e-07	1378552	0.000217596109014173	0	0.948545044898956	0.00468270649789979	0.0465573797418736	0.000214868861270833
0	2.32698327978716e-08	8.38772918675972e-11	8.03442627446777e-09	3.9009818342875e-11	3.14271461825498e-08	31819625	9.42809956616664e-06	0	0.740437348739999	0.00266894395629759	0.255652429520596	0.00124127778310763
0	9.76550309778178e-09	3.39520069694821e-11	4.10152297243287e-09	1.60803734307969e-10	1.40617818114921e-08	71114743	4.21852568599501e-06	0	0.694471243310065	0.00241448825082285	0.291678752196316	0.0114355162427958
0	1.42572840840673e-09	7.06924307424787e-12	2.07322622970601e-09	7.37921461767341e-11	3.57981602736373e-09	279343964	1.07394423054519e-06	0	0.398268625401032	0.00197475038387764	0.579143233579182	0.0206133906359083
0	1.0365120197439e-06	3.87487838299082e-09	3.03903729617107e-08	3.43901594211487e-10	1.07112117268281e-06	933601	0.000321284900835384	0	0.967688853678218	0.00361759106421687	0.0283724883204323	0.000321066937132916
0	3.12451548210746e-07	1.07736227607455e-09	1.44005757396025e-08	1.48304102657122e-12	3.2793096926745e-07	3049422	9.83744678227927e-05	0	0.952796708736347	0.0032853325151974	0.0439134363301254	4.52241833055329e-06
0	1.05596017364634e-05	6.03748985057528e-08	2.09137328694795e-07	3.09708410797817e-09	1.08322110477719e-05	92317	0.00324440641698587	0	0.974833456428584	0.00557364495941678	0.0193069843056476	0.00028591430635163
0	3.75482844580721e-09	1.34853360932241e-11	1.9322207011788e-09	1.37554762665059e-10	5.83808924574429e-09	171288920	1.75142524738714e-06	0	0.643160508131032	0.00230988865116345	0.330967996521688	0.0235616066961173
0	2.52311272218737e-09	1.04171982876139e-11	1.56831928066846e-09	1.60495838588876e-11	4.11789878500234e-09	242842297	1.23536888030351e-06	0	0.612718489190827	0.00252973636106696	0.380854256636998	0.00389751781110823
0	1.83611839349475e-07	5.19852804079171e-10	1.758017538941e-08	8.66474973216047e-10	2.0257834251618e-07	4936362	6.07716622375021e-05	0	0.906374477492872	0.0025661815454811	0.0867821069668682	0.0042772339947783
0	1.36273353630776e-09	3.98637934788197e-12	8.91892608327279e-10	3.63479883850636e-11	2.29496051236798e-09	435737345	6.88487931777004e-07	0	0.59379389273311	0.00173701435227256	0.388630916968157	0.0158381759464607
0	8.69761113903082e-07	3.52372199368396e-09	7.70472015564488e-08	9.76430546095698e-11	9.50429680507824e-07	1052156	0.000285088394240018	0	0.915124108327888	0.00370750415938315	0.0810656518168517	0.000102735695877467
0	7.49285992526904e-08	2.26120135183005e-10	9.21223221974689e-09	9.56840257086439e-11	8.44626356333289e-08	11839555	2.53384707501469e-05	0	0.887121254159911	0.00267716172349443	0.109068727854282	0.0011328562623126
0	4.15966821332522e-06	1.20044286243764e-08	5.03491715674743e-08	2.68400937350999e-10	4.22229021445442e-06	236838	0.00126588782568537	0	0.985168712251275	0.00284310836410081	0.0119246117652242	6.35676194005248e-05
0	1.54314673920391e-06	5.3423821055113e-09	3.49295833619398e-08	1.16108261967152e-10	1.58353481293333e-06	631499	0.000474947996501274	0	0.974494988427439	0.00337370676152999	0.0220579826074278	7.33222036035155e-05
0	3.48366888121356e-07	1.44042360650556e-09	3.50065911122366e-08	1.53464806337309e-09	3.86348550903471e-07	2588336	0.000115897870999859	0	0.901690681398194	0.00372830078729983	0.0906088324399668	0.00397218537453896
0	9.28384193534484e-07	5.76249747303668e-09	5.2955206374004e-08	2.77643157126117e-09	9.89878328952786e-07	1010225	0.000296919556329933	0	0.93787707678846	0.00582141997101094	0.0534966821932818	0.00280482104724772
0	2.6411516093902e-07	8.87469186842751e-10	2.09641792938224e-08	4.1709357699446e-10	2.8638390299668e-07	3491816	8.59114926026194e-05	0	0.922241641989502	0.00309887943266504	0.0732030643987189	0.0014564141791143
0	4.31733970916119e-08	2.57412538586609e-10	1.11494520991923e-08	1.17540368375681e-11	5.45920157662284e-08	18317697	1.63774710725262e-05	0	0.790837203676215	0.00471520486968076	0.204232284569525	0.000215306884579985
0	1.0407867411484e-06	5.09245049928073e-09	3.62096964712081e-08	1.33023392364009e-10	1.08222191151126e-06	924025	0.000324614050598804	0	0.961712870602489	0.00470555109364718	0.0334586613762454	0.000122916927618153
0	1.2051445234138e-06	3.41269376254735e-09	2.44606504461815e-08	5.93181358335013e-10	1.23361104898087e-06	810628	0.000370015070502605	0	0.976924229407169	0.00276642606708711	0.0198284949428666	0.000480849582877084
0	1.68141378116141e-06	7.73157952239185e-09	8.4937104018279e-08	3.29552712900021e-11	1.77411541997337e-06	563661	0.000532093486154461	0	0.947747684413141	0.00435799127573554	0.0478757487038549	1.85756072682671e-05
0	1.37288852051294e-08	6.83019422137679e-11	5.24367811378304e-09	2.32694076266107e-10	1.92735593373923e-08	51884552	5.78205113777042e-06	0	0.712317064264005	0.00354381570202534	0.272065892033231	0.0120732280007389
0	2.50641873855608e-06	1.10681490237739e-08	5.63570112479109e-08	3.59177293128074e-09	2.57743567175905e-06	387983	0.000772932831425099	0	0.972446670936894	0.00429424840551697	0.0218655355264205	0.00139354513116885
0	8.27837411756786e-08	3.7441020477414e-10	1.11923900984574e-08	7.69262695221302e-10	9.51198041741314e-08	10513058	2.85355354611161e-05	0	0.870310256570022	0.00393619612682049	0.117666244118502	0.00808730318465594
0	2.17927286480736e-07	1.2173148647898e-09	1.86929239443674e-08	3.25660127689038e-10	2.38163185417582e-07	4198802	7.14464117066438e-05	0	0.915033472107094	0.00511126378602731	0.0784878817924452	0.00136738231443303
0	7.98076455075518e-06	3.40311364571548e-08	9.89235240203234e-08	2.0422372273003e-09	8.11576144845996e-06	123217	0.00243177674314032	0	0.983366083569349	0.00419321547007921	0.0121890625603707	0.000251638400200616
0	1.9053128920107e-08	7.32247781112902e-11	7.03646750709132e-09	8.79219875651064e-11	2.62507431928747e-08	38094160	7.87519207134935e-06	0	0.725812933375487	0.00278943638179226	0.268048316018772	0.00334931422394819
0	7.06178324910086e-06	2.35046979961863e-08	1.45960659725332e-07	1.10031006800984e-08	7.24225170750248e-06	138079	0.00217032481172819	0	0.975081167337133	0.00324549586861736	0.0201540440211609	0.00151929277308878
0	1.99465251681254e-07	1.0954762128013e-09	1.68126836625226e-08	5.32487549743826e-10	2.17905899106322e-07	4589137	6.53696401580195e-05	0	0.915373344637769	0.00502729029959296	0.0771557068049785	0.00244365825765925
0	1.09102286394173e-07	4.29776550948057e-10	9.67293261764969e-09	9.11727663522084e-11	1.19296168329123e-07	8382499	3.57882122047348e-05	0	0.914549795875871	0.00360260146631331	0.0810833470439999	0.000764255613815479
0	5.28989724959866e-06	2.95671290727334e-08	1.27095260888982e-07	5.01024091534538e-09	5.45156988047572e-06	183433	0.00163413876098628	0	0.970343839587185	0.00542359902211385	0.0233135158634142	0.000919045527287302
0	4.70471355419464e-07	3.21532956659128e-09	3.77977938669758e-08	1.35698040637745e-09	5.12841459259408e-07	1949920	0.000153840642553638	0	0.917381672103634	0.00626963656806242	0.0737026876133598	0.00264600371494352
0	2.47588541578848e-07	1.42933920571753e-09	2.15783381358327e-08	3.4427849235196e-10	2.7094049741275e-07	3690847	8.12788569211076e-05	0	0.913811497148291	0.00527547273060504	0.0796423507813981	0.00127067933970567
0	5.35140440880613e-07	2.62093739191703e-09	2.96716381129891e-08	1.66655725312434e-10	5.67599672110832e-07	1761805	0.000170265453165674	0	0.942813160709718	0.00461758087732872	0.0522756435052967	0.000293614907656063
0	1.53699890082379e-08	5.75085970066721e-11	4.6175586426083e-09	1.16290973074514e-10	2.01613472209274e-08	49599860	6.04838593765145e-06	0	0.762349303338416	0.00285241836155565	0.229030262313785	0.00576801598624345
0	2.61301803142792e-06	1.13636553095641e-08	7.97826501376343e-08	1.34932257596184e-09	2.70551365945108e-06	369616	0.000811325892826509	0	0.965812174815659	0.00420018404633359	0.0294889104917035	0.000498730646303814
0	9.67699023747707e-07	4.63654098481428e-09	7.62164288865127e-08	1.55855022761282e-09	1.05011054384665e-06	952281	0.000314983710770766	0	0.921521100248114	0.00441528847794464	0.0725794339778032	0.00148417729613848
0	6.2081097861298e-07	2.42427572082952e-09	2.41727480696866e-08	1.60587903994178e-10	6.47568590307491e-07	1544238	0.000194251770679554	0	0.958679880255148	0.00374365859789212	0.0373284752094114	0.000247985937548213
0	1.00377351831546e-07	3.46110537875736e-10	1.30078568599871e-08	4.54510833468158e-10	1.14185830062877e-07	8757654	3.42551642441569e-05	0	0.879070124342685	0.00303111636255697	0.113918310641735	0.00398044865302359
0	1.46644435506707e-06	4.46617063474716e-09	2.87964063990197e-08	2.12875030831552e-09	1.50183568240916e-06	665852	0.000450449560156052	0	0.976434620806645	0.00297380777874633	0.019174139179345	0.00141743223526338
0	6.58046826923717e-08	3.18032778248301e-10	1.0189454439255e-08	5.17462623342231e-11	7.63639161722092e-08	13095190	2.29089133131355e-05	0	0.861724830140648	0.00416469969312602	0.133432843023355	0.00067762714287111
0	7.92849450660164e-06	3.15045761129445e-08	1.77579111573173e-07	9.04626915713769e-09	8.1466244634449e-06	122750	0.00244101316439815	0	0.973224498340136	0.00386719386100466	0.0217978762087287	0.00111043159013032
0	3.42400218012968e-07	1.88580919202632e-09	2.42674302464342e-08	4.81703100623365e-10	3.69035160552052e-07	2709769	0.000110704440391518	0	0.927825461131563	0.00511010709441691	0.0657591276943144	0.00130530407970549
0	4.62961665507732e-07	1.46773278599942e-09	1.39133105531944e-08	9.78434382862691e-10	4.79321143229788e-07	2086284	0.000143786039228044	0	0.96586948447168	0.00306210732977366	0.0290271162658149	0.00204129193273168
0	8.60906309910212e-08	2.65708208160553e-10	1.35313309318698e-08	1.08283347605709e-09	1.00970503607109e-07	9903882	3.0290693845636e-05	0	0.852631490539185	0.0026315428631956	0.134012711123263	0.0107242554743567
0	2.56944018618936e-06	1.073338145251e-08	5.33475449068449e-08	6.63428667044582e-11	2.63358745541542e-06	379710	0.000789765248133234	0	0.975642628045576	0.00407557433888859	0.0202566065528399	2.5191062695882e-05
0	1.3174008346078e-06	5.21065638424585e-09	3.56398189236025e-08	2.05954386807524e-11	1.35827190535433e-06	736230	0.000407398838904949	0	0.969909507378151	0.00383623953621168	0.026239090113776	1.51629718612045e-05
0	1.43409460190591e-07	7.72427836746509e-10	1.7670536776892e-08	3.98760490742502e-10	1.62251185294972e-07	6163283	4.86741749070596e-05	0	0.883873112728718	0.00476069148796811	0.108908521960977	0.00245767382233639
0	4.26963575529036e-07	2.06035012246045e-09	2.5597306648021e-08	3.49185226106892e-10	4.54970417525624e-07	2197945	0.000136481841829239	0	0.938442498857608	0.00452853645664646	0.0562614747289132	0.00076748995683269
0	2.31029354632146e-07	7.87824112965625e-10	1.36460887221562e-08	1.45624931277555e-09	2.46919516780044e-07	4049903	7.40731206448908e-05	0	0.93564639055222	0.00319061094578206	0.0552653305826455	0.00589766791935195
0	9.53368858462464e-07	3.41431175616883e-09	3.28920673971036e-08	8.72495960472398e-10	9.90547733576208e-07	1009542	0.000297120318269117	0	0.962466346796316	0.00344689270434452	0.0332059387772786	0.000880821722061183
0	1.62119554358999e-06	9.86455581855293e-09	1.09384125584998e-07	6.49209879614928e-10	1.74109343487316e-06	574352	0.000522192095405161	0	0.93113644053692	0.00566572455042976	0.0628249601050085	0.000372874807641914
0	7.65999957306127e-07	3.32193072639193e-09	3.73512040254269e-08	1.08914795821549e-09	8.07762240016161e-07	1237988	0.000242299410622926	0	0.948298793083967	0.00411251054063317	0.0462403442189617	0.00134835215643863
0	2.83009667968211e-08	9.30163757609969e-11	4.76133849795024e-09	8.36299523185e-11	3.32389516228508e-08	30085185	9.97163592397765e-06	0	0.851439814285989	0.00279841484823038	0.143245748300827	0.00251602256495379
0	2.98469523776667e-06	8.03410104459368e-09	4.50196025099427e-08	2.78546113080978e-09	3.04053440245202e-06	328890	0.000911745814449416	0	0.981635082095991	0.00264233189998266	0.0148064769382767	0.000916109065749582
0	7.71673896575472e-07	2.52945049988372e-09	3.42110550907245e-08	4.97753512441749e-10	8.08912155678522e-07	1236228	0.000242644301965522	0	0.953965014814477	0.0031269779816351	0.0422926702863403	0.000615336917547282
0	3.64625189710856e-09	1.64791897587388e-11	2.80643618618681e-09	2.38358285355506e-11	6.49300310158967e-09	154011939	1.94789905316739e-06	0	0.561566326098914	0.00253799197396105	0.432224679747915	0.00367100217920964
0	2.38308457605842e-07	6.93995516027363e-10	1.14212337644829e-08	5.73629578700366e-10	2.50997316465053e-07	3984106	7.52963694878872e-05	0	0.949446236964142	0.00276495193574705	0.0455034098584602	0.00228540124165126
0	1.51260377373227e-07	8.73741298738197e-10	1.72884709703916e-08	1.96692887420148e-10	1.69619282529777e-07	5895556	5.08844944083764e-05	0	0.891764044259962	0.00515119086525326	0.101925150917654	0.00115961395713143
0	5.33605165821514e-07	1.54986089152361e-09	1.53605983103304e-08	9.12471826383738e-10	5.51428096849751e-07	1813473	0.000165414792133611	0	0.967678594670714	0.0028106309786857	0.0278560312724067	0.00165474307819386
0	1.42107576361419e-06	7.41686952300594e-09	5.0985750958958e-08	6.54535079753963e-10	1.48013291917591e-06	675615	0.000443941633122891	0	0.960100099932512	0.00501094829181653	0.0344467380587314	0.000442213716939954
0	1.75368774116193e-08	7.79633713650384e-11	4.52547455207908e-09	1.73149520726959e-11	2.21576302871362e-08	45131180	6.64726707000352e-06	0	0.791459970419335	0.0035185789434487	0.204240006419206	0.000781444218010457
0	1.39580037940106e-08	4.27485944400016e-11	2.8356414598549e-09	9.99668244298951e-11	1.69363606727354e-08	59044562	5.08089532746947e-06	0	0.824144222228366	0.00252407204038938	0.16742920835524	0.00590249737600502
0	1.00640230170958e-06	3.91661903023911e-09	3.34790353042305e-08	9.29360534610421e-10	1.04472731657866e-06	957188	0.000313369248276296	0	0.963315772201124	0.00374893904666483	0.0320457164017399	0.000889572350471269
0	9.56590889524225e-06	3.0346876704998e-08	1.42384683782396e-07	3.41663267586112e-09	9.7420570884055e-06	102648	0.00291836463342321	0	0.981918788653692	0.00311503786414014	0.0146154639097584	0.000350709572409242
0	5.22895955733353e-07	2.06734301553502e-09	1.90401313171787e-08	7.45948740532205e-10	5.44749378806599e-07	1835707	0.000163411505043176	0	0.959883528236194	0.00379503510415012	0.0349520936745088	0.00136934298514737
0	5.44339067429646e-07	1.41848083265201e-09	1.66372690746289e-08	5.37310723766157e-10	5.62932128060693e-07	1776413	0.000168865426577902	0	0.966971043747138	0.00251980791634454	0.0295546625344418	0.000954485802075638
0	2.71038484167654e-07	1.18316065763635e-09	1.75870174544227e-08	3.83872560085227e-10	2.90192534839799e-07	3445988	8.70539836732576e-05	0	0.933995370753702	0.00407715745785643	0.0606046515432646	0.00132282024517669
0	5.80682017464866e-07	2.3857617965303e-09	2.45808094462034e-08	5.16654007655277e-10	6.08165242715255e-07	1644290	0.00018243298538001	0	0.95480960877066	0.00392288415871757	0.0404179780752651	0.00084952899535756
0	2.40373941427042e-06	1.03022661374069e-08	4.29152810399763e-08	6.90822995743194e-10	2.45764778444355e-06	406893	0.00073702350596716	0	0.978065054514989	0.00419192131704889	0.0174619330367932	0.000281091131168582
0	1.07440794786742e-06	7.05961408776069e-09	6.26438238233409e-08	5.49055859930416e-10	1.14466044163845e-06	873622	0.000343339374566876	0	0.938625909295447	0.00616743082136712	0.0547269928658261	0.000479667017359755
0	2.8760673179671e-07	8.38112679823017e-10	1.34407496952173e-08	8.28838307222564e-10	3.02714432478973e-07	3303443	9.08102200084526e-05	0	0.950092565595424	0.00276865781707066	0.0444007561355731	0.00273802045193249
0	2.26217079084226e-06	9.82418280292258e-09	7.85422646304671e-08	3.85410921615588e-09	2.3543913474918e-06	424738	0.000706068851702102	0	0.960830404534152	0.00417270595790651	0.0333599020036071	0.00163698750433387
0	1.31448987305268e-07	5.29950265763919e-10	9.9895402226925e-09	7.43431318085844e-10	1.4271190911181e-07	7007124	4.28126592931788e-05	0	0.921079313726242	0.00371342706479191	0.0699979440038604	0.0052093152051059
0	4.24718783945781e-07	1.14475987891507e-09	2.5527281463755e-08	5.87751952608752e-10	4.5197857724106e-07	2212494	0.000135584411417922	0	0.939687864275169	0.00253277464145058	0.0564789632720585	0.0013003978113221
0	2.60482067292605e-06	9.64116138211791e-09	6.25617155131132e-08	1.88118597772444e-10	2.67721166841905e-06	373523	0.000802842125325554	0	0.972960301814405	0.00360119504029026	0.023368236531726	7.02666135784221e-05
0	2.16560772140376e-06	7.02757415288555e-09	6.33268265058246e-08	1.5098815226828e-09	2.23747200358515e-06	446933	0.000671017119256101	0	0.967881483180016	0.00314085456337559	0.0283028464286278	0.000674815827980634
0	1.47551308940283e-08	6.40529858786926e-11	6.93192256172106e-09	4.31294087784181e-11	2.17942358504065e-08	45883692	6.53824946217352e-06	0	0.677019877884506	0.00293898746064538	0.31806219815648	0.00197893649836838
0	3.15815564540185e-07	1.25891404276948e-09	1.55570998012399e-08	6.62525239198637e-10	3.33294103623393e-07	3000353	9.99832490944375e-05	0	0.947558210921853	0.00377718666211987	0.046676792754842	0.00198780966118519
0	1.38397132327236e-06	6.77860982692482e-09	6.92316387384517e-08	7.99678979706627e-10	1.46078125081745e-06	684565	0.000438138684545786	0	0.947418597067767	0.00464040034956058	0.0473935701869872	0.000547432395684932
0	4.1118017771132e-06	8.86817932714175e-09	6.53981389050679e-08	2.7191725636595e-09	4.18878726790907e-06	238733	0.00125584957236002	0	0.981621055004233	0.00211712334858402	0.0156126665601027	0.000649155087080093
0	5.19968078446375e-06	2.73582404981908e-08	1.39923968642435e-07	8.49175980900968e-09	5.37545475341339e-06	186031	0.00161134115394945	0	0.967300632781251	0.00508947461250947	0.0260301639695849	0.00157972863665487
0	5.79181349428566e-07	2.83744678061298e-09	2.44171659142807e-08	5.47667700489386e-11	6.06490728893508e-07	1648830	0.000181930722429668	0	0.95497148074338	0.00467846686756394	0.0402597513053955	9.03010836601839e-05
0	4.60978720664522e-07	1.48182682182982e-09	1.522370031574e-08	7.27491350069198e-11	4.77756996937099e-07	2093114	0.000143316862480702	0	0.964881150082275	0.00310163290402824	0.0318649447592378	0.000152272254458469
0	9.28703966376938e-07	2.89226812943338e-09	2.75403271144524e-08	5.36176960998846e-09	9.64498331230812e-07	1036808	0.000289307781328962	0	0.962888100793086	0.00299872797679443	0.0285540433017729	0.00555912792834615
0	2.99995695484993e-06	1.37322274187526e-08	8.86973426276872e-08	1.86189803676499e-09	3.10424842293313e-06	322139	0.000930842469456628	0	0.966403633384256	0.00442368829675602	0.0285728880370596	0.0005997902819278
0	4.52938612743747e-07	2.14105845117366e-09	2.57420368844578e-08	5.21679769358194e-10	4.81343387848736e-07	2077519	0.000144392625474055	0	0.940988542022071	0.00444808946216687	0.0534795689196157	0.00108379959614639
0	9.58297223035567e-08	3.57390793693115e-10	9.22761513200647e-09	1.14520009433970e-09	1.06559928323596e-07	9384391	3.19674692372818e-05	0	0.899303554451967	0.00335389483941663	0.0865955455974454	0.0107470051111709
0	1.74902592425525e-06	1.06058993572582e-08	6.91094234754783e-08	2.14652323316101e-09	1.83088777032115e-06	546183	0.000549116014501694	0	0.955288441272652	0.00579276323168505	0.0377464007328839	0.00117239476277921
0	2.67651617383404e-07	1.15420635764516e-09	1.50015392978684e-08	1.0679329029968e-10	2.83914156329217e-07	3522191	8.51706317565037e-05	0	0.942720225169203	0.00406533570769463	0.0528382927143412	0.000376146408761126
0	5.0694713444853e-07	1.63351893449648e-09	1.64070982018654e-08	4.81218320951421e-10	5.25468969905844e-07	1903062	0.000157628307739688	0	0.964751799786328	0.00310868772096891	0.031223724218778	0.000915788273925381
0	7.5074910643349e-09	3.12648831777661e-11	3.1834337987577e-09	1.82177711847316e-10	1.09043674581177e-08	91706374	3.27130489308214e-06	0	0.688484783108258	0.00286718906876998	0.291941170451644	0.0167068573713274
0	7.36127056897459e-07	3.59665799232516e-09	7.40061042440759e-08	3.56182088182773e-09	8.17291640015687e-07	1223553	0.000245157536190144	0	0.90069079488361	0.0044007032694671	0.090550423643946	0.00435807820297705
0	1.61619760719482e-08	3.58303958157205e-11	1.99158241141124e-09	2.18036604793125e-10	1.84074254839683e-08	54325902	5.52221244798368e-06	0	0.87801393443229	0.00194651858549836	0.108194511673877	0.0118450353083336
0	3.97149587346343e-07	2.17833589880783e-09	2.83395045675935e-08	1.01846314222782e-11	4.27677612444166e-07	2338210	0.000128295080656149	0	0.928619071446465	0.00509340642442959	0.0662637083237394	2.3813805366321e-05
0	3.44634950336758e-07	1.7156474002424e-09	2.37799485371902e-08	7.54530834111599e-10	3.70885077108302e-07	2696253	0.000111259353980375	0	0.929223017069843	0.00462581944148003	0.0641167574672902	0.0020344060213867
0	8.16110429323276e-09	2.91129457053767e-11	3.81716640344744e-09	5.22508822546761e-11	1.20596345246402e-08	82921253	3.61788383840267e-06	0	0.676728990132992	0.00241408192312073	0.316524219340827	0.00433270860306066
0	2.85968570073362e-06	9.09899927910351e-09	9.73616003866865e-08	3.2065860257004e-09	2.96935288642511e-06	336774	0.000890410537566666	0	0.963066974561073	0.00306430378170985	0.0327888277717988	0.00107989388541855
0	8.26272177192162e-08	2.6708223389137e-10	6.47480726410819e-09	4.46226733617585e-10	8.98153339508334e-08	11133956	2.69442383814544e-05	0	0.919967828260238	0.00297368191090372	0.0720902208931564	0.00496826893570153
0	3.61863861990357e-08	1.57459410077106e-10	6.33207072297707e-09	1.53064313617139e-10	4.2828980645707e-08	23348676	1.28486119341797e-05	0	0.844904213303121	0.0036764687765897	0.147845468827701	0.00357384909258823
0	3.50354685844124e-06	1.14149793688946e-08	5.11357895883026e-08	1.77689163692024e-09	3.56787451903536e-06	280279	0.0010697916296788	0	0.981970313067089	0.00319937803529618	0.0143322836370737	0.000498025260541018
0	2.25445010115226e-06	7.06469000610156e-09	8.0214479662698e-08	3.4968956446628e-09	2.34522616646572e-06	426398	0.00070332122856287	0	0.961293257506903	0.00301237045156634	0.034203302355091	0.00149106968643995
0	6.41907504979731e-06	2.55647878632655e-08	9.13763804328473e-08	5.62562261822663e-09	6.54164184071165e-06	152867	0.00196057452919274	0	0.981263604168674	0.00390800788024866	0.0139684168986706	0.000859971052407026
0	6.18115261701924e-07	3.05909525719233e-09	3.48418921998425e-08	8.1857432659747e-10	6.56834823485557e-07	1522453	0.000197031098596478	0	0.94105129569994	0.00465732806454894	0.0530451354801054	0.00124624075540579
0	1.36471153945123e-06	5.7744276941899e-09	4.36785626756021e-08	6.5372790802593e-10	1.41481825772905e-06	706805	0.000424355713218971	0	0.964584342897691	0.00408139184142176	0.0308722073927087	0.000462057868178234
0	2.01558209372332e-07	1.06146113352802e-09	2.34176353661745e-08	1.76975209640538e-10	2.26214281081675e-07	4420587	6.78619892684473e-05	0	0.891005680138997	0.00469228170941504	0.103519703770247	0.000782334381341031
0	1.70473051332617e-07	7.92193569950099e-10	1.33865702742928e-08	5.0235171445363e-10	1.85154166891314e-07	5400905	5.5544712540212e-05	0	0.920708694785603	0.00427856193166378	0.0722995895747287	0.00271315370800438
0	1.28074591161e-07	5.87347781126742e-10	2.68206032309665e-08	4.89131242943672e-11	1.55531455297388e-07	6429568	4.665835166906e-05	0	0.823464236968091	0.00377639224170885	0.172444880552834	0.000314490237366079
0	2.45405501892182e-07	8.67419282417266e-10	2.4942191246214e-08	4.14938807651714e-10	2.71630051228465e-07	3681478	8.14857062922947e-05	0	0.903454904132732	0.00319338482062019	0.091824123043129	0.00152758800351848
0	1.06159232888031e-07	4.38570902538541e-10	1.15833963020985e-08	1.44631680144784e-10	1.18325831772813e-07	8451240	3.54971216067757e-05	0	0.897177153099233	0.0037064679450604	0.0978940619182699	0.00122231703743675
0	1.04750558275901e-07	5.65720655519876e-10	1.25774754756249e-08	4.87767758572788e-10	1.18381522165618e-07	8447264	3.55138281146195e-05	0	0.88485564604713	0.00477879186861967	0.106245258935163	0.00412030314908766
0	7.73521019782574e-08	4.46529902843493e-10	1.09755818338454e-08	4.50365110893701e-11	8.88192502260357e-08	11258821	2.66454212427547e-05	0	0.870893435616766	0.00502740004793016	0.123572106338589	0.000507057996715317
0	3.39525240300115e-07	1.36734529097057e-09	1.71374613269228e-08	2.39346899248799e-10	3.58269393817257e-07	2791196	0.000107475061539519	0	0.947681398856239	0.0038165283291489	0.0478340087729183	0.000668064041693952
0	3.30045198283139e-07	1.5674373315889e-09	2.05478889295044e-08	4.80345946806404e-11	3.52208559138913e-07	2839227	0.000105657004250137	0	0.937073190640343	0.004450310166854	0.0583401180815715	0.000136381111231585
0	1.64502907004234e-06	5.44685691025999e-09	4.74784960796095e-08	1.82773451629756e-09	1.6997821575485e-06	588311	0.00050980508587295	0	0.967788173759198	0.00320444410248174	0.0279321063989076	0.00107527573941216
0	1.50181023258378e-06	6.84215351000941e-09	6.68743794176974e-08	2.73868275996422e-10	1.57580063378749e-06	634598	0.000472628838386058	0	0.953045836118326	0.00434201723447977	0.0424383503749219	0.000173796272272192
0	2.19457638390406e-07	7.05418361329211e-10	2.11762253236274e-08	2.90207873434391e-10	2.41629489948797e-07	4138568	7.24862284909866e-05	0	0.908240291517855	0.0029194216379743	0.0876392419158552	0.0012010449283152
0	7.47047345314269e-08	3.66451984638725e-10	8.03275867920404e-09	5.02402732523728e-11	8.3154185468522e-08	12025853	2.49459455134993e-05	0	0.898388146195074	0.00440689765132081	0.0966007740193046	0.000604182134300279
0	1.58657061733186e-07	4.85243245874743e-10	9.26616858334076e-09	1.80366870611103e-12	1.68410277231108e-07	5937880	5.05218111758188e-05	0	0.942086577741705	0.00288131611593305	0.0550213961742068	1.07099681549474e-05
0	3.39206184932611e-06	2.15850225731005e-08	1.57033853507271e-07	1.21831386169194e-09	3.57189903926817e-06	279963	0.00107099769771868	0	0.94965221917949	0.00604301026871211	0.0439636876017204	0.00034108295007732
0	9.53489928669252e-06	4.33755305568085e-08	2.21043456044893e-07	5.66271257331607e-09	9.80498098586754e-06	101989	0.00293718671851917	0	0.972454643250782	0.00442382607567807	0.0225439963997375	0.000577534273802065
0	2.44692745914619e-08	1.11310040118453e-10	9.45527298600241e-09	1.75324324422107e-10	3.42111819420048e-08	29230209	1.02633020654386e-05	0	0.715242011601425	0.00325361574198595	0.276379606002245	0.00512476665434473
0	4.17081394041136e-07	2.49460220941728e-09	2.90710325889968e-08	4.70834840231642e-11	4.48694112323573e-07	2228690	0.000134599204609898	0	0.929545056611664	0.00555969454669	0.0647903143601589	0.000104934481487491
0	1.60270989992218e-07	6.09011676973489e-10	1.38664915554671e-08	8.30631322729113e-13	1.74747323855982e-07	5722548	5.24228276084227e-05	0	0.917158480345633	0.00348509873304502	0.0793516675934633	4.75332785876412e-06
0	5.86726158357249e-07	1.83498410978697e-09	3.32503683233593e-08	2.17077412220616e-10	6.22028588202616e-07	1607643	0.000186591224190624	0	0.943246290419906	0.00294999963761996	0.0534547269273234	0.000348983015150273
0	3.99094915061482e-10	1.85856292981e-12	6.06985828637233e-10	2.9245450831282e-12	1.01086385171165e-09	989252903	3.03259105938203e-07	0	0.394805803358891	0.00183858877401045	0.600462493153207	0.00289311471389168
0	6.62523464890909e-07	3.73179703214016e-09	4.48839673791538e-08	8.7840943694667e-10	7.1201763873915e-07	1404460	0.000213582555673941	0	0.93048743295758	0.00524115812460555	0.0630377183613525	0.00123369055646173
0	7.92545865496812e-08	3.72103199113898e-10	1.25632037937948e-08	5.38767947713345e-10	9.27286614903032e-08	10784152	2.78182128203852e-05	0	0.85469352491375	0.00401281753811156	0.135483501992624	0.00581015555551489
0	4.37988758934581e-07	1.97188851651162e-09	3.78079627878259e-08	4.18899064684497e-11	4.77810500145387e-07	2092880	0.000143332911161531	0	0.916657877550432	0.00412692587524054	0.0791275260303443	8.76705439828208e-05
0	2.76554628654533e-08	1.05321576190594e-10	5.56532634923096e-09	2.11093098127865e-10	3.35372038890027e-08	29817632	1.00611107259896e-05	0	0.824620411319438	0.00314043998835368	0.165944852398858	0.00629429629334976
0	5.15919258932926e-08	2.80622063923164e-10	1.22142185055486e-08	2.53698685241211e-10	6.43404651480056e-08	15542318	1.93019538948791e-05	0	0.801858142843902	0.00436151748790805	0.189837273906113	0.00394306576207703
0	1.03503319328154e-06	4.39726826090522e-09	5.4343383725968e-08	4.79828796563994e-09	1.09857213323405e-06	910272	0.000329517518187994	0	0.942162250406386	0.00400271236442184	0.0494672876563764	0.00436774957281539
0	7.08183975198468e-06	2.6259438504875e-08	6.7238464348355e-08	1.27258716400263e-09	7.17661024200192e-06	139342	0.00215067477592845	0	0.986794532958948	0.00365903088218289	0.00936911189001658	0.000177324268852538
0	2.36970398428883e-07	8.4049200587713e-10	1.51938056768708e-08	1.64795854575756e-10	2.53169491966207e-07	3949923	7.59479730063628e-05	0	0.936014827807586	0.00331987870793421	0.0600143625476759	0.000650930936804003
0	1.08978514019983e-06	7.44724380442309e-09	5.7256159053974e-08	4.73031428979298e-10	1.15496157448721e-06	865830	0.000346428652169495	0	0.943568309347163	0.00644804465267996	0.0495740813536546	0.000409564646502909
0	1.25286575149916e-06	5.04933398811907e-09	5.85780886910996e-08	2.42341086970145e-09	1.31891658504808e-06	758198	0.000395596967337486	0	0.949920385945778	0.00382839524907105	0.0444137933779672	0.00183742542718356
0	2.38962314268085e-10	6.74346342337109e-13	4.86628988881427e-10	1.67645426955840e-11	7.43030192187434e-10	1345840331	2.22909034786056e-07	0	0.321605120196523	0.000907562504764277	0.654924919603634	0.0225623976950793
0	3.6274406473773e-09	1.21031742814815e-11	1.35716417154645e-09	1.05749526312581e-11	5.00728294583649e-09	199709106	1.50218375416511e-06	0	0.724432928319636	0.00241711411406164	0.271038043231593	0.00211191433470942
0	6.26193711491135e-08	3.23632950910412e-10	8.93468210748765e-09	3.26240274821194e-10	7.22039264823328e-08	13849662	2.16609441319182e-05	0	0.867257145142038	0.00448220708592074	0.123742330130396	0.00451831764164543
0	4.50103664674378e-08	2.11288918251298e-10	6.18213586262642e-09	1.1618337468387e-10	5.15199746229994e-08	19409947	1.54558733348464e-05	0	0.873648847787755	0.00410110679978819	0.119994932215409	0.00225511319704734
0	9.80029543600056e-08	4.82304769588741e-10	2.24046992749179e-08	7.64766898207221e-10	1.2165472530272e-07	8219985	3.64957538274702e-05	0	0.805582800965108	0.0039645379033868	0.184166288807666	0.00628637232383874
0	9.93704112055236e-08	5.09689161931742e-10	1.37439230993785e-08	4.55266851950924e-11	1.13669550152029e-07	8797431	3.410028554518e-05	0	0.874204314810952	0.00448395512474582	0.120911212202357	0.000400517861944577
0	1.31403243090766e-06	6.83047975056688e-09	4.61431680358582e-08	8.02971246854886e-10	1.36780904994094e-06	731096	0.00041025881643264	0	0.960684118126282	0.00499373779612131	0.0337350948495701	0.000587049228026057
0	4.55469725945283e-07	1.76953141987171e-09	3.24905106282604e-08	2.37219526004033e-09	4.92101963253455e-07	2032099	0.000147619728447013	0	0.925559660307014	0.00359586336167556	0.0660239402693184	0.00482053606199197
0	3.03148680037597e-07	1.3323390511094e-09	3.20246118714225e-08	1.61838511052842e-09	3.38124016070657e-07	2957495	0.000101432077403096	0	0.896560627548705	0.00394038573950624	0.0947126212553042	0.00478636545648455
0	6.98683403441391e-07	3.19054799075191e-09	2.74986476694104e-08	1.77095196738921e-09	7.31143551068943e-07	1367720	0.000219319091544601	0	0.955603591688535	0.00436377779177192	0.0376104632656706	0.0024221672540229
0	4.81530227156578e-07	1.94471351972184e-09	2.3826624037924e-08	1.58184307977404e-09	5.08883407793998e-07	1965087	0.000152653408445169	0	0.946248629413964	0.00382153060983487	0.04682138122996	0.00310845874624073
0	2.81876019337395e-07	1.29307626678979e-09	1.88803227032478e-08	1.92435973941772e-10	3.02241854281374e-07	3308609	9.06684593638962e-05	0	0.932617423247345	0.00427828326379308	0.0624675981694812	0.000636695319380295
0	6.88626354669091e-08	1.93269645097146e-10	6.32585862516888e-09	9.73246953511971e-11	7.54790884325263e-08	13248703	2.2643471021988e-05	0	0.912340581967522	0.0025605720618886	0.0838094200200074	0.00128942595058232
0	9.39352580844133e-07	6.96891350922699e-09	6.69047497825396e-08	2.1398120453419e-10	1.01344022534043e-06	986738	0.000303986008530766	0	0.926894904461274	0.00687649190842607	0.0660174602405041	0.000211143389796186
0	3.04777081916491e-06	1.5016105377098e-08	9.79088540490307e-08	5.40156178120848e-09	3.16609734037225e-06	315846	0.000949379759345392	0	0.962627010958095	0.00474278070532491	0.0309241452562287	0.0017060630803516
0	8.01312082070283e-06	3.90727126145443e-08	1.08939128697638e-07	4.12792769029827e-09	8.16526058970531e-06	122470	0.0024465903848423	0	0.981367432511058	0.00478523767677505	0.0133417822371753	0.000505547574991388
0	1.00953562022509e-06	5.5157599211589e-09	5.14691365111834e-08	2.60898043585834e-10	1.06678141470102e-06	937399	0.000319983389493128	0	0.946337840454436	0.0051704687062858	0.048247125232875	0.000244565606403028
0	1.97004318214442e-08	1.01096713659635e-10	9.67749520500912e-09	1.23444667340966e-10	2.96024684074539e-08	33780967	8.88070120341755e-06	0	0.66549963166192	0.00341514471928898	0.32691514342001	0.00417008019878107
0	2.71738550930842e-06	9.64239924632113e-09	7.81183610214015e-08	2.07857223173369e-09	2.80722484180787e-06	356224	0.000841814110147165	0	0.967997101207754	0.00343485106811443	0.0278276110477466	0.00074043667638502
0	1.00750370952088e-06	3.14514538109246e-09	4.7863391868998e-08	1.2326024982026e-09	1.05974484926918e-06	943623	0.000317873090892817	0	0.950704039954221	0.00296783266581707	0.0451650148637246	0.00116311251623693
0	1.50772990699623e-07	5.56723224934973e-10	9.83394789091554e-09	2.66002903353517e-10	1.61429664718827e-07	6194648	4.84277306659342e-05	0	0.93398565227918	0.00344870458539734	0.0609178486992711	0.0016477944361517
0	4.65111367881776e-10	2.51278902935339e-12	1.40203537436593e-09	3.68412132984611e-11	1.90650074457552e-09	524521169	5.71950057537407e-07	0	0.243960758580943	0.00131801104012307	0.73539723409764	0.0193239962812937
0	1.27292860749615e-07	6.04495998418663e-10	1.41572635945136e-08	7.54741681720171e-10	1.42809362024267e-07	7002342	4.284189391357e-05	0	0.891348150746477	0.0042328877452442	0.099134002097901	0.00528495941037759
0	3.63073109714514e-07	1.5436702561597e-09	3.8352491127833e-08	1.11894626985071e-09	4.04088217368358e-07	2474707	0.000121219142055984	0	0.898499619907366	0.00382013181728712	0.094911183942965	0.00276906433238242
0	1.44475494614658e-06	8.37513549291204e-09	6.57098609846596e-08	7.21812926105993e-11	1.51891212391676e-06	658366	0.000455570179636711	0	0.951177440351878	0.00551390390598463	0.0432611340379693	4.75217041684203e-05
0	1.61827736247369e-07	6.65178207842984e-10	1.74432214266878e-08	8.63115765641959e-11	1.80022447458464e-07	5554863	5.40052807719293e-05	0	0.898930875188257	0.00369497369485802	0.096894702149366	0.000479448967518955
0	3.25124343365048e-08	1.69501709681061e-10	1.45387428496462e-08	1.04032141405851e-10	4.73247110372379e-08	21130610	1.41973128644501e-05	0	0.687007561671578	0.0035816744775829	0.307212501270345	0.002198262580494
0	1.02883599978855e-07	3.58549851700753e-10	1.3523843005002e-08	1.99873736571926e-10	1.1696586657213e-07	8549503	3.50891463787306e-05	0	0.879603622783485	0.00306542294952044	0.115622133202956	0.00170882106403811
0	2.92800027735563e-08	1.38060377160167e-10	6.63487957673753e-09	2.53923975443866e-11	3.60783351249984e-08	27717465	1.08234421443143e-05	0	0.811567459310738	0.00382668370593702	0.183902044086848	0.000703812896476823
0	4.10590033048367e-08	2.32458311766564e-10	9.21593760268377e-09	1.69197742643916e-10	5.0676596961931e-08	19732975	1.5202863895003e-05	0	0.810216268777496	0.00458709395860165	0.18185786250815	0.00333877475575205
0	5.48798110158668e-06	2.79912723183875e-08	9.31157522697825e-08	9.43773238373355e-10	5.61003189941322e-06	178252	0.00168159881634067	0	0.978244188265791	0.00498950323639251	0.0165980789306246	0.000168229567192313
0	7.83412898107019e-06	1.59044213762501e-08	4.82811894740661e-08	6.86980781570951e-10	7.89900157270208e-06	126598	0.00236690428520725	0	0.99178724158556	0.00201347236481301	0.00611231546540256	8.69705842248553e-05
0	3.79318137464663e-07	1.07571002913882e-09	1.44847940740317e-08	3.71765144330031e-10	3.95250406712163e-07	2530042	0.00011856811569888	0	0.959690694868524	0.00272159120109949	0.0366471326228897	0.000940581307486837
0	2.30339729991766e-08	1.25613668577588e-10	6.91866446234665e-09	2.28103831668886e-10	3.03063549617697e-08	32996380	9.09186530861916e-06	0	0.760037722392978	0.00414479632196102	0.228290880611485	0.00752660067357591
0	2.26505336767054e-07	1.35285912247234e-09	3.77680687549504e-08	2.44675743629415e-10	2.65870940388106e-07	3761223	7.97581118631152e-05	0	0.85193717085595	0.00508840537629837	0.14205414363758	0.000920280130172362
0	5.96299300734226e-06	2.7281791694383e-08	1.53261666823058e-07	7.18832862436688e-10	6.14425529872214e-06	162754	0.00184158445103633	0	0.970498899774302	0.00444021128159452	0.0249438962692408	0.000116992674862678
0	1.48239459947406e-06	6.43196710095126e-09	4.78771541310329e-08	8.70535066916034e-10	1.53757425577296e-06	650375	0.000461166261501056	0	0.96411252588828	0.00418319120315773	0.0311381085832269	0.000566174325335853
0	1.28521758694847e-07	5.6733281617287e-10	2.0576753298209e-08	2.15923830797314e-10	1.49881768640026e-07	6671926	4.49635230891365e-05	0	0.857487604136298	0.00378520230526132	0.137286565837294	0.00144062772114668
0	4.68048798893664e-07	1.95855099607467e-09	2.36244185018607e-08	2.9303480093769e-10	4.93924803192537e-07	2024600	0.000148166499806868	0	0.947611449897594	0.00396528172591327	0.0478299902113878	0.00059327816510454
0	3.01841480145093e-07	2.10834385598169e-09	4.14003906203309e-08	6.03524944418225e-10	3.45953739565824e-07	2890560	0.000103780754222682	0	0.872490872692712	0.00609429416380262	0.119670308152439	0.0017445249910455
0	7.98197326176079e-07	3.77445193671825e-09	3.30290060838994e-08	1.3126054799458e-09	8.36313389676643e-07	1195724	0.000250862650508332	0	0.954423707702084	0.00451320280568224	0.0394935756040806	0.001569513888153
0	1.18251131452348e-07	4.82779409481615e-10	1.06446054323754e-08	3.2284928606692e-10	1.29701365580272e-07	7710019	3.89096551790535e-05	0	0.911718476696859	0.0037222384461544	0.082070110709725	0.00248917414726146
0	1.48727902041592e-06	9.7875606782705e-09	6.0726455082089e-08	4.73998044057541e-10	1.55826703422033e-06	641739	0.00046737122251661	0	0.954444256186209	0.00628105482778671	0.0389705061767369	0.000304182809267156
0	5.38228115877011e-06	2.85880598156665e-08	1.1408748730211e-07	5.34806912768727e-09	5.53030477501558e-06	180822	0.00165772048117963	0	0.973234094273756	0.00516934617144784	0.0206295117436432	0.000967047811152904
0	6.8876226984522e-07	2.81767499751505e-09	2.57869328295705e-08	4.2218753003797e-10	7.17789065202344e-07	1393167	0.000215313613528667	0	0.959560828153685	0.00392549167173611	0.0359255024626228	0.000588177711956305
0	1.05897181613102e-07	4.57718528073231e-10	1.27065023937983e-08	5.17694472110855e-10	1.19579097007085e-07	8362666	3.58730877739744e-05	0	0.885582716909363	0.00382774698529553	0.106260230356527	0.0043293057488148
0	9.18527806290673e-07	4.02010971020512e-09	4.7522761266806e-08	6.57948989778637e-10	9.70728626257463e-07	1030154	0.000291176329165643	0	0.946225115284748	0.00414133219260692	0.0489557637236111	0.000677788799033656
0	1.67106163577557e-07	6.80809922756971e-10	1.37118704656579e-08	4.23870391367132e-10	1.81922714357339e-07	5496840	5.45753299822094e-05	0	0.918555795343517	0.00374230301676184	0.0753719540415638	0.00232994759815726
0	7.16732656852792e-07	3.02785937438088e-09	2.69905013648264e-08	2.90930515981795e-10	7.47041948107981e-07	1338613	0.000224087556759511	0	0.959427591272548	0.00405313166422513	0.036129833717082	0.000389443346144925
0	3.46604026578999e-07	2.05588334920854e-09	2.65361754603574e-08	4.55988124359527e-10	3.75652073512925e-07	2662038	0.00011268929332009	0	0.922673002541204	0.0054728390821402	0.0706403007767355	0.00121385759992042
0	3.38928996658511e-07	9.86789015076452e-10	2.92968903649754e-08	4.36539874388373e-12	3.69217041437306e-07	2708434	0.000110758998633442	0	0.917966828776676	0.00267265295024041	0.0793486948785651	1.18233945185463e-05
0	1.33727767667256e-10	7.71014954122348e-13	5.93265692992671e-10	4.5880045566561e-11	7.73644521180611e-10	1292583315	2.32093319230131e-07	0	0.17285428127014	0.000996601065494201	0.766845336262868	0.0593037814014974
0	6.87381587418064e-07	2.51208643906912e-09	2.56491514871594e-08	1.99657339562271e-10	7.15742482683855e-07	1397151	0.000214699770372362	0	0.960375559713258	0.00350976293826995	0.0358357259876227	0.000278951360849234
0	3.38710537001575e-08	1.41309257346923e-10	5.52550438701614e-09	1.42055994503631e-11	3.9552072943971e-08	25283125	1.18655517293842e-05	0	0.856366080941925	0.00357273960196979	0.139702017511029	0.000359161945076472
0	3.90290850713331e-07	1.6444249912266e-09	2.07000707031622e-08	2.51435446972636e-09	4.15149700877446e-07	2408770	0.000124537180708817	0	0.940120756171631	0.003961041011835	0.0498617020785786	0.00605650073795575
0	5.37050706509781e-07	1.5328398464568e-09	2.45001367269289e-08	1.15188891180301e-09	5.6423557199497e-07	1772309	0.000169256393880657	0	0.951820007751247	0.00271666644667073	0.0434218222723952	0.00204150352968755
0	1.58575313265889e-07	5.30488334940255e-10	1.21750176562746e-08	1.03557375854325e-09	1.72316393015647e-07	5803278	5.1693586213597e-05	0	0.920256688819442	0.00307857149082784	0.0706550168745064	0.00600972281522404
0	5.13776486982075e-07	1.84711736628511e-09	1.75179567308947e-08	2.92058793094268e-11	5.33170766958564e-07	1875572	0.00015993848121798	0	0.963624637398778	0.00346440105263434	0.0328561838279781	5.47777206091581e-05
0	5.5450776163913e-08	2.07893628277834e-10	7.86059228369846e-09	8.07101091298764e-11	6.35999721850191e-08	15723277	1.90798102424061e-05	0	0.871867931051931	0.00326876916978909	0.123594272350169	0.00126902742811085
0	5.45573765121378e-07	2.70948644492655e-09	2.8218797279418e-08	2.43191531935141e-10	5.76745240377658e-07	1733868	0.000173008654279383	0	0.945952782833772	0.00469789129625475	0.0489276639039796	0.00042166196599368
0	5.71648924896249e-07	2.98207156479408e-09	3.11240398717168e-08	9.40611133308356e-10	6.06695647466068e-07	1648273	0.000181992186882085	0	0.942233436623131	0.00491526777429348	0.0513009117532156	0.00155038384935993
0	1.24852455953771e-09	4.79051165932312e-12	1.52488380578849e-09	3.11220285849099e-11	2.80932090557044e-09	355957911	8.42795915501071e-07	0	0.444422193656157	0.00170522052138091	0.542794453550994	0.0110781322714681
0	1.64825961210219e-10	3.97891714824395e-13	2.45734239054139e-10	1.49909274337072e-11	4.2594901941289e-10	2347698796	1.27784708592316e-07	0	0.386961710669996	0.000934129899800761	0.576909977144328	0.0351941822858757
0	9.23279449984069e-06	3.70190025682574e-08	1.2035426947564e-07	1.67281758425615e-09	9.39184058946885e-06	106475	0.00281359979584062	0	0.983065503708986	0.00394161317109313	0.0128147691955712	0.000178113924349599
0	8.82750915398367e-08	3.95692173335134e-10	1.02017561468158e-08	3.00967849327208e-11	9.89026366449203e-08	10110954	2.96703522882913e-05	0	0.892545381340655	0.00400082532436163	0.1031494861299	0.000304307205082652
0	2.93427143903977e-07	1.30823311332365e-09	1.57944502266517e-08	5.50665730696208e-10	3.11080492974649e-07	3214602	9.33198078176822e-05	0	0.943251507345045	0.00420544888820869	0.0507728725630471	0.00177017120369899
0	2.17834142435688e-07	1.07163124008316e-09	2.63273484356118e-08	2.80597269670418e-11	2.4526118183835e-07	4077286	7.35756567423751e-05	0	0.888172114326926	0.0043693471264012	0.107344131012807	0.000114407533865411
0	2.89042961528252e-06	9.09442920386988e-09	7.45395908215886e-08	1.03218671393547e-09	2.97509582202192e-06	336124	0.000892131887807568	0	0.971541687460052	0.00305685253448045	0.0250545176628733	0.000346942342594526
0	2.0090327327372e-06	1.05881984797575e-08	6.15675487640856e-08	1.06480377726064e-09	2.0822532837583e-06	480249	0.000624481565676294	0	0.964835905606572	0.00508497144048042	0.0295677520330097	0.000511370919938594
0	1.41474656459624e-07	5.61035903783574e-10	1.12525775807166e-08	7.21674533620198e-11	1.53360437397487e-07	6520587	4.60070763733667e-05	0	0.922497737098544	0.00365828314853756	0.0733734056297173	0.000470574123200841
0	2.69822178696226e-07	1.43578976403412e-09	1.95786636609593e-08	6.60025673170248e-10	2.9149665779439e-07	3430571	8.74451865428005e-05	0	0.925644159140061	0.0049255788210336	0.0671659970618575	0.00226426497704754
0	2.85367206416077e-06	1.4134339697959e-08	1.21399867732067e-07	3.21069899560811e-09	2.9924169705864e-06	334178	0.000897323598523792	0	0.953634500876913	0.00472338575702877	0.0405691683095478	0.00107294505651027
0	1.80311304414187e-06	7.54614274332056e-09	3.76731432468326e-08	1.30895013135116e-09	1.84964128026338e-06	540645	0.000554738972659674	0	0.974844724424144	0.00407978715864627	0.020367810585125	0.000707677832084702
0	3.47416829170867e-09	1.03026726994074e-11	1.24343761432526e-09	1.77839666314912e-10	4.90574824504825e-09	203842503	1.47172340081436e-06	0	0.708183159463068	0.00210012258778397	0.253465435284078	0.0362512826650695
0	2.57501409600513e-08	1.10478738456711e-10	8.12295730538304e-09	2.4310793443201e-10	3.42266849383231e-08	29216969	1.02679529334626e-05	0	0.752341075580454	0.00322785389983854	0.237328193484724	0.00710287703498288
0	8.59851892413223e-10	3.81495063715802e-12	1.12179215863821e-09	2.78049493378359e-11	2.01326395102642e-09	496705859	6.03979019464518e-07	0	0.427093472753458	0.00189490833291533	0.557200737670926	0.0138108812427005
0	3.82748481590371e-06	1.66659636412222e-08	7.28660434729702e-08	4.5944025706256e-10	3.91747626327497e-06	255266	0.00117455485082607	0	0.977028208641647	0.00425426027400857	0.0186002514312761	0.000117279653068905
0	2.46944082712496e-07	1.2056004883045e-09	2.05029476149853e-08	9.89598902054461e-11	2.68751590705991e-07	3720908	8.06222379107213e-05	0	0.918856264492394	0.00448592875352838	0.0762895860862647	0.000368220667812553
0	9.17190528536212e-08	3.52806909572641e-10	1.10368185635321e-08	8.29900321089404e-11	1.03191668358835e-07	9690705	3.09570229097833e-05	0	0.888822269397572	0.00341894762613784	0.10695455107047	0.000804231905819702
0	8.10709542914856e-07	2.75080203967632e-09	4.13760526153215e-08	2.34983974683826e-09	8.57186237316692e-07	1166608	0.000257122919648078	0	0.945779933953063	0.00320910663275152	0.0482696184493626	0.00274134096482244
0	6.44119681650904e-07	3.56164650887711e-09	4.54074827845372e-08	3.38469687022262e-09	6.96473507814541e-07	1435805	0.00020892029823294	0	0.924830125516306	0.00511382912474758	0.0651962813733159	0.00485976398563017
0	1.48789791833641e-06	6.96773996425104e-09	6.81078944603243e-08	2.81367696701743e-09	1.56578722972801e-06	638656	0.000469626227749154	0	0.95025549454435	0.00444999156460192	0.0434975411519708	0.00179697273907783
0	3.02160155410545e-07	1.50263767673393e-09	2.10024067423477e-08	1.13280037308716e-09	3.25798000202714e-07	3069387	9.7734639656899e-05	0	0.927446317112256	0.00461217587523244	0.0644645047829632	0.00347700222954812
0	1.57108716421046e-06	5.4050526052606e-09	3.34831225782392e-08	8.66439225890439e-10	1.61084177861985e-06	620793	0.00048313617492235	0	0.975320596388149	0.00335542116985045	0.0207861026592737	0.000537879782726267
0	1.77081835767631e-08	9.4105812778425e-11	4.89737117063507e-09	1.16728636101013e-11	2.27113334237867e-08	44030880	6.81337687025163e-06	0	0.779706908719699	0.00414356176374318	0.215635563057949	0.000513966458608535
0	2.0860384231662e-08	9.80399508085279e-11	9.1776420143759e-09	6.32602136138928e-11	3.01993264104604e-08	33113321	9.05975701226414e-06	0	0.690756606559161	0.00324642839631579	0.303902209262422	0.00209475578210185
0	9.63348823691883e-06	3.50929104205826e-08	1.39426915401066e-07	3.69643787693797e-10	9.80837770652818e-06	101954	0.00293820275109979	0	0.982169378582052	0.00357785063652532	0.0142150842445909	3.76865368314449e-05
0	5.85505732367348e-07	2.53575883007524e-09	2.95388300496535e-08	1.85166655327977e-10	6.17765487902405e-07	1618737	0.000185312531126636	0	0.947779932406724	0.00410472724639457	0.0478156041865519	0.000299736160329549
0	6.3669745444064e-06	2.52920986235541e-08	1.4005613367586e-07	8.7887958602857e-10	6.53320165629184e-06	153064	0.00195804741845629	0	0.974556561907842	0.00387131761028627	0.0214375953849486	0.000134525096922756
0	5.32611098893897e-09	2.05906614276457e-11	2.88205073663182e-09	3.67755107320159e-11	8.26552789773045e-09	120984408	2.47965531163796e-06	0	0.644376385251983	0.00249114898436184	0.348683202366684	0.00444926339697114
0	7.52564244886838e-06	2.64743429991947e-08	1.43505867130013e-07	4.95396095421468e-09	7.70057661995181e-06	129860	0.00230751546438335	0	0.977282977662974	0.00343796890879586	0.0186357300514609	0.000643323376768853
0	1.63333636544998e-06	6.59826752670935e-09	4.21763658739005e-08	1.5967705755324e-09	1.68370776942613e-06	593927	0.000504985208091724	0	0.970083048322981	0.00391889117964829	0.0250496948697195	0.000948365627650838
0	2.18210847971074e-07	9.00427758722042e-10	1.54400507903545e-08	3.77473583834948e-11	2.34589073878534e-07	4262773	7.03742540123509e-05	0	0.930183338734947	0.00383831925261901	0.065817433587504	0.000160908424929627
0	1.61848731339217e-08	1.02486341817352e-10	6.16369487935139e-09	4.38371441062381e-10	2.28894257961528e-08	43688296	6.86680423434005e-06	0	0.707089521513554	0.00447745359495116	0.269281323797444	0.0191517010940511
0	4.00514895365637e-08	1.66694198641222e-10	9.7014254195766e-09	3.44800950406207e-10	5.02644101051877e-08	19894792	1.5079209707114e-05	0	0.796816066332986	0.00331634646248474	0.193007843905351	0.0068597432991782
0	5.82769875825176e-08	2.07213225838882e-10	1.00679253195602e-08	5.28323789950041e-12	6.85574093658162e-08	14586315	2.05670120363433e-05	0	0.850046524826468	0.00302247747917677	0.146853934719713	7.70629746423107e-05
0	4.72925975927849e-08	2.2276829650328e-10	1.00374355338448e-08	9.86302813643695e-10	5.85391042367767e-08	17082598	1.75615775783733e-05	0	0.807880445206297	0.00380546131355608	0.171465478754949	0.0168486147251987
0	2.35840553372502e-07	1.46617458038557e-09	3.04569521576227e-08	6.45561128372911e-11	2.67828236223347e-07	3733736	8.034525378664e-05	0	0.88056642831277	0.00547430921048554	0.113718226976726	0.000241035500018962
0	1.05930573343002e-07	3.86764113143776e-10	9.3866877979417e-09	1.43268830698151e-10	1.15847294084785e-07	8632053	3.47535863155501e-05	0	0.914398339468112	0.00333856838175879	0.0810263879885865	0.00123670416154301
0	1.84850621305951e-06	5.30261424938599e-09	2.90277801211504e-08	7.40208960160332e-10	1.88357681639021e-06	530905	0.000564913953100099	0	0.981380847849939	0.00281518343358474	0.0154109882159098	0.000392980500566422
0	4.23580017210226e-06	1.41260565653218e-08	7.5967537653794e-08	7.23525484258361e-10	4.32661729180563e-06	231127	0.00129714597342367	0	0.979009671163803	0.00326491936138558	0.0175581828782666	0.000167226596544297
0	2.92670556901423e-07	1.19471872049038e-09	2.96899839288707e-08	1.24362125821077e-09	3.24798880808995e-07	3078828	9.74349329739832e-05	0	0.901082405741214	0.00367833385852384	0.0914103640225612	0.00382889637770061
0	3.8200668544655e-07	1.97243501014009e-09	7.4468497233578e-08	3.09838019791658e-09	4.61545997888184e-07	2166631	0.000138454245635855	0	0.82766763701653	0.00427353940704723	0.161345776096663	0.00671304747975997
0	3.21011635758144e-07	9.87605038022851e-10	1.30822893704824e-08	4.84161315550524e-10	3.355656914822e-07	2980042	0.000100664657304073	0	0.956628296356013	0.00294310492130641	0.038985777457456	0.00144282126522522
0	4.63125835511886e-08	1.11742325816217e-10	6.94935014430228e-09	5.42509024672113e-11	5.34279269237743e-08	18716803	1.60282500607511e-05	0	0.866823517544726	0.00209145913476373	0.130069619849127	0.00101540347138325
0	1.64121856064088e-07	5.41991052355223e-10	1.1097884828038e-08	5.3455126947032e-10	1.76296283213951e-07	5672269	5.28874910386001e-05	0	0.930943370285982	0.00307431922258661	0.0629501917211139	0.003032118770318
0	3.43536279436727e-07	1.38999572154293e-09	1.87281879087049e-08	3.30598229121597e-10	3.63985061296096e-07	2747366	0.000109189576659841	0	0.943819722198064	0.00381882629081909	0.0514531773419949	0.000908274169122179
0	1.09026710500153e-06	4.38613675147147e-09	6.94092637420063e-08	6.67309260547739e-10	1.16472981475555e-06	858568	0.000349358108146847	0	0.936068684075325	0.00376579760894332	0.0595925877939112	0.000572930521820453
0	2.44530216750215e-06	1.6838741765708e-08	1.17604092802638e-07	6.73083797753342e-10	2.58041808586825e-06	387534	0.000773826865990035	0	0.947637974208108	0.00652558663184309	0.0455755962364008	0.000260842923648501
0	8.20048537092735e-08	3.19412548757904e-10	9.83925432241727e-09	1.09938140517724e-09	9.32629019856259e-08	10722377	2.7978480493962e-05	0	0.879286961517801	0.00342486178273901	0.105500194749824	0.0117879819496361
0	2.20349535758515e-06	7.80522101698799e-09	4.26797730214808e-08	8.70863700297108e-11	2.25406743799365e-06	443642	0.000675992407651038	0	0.977564078360711	0.00346272737249399	0.0189345590562589	3.86352105362148e-05
0	1.52862644319349e-07	9.54680890464862e-10	1.62196338579923e-08	1.72892751512064e-10	1.70209851819318e-07	5875101	5.10616561838484e-05	0	0.898083411068451	0.00560884625807841	0.0952919803679159	0.0010157623055544
0	4.01562495525179e-06	1.58122928110414e-08	9.89046225083582e-08	5.58125763904417e-09	4.13592312821023e-06	241784	0.00124001005572472	0	0.970913827643963	0.00382315926115484	0.0239135543486656	0.00134945874621693
0	5.21295956599677e-09	1.66956116203233e-11	1.80378229824879e-09	1.73604748413752e-11	7.05079795070726e-09	141827919	2.11523715920592e-06	0	0.73934320660456	0.00236790385103129	0.255826689526376	0.00246220001803254
0	1.59659507846059e-06	4.6521019192215e-09	3.04256501470549e-08	1.59471281115767e-09	1.63326754333802e-06	612270	0.000489860642214346	0	0.977546566068114	0.00284834039480983	0.0186286994259813	0.000976394111094895
0	2.35206870952342e-06	1.051466152571e-08	5.11575068818512e-08	5.18666435996016e-10	2.41425954436698e-06	414206	0.000724016511076897	0	0.974240203382995	0.00435523245636252	0.0211897295803235	0.00021483458031933
0	1.56528180640838e-06	5.06735364830013e-09	3.38750253223314e-08	6.72887819965883e-10	1.60489707319897e-06	623093	0.000481353620479075	0	0.975316007828693	0.00315743216990208	0.0211072883663559	0.000419271635049246
0	1.41807644895853e-06	1.03462286807527e-08	6.5747489878991e-08	3.35512041100224e-10	1.49450567955938e-06	669118	0.000448251544137079	0	0.948859859386163	0.00692284333359182	0.0439928002805417	0.000224496999703034
0	2.04495633805423e-06	9.64245874068785e-09	9.31533932000415e-08	5.22293655341344e-09	2.15297512654837e-06	464474	0.00064568468911963	0	0.949828129845923	0.00447866704161442	0.0432672872302914	0.00242591588217129
0	8.1143620039784e-07	3.6999192062209e-09	6.04183021124396e-08	1.56492095356293e-09	8.77119342670063e-07	1140096	0.000263101300990276	0	0.925114931256361	0.004218262015472	0.0688826470620503	0.00178415966611694
0	1.48953065094266e-06	7.84174910426825e-09	5.39208220406866e-08	3.84031577154205e-10	1.55167725366477e-06	644464	0.000465395207297381	0	0.959948757014173	0.00505372433974109	0.034750024151824	0.000247494494262383
0	3.78508786474998e-06	1.77119467174353e-08	1.56303155938436e-07	3.81452860960425e-09	3.96291749601546e-06	252339	0.00118817116953707	0	0.955126587559727	0.00446942100996144	0.039441435784518	0.000962555645793684
0	9.49502194795128e-08	3.49071138162143e-10	9.37884201548812e-09	9.78652768339616e-12	1.04687919160846e-07	9552201	3.14058841974774e-05	0	0.906983539653966	0.00333439752132065	0.0895885799494985	9.34828752146632e-05
0	3.42576295087395e-06	1.32834842004653e-08	6.65570498957988e-08	7.50837955301083e-10	3.50635432292551e-06	285197	0.00105135507962417	0	0.977015622316137	0.00378840327505244	0.0189818380477496	0.000214136361060802
0	2.53799120105471e-07	1.18917363753883e-09	1.93973387161383e-08	1.849416842189e-10	2.74570574143367e-07	3642051	8.23677911461207e-05	0	0.924349307631742	0.00433103088795636	0.0706460944573396	0.000673567022962675
0	1.34288859065543e-06	5.81695485492634e-09	6.09817445642868e-08	4.1815086564202e-10	1.41010544094028e-06	709167	0.000422942465161058	0	0.952332039623907	0.004125191411961	0.0432462302419195	0.000296538722212992
0	4.5753196982649e-10	2.41181572457493e-12	8.08091551826664e-10	4.0414361339604e-12	1.27207677351169e-09	786116075	3.81622961787009e-07	0	0.359673236202112	0.00189596711047312	0.63525375877735	0.00317703791006546
0	1.32637868482924e-06	4.6332274481684e-09	3.47197489279126e-08	1.15386846121947e-09	1.36688552966654e-06	731590	0.000409981873606635	0	0.970365591003672	0.00338962359876523	0.0254006265882284	0.000844158809334214
0	1.88495723697664e-07	7.43492878011151e-10	1.30266692122438e-08	2.29025212296497e-10	2.02494911000215e-07	4938396	6.07466342941176e-05	0	0.930866473466404	0.00367166203999251	0.0643308473674676	0.00113101712613535
0	5.22545024330424e-08	2.32308945783696e-10	1.44778676969864e-08	1.2597173120937e-10	6.70906508070219e-08	14905206	2.01269933600701e-05	0	0.778864145815878	0.00346261279312827	0.215795606732602	0.00187763465839246
0	2.14091357309866e-07	1.03195481452733e-09	1.78338037187803e-08	9.15574637381005e-10	2.33872690480555e-07	4275831	7.01593540428647e-05	0	0.915418370866463	0.00441246394526396	0.076254323162469	0.00391484202580348
0	4.28961846448978e-07	1.27390610777893e-09	3.34544104980845e-08	6.37908378082378e-11	4.6375395389265e-07	2156316	0.000139116540829209	0	0.924977227360254	0.00274694392810248	0.0721382755171691	0.000137553194474767
0	1.55959783232903e-06	3.72453566560515e-09	3.37596777688097e-08	2.44346839522977e-09	1.59952551415867e-06	625185	0.000479742924559212	0	0.97503779622381	0.00232852532368901	0.0211060576839668	0.00152762076853459
0	1.14190499544946e-06	4.70719677163689e-09	6.88446718021766e-08	7.33730531732979e-10	1.21619059455501e-06	822240	0.00036479084786456	0	0.938919442858603	0.00387044332747796	0.0566068115560177	0.000603302257900985
0	4.51814670215925e-06	1.49086292954165e-08	9.69384526765051e-08	7.4968608878506e-09	4.63749064501902e-06	215634	0.00139028307926248	0	0.974265405152255	0.00321480525495601	0.0209032125553986	0.00161657703739041
0	4.71822310311804e-07	1.35154842149351e-09	1.50522498681203e-08	5.78850311628932e-10	4.88804958913047e-07	2045806	0.000146630772189793	0	0.965256799687534	0.002765005544336	0.0307939794669675	0.00118421530116249
0	2.19376524951589e-07	1.04150465480304e-09	2.40429298770833e-08	7.50026111946869e-10	2.45210985595422e-07	4078121	7.3560598991107e-05	0	0.894643950877234	0.00424738170793637	0.0980499703906092	0.0030586970242204
0	7.90921428637944e-08	3.65072053842451e-10	1.14787114510589e-08	2.41580217473141e-10	9.11775065861689e-08	10967617	2.73528791087108e-05	0	0.867452355576833	0.00400397057905322	0.125894114467923	0.00264955937619144
0	3.73277206093956e-08	2.05648177636005e-10	7.88771211845584e-09	1.68281734213853e-10	4.55893626397013e-08	21934941	1.36767155630713e-05	0	0.818781365828723	0.00451088073464131	0.173016503450453	0.00369124998618221
0	3.93510135154767e-07	1.45743095115435e-09	1.75856943512236e-08	8.22853224655335e-10	4.13376113681801e-07	2419104	0.000124005170457409	0	0.95194212275573	0.00352567771314484	0.0425416316259636	0.00199056790516138
0	3.55638572370285e-08	2.02200554138089e-10	8.43986173528476e-09	1.24828518717891e-10	4.43307480451693e-08	22557706	1.32991362767898e-05	0	0.802239050890637	0.00456118073920303	0.190383923291465	0.00281584507869575
0	5.28946636500379e-08	1.93244523334621e-10	1.20790351399979e-08	2.01273862169928e-09	6.71796819350697e-08	14885453	2.01537021581322e-05	0	0.787361031288619	0.00287653227535961	0.179801910221494	0.0299605262145275
0	4.05808307508857e-07	1.42793301028545e-09	3.14855974708076e-08	1.04881794610651e-09	4.39770655936057e-07	2273913	0.000131922523232797	0	0.922772590738438	0.00324699474831053	0.0715954942555004	0.00238492025775136
0	6.51996397712753e-07	2.5365424041466e-09	2.28164364501265e-08	3.7546608057149e-10	6.77724842647598e-07	1475525	0.000203296854101698	0	0.962037034330431	0.00374273192382524	0.0336662241286477	0.000554009617095775
0	1.29338998827503e-08	6.20539697764507e-11	4.49114246097821e-09	2.45786157798906e-10	1.77328824713039e-08	56392411	5.319850647445e-06	0	0.72937380054712	0.00349937297993539	0.253266352396232	0.013860474076713
0	1.47523342605265e-06	6.81257503029236e-09	4.23731720076782e-08	1.11198338700123e-10	1.52453037142932e-06	655940	0.000457254887156422	0	0.967664176260095	0.00446863844628116	0.0277942458882936	7.29394053303568e-05
0	6.22247067008987e-07	3.1427366736755e-09	3.12060095588128e-08	3.37765988611119e-10	6.56933579230087e-07	1522224	0.00019706071948189	0	0.947199361826273	0.00478394889991577	0.0475025338107782	0.000514155463033225
0	1.31564243088001e-07	3.96136689763131e-10	1.3558384140419e-08	3.97457621386837e-11	1.45558509680322e-07	6870090	4.36666026729648e-05	0	0.903858134965415	0.00272149454286893	0.0931473135455711	0.000273056946144708
0	1.2216267081668e-07	4.66906388488429e-10	1.23452554562949e-08	4.36325076652522e-10	1.35411157738116e-07	7384916	4.06225249506287e-05	0	0.90216103943917	0.00344806437141187	0.0911686722313571	0.00322222395806091
0	1.5753040053677e-06	6.05510670791064e-09	8.12479932913734e-08	3.3260827558666e-09	1.66593318812285e-06	600264	0.000499655503343299	0	0.945598548968659	0.00363466359340223	0.0487702591380164	0.00199652829992203
0	5.08980039870302e-08	1.92493734173662e-10	7.26389764904818e-09	1.12579123484936e-10	5.84669744937369e-08	17103673	1.75399390272002e-05	0	0.870542805194793	0.00329234984092228	0.124239328474681	0.00192551648960381
0	2.64702172744338e-07	1.02067775009261e-09	2.53279013121562e-08	2.41912404762058e-10	2.91292664211349e-07	3432974	8.73839937955978e-05	0	0.908715547166275	0.00350395967868266	0.0869500142776662	0.000830478877375839
0	9.0670531854565e-07	3.16809339172042e-09	2.73949656532993e-08	1.90048717662384e-10	9.37458426308332e-07	1066714	0.000281198116116821	0	0.967195230316734	0.00337944948043853	0.0292225925806432	0.000202727622184577
0	5.11802306658452e-07	2.02957660240654e-09	2.38921862714407e-08	1.88277056775437e-10	5.37912346589075e-07	1859039	0.00016136072732742	0	0.951460418976832	0.00377306194080909	0.0444165047018201	0.000350014380538596
0	5.57545048705902e-07	2.90043404939433e-09	3.42021877916621e-08	5.63362278899348e-10	5.95211032825857e-07	1680076	0.000178547421495701	0	0.936718269583931	0.00487295075096989	0.0574622880044442	0.000946491660654705
0	1.36571611427108e-07	6.21712681898123e-10	1.33377357592693e-08	1.59207102733844e-10	1.50690266971009e-07	6636129	4.52060616519256e-05	0	0.906306785250984	0.00412576534898391	0.0885109305821011	0.00105651881793051
0	4.69931889538851e-07	1.62498321085972e-09	1.55672443748948e-08	2.9698764635447e-10	4.8742110477096e-07	2051614	0.000146215676520511	0	0.964118879833225	0.00333383843037183	0.0319379777004319	0.000609304035971165
0	6.27369114240719e-08	2.17787614840841e-10	6.44784602589263e-09	6.60283343673152e-10	7.00628284084785e-08	14272904	2.10186283735592e-05	0	0.895437892662636	0.00310846164489822	0.0920294851401169	0.0094241605523486
0	8.96257782087686e-07	5.03905645084683e-09	4.16921343489267e-08	1.14012627165508e-09	9.44129099159115e-07	1059177	0.000283198755103742	0	0.949295793219312	0.00533725361853039	0.044159357429042	0.00120759573311587
0	9.51253041678342e-08	5.12791741492917e-10	2.16051271417637e-08	6.76890039747204e-10	1.17920113090838e-07	8480318	3.53754102998538e-05	0	0.806692782719397	0.00434863678512499	0.183218338038063	0.00574024245741497
0	1.10677187471325e-06	5.0895162747603e-09	7.75073935918472e-08	3.12847672162218e-09	1.19249726130148e-06	838576	0.000357685406998431	0	0.928112718267655	0.00426794797767976	0.0649958671664004	0.0026234665882652
0	1.11757741639648e-06	4.54153668799244e-09	3.27326733702966e-08	5.46713150848209e-10	1.15539833960562e-06	865502	0.000346559636447918	0	0.967265901366928	0.00393071076209321	0.0283302063437875	0.00047318152719072
0	3.10217738117313e-07	2.22709811544676e-09	3.56450062977212e-08	2.47029886137302e-09	3.50560141391854e-07	2852578	0.000105162530870562	0	0.884920164869952	0.00635297015400653	0.101680145826611	0.00704671914943042
0	1.09515884452925e-08	3.58360039575689e-11	2.76955416979499e-09	1.83823836292535e-10	1.39408024553376e-08	71731882	4.1822319999385e-06	0	0.785578052653591	0.002570584015689	0.198665333553636	0.0131860297770845
0	2.11312132453736e-06	9.26413613193958e-09	6.93129450641237e-08	2.63646519947288e-10	2.19196205225337e-06	456212	0.000657373171883413	0	0.964031892050795	0.00422641264360206	0.0316214165262892	0.000120278779313837
0	1.77289213978107e-06	5.79810817673769e-09	3.11970172270054e-08	8.77109875134774e-11	1.80997497617233e-06	552494	0.00054284559022566	0	0.979511961834037	0.00320341897157016	0.0172361594152974	4.84597790953803e-05
0	5.70782461083042e-08	2.56998590377865e-10	9.89247142281057e-09	4.87918393468487e-11	6.72765079608395e-08	14864030	2.01827493782059e-05	0	0.848412734821618	0.00382003463270507	0.147041987205531	0.000725243340145562
0	4.64112643228214e-08	2.10970035771832e-10	7.88639022333877e-09	3.59913758742156e-10	5.48685383406741e-08	18225381	1.64604264971668e-05	0	0.84586296129592	0.00384500921934418	0.143732464210598	0.00655956527413728
0	1.0522734612496e-06	3.88063915289825e-09	2.96361768050825e-08	6.91704466891037e-10	1.08648198167448e-06	920402	0.000325891657363298	0	0.968514415331445	0.00357174736291295	0.0272771912511678	0.000636646054474818
0	2.31958748942048e-07	8.85997981952851e-10	2.64486339968806e-08	1.25694753672004e-10	2.59419075674554e-07	3854767	7.78227044483382e-05	0	0.89414684844936	0.00341531546841356	0.101953312138314	0.000484523943912631
0	1.80291277058296e-06	7.0472387716639e-09	4.86051179021434e-08	2.09372061953448e-09	1.8606588478763e-06	537444	0.000558042410067183	0	0.968964715181801	0.00378749644498636	0.0261225307141177	0.00112525765909435
0	4.5304206113873e-06	1.95112552203279e-08	7.18583793013548e-08	7.19728906095455e-10	4.62250997481508e-06	216333	0.00138579509554115	0	0.980078060635994	0.00422092225363094	0.0155453162227583	0.000155700887616635
0	6.14387091962302e-07	2.56369943345035e-09	4.93245289094345e-08	1.67627636400765e-10	6.66442947941588e-07	1500504	0.000199912965735072	0	0.921890004027999	0.00384684006540804	0.0740116300454239	0.000251525861168625
0	1.19455498033863e-07	5.3045929495897e-10	1.91946244310303e-08	3.45091528722984e-10	1.39525673288575e-07	7167140	4.18568288773624e-05	0	0.85615424902339	0.00380187590180514	0.137570555859859	0.00247331921494653
0	1.09776729799013e-06	3.57469459465488e-09	3.01236459069973e-08	3.20852504800823e-10	1.13178649099658e-06	883559	0.000339478503554758	0	0.969942040060491	0.00315845313854845	0.0266160147224167	0.000283492078544161
0	6.43368201070394e-06	1.93145196088651e-08	6.47174143810669e-08	4.53504692873107e-09	6.5222489916226e-06	153321	0.00195476802601424	0	0.986420791197573	0.00296132816052765	0.00992256113867964	0.00069531950321983
0	2.53580189005862e-06	1.41909457778244e-08	9.49186192665573e-08	3.24711647453252e-09	2.64815857157754e-06	377621	0.00079413313262211	0	0.957571769785681	0.0053587975924609	0.0358432536047164	0.00122617901714178
0	9.96053473497075e-07	4.18835199472583e-09	3.94170090483297e-08	1.84929241552617e-10	1.03984376378168e-06	961683	0.000311904638953697	0	0.95788762522809	0.00402786662824588	0.0379066648483602	0.000177843295304354
0	3.00730250990295e-07	6.92067960118386e-10	1.04787661762096e-08	9.17601267786066e-11	3.11992845253401e-07	3205202	9.35934880217371e-05	0	0.963901113649067	0.00221821740673664	0.033586559229263	0.000294109714932978
0	3.48347271948911e-07	1.42470942181603e-09	1.72578673888077e-08	1.11349937692901e-10	3.67141198697228e-07	2723748	0.000110136314373954	0	0.948810085016322	0.00388054902819815	0.0470060768174367	0.000303289138042849
0	7.26518654707863e-11	2.26808945845455e-13	2.66106558660455e-10	2.03823981305844e-13	3.39189057058393e-10	2948208320	1.01756698511757e-07	0	0.214192834228962	0.000668680021143514	0.784537570192437	0.000600915557457843
0	2.28891897430361e-07	8.69073129947635e-10	1.88225282635385e-08	1.95438140586411e-10	2.48778936964434e-07	4019633	7.46309053687444e-05	0	0.920061401593191	0.00349335494617007	0.0756596538807039	0.00078558957993438
0	1.82929762320656e-08	5.40415791858057e-11	3.98118677173412e-09	8.86603859820504e-11	2.24168649689676e-08	44609271	6.72503693177617e-06	0	0.816036330565812	0.00241075544062996	0.177597838825608	0.00395507516794993
0	1.39868415532714e-06	3.99625217498041e-09	2.78273663736323e-08	1.58327917405402e-09	1.4320910530498e-06	698280	0.000429535346818666	0	0.976672644067203	0.00279050146041338	0.0194312828883127	0.00110557158407089
0	9.75268504066646e-08	5.59258179241412e-10	2.18817343106131e-08	8.0222477908534e-10	1.20770067675604e-07	8280197	3.62303661791685e-05	0	0.807541572872406	0.00463076811999155	0.181185079480031	0.00664257952757105
0	3.55541901243491e-07	2.65968468635783e-09	6.9749406361433e-08	3.96784041851367e-09	4.31918832709795e-07	2315250	0.000129567283235765	0	0.823168323114954	0.00615783449328051	0.161487300574128	0.00918654181763741
0	1.23310916148583e-09	7.35138370970948e-12	2.07646554902734e-09	1.04432788170576e-11	3.32736937303994e-09	300537719	9.98210321290216e-07	0	0.370595814061738	0.0022093680879779	0.624056218660884	0.00313859918940002
0	7.34116360018376e-08	2.1416612896433e-10	1.06272945758163e-08	1.98201331373627e-10	8.44512980379918e-08	11841144	2.53350695551546e-05	0	0.869277769642003	0.00253597202103375	0.125839327786714	0.00234693055024996
0	1.73903661273597e-06	7.54955767484208e-09	6.35740612344854e-08	3.29687252273325e-10	1.81048991889757e-06	552337	0.000542999989463722	0	0.960533717743588	0.00416989765921431	0.0351142862331961	0.00018209836400198
0	2.01859129201862e-06	6.06413921395933e-09	5.63291803106636e-08	7.14897060105625e-10	2.08169950860335e-06	480377	0.000624315536503217	0	0.96968428136534	0.00291307135775224	0.0270592273658439	0.000343419911063563
0	1.16815882694117e-07	4.50792705061252e-10	1.05970007465042e-08	8.03471486479704e-10	1.28667147632162e-07	7771992	3.85994017940705e-05	0	0.90789206758569	0.00350355715003485	0.0823598015617731	0.00624457370250169
0	1.84244690385968e-07	8.53748049507373e-10	2.1332029172899e-08	4.27036507655087e-10	2.0685750411603e-07	4834246	6.20553321465378e-05	0	0.890684102437117	0.00412722783809908	0.103124270323466	0.00206439940131713
0	6.29050907447952e-08	1.99038950236259e-10	6.35484666998014e-09	1.67472953332541e-10	6.96264493183442e-08	14362358	2.08877173474287e-05	0	0.903465441088088	0.00285866868388216	0.0912705836962141	0.0024053065318156
0	1.62045569306253e-07	6.49304411373561e-10	1.65627428664588e-08	3.10235735485554e-10	1.79567852319571e-07	5568926	5.38689095685996e-05	0	0.902419710505118	0.00361592792354622	0.0922366818587474	0.00172767971258818
0	8.58065319396305e-08	4.19750951833879e-10	1.26888189728392e-08	2.28616106597684e-10	9.91437179709013e-08	10086368	2.9742674548805e-05	0	0.865476236878818	0.00423376246548547	0.127984094529957	0.00230590612573943
0	9.61886570993154e-07	3.10122554480497e-09	3.77092943132816e-08	2.2300753930827e-09	1.00492716624432e-06	995097	0.000301432861345985	0	0.957170433144898	0.00308602021019599	0.0375244053300013	0.00221914131490452
0	1.41468963207493e-07	8.12082788232824e-10	1.60822936211418e-08	7.43744753929437e-10	1.59107084370797e-07	6285075	4.77309899588052e-05	0	0.889143081007011	0.00510400144308016	0.101078425795688	0.00467449175422102
0	1.07494948749153e-07	4.5821690768344e-10	2.22253658474744e-08	5.43806289203109e-10	1.30722337793514e-07	7649802	3.92159349457133e-05	0	0.822315073028678	0.00350526861298356	0.170019647924145	0.00416001043419291
0	1.8580260015966e-06	1.03399667339625e-08	1.25171777108415e-07	1.56154348293851e-09	1.99509928892191e-06	501228	0.000598351300151401	0	0.931295004671479	0.00518268278244431	0.0627396229367883	0.000782689609288727
0	2.54362893046427e-06	8.90305475501695e-09	1.0776329898208e-07	3.00157540844349e-09	2.66329685960981e-06	375474	0.000798671014248464	0	0.955067746686311	0.00334286984302655	0.0404623685088819	0.00112701496178058
0	1.58390983799117e-07	5.97684750354982e-10	1.51444474308701e-08	1.63537339862078e-10	1.74296653320204e-07	5737345	5.22876335018463e-05	0	0.908743689462204	0.00342912350277296	0.086888916926293	0.000938270108730315
0	1.37956957188185e-07	6.11404745847131e-10	2.24657664567805e-08	3.37102085252856e-11	1.61067838599338e-07	6208564	4.83191880596978e-05	0	0.856514611407669	0.00379594555414643	0.139480151047814	0.000209291990371467
0	1.12828752781938e-06	4.90664070844612e-09	6.92560671642814e-08	3.627746915094e-10	1.20281301038362e-06	831384	0.000360779023733437	0	0.93804067471762	0.00407930465175233	0.0575784154032332	0.000301605227394156
0	1.29923344952925e-07	3.77471830059794e-10	1.14384313623368e-08	2.8747375204548e-10	1.42026721897367e-07	7040929	4.2607111892079e-05	0	0.914780987811657	0.00265775218224475	0.0805371778601115	0.00202408214598672
0	1.20517714004583e-06	3.68601499812529e-09	2.47807611226987e-08	1.05770380254234e-09	1.2347016199692e-06	809912	0.000370342121087219	0	0.976087761248663	0.00298534879885979	0.0200702426577499	0.000856647294727552
0	6.78122516756543e-07	2.22253442369125e-09	3.7859356621813e-08	1.86004610133299e-09	7.2006445390338e-07	1388765	0.000215996083444692	0	0.941752523792176	0.00308657705798858	0.0525777330301227	0.00258316611971319
0	2.4426516013281e-06	1.10519293297848e-08	5.37835989035574e-08	1.67015288085702e-09	2.5091572824423e-06	398540	0.000752464885304893	0	0.973494813745009	0.00440463792649434	0.0214349252953992	0.000665623033097141
0	3.20281924896295e-08	1.49887125728072e-10	5.54047601811e-09	7.11069377291801e-11	3.77896625711968e-08	26462263	1.13368347389731e-05	0	0.847538461855475	0.00396635258242068	0.146613535055297	0.00188165050680759
0	3.20658831681582e-08	1.6329850595112e-10	6.7998506745788e-09	1.82895132098132e-10	3.92119274807862e-08	25502444	1.1763509285001e-05	0	0.817758402309358	0.0041645110669741	0.173412813688149	0.00466427293551817
0	3.6232857871598e-06	1.50603653870193e-08	1.0316455619269e-07	1.84840298196015e-09	3.74335911172147e-06	267140	0.00112237949584881	0	0.967923642648741	0.00402322217493407	0.0275593532743503	0.000493781901974699
0	5.19989088246904e-10	2.1660043322308e-12	7.32384734001924e-10	2.01308600119452e-11	1.274670686593e-09	784516354	3.82401139087385e-07	0	0.4079399437958	0.00169926582215536	0.574567801476218	0.0157929889058262
0	7.59413583808832e-08	3.06992714025964e-10	8.64285613422489e-09	3.93114129005004e-10	8.5284321358139e-08	11725485	2.55849701983335e-05	0	0.89044923113099	0.00359963835247973	0.101341676835658	0.0046094536808727
0	8.64381467682544e-07	3.39030712879974e-09	4.47883755548596e-08	1.13804239678395e-09	9.13698192762987e-07	1094453	0.000274072018457416	0	0.946025147613227	0.00371053281669255	0.0490187853162119	0.0012455342538684
0	4.16315728643306e-07	1.94326695151375e-09	1.93383463239173e-08	9.64479244183817e-11	4.37693789843155e-07	2284702	0.000131299545153896	0	0.951157494815016	0.00443978643656358	0.0441823639555112	0.000220354792908858
0	8.65246232841543e-09	3.15513945495626e-11	3.6531597376664e-09	2.81302085603115e-11	1.23653036691917e-08	80871447	3.70958424567025e-06	0	0.69973714838667	0.00255160693126957	0.295436314012109	0.00227493066995179
0	8.08441122424569e-07	3.76332906260542e-09	4.22899924663429e-08	5.95458864197941e-11	8.54553989839937e-07	1170201	0.000256333447440582	0	0.946038672847335	0.00440385172540159	0.0494877947667929	6.96806604705542e-05
0	7.19642940027155e-08	3.14373991267588e-10	1.46558705640378e-08	8.74808069261872e-10	8.78093466272828e-08	11388309	2.63424581992133e-05	0	0.819551639624156	0.00358018825264679	0.166905587240575	0.00996258488262187
0	6.03831397972945e-08	1.8058867191088e-10	1.20634851007983e-08	7.8142863938158e-11	7.27053564339419e-08	13754145	2.181136983892e-05	0	0.830518448144285	0.00248384274238389	0.165922920847776	0.0010747882655545
0	2.18659076220117e-06	6.50499545997305e-09	4.57952152841611e-08	1.76601063338874e-10	2.23906757400864e-06	446614	0.000671495470155992	0	0.976563095988424	0.00290522516402979	0.0204528062554955	7.88725920507622e-05
0	9.59213859445115e-08	5.11428325687004e-10	1.21602642375356e-08	1.29900621200421e-10	1.08722979128935e-07	9197688	3.26163636056309e-05	0	0.882254944750534	0.00470395798371659	0.111846311929281	0.00119478533646849
0	3.97606468970967e-08	2.18350897364094e-10	8.74718758613876e-09	1.38329384483578e-12	4.87275686744444e-08	20522263	1.46181641064169e-05	0	0.815978469246908	0.00448105463301333	0.179512087799412	2.83883206666386e-05
0	3.51231603990336e-06	1.5929675677195e-08	9.49467157707411e-08	8.16562459857209e-09	3.63135805594987e-06	275379	0.00108881620380974	0	0.96721832047064	0.00438669925459284	0.0261463381764775	0.00224864209828964
0	7.23258699515013e-09	2.40500553878236e-11	2.45847369096744e-09	7.7027427309049e-11	9.79213816881445e-09	102122742	2.93763716441298e-06	0	0.738611615814833	0.00245605760184401	0.251066074496076	0.00786625208724714
0	7.49957280875733e-09	2.59252584216372e-11	2.29471909977303e-09	9.97460276703557e-11	9.91996319462235e-09	100806826	2.97598453602443e-06	0	0.756008128419556	0.00261344300508004	0.231323348156877	0.0100550804184867
0	4.40740327222722e-07	1.65963535979305e-09	3.85387250914555e-08	1.25726287329144e-10	4.810644139613e-07	2078724	0.000144308945371874	0	0.916177365092273	0.00344992336083825	0.0801113613333199	0.000261350213568819
0	2.79536447614482e-06	7.84189963494632e-09	6.05427190159949e-08	2.92091318689429e-09	2.86667000798266e-06	348837	0.000859632539126465	0	0.975126006258385	0.00273554319580189	0.0211195285287127	0.00101892201710018
0	4.05579949750219e-06	1.36343124553408e-08	7.46948607285011e-08	5.68565579938236e-09	4.14981432648541e-06	240975	0.00124417225621398	0	0.977344810734497	0.00328552349157463	0.0179995669328565	0.00137009884107217
0	3.14369697425537e-07	1.11157056409792e-09	1.59357711409113e-08	2.00930486031777e-10	3.31617969616578e-07	3015518	9.94804588725362e-05	0	0.94798752247659	0.00335196119011023	0.048054606809566	0.000605909523733276
0	1.0400725095957e-05	4.65983719163936e-08	1.9330512158802e-07	7.9371609769215e-09	1.06485657504384e-05	93909	0.00318948947115572	0	0.976725442628635	0.00437602330759664	0.0181531603521406	0.00074537371162823
0	1.98398913502287e-07	7.56217615652739e-10	1.59838421375342e-08	5.2406666098369e-10	2.15663039916457e-07	4636863	6.46968260046288e-05	0	0.919948608621772	0.00350647758626457	0.0741148884098359	0.00243002538212714
0	5.39019267974418e-09	2.61811528058459e-11	3.18345903825674e-09	5.71707192429361e-11	8.6570035900497e-09	115513409	2.59709769778738e-06	0	0.622639533838201	0.00302427422300464	0.367732207240365	0.00660398469842934
0	5.64617871167637e-06	2.06622123125291e-08	1.35104850943465e-07	1.41472548248854e-08	5.81609302975725e-06	171937	0.00174331164686903	0	0.970785488263077	0.00355259315949963	0.0232294858854938	0.00243243269192959
0	5.83650149469026e-07	2.12282012864457e-09	2.24772673652717e-08	1.32352014315843e-12	6.08251560483086e-07	1644057	0.000182458875989666	0	0.959553887548565	0.00349003646938216	0.0369539000400095	2.17594204297194e-06
0	1.4609330800356e-06	8.99063798546781e-09	7.23983377391601e-08	4.26174483593919e-10	1.54274823024382e-06	648194	0.000462717739202145	0	0.946967918287424	0.00582767674544464	0.0469281612643418	0.000276243702789122
0	3.03154707058318e-09	6.70888735803001e-12	1.09628732026984e-09	4.19006333323428e-11	4.17644391154339e-09	239438149	1.25293237263069e-06	0	0.725868019490027	0.00160636357152723	0.262493006847231	0.0100326100912148
0	3.43931714694232e-07	8.61742191564524e-10	1.47650630614907e-08	3.71439961127467e-10	3.59929959908415e-07	2778318	0.000107973177888132	0	0.955551782301608	0.00239419411427655	0.041022045136914	0.00103197844720117
0	5.19905308763761e-09	2.37820607170225e-11	2.69582166409282e-09	4.1159064064139e-11	7.95981587651159e-09	125631047	2.38794192863878e-06	0	0.653162481179918	0.00298776518024749	0.33867889734081	0.00517085629902498
0	9.97048681134335e-08	5.3465056642546e-10	1.29796132189096e-08	5.91687380654884e-10	1.13810819279423e-07	8786511	3.41426648569065e-05	0	0.876057906837859	0.004697713010156	0.114045512553974	0.00519886759801103
0	3.33656061177037e-07	1.03081275236805e-09	1.38654991486896e-08	4.9060698077968e-10	3.49042980058874e-07	2864977	0.000104707430098605	0	0.955916836146534	0.00295325450233715	0.0397243317896004	0.00140557756152818
0	3.58929528729956e-07	1.56609799706565e-09	2.08470372057467e-08	4.88866867442967e-11	3.81391550619513e-07	2621977	0.000114410941591592	0	0.94110508779476	0.00410627344659775	0.0546604589742061	0.000128179784436461
0	2.61825403733481e-06	1.08351671187576e-08	9.25118375753372e-08	9.89735503585534e-09	2.73149839706476e-06	366099	0.000819114980295521	0	0.958541304709664	0.00396674848149314	0.0338685307942151	0.00362341601462806
0	6.46842603675178e-08	3.39078722398293e-10	2.07313616216767e-08	1.66750420882171e-10	8.59214511324749e-08	11638537	2.5776104257913e-05	0	0.75283016656442	0.00394638030351113	0.241282722165769	0.00194073096629936
0	1.31715846911248e-06	5.3409310772129e-09	4.55264746539053e-08	1.6076150211778e-09	1.36963348986477e-06	730122	0.000410805924461521	0	0.961686815384839	0.00389953306248391	0.0332398959216457	0.00117375563103128
0	1.84035533713233e-07	6.08255908571918e-10	1.70044036514485e-08	1.09158375374188e-09	2.02739777026995e-07	4932431	6.08200896742295e-05	0	0.907742606862629	0.00300018041595719	0.0838730509661376	0.00538416175527574
0	6.33091187415399e-07	2.81632334512355e-09	5.33243594749099e-08	1.97280309000077e-09	6.91204673325433e-07	1446749	0.000207339975749399	0	0.9159243446222	0.00407451432811359	0.0771469892099583	0.00285415183972857
0	5.89886901018467e-07	2.43323166397195e-09	2.44840871284403e-08	2.13951175464351e-10	6.17018170986344e-07	1620698	0.000185088377439246	0	0.95602841011229	0.00394353323514326	0.0396813064505067	0.000346750202060234
0	9.35178056602825e-07	3.70340516539564e-09	4.10176069647987e-08	2.31439125838146e-10	9.80130507858857e-07	1020272	0.000293996071137781	0	0.954136259512794	0.00377848167738999	0.0418491278823711	0.000236130927445301
0	9.2693461106338e-08	5.07489342857828e-10	2.98700858895262e-08	4.28400882758537e-10	1.23499437221481e-07	8097203	3.70491471241019e-05	0	0.750557761166992	0.00410924417370186	0.241864145793296	0.00346884886600944
0	1.09926355315462e-06	5.0345253634001e-09	6.7832288401488e-08	1.26361939056869e-09	1.17339398631008e-06	852229	0.000351956451208446	0	0.936823919314116	0.00429056687023934	0.0578086211390918	0.00107689267655303
0	9.36121578366877e-07	3.61939360055015e-09	4.08048938881555e-08	6.47042286396064e-11	9.80610570084223e-07	1019773	0.000294140047603086	0	0.954631335746744	0.00369095919518722	0.041611721444784	6.59836132849854e-05
0	9.92020226090136e-07	4.0689560319633e-09	6.46718895016708e-08	1.18336516843784e-09	1.06194443679221e-06	941669	0.000318532757863532	0	0.934154548694383	0.00383160916050778	0.0608995040239805	0.00111433812112845
0	2.06562614981786e-06	1.00629027538694e-08	6.55547676061162e-08	2.81686925037123e-09	2.14406068942821e-06	466405	0.000643012075451477	0	0.963417761448127	0.00469338522155035	0.0305750522498496	0.00131380108047335
0	9.46129499363322e-07	2.65165512029766e-09	2.32544503428567e-08	1.70818431386687e-09	9.73743789140344e-07	1026964	0.000292080615128643	0	0.971641113314417	0.00272315484819538	0.0238814877200774	0.00175424411731028
0	1.81871533528006e-06	8.28635400861571e-09	6.39667744041229e-08	2.4113168763117e-09	1.89337978056911e-06	528156	0.000567853182202871	0	0.96056552095079	0.00437648806312118	0.0337844393716383	0.00127355161445049
0	3.20956292802443e-07	1.07277266531848e-09	1.41266397139039e-08	2.24251887050203e-09	3.38398224052168e-07	2955098	0.000101514331454999	0	0.948457379471839	0.00317014862688256	0.0417456083094755	0.00662686359180279
0	2.46164559129522e-10	1.02445469503671e-12	4.74545908292256e-10	1.63833195745348e-11	7.3811824169135e-10	1354796486	2.21435447089746e-07	0	0.33350287965442	0.00138792762076877	0.642913128938346	0.0221960637864652
0	1.70342190905807e-07	8.71841946675442e-10	1.76284883407426e-08	2.84726511804757e-10	1.8912724770503e-07	5287445	5.67365701115152e-05	0	0.900675037430245	0.00460981670941038	0.0932096699690608	0.00150547589128367
0	1.07498447658054e-08	4.30699925861021e-11	3.52082381530156e-09	5.94643776640356e-11	1.43732029513571e-08	69573915	4.31195162386988e-06	0	0.747908785688608	0.00299654800199113	0.244957496753994	0.00413716955540666
0	2.43859208793724e-07	9.75188119810765e-10	1.6678602340731e-08	3.0539946637121e-10	2.61818398720637e-07	3819441	7.85424452889316e-05	0	0.931405928633474	0.00372467376080511	0.0637029422768998	0.00116645532882154
0	3.65635751682293e-08	1.33575252346924e-10	4.61455964402147e-09	3.68448527462992e-11	4.1348554917344e-08	24184642	1.24044897986675e-05	0	0.884276977546618	0.00323046966487565	0.111601473213417	0.000891079575089198
0	1.86477427026496e-07	9.78873400013304e-10	2.69017277580805e-08	1.57025401544489e-10	2.14515053586135e-07	4661678	6.43524522833117e-05	0	0.869297626945419	0.0045631921100598	0.125407179162271	0.000732001782249927
0	9.83857420269429e-09	3.57645586402667e-11	4.55040556451165e-09	1.03934121878163e-11	1.4435137738034e-08	69275404	4.33053197457234e-06	0	0.681571203631219	0.00247760425215988	0.315231184287362	0.000720007829258981
0	4.66365102643541e-08	1.40114831408693e-10	5.52863471837979e-09	1.67426125548774e-10	5.24726859396913e-08	19057534	1.57416823015621e-05	0	0.888776883233213	0.00267024317317646	0.105362144501885	0.00319072909172597
0	2.12745324514966e-06	1.05271492334733e-08	6.79826797471188e-08	2.4522323186347e-09	2.20841530644889e-06	452813	0.000662305902043414	0	0.963339295347752	0.00476683402923923	0.0307834670175486	0.00111040360546036
0	9.96071290848934e-09	2.93960348342282e-11	2.33179422523121e-09	1.60171295993549e-10	1.24820744645483e-08	80114888	3.74461536312154e-06	0	0.798001400871291	0.00235506004372262	0.186811433616583	0.0128321054684034
0	5.768743066498e-07	2.66421560405002e-09	2.94862756075037e-08	2.50518667237328e-09	6.11529984533727e-07	1635243	0.000183442223877339	0	0.943329552498802	0.00435663936590354	0.0482172196838166	0.00409658845147783
0	1.43092244488425e-06	6.8931235781825e-09	4.03093908411943e-08	4.53608159775898e-09	1.48266104090139e-06	674463	0.000444699733782805	0	0.965104231790105	0.00464915674454615	0.0271871923043774	0.00305941916097104
0	8.37325156160056e-07	2.08930290745064e-09	1.63179563409074e-08	8.0415123479212e-10	8.56536566643206e-07	1167492	0.00025692806837796	0	0.977570822739722	0.00243924543191271	0.019051091309339	0.000938840519026074
0	4.04873317610702e-07	1.93317772070957e-09	2.47386894368773e-08	1.60745693217002e-11	4.31561259337611e-07	2317168	0.000129460025042327	0	0.93815955174505	0.004479497820719	0.0573237029543567	3.72474798742883e-05
0	2.58308620962999e-06	1.19582847174124e-08	5.22918119094458e-08	2.72643071607139e-11	2.64736357056401e-06	377734	0.000793894821083163	0	0.975720236672923	0.00451705419322693	0.0197524104701287	1.02986637210942e-05
0	9.49826270701193e-07	2.58051890544105e-09	2.42777491682851e-08	5.12931348155038e-10	9.77197470123074e-07	1023335	0.00029311641727936	0	0.971990104089776	0.00264073432887219	0.0248442611760215	0.000524900405329985
0	2.2048980280742e-06	1.01087709735426e-08	5.32166299055413e-08	1.38219724675798e-09	2.26960562620004e-06	440605	0.000680650712671205	0	0.971489496950983	0.00445397687459364	0.0234475229049555	0.00060900326946764
0	4.86980601825941e-07	1.75931380860589e-09	1.82349429728235e-08	8.17994993702848e-10	5.07792853601073e-07	1969307	0.00015232629193862	0	0.959014287760177	0.00346462892521924	0.0359102000816046	0.00161088323299932
0	2.12627630529437e-06	8.67908936921715e-09	9.45127549319715e-08	2.6380209649744e-10	2.22973195169205e-06	448484	0.000668696653955858	0	0.953601756337044	0.00389243620186316	0.0423874963357141	0.000118311125378659
0	1.31891531306419e-05	6.39136041456757e-08	2.73440566655289e-07	3.04833410619805e-09	1.35295556355491e-05	73912	0.00405066797085796	0	0.974840082403538	0.00472399876739055	0.020210609573667	0.000225309255404406
0	1.01662454237544e-09	4.790379128049e-12	1.20707051878103e-09	7.0636264525882e-12	2.23554906673711e-09	447317402	6.70664500157514e-07	0	0.454753848842716	0.00214281994491885	0.539943648180716	0.00315968303164908
0	8.97676744552939e-08	3.75314730134589e-10	1.11118819207953e-08	1.49973635769307e-10	1.01404844741993e-07	9861462	3.04209922343812e-05	0	0.885240490074138	0.00370115186399142	0.109579398785803	0.00147895927606703
0	8.30087017087443e-07	2.96534347750722e-09	2.36680039785016e-08	1.22357396597371e-10	8.56842721940049e-07	1167075	0.000257019891415355	0	0.968774077006774	0.00346077920903983	0.0276223434855266	0.000142800298659632
0	4.84759962333523e-06	1.68467609523442e-08	9.08192895288111e-08	2.13972936457493e-09	4.95740540318096e-06	201718	0.00148611993583014	0	0.977850151255479	0.00339830205162046	0.0183199238598756	0.000431622833025106
0	9.68419166913996e-07	4.84516258351316e-09	7.20782996350717e-08	1.24537544498028e-09	1.04658800457756e-06	955486	0.000313927280194304	0	0.925310783878975	0.00462948415453016	0.0688697933855692	0.00118993858092512
0	8.92291718434755e-08	3.44459503664254e-10	1.62693334286772e-08	1.48757771922858e-10	1.0599172254774e-07	9434699	3.17970129041223e-05	0	0.84185037943209	0.00324987173889079	0.153496264025233	0.00140348480378603
0	1.05114042851961e-06	4.54771425968223e-09	3.53065354786679e-08	1.98721498071246e-10	1.09119339975603e-06	916428	0.000327304622676272	0	0.96329434246452	0.00416765191275809	0.03235589171137	0.000182113911352172
0	3.22909834506993e-06	9.97179946305309e-09	7.85555064232347e-08	6.66740822249157e-09	3.32429305917871e-06	300816	0.000996792447415684	0	0.971363922369619	0.00299967520478375	0.0236307404385829	0.00200566198701471
0	2.78887650620507e-08	1.40476672993818e-10	6.57902896628327e-09	2.22365658834375e-11	3.46305072672113e-08	28876274	1.03890983835786e-05	0	0.805323608079408	0.00405644283261262	0.189977839929374	0.000642109158605697
0	5.04508708874317e-09	1.7481178712198e-11	2.07765953795709e-09	9.50984727544317e-11	7.2353262781669e-09	138210768	2.17059552543031e-06	0	0.6972853600213	0.00241608713140535	0.287154919913781	0.0131436329335137
0	6.50224997657835e-08	3.07117253174569e-10	9.77437820835169e-09	8.0274838397657e-11	7.51842700657074e-08	13300655	2.25550274823849e-05	0	0.864841804129467	0.00408486047555111	0.130005627504388	0.00106770789059335
0	1.03061477750531e-06	4.24675377899838e-09	3.23446426928979e-08	3.40974644242922e-10	1.06754714862145e-06	936727	0.000320213036383965	0	0.965404459031312	0.00397804798081501	0.0302980929082761	0.000319400079596701
0	1.87846874518495e-07	1.3099258988308e-09	2.56994134648623e-08	1.10486342192243e-10	2.14966700224381e-07	4651883	6.44879375620855e-05	0	0.873841736056897	0.00609362239576413	0.119550671978672	0.000513969568667696
0	9.27842478448979e-07	3.31067324996949e-09	5.72086222274932e-08	7.61301097358653e-09	9.95974784900028e-07	1004041	0.000298747950196798	0	0.931592337994894	0.00332405327942293	0.057439829898139	0.007643778827544
0	2.62178379029028e-07	1.35904199168892e-09	4.18311674999668e-08	1.44368751955697e-09	3.06812276040241e-07	3259322	9.20394610325337e-05	0	0.854523757695541	0.00442955545726164	0.136341244359076	0.00470544248812135
0	4.01361630460377e-07	2.0963847080256e-09	2.45436448902961e-08	3.65129001949926e-11	4.28038172958894e-07	2336240	0.00012840323495944	0	0.937677188195366	0.00489765829419826	0.057339850604056	8.53029063800324e-05
0	2.32633871587452e-07	9.97044159830339e-10	1.63535254661529e-08	8.56177929779148e-10	2.50840619143215e-07	3986595	7.52493638085383e-05	0	0.927417068184769	0.00397481142900978	0.0651948855891479	0.00341323479707376
0	1.18670859048166e-06	6.14568616759481e-09	7.90081375287647e-08	5.09609870977849e-11	1.27191337516512e-06	786217	0.000381501465013923	0	0.933010544312897	0.00483184333744191	0.062117545951986	4.00663976752107e-05
0	7.57446645779155e-06	2.78346609628576e-08	1.289401520285e-07	1.17629946257918e-09	7.73241757024549e-06	129326	0.00231704573546321	0	0.979572868249933	0.00359973587949595	0.0166752701670774	0.000152125703493511
0	5.28062000797226e-09	1.57037234111606e-11	1.95841853603147e-09	5.34168424235074e-11	7.3081591098384e-09	136833365	2.19244533372631e-06	0	0.722565002842286	0.00214879331102957	0.267976997571797	0.00730920627488754
0	4.46339841466257e-07	2.53710238829256e-09	4.51936957739329e-08	9.37544536648163e-11	4.94164394082147e-07	2023618	0.000148238366451725	0	0.903221370886669	0.00513412625165949	0.0914547796546024	0.00018972320706949
0	2.15779356753426e-06	1.03039390983982e-08	6.06196561446428e-08	2.06825685513529e-10	2.22892398846282e-06	448647	0.000668454426489662	0	0.968087551977217	0.00462283108429569	0.027196825220787	9.27917177005966e-05
0	1.03412873674861e-06	3.20754274430893e-09	2.67753893140673e-08	8.4489837114741e-10	1.06495656717813e-06	939005	0.000319436109693982	0	0.971052499811134	0.0030119000559883	0.0251422359740128	0.00079336415886535
0	4.23734150835026e-07	2.18983986379535e-09	4.22539605022968e-08	9.71197176518775e-10	4.69149148377636e-07	2131518	0.000140734873466331	0	0.903197101178462	0.00466768376617122	0.0900650904907643	0.00207012456460226
0	9.07220087988216e-09	5.08606613442859e-11	8.04008512513837e-09	2.04749683083282e-11	1.71836216346731e-08	58194950	5.15507323783915e-06	0	0.527956275618654	0.00295983363842574	0.467892350988168	0.00119153975475192
0	5.50963875582474e-07	1.90981600494642e-09	1.95189356273637e-08	3.93235180999394e-10	5.72785862395783e-07	1745853	0.000171821045011677	0	0.961902015664222	0.00333425828102366	0.0340771951767841	0.000686530877970023
0	6.49181241416985e-07	2.22636731506451e-09	3.60567185162965e-08	1.15784743837332e-10	6.87580111992183e-07	1454376	0.000206252831466913	0	0.944153604932024	0.00323797514825418	0.0524400253693004	0.000168394550420982
0	4.97556414307874e-07	1.67777858476185e-09	1.99490030907985e-08	8.81678666196285e-10	5.20064874649631e-07	1922837	0.000156007332544505	0	0.956719898922378	0.00322609479421616	0.0383586818937507	0.0016953243896548
0	6.2778805662146e-07	2.82343203779399e-09	5.39952859460756e-08	6.73125590018116e-10	6.85279900195348e-07	1459258	0.000205562909537327	0	0.916104582145925	0.0041201150609979	0.0787930390643057	0.000982263728771605
0	3.84001845521865e-06	1.80992709942546e-08	1.14860150669245e-07	2.50988798794902e-09	3.9754877648701e-06	251541	0.0011919377773415	0	0.9659238519488	0.00455271706636631	0.0288920900937544	0.00063134089107957
0	1.81641482298409e-06	6.11497457020705e-09	5.92056907376477e-08	3.87595702829428e-09	1.88561144532024e-06	530332	0.0005655239979242	0	0.963302820149993	0.00324296640507956	0.031398669585182	0.00205554385974572
0	4.95276036652271e-07	2.71791322052395e-09	4.7664813648145e-08	2.97523343798574e-10	5.45956286864739e-07	1831648	0.000163773518413568	0	0.907171597009151	0.00497826160429821	0.0873051832077429	0.000544958178807978
0	1.13978224558228e-06	4.52829464550122e-09	3.44709106967973e-08	5.85872570668783e-11	1.17884003818165e-06	848292	0.000353589692315248	0	0.966867606007333	0.00384131391777809	0.0292413810019283	4.96990729609496e-05
0	3.27777029158051e-06	1.46774322406759e-08	1.18221818337838e-07	3.27356972494812e-09	3.41394311188398e-06	292916	0.00102366038369839	0	0.960112744752705	0.00429926093073537	0.034629111986754	0.000958882329805903
0	3.68448077941944e-07	2.0688121782198e-09	4.03944030837999e-08	1.26009949682418e-11	4.10923894198932e-07	2433541	0.000123269595278308	0	0.896633374557613	0.00503453852994556	0.0983014218789736	3.0665033467588e-05
0	8.62128358415695e-07	3.67987236494921e-09	7.3062803902512e-08	5.73575409134226e-09	9.44606788774499e-07	1058642	0.000283342021542343	0	0.912684906207578	0.00389566580367621	0.0773473203567606	0.00607210763198477
0	8.61312782427124e-07	3.35267709838953e-09	2.86488455439267e-08	5.35955987930533e-11	8.93367900668233e-07	1119360	0.000267974578302521	0	0.964118793369303	0.00375285153617199	0.0320683623426559	5.99927518695984e-05
0	1.49408866945755e-07	7.6994170231747e-10	1.53182446066695e-08	7.91959479658891e-11	1.65576249202708e-07	6039514	4.96716451783286e-05	0	0.90235687585144	0.00465007334098301	0.0925147458070272	0.000478305000549524
0	1.67416159438393e-07	7.53995863548942e-10	1.39558881646384e-08	1.11675868396073e-10	1.82237719334976e-07	5487338	5.46698263383938e-05	0	0.918669088097292	0.00413743030970992	0.0765806783335876	0.000612803259410851
0	1.29232507607245e-06	6.06196389778606e-09	6.88114338432105e-08	1.16544553342188e-10	1.36731501836679e-06	731360	0.000410110667554697	0	0.94515532903024	0.00443348008056464	0.050325954823054	8.52360661417996e-05
0	5.71669875281064e-08	1.86164550850646e-10	9.72966855843359e-09	3.02176368101185e-10	6.73849970054918e-08	14840099	2.0215295453152e-05	0	0.848363731817742	0.00276270029121577	0.144389240792585	0.00448432709845721
0	8.18801282077711e-08	4.01325111325366e-10	1.20275988064719e-08	9.12409182182416e-11	9.44002930437866e-08	10593187	2.83196882414627e-05	0	0.86737154692721	0.00425131213458432	0.127410608787973	0.000966532150233054
0	1.71473269713527e-07	6.79791037254424e-10	1.34170508592819e-08	2.35727002708396e-10	1.85805838612772e-07	5381962	5.57402032161924e-05	0	0.922862655951762	0.00365860966657318	0.0722100605635091	0.00126867381815521
0	3.31135205469706e-07	1.81474430288422e-09	2.78718280518865e-08	5.45312101441663e-10	3.61367089925918e-07	2767269	0.000108404270399043	0	0.916340238779325	0.00502188592562829	0.077128849939269	0.00150902535577729
0	2.25816263839715e-07	1.08703953372727e-09	2.52365652298984e-08	8.99792066140965e-10	2.53039660669481e-07	3951950	7.59090265628481e-05	0	0.892414506256687	0.00429592551164205	0.0997336352851905	0.00355593294648094
0	1.48257675400405e-06	5.71617782175185e-09	5.68211318600743e-08	1.46258482161574e-10	1.54526032216804e-06	647140	0.000463471018926631	0	0.959434946161019	0.00369916818528798	0.0367712359172938	9.46497363993464e-05
0	1.54323148015691e-08	6.6080650329654e-11	4.83290014243109e-09	1.84613328737864e-10	2.05159089230677e-08	48742661	6.15475380938424e-06	0	0.75221209352403	0.00322094675782823	0.235568414763095	0.0089985449550465
0	2.78631773135815e-08	1.43459584958976e-10	6.64195216901472e-09	9.54083866012229e-12	3.46581299062153e-08	28853259	1.03973851037775e-05	0	0.803943472685314	0.0041392765664846	0.191641966458889	0.000275284289312197
0	9.44412148895097e-06	3.18111353547474e-08	1.32194107627879e-07	5.18800717209286e-09	9.61331473910568e-06	104022	0.00287985352738607	0	0.982400113306759	0.00330907041099403	0.0137511473633679	0.000539668918878599
0	8.42788004738787e-07	4.23098237543867e-09	4.0151841931324e-08	7.44628755456174e-11	8.87245291921096e-07	1127084	0.000266138284563455	0	0.94989290156046	0.00476867267030248	0.0452544998513159	8.39259179210607e-05
0	3.51684241075181e-07	1.37814092766801e-09	3.64169693312474e-08	5.67820335803919e-10	3.900471716699e-07	2563792	0.000117007328438556	0	0.901645407578583	0.00353326732704613	0.0933655515955578	0.00145577349881278
0	2.4796786283678e-10	1.18776422244895e-12	6.94287611518173e-10	9.13503314871748e-12	9.52578271726119e-10	1049782500	2.85773431252245e-07	0	0.260312323088632	0.00124689409542868	0.728850984875068	0.00958979794087089
0	2.28611625330038e-07	1.28029293464916e-09	1.97126024118679e-08	3.64310125243837e-11	2.4964095168908e-07	4005753	7.48894905070463e-05	0	0.915761712103899	0.00512853730923012	0.0789638169478675	0.000145933639003898
0	2.75624091719036e-07	9.492750987853e-10	1.42773202142488e-08	1.06623782692179e-09	2.91916924858992e-07	3425632	8.75712556462904e-05	0	0.944186747144497	0.00325186728807807	0.0489088469986635	0.00365253856876173
0	2.11127153608787e-05	1.09301945243042e-07	4.44143039678124e-07	1.58518219357097e-08	2.16820121677355e-05	46121	0.00648356456994581	0	0.973743359128631	0.00504113476173083	0.0204844013665412	0.000731104743096603
0	7.32111857747984e-08	3.0243211438166e-10	8.16402021124928e-09	8.7270600552866e-11	8.17649087009822e-08	12230185	2.45291727815067e-05	0	0.895386381981234	0.00369880085707265	0.0998474815290929	0.00106733563260027
0	9.64290944971824e-07	2.66460011364796e-09	2.10384252894491e-08	9.31084464255712e-10	9.88925054839177e-07	1011199	0.000296633658682932	0	0.975090013397063	0.00269444089884171	0.0212740340499012	0.000941511654194188
0	2.31951104433426e-06	1.08447147500198e-08	1.18102146352823e-07	6.85219418343717e-10	2.44914312485544e-06	408306	0.000734473979048023	0	0.947070434877571	0.00442796284135492	0.0482218230344515	0.000279779246622903
0	2.95745738794095e-07	1.18607837981361e-09	2.97338572173012e-08	1.89492973020669e-10	3.2685516736423e-07	3059459	9.80517588562435e-05	0	0.904821977204757	0.0036287582337406	0.0909695185701848	0.000579745991317028
0	4.88553050348763e-07	1.83111284717368e-09	2.03400680330652e-08	1.30751884840213e-09	5.12031750077404e-07	1953004	0.000153597767020175	0	0.954146008084281	0.0035761705146153	0.0397242320031723	0.00255358939793182
0	8.09739997197104e-07	2.4320753881335e-09	1.9417893633537e-08	1.90859419556421e-12	8.3159187481297e-07	1202513	0.000249446549202892	0	0.973722834147723	0.00292460215376742	0.0233502685892694	2.29510923972587e-06
0	8.86795425743777e-07	5.11412510304909e-09	4.34459793140222e-08	2.84164156029935e-11	9.35383946576451e-07	1069080	0.000280575946434825	0	0.948054998152886	0.00546740739112215	0.0464472150425892	3.03794134023777e-05
0	1.73848663306624e-06	9.38992354920258e-09	9.42087837051751e-08	9.06748684988825e-09	1.85115282717051e-06	540204	0.000555192185902387	0	0.939137281130658	0.0050724734399996	0.0508919535558679	0.00489829187347428
0	8.91760363403329e-08	3.96507581231853e-10	1.08420229156901e-08	1.28321331151545e-10	1.00542888168406e-07	9946004	3.01624130625289e-05	0	0.886945242620897	0.00394366611557562	0.107834806749633	0.00127628451389432
0	2.34070665183172e-07	8.61862804716663e-10	1.60135414303738e-08	1.1517090290683e-09	2.52097778447331e-07	3966715	7.5626483240776e-05	0	0.928491582213903	0.00341876398128088	0.0635211525028151	0.00456850130200144
0	8.71693042101091e-08	3.23267122580476e-10	1.02451393075397e-08	6.41468774295866e-11	9.78018575176589e-08	10224755	2.93401282563943e-05	0	0.891284750848112	0.00330532702328386	0.104754036043639	0.000655886084965251
0	1.718684259691e-06	8.28692198463144e-09	5.83649356533426e-08	3.10266563828424e-09	1.78843878296726e-06	559147	0.000536388207044936	0	0.960996974601207	0.00463360673205841	0.032634572795669	0.00173484587106554
0	2.11348852567231e-07	7.85766179626601e-10	1.60109432837705e-08	5.11103016380824e-10	2.28656665047009e-07	4373369	6.85946546308269e-05	0	0.924306547214709	0.00343644555239646	0.0700217650794427	0.00223524215345198
0	3.09772631359111e-07	1.49691032154008e-09	2.22879913571069e-08	9.77818330245439e-10	3.34535351368003e-07	2989221	0.000100355586257206	0	0.92597876455319	0.00447459533176036	0.0666237253132304	0.00292291480181955
0	4.41262862328851e-07	1.69398521597194e-09	2.01049795166806e-08	1.05285545715168e-10	4.63167112607219e-07	2159048	0.00013894051282215	0	0.952707673575815	0.00365739528965325	0.043407614594023	0.000227316540508465
0	6.07148516442306e-07	1.64636676417599e-09	2.08638893501156e-08	5.05201616097214e-10	6.30163974172695e-07	1586889	0.000189031383149296	0	0.963477033480683	0.00261260057961486	0.0331086672758572	0.000801698663844538
0	5.35041935188698e-08	2.37577418021671e-10	8.93281910041047e-09	6.221688349771e-11	6.27368069207997e-08	15939606	1.88208655734767e-05	0	0.85283577767059	0.00378689049829384	0.142385619205763	0.000991712625353311
0	3.83515092868552e-07	1.78357114593548e-09	2.12168690549592e-08	6.62506506749673e-10	4.07178039576196e-07	2455928	0.000122145976339194	0	0.941885503618335	0.00438032254340602	0.0521071054741617	0.00162706836409751
0	2.64873097339879e-07	8.83401222869664e-10	2.17830675918365e-08	2.50769798380738e-09	2.90047264138393e-07	3447714	8.70104062189458e-05	0	0.913206673838847	0.00304571472340507	0.0751017861056017	0.00864582533214607
0	3.71108736769041e-07	1.55762453175584e-09	4.1398405445296e-08	4.55849685281434e-11	4.14110351714621e-07	2414815	0.000124225414607659	0	0.896159043676324	0.00376137550125589	0.0999695015444221	0.000110079277997759
0	3.35517844926847e-07	1.33453033381726e-09	1.78274236564442e-08	4.38444358846392e-10	3.55118243275955e-07	2815963	0.000106529817183731	0	0.944805994284341	0.00375798866739781	0.0502013737508578	0.00123464329740358
0	8.80325285535491e-07	3.88653995460215e-09	3.30123884011888e-08	3.22552524805985e-10	9.17546766416088e-07	1089863	0.000275226274522256	0	0.959433696196235	0.00423579494458126	0.0359789708922787	0.0003515379669048
0	2.18156389055204e-08	8.7354085125239e-11	6.391741412894e-09	8.03043573172507e-12	2.83027648392713e-08	35332237	8.49079351672444e-06	0	0.770795327926769	0.00308641525382112	0.225834523559521	0.000283733259889242
0	8.23337044948278e-09	3.25377460858603e-11	5.51086357423365e-09	1.00373551753096e-10	1.38771453215554e-08	72060930	4.16313495366083e-06	0	0.593304333038429	0.00234470024863971	0.397117955208959	0.00723301150397161
0	2.83751810542219e-06	1.19737951435987e-08	6.08148194429908e-08	2.77529000760219e-10	2.91058424900954e-06	343574	0.000872795437748874	0	0.974896399713489	0.00411388027942272	0.0208943683604712	9.53516466168816e-05
0	3.14950115900822e-07	1.32358527215226e-09	1.82595706919318e-08	4.468666114438e-12	3.3453774053102e-07	2989199	0.000100356302910165	0	0.941448684985118	0.00395646024885354	0.0545814970321372	1.33577338907855e-05
0	8.66861234470198e-08	5.53780994034687e-10	1.4568766912638e-08	1.94575147529189e-10	1.02003246501222e-07	9803610	3.06005073066329e-05	0	0.849836906377108	0.00542905263341843	0.142826502217883	0.00190753877159055
0	1.35310122842831e-10	7.51549254110933e-13	4.73792690510004e-10	7.58750797139236e-12	6.17441870578338e-10	1619585661	1.85232546079384e-07	0	0.219146334724741	0.00121719839538414	0.767347847767787	0.012288619112088
0	3.21916300529926e-06	1.63047931611621e-08	1.7037634684841e-07	2.46700562532958e-09	3.40831115093416e-06	293400	0.00102197251780511	0	0.944503850364994	0.00478383352901723	0.0499884955637672	0.000723820542221745
0	3.89972299581057e-07	1.81843102930995e-09	2.50320266087386e-08	3.74909257382878e-10	4.17197666476489e-07	2396945	0.000125151493958531	0	0.934742283854635	0.00435867977083335	0.0600003993793894	0.00089863699514246
0	1.84053538974756e-06	8.17849119659119e-09	4.75574667472287e-08	2.15811969180201e-10	1.89648715966056e-06	527291	0.000568784867916339	0	0.970497153314228	0.00431244216705111	0.0250766088791979	0.00011379563952272
0	1.20873200148138e-06	4.99635717312502e-09	7.18441477679234e-08	6.14377971876651e-10	1.2861868843943e-06	777492	0.000385781880505087	0	0.939779448964448	0.00388462768027519	0.0558582494034344	0.000477673951842524
0	7.9876943271402e-07	3.58957908634984e-09	5.45275163199145e-08	1.37295988724715e-10	8.57023824109009e-07	1166829	0.000257074208167118	0	0.932027103849123	0.00418842392168232	0.0636242713282833	0.000160200900911305
0	3.55370815848098e-07	1.87359281163373e-09	3.10683693412373e-08	1.04214704262661e-09	3.89354925043596e-07	2568351	0.000116799678657853	0	0.912716888859972	0.00481204343677929	0.0797944686015172	0.00267659910173197
0	1.28433959198401e-07	6.27384423258229e-10	1.92781863785614e-08	5.89677400322085e-11	1.48398497740253e-07	6738613	4.45185616452237e-05	0	0.86546670723853	0.00422770063586736	0.129908231364341	0.00039736076126203
0	6.25997384950706e-07	2.05733088498641e-09	2.05945853857472e-08	4.23335003016445e-10	6.49072636224457e-07	1540660	0.000194702896975874	0	0.964448892179503	0.00316964661606065	0.0317292460602596	0.000652215144176947
0	6.43542156655668e-07	3.21628093349086e-09	3.17345958140221e-08	4.63299543027797e-10	6.78956332946209e-07	1472849	0.00020366622624457	0	0.947840274002796	0.00473709541751291	0.0467402604175081	0.000682370162183172
0	4.02745937592004e-06	2.4394974985297e-08	1.68554517412557e-07	2.12193738257085e-09	4.22253080570047e-06	236825	0.00126595991198941	0	0.953802248282694	0.00577733499359282	0.0399178893342842	0.000502527389428684
0	5.11484635139926e-06	2.62956695719944e-08	2.00293569110654e-07	4.00182152017169e-10	5.34183577223392e-06	187202	0.0016012716063688	0	0.957507225883932	0.00492259041520434	0.0374952689769593	7.49147239039539e-05
0	2.61906295185175e-06	1.28009210812864e-08	1.04091627080261e-07	2.57455121875264e-09	2.73853005123205e-06	365159	0.00082122275218377	0	0.956375465251312	0.00467437670641129	0.0380100364549335	0.000940121587343679
0	4.28390163988281e-06	1.5575245221897e-08	6.585109410938e-08	1.22252399126592e-08	4.37755321912675e-06	228438	0.00131240688003553	0	0.978606409892461	0.0035579796389098	0.0150428997234478	0.0027927107451815
0	4.20943314708796e-08	1.96093754685415e-10	8.63987171702575e-09	1.4359062951126e-10	5.1073887572102e-08	19579477	1.53220492835615e-05	0	0.824184989079874	0.00383941313275958	0.169164168379168	0.00281142940819906
0	1.91172649554268e-07	6.15770076652379e-10	1.20342848349935e-08	1.04498262453828e-11	2.03833154292159e-07	4905973	6.11480828863753e-05	0	0.937887902574747	0.00302095151689494	0.0590398793404555	5.12665679029076e-05
0	6.26461742026126e-07	1.85232722462072e-09	2.57759461313639e-08	7.36353327949969e-10	6.5482636871006e-07	1527122	0.00019642868029035	0	0.956683743906327	0.00282873035224529	0.0393630240977312	0.00112450164369603
0	7.40849795571262e-07	2.33363278487027e-09	3.05658118241592e-08	2.04307319996902e-09	7.75792313380261e-07	1289005	0.000232710702959271	0	0.954958927529524	0.00300806381375736	0.0393994775366859	0.00263353112003262
0	2.71858648343159e-06	1.15518804051114e-08	6.10681857590872e-08	3.2016024446283e-11	2.79123856562024e-06	358264	0.000837022239630225	0	0.973971382065474	0.0041386216668816	0.0218785260820289	1.14701856160291e-05
0	1.59998013805689e-06	6.73034905510998e-09	4.09259582287538e-08	1.28539602754205e-09	1.64892184136829e-06	606457	0.000494554627789801	0	0.970318967167787	0.00408166650853813	0.0248198290555682	0.000779537268106909
0	2.04463262720922e-06	7.86782203810308e-09	5.44662555641263e-08	7.54189461393462e-10	2.10772089427284e-06	474446	0.000632117064434889	0	0.970068016484038	0.00373285763759412	0.025841303614783	0.000357822263584694
0	1.41024786991551e-06	6.33683027673349e-09	4.65009387472849e-08	1.38043205825739e-10	1.46322368214536e-06	683423	0.000438871093677795	0	0.963795137492463	0.00433073244648591	0.0317797882269824	9.43418340682827e-05
0	4.92409875943243e-07	1.84527097582155e-09	1.99659228753834e-08	7.61554889301131e-10	5.14982624683749e-07	1941813	0.000154482893464536	0	0.956167941094385	0.00358317132923607	0.0387700903261436	0.001478797250235
0	8.38801887910529e-07	3.4191213137004e-09	2.94489086816998e-08	4.51145506737098e-11	8.71715032456603e-07	1147164	0.000261480431768879	0	0.962243229357511	0.00392229247677981	0.0337827243826565	5.1753783052899e-05
0	2.1290697610496e-06	9.70671577581571e-09	6.89991796917898e-08	1.79537928628635e-09	2.20957103580349e-06	452577	0.000662652391932528	0	0.963567012126126	0.00439303177790161	0.0312274095621908	0.0008125465337816
0	4.68631241542125e-06	1.1783750324637e-08	4.32866847454792e-08	8.07034329276882e-09	4.74945319378414e-06	210551	0.00142382474009017	0	0.986705674150969	0.00248107515620094	0.00911403544351817	0.00169921524931142
0	4.84112411212613e-07	1.32529899225138e-09	1.90702607273583e-08	5.92587980780448e-10	5.05100558913003e-07	1979804	0.000151518725824862	0	0.958447585673717	0.00262383196546739	0.0377553744315751	0.00117320792924031
0	3.82780222966706e-07	6.51576085020887e-10	8.5348765587198e-09	6.6925108082407e-10	3.92635926691271e-07	2546889	0.0001177838640537	0	0.974898619676456	0.00165949175999174	0.0217373805566976	0.00170450800685466
0	4.17819249585056e-08	1.81454572481889e-10	6.31171858795294e-09	2.75478897967056e-10	4.85505770169075e-08	20597078	1.45650673846198e-05	0	0.860585548632208	0.00373743390153115	0.13000295724096	0.00567406022530118
0	3.653497021334e-06	1.01898030529669e-08	3.9885109350279e-08	2.24192757276067e-09	3.70581386131001e-06	269846	0.00111112845749106	0	0.985882496548946	0.0027496802144738	0.0107628474723713	0.000604975764208554
0	1.14185540633182e-06	6.14917362271727e-09	7.84299856701267e-08	2.83318273033741e-09	1.229267748355e-06	813492	0.000368712559981499	0	0.928890722025241	0.00500230615416867	0.0638021991344697	0.00230477268612047
0	1.31834328401714e-09	6.60246326095844e-12	1.22576272954725e-09	5.22967184530007e-11	2.60300519527835e-09	384171342	7.80901242225518e-07	0	0.506469709091828	0.00253647717374318	0.470902913206123	0.0200909005283059
0	6.29461753747731e-07	2.67870874971311e-09	2.91977409592076e-08	1.0792078654764e-09	6.62417411322128e-07	1509622	0.000198705544675937	0	0.950249409192581	0.00404383807540119	0.0440775566284277	0.00162919610359032
0	8.08113900778017e-07	4.87198145166756e-09	4.19926628573197e-08	3.3739419721555e-09	8.5835248705916e-07	1165023	0.000257472704857653	0	0.941470914293885	0.00567596823579981	0.0489223990032261	0.00393071846708934
0	2.34981776172111e-07	7.53522437420522e-10	1.5598930021761e-08	8.57624275234678e-12	2.51342804874045e-07	3978630	7.54000082244799e-05	0	0.93490552192201	0.00299798690397418	0.0620623694781241	3.41216958911738e-05
0	2.60236138080283e-07	1.67534429841402e-09	5.08811359611607e-08	1.4573836496169e-09	3.14250001989475e-07	3182180	9.42705716767689e-05	0	0.828118174805928	0.00533124673924468	0.161912921683497	0.00463765677132982
0	4.6890592297643e-07	2.21898640829869e-09	2.34652980752343e-08	6.81907474644022e-10	4.95272114934607e-07	2019092	0.000148570633583645	0	0.946764230888189	0.00448033786152422	0.0473785972754242	0.0013768339748626
0	1.70837984530037e-06	6.26930797277292e-09	5.10762659921885e-08	3.97708040700365e-09	1.76970249967233e-06	565067	0.000530770311258921	0	0.965348608377216	0.00354257733937411	0.0288614984731306	0.00224731581027886
0	1.61128514318199e-07	7.96265670134439e-10	2.34818224958427e-08	1.3525858701519e-09	1.86759188354328e-07	5354489	5.60261922060157e-05	0	0.862760840513499	0.00426359568785301	0.125733157777983	0.00724240602066503
0	9.37001508503129e-08	4.13156184956185e-10	1.03256815545775e-08	2.80707137049185e-11	1.04467059303551e-07	9572395	3.13396283476708e-05	0	0.896934894836534	0.00395489437254734	0.0988415068196186	0.000268703971300207
0	2.06607022173389e-07	6.05446066830905e-10	9.86157279962438e-09	2.93688012983735e-11	2.17103409841143e-07	4606100	6.51289090246587e-05	0	0.951652589540468	0.00278874508361668	0.0454233897424283	0.000135275633486655
0	1.63201103960291e-07	8.58099434203034e-10	1.63689538297091e-08	7.63909047501222e-11	1.80504548128953e-07	5540027	5.41499031592174e-05	0	0.904138458847582	0.00475389370017428	0.0906844398071071	0.000423207645136721
0	1.68747542626021e-05	4.84888784581525e-08	2.28689935569991e-07	1.19400958917373e-08	1.71638731725219e-05	58262	0.0051359717054501	0	0.983155380664153	0.00282505457659635	0.0133239119906867	0.000695652768563477
0	1.40729881697924e-08	4.03847897134435e-11	2.14479847471518e-09	1.19780255696169e-10	1.63779516899172e-08	61057696	4.91337346952836e-06	0	0.859264237447726	0.00246580222472544	0.130956453854702	0.00731350647284605
0	1.066843394447e-06	4.38476304188628e-09	2.87859908754479e-08	2.16046753002732e-10	1.10023019511734e-06	908901	0.000330014773272991	0	0.969654713333171	0.0039853142200107	0.026163607400702	0.000196365046116273
0	1.55865593786371e-06	6.67370548304567e-09	4.89126659033718e-08	1.55809196688941e-09	1.61580040121701e-06	618888	0.000484623044300525	0	0.964633958928178	0.00413027839207062	0.0302714777558732	0.000964284923877888
0	1.04152494072711e-06	4.14103460584283e-09	3.48423369166084e-08	1.67988624584679e-09	1.0821881984954e-06	924054	0.000324603939955037	0	0.96242496654017	0.00382653831523964	0.0321961900573769	0.00155230508721347
0	3.61345087452997e-06	1.44810173569829e-08	8.25974479665955e-08	9.43781798845673e-10	3.7114731216524e-06	269435	0.00111282435398319	0	0.97358939593269	0.00390168994421702	0.0222546264675149	0.000254287655577979
0	1.40332982681351e-07	7.374975723922e-10	1.6447780993308e-08	1.94707650431141e-10	1.57712968897483e-07	6340633	4.73127751178248e-05	0	0.889799891932611	0.0046762011871807	0.104289337194581	0.00123456968562747
0	1.13495500578427e-07	5.55835481849277e-10	1.11904629129794e-08	1.0766201881088e-10	1.25349460992067e-07	7977697	3.76041336076494e-05	0	0.90543269735807	0.00443428697219891	0.0892741207214896	0.000858894948241488
0	3.78900456711764e-07	1.35141695807061e-09	3.10524939558681e-08	4.53674816714546e-10	4.11758042442418e-07	2428611	0.000123519808968631	0	0.920201714735789	0.00328206572494476	0.0754144200115062	0.00110179952776026
0	5.39008074972972e-08	2.90984863845034e-10	1.62388166617371e-08	3.94812798607743e-10	7.08254218214871e-08	14119224	2.12474015804931e-05	0	0.761037578189823	0.00410848049134746	0.229279490952648	0.00557445036618143
0	7.45884471543431e-06	3.34859152450314e-08	1.8550759282079e-07	9.06751264290053e-11	7.67792889862656e-06	130243	0.00230073675084463	0	0.971465718674285	0.00436132135204083	0.0241611501317724	1.18098419021861e-05
0	7.24982363827996e-07	3.50090026776609e-09	3.43569374591574e-08	9.34094712618555e-10	7.63774296267538e-07	1309287	0.000229106127568435	0	0.949210214812003	0.00458368432254726	0.0449831025043068	0.00122299836114327
0	3.02169966059146e-06	1.31719236348326e-08	5.52655321370189e-08	3.96975966059249e-09	3.0941068760239e-06	323195	0.000927802823394108	0	0.976598347008138	0.0042571004049347	0.0178615459489357	0.00128300663799107
0	2.0631606344651e-07	1.02291070229926e-09	1.72200902144618e-08	2.02190065990458e-10	2.24761254429262e-07	4449165	6.74261106544671e-05	0	0.917934294193234	0.00455109892003739	0.0766150298377224	0.000899577049006428
0	3.17752289838406e-05	1.61601112186321e-07	3.86731869630256e-07	1.39153298903083e-08	3.23374772955475e-05	30924	0.00965449327714485	0	0.98261310532766	0.00499733206487853	0.0119592467308359	0.000430315876626042
0	1.56835905632047e-06	6.63912946658937e-09	5.43360146024217e-08	7.08019064114962e-10	1.63004221945359e-06	613481	0.000488893516987221	0	0.962158548780532	0.00407298006601012	0.033334114879942	0.000434356273515601
0	2.80697575849924e-09	1.01537235757661e-11	1.48892449891843e-09	6.07145041544297e-11	4.36676848514787e-09	229002294	1.31002969450122e-06	0	0.64280388759932	0.00232522599040931	0.340967125686309	0.013903760723961
0	2.94601538705134e-06	1.02657089886692e-08	7.85713628746538e-08	7.41027244627787e-10	3.03559348615929e-06	329425	0.000910264885399692	0	0.97049074603817	0.00338177988438684	0.0258833612711643	0.000244112806278733
0	3.00736622405707e-07	1.45956693853203e-09	2.18415975973712e-08	2.56910292419519e-10	3.2429469723403e-07	3083615	9.72836925757781e-05	0	0.927355966566046	0.00450074253751589	0.0673510784593835	0.000792212437054183
0	3.51965708389703e-06	1.67390794695128e-08	7.7013633735769e-08	1.44394362020533e-09	3.61485374072251e-06	276636	0.00108387027011003	0	0.9736651428651	0.00463063810326309	0.0213047717168153	0.00039944731482185
0	4.73968834133715e-07	1.63746342151694e-09	1.9668235756096e-08	9.41950149679456e-10	4.96216483461008e-07	2015249	0.000148853902129931	0	0.955165436722054	0.00329989727486675	0.0396364014732322	0.00189826452984703
0	2.94613205223073e-07	1.01265444197264e-09	2.94107390808233e-08	7.15688265743128e-11	3.25108167572443e-07	3075899	9.75277100028205e-05	0	0.906200565254716	0.00311482313573986	0.0904644731026937	0.00022013850685054
0	1.70970286953099e-09	9.21751736415499e-12	1.80018800906556e-09	1.53701716312707e-11	3.53447856759198e-09	282927165	1.06034302438385e-06	0	0.483721385442098	0.00260788605387833	0.50932208942266	0.00434863908136308
0	4.17919322167743e-06	1.33484670530677e-08	1.01811993514591e-07	1.61354140646035e-09	4.29596722365155e-06	232776	0.00128796279843613	0	0.972817762358331	0.00310720877467998	0.0236994344263296	0.000375594440659827
0	1.33745777889604e-08	7.02568354268841e-11	6.14096735878831e-09	2.54720827444243e-11	1.961127406592e-08	50991078	5.88336497320263e-06	0	0.681984135452087	0.00358247175531419	0.313134543841796	0.00129884895080269
0	1.24727107199406e-07	4.97993414328968e-10	8.98501711950183e-09	3.22363697477598e-10	1.34532481430715e-07	7433149	4.0358932687834e-05	0	0.927115190866689	0.00370165932444678	0.0667869723649541	0.00239617744391059
0	7.44767020320963e-08	2.28712254268937e-10	8.49177159947201e-09	1.88159615522724e-10	8.338534550136e-08	11992515	2.50152918007673e-05	0	0.893162960281572	0.00274283512161267	0.101837697600396	0.00225650699642008
0	1.10424792539081e-06	3.86706024224057e-09	4.5768119598289e-08	1.00583256670672e-09	1.15488893779804e-06	865884	0.000346406868682037	0	0.956150751167649	0.00334842608295622	0.0396298882951916	0.000870934454203432
0	2.59027722074448e-07	6.03376546175352e-10	9.54661351928319e-09	4.52312754481205e-10	2.69630024894388e-07	3708786	8.08857469354329e-05	0	0.960678330152242	0.00223779434954134	0.0354063443899564	0.00167753110825982
0	9.14994684610458e-08	4.08865648616093e-10	1.21619050538066e-08	4.12475148263702e-10	1.04482714311732e-07	9570961	3.13443246804379e-05	0	0.87573785830305	0.00391323724033634	0.116401120835363	0.00394778362125098
0	1.27072911264851e-08	5.80718929803948e-11	4.44250113992157e-09	1.29363715255481e-10	1.73372278746425e-08	57679348	5.20115487745443e-06	0	0.732948267068162	0.00334954892444662	0.256240569256126	0.00746161475126535
0	6.21259159677855e-06	2.39461338022488e-08	1.09816493987376e-07	4.82482567816801e-09	6.35117905024634e-06	157451	0.00190354572011642	0	0.978179255793077	0.00377034462621866	0.017290725567423	0.000759674013281183
0	6.03240802820828e-08	3.20343077795132e-10	1.33230570800513e-08	2.42329234354993e-10	7.42098096742843e-08	13475307	2.2262695892894e-05	0	0.812885527490939	0.00431672145773121	0.179532290118083	0.00326546093324596
0	4.27893123655157e-07	1.4941619901722e-09	1.60263460686843e-08	2.53920361881308e-09	4.47952835332827e-07	2232378	0.000134376851341211	0	0.955219143411013	0.00333553417306099	0.0357768604294619	0.00566846198646441
0	4.30846930236645e-06	2.03976750381525e-08	1.12715430692868e-07	1.07392856482531e-08	4.45232169374572e-06	224602	0.00133480783210349	0	0.967690476727828	0.00458135697310587	0.0253161021251457	0.0024120641739205
0	1.67174199213917e-06	8.260871072783e-09	6.91360416724463e-08	2.51545674993112e-09	1.75165436163433e-06	570889	0.000525358719495106	0	0.954378916728412	0.00471603945031453	0.0394689975298215	0.00143604629145224
0	2.33528615606519e-06	9.13620324706266e-09	5.2280559700186e-08	2.02332133575688e-10	2.39690525114601e-06	417205	0.000718813966487986	0	0.974292227424775	0.00381166641555582	0.0218116922540803	8.44139055888625e-05
0	2.53790843814944e-07	1.15104813739308e-09	1.78585619712322e-08	2.19143156854813e-10	2.73019597080424e-07	3662741	8.19025361018522e-05	0	0.929570062108707	0.00421599090212567	0.0654112824215017	0.000802664567665667
0	1.02639127206781e-08	4.09271765923602e-11	4.29023320662403e-09	7.58053013780136e-10	1.53531261176746e-08	65133315	4.60592726470033e-06	0	0.668522660597583	0.00266572268596456	0.279437110966287	0.0493745057501652
0	4.11433338059841e-08	1.60416357333385e-10	6.32921601330824e-09	2.73053469613768e-10	4.79060196462395e-08	20874203	1.43717029399415e-05	0	0.858834319983288	0.00334856367775854	0.132117342664787	0.0056997736741671
0	6.60628324784333e-07	3.00110397042692e-09	2.56669824847547e-08	3.05297272068534e-10	6.89601708511583e-07	1450112	0.000206859185576613	0	0.95798533650709	0.00435193813093128	0.0372200099970076	0.000442715364971295
0	1.64060568429492e-06	7.47631387673113e-09	4.71529128612021e-08	9.02734664709971e-11	1.69532518449932e-06	589857	0.000508468672425377	0	0.967723301284783	0.00440995859973559	0.0278134916488766	5.3248466604746e-05
0	1.45892813119407e-06	4.42670145488446e-09	3.20533310682907e-08	1.18321913758255e-10	1.49552648563101e-06	668661	0.000448557649114445	0	0.975528113484736	0.00295996192472426	0.021432807359989	7.91172305506391e-05
0	1.13465240363399e-06	4.32002323347589e-09	5.42980058614109e-08	5.60131094555196e-09	1.19887174367443e-06	834118	0.00035959706816191	0	0.946433519365789	0.00360340733382824	0.0452909213582702	0.00467215194211223
0	1.34775188183112e-08	9.97106360262502e-11	6.77957136681267e-09	5.07226463610443e-11	2.04075234675112e-08	49001536	6.12223835272374e-06	0	0.660419126297586	0.00488597434103113	0.332209411769427	0.00248548759195573
0	2.96443001340375e-08	1.20312992361153e-10	4.93817787222697e-09	7.28502384128911e-11	3.47756412370385e-08	28755760	1.04326381333841e-05	0	0.852444385769204	0.00345969155654306	0.142001058688386	0.00209486398586665
0	1.05763069596413e-06	4.39818194398524e-09	3.60806086283564e-08	1.84736580097345e-10	1.09829422311657e-06	910503	0.000329434172513965	0	0.962975743387732	0.00400455711357997	0.032851496319422	0.000168203179265687
0	3.33033735163944e-07	1.30321663644292e-09	1.6444655104432e-08	2.60909385285927e-10	3.51042516290105e-07	2848658	0.000105307228171925	0	0.948699145287352	0.00371241822846873	0.0468451949302972	0.000743241553881494
0	1.05073727143796e-07	3.83782608898854e-10	8.5210851890303e-09	4.25144652022069e-10	1.14403739593747e-07	8740973	3.43205348733999e-05	0	0.918446612994623	0.00335463342598489	0.0744825756508405	0.00371617792855179
0	3.19336395162283e-07	1.2285446054743e-09	2.91631410206887e-08	3.08502314965472e-11	3.49758931019943e-07	2859112	0.000104922192944223	0	0.913018558900145	0.00351254677583702	0.0833806900531321	8.82042708861898e-05
0	1.99233460602702e-09	8.50258764307825e-12	1.46932712266042e-09	1.28341632309049e-11	3.48299847956142e-09	287108940	1.04489899377391e-06	0	0.572017076010292	0.00244116892182764	0.421856952072353	0.0036848029955273
0	4.32219040774467e-08	1.37353690814406e-10	5.57134147061817e-09	2.83868710822636e-10	4.92144679497019e-08	20319228	1.47642317541719e-05	0	0.878235727786802	0.00279092097378324	0.113205358154277	0.00576799308513819
0	1.99984675722505e-06	6.46315638395281e-09	6.38243892413505e-08	2.56098863839594e-09	2.07269529148875e-06	482464	0.00062161594856025	0	0.964853235030329	0.00311823759647301	0.0307929436147402	0.00123558375845803
0	1.45544683094648e-06	4.46978780124986e-09	2.72914448957657e-08	1.29358942772972e-10	1.48733742258626e-06	672342	0.000446102025490336	0	0.97855860334346	0.0030052278207843	0.0183491953347814	8.69735009746717e-05
0	1.36192443951905e-07	4.69795466111444e-10	1.01756319322991e-08	3.35034015769683e-11	1.46871374751892e-07	6808679	4.40604449697402e-05	0	0.92729059138973	0.00319868638054939	0.0692826083332344	0.000228113896486399
0	6.2697016146515e-08	3.21355154129105e-10	9.26143631738372e-09	5.18138568852061e-10	7.27979461868799e-08	13736651	2.18391461789258e-05	0	0.861247046524709	0.00441434368634732	0.127221120958669	0.00711748883027476
0	1.05335219474675e-06	3.86423969448662e-09	3.19573047204708e-08	8.91965519727704e-10	1.09006570468143e-06	917376	0.000326966424467945	0	0.966319911013608	0.00354496034311613	0.029316860977486	0.000818267665790273
0	4.43175370072603e-09	1.29947685351139e-11	2.11560006305222e-09	9.5406042586805e-12	6.56988913657204e-09	152209570	1.97096482379422e-06	0	0.674555324846528	0.001977928130138	0.322014575752198	0.00145217127113632
0	2.10907928838371e-07	8.99607283087941e-10	1.66748746126549e-08	7.29152722811475e-10	2.29211563456925e-07	4362782	6.87611127794252e-05	0	0.920145238998843	0.00392479013501865	0.0727488367566088	0.00318113410952979
0	8.69427337696991e-07	3.64443659033479e-09	3.22727682882473e-08	2.69408681441661e-09	9.0803862938999e-07	1101275	0.000272374611791415	0	0.957478360013233	0.00401352593642749	0.0355411843105483	0.00296692973979143
0	5.39668199223889e-07	2.43743830592649e-09	3.83885277854942e-08	9.31769618279836e-10	5.8142593493359e-07	1719910	0.000174412619541431	0	0.928180472867159	0.0041921733439787	0.0660247943530055	0.00160255943585706
0	5.51726164445429e-07	2.50197402373526e-09	2.48310647446296e-08	1.32149785132536e-10	5.79191352998926e-07	1726545	0.000173742361260998	0	0.952580112925912	0.00431977102348056	0.0428719534849057	0.000228162565701807
0	3.34279543790443e-07	1.20739669195637e-09	2.10840601118576e-08	1.03175643535072e-09	3.57602757029608e-07	2796399	0.000107275091922543	0	0.934778989309544	0.00337636292847821	0.058959445075285	0.00288520268669319
0	3.44341387275103e-07	9.46766483355838e-10	1.23341139143081e-08	3.72431823587319e-10	3.57994699496354e-07	2793337	0.000107392662093808	0	0.961861691694152	0.0026446382717057	0.0344533422747888	0.00104032775935307
0	5.12338700751929e-09	2.49905415707932e-11	2.61477467977326e-09	1.88947241025237e-11	7.78204695296587e-09	128500895	2.33461137821855e-06	0	0.658359816958787	0.00321130696355782	0.33600088711579	0.00242798896186595
0	9.52744547338245e-08	3.45762009487522e-10	1.31152032270278e-08	1.81734991424974e-10	1.08917154961765e-07	9181290	3.26746144396761e-05	0	0.874742411030388	0.00317454132555061	0.120414485960746	0.00166856168331583
0	1.36984686767403e-06	4.90770703139689e-09	5.98959503469881e-08	3.71477884457452e-10	1.43502200293687e-06	696853	0.000430414254963263	0	0.95458248366265	0.00341995246160194	0.0417386982390563	0.000258865636692118
0	1.77035505273856e-08	8.52560751402916e-11	7.07717152268936e-09	1.36044315129684e-10	2.50020224403449e-08	39996764	7.50057869114418e-06	0	0.708084738729694	0.00340996714740631	0.28306396170852	0.00544133241437917
0	1.98111840231951e-06	7.77787692261367e-09	5.32985687378384e-08	1.09183986109938e-09	2.04328668784106e-06	489408	0.000612798794686786	0	0.969574369621505	0.0038065519483376	0.0260847237223249	0.000534354707832515
0	1.09697342618668e-06	4.61518780234245e-09	5.81617969840057e-08	1.011002167545e-09	1.16076141314058e-06	861503	0.000348168001485294	0	0.94504642708504	0.00397600036501517	0.0501065906615918	0.000870981888353449
0	1.58081767719282e-06	5.28919211812786e-09	3.42721929690752e-08	1.60869494857584e-10	1.62053993177488e-06	617078	0.000486044215688874	0	0.975488259312095	0.00326384559517453	0.0211486260209206	9.92690718095379e-05
0	3.76144916645836e-08	1.55132501871892e-10	7.16428542983956e-09	3.76796982994332e-11	4.49715892945945e-08	22236261	1.34913861006281e-05	0	0.83640565642862	0.00344956681107419	0.159306921152122	0.000837855608184216
0	2.08809546338806e-07	7.61262332630293e-10	1.20478010836954e-08	1.21806176621111e-10	2.21740415931753e-07	4509778	6.65199196042687e-05	0	0.941684651674295	0.00343312395005425	0.0543329055872405	0.000549318788409779
0	1.33542754433831e-06	5.8709896400599e-09	4.93821012908863e-08	7.29932964003538e-10	1.39141056823326e-06	718695	0.000417336351820508	0	0.959765273332634	0.00421945166588361	0.0354906757346172	0.000524599266865111
0	4.0243168267044e-06	1.34622888208691e-08	5.4884062743777e-08	1.96763365107974e-09	4.09463081192013e-06	244222	0.00122763759417321	0	0.982827759462213	0.00328779063100834	0.0134039099652161	0.00048053994156241
0	5.93670718594345e-07	3.62066482165416e-09	4.62089568870199e-08	7.62125218313561e-11	6.4357655282485e-07	1553817	0.000193054390572045	0	0.922455480996854	0.00562584949026185	0.071800249223181	0.000118420289702657
0	1.41375483888648e-06	6.59492337136074e-09	5.96637744403202e-08	5.79139468534277e-10	1.48059267616669e-06	675405	0.000444079499161032	0	0.954857376808549	0.00445424557173634	0.0402972238082333	0.000391153811481555
0	1.69701448514517e-07	5.51028426017489e-10	9.31055902554916e-09	8.68257076913515e-10	1.80431293042997e-07	5542276	5.41279278211126e-05	0	0.940532241677594	0.00305395154423783	0.0516016865396539	0.00481212023851433
0	1.58707730880608e-06	9.46183109903782e-09	9.06288656614408e-08	1.11390417858944e-09	1.68828190974515e-06	592318	0.000506356758583237	0	0.940054679046851	0.0056044141943487	0.0536811211079799	0.000659785650820359
0	1.07523301899598e-07	4.07792690680228e-10	8.86164529440169e-09	4.18762920288277e-10	1.17211502804969e-07	8531586	3.51628346795252e-05	0	0.917344282143616	0.00347911835375718	0.0756038876930604	0.00357271180956589
0	4.28391083636347e-07	1.4823836980823e-09	2.05365958103406e-08	1.16387089864219e-09	4.51573934043412e-07	2214477	0.000135463034843464	0	0.948662115637444	0.00328270430671004	0.0454778149537	0.00257736510214582
0	7.34345493476197e-07	3.65348004250459e-09	3.85039357712541e-08	1.2788086329903e-09	7.77781717922946e-07	1285708	0.000233307385717696	0	0.944153708623102	0.0046973076871248	0.0495048094908662	0.00164417419890679
0	4.08429981917544e-06	1.92970693584131e-08	8.71633691329825e-08	4.22135295819163e-09	4.19498161062503e-06	238380	0.00125770554746951	0	0.973615667070088	0.00460003669850126	0.0207780098277941	0.00100628640361612
0	2.33126668809907e-07	1.23347676900965e-09	2.04123791686444e-08	7.25154559609698e-10	2.5549767930717e-07	3913930	7.66463761093794e-05	0	0.912441433683754	0.00482774157618362	0.0798926206453082	0.00283820409475377
0	4.64794725598111e-07	2.52685850147771e-09	3.00891959586907e-08	9.92400690983753e-10	4.98403180749263e-07	2006408	0.000149509813777371	0	0.932567735421296	0.00506990845780522	0.0603711956923243	0.00199116042857481
0	4.52999341132356e-11	1.94941705903139e-13	2.11414159684641e-10	1.87655254731015e-12	2.5878558805109e-10	3864202823	7.76356617882001e-08	0	0.175048133299805	0.000753294290347629	0.816947192758289	0.00725137965155804
0	1.39452754088898e-08	5.6977168256823e-11	3.5561192128336e-09	9.62003142411475e-11	1.76545721042214e-08	56642551	5.29635765966763e-06	0	0.789895972927905	0.00322733215625199	0.201427663714563	0.00544903120127987
0	9.0562885161166e-08	4.75051712932684e-10	1.48116288155506e-08	2.62835427263824e-10	1.06112401116913e-07	9423969	3.18332153312895e-05	0	0.853461840538177	0.00447687271169445	0.139584333778588	0.00247695297154039
0	1.15094736217421e-06	4.90677035414649e-09	3.7521602815213e-08	1.87164131925005e-09	1.19524737666282e-06	836647	0.000358510147152713	0	0.962936530668407	0.00410523415482943	0.0313923322885467	0.00156590288821695
0	6.2370712148566e-08	2.83839033110633e-10	1.22679845711126e-08	2.66471270187954e-11	7.4949182879808e-08	13342374	2.24845029151988e-05	0	0.832173344018795	0.00378708642582281	0.163684033630975	0.000355535924407981
0	1.58891741924976e-06	8.47485973577442e-09	9.34417380863419e-08	6.26710921913704e-10	1.69146072799379e-06	591205	0.000507309922349153	0	0.939375885560373	0.00501037925120868	0.0552432205725352	0.000370514615882944
0	1.2840535499757e-08	5.82042550706311e-11	3.80466148435604e-09	1.14710379432677e-11	1.67148722771269e-08	59826960	5.01444914247084e-06	0	0.768210207464661	0.00348218365690292	0.227621331546902	0.000686277331533363
0	1.34293095374842e-06	7.65540459195877e-09	6.65144032057495e-08	3.41189147571933e-10	1.4174419506937e-06	705496	0.000425142487884389	0	0.947432770062425	0.00540085933551789	0.0469256629332842	0.000240707668772575
0	9.4785607707613e-07	3.59700864994118e-09	4.16326403288068e-08	2.3858177110973e-10	9.93324307825987e-07	1006721	0.000297953043527532	0	0.954226197434582	0.00362118254995056	0.0419124348420758	0.000240185173392057
0	3.15973732156571e-09	1.23579715568336e-11	2.98068768023437e-09	1.54242088760408e-10	6.30702506211732e-09	158553358	1.89210572787424e-06	0	0.500986961435184	0.00195939788333185	0.472598039626899	0.0244556010545846
0	9.28868679219256e-07	2.83617426082763e-09	2.90466673109815e-08	3.9198745285455e-10	9.6114350824392e-07	1040427	0.000288301624133291	0	0.966420384939568	0.00295083329024354	0.0302209473006293	0.000407834469558807
0	4.08284812081337e-06	1.99707407563299e-08	1.15443693637478e-07	3.67807853085364e-09	4.22194063373803e-06	236858	0.00126578308379421	0	0.967054839233608	0.00473022775278774	0.0273437510501577	0.000871181963446307
0	1.74603530729482e-06	5.8628356705711e-09	3.77331180111906e-08	3.03954994548868e-09	1.79267081092208e-06	557827	0.000537657135901703	0	0.973985461612295	0.0032704474434743	0.0210485482227394	0.00169554272149122
0	2.71616168708692e-08	1.16000178951809e-10	5.91439320083997e-09	3.21962367895405e-10	3.35139726185564e-08	29838301	1.00541414103095e-05	0	0.810456497652864	0.00346124824627864	0.176475444082843	0.00960681001801433
0	1.78508725100922e-06	7.66913539557369e-09	9.6517635116485e-08	5.09043686856743e-10	1.88978306520814e-06	529161	0.000566774777729373	0	0.9445990303721	0.00405820939808719	0.0510733940278244	0.000269366201988204
0	6.40559283630941e-06	2.44330925745974e-08	7.21242521738938e-08	1.59809185063153e-09	6.50374827290853e-06	153757	0.00194922860833113	0	0.984907866590103	0.00375677094951136	0.0110896438711087	0.000245718589276958
0	5.45195042753499e-07	2.34851211157043e-09	2.77691555616817e-08	1.2473780978929e-09	5.76560088524644e-07	1734425	0.000172953118317221	0	0.945599693084194	0.00407331717597731	0.0481635064833226	0.00216348325650636
0	5.31243243839276e-07	1.71381726851722e-09	3.33301645584061e-08	9.42410536934638e-10	5.67229636203134e-07	1762954	0.000170154461198169	0	0.936557630160617	0.00302138174582873	0.0587595612625396	0.00166142683101478
0	3.63812748391788e-09	1.36665066869559e-11	1.95012146327267e-09	9.32726730215111e-11	5.69518812689901e-09	175586825	1.70855497905187e-06	0	0.638807253220415	0.00239965851565244	0.342415635764871	0.0163774524990621
0	3.05296063692373e-06	1.71391313105704e-08	9.78042754148385e-08	1.38553980384903e-09	3.16928958345299e-06	315528	0.000950336525641027	0	0.963294945612854	0.00540787796736991	0.0308599996432889	0.000437176776487386
0	5.28866909740462e-07	2.67363170924734e-09	3.61323586800422e-08	2.58203379105599e-10	5.67931103508858e-07	1760777	0.000170364865686223	0	0.931216667784095	0.00470766910410223	0.0636210245517548	0.000454638560047754
0	2.06213361497955e-06	7.0558812834007e-09	7.26040348009314e-08	3.84431204261377e-09	2.1456378431065e-06	466062	0.000643484918201653	0	0.961081862721974	0.00328847727311942	0.0338379727194845	0.0017916872854218
0	3.22377853561981e-07	1.24837093385237e-09	3.15086020354895e-08	7.95183344921638e-10	3.55930009876244e-07	2809541	0.000106773321305598	0	0.905733837037429	0.00350734947661881	0.088524713177304	0.0022341003086481
0	3.67473060819499e-07	1.54622649405357e-09	2.01612756796671e-08	4.36196130907591e-12	3.89184924954529e-07	2569473	0.000116748684555579	0	0.944211960066114	0.00397298660587694	0.0518038453879545	1.12079400546811e-05
0	7.41752592411299e-08	3.19909545178427e-10	1.99159000563538e-08	1.23397586150043e-09	9.56450447041625e-08	10455325	2.86931031210358e-05	0	0.775526421369342	0.0033447581750621	0.208227202130076	0.0129016183255203
0	7.42883092033561e-07	3.23128833295904e-09	2.92215646726483e-08	1.16392028282404e-09	7.76499865321993e-07	1287830	0.000232922919272349	0	0.956707303130708	0.00416135079639598	0.0376324143475942	0.00149893172530222
0	1.02072373595966e-07	4.98093924104263e-10	1.2540726013621e-08	2.37138741467291e-10	1.15348332275158e-07	8669393	3.46039029678336e-05	0	0.884905499565235	0.00431817187366076	0.108720479665937	0.00205584889516744
0	1.64787027009531e-06	6.91873114597547e-09	4.18315081443202e-08	9.48004780171973e-10	1.69756851416578e-06	589078	0.000509141330074625	0	0.970723865543129	0.00407567122519086	0.0246420146198795	0.000558448611800415
0	5.96347558737469e-07	2.22928673266961e-09	5.75732120202595e-08	1.54629653025255e-09	6.5769635402065e-07	1520458	0.000197289506965181	0	0.906721703855978	0.00338953792132412	0.0875376785477083	0.00235107967498934
0	8.1426674850888e-08	4.21318088457735e-10	1.44756226455347e-08	2.051820199674e-10	9.65287976048478e-08	10359603	2.89582213838235e-05	0	0.843548007136874	0.00436468804037579	0.149961700598327	0.00212560422442365
0	3.24377585181025e-07	1.74512137904131e-09	3.46713217996887e-08	6.10801522005448e-11	3.60855108511955e-07	2771195	0.000108250692537504	0	0.898913656837639	0.00483607225691665	0.0960810058714745	0.000169265033970057
0	6.58537190066531e-07	2.11894030101538e-09	2.41239891037215e-08	1.37527747496064e-09	6.86155396946228e-07	1457396	0.000205825504718593	0	0.959749341034678	0.00308813471473932	0.0351582006220263	0.00200432362855614
0	1.64995700542208e-07	8.47150634420421e-10	2.27257386060997e-08	3.50885992605828e-10	1.88919475775334e-07	5293261	5.66742420322619e-05	0	0.873365225395944	0.00448418899609835	0.12029325464107	0.00185733096688828
0	1.53468904459478e-06	7.89019053794654e-09	7.09913400262123e-08	2.74883260979866e-09	1.61631940776874e-06	618690	0.00048477867103458	0	0.949496143657246	0.00488157878945389	0.0439216034188521	0.00170067413444804
0	3.98516169352578e-08	1.43119929097576e-10	5.86370339921025e-09	5.15400449300236e-10	4.63738407128659e-08	21563881	1.39120557884898e-05	0	0.859355540163432	0.00308622117334933	0.12644420451428	0.0111140341489387
0	2.2479495443459e-06	6.58024736036146e-09	3.57121371449162e-08	6.02835093964303e-10	2.29084476394514e-06	436520	0.000687018111295901	0	0.981275370433494	0.00287241085206899	0.015589069022475	0.000263149691961728
0	9.31244817107413e-08	3.47512033871342e-10	9.93263749133306e-09	1.10239127067978e-11	1.03415655148653e-07	9669716	3.10242168982677e-05	0	0.900487277065369	0.00336034262290191	0.0960457822082702	0.000106598103458821
0	4.53841016603003e-07	2.04784209551075e-09	3.94136281410849e-08	1.08550596386059e-09	4.96387992803459e-07	2014553	0.000148905347307493	0	0.914286854603064	0.00412548676680335	0.0794008491593197	0.00218680947081327
0	5.88706376978318e-06	2.95224487359021e-08	1.05772623978506e-07	1.56209126242204e-10	6.02251505162383e-06	166044	0.00180512874791017	0	0.977509183342908	0.00490201327565667	0.0175628658578423	2.59375235932513e-05
0	2.33358794146257e-07	1.01007209660878e-09	2.25606438182866e-08	1.8544199437303e-10	2.57114952055525e-07	3889311	7.71315207654943e-05	0	0.907604914769258	0.00392848447176519	0.0877453591785456	0.000721241580431243
0	2.55924405393796e-08	9.02239080978534e-11	9.56420833190482e-09	6.04033492898052e-11	3.53072761286721e-08	28322774	1.05921269223375e-05	0	0.72484890780336	0.00255539135245228	0.270884910437426	0.00171079040676132
0	6.12211259254456e-06	2.24632187525889e-08	6.97513787535215e-08	5.40618967633227e-10	6.2148678090183e-06	160904	0.00186272909915808	0	0.985075271216686	0.00361443226837309	0.0112233085074322	8.69880075081794e-05
0	1.26757433589734e-08	4.92692204830404e-11	3.74971243418112e-09	1.01357054174668e-10	1.65760820678123e-08	60327887	4.97281230149582e-06	0	0.764700808497288	0.00297230794837293	0.22621222667945	0.00611465687488873
0	7.44411378190025e-07	3.86271472719646e-09	3.20328260525994e-08	9.03208603999054e-10	7.8121012757382e-07	1280065	0.000234335668924612	0	0.952895196714769	0.00494452720319022	0.0410041100620172	0.00115616602002347
0	4.1717758905571e-07	1.83263269709306e-09	1.8440065611965e-08	1.57339737577735e-09	4.39023684740546e-07	2277781	0.00013169846133243	0	0.950239368753542	0.00417433674034263	0.0420024391687721	0.00358385533734289
0	1.20193887249497e-06	6.55163885662005e-09	5.18345907358599e-08	4.81382003579161e-10	1.26080648409103e-06	793143	0.000378170659127708	0	0.953309558335196	0.00519638734356877	0.0411122494926173	0.000381804828618257
0	4.71801172832088e-07	2.15173048948607e-09	3.52108336675914e-08	3.500753418975e-10	5.09513812331063e-07	1962655	0.000152842501051409	0	0.925983087040493	0.00422310531610859	0.0691067304073646	0.000687077236033856
0	2.72379129351392e-06	1.09251466500338e-08	9.2784286220307e-08	2.95651446709251e-09	2.83045724085135e-06	353300	0.000848777958006974	0	0.962314941275937	0.00385985221481307	0.0327806705154109	0.00104453599383937
0	1.92601406272629e-06	7.90495042697347e-09	6.17766171649123e-08	6.30463003960222e-10	1.99632609332214e-06	500920	0.000598719121923996	0	0.9647792858937	0.00395974908779489	0.030945153385291	0.000315811633214217
0	1.78677704219052e-07	7.44433443011445e-10	1.3052580065901e-08	3.72585741368766e-10	1.92847303469333e-07	5185450	5.78525230916505e-05	0	0.926524255224888	0.00386022220492093	0.0676834979337769	0.00193202463641404
0	7.05208065700845e-06	2.71392593566706e-08	1.48178323290021e-07	2.63947409846458e-09	7.23003771375361e-06	138312	0.00216666853295533	0	0.975386427596826	0.00375368157555305	0.02049482024252	0.000365070585101312
0	6.38203584331304e-07	3.0641232018506e-09	5.3804048861798e-08	3.33601102127999e-09	6.98407767416232e-07	1431828	0.000209500455107481	0	0.913797947425965	0.00438729828734059	0.0770381593275326	0.00477659495916204
0	3.18350982958728e-07	1.41885717121013e-09	3.09433133607518e-08	3.53754694572753e-10	3.51066908185262e-07	2848460	0.000105314544990409	0	0.906809999849744	0.00404155771486552	0.0881407863837243	0.00100765605166657
0	9.74531152222156e-07	3.95508352523752e-09	3.52318352673156e-08	3.89141100332869e-09	1.01760948201804e-06	982695	0.000305236405821363	0	0.957667130115128	0.00388664177675912	0.0346221570159181	0.00382407109219498
0	1.51491805929123e-08	4.40337597992135e-11	4.0819171209681e-09	1.06566937349997e-10	1.93816984110296e-08	51595066	5.8144926616821e-06	0	0.781622965729943	0.00227192472328199	0.210606781428669	0.00549832811810513
0	1.32371995101103e-08	6.54664585101408e-11	5.25042002054801e-09	1.20164970739335e-10	1.86732509599078e-08	53552539	5.60195964482979e-06	0	0.708885642812336	0.00350589507154913	0.281173322836011	0.0064351392801036
0	1.23639829858066e-06	6.92860633516963e-09	6.28156002670419e-08	5.82527962085914e-09	1.31196778480373e-06	762214	0.000393513147022739	0	0.942399891904071	0.00528107962361756	0.0478789197376819	0.00444010873462919
0	2.40045844392184e-09	1.12446268724501e-11	2.44780054117429e-09	2.0875128767923e-11	4.88037874073651e-09	204902130	1.46411256540802e-06	0	0.49185904853761	0.00230404799910123	0.501559545111225	0.00427735835206362
0	4.87567698591789e-08	1.95977513319678e-10	7.53648828998819e-09	7.78515322899799e-11	5.65670871947768e-08	17678124	1.69699826587655e-05	0	0.861928239141876	0.00346451484491098	0.133230976946681	0.00137626906653183
0	4.05145031473029e-07	1.89982897983989e-09	2.78626021725087e-08	3.67109037810071e-10	4.35274571663187e-07	2297400	0.000130573874384421	0	0.930780380588203	0.00436466796711929	0.0640115549733252	0.000843396471352196
0	7.55192122759283e-08	3.10733689856617e-10	1.28012677086291e-08	5.66215510736587e-10	8.91974291851506e-08	11211085	2.67588719247147e-05	0	0.846652341506055	0.00348366194738208	0.143516106075849	0.0063478904707138
0	2.36988098255558e-07	1.19787677535225e-09	1.79083126637611e-08	4.83069907720156e-10	2.56577357602392e-07	3897460	7.69702547872564e-05	0	0.923651644362204	0.00466867687213676	0.0697969331008269	0.00188274566483279
0	1.61821750977233e-07	8.49646336970828e-10	1.49530654818203e-08	1.74255325178985e-10	1.77798718121203e-07	5624338	5.33381976293157e-05	0	0.910140144356504	0.00477869776536653	0.0841010871159764	0.000980070762153622
0	1.47954060356218e-07	5.93546345091386e-10	1.08441437309978e-08	4.21597346936044e-10	1.59813347779243e-07	6257300	4.79428588697761e-05	0	0.925792885338921	0.00371399731836715	0.0678550564248067	0.00263806091790539
0	1.03588745225656e-07	5.34599786565741e-10	1.669906263092e-08	8.41541838702482e-10	1.21663949481844e-07	8219362	3.64985209829749e-05	0	0.85143335940376	0.00439406898134207	0.13725563490286	0.0069169367120378
0	6.02262699213011e-07	2.51361151574528e-09	4.44814818845399e-08	7.43343576658203e-10	6.50001136189954e-07	1538459	0.000194981392867222	0	0.926556379183017	0.00386708787999828	0.0684329294334354	0.00114360350354983
0	1.57317611930002e-08	7.62728649443834e-11	8.19563647631465e-09	2.54480582687472e-10	2.42581511169467e-08	41223257	7.27741896011658e-06	0	0.648514436123289	0.0031442159205241	0.337850829471879	0.0104905184843082
0	6.51483605641992e-07	4.00825585921072e-09	4.00157818567882e-08	6.56070418011315e-10	6.96163713776002e-07	1436444	0.000208827379366561	0	0.935819538924738	0.00575763398737041	0.057480418851109	0.000942408236782092
0	1.96988017389279e-07	6.19347916275891e-10	1.1032165832447e-08	9.08584657664614e-11	2.08730389603768e-07	4790869	6.26171628951289e-05	0	0.943743830322073	0.00296721487202509	0.0528536637783763	0.000435291027525689
0	1.65906178812938e-05	1.03383085194255e-07	3.74156201842893e-07	1.58514847015745e-08	1.70840086530325e-05	58534	0.00511213471045902	0	0.971119730634698	0.00605145357239701	0.0219009606844514	0.000927855108453178
0	5.75554511835023e-08	2.97549983978808e-10	1.76010910976788e-08	4.10864078246803e-10	7.58649563434068e-08	13181316	2.27592287653788e-05	0	0.75865661772709	0.00392210051017405	0.232005552313331	0.00541572944940487
0	3.4080311019502e-06	1.64023160685898e-08	9.82319461708354e-08	5.06134114232921e-09	3.52772670533195e-06	283469	0.00105776005535141	0	0.966070046412371	0.00464954273351127	0.0278456792081891	0.00143473164592917
0	5.81855934236236e-07	2.29804386525559e-09	2.66083911024691e-08	1.11188578221326e-09	6.11874254986174e-07	1634323	0.000183545486139747	0	0.950940376220575	0.00375574531291158	0.0434866982646137	0.00181718020190011
0	8.41881082252888e-07	4.50087588527973e-09	3.82412764774602e-08	2.63098593299151e-10	8.84886333208927e-07	1130089	0.000265430784431975	0	0.951400254086775	0.00508638874436888	0.0432160324352429	0.000297324733613025
0	9.31065050242359e-09	4.09363350810581e-11	3.54099245142413e-09	1.62912055657626e-10	1.30554913445864e-08	76596121	3.91663975418677e-06	0	0.713159716220435	0.00313556449164456	0.271226287694828	0.012478431593092
0	6.2650931874682e-06	3.21466186982992e-08	1.98057015873924e-07	2.86047880489264e-09	6.49815730084532e-06	153890	0.00194755457383489	0	0.964133814774413	0.00494703609192676	0.0304789506785499	0.00044019845510981
0	1.08384748212468e-05	3.26147357146804e-08	1.09678047785152e-07	6.22277399916932e-09	1.09869903787458e-05	91017	0.00329068899651885	0	0.986482598748216	0.00296848678212853	0.00998253789293588	0.00056637657671997
0	1.60565257096934e-06	6.35675527638006e-09	3.95462414289326e-08	4.90594647384908e-10	1.65204616232203e-06	605310	0.000495491461622755	0	0.971917496973881	0.00384780729579936	0.0239377339028761	0.000296961827443945
0	2.88791048829249e-08	1.38931404131043e-10	9.29517953440356e-09	6.05874410450623e-11	3.83738032625045e-08	26059445	1.15120749362152e-05	0	0.752573433635726	0.00362047522839089	0.242227216072846	0.00157887506303716
0	1.12424781971786e-05	6.08582018818945e-08	2.40001534683893e-07	1.17386362099874e-08	1.15550765699544e-05	86542	0.00346054147577191	0	0.972947096379387	0.00526679347501154	0.0207702245182821	0.00101588562731902
0	2.8420720503234e-09	1.2864554461738e-11	1.93817740519586e-09	2.52138818185737e-10	5.04525282816674e-09	198206122	1.51357472377711e-06	0	0.563316080902155	0.00254983345728832	0.384158628161381	0.0499754574791756
0	2.58258745002848e-06	1.20110748418059e-08	6.26947839550366e-08	1.50518009855523e-09	2.65879848892388e-06	376110	0.00079732257635845	0	0.971336286216169	0.00451748219800864	0.023580118695047	0.000566112890775876
0	5.05437438855985e-08	1.90552092667838e-10	7.30606662609319e-09	6.42871356899752e-11	5.81046497400495e-08	17210327	1.74312435105017e-05	0	0.869874340723553	0.00327946375239049	0.125739792921553	0.00110640260250402
0	8.01616227340138e-09	4.537480772469e-11	4.78114737845946e-09	2.13982376106648e-10	1.30566668356922e-08	76589225	3.91699240431809e-06	0	0.613951659660037	0.00347522137890903	0.366184374513528	0.0163887444475261
0	5.38926181777095e-08	1.62902138486271e-10	7.95281817946132e-09	2.63702189417704e-10	6.22720406850748e-08	16058571	1.86814382684419e-05	0	0.865438446930909	0.00261597559184077	0.127710897089124	0.00423468038812654
0	3.05902686565668e-09	1.58793417105562e-11	3.69537244484856e-09	1.87700176390538e-10	6.95797882860634e-09	143719897	2.08739149087922e-06	0	0.439643025799404	0.00228217735375558	0.531098546844635	0.0269762500022056
0	3.94100094409635e-08	2.46661505814624e-10	1.1059156321853e-08	5.20226547096711e-11	5.07678499233408e-08	19697505	1.52302393862103e-05	0	0.776278875321142	0.00485861635241756	0.217837791802337	0.00102471652410384
0	1.54946618041993e-06	7.29673772016283e-09	7.65308700628349e-08	1.85502612474791e-09	1.63514881432768e-06	611565	0.000490424747809359	0	0.947599488708937	0.0044624303648858	0.04680361162987	0.00113446929630723
0	9.60235274304866e-09	5.15362054727861e-11	4.39750811259653e-09	2.09565452476414e-11	1.40723536063656e-08	71061318	4.22169719838106e-06	0	0.682355845485935	0.00366223070527973	0.312492724074765	0.00148919973402045
0	1.30064118334851e-07	6.03287680004431e-10	1.91419280772534e-08	2.65528836651832e-10	1.50074862928761e-07	6663341	4.50214487784928e-05	0	0.866661583403154	0.00401991158433245	0.127549195805962	0.00176930920655164
0	2.00735143511083e-06	8.37694345678634e-09	4.38658819135041e-08	2.15125954739296e-09	2.06174552002851e-06	485026	0.000618333046888742	0	0.973617459386098	0.00406303463517189	0.0212760893560217	0.00104341662270871
0	1.54517579703212e-06	8.14813950348704e-09	5.25324141998918e-08	9.1851498189621e-10	1.6067748657174e-06	622365	0.000481916687810169	0	0.961662912459256	0.00507111461433586	0.032694321600828	0.000571651325580145
0	4.81399925509248e-07	2.30167037202184e-09	3.0670348605627e-08	5.96409079273843e-10	5.1496835356617e-07	1941867	0.000154478612776288	0	0.93481458069324	0.00446953750863078	0.0595577347486189	0.00115814704951031
0	7.23734276699877e-07	3.9478568998217e-09	3.91177790223887e-08	1.62717054653961e-09	7.68427083168627e-07	1301360	0.000230501643935455	0	0.941838585016475	0.00513758167338743	0.0509062992172082	0.00211753409292907
0	1.36701336453758e-06	5.38980529733288e-09	5.63629013999041e-08	1.7871662894688e-09	1.43055323752429e-06	699030	0.000429074199562174	0	0.95558370613549	0.00376763699242711	0.0393993735580547	0.00124928331402868
0	2.74655297942032e-06	1.12148368473721e-08	8.4825276114125e-08	3.97063626030571e-09	2.84656372864212e-06	351301	0.000853605805126278	0	0.964866147834494	0.00393978070279208	0.0297991839285427	0.00139488753417082
0	1.55409348578996e-06	6.71746964134055e-09	6.54668085448122e-08	1.20870173287597e-10	1.6263986341494e-06	614855	0.000487800973400621	0	0.955542788316927	0.00413027255452275	0.0402526214485239	7.43176800260975e-05
0	9.25319617442906e-07	2.76517703184257e-09	2.48281056520365e-08	2.67130540065051e-10	9.5318003066685e-07	1049120	0.000285913264489124	0	0.970771090111432	0.00290100184947018	0.0260476561124205	0.000280251926677655
0	1.24098338788072e-08	4.85693877451532e-11	2.99671835657808e-09	4.87386719979307e-10	1.59425083431098e-08	62725387	4.78274109860788e-06	0	0.77841162831636	0.00304653362569163	0.187970317598939	0.0305715204590093
0	3.28712758048695e-06	1.79544700733357e-08	1.48884048464234e-07	2.65094160957616e-09	3.4566170406341e-06	289300	0.00103644941929704	0	0.950966665339342	0.00519423177698678	0.0430721849467368	0.00076691793693462
0	2.43989982636287e-08	6.80781933947947e-11	5.60102083170499e-09	5.28719719421957e-10	3.05968170081505e-08	32683138	9.1790031072625e-06	0	0.797435833182558	0.00222500900589299	0.183058938131145	0.0172802196804039
0	1.8085778001288e-07	8.21067250345617e-10	2.45593510503184e-08	5.23740030211093e-10	2.06761938343755e-07	4836480	6.2026664186865e-05	0	0.874715053755166	0.00397107541611716	0.118780812595628	0.00253305823308902
0	3.678160533239e-09	1.30938875395087e-11	1.86494645434710e-09	2.82580331359792e-12	5.5590266784392e-09	179887606	1.66770662646254e-06	0	0.66165549222939	0.00235542808065548	0.335480752697289	0.000508326992665434
0	1.06491430588561e-06	5.14605912550587e-09	5.62680986562159e-08	3.97512854854182e-10	1.12672597652219e-06	887527	0.000337960861735542	0	0.945140458350515	0.00456726766998839	0.0499394704912157	0.000352803488281301
0	1.65298535652618e-06	5.57620824456852e-09	4.54809507712051e-08	2.22472466491477e-09	1.70626724020687e-06	586075	0.000511749620228596	0	0.968772837908891	0.00326807437496864	0.0266552329550036	0.00130385476113639
0	1.49064895210745e-06	7.38426074411053e-09	5.17824444806239e-08	4.3358112665475e-10	1.55024923845884e-06	645058	0.000464967001340355	0	0.961554384370709	0.00476327326014462	0.0334026575830496	0.000279684786096583
0	1.8879587223669e-08	6.86155512928165e-11	7.13499877179633e-09	1.69623115812337e-11	2.61001638583393e-08	38313936	7.83001858839505e-06	0	0.723351291054699	0.00262893182070552	0.273369884209237	0.000649892915358613
0	1.7196039082562e-06	9.05694013069758e-09	9.05956355468393e-08	5.67321308507968e-09	1.82492969701882e-06	547966	0.000547329569163146	0	0.942285015727085	0.00496289810259151	0.0496433565056425	0.00310872966468099
0	8.34306101635861e-09	3.88721960398485e-11	3.37471204566268e-09	2.59809984009075e-10	1.20164552420702e-08	83219217	3.60493011275498e-06	0	0.694303007691414	0.00323491372927974	0.280840895062601	0.0216211835167053
0	4.66562532360576e-07	1.38654605962939e-09	1.52327606039498e-08	2.26595141899245e-10	4.83408434166054e-07	2068644	0.000145012050041138	0	0.965151824803099	0.00286827031063571	0.0315111601853376	0.000468744700928011
0	5.18673487851978e-07	2.49707532907088e-09	3.9338349574354e-08	2.04616611270495e-10	5.60713529366673e-07	1783442	0.000168199958776816	0	0.925024028647606	0.0044533887596601	0.0701576607555497	0.000364921837184151
0	2.90474402783457e-07	1.31295097535541e-09	2.37542017196294e-08	1.66770187375181e-11	3.1555823249718e-07	3168987	9.46630038684004e-05	0	0.920509664681474	0.00416072483663422	0.0752767612229597	5.28492589324766e-05
0	9.29669211025048e-07	5.45483848952305e-09	4.22586689485321e-08	5.42425209924026e-10	9.77925143673027e-07	1022573	0.000293334655515842	0	0.950654778680981	0.00557797140692692	0.0432125804535623	0.000554669458530037
0	1.79920512034932e-06	8.7606699021751e-09	8.70783691404145e-08	5.23548643087573e-09	1.90027964582279e-06	526238	0.000569921968155196	0	0.946810709836498	0.00461020035731735	0.045823976135213	0.00275511367097176
0	7.0678209164374e-06	2.2923678675229e-08	8.33536924595282e-08	2.29440779741532e-09	7.17639269536958e-06	139346	0.0021506096518209	0	0.984870981349414	0.00319431776497125	0.0116149848535059	0.000319716032108408
0	1.26115473096627e-06	4.4394718018209e-09	6.13003946559031e-08	3.10318179315538e-10	1.32720491560331e-06	753463	0.000398082483041184	0	0.950233619646432	0.00334497842015815	0.0461875886196802	0.000233813313729686
0	1.65990712939222e-07	6.26718102759594e-10	1.63778354977267e-08	2.92900378124076e-10	1.83288166917832e-07	5455890	5.49849433695293e-05	0	0.905627001079863	0.00341930476636034	0.0893556620328297	0.00159803212094637
0	1.83322761890415e-06	1.04226482245829e-08	9.83730662641053e-08	1.72736818659598e-09	1.94375070157943e-06	514469	0.000582955792409412	0	0.943139270593973	0.00536213219941928	0.0506099193606312	0.000888677845977047
0	1.7165604056074e-07	3.80821481017418e-10	1.07485791863472e-08	5.50399270042472e-10	1.83335840498147e-07	5454471	5.49992446763348e-05	0	0.936292871564711	0.00207717967192163	0.0586278119823266	0.00300213678104055
0	9.90712339214608e-07	3.05208810041664e-09	4.98268275311367e-08	1.83735504729658e-09	1.04542860989346e-06	956545	0.000313579570554667	0	0.947661399199295	0.00291946104356919	0.0476616261116239	0.00175751364551217
0	1.80320762005318e-06	7.29480836560305e-09	8.19228346451729e-08	7.41796878532781e-10	1.89316705994249e-06	528215	0.000567789402127428	0	0.952482038277149	0.00385323013481159	0.0432729030514938	0.000391828536545167
0	1.65602674273501e-07	7.53017597569938e-10	1.24179565396551e-08	7.71393948387067e-10	1.79545042359113e-07	5569633	5.38620669473522e-05	0	0.92234612606164	0.00419403169074313	0.0691634610262175	0.00429638122139948
0	7.43458891414683e-09	2.45575985194211e-11	2.75559085025904e-09	5.14699510080205e-11	1.02662073139333e-08	97406956	3.07985746950123e-06	0	0.724180672258254	0.00239208090860307	0.268413715600614	0.00501353123252883
0	7.53844064909682e-08	2.43523783040448e-10	6.59423851282753e-09	1.49286292652026e-10	8.23714550794882e-08	12140128	2.47111322289051e-05	0	0.915176336489655	0.00295640987287948	0.0800548989509062	0.00181235468655939
0	1.60653194028199e-06	5.87999061372593e-09	4.73207572021238e-08	1.19311586285974e-09	1.6609258039607e-06	602074	0.000498154035054155	0	0.967250876860965	0.00354018861029451	0.0284905906629189	0.000718343865821453
0	3.35155873874591e-09	1.68062781159238e-11	2.98903493919114e-09	2.92797865489549e-11	6.38667974260193e-09	156575880	1.91600210153187e-06	0	0.524773258378615	0.00263145778295702	0.468010775497788	0.00458450834063997
0	2.08568300804216e-06	8.76429072975871e-09	6.59854804911776e-08	4.03181208446519e-09	2.16446459134756e-06	462008	0.000649129304492013	0	0.963602276692199	0.00404917260591553	0.0304858211841183	0.00186272951776728
0	2.2093125224448e-08	1.05650526685852e-10	5.84496842212688e-09	2.13598783665007e-10	2.82573429569257e-08	35389031	8.47716706342538e-06	0	0.781854304494439	0.00373886981684374	0.206847771605303	0.007559054083415
0	3.83918684774878e-11	1.55645634599372e-13	2.06051972420554e-10	4.88763437162964e-12	2.4948712090427e-10	4008222935	7.48461267408018e-08	0	0.153883167749645	0.00062386240233657	0.825902241661672	0.0195907281863462
0	2.44825578191952e-06	5.82199013483606e-09	4.23703064789646e-08	1.55652951006302e-09	2.49800460804338e-06	400320	0.000749121586638202	0	0.980084573918048	0.00233065628305476	0.0169616606560834	0.000623109142813874
0	2.88149945384562e-06	9.18637405217387e-09	6.64274100666427e-08	1.55907211951026e-08	2.97270395915954e-06	336394	0.000891414966729731	0	0.969319344755841	0.00309024180624131	0.0223457871955146	0.00524462624240271
0	6.43537920715792e-07	3.17138487041167e-09	3.52871255816628e-08	1.31942636138865e-10	6.82128373804005e-07	1466000	0.000204617644884775	0	0.943426406860915	0.00464924930878613	0.0517309159636303	0.000193427866668359
0	9.95904560233174e-07	3.70539832082852e-09	2.66063853822751e-08	7.71253185069455e-10	1.02698759712135e-06	973722	0.000308048980492082	0	0.969733775777527	0.00360802635904735	0.0259072119827474	0.0007509858806779
0	1.162619910589e-06	3.23254004179315e-09	2.65462966319626e-08	5.61686147625565e-10	1.19296043341038e-06	838251	0.000357824309111021	0	0.974567033430736	0.00270967917397907	0.0222524535504277	0.000470833844857571
0	7.04771049590848e-09	2.88759423288720e-11	2.58624166337486e-09	2.06282729205232e-11	9.68345637453273e-09	103268912	2.90503270439224e-06	0	0.727809391948498	0.00298198713476059	0.267078361624741	0.00213025929199981
0	1.58964329586997e-06	6.67830965558539e-09	3.53345056169551e-08	1.35252315018914e-09	1.63300863429269e-06	612367	0.000489783007423195	0	0.973444513695721	0.00408957400184107	0.0216376722541088	0.00082824004832954
0	1.95737841275887e-07	8.79035283558425e-10	1.81473266234332e-08	6.96815157191832e-10	2.1546101834007e-07	4641211	6.46362234613118e-05	0	0.908460578084461	0.0040797880300139	0.0842255678694999	0.00323406601602533
0	5.36997286137433e-09	2.57854813530062e-11	2.95708991364372e-09	2.25646871454108e-12	8.3551047250856e-09	119687309	2.50652827549214e-06	0	0.642717600564763	0.00308619487145231	0.353926133895757	0.0002700706680272
0	1.01621497269228e-06	3.67947795327857e-09	2.74034391847741e-08	8.96995801922358e-10	1.04819488563225e-06	954021	0.000314409193579723	0	0.96949048943252	0.00351029947170481	0.0261434582064812	0.000855752889293395
0	7.23464149788959e-07	1.84232347092529e-09	2.54963147342794e-08	1.2244649434671e-09	7.52027252937631e-07	1329739	0.000225582813076719	0	0.962018526539968	0.00244980945002811	0.0339034451672909	0.00162821884271347
0	5.61654448753334e-08	2.14798791944948e-10	6.11923070435246e-09	8.52318559628069e-11	6.25847062275936e-08	15978345	1.87752361963112e-05	0	0.897430830322729	0.00343212910776984	0.0977751766078355	0.0013618639616659
0	3.55485373622252e-07	2.1077699651007e-09	2.38564722599987e-08	1.33372631532907e-09	3.8278334216268e-07	2612444	0.000114828431326375	0	0.928685589121517	0.0055064307479841	0.0623236949790251	0.00348428515147414
0	6.25480785098567e-06	3.12910457236279e-08	1.52769596765375e-07	1.76958278231045e-09	6.44063807625698e-06	155264	0.00193033215301852	0	0.971147233694692	0.00485837666286208	0.0237196369298488	0.000274752712597516
0	1.01421190780526e-08	3.88304130613286e-11	4.45873041214376e-09	1.56773244672865e-10	1.47964531479305e-08	67583764	4.43892613022356e-06	0	0.685442583885117	0.00262430547869234	0.301337784641137	0.0105953259950539
0	2.40565051539233e-08	8.60129829975378e-11	3.92936967776923e-09	2.14622000154395e-10	2.82865098148445e-08	35352541	8.48591705859825e-06	0	0.85045858649195	0.00304077751410671	0.138913202918627	0.00758743307531577
0	1.78402931049522e-08	6.72754115190342e-11	5.17735290498985e-09	1.21306159228559e-10	2.32062275806896e-08	43091881	6.96184412884993e-06	0	0.768771789508668	0.00289902403504029	0.223101875864478	0.00522731059181286
0	6.56317949588805e-08	1.94322406755355e-10	6.81021917948446e-09	2.96138328746052e-11	7.26659503779949e-08	13761604	2.17995482831856e-05	0	0.903198741879463	0.0026741879208147	0.0937195363723856	0.00040753382733673
0	1.60774738479988e-07	5.90632842687441e-10	1.48849508405991e-08	8.16380017000562e-11	1.76331960164975e-07	5671122	5.28981935515871e-05	0	0.911773103013025	0.00334955071182132	0.0844143672348043	0.000462979040349102
0	1.12118595737659e-06	2.82949252103946e-09	5.4355301213151e-08	1.29017900993143e-08	1.19127254121009e-06	839438	0.000357318121901873	0	0.941166625260823	0.0023751848742902	0.0456279309165785	0.0108302589483081
0	3.59892440330192e-08	1.44256130814066e-10	6.25023665788644e-09	2.6034139560642e-10	4.26440782173262e-08	23449915	1.2793141923928e-05	0	0.843944705513576	0.00338279397385251	0.146567516972309	0.00610498354026196
0	2.83014547468141e-06	1.3002228852812e-08	5.32921785575012e-08	2.46232668144374e-10	2.89668611475987e-06	345222	0.00086862961572709	0	0.977028701957246	0.00448865646386747	0.0183976366255061	8.50049533809383e-05
0	7.55572804640879e-07	3.54635956834794e-09	4.16814133714278e-08	6.62140075033229e-11	8.00866791588158e-07	1248647	0.000240231273525571	0	0.943443794370024	0.00442815160473234	0.052045376096531	8.26779287127354e-05
0	1.56731535191806e-08	7.81941768783939e-11	4.88859386198624e-09	1.5033978869929e-11	2.06549755369152e-08	48414485	6.19647352007036e-06	0	0.758807653447427	0.00378573079104562	0.236678753419446	0.000727862342081202
0	2.69855484359681e-09	1.70905604632237e-11	4.83148798135974e-09	3.12909361566779e-11	7.57842432157645e-09	131953551	2.27352471793285e-06	0	0.356083894103657	0.0022551601412137	0.637531995616036	0.00412895013909288
0	2.93070720502931e-06	1.9924502274534e-08	9.67267566473909e-08	3.04655174344074e-09	3.05040501569468e-06	327825	0.000914704303189406	0	0.960760026931012	0.006531756331379	0.0317094799378184	0.000998736799790811
0	1.23192474963681e-08	7.11922187504561e-11	8.0687217297275e-09	4.59911091512602e-11	2.05051525539973e-08	48768230	6.15152691152421e-06	0	0.600787897769947	0.003471918512334	0.393497278719565	0.00224290499815348
0	4.52926162874327e-06	1.47782440742751e-08	9.61243726906923e-08	1.82701692978854e-10	4.64034694720121e-06	215501	0.00139113878221409	0	0.976060988602383	0.00318472826330119	0.0207149107134476	3.93724208680234e-05
0	5.71626347060133e-07	1.73900075624119e-09	1.68331891718786e-08	3.42496204467596e-11	5.902327866087e-07	1694247	0.000177054212295968	0	0.968476099649642	0.00294629643709386	0.028519576603999	5.80273092647863e-05
0	7.32100874805066e-07	1.87371434165714e-09	3.2321290810673e-08	1.17962197374806e-09	7.67475501931144e-07	1302973	0.000230216235111436	0	0.953907809386661	0.00244139954557825	0.04211377526624	0.00153701580152052
0	4.52427121918393e-08	2.44800645391374e-10	1.07338035657495e-08	2.28400134024603e-11	5.62441564163826e-08	17779625	1.6873105062154e-05	0	0.804398449092235	0.00435246363336102	0.190843000404981	0.000406086869422893
0	1.83536610514555e-07	7.39282357582345e-10	1.65750083250524e-08	2.20218683621772e-10	2.01071119880811e-07	4973365	6.03195227260045e-05	0	0.912794490941064	0.00367672074448369	0.0824335604977861	0.00109522781666661
0	9.49707464505087e-08	3.52313189200061e-10	9.55258472372127e-09	5.06371239410558e-10	1.05382015602841e-07	9489285	3.16141065997977e-05	0	0.901204497818969	0.003343200328677	0.0906472007493448	0.00480510110300935
0	6.89432046793998e-07	5.82816279322025e-09	9.1989676606291e-08	3.60717196147068e-10	7.87610603389656e-07	1269663	0.000236255361380833	0	0.875346324474143	0.00739980234920336	0.116795883918263	0.000457989258390685
0	1.05996253945742e-06	2.94111341034287e-09	3.6209943438157e-08	4.79441065361486e-10	1.09959303737128e-06	909427	0.000329823688780317	0	0.96395894065626	0.00267472902281555	0.032930313495547	0.000436016825377188
0	3.20284802091348e-06	1.18728321176679e-08	9.26503834828315e-08	1.21352693082979e-09	3.30858476344481e-06	302244	0.000992084629392376	0	0.968041700578576	0.00358849265367051	0.0280030254949148	0.000366781272838328
0	1.79262907860253e-07	6.95161903880587e-10	2.83746535595222e-08	8.05750358663393e-10	2.09138473682319e-07	4781521	6.27395804452258e-05	0	0.857149355180591	0.00332393122910774	0.135674001344312	0.00385271224598936
0	8.579253014472e-08	3.17340760045174e-10	1.20497204617788e-08	8.05204287926856e-11	9.82401117953366e-08	10179142	2.94716006952189e-05	0	0.873294304911331	0.00323025650363966	0.122655809745839	0.000819628839189776
0	5.06971983403947e-07	2.23000475435078e-09	2.61510181980606e-08	7.3431519379424e-10	5.36087321550152e-07	1865368	0.000160813307718999	0	0.945689187235364	0.00415977894777009	0.0487812659371279	0.00136976787973812
0	2.98310579521104e-06	7.64334036290719e-09	3.30996925366669e-08	8.29929766354769e-10	3.02467875787697e-06	330614	0.000906993432255088	0	0.986255412229261	0.00252699244275186	0.0109432092417972	0.000274386086189629
0	1.36338259071391e-07	3.86104401877029e-10	7.74593133005425e-09	4.38122671204927e-10	1.44908417474527e-07	6900910	4.34715834781718e-05	0	0.94085810505354	0.00266447186855035	0.0534539777954297	0.00302344528247948
0	3.05487503122601e-08	1.36685069305394e-10	1.15823623330356e-08	6.18291205100358e-10	4.28860889197015e-08	23317584	1.28657441778035e-05	0	0.712323065165924	0.003187165646215	0.270072711799904	0.0144170573879569
0	2.73508596494835e-07	1.54877955342118e-09	2.35835102916187e-08	2.38069167372392e-09	3.01021578013599e-07	3322021	9.03024094832672e-05	0	0.908601297952398	0.00514507818223984	0.0783449161593102	0.00790870770605145
0	3.08029628142935e-07	1.36307783232021e-09	3.1396879578227e-08	1.79790102959243e-09	3.42587486583075e-07	2918962	0.000102770982284839	0	0.899126909786416	0.00397877297246136	0.0916463116950814	0.00524800554604161
0	1.95271168044426e-08	1.05069554954862e-10	7.1992009205323e-09	9.54538587936613e-11	2.69268411387234e-08	37137665	8.07801980351464e-06	0	0.725191518152521	0.0039020379113004	0.267361510525613	0.00354493341056591
0	4.3367516779658e-08	1.77755852561689e-10	1.1636440257975e-08	3.36985133139958e-10	5.55186980233346e-08	18011950	1.66554711478195e-05	0	0.781133533812887	0.00320172948736978	0.209594977408948	0.00606975929079465
0	7.9855936630418e-07	3.89849169167854e-09	3.25802310341579e-08	7.31117741953083e-10	8.3576920677197e-07	1196503	0.000250699436435298	0	0.955478330421497	0.004664555310354	0.03898233001428	0.000874784253869454
0	2.83241446830164e-08	1.27133195609963e-10	8.17563926468364e-09	1.26856993121531e-10	3.67537741364316e-08	27208090	1.10260716537081e-05	0	0.770645881913406	0.00345905144701708	0.222443530134764	0.00345153650481262
0	6.27446085285132e-07	2.27969495978943e-09	2.10632368194604e-08	2.92377257203819e-10	6.51081394321585e-07	1535906	0.000195305407310831	0	0.963698380505741	0.0035013977970678	0.0323511576327686	0.000449064064422345
0	1.64955780666657e-07	6.00968373022142e-10	1.61568281403939e-08	1.27363360959221e-09	1.82987210789665e-07	5464863	5.48946614999934e-05	0	0.901460708400357	0.00328420970202626	0.0882948489715238	0.00696023292609332
0	2.62456203639864e-07	1.05619599732922e-09	1.73637245611106e-08	7.93538363687004e-10	2.81669662561991e-07	3550258	8.4497340573364e-05	0	0.931787261903301	0.00374976839082471	0.06164570370545	0.00281726600042473
0	1.27594183450516e-09	6.74084636545229e-12	3.81621533204716e-09	3.28206814573766e-10	5.42710482749154e-09	184260307	1.62813014759067e-06	0	0.23510543375572	0.00124207041870757	0.703177007511582	0.0604754883139906
0	6.46417190966243e-07	3.17022816345393e-09	3.64580618082155e-08	8.79592449602323e-11	6.86133440182872e-07	1457442	0.000205818919053913	0	0.942115852557712	0.00462042509196022	0.0531355268131203	0.00012819553720744
0	2.58005914560087e-08	8.57432259652302e-11	8.75485634584698e-09	1.37487735331511e-10	3.47786787631525e-08	28753249	1.04335493625873e-05	0	0.741850822790431	0.00246539630068046	0.251730561861442	0.00395321904744633
0	1.64269874302304e-08	5.60849378004723e-11	3.32075454011629e-09	1.07468941180656e-10	1.99112958493278e-08	50222748	5.97337096397421e-06	0	0.825008455227436	0.00281673971522882	0.166777419473098	0.00539738558423784
0	2.52854861934399e-07	1.24279404229239e-09	2.54634444782574e-08	1.38785913674452e-10	2.79699886368623e-07	3575261	8.3906457291838e-05	0	0.904022040256232	0.00444331264637872	0.091038451280236	0.000496195817153615
0	1.38715495502039e-06	4.10271216569724e-09	2.67317764591024e-08	1.03498733102917e-09	1.41902443097622e-06	704710	0.000425617030697434	0	0.977541277471943	0.00289122024690919	0.0188381368745796	0.000729365406568195
0	3.30986113321356e-08	1.68855221373514e-10	7.84192887402995e-09	1.29895850627144e-10	4.12392912781663e-08	24248719	1.2371711128556e-05	0	0.80259893674893	0.00409452287224231	0.190156732353492	0.00314980802533616
0	1.16221840003798e-07	4.29487174187673e-10	1.01239969000478e-08	3.78088284261264e-11	1.26813132906459e-07	7885619	3.80432186151136e-05	0	0.916481103652932	0.00338677205068717	0.0798339782955721	0.000298146000809043
0	9.18124077918933e-08	2.58454548251671e-10	1.09680719058402e-08	4.4224769694924e-11	1.0308315901568e-07	9700906	3.09244711197421e-05	0	0.890663505742268	0.00250724318811725	0.106400230751289	0.000429020318325682
0	3.5725631948405e-10	1.38346449357935e-12	5.41261498951013e-10	9.22390064307669e-12	9.09125183571719e-10	1099958529	2.72737530448985e-07	0	0.392967135813444	0.0015217535698924	0.595365202429588	0.0101459081870754
0	6.97404189030657e-08	2.62050840067723e-10	8.16183114743258e-09	5.6458387518039e-10	7.87288847657464e-08	12701818	2.36183874355866e-05	0	0.885830138589853	0.00332852219166372	0.103670097343785	0.00717124187469796
0	2.21755440636378e-06	6.85778950241769e-09	6.09607398802166e-08	4.54467016490709e-09	2.28991760591133e-06	436697	0.000686740154286158	0	0.968399212547762	0.00299477565686844	0.0266213682635781	0.00198464353179137
0	3.33634494195447e-07	2.17176466337049e-09	2.87280172383227e-08	1.20977783797417e-09	3.65744053935115e-07	2734152	0.000109717216865257	0	0.912207568669418	0.00593793566841082	0.0785467786262884	0.00330771703588321
0	1.49114908113843e-07	8.56088360549238e-10	1.75620624499677e-08	7.31356727537796e-10	1.68264415651898e-07	5943027	5.04780548769013e-05	0	0.88619395572222	0.00508775641737762	0.104371814931445	0.00434647292895732
0	1.08941940308956e-09	6.61079730364881e-12	1.72867296322036e-09	1.72276731623104e-11	2.84193083677588e-09	351873447	8.52578881826993e-07	0	0.383337760719569	0.00232616403541637	0.608274114503614	0.00606196074140034
0	1.26078855564426e-06	5.24975448313412e-09	4.60195717765376e-08	1.30847606599738e-09	1.31336635796993e-06	761402	0.000393932554325849	0	0.959967147013771	0.00399717447555811	0.0350394019896094	0.000996276521061415
0	1.30507375465734e-06	4.70046780848036e-09	4.51078111777537e-08	5.2532998827949e-10	1.35540736363186e-06	737786	0.000406539824965857	0	0.962864589403113	0.00346793734090783	0.0332798923689524	0.000387580887027094
0	5.63619271142867e-07	3.62895221804865e-09	3.80572239128298e-08	3.65988276737899e-10	6.05671435550483e-07	1651060	0.000181684978977859	0	0.930569345127865	0.00599161856584893	0.0628347676298128	0.000604268676473505
0	7.72656750381093e-08	3.80982554828639e-10	1.88605260974283e-08	6.4288359741865e-11	9.65714720501081e-08	10355025	2.89710233440932e-05	0	0.800087990768314	0.00394508385075624	0.195301217813498	0.000665707567432623
0	3.57134846224631e-08	1.23202449607366e-10	7.25063933441622e-09	3.41735431471361e-11	4.31214999496338e-08	23190288	1.29363665761772e-05	0	0.828205991539642	0.00285710028063187	0.168144413874402	0.000792494305324514
0	5.35768825808392e-08	2.16346381121329e-10	7.36274376915231e-09	1.89295528231718e-10	6.13452682593446e-08	16301176	1.84034117096665e-05	0	0.87336617967561	0.00352670038391059	0.120021380264007	0.00308573967647265
0	5.47578479591595e-09	1.55216563691666e-11	1.45108229061215e-09	3.79078344436755e-11	6.98029657734094e-09	143260389	2.09408678963907e-06	0	0.784463057585712	0.00222363852268859	0.207882612799372	0.00543069109222807
0	9.9873547095387e-07	4.78040706034744e-09	4.10073106645766e-08	4.36217533791522e-11	1.04456681043217e-06	957335	0.000313321111466092	0	0.956124070743411	0.00457644931143238	0.0392577193292313	4.17606159256624e-05
0	3.13153354424815e-06	1.63831862670326e-08	8.56917829474409e-08	2.97674372578943e-10	3.2339061878352e-06	309224	0.000969702958990792	0	0.968343966200336	0.00506606726214269	0.0264979186068485	9.20479306724132e-05
0	1.22421681865362e-07	5.0584547863038e-10	1.04821703759831e-08	7.32376380482165e-10	1.34142074100457e-07	7454783	4.0241815215003e-05	0	0.912627023894692	0.00377096807263885	0.0781423013344279	0.00545970669824068
0	1.12211326520475e-06	4.42018484796516e-09	4.35730194304137e-08	1.00702124270397e-09	1.17111349072583e-06	853888	0.000351272542302827	0	0.958159285236554	0.0037743437190068	0.0372064874800547	0.000859883564384392
0	7.11934869985146e-07	2.1867617720996e-09	1.79797727109254e-08	1.83406024098061e-11	7.32119745070581e-07	1365897	0.00021961188569608	0	0.972429544181343	0.00298689085606997	0.0245585135928714	2.50513697155346e-05
0	2.58074805849789e-07	1.04402181242766e-09	1.29623659978966e-08	8.46540237010253e-10	2.72927733897124e-07	3663974	8.18749793889406e-05	0	0.945579264388964	0.00382526831377711	0.0474937662538268	0.00310170104343205
0	3.14697772759531e-08	1.28171502757833e-10	1.07388805984262e-08	7.75877403725596e-11	4.24144171175097e-08	23576889	1.27242444457609e-05	0	0.74195944244066	0.00302188528025111	0.253189394744575	0.00182927753451384
0	3.2217029953941e-07	1.16865329894169e-09	2.13925293531296e-08	9.52959750359253e-10	3.4568444194184e-07	2892812	0.000103699973307947	0	0.931978013617441	0.00338069394265162	0.0618845593193597	0.00275673312054809
0	8.64978169719563e-08	2.19165471098951e-10	6.52630272487701e-09	6.67106765078188e-11	9.33099958444401e-08	10716965	2.79926082621396e-05	0	0.92699411450151	0.00234878877783179	0.069942160706525	0.0007149360141333
0	3.31153667563586e-07	1.46143852118784e-09	2.76268917668839e-08	5.8212240828334e-10	3.60824120259941e-07	2771433	0.000108241397072661	0	0.91777031791838	0.00405027945508468	0.0765660891710378	0.0016133134554973
0	1.05869413058164e-05	4.00904205353658e-08	1.55053120334677e-07	3.58870571803033e-09	1.07856735524045e-05	92716	0.00323049021677191	0	0.981574424107823	0.00371700667005893	0.0143758402830679	0.00033272893904992
0	1.77935810625251e-07	7.67656008956873e-10	1.51400905609873e-08	3.37818811808941e-10	1.94181376007004e-07	5149824	5.82527216842488e-05	0	0.916338190016909	0.00395329369243517	0.0779688087102708	0.00173970758038482
0	6.32968920909879e-06	2.241442508215e-08	1.18161068279828e-07	2.463412883446e-09	6.47272811534422e-06	154494	0.00193994059718861	0	0.977901295451243	0.00346290230065658	0.0182552188465503	0.000380583401549996
0	2.05581103612013e-06	6.50166811133639e-09	4.01462642318288e-08	6.49147977000253e-10	2.1031081164403e-06	475487	0.000630734101965458	0	0.977510865965265	0.00309145690633397	0.0190890158798778	0.000308661248523445
0	1.38767120323374e-06	5.79295475801785e-09	4.31596668265373e-08	5.51269053244122e-10	1.43717509387154e-06	695809	0.000431059904942299	0	0.965554725482722	0.00403079261721163	0.0300309036877833	0.00038357821228246
0	6.45770942174487e-08	2.69962354244959e-10	7.92849929017974e-09	1.31002811171926e-11	7.27886561429906e-08	13738404	2.18363592014992e-05	0	0.887186240814632	0.00370885201829565	0.108924930206219	0.000179976960853043
0	1.32364571941816e-07	3.18434467867621e-10	9.69766972021388e-09	7.75880992553858e-11	1.42458264229153e-07	7019600	4.2736569062618e-05	0	0.929146319857579	0.00223528252004671	0.0680737602180423	0.000544637404331843
0	4.26002185385263e-07	1.62618247592538e-09	2.30391744181609e-08	4.66154469862117e-10	4.51133696749211e-07	2216638	0.000135330981481663	0	0.94429254222187	0.00360465752756524	0.0510695046372662	0.00103329561329855
0	6.54266306002033e-06	3.38684722438114e-08	1.68751092729453e-07	1.88517479943502e-09	6.74716779979303e-06	148210	0.00202210994402929	0	0.969690284006428	0.0050196576176526	0.0250106559873359	0.000279402388583376
0	3.64473667445422e-06	1.41755431481875e-08	6.42090849048935e-08	6.77116850374105e-10	3.72379841935768e-06	268543	0.00111651783544076	0	0.978768521815665	0.00380674288771856	0.0172429003060722	0.000181834990544655
0	1.60643384006491e-08	7.91918680480458e-11	5.39183411285007e-09	3.21626170532459e-11	2.15675269986005e-08	46366002	6.4702372351011e-06	0	0.744839146448804	0.00367181031247507	0.249997791272033	0.00149125196668737
0	2.51183445767179e-07	1.30215868060972e-09	2.29448212046336e-08	5.72986846292269e-10	2.76003412498715e-07	3623144	8.27976072541592e-05	0	0.910073696166162	0.00471790790128648	0.0831323823024848	0.00207601363006676
0	1.33969469852895e-08	7.26681639246377e-11	7.95889380564958e-09	2.25596129868437e-10	2.16541050847322e-08	46180620	6.49621049120253e-06	0	0.618679318903621	0.00335586086981144	0.367546651062537	0.0104181691640307
0	3.32925751891232e-06	1.6601730383847e-08	9.35160763477866e-08	6.33629986975889e-10	3.44000895563093e-06	290697	0.00103147212826504	0	0.967804898723499	0.00482607184980484	0.0271848351425687	0.000184194284127867
0	1.98882097059508e-06	6.71585108389569e-09	5.71760738737161e-08	7.28342251645184e-10	2.05344123780434e-06	486987	0.000615843294472507	0	0.968530744381878	0.00327053482722334	0.0278440272948118	0.000354693496086584
0	3.35155886624171e-07	1.44261615755032e-09	2.04479889428699e-08	1.66688865678652e-10	3.5721318059027e-07	2799449	0.000107158231473004	0	0.938251735477256	0.00403853003174882	0.0572430975505468	0.000466636940448866
0	1.42583902757838e-07	5.4937235374796e-10	1.88739891988811e-08	5.72094109153254e-10	1.6257935841962e-07	6150842	4.87726220731455e-05	0	0.877011104877326	0.00337910272920391	0.116090931729273	0.00351886066419741
0	4.81576063778319e-08	2.65681640412595e-10	1.70584402780166e-08	2.6914364369526e-10	6.57508719399563e-08	15208924	1.97250676946537e-05	0	0.732425364971729	0.00404073181957519	0.259440518045058	0.00409338516363771
0	1.19441549052465e-07	6.75270190462088e-10	1.94448926862919e-08	4.50746974384254e-10	1.40012458903603e-07	7142222	4.2002858446355e-05	0	0.853078004541716	0.00482292930036322	0.138879731407899	0.00321933475002098
0	1.40649693468626e-07	4.65286582921441e-10	1.62135105711845e-08	2.16336419402863e-10	1.57544827042135e-07	6347400	4.72623349401236e-05	0	0.892759832926852	0.00295335995257401	0.102913633380347	0.00137317374022699
0	1.43921170413849e-06	7.40374734112372e-09	7.48784599719894e-08	5.47514193041641e-10	1.52204142564464e-06	657012	0.000456508543444589	0	0.945579850777666	0.00486435337197734	0.0491960722687134	0.000359723581642824
0	2.01144235452184e-07	6.21305031995427e-10	1.24458789264666e-08	2.94931665241328e-11	2.14240912577171e-07	4667643	6.42702152393593e-05	0	0.938869392556995	0.00290002980533249	0.0580929140786009	0.000137663559071656
0	1.31250564241817e-05	4.38178924971204e-08	1.64792074099814e-07	1.187987977237e-08	1.3345546270551e-05	74931	0.00399568651325521	0	0.983478394821811	0.00328333450042516	0.0123480950692482	0.000890175608516287
0	1.65453689962051e-06	8.60815511711693e-09	7.86979383944616e-08	3.38253748019449e-09	1.74522553061228e-06	572992	0.000523431078200853	0	0.948036153837403	0.00493240269874858	0.0450932770659457	0.00193816639790262
0	7.51734199027755e-07	2.66823411166172e-09	2.60497904326018e-08	3.7200529575865e-10	7.80824228867777e-07	1280698	0.000234219926326551	0	0.962744458016878	0.00341720199375826	0.033361913564561	0.000476426424802508
0	8.07318410669729e-06	2.97031241634958e-08	1.45262450955741e-07	2.58237448705327e-09	8.25073205630358e-06	121201	0.00247216897276192	0	0.978480945885203	0.00360005923847721	0.0176060075596274	0.000312987316692745
0	4.34293559499863e-08	2.01549604415077e-10	1.08330287591186e-08	2.58140934019991e-10	5.472207524754e-08	18274161	1.64164882558993e-05	0	0.793635032179059	0.00368314987147965	0.19796450902336	0.00471730892610099
0	6.60570443747895e-07	2.53073562211622e-09	2.59301432755862e-08	2.96679183081923e-10	6.89328001828679e-07	1450688	0.000206777090480559	0	0.958281749755566	0.00367130831099647	0.0376165529425725	0.000430388990864842
0	1.35786405140227e-08	7.14778986297519e-11	4.14806338648873e-09	4.33894968731463e-11	1.78415712960143e-08	56048875	5.35245712485199e-06	0	0.761067525316902	0.00400625580806997	0.232494286386949	0.00243193248807851
0	5.28684621963798e-07	2.18639349197199e-09	4.38202794921036e-08	5.56876183018029e-10	5.75248171130892e-07	1738380	0.000172559610839285	0	0.919054850577702	0.00380078303886428	0.0761763038828207	0.000968062500613006
0	1.2339201076733e-07	4.76444645905922e-10	1.35729465771341e-08	2.58583475498017e-10	1.37699985465868e-07	7262165	4.13091452190484e-05	0	0.896093128476876	0.00346001958020554	0.0985689761056541	0.00187787583726443
0	5.4516204249111e-07	1.6969367320323e-09	2.34366912868621e-08	6.48028137027402e-10	5.70943698647032e-07	1751486	0.000171268490368304	0	0.954843785443264	0.00297216124121089	0.0410490409867035	0.00113501232882163
0	5.13152381228443e-10	2.0823706743193e-12	7.44760812119090e-10	4.58371016253193e-13	1.2604539350381e-09	793364971	3.78136118861505e-07	0	0.407117124207264	0.00165207995027311	0.590867140334307	0.000363655508155747
0	1.58572530329012e-06	4.97197181409257e-09	7.1622198986828e-08	1.86360414596303e-09	1.664183078237e-06	600895	0.000499130731691277	0	0.952855081887986	0.00298763512206827	0.0430374517824703	0.00111983120747586
0	4.75352059408878e-07	1.45153014972184e-09	1.80804112396783e-08	8.11611672689749e-10	4.95695612470968e-07	2017367	0.000148697663999053	0	0.958959586184997	0.00292826910951699	0.0364748260521213	0.00163731865336469
0	1.1305935502393e-07	5.1665102677957e-10	1.07541908414448e-08	2.73954470876147e-10	1.2460415136303e-07	8025415	3.73805490573309e-05	0	0.907348220642625	0.00414633879471899	0.0863068422986385	0.00219859826401762
0	7.80944997344799e-07	3.41406898278394e-09	3.04709546238564e-08	7.69105434218171e-11	8.14906931494861e-07	1227134	0.000244442298174663	0	0.958324156001762	0.00418952011675885	0.0373919443389206	9.43795425579861e-05
0	1.47735100920362e-07	6.34008073094749e-10	1.27384887343869e-08	1.27188817940875e-10	1.61234786545784e-07	6202136	4.83692700226079e-05	0	0.916273119997035	0.00393220400310275	0.0790058337117574	0.000788842288104857
0	2.78821500797052e-07	1.0442238570353e-09	1.49516555071485e-08	5.70710322157287e-10	2.95388090483393e-07	3385377	8.86125138925831e-05	0	0.943915850976827	0.00353509126020098	0.0506169882566376	0.00193206950633432
0	9.82951769450399e-07	3.51080037513928e-09	3.81811854637929e-08	4.18186258795575e-10	1.02506194154813e-06	975551	0.000307471461043818	0	0.958919387803892	0.00342496412444794	0.0372476861311706	0.000407961940489175
0	3.5406139954165e-08	1.92575169380666e-10	6.16562694881933e-09	4.43745690527468e-10	4.22080877628925e-08	23692142	1.26623464409281e-05	0	0.838847288061521	0.00456251821836784	0.146076907901046	0.010513285819065
0	3.00056634853068e-07	1.36058372943678e-09	3.91081843413684e-08	1.13178957173872e-09	3.41657192495612e-07	2926910	0.000102491922620129	0	0.878238893966565	0.00398230670778064	0.114466152624229	0.00331264670142501
0	1.17701858074218e-07	5.00206828638767e-10	1.10079621155816e-08	1.08458875825994e-09	1.30294615776699e-07	7674914	3.90876233296034e-05	0	0.903351664783585	0.00383904450431037	0.0844851650236053	0.00832412568849913
0	4.39455881250087e-08	2.38412227469439e-10	1.25404628197976e-08	6.57319354708258e-11	5.67901951077465e-08	17608673	1.70369138862148e-05	0	0.773823510231509	0.00419812305657879	0.220820914525912	0.00115745218599997
0	4.33960603325271e-10	1.66902669242312e-12	6.82228620836854e-10	3.34120595003312e-11	1.15127031035488e-09	868605740	3.45381031996439e-07	0	0.376940671032768	0.00144972616544644	0.592587696130683	0.0290219066711031
0	8.83255776511968e-07	4.5146758844389e-09	3.6452411923564e-08	4.73362318990327e-10	9.24696226638961e-07	1081436	0.000277370521914233	0	0.955184795900359	0.00488233406212612	0.0394209588764727	0.000511911161042454
0	6.30868496172962e-08	3.12821190517606e-10	8.77762714024102e-09	1.48994573137117e-11	7.21921974053685e-08	13851912	2.16574254878754e-05	0	0.873873519364639	0.00433317175208111	0.121586922904611	0.000206385978668157
0	8.8523340278577e-08	5.77524544633092e-10	2.28460397974522e-08	5.14267872147295e-10	1.1246117249281e-07	8891958	3.37377845054387e-05	0	0.787145806115768	0.00513532387962625	0.203146021787323	0.00457284821728295
0	2.62815065668912e-06	6.7555819444407e-09	6.92320263652579e-08	3.38759102877296e-09	2.70752585602759e-06	369341	0.00081192906350569	0	0.970683493506899	0.00249511262446531	0.0255702179948277	0.00125117587380796
0	9.59849018430936e-07	2.66396376593867e-09	2.06007531993601e-08	8.36930605117124e-10	9.83950666001352e-07	1016311	0.000295141782135522	0	0.975505227646868	0.00270741598942625	0.0209367744859393	0.000850581877766598
0	8.65773511993769e-09	3.26649157647e-11	2.75813828857779e-09	6.44527378492492e-11	1.15129910621294e-08	86858401	3.45389139211338e-06	0	0.751997033022656	0.00283722236805579	0.23956748282819	0.00559826178109862
0	1.50078955985551e-07	6.05798253191567e-10	1.27479906654516e-08	6.10285037788571e-11	1.63493773407973e-07	6116441	4.90469331889676e-05	0	0.917949062262161	0.00370532920345469	0.0779723312987641	0.000373277235620282
0	2.55638563627708e-06	1.32283611464569e-08	9.26221602342009e-08	1.8549192552029e-09	2.66409107691294e-06	375363	0.000798909089757993	0	0.95957141196514	0.00496543127263707	0.034766889554515	0.00069626720770835
0	5.41317945612698e-07	1.69373400068646e-09	3.38625343061688e-08	2.15914388719003e-10	5.77090128308273e-07	1732832	0.000173112102823558	0	0.938012832067602	0.00293495576791724	0.0586780688926981	0.000374143271783129
0	4.58342844450039e-06	1.1074115774239e-08	5.84803719619908e-08	3.48235465323069e-10	4.65333116770194e-06	214900	0.0013950286399963	0	0.984977917822239	0.00237982541434032	0.0125674210268751	7.48357365450621e-05
0	1.84675872214228e-08	1.22167187567089e-10	1.25660045878579e-08	5.7720792865796e-11	3.12134797897136e-08	32037440	9.36400024142969e-06	0	0.59165422586138	0.0039139239966237	0.402582623677832	0.0018492264641643
0	3.52741905041531e-07	1.57491201042645e-09	1.80335022408624e-08	3.8152062355862e-10	3.72731839916379e-07	2682894	0.000111813321256871	0	0.946369124571348	0.00422532191180601	0.0483819741423437	0.00102357937450209
0	4.68986363190018e-07	1.82967905931836e-09	2.53555378432752e-08	4.12526953229973e-12	4.96175705362144e-07	2015415	0.000148841670536748	0	0.945202189711644	0.00368756277170591	0.0511019333862164	8.31413043346977e-06
0	6.72006161186747e-08	3.69861340203475e-10	1.1097065206792e-08	8.27842323609989e-11	7.87503268980313e-08	12698360	2.36248199376732e-05	0	0.853337614784615	0.00469663244296605	0.140914528788699	0.00105122398371998
0	7.42269423260545e-08	4.17071342713911e-10	1.06005108637457e-08	6.06102829390361e-11	8.53051348154531e-08	11722624	2.55912140765258e-05	0	0.870134517536783	0.00488917043055136	0.124265800489953	0.000710511542712625
0	1.65209658589869e-07	6.48017707366386e-10	1.12282776599221e-08	3.48144589676235e-10	1.77434098546834e-07	5635895	5.32288175714157e-05	0	0.931104336443324	0.00365215994374013	0.0632813971603007	0.0019621064526351
0	1.84152403508063e-07	1.25446893461219e-09	2.04919589384539e-08	2.5366594593245e-11	2.05924197975722e-07	4856156	6.17753575904434e-05	0	0.894272772788819	0.00609189666364557	0.099512146410641	0.00012318413689408
0	4.59507653105922e-07	2.45727347461242e-09	2.69032943677018e-08	6.10257701834278e-11	4.88929246718419e-07	2045286	0.000146668053073729	0	0.939824435110052	0.00502582631557648	0.0550249234388627	0.000124815135508908
0	1.42356972453941e-07	9.51036722558351e-10	2.70077752009743e-08	7.60467279767061e-10	1.7107625165724e-07	5845347	5.13215628736852e-05	0	0.832125856598494	0.00555913935070194	0.15786980916022	0.0044451948905842
0	4.12567317438681e-07	1.77775736836522e-09	2.57928389548223e-08	4.42685038228219e-10	4.40580598800097e-07	2269732	0.000132165474130308	0	0.936417351472787	0.00403503325658657	0.058542838756559	0.00100477651406769
0	2.80214507497533e-08	1.06052321448057e-10	4.57503913905554e-09	1.18055989215362e-11	3.27143478091785e-08	30567628	9.81425632740063e-06	0	0.856549270466933	0.0032417678648725	0.13984809251713	0.000360869151064781
0	1.65034606586035e-06	7.20629925438598e-09	7.18207725433394e-08	5.01525988404744e-10	1.72987466364648e-06	578077	0.000518828210021915	0	0.954026381530736	0.00416579270500183	0.041517905344625	0.000289920419637545
0	3.44973351783991e-08	1.52150307255839e-10	5.95763936871778e-09	2.5233000506665e-10	4.08594548594394e-08	24474140	1.22577615702113e-05	0	0.844292595118398	0.00372374785173348	0.145808097274245	0.00617555975562303
0	6.8361582573285e-10	3.08924954613473e-12	1.05272663772965e-09	2.13159850607809e-13	1.73964487285924e-09	574829964	5.21893328553347e-07	0	0.392962860637916	0.00177579320603366	0.605138815486755	0.000122530669295432
0	3.78305765714706e-07	1.23219324558036e-09	3.14291581799093e-08	4.02275179272777e-10	4.11369392319469e-07	2430905	0.00012340322828075	0	0.919625457746537	0.00299534498333177	0.0764013044400287	0.000977892830102368
0	1.64156516909211e-06	6.06371697443283e-09	9.08153642810286e-08	8.52246269523294e-09	1.74696671304281e-06	572421	0.000523953160279977	0	0.939665968925584	0.00347099743181211	0.0519845991357497	0.00487843450685378
0	3.26353127253821e-06	1.83018149755097e-08	1.00875907640508e-07	2.85834150298711e-10	3.38299482930453e-06	295596	0.0010143853284954	0	0.964687041277307	0.00540994470844998	0.0298185225607471	8.449145349639e-05
0	2.37308710486936e-06	1.11585881940815e-08	9.75804328538432e-08	5.94555114431259e-10	2.48242068103171e-06	402833	0.000744449888244736	0	0.955956870244524	0.0044950431968863	0.039308580370547	0.000239506188042293
0	6.36616741843123e-07	1.69967225293518e-09	1.52777042578768e-08	8.74208911808322e-10	6.54468327265743e-07	1527958	0.000196321288895129	0	0.972723530415595	0.0025970275139763	0.0233436877254311	0.00133575434499728
0	8.47737048412706e-08	3.61519470191922e-10	9.44243560210966e-09	1.22661889267411e-10	9.47003218028396e-08	10559626	2.84096943230505e-05	0	0.895178635377442	0.00381751047208249	0.099708590449864	0.00129526370061113
0	6.45143658245298e-09	2.65851296461194e-11	2.96079972131323e-09	7.17695929359471e-11	9.51059102634827e-09	105145936	2.85317323689416e-06	0	0.678342341141558	0.00279531835324089	0.311316059444738	0.0075462810604636
0	2.24803777579248e-10	8.42194167594434e-13	5.53205610306551e-10	4.54928869958757e-11	8.24344469049269e-10	1213085109	2.47303315270564e-07	0	0.272706115003741	0.00102165320350333	0.671085488017616	0.0551867437751399
0	3.17315938483031e-06	1.43248132022792e-08	6.08478802732998e-08	3.34668067790344e-09	3.25167875898379e-06	307533	0.000975029563191288	0	0.975852665661838	0.00440535928178711	0.0187127587881147	0.00102921626826056
0	4.94192075296096e-07	2.27253567080788e-09	4.11768530638042e-08	4.42129322680968e-10	5.38083593353389e-07	1858447	0.00016141209309728	0	0.918429926874824	0.00422338777632154	0.076525011303887	0.000821674044966834
0	1.08087268445348e-06	4.95946104286639e-09	4.52258386602696e-08	2.87415010155506e-10	1.13134539916677e-06	883903	0.000339346220766257	0	0.95538699786072	0.00438368428113907	0.0399752707648593	0.000254047093281313
0	4.89981163490764e-07	2.85543270703706e-09	2.74317835252045e-08	2.72820912255834e-09	5.22996588845564e-07	1912058	0.00015688670965941	0	0.936872579938473	0.00545975397916074	0.0524511710215089	0.00521649506085776
0	1.38454645887495e-08	8.39920933394024e-11	5.12570679532104e-09	4.2344486318802e-10	1.94786083405979e-08	51338370	5.84356550359377e-06	0	0.710803582404412	0.00431201715598662	0.263145431423757	0.021738969015844
0	1.09234216856957e-06	5.71009540207674e-09	4.0306724876352e-08	1.70728426518488e-09	1.14006627311319e-06	877142	0.000341961594718443	0	0.958139183949988	0.00500856444641954	0.0353547208850291	0.00149753071856322
0	8.51965727795774e-08	2.76711074947136e-10	1.05337257144617e-08	2.04772502128932e-10	9.62117820711151e-08	10393737	2.88631194726996e-05	0	0.885510806946743	0.00287606225547932	0.109484779178871	0.00212835161890645
0	1.78813401365e-07	7.63389057238824e-10	1.59986271792523e-08	7.61842869108972e-11	1.95651601888402e-07	5111126	5.86937637677698e-05	0	0.913937834595362	0.00390177770010926	0.0817710002107611	0.000389387493767374
0	1.0770085983056e-06	4.99845372900947e-09	8.09929320858535e-08	8.2368893764454e-10	1.16382367305811e-06	859237	0.000349086360284079	0	0.925405302570974	0.00429485483473225	0.0695920988383346	0.000707743755959339
0	5.73993547503438e-07	2.16894034443719e-09	2.91665499593028e-08	2.90003439795329e-10	6.05619041246973e-07	1651203	0.000181669263527362	0	0.947779888693033	0.00358136088319041	0.048159895863328	0.000478854560448116
0	2.0816328768563e-06	8.20679507163790e-09	4.29366439651405e-08	3.27620422856262e-10	2.13310393631594e-06	468800	0.000639727150677061	0	0.975870346220199	0.00384734889468713	0.020128716296542	0.000153588588572056
0	4.73237531216025e-06	1.55391823129013e-08	7.89192658273329e-08	2.56180077118596e-10	4.82708994037761e-06	207164	0.00144708244227543	0	0.980378524248102	0.00321916154553476	0.0163492428776165	5.30713287473065e-05
0	9.84884840690555e-07	5.19475863034727e-09	7.21750647496169e-08	9.33472239076566e-10	1.0631881363096e-06	940567	0.000318905749199905	0	0.926350480272629	0.00488602012469652	0.0678855061345416	0.000877993468133229
0	3.411302798707e-07	1.1963148753712e-09	1.54783095078625e-08	1.91948905235023e-11	3.57824099144457e-07	2794669	0.00010734148743996	0	0.953346296927257	0.00334330437282323	0.0432567553299805	5.36433699390189e-05
0	1.62305877375287e-07	6.38980943180695e-10	1.14370654028176e-08	1.80865914905249e-10	1.74562789636191e-07	5728598	5.23674702557209e-05	0	0.92978508027714	0.00366046477896237	0.0655183468748053	0.0010361080690919
0	1.18090396407061e-05	3.54639664685396e-08	8.6927349404469e-08	2.48836205201599e-09	1.19339193186312e-05	83795	0.0035737958942299	0	0.989535736367007	0.00297169484070279	0.00728405707157402	0.000208511720716192
0	5.4922830932699e-08	2.14194524092732e-10	6.90214710106142e-09	3.49657663895924e-11	6.20741383242427e-08	16109769	1.86220686627658e-05	0	0.88479409324719	0.00345062420317285	0.111191992146685	0.000563290402952508
0	9.36974677651335e-07	4.38956149312819e-09	3.02394611081609e-08	5.70220136297793e-10	9.72173920388922e-07	1028623	0.000291609791471248	0	0.963793265793938	0.0045152018595316	0.0311049910658614	0.000586541280668868
0	2.36404642174734e-07	6.30721405703545e-10	1.91015484445463e-08	1.00630171285547e-09	2.57143213737839e-07	3888883	7.71399985888266e-05	0	0.919350111318712	0.00245280206518136	0.0742836964930389	0.00391339012306739
0	5.78863193985087e-07	2.35973119814714e-09	2.56260352336266e-08	5.68200026572626e-10	6.07417160443433e-07	1646315	0.000182208601480549	0	0.952991175887258	0.00388486093548043	0.04218852693414	0.000935436243121321
0	1.53725328063889e-12	7.29137577681445e-15	4.59226710834976e-11	9.77734666378506e-13	4.84449504062918e-11	20641986247	1.45334744239278e-08	0	0.031731961076365	0.00015050847850321	0.947935144909001	0.0201823855361306
0	1.59518534812778e-06	6.63967298880958e-09	4.12085965184316e-08	5.830301051903e-11	1.64309192064554e-06	608609	0.00049280651211514	0	0.970843644280754	0.0040409625933776	0.0250799094077716	3.54837180966259e-05
0	3.56792257199623e-07	1.32978953196332e-09	1.79772086504401e-08	3.8291381092685e-10	3.76482169192953e-07	2656168	0.00011293829400616	0	0.947700280107452	0.00353214478872645	0.0477504915809876	0.00101708352283372
0	6.08449327176276e-07	1.89200016873057e-09	2.13420826094285e-08	2.68587626771537e-10	6.31951997581207e-07	1582399	0.000189567688966052	0	0.962809405627505	0.00299389854921291	0.0337716831201028	0.000425012703179285
0	1.53356384257613e-08	5.87529637878152e-11	3.69903078777030e-09	2.55518266141347e-10	1.93489404434608e-08	51682417	5.80466535393676e-06	0	0.792582853338835	0.00303649514863598	0.191174850043038	0.013205801469491
0	1.16991016546992e-08	4.70127853972047e-11	3.31925395303755e-09	5.39131723548511e-11	1.51192815654888e-08	66140709	4.53577423142892e-06	0	0.773786876315836	0.00310945895104672	0.219537809297372	0.00356585543574459
0	1.60863406476609e-06	4.56952937300425e-09	3.20946834192474e-08	4.87088414147015e-10	1.64578536597248e-06	607613	0.000493614148516897	0	0.977426399593457	0.00277650383062201	0.0195011354960511	0.00029596107986973
0	1.11669713946847e-07	4.56826042616036e-10	1.60141585052802e-08	3.55418701688895e-10	1.28496117196432e-07	7782336	3.85480946297756e-05	0	0.869051270834413	0.00355517390395295	0.124627567390222	0.00276598787141222
0	2.12898091958e-08	7.49266033493451e-11	3.91703195861988e-09	3.08276244727546e-11	2.53125953822419e-08	39506024	7.59374986858408e-06	0	0.841075712478533	0.00296005218816518	0.154746358461838	0.00121787687146383
0	9.81385747061206e-08	4.46506503229392e-10	1.36659860913152e-08	5.87740096223235e-10	1.12838807396888e-07	8862199	3.38510711644924e-05	0	0.86972360812834	0.00395702962065961	0.121110692381281	0.00520866986971933
0	1.26758962724048e-08	3.95985055173686e-11	2.5257093472642e-09	6.42236892478921e-11	1.53054278144342e-08	65336298	4.59161784227557e-06	0	0.82819614231563	0.00258721977572062	0.165020499778664	0.00419613812998577
0	3.00172136653714e-07	1.25485223643486e-09	2.15740461617806e-08	4.00269733160415e-10	3.2340130478509e-07	3092133	9.70157007833539e-05	0	0.928172311652198	0.00388017060496632	0.0667098303023769	0.00123768744045856
0	1.65551517671463e-09	6.96342049584693e-12	1.17396457003903e-09	4.55756163703679e-13	2.83689892341321e-09	352497578	8.51069323570819e-07	0	0.58356509040611	0.00245458886052553	0.413819667789425	0.000160652943938988
0	5.75937975600762e-08	3.60992760523654e-10	2.02140311906033e-08	5.93996447669897e-11	7.82282211559702e-08	12783111	2.34681918777069e-05	0	0.736227881818335	0.00461461036936929	0.258398195585976	0.000759312226319957
0	1.0077861156684e-06	3.69474670037611e-09	2.83929546978567e-08	6.71685242944538e-10	1.04054550230958e-06	961034	0.000312115095055132	0	0.968517103222814	0.00355077859850946	0.0272866055687485	0.000645512609927848
0	7.2419219138031e-08	4.83923701363989e-10	1.3569108361206e-08	3.49595001526753e-11	8.65072107007537e-08	11559730	2.59518275915749e-05	0	0.837146621089704	0.0055940273353395	0.156855229191753	0.000404122383203493
0	1.39049820549731e-06	6.05420183793494e-09	7.43922957699891e-08	1.67741722760101e-11	1.47096147727751e-06	679827	0.000441191414183861	0	0.945298858587974	0.00411581263782664	0.0505739252313228	1.14035428766334e-05
0	2.53987820095508e-07	9.79199535089405e-10	1.41086692986111e-08	3.66452335897079e-10	2.69442141265106e-07	3711372	8.08293863937548e-05	0	0.94264326620537	0.00363417366894351	0.0523625192123512	0.0013600409133348
0	1.24408447424451e-07	5.38894271233552e-10	1.25456524050027e-08	8.89754652784907e-11	1.37581969565966e-07	7268394	4.12737419402953e-05	0	0.904249647078948	0.00391689603611302	0.0911867481224528	0.000646708762486717
0	7.40921404265359e-07	3.52811443609298e-09	2.98566605750853e-08	6.776908411922e-11	7.74373948360657e-07	1291366	0.000232285292066314	0	0.956800530071916	0.00455608616943012	0.0385558690840409	8.7514674612552e-05
0	1.41391358986773e-06	5.54438094633577e-09	6.62345627788635e-08	2.17661635245738e-09	1.48786914994539e-06	672102	0.000446261472772158	0	0.950294311781133	0.0037263901510017	0.0445163896175242	0.0014629084503414
0	1.6325801350528e-06	5.95248014111435e-09	3.47270782357511e-08	2.54031114455036e-10	1.67351372454412e-06	597545	0.00050192852918407	0	0.975540332361199	0.00355687560479126	0.0207509969750688	0.000151795058940575
0	1.79113162316923e-07	7.6407838926179e-10	1.23014275072304e-08	1.01810097076296e-10	1.92280478310491e-07	5200736	5.76824853435465e-05	0	0.93152026607555	0.00397376996341755	0.0639764765269944	0.000529487434038387
0	1.28757889059437e-06	7.14480929770032e-09	1.12079177511285e-07	1.82877566704109e-09	1.40863165307039e-06	709909	0.000422500515084634	0	0.914063579210244	0.00507216296192606	0.0795659938969756	0.00129826393085439
0	7.3303827478541e-06	3.15048582047914e-08	1.41409530461953e-07	8.3382319974246e-09	7.51163536851827e-06	133127	0.00225096185148643	0	0.975870418121757	0.00419414104375064	0.0188253986681262	0.00111004216636641
0	1.89340834570091e-08	1.03517171614436e-10	6.94342188088428e-09	1.00388100492238e-10	2.60814106100001e-08	38341484	7.82439266544532e-06	0	0.725960866922952	0.0039690020283928	0.266221102252117	0.00384902879653863
0	3.73247164310876e-08	2.07836883699692e-10	9.89440804240412e-09	2.68521535219768e-12	4.74296465725436e-08	21083859	1.42287930755547e-05	0	0.786949073592599	0.00438200363525386	0.208612308069187	5.66147029599017e-05
0	8.86753678327725e-09	2.30920526781096e-11	3.4576239733661e-09	3.83066416530559e-11	1.23865594509745e-08	80732669	3.71596095594118e-06	0	0.715899908959755	0.00186428303755429	0.279143210594615	0.00309259740807542
0	2.87930249053346e-07	1.52035131009408e-09	5.02691922689278e-08	4.57615129681494e-10	3.40177407762049e-07	2939643	0.000102048032451285	0	0.846412026441068	0.00446928948073341	0.147773459147795	0.00134522493040335
0	9.94146427526662e-08	3.20704735960042e-10	8.64893463531745e-09	1.42944249439837e-10	1.08527226373383e-07	9214278	3.25576396885685e-05	0	0.916034124106647	0.00295506249147721	0.0796936853943097	0.00131712800756598
0	1.19989714645252e-06	5.23236484166933e-09	7.67962405199647e-08	1.69477590632094e-10	1.28209522940478e-06	779973	0.000384554855209607	0	0.935887692998884	0.00408110468057702	0.0598990143311099	0.000132187989429439
0	2.60908682156441e-07	1.28692452264731e-09	3.06855477186825e-08	8.83479919162618e-10	2.93764634316933e-07	3404086	8.81255199544073e-05	0	0.888155522066536	0.00438080140463365	0.104456235142236	0.00300744138659476
0	3.56592981433702e-06	1.15924398088891e-08	8.74115591147677e-08	2.03443341114541e-09	3.66696824667182e-06	272705	0.00109948761109768	0	0.972446330173023	0.00316131447808706	0.0238375555049061	0.000554799843983347
0	1.53666773395251e-07	6.48380095810985e-10	1.14169645788097e-08	3.89108544675007e-10	1.66121226614547e-07	6019700	4.98351303229727e-05	0	0.925027924046131	0.00390305386629145	0.0687267052590493	0.00234231682852824
0	2.51391059474307e-06	1.26355169143565e-08	1.12134493474631e-07	5.57859792015388e-09	2.64425920305221e-06	378178	0.000792964247279149	0	0.950705056388314	0.00477847137669848	0.0424067706165856	0.0021097016184021
0	6.66215162822587e-09	1.7008958598689e-11	1.63917704237407e-09	8.54557331278431e-11	8.40379336232648e-09	118993883	2.52113482124283e-06	0	0.792755288116883	0.00202396202111998	0.195052040394326	0.0101687094676714
0	1.68847372888223e-07	5.18875687401077e-10	1.45928053518797e-08	1.93855387007098e-09	1.85897607797574e-07	5379305	5.57677324382055e-05	0	0.908281579782792	0.00279119077189033	0.0784991562009229	0.0104280732443953
0	7.8222946530325e-07	2.64287454721891e-09	2.43631079830558e-08	7.14294064419984e-10	8.09949741897944e-07	1234645	0.000242955502510522	0	0.965775312762323	0.00326301054313061	0.0300797774513342	0.000881899243212533
0	2.29161746593402e-06	7.69258680818256e-09	4.89022304013306e-08	1.55781188043452e-09	2.34977009502397e-06	425574	0.00070468345063146	0	0.97525177922168	0.00327376147329175	0.0208114957735181	0.000662963531510358
0	1.24373688590538e-07	4.94204568335243e-10	1.27392949495033e-08	5.46347075216769e-10	1.38153535183593e-07	7238324	4.14452045305325e-05	0	0.900257010616897	0.00357721261116113	0.0922111398204464	0.00395463695149548
0	1.6835759752458e-06	5.78491848249535e-09	3.4843650363696e-08	1.1177677119749e-09	1.72532231180397e-06	579602	0.000517463209759872	0	0.975803746191332	0.00335294944192007	0.0201954441354579	0.000647860231289874
0	5.56636249448611e-08	3.58744118785228e-10	1.13028149012587e-08	7.1505007574416e-11	6.73966889724794e-08	14837524	2.02188029759798e-05	0	0.825910379181841	0.00532287452476659	0.167705789016936	0.00106095727645633
0	4.28662051728207e-09	2.02334666189146e-11	2.72209336107246e-09	1.94272272074613e-11	7.0483745721809e-09	141876682	2.11451014242581e-06	0	0.608171497326611	0.00287065711558147	0.386201575015073	0.00275627054273452
0	2.56788055416571e-06	1.04424370409309e-08	7.17086642561115e-08	6.18440713733974e-10	2.65065009617649e-06	377266	0.000794879998135989	0	0.968773870934466	0.00393957582556594	0.0270532366228005	0.000233316617167262
0	6.48616239527071e-07	1.73230596582523e-09	1.57418105130371e-08	5.2878950361976e-10	6.66619145509553e-07	1500107	0.000199965814482561	0	0.972993715971477	0.00259864418460572	0.0236143990449064	0.000793240799010598
0	4.41089777661822e-06	1.98214572132289e-08	8.53833916563806e-08	2.8041074322354e-09	4.51890673292006e-06	221292	0.00135475657060968	0	0.976098432057691	0.00438633908259942	0.0188947010201308	0.000620527839578451
0	3.97344712398812e-08	1.52805957855163e-10	6.40072359630874e-09	1.21368255902633e-11	4.63001376196353e-08	21598208	1.38899451457286e-05	0	0.85819337225966	0.00330033485236036	0.13824415920514	0.000262133682840636
0	7.24790528078754e-09	3.32685494888632e-11	5.89948797231115e-09	1.73975705223584e-10	1.33546375078111e-08	74880355	4.00638324893343e-06	0	0.542725721798756	0.00249116080233585	0.441755754797578	0.0130273626013305
0	1.07542916903196e-08	5.90254495556029e-11	4.18638579357247e-09	1.33187691337217e-10	1.51328906247849e-08	66081228	4.53985691462044e-06	0	0.71065680423977	0.00390047420675399	0.276641515317367	0.00880120623610933
0	6.25495017016562e-08	2.77294386720868e-10	9.02472850043006e-09	2.52272545710835e-10	7.2103797134518e-08	13868895	2.16309059756226e-05	0	0.867492478724288	0.00384576676597966	0.125163013032356	0.00349874147737589
0	1.416476311721e-09	7.08967608482478e-12	1.87266691926491e-09	1.71668643716989e-11	3.31339977144243e-09	301804813	9.94019444977567e-07	0	0.427499369055718	0.00213969836840377	0.565179890276167	0.00518104229971189
0	7.05726577571743e-07	2.90136837232238e-09	2.63697712812814e-08	4.0410454945766e-10	7.35401821774804e-07	1359801	0.000220596292713426	0	0.95964757861023	0.00394528309070581	0.0358576366014991	0.000549501697565015
0	7.06135815737572e-08	1.7392611841204e-10	5.80115076000042e-09	4.96753245771308e-10	7.70854116979409e-08	12972623	2.31253570067702e-05	0	0.916043386399185	0.0022562779984048	0.0752561429227649	0.00644419267964521
0	2.17700639811058e-07	1.15621326994371e-09	3.19421592304826e-08	1.8776256596867e-09	2.52676637971171e-07	3957627	7.58001279905773e-05	0	0.861578029370078	0.00457586138246635	0.126415166384029	0.00743094286342738
0	1.48529198867723e-07	5.99600635471804e-10	1.17520447430515e-08	3.45902020235091e-10	1.61226746266482e-07	6202445	4.83668580689711e-05	0	0.921244162691397	0.0037189898658673	0.0728914092431493	0.00214543819958613
0	2.03596203044985e-07	1.01544352694663e-09	1.95347124249609e-08	3.28831023605564e-10	2.24475190020498e-07	4454835	6.73402970977621e-05	0	0.90698755183766	0.00452363366683822	0.0870239264445085	0.00146488805099368
0	1.1325541212352e-07	5.27792010248373e-10	1.22146226572476e-08	6.33701999963719e-11	1.26061196991013e-07	7932655	3.78176463884383e-05	0	0.898416125079272	0.00418679199346331	0.0968943889856798	0.00050269394158529
0	5.39013259788131e-06	2.13655686649451e-08	1.26067562093879e-07	3.71847496059441e-09	5.54128420360073e-06	180464	0.00166100886229126	0	0.972722639704854	0.00385570706715634	0.022750603914515	0.000671049313474689
0	1.10080053536152e-07	4.20212302290055e-10	1.02997695770348e-08	1.12778121881989e-10	1.20912813537358e-07	8270422	3.62731883589706e-05	0	0.910408502752607	0.0034753330932972	0.085183441487386	0.000932722666710121
0	2.70890640948516e-06	1.36982393441539e-08	6.47616808879805e-08	1.96059724155967e-09	2.78932692695885e-06	358509	0.000836449226301328	0	0.97116848631244	0.00491094794653161	0.023217673146184	0.000702892594844472
0	1.47122024230427e-06	6.02015029065385e-09	5.8107460301679e-08	3.41356571958805e-10	1.53568920946856e-06	651173	0.000460601007364336	0	0.958019521940509	0.00392016187489993	0.0378380338569858	0.000222282327605164
0	1.44909447469733e-07	4.26558563355678e-10	9.35560585242862e-09	1.35463393771828e-10	1.54827075279289e-07	6458819	4.64470474734746e-05	0	0.93594384062564	0.0027550644006303	0.060426161480815	0.000874933492914394
0	1.73380648246301e-06	5.41887880978953e-09	4.66035543200391e-08	1.96032351739475e-09	1.78778923911023e-06	559350	0.000536193448037237	0	0.969804742378867	0.00303105013233354	0.0260677004316422	0.00109650705715758
0	5.76557492556263e-06	2.70674199882616e-08	1.42503431586743e-07	1.19487767363096e-09	5.93634065481126e-06	168454	0.0017793226077375	0	0.971233839299597	0.00455961366811457	0.0240052651748089	0.000201281857479412
0	1.45680098474253e-08	6.52111971152813e-11	4.39077715228226e-09	1.40650135956382e-10	1.91646483327792e-08	52179408	5.749378027331e-06	0	0.760150126131361	0.00340268164502367	0.229108151427557	0.00733904079605855
0	8.68811637535024e-07	2.87538255534063e-09	2.72599930766058e-08	1.47854147545483e-11	8.98961798581725e-07	1112394	0.000269652298068079	0	0.966461132058928	0.0031985592267403	0.0303238615029175	1.64472114141836e-05
0	1.13997892329326e-06	4.4736722271847e-09	3.20455376882006e-08	1.31842179702354e-09	1.17781655500566e-06	849029	0.000353282755524598	0	0.967874766616583	0.00379827589294089	0.02720757961162	0.00111937787885585
0	6.76861751724177e-07	2.83447773359871e-09	2.9115065381842e-08	5.32653336551604e-10	7.0934394817617e-07	1409753	0.000212780618906838	0	0.954208115068143	0.00399591445149646	0.0410450606602076	0.000750909820153025
0	1.23413901550705e-06	5.57412133560947e-09	3.97372663526894e-08	1.63128842466852e-10	1.27961353203781e-06	781486	0.000383810631071957	0	0.964462304131509	0.00435609752167325	0.031054115447972	0.00012748289884608
0	3.93364218851534e-07	1.22854097139651e-09	2.79752116161271e-08	5.82467827560222e-10	4.23150439266618e-07	2363226	0.00012693710143219	0	0.929608437919366	0.00290331961731094	0.0661117395142311	0.00137650294909235
0	1.17890703440506e-05	4.94549716784517e-08	2.49455600053751e-07	5.50577185871852e-09	1.20934866876415e-05	82689	0.0036214944579086	0	0.974828074693958	0.00408938902037164	0.0206272687519202	0.000455267533749795
0	2.8182915693327e-08	8.761938463293e-11	3.62961408743813e-09	2.1156345733593e-10	3.2111712622734e-08	31141285	9.63346754412342e-06	0	0.877652214456306	0.0027285802430512	0.113030847344731	0.00658835795591141
0	1.60077525072075e-07	7.42940127522671e-10	1.66518578135668e-08	1.45946840764414e-11	1.77486917697241e-07	5634218	5.32446624887939e-05	0	0.901911685373549	0.00418588669611124	0.0938201982974978	8.22296328416565e-05
0	5.10708500688157e-06	1.62975383153998e-08	5.55899294820734e-08	5.30364853364713e-10	5.17950283953241e-06	193069	0.00155264826851575	0	0.986018381513741	0.00314654491373368	0.0107326767074602	0.000102396865065256
0	3.15334075243236e-06	9.78158085348562e-09	7.20563366483609e-08	1.37435286599698e-09	3.23655302280021e-06	308971	0.000970496241747942	0	0.974289847939568	0.00302222172310429	0.0222632955927968	0.000424634744530748
0	5.04994441889095e-07	2.03489386870351e-09	3.10455329193466e-08	1.85713266291406e-09	5.39932001340059e-07	1852085	0.000161966526135648	0	0.935292667661386	0.00376879655892427	0.0574989680965281	0.00343956768316166
0	1.78805424224815e-06	9.20892420979491e-09	1.02996884272617e-07	1.97158858479359e-09	1.90223163931536e-06	525698	0.00057050723340335	0	0.939977132801608	0.00484111609725373	0.054145290270583	0.00103646083055542
0	2.21117367405032e-06	9.17065397680958e-09	9.08401160080426e-08	5.12765034070899e-09	2.31631209437588e-06	431721	0.000694653049885141	0	0.954609562078943	0.00395916163416682	0.039217563224147	0.00221371306274279
0	2.38908179469744e-06	9.55361099896482e-09	4.87362440905136e-08	1.23650558062818e-09	2.44860815536755e-06	408395	0.000734313605670001	0	0.975689715588172	0.00390164958734722	0.0199036517883353	0.000504983036145517
0	1.63945349046599e-09	5.60677178632403e-12	1.65285095040657e-09	2.65067850457905e-11	3.32441799770468e-09	300804532	9.97324897777929e-07	0	0.493155039949231	0.00168654236326334	0.497185056616758	0.00797336107074741
0	7.03052487447581e-07	2.0134336568034e-09	2.1113518692384e-08	8.57340162968141e-10	7.27036779959737e-07	1375446	0.000218087328787919	0	0.967010895221169	0.00276936973795866	0.0290405097436106	0.00117922529726161
0	3.53754116596356e-08	1.20423239099804e-10	4.54789031639603e-09	8.64609044676691e-11	4.01301861195991e-08	24918898	1.20389836179013e-05	0	0.88151626195321	0.00300081436803979	0.113328413250864	0.00215451042788567
0	6.28732896132682e-08	1.65525703065277e-10	8.70404196784066e-09	1.3855971484837e-09	7.31284544326578e-08	13674568	2.19382964739001e-05	0	0.859765054533822	0.00226349243053818	0.119024011041502	0.0189474419941374
0	1.74242826394844e-06	5.41496970482958e-09	3.35562207509309e-08	1.4254053538529e-09	1.78282485975806e-06	560908	0.000534704929032737	0	0.977341242697785	0.00303729762079065	0.018821938996007	0.000799520685417376
0	2.568463390212e-08	1.34409709872197e-10	6.85485805658228e-09	1.68850140346694e-10	3.28427518089212e-08	30448119	9.8527771739132e-06	0	0.782048777506616	0.00409252277806048	0.208717530627877	0.00514116908744623
0	9.18858931030199e-07	3.9194952657602e-09	3.00473210510275e-08	2.61880890308556e-12	9.5282836615589e-07	1049507	0.000285807795220361	0	0.96434884147841	0.00411353755301502	0.0315348725104093	2.7484581652947e-06
0	5.4094998813329e-07	2.54104907348285e-09	5.76088913220726e-08	1.58715532103379e-09	6.0268708384988e-07	1659236	0.000180789835164452	0	0.897563599136352	0.00421619965248133	0.0955867362447443	0.00263346496642215
0	1.34043808973701e-07	4.9450121564669e-10	1.11197598797028e-08	3.74899109520997e-11	1.45695559980003e-07	6863627	4.37077159611832e-05	0	0.920026725537135	0.00339407196564235	0.0763218857268475	0.000257316770375469
0	1.06516598570442e-06	4.17643043668174e-09	3.06069075011282e-08	3.63820224818893e-10	1.10031314386705e-06	908832	0.000330039649674596	0	0.968057131409788	0.00379567440410979	0.0278165426558118	0.000330651530290956
0	8.40979405737737e-10	3.50101996366223e-12	9.41253382270309e-10	9.08563912554324e-12	1.79481944709725e-09	557159107	5.38445680153821e-07	0	0.468559334532422	0.00195062515581966	0.524427893731925	0.00506214657983419
0	2.47011751143906e-07	1.16729580905745e-09	1.82506314753035e-08	6.57211366025499e-10	2.67086889794292e-07	3744100	8.01228676304833e-05	0	0.924836675188931	0.00437047213345624	0.0683321876613262	0.00246066501628619
0	2.62446159466097e-09	1.11010911568016e-11	1.64434974630135e-09	5.78720194406608e-11	4.33778445155978e-09	230532432	1.30133449449676e-06	0	0.605023514646346	0.00255916154450917	0.379075946410862	0.0133413773982825
0	1.30056630800878e-06	9.07069359303962e-09	5.43142903405981e-08	3.65734766422047e-10	1.36431702670884e-06	732967	0.000409211637272144	0	0.953272796973115	0.00664852333839222	0.0398106080018814	0.000268071686611076
0	1.25573547402137e-07	5.40830677299038e-10	1.24533633211066e-08	1.64177987542407e-10	1.38731919388085e-07	7208147	4.16187126320855e-05	0	0.905152526945589	0.00389838675687988	0.0897656673102742	0.00118341898725657
0	4.90395051246487e-08	1.75778744338649e-10	6.02701826961286e-09	2.40047750864245e-10	5.54823498894645e-08	18023750	1.6644566912638e-05	0	0.883875777113774	0.00316819213117048	0.108629470121945	0.00432656063311096
0	4.32149133805564e-07	2.55669373947055e-09	4.41702532880248e-08	6.83302618504853e-10	4.79559383451564e-07	2085247	0.000143857501048283	0	0.901137895989499	0.00533133919947326	0.0921059097418038	0.00142485506922391
0	1.93449037120185e-09	1.11716191919462e-11	2.06837840709405e-09	1.73637683813365e-11	4.03140416586918e-09	248052529	1.20942053571937e-06	0	0.479855229495396	0.00277114839700959	0.513066495442314	0.00430712666528013
0	4.2720939235066e-08	1.32014269114829e-10	8.29975882418427e-09	1.28454144491951e-10	5.1281166472857e-08	19500336	1.53842319755571e-05	0	0.833072688736089	0.00257432266453423	0.161848089562809	0.00250489903656815
0	1.53919904523509e-07	6.71412883227383e-10	1.54634537212786e-08	7.40651870007634e-11	1.70128836315016e-07	5877898	5.10373527914387e-05	0	0.904725547164187	0.00394649665377229	0.0908926085443037	0.00043534763773745
0	4.20896512916006e-07	1.67284717268459e-09	3.02061707441351e-08	2.81509151442902e-09	4.55590622347255e-07	2194953	0.000136667877925989	0	0.923848060672319	0.00367182090813434	0.0663011248750237	0.00617899354452326
0	7.11322599543762e-06	3.11286851337996e-08	1.89382747529543e-07	6.87868075624663e-09	7.34061610885721e-06	136228	0.00219976986756509	0	0.969023020677349	0.00424060932654407	0.0257992986857102	0.000937071310396793
0	3.5779251748145e-08	1.34696460170984e-10	7.33426102712913e-09	1.9069546090462e-10	4.34389046963497e-08	23020838	1.30315867787889e-05	0	0.823668368211678	0.00310082542625214	0.168840836996183	0.00438996936588609
0	1.07328911901667e-06	4.25510607023684e-09	3.2515894663397e-08	1.25329862370256e-10	1.11018544961267e-06	900750	0.000333000362823244	0	0.966765615052083	0.00383278854151924	0.0292887054813602	0.000112890925037778
0	4.58389605873829e-07	1.61627705179085e-09	1.98699752360183e-08	2.79861965741347e-10	4.8015572012738e-07	2082658	0.000144036376365508	0	0.954668634900827	0.00336615182125096	0.0413823566045346	0.00058285667338734
0	4.00664364155759e-07	1.65258243664062e-09	3.40320972435749e-08	5.76480571535491e-10	4.3692552440751e-07	2288720	0.000131069095652081	0	0.917008372763476	0.00378229777004122	0.0778899270985	0.00131940236798302
0	1.76157931467933e-06	8.48045305883787e-09	1.15337649364497e-07	3.48060901743005e-10	1.8857454780044e-06	530294	0.000565564185055489	0	0.934155396487294	0.00449713556667909	0.0611628932482198	0.000184574697806695
0	2.01270368817496e-08	6.25641789973696e-11	3.68471504011637e-09	3.11712251998067e-10	2.41860283528614e-08	41346185	7.25578229188173e-06	0	0.832176188173881	0.00258679011223303	0.152348909310711	0.0128881124031755
0	3.7203663327136e-08	1.18392074251705e-10	4.55758003760387e-09	1.41904582525796e-10	4.20215400215174e-08	23797319	1.26063828078671e-05	0	0.885347450571437	0.00281741397842824	0.108458186807769	0.0033769486423661
0	4.36976588266014e-09	1.29971205712885e-11	2.65865795077161e-09	2.67644326937969e-10	7.309065280941e-09	136816400	2.19271718238101e-06	0	0.597855637444458	0.0017782192485241	0.363748009982108	0.03661813332491
0	2.71134162077135e-07	7.82825557659129e-10	1.00769536340192e-08	1.87464371020295e-10	2.82181405639834e-07	3543820	8.4650850568968e-05	0	0.960850561582364	0.00277419256553814	0.0357109059371581	0.000664339914939569
0	8.67618982446075e-08	3.75964760820649e-10	1.12919205359692e-08	2.32232091067847e-10	9.86620156324652e-08	10135613	2.95981681190938e-05	0	0.879385016497252	0.00381063328587559	0.114450535635049	0.00235381458182403
0	3.88414969217249e-06	1.78519407315681e-08	7.8309740188391e-08	3.52723045720473e-09	3.98383860354966e-06	251014	0.00119444004966385	0	0.974976669163169	0.00448109035232043	0.0196568556062025	0.000885384878308553
0	4.27712665702917e-07	1.35651630632032e-09	1.6024196287799e-08	6.4816942255849e-10	4.45741547719595e-07	2243453	0.000133713553644998	0	0.95955305914624	0.00304327993039966	0.0359495235967535	0.00145413732660667
0	5.97149472812871e-10	1.33065270596042e-12	4.64692720194334e-10	7.50084883717882e-11	1.13818133408495e-09	878594623	3.41454340913039e-07	0	0.524652315874563	0.00116910431238991	0.40827652525854	0.065902054554507
0	1.2021546472354e-05	4.91576280146597e-08	2.43905181529829e-07	8.33662270107723e-09	1.23229459045996e-05	81149	0.00369008140403437	0	0.975541608753385	0.0039891133496181	0.0197927657410872	0.000676512155909535
0	6.66495640309878e-09	3.2140245005517e-11	2.83146717613907e-09	1.03845581789722e-10	9.63240940603309e-09	103816185	2.88971866879706e-06	0	0.691930349111231	0.0033366776318069	0.293952121092946	0.0107808521640162
0	5.6110869191622e-07	2.38180515355928e-09	2.34738533465902e-08	4.13559683756447e-10	5.87377910100126e-07	1702481	0.000176197900102704	0	0.955277143160818	0.00405497910732337	0.0399638000390392	0.000704077692819518
0	1.05172232176618e-06	3.77696463604395e-09	3.09939976528766e-08	7.14070389422546e-10	1.08720735444452e-06	919788	0.000326109198472424	0	0.967361301840647	0.003474005782433	0.0285078991842472	0.000656793192672413
0	1.71117415694798e-07	6.51216155074932e-10	2.85263058944932e-08	9.16806874563993e-11	2.00386618431823e-07	4990353	6.01141846080511e-05	0	0.853936340829152	0.003249798615153	0.142356341544826	0.000457519010869439
0	5.80880365127873e-07	2.81744151330093e-09	2.64455316921561e-08	6.81256458050622e-10	6.10824594791381e-07	1637131	0.000183230645610433	0	0.950977367449104	0.00461252139701937	0.0432948049532751	0.00111530620060133
0	8.96785935747025e-09	3.72869882137553e-11	3.86607947641687e-09	3.4834721440912e-11	1.29060605435418e-08	77482978	3.87181068761677e-06	0	0.694856445715171	0.00288910687253934	0.29955534947118	0.0026990979411098
0	5.43521796316948e-07	2.58905026210778e-09	4.79691832550169e-08	2.89912408456175e-09	5.96979153918634e-07	1675100	0.000179077763289071	0	0.910453560646487	0.00433691904501686	0.0803531964895961	0.00485632381889987
0	2.56156437520931e-06	8.88314854124712e-09	4.2286500804226e-08	4.077134979092e-11	2.61277479590457e-06	382735	0.000783526345556229	0	0.980399986720809	0.00339989062783793	0.0161845180344316	1.56046169209943e-05
0	3.86571900864075e-06	1.621039379767e-08	6.88047585662156e-08	3.7819463631063e-09	3.95451610736775e-06	252875	0.00118565373447765	0	0.977545394603008	0.00409921046154499	0.0173990335854301	0.000956361350017027
0	3.14211163492985e-08	8.1624528033509e-11	4.87694699141607e-09	4.1804503165395e-10	3.6797732900402e-08	27175587	1.10392591299302e-05	0	0.853887287957221	0.00221819448101427	0.132533898341405	0.0113606192203592
0	9.74956038660505e-07	5.78443539551222e-09	6.70697252832589e-08	4.06503539488616e-12	1.04781426437467e-06	954368	0.000314295042952883	0	0.930466468923624	0.00552047781002899	0.0640091737282138	3.87953813294587e-06
0	8.7546072201664e-07	3.67546412918796e-09	3.13049943178865e-08	1.05304238268088e-09	9.11494222846396e-07	1097100	0.000273411007892133	0	0.960467658569211	0.00403235043850337	0.0343446985545645	0.00115529243772107
0	1.47517786157879e-06	5.17080572593519e-09	3.43701509448252e-08	2.79286932293089e-10	1.51499810518185e-06	660067	0.000454396506471499	0	0.973715977949508	0.00341307735517896	0.0226865966546537	0.000184348040659474
0	1.18914431799915e-06	4.96144979392274e-09	4.28773719367075e-08	7.52696711549259e-11	1.23705840940093e-06	808369	0.000371048896683268	0	0.961267721040764	0.00401068353459996	0.0346607497357151	6.08456889205228e-05
0	4.94393586414242e-06	1.91032614173765e-08	1.10146780056806e-07	6.96869995225565e-10	5.07388277561183e-06	197088	0.00152101078315348	0	0.97438905918481	0.00376501828327576	0.0217085780117426	0.000137344520172036
0	9.91197195852008e-07	6.69281731007719e-09	8.41822480691238e-08	3.19238876542045e-09	1.08526464999663e-06	921434	0.000325526576396284	0	0.913323027572202	0.00616699098242809	0.07756840515296	0.00294157629240975
0	2.67140099733626e-06	8.96594765589948e-09	3.89887977667838e-08	3.76883818596108e-11	2.7193934311408e-06	367729	0.000815486448642377	0	0.982351787257054	0.00329703953581229	0.0143373140937638	1.38591133699254e-05
0	3.35768801298012e-06	2.57131300299734e-08	2.42547517780924e-07	2.0025528083513e-09	3.62795121359936e-06	275638	0.00108779525970404	0	0.925505282539035	0.0070875071124407	0.0668552313690811	0.000551978979442925
0	3.86105904094468e-07	1.76631402482679e-09	2.30648755557542e-08	8.04806073979212e-10	4.11741899749028e-07	2428706	0.000123514966767768	0	0.937737704930719	0.00428985737400887	0.0560178003982911	0.00195463729698088
0	2.34176734922469e-08	8.17718560459611e-11	8.01509787726733e-09	9.5812175700746e-11	3.16103554012609e-08	31635203	9.48306181891567e-06	0	0.740822847291137	0.00258686923977765	0.253559245871295	0.00303103759779063
0	3.48725117105428e-08	1.94783489682479e-10	8.57543401731478e-09	6.03896398127019e-10	4.42466256156671e-08	22600594	1.32738998604998e-05	0	0.788139462056401	0.00440222247396667	0.19380989844971	0.0136484170199227
0	2.50140744567416e-07	9.3049861402416e-10	1.48919499322742e-08	3.22872088662647e-10	2.66286065202377e-07	3755360	7.98826393992869e-05	0	0.939368510993279	0.00349435714301078	0.0559246309826853	0.00121250088102532
0	1.84228598171247e-07	1.0552711379624e-09	2.55559438155581e-08	7.04311667395244e-10	2.11544124792162e-07	4727146	6.34612304010185e-05	0	0.870875512861666	0.00498842092163599	0.120806682013345	0.00332938420335339
0	6.98546466549518e-12	2.07758038854457e-14	8.25922190969155e-11	5.7401432604377e-12	9.53386028267338e-11	10488930720	2.86015875428092e-08	0	0.0732700549240312	0.000217915967608663	0.866304064126225	0.0602079649821354
0	2.19324853087973e-06	9.67250429953481e-09	6.62740166539565e-08	1.5381208840677e-09	2.27073317271729e-06	440386	0.000680988747097211	0	0.965876817774747	0.00425963931638878	0.0291861753949052	0.000677367513958978
0	7.33056373078236e-07	4.13127417272555e-09	3.53224545021119e-08	1.06378092697542e-09	7.73573882680048e-07	1292701	0.000232045327899333	0	0.947622960768221	0.00534050368713682	0.0456613845076274	0.0013751510370153
0	1.5717909111062e-09	4.0167341852114e-12	1.1356246789088e-09	3.38232710819081e-12	2.7148146513084e-09	368349272	8.14444085395216e-07	0	0.578968037596482	0.00147956111231223	0.418306523563767	0.00124587772743922
0	5.60390283819968e-07	2.13712620624009e-09	2.65145326932827e-08	1.35407063459757e-09	5.90396013354088e-07	1693778	0.000177103171652315	0	0.949176944194363	0.00361981815239385	0.0449097420943808	0.00229349555886224
0	9.10028870136698e-07	3.00571180279259e-09	1.88274314068991e-08	6.09358215627869e-11	9.31922949167952e-07	1073050	0.000279537936997754	0	0.976506556630243	0.0032252793060587	0.0202027768751792	6.53871885193859e-05
0	2.04769448916249e-06	9.92478904178503e-09	5.29839381157232e-08	5.86945631741796e-10	2.11119016195174e-06	473666	0.000633157188489664	0	0.96992422855431	0.00470103983082691	0.025096715147034	0.000278016467829303
0	8.61087048701171e-06	3.68041838297163e-08	1.78411753998553e-07	1.41002243506888e-09	8.82749644727505e-06	113282	0.00264475707424761	0	0.975460090915108	0.00416926634290262	0.0202109120138617	0.000159730728127808
0	5.57202671682626e-07	2.38095311360507e-09	3.13894193211128e-08	1.42028080847617e-10	5.91115072198191e-07	1691718	0.000177318851239949	0	0.942629782066875	0.00402790120839073	0.0531020452657117	0.000240271459023121
0	8.20151643614518e-07	3.08465277806566e-09	3.60911710304418e-08	8.49869398517403e-10	8.60177336821543e-07	1162551	0.000258020019141658	0	0.953468091411331	0.00358606608895768	0.0419578260034181	0.000988016496293394
0	1.95782190258672e-06	8.44877948519534e-09	5.35935947836521e-08	3.28113997257525e-09	2.02314541682815e-06	494280	0.000606760085620883	0	0.967711903604123	0.0041760614016768	0.0264902336420658	0.00162180135213383
0	1.41102376296423e-07	3.82401693408976e-10	8.67455044144399e-09	5.19314206418097e-10	1.50678642637694e-07	6636641	4.52025745486528e-05	0	0.93644576183038	0.00253786261088414	0.0575698738028979	0.00344650175583799
0	2.29938841720919e-06	8.55741692694997e-09	7.39346264105944e-08	1.11267524404513e-09	2.38299313579078e-06	419640	0.000714643313280083	0	0.964916089213221	0.0035910371701974	0.0310259502220763	0.000466923394504823
0	9.58015886672231e-08	4.51994372888473e-10	1.48319095993097e-08	6.56469707194034e-10	1.11741962346615e-07	8949190	3.3522028710542e-05	0	0.85734657469191	0.00404498331151926	0.132733570163214	0.00587487183335579
0	2.65082809313335e-07	7.34314144435552e-10	2.51910927413689e-08	2.01619144254224e-09	2.93024407641682e-07	3412685	8.79034714345028e-05	0	0.904644126565339	0.00250598286451786	0.0859692642811286	0.00688062628901445
0	1.02979507450697e-06	4.62281076832683e-09	8.88794427488087e-08	1.97520886211832e-10	1.12349484891032e-06	890080	0.000336991849508972	0	0.916599729411998	0.0041146701943587	0.0791097910551285	0.00017580933851491
0	7.29239011233428e-08	2.75664438028661e-10	8.20966978928376e-09	1.13988820320521e-10	8.15232241709758e-08	12266443	2.44566691796066e-05	0	0.894516892148452	0.00338142217548364	0.100703448284453	0.00139823739161072
0	4.95662256782359e-06	2.19645018613364e-08	7.9086650982987e-08	2.34514198564135e-10	5.05790823486648e-06	197710	0.00151622567447318	0	0.979974791486987	0.00434260584443289	0.0156362368217372	4.63658468430727e-05
0	3.1701180709272e-07	1.0427798662632e-09	1.53998740117504e-08	8.96110856157638e-11	3.3354407205635e-07	2998105	0.000100058232140432	0	0.950434541193596	0.00312636306151178	0.0461704323413931	0.000268663403499567
0	1.18843648649629e-06	5.72988875679917e-09	4.08508923610104e-08	1.19414213922707e-10	1.23513668182803e-06	809627	0.000370472591458504	0	0.962190261192296	0.0046390726152824	0.0330739852212552	9.66809711666664e-05
0	2.021471940817e-09	1.19067907531576e-11	3.11537497587387e-09	6.35815215726378e-12	5.15511185960129e-09	193982212	1.54653237993685e-06	0	0.392129597935309	0.00230970560434716	0.604327328042659	0.00123336841768464
0	1.19471469726552e-08	5.92058725102569e-11	3.98997630744474e-09	9.8575247050283e-12	1.60061866773152e-08	62475843	4.80184452822385e-06	0	0.746408074172176	0.00369893677387672	0.249277131891729	0.000615857162218336
0	4.69991968829973e-07	1.90800365780957e-09	3.65330559936234e-08	2.44013834929198e-10	5.08677042316335e-07	1965884	0.000152591508214228	0	0.923949637455223	0.00375091364281194	0.071819746036237	0.000479702865728017
0	3.55001107941612e-08	1.30774118925301e-10	5.48181436477665e-09	1.83560306898634e-10	4.12962595847618e-08	24215268	1.23888014135209e-05	0	0.85964470271929	0.00316673035863897	0.132743604866321	0.00444496205574917
0	1.92186339273141e-06	7.93316608879542e-09	4.67196822855729e-08	1.08102216180579e-09	1.97759726326758e-06	505664	0.000593103809985229	0	0.9718173808331	0.00401151752995827	0.0236244675057741	0.000546634131167646
0	2.4758567350904e-07	8.95724108682755e-10	2.11744037679259e-08	4.75939988741575e-11	2.69703395384523e-07	3707777	8.09077563200811e-05	0	0.917992423328787	0.0033211450949874	0.0785099636500201	0.000176467926205755
0	2.83459032512835e-07	1.23378230805033e-09	1.95602518196753e-08	5.12727743965248e-11	3.04304339414957e-07	3286184	9.12871487868117e-05	0	0.93149848949838	0.00405443547214064	0.0642785832672679	0.000168491762211146
0	6.52624672893098e-07	1.81797235686146e-09	2.40966717673815e-08	1.66148453966005e-09	6.80200801557001e-07	1470154	0.00020403949098613	0	0.95945884127043	0.00267269952152375	0.0354258208932179	0.00244263831482829
0	2.21803035284722e-07	9.02035349115783e-10	1.50928013333671e-08	1.67223648753902e-10	2.37965095615958e-07	4202297	7.13869890133223e-05	0	0.932082222859608	0.00379062041338844	0.0634244332947247	0.000702723432279234
0	2.54309771443868e-06	1.03931989841938e-08	9.90948792175607e-08	2.10608480394333e-09	2.65469187744438e-06	376692	0.000796091571171886	0	0.957963421686012	0.00391503024230412	0.0373282037209371	0.000793344350746581
0	6.59058315188877e-07	2.96532466865305e-09	2.70738644695307e-08	6.47477771883506e-10	6.89744982098944e-07	1449811	0.000206902158797484	0	0.955510126631606	0.00429916091542899	0.0392519919277165	0.000938720525248598
0	1.77971332069577e-07	7.73182029461098e-10	1.70617423209038e-08	8.03682809627946e-10	1.9660993922957e-07	5086213	5.89812481019969e-05	0	0.905200076694853	0.00393256837620146	0.0867796530926229	0.00408770183632238
0	3.85802241227226e-06	2.14859503250283e-08	1.41644342481975e-07	1.98099458901405e-09	4.02313369966828e-06	248562	0.00120621447552738	0	0.958959532612691	0.00534060061856753	0.0352074658850275	0.000492400883713456
0	1.45425569143643e-07	4.84045205320083e-10	9.99655766070344e-09	1.86894231116644e-10	1.56093066240783e-07	6406434	4.68268271281991e-05	0	0.931659378894608	0.00310100388811258	0.0640422915729204	0.00119732564435853
0	3.46102818600201e-07	1.75411963737988e-09	2.20287674860633e-08	6.86136940932745e-10	3.70571842664577e-07	2698532	0.000111165394061974	0	0.933969553950908	0.00473354808818442	0.0594453354244799	0.00185156253642779
0	5.96015142683499e-07	1.77616915520349e-09	3.66357858635538e-08	9.60851368259916e-10	6.35387949070516e-07	1573842	0.00019059827911716	0	0.938033438555745	0.00279540894315321	0.0576589246257296	0.00151222787537206
0	2.64791678048619e-06	6.77015217826314e-09	3.53958080628427e-08	2.26868958289449e-09	2.69235143031019e-06	371423	0.000807380409322156	0	0.983495969610891	0.00251458710109146	0.0131468008464128	0.0008426424416047
0	6.04472517658201e-07	1.91067454020609e-09	2.08064395995099e-08	6.99334558722772e-10	6.2788896635664e-07	1592638	0.000188349009146993	0	0.962706067548353	0.00304301340297932	0.0331371320637156	0.00111378698495165
0	5.63866121274377e-08	2.34958738276507e-10	8.41697588986796e-09	6.04208698889333e-11	6.50989676254711e-08	15361227	1.95295002300977e-05	0	0.86616753205431	0.00360925444514385	0.129295074820429	0.000928138680117756
0	1.00016173532875e-07	4.42192948145472e-10	1.07832468076549e-08	1.99290237651127e-10	1.11440903526327e-07	8973366	3.34317140633367e-05	0	0.897481717825874	0.00396795910795007	0.0967620188498156	0.00178830421636026
0	2.58861939235565e-06	8.76200559969126e-09	4.77404390180891e-08	1.79779433164266e-10	2.6453016164066e-06	378029	0.000793276724095127	0	0.978572491053802	0.00331228981426839	0.0180472573418453	6.79617900844444e-05
0	1.75417470131269e-07	6.8353051716596e-10	1.2723084835944e-08	4.62237899366335e-10	1.89286323383745e-07	5283002	5.67842900959237e-05	0	0.926730822361848	0.00361109299893908	0.0672160809534568	0.00244200368575615
0	3.18876738622162e-06	1.47970359316313e-08	6.8699305940709e-08	1.20702213930564e-09	3.27347075023326e-06	305486	0.000981560786162849	0	0.974124294831225	0.00452028964382129	0.0209866869700344	0.000368728554919768
0	3.45236232084353e-09	1.90402300625554e-11	3.53952784349923e-09	1.41472719834889e-11	7.02507766638881e-09	142347181	2.10752108253942e-06	0	0.491434043122571	0.00271032306925981	0.503841809526742	0.00201382428142765
0	6.55782590122856e-07	2.93464458180852e-09	3.33137756850226e-08	1.82206092741501e-10	6.92213216482429e-07	1444642	0.000207642476141912	0	0.947370802099533	0.00423950960763404	0.048126465793749	0.000263222499084032
0	5.18595152105191e-09	2.62213927828013e-11	2.89942707570791e-09	5.25931630301306e-11	8.16419315257275e-09	122486078	2.44925493586567e-06	0	0.635206862960815	0.00321175556393325	0.355139451201522	0.00644193027372914
0	1.70772307237012e-08	8.71802322037097e-11	5.27474665816589e-09	6.44246395731681e-11	2.2503582253644e-08	44437370	6.75105194758441e-06	0	0.758867211949596	0.00387406019277631	0.234395866343091	0.00286286151453668
0	3.99065348250932e-08	1.21411130721577e-10	5.43978115257529e-09	1.67061552874933e-10	4.5634788661265e-08	21913107	1.36903431808832e-05	0	0.874476161625485	0.00266049508025072	0.119202505635631	0.00366083765863335
0	3.99769467801172e-07	1.44668030846387e-09	1.74395368853942e-08	4.72601591252406e-10	4.19128286586283e-07	2385904	0.000125730607592356	0	0.953811710150168	0.00345164083351853	0.0416090668263787	0.00112758218993438
0	1.58805866527844e-07	4.77235798501682e-10	9.92087777003505e-09	5.7908718647555e-11	1.69261888815028e-07	5908004	5.0777281742187e-05	0	0.938225773324491	0.00281951124285995	0.0586125904625626	0.000342124970086081
0	1.32819428297224e-07	5.01026973145891e-10	1.13793344962138e-08	7.10156839370752e-11	1.44770805450521e-07	6907470	4.34303016561e-05	0	0.917446220485514	0.00346082880168219	0.0786024120042837	0.000490538708519838
0	1.61267984781528e-07	8.48417872907273e-10	1.58484005367695e-08	8.20502614354531e-10	1.7878530580556e-07	5593301	5.36341581601762e-05	0	0.902020353713619	0.00474545639578446	0.0886448719337461	0.00458931795685088
0	3.45682294567373e-09	1.69099188152666e-11	1.94256081910357e-09	5.32727825250552e-11	5.46956646611762e-09	182829847	1.64086860499069e-06	0	0.632010410164635	0.00309163786929342	0.355158097289277	0.00973985467679471
0	2.89583081523931e-06	1.38224258227636e-08	1.07255170946639e-07	8.28455448557553e-11	3.01699125755357e-06	331456	0.000904689264289438	0	0.959840638579608	0.00458152664120478	0.03555037512227	2.74596569175787e-05
0	1.74953839472112e-07	5.91468694803922e-10	2.3227686730112e-08	6.3525640153043e-10	1.99408251298558e-07	5014838	5.9820692007384e-05	0	0.877365095640738	0.00296611946071561	0.116483077198922	0.00318570769962428
0	1.09096619149674e-07	4.64983778702554e-10	1.27796664053678e-08	4.92938188400371e-10	1.22834207522145e-07	8141055	3.68495855386231e-05	0	0.888161541889753	0.00378545836768416	0.104039962996984	0.00401303674557842
0	6.16224875169476e-07	2.46937084702821e-09	2.79697009546712e-08	8.79092270014753e-10	6.4754303924119e-07	1544299	0.000194244106823449	0	0.951635393828936	0.00381344667054393	0.0431935782792861	0.00135758122123419
0	5.96652151998756e-07	2.04334588078373e-09	2.01450084136715e-08	1.14173107568119e-09	6.19982237368893e-07	1612949	0.000185977432905604	0	0.96236975196395	0.00329581358565266	0.0324928799559868	0.00184155449441022
0	1.01671572754223e-07	4.81719139699631e-10	1.34250044229727e-08	6.08646207680366e-11	1.15639160937663e-07	8647590	3.46911485338275e-05	0	0.879214030349374	0.0041657093997708	0.116093927992176	0.000526332258678758
0	3.39172739920411e-09	1.259277029849e-11	3.16800863525983e-09	1.68656926163235e-11	6.58919449737876e-09	151763619	1.97675641400163e-06	0	0.514740823108708	0.0019111243875863	0.480788453963545	0.00255959854016039
0	3.79569516336495e-07	1.55440410203163e-09	2.14055158106164e-08	5.07411948470548e-10	4.03036848197614e-07	2481163	0.000120903769390224	0	0.941773731195882	0.00385672950000216	0.0531105676970782	0.00125897160703718
0	2.50252662210126e-07	1.21395418310309e-09	2.98616846291375e-08	2.47786975275337e-10	2.81576087997642e-07	3551438	8.44692705619376e-05	0	0.888756797460094	0.00431128293505256	0.106051919541504	0.000880000063348461
0	6.43252225379878e-07	2.61102469818417e-09	4.65900675126665e-08	4.78178820299207e-10	6.92931496411028e-07	1443144	0.000207857915495491	0	0.928305653172848	0.00376808488531366	0.0672361809990963	0.000690080942742376
[truncated: 8,151 more rows]
