# Supplementary material for: Quantitative Risk Assessment for African Horse Sickness in Live Horses Exported from South Africa
Source: PLoS One. 2016 Mar 17;11(3):e0151757. doi: 10.1371/journal.pone.0151757 (PMC4795756; doi:10.1371/journal.pone.0151757)
Supplement: S2 Dataset — (ZIP) [file pone.0151757.s002.zip › simulation_results_4.xls]

Detailed Results
LR.PAQ.HSe
Thu Oct 01 14:30:36 2015
Pathway 1	Pathway 2	Pathway 3	Pathway 4	Pathway 5	Overall probability	Horses/case	Probability per year	Pathway 1 proportion	Pathway 2 proportion	Pathway 3 proportion	Pathway 4 proportion	Pathway 5 proportion
0	5.07648555720011e-09	1.91362764915453e-11	2.39441600851741e-09	4.56092953997828e-11	7.53564713760884e-09	132702604	2.26069157749365e-06	0	0.67366285396571	0.00253943372640687	0.317745240029536	0.00605247227834704
0	3.79660638129272e-09	1.56142991673616e-11	2.07587917628912e-09	2.1248977107259e-11	5.90934883385647e-09	169223383	1.77280307767091e-06	0	0.642474575124217	0.00264230452565306	0.351287296562318	0.0035958237878118
0	1.38460005354177e-09	7.54893016556722e-12	1.58471685480601e-09	9.82976962375991e-11	3.07516353475094e-09	325185958	9.22548652804167e-07	0	0.450252494833225	0.00245480608763092	0.515327668560675	0.0319650305184698
0	2.95776578102878e-09	8.51912405475357e-12	1.40202838459963e-09	4.12707052299515e-11	4.40958399491312e-09	226778762	1.32287433740608e-06	0	0.670758462576254	0.00193195640781108	0.317950261570481	0.00935931944545364
0	2.61395016335949e-09	1.02551106377059e-11	1.72759431459205e-09	4.26826655573739e-11	4.39448225414662e-09	227558093	1.31834380001639e-06	0	0.594825513493193	0.00233363341677605	0.393128067125973	0.00971278596405725
0	6.14472196647027e-09	2.18722629448358e-11	2.41796268532033e-09	1.19305393884828e-11	8.59648745412392e-09	116326582	2.57894289845684e-06	0	0.714794501738325	0.00254432558199608	0.281273333815009	0.00138783886467018
0	1.29551560235293e-09	6.91017366317237e-12	1.31694798443745e-09	1.9609977713276e-11	2.63898373816683e-09	378933748	7.9169480038388e-07	0	0.490914583374	0.00261849800862074	0.499036036255483	0.00743088236189666
0	2.19418211964244e-11	8.13879385959009e-14	1.24628821879177e-10	2.52646527330387e-12	1.49178496287501e-10	6703379005	4.47535334346938e-08	0	0.147084343537942	0.000545574198837932	0.835434227993482	0.0169358542697387
0	3.5763529110374e-08	2.15243491083298e-10	1.94995771743845e-08	3.06386977882669e-10	5.57847367537244e-08	17926050	1.67352814487431e-05	0	0.641098823648859	0.00385846565940686	0.349550402298575	0.00549230839315941
0	7.67863981943512e-10	2.95251620776129e-12	7.6261403680333e-10	3.6710294229615e-12	1.53710156437756e-09	650575097	4.61130364670659e-07	0	0.49955318486352	0.00192083351951885	0.496137701292461	0.00238828032450025
0	2.69835303510865e-09	9.67415449418224e-12	1.62318916190081e-09	3.83851584373763e-11	4.36960150994101e-09	228853821	1.31087958055165e-06	0	0.617528401381634	0.00221396721695861	0.371473041239113	0.00878459016229478
0	2.27677422047957e-09	1.33811263607507e-11	2.30400573902409e-09	1.17592132643248e-11	4.60592029912874e-09	217111877	1.38177514374949e-06	0	0.49431472379369	0.0029052014563261	0.500227009889841	0.00255306486014297
0	2.25666810887493e-08	1.3091673546157e-10	1.21831567436037e-08	2.64764750451893e-10	3.51455193182665e-08	28453129	1.05436003811077e-05	0	0.642092691372482	0.0037249907812154	0.346648932208883	0.00753338563741991
0	1.08014015380764e-08	4.45836458454737e-11	6.26660595770093e-09	1.83302134118415e-10	1.72958932757412e-08	57817193	5.18875455934875e-06	0	0.624506717627946	0.00257770125744275	0.362317566245064	0.0105980148695476
0	7.29742565768624e-11	3.49055187367745e-13	3.62715845699577e-10	1.14722544295347e-11	4.47511411893342e-10	2234579887	1.34253400285722e-07	0	0.163066805979586	0.000779991700973511	0.810517533318291	0.0256356690011492
0	1.21149404155492e-09	5.5207900063212e-12	1.18187973747292e-09	1.30915556615468e-10	2.52981012564962e-09	395286583	7.58942756529102e-07	0	0.478887339912049	0.00218229421660787	0.467181202845976	0.0517491630253676
0	7.17762038982104e-09	2.86643791604541e-11	2.51766687247359e-09	3.47904243083419e-12	9.72743068388592e-09	102802069	2.91822494646876e-06	0	0.737874226306357	0.00294675748324153	0.258821363450501	0.000357652759900663
0	9.28894675601808e-10	3.00425750054341e-12	7.79829421907096e-10	8.41273095752329e-12	1.72014108596697e-09	581347663	5.16042211962109e-07	0	0.540010748641373	0.00174651807636731	0.453352011802403	0.00489072147985705
0	1.09843223958538e-08	3.19191655335274e-11	4.1140251324616e-09	1.43527028826463e-11	1.51446193967316e-08	66030052	4.54337555155782e-06	0	0.725295374423498	0.00210762414672606	0.271649291718052	0.000947709711724005
0	1.38037230698518e-08	8.18235376980446e-11	8.99448122507334e-09	2.81001760333964e-10	2.31610295929572e-08	43175974	6.94828480407583e-06	0	0.595989181502073	0.00353281089554523	0.388345483044	0.012132524558382
0	1.48531019556694e-11	6.41070450906687e-14	1.2803595574294e-10	4.98158002790506e-12	1.47934744771605e-10	6759737218	4.43804318850383e-08	0	0.100403066085665	0.000433346778605953	0.865489415218942	0.0336741719167873
0	3.61054548187668e-10	1.41317430550696e-12	6.8286083172054e-10	1.0119077216855e-11	1.05544763143057e-09	947465294	3.16634235719704e-07	0	0.342086653506711	0.00133893360828478	0.646986938418707	0.00958747446629769
0	1.36792560288538e-09	7.18642591420813e-12	2.24154180989236e-09	4.2648973798297e-11	3.65930281249025e-09	273276100	1.09779026247203e-06	0	0.37382137335458	0.00196387844418855	0.612559802987973	0.0116549452132586
0	1.31041782122108e-08	6.02736294997968e-11	5.76318796594849e-09	6.51672973962739e-11	1.89928071050554e-08	52651511	5.69782595671864e-06	0	0.689954788659062	0.00317349769133145	0.303440556947187	0.00343115670241963
0	7.0473326350295e-10	2.9952879306786e-12	9.72338459539994e-10	2.10161830925637e-12	1.68216862928288e-09	594470722	5.04650462862521e-07	0	0.418943292149838	0.00178061097950418	0.578026746316455	0.00124935055420235
0	5.11569171733694e-09	2.45549242950661e-11	4.42971219042549e-09	1.4937484738631e-11	9.58489631679613e-09	104330810	2.87546477661937e-06	0	0.533724262449499	0.00256183515016612	0.462155462512732	0.00155843988760267
0	1.77950258974784e-10	7.69161944107747e-13	7.31113491298724e-10	3.74725714494929e-11	9.47305483667108e-10	1055625685	2.84191596922057e-07	0	0.187848864007334	0.000811947104043195	0.77178217998751	0.0395570089011129
0	7.57062176298889e-09	3.78537298302276e-11	6.17410061401898e-09	9.95613792449696e-11	1.38821374860831e-08	72035016	4.16463258356981e-06	0	0.545349862049593	0.00272679404509401	0.444751438329188	0.00717190557612476
0	3.4743860606502e-10	2.11577425726549e-12	1.22310620044655e-09	2.45942763870744e-13	1.57290652353271e-09	635765689	4.71871833607196e-07	0	0.220889544843823	0.00134513667888764	0.77760895650651	0.000156361970779016
0	1.47735513528943e-08	5.01328764574791e-11	3.86896662000756e-09	1.39664351112062e-11	1.87066172844705e-08	53457019	5.61196948212217e-06	0	0.789750018842727	0.00267995414109944	0.206823423025788	0.000746603990385828
0	4.87525005508814e-08	2.7414228116318e-10	1.01665360654496e-08	3.53651948888793e-10	5.9546830846383e-08	16793505	1.78638902079697e-05	0	0.818725360492342	0.00460380976227607	0.170731773982681	0.00593905576270101
0	2.45778398039655e-08	8.71274060222846e-11	7.62807363878987e-09	2.0507144488955e-10	3.24981122936672e-08	30771018	9.74938631970179e-06	0	0.75628515225344	0.00268099898341673	0.234723591630777	0.00631025713236616
0	1.15894871148877e-08	4.37420727632015e-11	3.87822494532102e-09	6.03656121992312e-11	1.55718197451711e-08	64218570	4.67153504202233e-06	0	0.744260292280972	0.00280905337199052	0.249054061040212	0.00387659330682599
0	1.18132675014255e-09	3.58736194953816e-12	1.04002137827038e-09	1.5362390197063e-10	2.3785593923331e-09	420422548	7.13567553378702e-07	0	0.496656402169467	0.00150820785097964	0.437248437698349	0.0645869522812051
0	4.56270354538438e-09	2.16935925594429e-11	2.52063100307553e-09	3.27353250841911e-11	7.13776346610355e-09	140099907	2.14132677112122e-06	0	0.639234343790202	0.00303927030679336	0.353140169892955	0.00458621601004958
0	5.67205968275581e-10	2.772796236202e-12	1.53735316247462e-09	1.77230901294449e-11	2.12505501711585e-09	470576052	6.37516303747532e-07	0	0.266913545158656	0.00130481150552293	0.723441581555444	0.00834006178037635
0	3.73146699401275e-09	1.05276543895582e-11	2.5722287508158e-09	4.56893279224617e-11	6.35991272714057e-09	157234862	1.90797200827486e-06	0	0.586716697870542	0.00165531428515238	0.404444032673429	0.00718395517087602
0	1.40525020185588e-09	3.98470330736089e-12	8.43052460337213e-10	6.16521102743726e-11	2.31393947577483e-09	432163421	6.94181607197031e-07	0	0.607297734693484	0.00172204301325842	0.364336435400893	0.0266437868923638
0	4.2131399120209e-09	1.66989147120178e-11	4.40753639363659e-09	1.19185506486324e-10	8.75656072685583e-09	114200087	2.626964764052e-06	0	0.481140946022273	0.00190701751896761	0.503341041205704	0.0136109952530552
0	1.406533379486e-09	6.80118010840366e-12	1.45147070636895e-09	2.67039191083519e-12	2.86747565787419e-09	348738793	8.60242345690487e-07	0	0.490512753133096	0.00237183534225561	0.506184142272719	0.000931269251929726
0	1.38702239691472e-08	5.33867170586557e-11	3.147090330562e-09	2.27149237811629e-11	1.7093415940549e-08	58502057	5.12801165786225e-06	0	0.811436638375144	0.00312323278415122	0.184111259066508	0.00132886977419642
0	5.78503401209414e-10	2.08415703905324e-12	6.33741208962899e-10	8.27775324510331e-12	1.22260652045647e-09	817924642	3.66781906069313e-07	0	0.473172187069169	0.00170468339909974	0.518352551175898	0.00677057835583335
0	8.58256954407859e-09	3.32713202269332e-11	3.08700492049592e-09	3.21862630785966e-10	1.20247084155874e-08	83162100	3.60740605731547e-06	0	0.713744504020835	0.00276691284952941	0.256721810941735	0.0267667721879012
0	4.81140473571233e-10	1.57947365917074e-12	5.95006920558166e-10	7.34896304063613e-12	1.08507583082921e-09	921594576	3.25522689692548e-07	0	0.443416450630505	0.00145563435687598	0.548355150536776	0.00677276447584323
0	1.64023061234599e-08	1.03620036090007e-10	5.69891193144804e-09	9.25352958215381e-11	2.22973733868195e-08	44848332	6.68918972468457e-06	0	0.735616067368531	0.00464718576006173	0.255586693220862	0.00415005365054514
0	1.13864765933811e-08	5.78130922395789e-11	4.36898670388338e-09	4.33280491698984e-11	1.5856604438674e-08	63065204	4.75697007107367e-06	0	0.718090473746681	0.00364599447903069	0.275531039497177	0.00273249227711212
0	1.61377195723435e-08	6.97790253456451e-11	7.66916778990481e-09	1.77962983768844e-10	2.40546293713628e-08	41572039	7.21636287182026e-06	0	0.67087791390191	0.00290085639102457	0.318822945533927	0.00739828417313758
0	6.62246863763463e-09	2.53981317364051e-11	4.63150855298627e-09	2.44439102230804e-10	1.15238144245881e-08	86776823	3.45713838290074e-06	0	0.574676786143346	0.00220396917206629	0.401907596073755	0.0212116486108324
0	2.1858472828628e-08	9.11387177495437e-11	7.08225354441998e-09	1.8595749584518e-10	2.92178225866427e-08	34225685	8.76530848770152e-06	0	0.748121211421856	0.00311928506921693	0.242394980783329	0.00636452272559806
0	1.70329340322338e-09	5.99574757708116e-12	9.85980788128035e-10	3.77887580091619e-11	2.73305869693766e-09	365890422	8.19917269856418e-07	0	0.623218742111865	0.0021937866112423	0.360760926661695	0.0138265446151974
0	1.25779186713827e-09	4.79320538744597e-12	1.38092418283249e-09	1.96923032346842e-11	2.66320155859289e-09	375487915	7.9896015015013e-07	0	0.472285645478078	0.00179979069626952	0.51852034194592	0.0073942218797321
0	1.43295492379958e-10	7.79127472014135e-13	4.86545272332674e-10	1.53934309583425e-12	6.3215923528048e-10	1581879919	1.89647746839938e-07	0	0.226676261901608	0.00123248610244292	0.769656196063956	0.00243505593199357
0	1.96457551760537e-09	7.10118525297964e-12	1.2425849802092e-09	3.03899945604765e-11	3.24465167762803e-09	308199492	9.73395028691648e-07	0	0.605481177271254	0.00218858169027589	0.382964060141452	0.00936618089701785
0	3.75804314448240e-09	1.72827638499962e-11	2.05885396785754e-09	4.91516329709293e-11	5.88333150916086e-09	169971724	1.7649979011658e-06	0	0.638761072469024	0.00293758116860922	0.349946958564501	0.0083543877978652
0	3.08841034849665e-09	1.27098146590361e-11	1.78060627890681e-09	6.72700816449358e-11	4.94899652370744e-09	202061164	1.4846978666494e-06	0	0.624047791042503	0.00256815994882025	0.359791377984826	0.0135926710238507
0	2.28560288987974e-09	8.29052493498960e-12	2.52816655861899e-09	1.93502421521196e-10	5.01556239495491e-09	199379436	1.50466759529788e-06	0	0.45570221440746	0.00165296018315492	0.504064421800841	0.038580403608544
0	3.66045075504109e-09	1.48083804655566e-11	1.65201540723434e-09	1.33481150156277e-11	5.34062265775661e-09	187244084	1.60218550970814e-06	0	0.685397750339977	0.00277278164261412	0.309330112442036	0.00249935557537306
0	1.91260420451656e-08	9.38696930217172e-11	8.75379420843006e-09	6.71266167068614e-10	2.8644972113686e-08	34910140	8.59345482140395e-06	0	0.667692814266262	0.0032770041684512	0.305596185385975	0.0234339961793119
0	5.99863252315786e-09	2.17983470814232e-11	2.18950669428368e-09	1.2859745674108e-10	8.33853502126404e-09	119925142	2.50155736414293e-06	0	0.719386859665491	0.00261416987826223	0.262576902141711	0.0154220683145354
0	6.03662053111886e-08	1.83252605523127e-10	1.34482734735344e-08	2.5237709478828e-11	7.40229690997249e-08	13509320	2.22066449842018e-05	0	0.815506403557823	0.00247561814598717	0.181677033994903	0.000340944301286095
0	1.10483223492488e-08	5.42487946499334e-11	4.12200284578486e-09	7.52266526727393e-11	1.52998006423564e-08	65360329	4.58992969998295e-06	0	0.722121981031725	0.00354571905334176	0.269415461164468	0.0049168387504658
0	1.1016363292166e-08	4.57101667483754e-11	3.3776696131038e-09	5.00743272498924e-11	1.44898173992681e-08	69013982	4.34693578332812e-06	0	0.760283100097761	0.00315464063409691	0.233106430538898	0.00345582872924415
0	1.09102316674923e-08	6.86763218392352e-11	6.95979733852409e-09	1.34917542306838e-10	1.80736228701625e-08	55329250	5.4220721940057e-06	0	0.603654936581857	0.00379980938700519	0.385080367589938	0.00746488644119999
0	5.8231009655806e-09	2.65722637899118e-11	2.60174545581001e-09	2.46676785133514e-12	8.45388545303186e-09	118288804	2.53616243073296e-06	0	0.688807649208476	0.00314320130519181	0.307757358467275	0.000291791019057453
0	4.62488445714236e-09	1.52532535391897e-11	2.94712359778949e-09	2.14400042593311e-10	7.80166135106436e-09	128177827	2.34049565894789e-06	0	0.592807640453582	0.00195512889534851	0.377755899054427	0.0274813315966427
0	6.94384179972342e-09	2.7748737236686e-11	2.57119207249347e-09	7.28248907831422e-11	9.61560750023671e-09	103997589	2.88467811482285e-06	0	0.722142807883171	0.00288580177965905	0.267397777252261	0.00757361308490903
0	2.7720552345558e-08	1.39515763875452e-10	9.47804320805477e-09	3.26735660551277e-10	3.76648469780395e-08	26549955	1.12993904787251e-05	0	0.735979422980809	0.00370413728102485	0.251641622587262	0.00867481715090413
0	3.59162204752688e-08	2.25433099796565e-10	1.12145835898762e-08	5.40788523303192e-11	4.74103160172718e-08	21092456	1.42229939942284e-05	0	0.757561296621274	0.00475493771681333	0.236543109853784	0.00114065580812872
0	3.36478256387761e-09	2.586398358542e-11	4.55720812753836e-09	3.52759430704088e-11	7.9831306180718e-09	125264141	2.39493631759569e-06	0	0.421486597784156	0.00323982968872769	0.570854761817625	0.00441881070949196
0	2.16487236619792e-08	9.25255400356404e-11	8.70900332030021e-09	1.55916552931828e-10	3.06061690752469e-08	32673152	9.18180870568275e-06	0	0.707332028675483	0.00302310099013573	0.284550585174141	0.00509428516024004
0	6.69669930704367e-10	2.13975373136885e-12	7.33811257519904e-10	2.49068311504092e-12	1.40811162507068e-09	710170971	4.22433401259248e-07	0	0.475580144912696	0.0015195909850268	0.521131453256108	0.00176881084616846
0	3.89278596167209e-08	1.40768163971975e-10	1.06479611047144e-08	6.96701899822244e-10	5.04132907852294e-08	19836039	1.51238732398751e-05	0	0.772174539895863	0.00279228278454735	0.211213371292836	0.0138198060267546
0	1.06385427526872e-08	5.60602089643295e-11	5.02250976270616e-09	7.15008937818465e-11	1.57886136181395e-08	63336783	4.73657291433227e-06	0	0.673811077399764	0.00355067330927157	0.318109612672756	0.00452863661820816
0	8.89080179943322e-09	4.62167717980085e-11	4.26234934931827e-09	1.3153700286172e-10	1.33309049234112e-08	75013662	3.99926350613811e-06	0	0.666931603706778	0.00346688931198094	0.31973443466939	0.00986707231185185
0	2.8460935158067e-10	9.49424068939495e-13	4.73447421335179e-10	3.40793896490427e-12	7.62414135949693e-10	1311623110	2.28724215345366e-07	0	0.373300202817133	0.00124528654988388	0.620984579129602	0.00446993150338066
0	3.03240605039587e-08	1.74872498749516e-10	1.77395592490862e-08	2.0874977842225e-10	4.84472420302167e-08	20641010	1.45340673303185e-05	0	0.625919231584855	0.0036095449693596	0.366162417212975	0.00430880623280996
0	3.97373714773017e-09	1.82403552136187e-11	2.38630961181281e-09	5.78741395996233e-11	6.43616125435622e-09	155372117	1.93084653288267e-06	0	0.617407953388459	0.00283404260595133	0.370765976411431	0.00899202759415824
0	2.11540036319914e-10	8.70506181355205e-13	4.79932671281329e-10	1.84903829148557e-11	7.10833596697454e-10	1406799010	2.13250062608417e-07	0	0.297594313637865	0.00122462723399624	0.675168806751827	0.0260122523763119
0	9.15601341319584e-08	4.6663770875768e-10	2.08860076075623e-08	3.81574289866864e-11	1.12950936877265e-07	8853402	3.38847088560135e-05	0	0.810618633747586	0.00413133101556066	0.184912212195792	0.000337823041062059
0	1.05315633260302e-08	5.78364814908389e-11	4.08009733733263e-09	2.56065651157796e-11	1.46951037099694e-08	68049877	4.40852142025161e-06	0	0.716671588978672	0.00393576545169951	0.277650121963047	0.00174252360658113
0	1.64424941229302e-10	6.693024513403e-13	4.33682629266562e-10	8.68781723943617e-12	6.07464690186641e-10	1646186217	1.82239407897633e-07	0	0.270674071901666	0.00110179647007081	0.713922366637171	0.0143017649910925
0	1.2159910403585e-08	2.77068926352984e-11	3.78066183069961e-09	2.55647381313203e-10	1.62239265082331e-08	61637360	4.8671661646571e-06	0	0.749504776011789	0.00170777971789	0.233030014576376	0.0157574296939443
0	1.54031404698552e-09	6.79407708266121e-12	1.72435495302863e-09	1.87043382914865e-11	3.2901674153883e-09	303935902	9.87049726286493e-07	0	0.468156738706179	0.00206496394404884	0.524093377426243	0.00568491992352891
0	4.70136670576946e-09	1.43707154383877e-11	2.18769607316751e-09	1.38974238964077e-11	6.91733091827177e-09	144564430	2.07519713713022e-06	0	0.679650397142494	0.00207749428329766	0.316263035412811	0.00200907316139791
0	9.00625140365228e-10	5.28428601266947e-12	1.68351738181369e-09	4.60955705965485e-11	2.63552237878813e-09	379431421	7.90656398463874e-07	0	0.341725476366228	0.0020050241482295	0.638779391654341	0.0174901078312013
0	6.67937254236418e-09	2.63665898856384e-11	4.66053307325041e-09	6.93405957770698e-12	1.13732062650779e-08	87925953	3.41195607633793e-06	0	0.587290196509806	0.0023183075441618	0.409781812149212	0.000609683796819758
0	1.24090059951888e-08	4.43187325722107e-11	3.22996784023095e-09	1.71686426397631e-11	1.57004612106317e-08	63692396	4.7101273247252e-06	0	0.790359329494469	0.00282276628550247	0.205724392226372	0.00109351199365641
0	7.02425497312509e-09	2.48179428441277e-11	4.70083941806288e-09	4.41294283808614e-10	1.21912066178407e-08	82026335	3.6573553234831e-06	0	0.576173892651917	0.00203572489763309	0.385592629624014	0.0361977528264364
0	2.29125090657861e-08	9.66861103882906e-11	9.46058867808774e-09	7.0600043315719e-11	3.25403838975778e-08	30731045	9.76206768488197e-06	0	0.704125345844232	0.00297126520365015	0.290733775848046	0.00216961310407202
0	4.73091225167228e-09	2.49317576408556e-11	4.38073589566976e-09	5.78868291196749e-11	9.19446673410257e-09	108761066	2.75833622798149e-06	0	0.514539057945054	0.00271160452931793	0.476453504304004	0.00629583322162349
0	5.1108287983039e-09	3.42536790424949e-11	6.53668171999936e-09	3.62148964245211e-11	1.17179790937703e-08	85338947	3.51538758702752e-06	0	0.436152749326973	0.00292317290962786	0.557833536627021	0.00309054113637856
0	5.82893959562557e-09	2.44803751325865e-11	6.23152007682041e-09	3.58700458902381e-10	1.2443640506481e-08	80362334	3.73308519552307e-06	0	0.468427193198785	0.00196730009355675	0.500779500466514	0.0288260062411447
0	3.07503719646073e-09	1.59559765519748e-11	2.46079677282453e-09	1.15426332785739e-10	5.66721627862298e-09	176453474	1.70016343881141e-06	0	0.542600995846925	0.00281548749289162	0.434216139254608	0.0203673774055761
0	4.22028255004848e-09	1.66563134055598e-11	2.07697496400701e-09	1.62702162978389e-10	6.47661599043944e-09	154401620	1.94298292743866e-06	0	0.651618461906391	0.00257176177036701	0.320688298808045	0.0251214775151968
0	7.23159082092032e-09	3.64145776130284e-11	4.24079812008491e-09	2.16876911937558e-10	1.17256804305558e-08	85282897	3.5176979648055e-06	0	0.616731017338286	0.00310554068300685	0.361667550569932	0.0184958914087749
0	2.26007445558518e-09	8.98106767489202e-12	1.28215441882044e-09	3.30264806817156e-11	3.58423642276223e-09	278999453	1.07527036863342e-06	0	0.630559535981566	0.00250571296520966	0.357720381021165	0.00921437003205925
0	1.22854015880929e-09	4.59049845317988e-12	1.12656565512794e-09	3.12628967509573e-11	2.39095920914137e-09	418242183	7.17287508500419e-07	0	0.513827318388456	0.00191994009585316	0.471177279319837	0.0130754621958541
0	1.31858828067467e-08	3.93328334160269e-11	3.01457570315982e-09	1.71910984611765e-10	1.64117023279343e-08	60932131	4.92349862357688e-06	0	0.80344394160154	0.00239663336746478	0.183684522356265	0.0104749026747308
0	8.08992585109667e-10	2.43151388454484e-12	9.1238435458398e-10	8.00642674613676e-11	1.80387272103956e-09	554362837	5.41161672140689e-07	0	0.448475424942093	0.00134794093628933	0.505791979634893	0.0443846544867241
0	1.92401986148565e-10	7.14068909575583e-13	4.27743350179752e-10	9.21332916231127e-13	6.21780738154123e-10	1608283980	1.86534204749123e-07	0	0.309437031966843	0.00114842558760414	0.687932777476496	0.00148176496905691
0	1.9968145041502e-08	1.19100555693687e-10	6.76388526145083e-09	2.87787246730018e-11	2.68799095833195e-08	37202506	8.06394047581094e-06	0	0.742865037533212	0.00443083914864041	0.251633482638208	0.00107064067993966
0	5.40729445169465e-10	2.4087076790159e-12	8.27700941351907e-10	1.13262381784266e-11	1.38216533237881e-09	723502447	4.14649531377265e-07	0	0.391219076692386	0.00174270589964106	0.59884365637168	0.00819456103629314
0	7.8839363153839e-10	3.44074471592284e-12	1.04411482675034e-09	1.17965266268381e-11	1.84774572963149e-09	541200006	5.54323570711723e-07	0	0.42667863813471	0.00186213106097074	0.565074950522859	0.00638428028145991
0	2.3693095229331e-10	9.80617402488612e-13	5.64551289975479e-10	1.53251698964398e-11	8.17788029567717e-10	1222810758	2.45336388871031e-07	0	0.289721717275016	0.00119910950886254	0.690339390604556	0.0187397826115658
0	2.20077338777459e-09	6.06855490321534e-12	1.53184984331199e-09	1.34066009060834e-10	3.87275779505063e-09	258213927	1.16182665987896e-06	0	0.56827033970138	0.00156698539499964	0.395544964177644	0.0346177107259766
0	2.15730922670753e-09	8.58662279875083e-12	1.58865961873576e-09	5.00783529048125e-12	3.75956330353253e-09	265988339	1.12786836259371e-06	0	0.573819098798124	0.0022839415393492	0.422564933869591	0.00133202579293607
0	7.49584131720833e-09	2.79186253502204e-11	2.88906231411160e-09	1.41744002079965e-10	1.05545662587501e-08	94745722	3.16636487096567e-06	0	0.710198897182915	0.00264517031451433	0.273726294694153	0.0134296378084182
0	4.32934244355622e-10	1.15552761224871e-12	4.11995728905447e-10	5.76724350075225e-12	8.5185274437407e-10	1173911814	2.55555778316818e-07	0	0.508226623926342	0.00135648751486711	0.483646653281813	0.00677023527697847
0	5.92152302399712e-09	2.61071399469674e-11	2.88212100852769e-09	4.13569373121514e-11	8.87110810978393e-09	112725489	2.6613288879318e-06	0	0.667506578740291	0.00294294011795143	0.324888500158059	0.00466198098369909
0	9.69592698305561e-09	3.39804181238274e-11	3.886508028105e-09	2.96700182507495e-10	1.39131156117919e-08	71874627	4.17392601070876e-06	0	0.696891138807035	0.00244232989015254	0.279341316247744	0.0213252150550686
0	5.6386193633544e-09	1.88549773057877e-11	4.91428829784321e-09	4.54351988237094e-10	1.10261146267405e-08	90693779	3.30782892399295e-06	0	0.511387696775766	0.00171002913937251	0.445695375406772	0.0412068986780893
0	1.04728696941086e-09	2.88627733021664e-12	1.25846404673252e-09	4.90447894114706e-12	2.31354177241475e-09	432237711	6.94062302852849e-07	0	0.452676922413101	0.00124755790650977	0.543955618929244	0.00211990075114487
0	2.45826402885099e-11	1.19677978606529e-13	2.02641877653463e-10	7.4141619867919e-13	2.28085612119258e-10	4384318637	6.84256965532981e-08	0	0.107778127958621	0.000524706392018949	0.888446560791866	0.00325060485749329
0	1.63987944370168e-08	9.45572135556343e-11	5.58151950170148e-09	1.66729142586744e-10	2.22416002948606e-08	44960794	6.67245792207449e-06	0	0.737302811830768	0.00425136736125429	0.250949546242462	0.00749627456551633
0	2.41484825098206e-10	1.15174502833047e-12	5.39680798506811e-10	2.04107531093702e-12	7.84358443944284e-10	1274927309	2.35307514140359e-07	0	0.307875598156191	0.00146839118928678	0.68805378800148	0.00260222265304255
0	6.241842864012e-09	3.54193884983219e-11	7.73201525928435e-09	8.32060362300958e-11	1.40924835480248e-08	70959813	4.22773614394689e-06	0	0.442920003613335	0.00251335319126814	0.548662358407939	0.00590428478745736
0	3.3505933909579e-09	1.7767637777921e-11	2.71536361798995e-09	5.39596105101118e-11	6.13768425723589e-09	162927899	1.84130359526247e-06	0	0.545905141178905	0.00289484389115883	0.442408488965319	0.00879152596461725
0	1.11928774670917e-10	6.15844505539941e-13	4.3911756245086e-10	6.99213495850368e-12	5.58654316585821e-10	1790015704	1.67596289735172e-07	0	0.200354264431291	0.00110237133636349	0.786027332849584	0.0125160313827622
0	1.51552550056119e-09	8.72426182087047e-12	2.68583985614455e-09	6.35061333406542e-11	4.27359575186727e-09	233994991	1.28207788852031e-06	0	0.354625376042881	0.00204143356728548	0.62847307328285	0.0148601171069834
0	2.02799387547445e-09	8.83733354834842e-12	1.61990853628426e-09	2.18407080412998e-11	3.67858045334837e-09	271843993	1.10357353078072e-06	0	0.551297953434322	0.00240237604163432	0.440362405234271	0.00593726528977222
0	2.13627090137243e-09	9.93191845115769e-12	2.99041730866398e-09	1.67266663387352e-10	5.30388679187492e-09	188540977	1.59116477571608e-06	0	0.402774603832986	0.00187257361268956	0.563816202345238	0.0315366202090869
0	6.11345892331579e-10	2.83185375071027e-12	9.24136291120574e-10	3.91122504799355e-11	1.5774262876828e-09	633944044	4.7322778173875e-07	0	0.387559087296327	0.00179523681887551	0.58585069764376	0.0247949782410375
0	2.0159568948652e-10	7.6420495501832e-13	4.5777503065054e-10	4.26824868499824e-11	7.0281741194206e-10	1422844658	2.10845186865427e-07	0	0.286839349824103	0.00108734493772235	0.651342756841486	0.0607305483966882
0	2.46011184563348e-10	1.16530206048929e-12	6.6920137386173e-10	6.74496606628373e-12	9.2312282655185e-10	1083279463	2.76936803822458e-07	0	0.266498863951047	0.00126234779053406	0.724932105038941	0.00730668321947824
0	1.54714279399992e-08	5.11477128960843e-11	6.12987585929799e-09	2.8697415471365e-12	2.16553212537404e-08	46178027	6.4965753308055e-06	0	0.714440010319723	0.00236190044455008	0.283065570234346	0.000132519001381281
0	5.63296831653575e-09	1.69339772128109e-11	1.99587552161829e-09	3.61313572831817e-11	7.68190917265003e-09	130175973	2.30457011074492e-06	0	0.73327713071522	0.00220439695812872	0.259815037741428	0.0047034345852227
0	1.88468320606643e-09	7.83694069061189e-12	1.76794985627826e-09	8.09153469370682e-11	3.74138534997237e-09	267280675	1.12241496463827e-06	0	0.503739398584096	0.00209466279400216	0.472538830113107	0.021627108508795
0	4.16487381505472e-11	1.72653707875202e-13	2.61621156407601e-10	3.30962077462749e-12	3.0675216904065e-10	3259960649	9.20256499892247e-08	0	0.135773247442068	0.000562844293538873	0.852874674776728	0.0107892334876657
0	1.15696916512947e-09	4.10024977630274e-12	9.13965107834022e-10	1.94723082522906e-11	2.09450683099208e-09	477439360	6.28351840226138e-07	0	0.552382617239524	0.00195762062726748	0.436362915751921	0.00929684638128743
0	5.52056850414373e-10	2.54647376615355e-12	1.09497441377574e-09	1.14211264342879e-11	1.66099886439056e-09	602047371	4.98299546958236e-07	0	0.332364375587294	0.00153309783693795	0.659226467428985	0.00687605914678244
0	2.6701491538545e-08	1.16752374695751e-10	1.04703147438796e-08	4.79524339632638e-12	3.72933539005167e-08	26814429	1.11879437721951e-05	0	0.715985255972782	0.00313064829211119	0.280755514020276	0.000128581714830962
0	2.62103953398804e-09	1.17900388417169e-11	2.12132921491519e-09	5.13372789732898e-11	4.80549606671824e-09	208095062	1.44164780213618e-06	0	0.545425383269119	0.00245344885897879	0.441438133641817	0.010683034230085
0	1.50348871704169e-08	8.54100986479348e-11	9.75273035599252e-09	3.60701170065226e-10	2.52337287951226e-08	39629498	7.57009006846499e-06	0	0.595825028179069	0.00338475931723748	0.386495806274878	0.0142944062288149
0	2.13675759099281e-09	8.25156079550865e-12	1.42846583850197e-09	6.70302412617631e-11	3.64050523155205e-09	274687148	1.09215097920945e-06	0	0.586939849028001	0.00226659770297618	0.392381207454817	0.0184123458142062
0	3.12649810848841e-10	1.05716836723662e-12	4.9334274370857e-10	3.92961638938972e-11	8.46345886818545e-10	1181550021	2.53903733704597e-07	0	0.369411390447122	0.00124909730607964	0.582909128988704	0.0464303832580948
0	1.71174984356237e-08	8.75535782166614e-11	7.53278482555425e-09	1.41237167912655e-11	2.47519605561859e-08	40400840	7.42556069377454e-06	0	0.691561316800248	0.00353723811162023	0.304330835064768	0.000570610023363817
0	1.02556586469315e-08	5.29288515860524e-11	4.64677395873899e-09	3.41780887130297e-11	1.49895395459695e-08	66713190	4.49685177450476e-06	0	0.684187704063869	0.00353105253325037	0.310001114076145	0.0022801293267357
0	3.31205535962101e-08	1.69175198906612e-10	1.51157311905224e-08	4.17963448704097e-10	4.88234234343432e-08	20481972	1.46469201205424e-05	0	0.678374256994698	0.00346504171576816	0.309599985565324	0.00856071572420902
0	1.51341807654404e-09	7.15051197155786e-12	1.77409367126861e-09	1.08725421791967e-11	3.30553480196341e-09	302522908	9.91659967586322e-07	0	0.457843637176383	0.00216319367362601	0.53670397607517	0.00328919307482064
0	4.40438443965192e-08	2.29393573623715e-10	1.50316367129545e-08	6.51255722994231e-10	5.99561304060916e-08	16678862	1.79866778977633e-05	0	0.734601184202579	0.00382602366213427	0.250710588077367	0.01086220405792
0	4.10675064934781e-09	1.94417940480655e-11	2.63254847553741e-09	6.88860275346128e-11	6.82762694646790e-09	146463773	2.04828598515672e-06	0	0.601490192939193	0.00284751850101055	0.385572981092544	0.0100893074672525
0	3.38806890389302e-09	1.29441069360776e-11	1.74329074004771e-09	1.13200867183167e-11	5.15562383759512e-09	193962948	1.54668595664376e-06	0	0.657159833730888	0.00251067714476924	0.338133811729151	0.00219567739519123
0	9.36244935287581e-10	5.15580345782483e-12	1.25799230457281e-09	2.06205082748512e-12	2.2014550941457e-09	454245014	6.6043632196422e-07	0	0.425284593711371	0.002341998013739	0.571436731967947	0.000936676306942943
0	5.2367395380125e-09	2.04238138786626e-11	2.11247083391326e-09	3.9494754722484e-12	7.37358366127667e-09	135619265	2.21207265960199e-06	0	0.710202769585964	0.00276986263625392	0.286491742815257	0.000535624962525289
0	8.08442945726379e-10	3.43848676652206e-12	1.51484377005424e-09	2.05488554466795e-11	2.34727405799382e-09	426026095	7.04181967070561e-07	0	0.344417790915025	0.00146488508864657	0.645362975360855	0.00875434863547304
0	2.41436250283872e-10	5.93440174595263e-13	2.52908059807386e-10	6.41868162163594e-12	5.01356431887489e-10	1994588952	1.50406909260603e-07	0	0.481566077401103	0.00118366921585328	0.504447621934851	0.0128026314481917
0	2.70939208351357e-10	1.54351643737225e-12	7.22033318192954e-10	1.28475154139445e-11	1.00736355839563e-09	992690267	3.02209013036681e-07	0	0.268958715146364	0.00153223374471727	0.716755447599173	0.0127536035097458
0	1.43710220153995e-09	5.73270625610074e-12	1.30048329378598e-09	5.55939595250791e-12	2.74887759753455e-09	363784841	8.24662936826925e-07	0	0.522795996019933	0.00208547163440175	0.473096108372515	0.00202242397314966
0	1.21756744150287e-10	3.96674944223029e-13	3.4188588832669e-10	1.14281480041263e-13	4.64153588901241e-10	2154459265	1.39246072561328e-07	0	0.262319945513107	0.000854620008782116	0.736579219684616	0.000246214793494958
0	5.5957505474822e-09	2.00553779400162e-11	2.07664192713544e-09	1.48439068361148e-10	7.84088692091879e-09	127536592	2.35226331890548e-06	0	0.713662957254648	0.00255779456358569	0.264847835210471	0.0189314129712961
0	7.49938004918875e-10	2.76249177889141e-12	7.89768421859471e-10	1.33229913134185e-11	1.55579190987066e-09	642759481	4.66737476445545e-07	0	0.482029762567169	0.00177561778112156	0.507631140674289	0.00856347897742069
0	5.98888489941029e-09	3.74786690654522e-11	4.15953787656216e-09	2.22198642997848e-10	1.04081000880357e-08	96079015	3.12242515387862e-06	0	0.57540615950596	0.00360091359118793	0.399644300244922	0.0213486266579305
0	1.15034262348905e-09	6.69286797130677e-12	1.72436590027422e-09	3.75404731163006e-11	2.91894186485088e-09	342589899	8.75682181988857e-07	0	0.394095763722179	0.00229290896536875	0.590750340401971	0.0128609869104804
0	4.04212481099166e-08	1.59246788282311e-10	1.30046487467424e-08	1.44744356829111e-10	5.37298880017704e-08	18611615	1.61188369187659e-05	0	0.752304715553934	0.00296383994467034	0.242037518230335	0.00269392627106055
0	1.63204692395196e-08	6.94635836588175e-11	7.0966561959132e-09	5.10591520775603e-12	2.34916949342994e-08	42568235	7.04748372226671e-06	0	0.694733576490075	0.00295694218118746	0.302092131528221	0.000217349800516142
0	2.25789743235562e-08	7.8095207231384e-11	5.94909853675494e-09	2.85152680148101e-10	2.88913207476906e-08	34612471	8.6673587912367e-06	0	0.781514092787226	0.00270306809139649	0.205913000264291	0.00986983885708631
0	2.4485055116031e-08	8.35574629870276e-11	4.51584223118382e-09	1.4284713620252e-10	2.92273019464044e-08	34214585	8.76815225525629e-06	0	0.837745993829007	0.00285888390041104	0.154507666820042	0.00488745545053958
0	5.44943713536191e-10	1.86564135144401e-12	1.07680967145615e-09	3.85731838395213e-11	1.66219221018331e-09	601615140	4.98657527159274e-07	0	0.327846388761558	0.00112239808369591	0.647825001741165	0.023206211413581
0	1.49940496619993e-08	4.98448501840788e-11	3.62658233954886e-09	2.01542420217901e-10	1.88720192719501e-08	52988500	5.66158981485376e-06	0	0.794512205924103	0.00264120386196109	0.192167159607511	0.0106794306064247
0	2.52157163185769e-09	1.37889276222227e-11	3.25965843337767e-09	2.91520773535366e-11	5.82417107021112e-09	171698253	1.74724979473684e-06	0	0.432949444901227	0.00236753478838369	0.559677659547097	0.00500536076329225
0	2.03578952477101e-09	9.01996518804231e-12	3.08667670955243e-09	2.91993051409992e-11	5.16068550465249e-09	193772707	1.54820447306747e-06	0	0.394480447013425	0.00174782307116188	0.598113701516924	0.00565802839848995
0	7.74020366652434e-09	1.79334506391172e-11	2.99518854986372e-09	7.62397891565208e-11	1.08295654561837e-08	92339808	3.24886438185512e-06	0	0.714728924058968	0.00165597139716047	0.276575137015628	0.00703996752824351
0	2.70216582944731e-10	1.11656800879742e-12	5.11945311107987e-10	3.09277754346203e-12	7.86371239604977e-10	1271664005	2.3591133102574e-07	0	0.343624702094231	0.00141989934596072	0.651022424682209	0.00393297387759964
0	1.30590496538488e-09	5.41132131664173e-12	1.7184495099798e-09	2.14941116501468e-12	3.03191520784633e-09	329824527	9.09574142782255e-07	0	0.430719487802729	0.00178478649489857	0.56678679718107	0.000708928521303033
0	3.81254015468331e-09	1.57879768370869e-11	4.03695597856936e-09	2.72793602883467e-10	8.13807771297322e-09	122879141	2.44142035454864e-06	0	0.468481659815756	0.00194001303427205	0.496057683515838	0.0335206436341344
0	5.85409159904084e-10	1.87728238771228e-12	8.85183406206937e-10	6.10189289796927e-12	1.4785717413967e-09	676328359	4.43571417485522e-07	0	0.395928816650512	0.00126965931726718	0.598674640819773	0.00412688321244746
0	2.03245469036266e-08	8.34573217686825e-11	4.46762741234359e-09	3.60023493228568e-10	2.52356551309674e-08	39626473	7.57066796897021e-06	0	0.805390103730088	0.00330711928561227	0.177036315845877	0.0142664611384221
0	1.60634370366353e-08	9.47765179914052e-11	9.77996162466184e-09	1.25954602808302e-10	2.60641297820968e-08	38366905	7.819208459936e-06	0	0.616304368146183	0.00363628169379766	0.375226861837512	0.00483248832250746
0	1.93951708327702e-08	1.209713443305e-10	1.11191814806529e-08	5.81705649643791e-11	3.0693494222718e-08	32580194	9.20800601189598e-06	0	0.631898430723952	0.00394126988125589	0.362265091096177	0.00189520829861475
0	1.80227353731988e-08	6.67708633813184e-11	3.44376257830705e-09	2.24002707130715e-10	2.17572715220179e-08	45961645	6.5271602361916e-06	0	0.828354573548443	0.00306889875018325	0.158280994692833	0.0102955330085406
0	2.36799193572261e-10	9.86204499258244e-13	5.31731776201154e-10	1.51484241427538e-11	7.84665598415427e-10	1274428243	2.35399640446943e-07	0	0.301783580228902	0.00125684686731496	0.677653993337985	0.0193055795657983
0	9.66930336171176e-12	3.76816414584579e-14	9.07547814670097e-11	1.25105118820921e-12	1.01712817658389e-10	9831602575	3.05138577738617e-08	0	0.0950647478293926	0.000370470923192934	0.892264943163969	0.0122998380834455
0	2.01072291162282e-09	8.5372350991935e-12	1.50502869380387e-09	1.42855861406474e-11	3.53857442666653e-09	282599680	1.06157177381938e-06	0	0.568229651034074	0.00241261990559172	0.425320626990927	0.00403710206940735
0	1.11217653845595e-08	5.61008485243565e-11	7.65209895325742e-09	1.38727193817925e-11	1.8843837905723e-08	53067746	5.65313545608515e-06	0	0.590207018347451	0.00297714556902011	0.406079642137731	0.000736193945798018
0	3.2597410520229e-09	8.6478851745303e-12	1.15144030565235e-09	4.09225156210372e-12	4.42392149441188e-09	226043794	1.32717555778594e-06	0	0.736844235626801	0.00195480077696992	0.260275935526162	0.000925028070066995
0	2.1973103990128e-08	8.28932043778782e-11	6.61429635310035e-09	3.00002859203312e-10	2.89702964068095e-08	34518114	8.69105126799496e-06	0	0.758470113028017	0.00286131709575446	0.228313036919624	0.0103555329566043
0	1.10753923897838e-09	4.70067641641803e-12	1.05576078077627e-09	1.48852707330988e-11	2.18288596690416e-09	458109134	6.54865581650732e-07	0	0.507373841680389	0.00215342280251344	0.483653657031651	0.00681907848544631
0	6.86397213198518e-08	3.59664539471773e-10	1.99723121994102e-08	4.43841112879565e-10	8.94155391716134e-08	11183738	2.68243031805726e-05	0	0.767648687865238	0.00402239412527029	0.22336511510687	0.00496380290262199
0	5.73503494844041e-09	2.62463836615058e-11	3.21400081956726e-09	3.33472247697562e-10	9.30875439936674e-09	107425758	2.79262244284872e-06	0	0.616090478102049	0.00281953766696126	0.345266475156537	0.0358235090744522
0	1.1417486154211e-08	4.85108776215863e-11	3.35463640195869e-09	4.59999226614608e-11	1.48666333564527e-08	67264725	4.4599800972378e-06	0	0.767994062976964	0.00326307082837491	0.225648694060424	0.00309417213423744
0	3.984933664136e-10	1.86114998250467e-12	7.33551954377292e-10	6.16212784774979e-11	1.19552774925089e-09	836450681	3.58658273746926e-07	0	0.333320047705536	0.00155676017028534	0.613580031778374	0.0515431603458047
0	9.86840199022037e-10	4.93621846926214e-12	1.22423134092121e-09	2.11924291325226e-11	2.23720018754503e-09	446987268	6.71159836818092e-07	0	0.441105004601727	0.00220642680826826	0.547215822587879	0.00947274600212593
0	1.01571983404353e-08	5.34361073422795e-11	8.97244493753726e-09	3.13703873312901e-10	1.94967832586277e-08	51290512	5.84901794453696e-06	0	0.520967905612867	0.00274076531669053	0.460201296722461	0.0160900323479813
0	2.54950403513935e-08	1.07654600540129e-10	7.3861838500145e-09	1.16163728444069e-11	3.30004951747926e-08	30302576	9.90009972268169e-06	0	0.772565387772361	0.00326221167197396	0.223820394539305	0.000352006016360629
0	6.20027554368062e-10	1.94099542521225e-12	6.03145845762818e-10	2.37111992750281e-11	1.24882559483112e-09	800752326	3.74647610823509e-07	0	0.496488506429042	0.0015542566017593	0.482970438994231	0.0189867979749683
0	4.09800068568862e-09	1.44089148017102e-11	1.64861851294553e-09	7.7069328607123e-11	5.83809744204299e-09	171288679	1.75142771208225e-06	0	0.701941124890606	0.00246808398536561	0.282389687618611	0.0132011035054176
0	1.479356607112e-08	6.66067679152996e-11	8.67166548436956e-09	2.52298291749622e-10	2.37841366151545e-08	42044831	7.13521563022734e-06	0	0.621992982570325	0.00280047028795066	0.364598708150888	0.0106078389908367
0	3.42106851678688e-10	1.12794843344537e-12	5.05446156778315e-10	2.26818082614217e-12	8.5094913771659e-10	1175158368	2.55284695271918e-07	0	0.402029729528473	0.00132551804032856	0.593979280753034	0.00266547167816461
0	1.45531321701628e-08	4.30015896547218e-11	3.06783217413537e-09	6.70172342022359e-12	1.76706676573732e-08	56590957	5.30118630659437e-06	0	0.823575682161081	0.0024335011267545	0.173611559767822	0.000379256944342296
0	1.46907914264912e-08	7.6622511888212e-11	9.87472501243744e-09	2.32621052251917e-11	2.4665401056042e-08	40542621	7.39959303619475e-06	0	0.595603184927436	0.0031064774383404	0.400347230924856	0.000943106709367429
0	9.14226088370683e-10	3.44369670484006e-12	8.9102764517539e-10	1.49155573058304e-11	1.82361298755674e-09	548361964	5.47083765067846e-07	0	0.501326813643476	0.00188839228955804	0.488605669763944	0.00817912430302118
0	5.79451285160974e-09	2.00609938151298e-11	2.23617617861251e-09	1.32294667797676e-10	8.18304469183506e-09	122203903	2.45491039752022e-06	0	0.708112086616298	0.00245153174284217	0.273269456886107	0.0161669247547527
0	1.81555710685901e-08	6.97886616018484e-11	4.28502324659885e-09	4.95891684980752e-11	2.25599721452889e-08	44326296	6.76796880505481e-06	0	0.804769214769685	0.00309347286212949	0.18993920821368	0.00219810415450494
0	8.20036574031896e-09	2.78441883087632e-11	4.73476800879211e-09	1.1755671435927e-10	1.30805346517791e-08	76449474	3.92415271410762e-06	0	0.626913651362379	0.00212867356342931	0.361970526040243	0.00898714903394875
0	8.88214896515921e-09	3.6891239261907e-11	4.22368218850787e-09	4.61455692111118e-11	1.31888679621401e-08	75821519	3.95665259400602e-06	0	0.673458024650506	0.00279714979085444	0.32024599841566	0.00349882714297975
0	1.30414133893738e-08	6.4482788575023e-11	8.21289392849145e-09	8.42117490500612e-11	2.14030018554903e-08	46722418	6.42087999802587e-06	0	0.609326368208877	0.00301279180417778	0.383726263443961	0.00393457654298429
0	5.47623537798016e-09	2.31252781048354e-11	2.60199391978803e-09	2.2906859405906e-10	8.33042316993209e-09	120041921	2.49912381600215e-06	0	0.657377814580433	0.00277600280719279	0.312348348542448	0.0274978340699261
0	8.57320951215438e-08	2.97298558607689e-10	1.34852282506245e-08	6.73357068559457e-11	9.9581957637632e-08	10041980	2.98741425577287e-05	0	0.860919961360006	0.0029854660990852	0.135418388737604	0.000676183803304742
0	2.37760011710707e-09	1.23614167522845e-11	1.90849983138423e-09	1.792579096118e-11	4.31638715620476e-09	231675233	1.29491530376225e-06	0	0.550831061038927	0.00286383410591774	0.442152143058062	0.00415296179709271
0	9.02146292552708e-09	4.65544903733221e-11	3.66725633494902e-09	5.96102826068913e-11	1.27948840334563e-08	78156238	3.83845787665926e-06	0	0.705083602316174	0.00363852382339617	0.286618958433684	0.00465891542674565
0	5.8065992882358e-09	1.99785193059702e-11	2.09596178824348e-09	6.10891839617861e-11	7.98362877974704e-09	125256325	2.39508576427294e-06	0	0.727313286780825	0.00250243590441629	0.262532470642991	0.00765180667176784
0	8.52705979439916e-11	4.02432640569206e-13	3.33533761806275e-10	6.19143523643738e-12	4.25398227627274e-10	2350738520	1.27619474099561e-07	0	0.200448879205731	0.000946013909869436	0.784050661580358	0.0145544453040416
0	6.64799790932862e-10	2.86952036803313e-12	8.54979169759953e-10	1.29401568052879e-12	1.52394249674138e-09	656192738	4.57182657620514e-07	0	0.436236795255985	0.00188295842800432	0.561031122623158	0.000849123692853088
0	1.58496824169064e-08	5.99701111873874e-11	3.8664231551708e-09	1.94104903516997e-11	1.97954861736163e-08	50516567	5.9386282614815e-06	0	0.800671540870316	0.00302948412892816	0.195318423667918	0.000980551332837197
0	3.86939788222817e-09	1.36738287371638e-11	1.98847828710923e-09	1.34484041461057e-11	5.88499840222067e-09	169923581	1.76549796704339e-06	0	0.657501942696887	0.00232350593876186	0.337889350379244	0.00228520098510665
0	2.58932942750039e-10	1.09839875886396e-12	4.89314058949338e-10	6.5381277868902e-12	7.55883528245131e-10	1322955141	2.26765049515798e-07	0	0.342556667891919	0.00145313228535886	0.647340550051852	0.00864964977087038
0	6.43519640141042e-11	1.84864224656083e-13	3.63726973166371e-10	4.741615326267e-12	4.33005416731398e-10	2309439932	1.29901615020245e-07	0	0.148616995371268	0.000426932822345635	0.840005596031603	0.010950475774783
0	1.04110369901519e-08	3.62719314586211e-11	5.43833107151517e-09	5.53084136263414e-10	1.64387241293891e-08	60831972	4.93160513259649e-06	0	0.633323906904617	0.0022064931057377	0.330824401499173	0.0336451984904723
0	5.03163481437017e-10	3.11844028573298e-12	9.44353453040793e-10	5.00952924856391e-11	1.50073066724918e-09	666342084	4.50219097225535e-07	0	0.33527900270027	0.0020779479981235	0.629262447719403	0.0333806015822034
0	2.75142301574861e-09	1.08320194071607e-11	1.78757124693958e-09	6.68689248268615e-11	4.6166952069222e-09	216605159	1.38500762081328e-06	0	0.595972420189915	0.00234627128750439	0.387197154418884	0.0144841541036972
0	1.80355467111787e-09	5.44723612897454e-12	1.07532220990457e-09	2.96128912669848e-11	2.91393700841839e-09	343178318	8.74180717813644e-07	0	0.618940857646332	0.00186937333004709	0.369027266820782	0.0101625022028386
0	7.0849135571283e-09	3.06738504360364e-11	6.43985694221202e-09	1.25169944665748e-10	1.36806142944421e-08	73096133	4.10417589025158e-06	0	0.517879782635683	0.00224213984663671	0.470728638612981	0.00914943890469888
0	1.39812719705651e-09	3.55251461720667e-12	8.905239957029e-10	2.9609435044946e-11	2.32181314242156e-09	430697881	6.96543715927866e-07	0	0.602170420828231	0.00153006051705846	0.383546797729863	0.0127527209248478
0	1.83081836146879e-09	9.10290698644306e-12	2.87456896157728e-09	7.76921224211949e-12	4.72225944227463e-09	211763037	1.41667684416813e-06	0	0.38769965603307	0.00192765922705389	0.608727452762029	0.00164523197784686
0	9.1960190079072e-10	4.33592211707141e-12	1.77704348195112e-09	1.3556436044927e-11	2.71453774090384e-09	368386847	8.14360985312845e-07	0	0.338769244919221	0.00159729667844946	0.654639445668356	0.00499401273397408
0	9.67169603014507e-09	5.00747290037272e-11	5.81865995183797e-09	3.60556104566668e-10	1.59009868155534e-08	62889179	4.77028472511964e-06	0	0.608245019150935	0.0031491585764191	0.365930745011781	0.0226750772608649
0	2.57279395485586e-09	1.29708369669656e-11	4.75654030396034e-09	3.53274288632203e-10	7.69557938441537e-09	129944732	2.30867115402766e-06	0	0.334321020723421	0.0016854919323207	0.61808735461725	0.0459061327270085
0	4.79923878888716e-12	1.74459723296499e-14	7.53112109026702e-11	3.37641801792815e-12	8.35043136818151e-11	11975429243	2.50512941502024e-08	0	0.0574729445376221	0.00020892300721285	0.901884077385942	0.0404340550692226
0	2.37417304385074e-10	1.16432598403593e-12	6.01044456050688e-10	1.87901262056511e-11	8.58416212625448e-10	1164936059	2.57524836233536e-07	0	0.276575978986857	0.00135636532361716	0.70017836011322	0.0218892955763054
0	2.45850871800278e-07	9.53330969014251e-10	2.97112416605336e-08	8.63957173079026e-10	2.77379401602905e-07	3605170	8.32103698357178e-05	0	0.886334278535351	0.00343692056261277	0.107114088100414	0.00311471280162275
0	3.4583659690335e-09	1.94038543256017e-11	3.6122260650653e-09	5.60323460498649e-11	7.14602823447427e-09	139937874	2.14380618213106e-06	0	0.48395638186111	0.00271533412532469	0.505487236621736	0.00784104739182956
0	3.79094373598925e-11	1.5701065264971e-13	1.83323601293857e-10	3.05302588692808e-12	2.24443075193327e-10	4455472726	6.73329041411819e-08	0	0.168904464204292	0.000699556680527868	0.816793305545063	0.0136026735701171
0	1.88403330401464e-08	7.60970396326203e-11	5.27526608831071e-09	1.76337183149498e-10	2.43680333512392e-08	41037370	7.31038338697143e-06	0	0.773157717267663	0.00312282236878793	0.216483046139726	0.00723641422382286
0	7.64681180259585e-09	2.88716344992287e-11	2.92378591494254e-09	1.48608874890539e-10	1.07480782269282e-08	93039889	3.22441828082276e-06	0	0.711458517620162	0.00268621365509733	0.272028715572362	0.013826553152378
0	9.22078950258449e-10	4.64075769909336e-12	1.17864081072371e-09	5.50080995115604e-12	2.1108613286324e-09	473740263	6.33258212645593e-07	0	0.436825923972869	0.00219851377072696	0.558369607105991	0.00260595515041243
0	1.28679306558931e-08	4.99473341207806e-11	4.96662993022904e-09	5.82813400557384e-11	1.79427892602986e-08	55732695	5.3828223334218e-06	0	0.717164453598387	0.00278369953501584	0.276803670721281	0.00324817614531624
0	2.23354988602829e-09	8.97186459797062e-12	1.74102538092454e-09	2.43208840523549e-11	4.00786801560315e-09	249509214	1.20235969147675e-06	0	0.557291277390569	0.00223856288756066	0.434401875048405	0.00606828467346493
0	1.29162527378156e-08	5.99025001693835e-11	7.60198568498455e-09	2.36888511601016e-10	2.08150294345706e-08	48042209	6.24448940778066e-06	0	0.620525316979073	0.00287784844877013	0.365216187124809	0.0113806474473478
0	2.20195735545155e-09	1.07976354879314e-11	2.15126631932689e-09	4.84792603564628e-12	4.36886923630201e-09	228892179	1.31065992303725e-06	0	0.50401081752572	0.00247149431670127	0.492408035802831	0.00110965235474746
0	3.97789307623622e-09	1.52882348321478e-11	1.85152170886573e-09	6.64445531863493e-12	5.85134747525274e-09	170900806	1.75540272584485e-06	0	0.679825133109943	0.0026127716558975	0.316426552464441	0.00113554276971869
0	6.94297839662088e-09	2.51190554976049e-11	2.33602467209461e-09	7.8455887120094e-11	9.38257801133319e-09	106580515	2.81476946228931e-06	0	0.739986215753759	0.00267720188068393	0.248974713482045	0.00836186888351232
0	5.70045468512572e-09	2.40251316632558e-11	5.33131152579016e-09	2.7226948205782e-10	1.1328060824637e-08	88276362	3.39841249274997e-06	0	0.503215402297984	0.00212085122380386	0.470628787073186	0.0240349594050265
0	5.77225208435953e-09	1.93082196163142e-11	2.44481077910812e-09	5.18070500569752e-11	8.28817813314094e-09	120653777	2.48645035894057e-06	0	0.696444018412047	0.00232960963267775	0.294975655666997	0.00625071628827819
0	7.55983600793046e-10	3.84081444661129e-12	1.24076473413968e-09	2.77448973603584e-11	2.02833404673969e-09	493015439	6.08500033805193e-07	0	0.372711586638404	0.00189358081958193	0.611716169796617	0.0136786627453969
0	6.11329668908101e-09	4.27892243817833e-11	4.00762244796147e-09	1.14676374904383e-10	1.02783847363287e-08	97291552	3.08351066968804e-06	0	0.594772120902786	0.00416303003628051	0.389907806602787	0.0111570424581464
0	2.92479322517567e-09	1.27553605591997e-11	3.01300074859611e-09	2.27288890227937e-11	5.97327822335378e-09	167412259	1.79198186933682e-06	0	0.489646240441401	0.00213540372342443	0.50441326118314	0.00380509465203384
0	7.29543182686877e-09	4.11500789982203e-11	4.13896615821461e-09	3.6545363687632e-11	1.15120934277692e-08	86865174	3.45362207543332e-06	0	0.633718955865219	0.00357450877691445	0.359532015978144	0.00317451937972272
0	4.256399179882e-11	2.26549782307835e-13	3.06564356663088e-10	2.6109397918441e-12	3.5196583803606e-10	2841184831	1.05589731957956e-07	0	0.120932167838571	0.000643669804921875	0.871005999825698	0.00741816253080961
0	2.38413662765955e-08	8.99080102621468e-11	1.17417738497111e-08	7.05636995703848e-11	3.57436118361392e-08	27977027	1.07230262476055e-05	0	0.667010552428009	0.0025153588471785	0.328499926183716	0.00197416254109609
0	5.34944177005844e-09	3.11123065098797e-11	5.20560365534682e-09	5.17778788052437e-12	1.05913355197957e-08	94416799	3.17739561150887e-06	0	0.505077169924426	0.00293752439923459	0.491496435517251	0.000488870159088706
0	1.17425127862842e-08	5.35473840753932e-11	7.7272707223089e-09	4.03174730039211e-11	1.95636483656724e-08	51115210	5.86907735000697e-06	0	0.600221010253299	0.00273708579680622	0.394981067839455	0.00206083611043964
0	6.60561779563724e-10	2.33237227112171e-12	6.84748870209292e-10	3.60735071206549e-11	1.38371652916479e-09	722691374	4.15114858820509e-07	0	0.477382300233442	0.00168558532182131	0.494862102010594	0.0260700124341427
0	1.49685812791856e-08	6.02709577062276e-11	4.08039890433377e-09	8.03437927934129e-11	1.9189594934019e-08	52111574	5.75686196679914e-06	0	0.780036333786782	0.0031408144837586	0.212636010210935	0.00418684151852422
0	1.98760453392825e-09	9.48696665958455e-12	3.07286428570942e-09	1.22231478611237e-11	5.08217893415838e-09	196765996	1.52465251324063e-06	0	0.391092985839036	0.00186671244410949	0.604635201853296	0.00240509986355841
0	1.41663222946109e-09	5.58363773791005e-12	1.17710678999683e-09	6.32438889661104e-11	2.66256654616195e-09	375577467	7.98769636101149e-07	0	0.532055144876341	0.00209708852008179	0.442094786961707	0.0237529796418706
0	6.99544286510962e-10	2.50490074835317e-12	9.64081416732754e-10	7.09722945132492e-12	1.67322783344339e-09	597647242	5.01968210553372e-07	0	0.418080713533999	0.00149704702389408	0.576180599834236	0.00424163960787054
0	2.1920712314835e-09	8.79599945979463e-12	1.73745946223045e-09	4.18723509872009e-11	3.98019904416094e-09	251243716	1.19405900711467e-06	0	0.55074412288484	0.00220993959402573	0.436525772443303	0.0105201650778317
0	9.46491309726222e-10	2.5942114968298e-12	6.38422885408465e-10	5.80044713085955e-12	1.59330885376238e-09	627624705	4.77992534997362e-07	0	0.594041329458011	0.00162819122651828	0.400689975393608	0.00364050392186211
0	7.12642912906522e-09	3.06230538564683e-11	4.59972768910671e-09	4.70009984089286e-12	1.17614799718693e-08	85023314	3.52843780249135e-06	0	0.605912618659384	0.00260367351130227	0.39108408976661	0.000399618062704218
0	8.88625348848133e-10	4.54595249974481e-12	1.31854938558668e-09	4.23930407502805e-11	2.25411372768483e-09	443633339	6.76233874896681e-07	0	0.394223830827217	0.00201673608740846	0.584952466857534	0.0188069662278406
0	3.53877418177433e-08	1.6112091041035e-10	6.54143373325799e-09	1.04386581909165e-10	4.21946830433208e-08	23699668	1.26583250751322e-05	0	0.838677749549892	0.00381851216289334	0.155029810901577	0.00247392738563748
0	1.47988777355601e-08	6.72514238401131e-11	7.70316071134064e-09	4.36852038307114e-10	2.30061419090479e-08	43466654	6.90181882423424e-06	0	0.643257691535838	0.00292319434114523	0.334830617919083	0.0189884962039336
0	2.17748648604074e-08	1.15612699889838e-10	6.85173174302864e-09	2.37842539712734e-10	2.89800518430386e-08	34506495	8.69397786873449e-06	0	0.75137425489589	0.00398938899474777	0.236429243817054	0.00820711229230828
0	3.48512102538494e-09	1.72662782471226e-11	2.09205066086703e-09	1.74813068884145e-12	5.59618609518794e-09	178693128	1.67885442059479e-06	0	0.622767178593602	0.00308536527439099	0.373835077190509	0.000312378941498145
0	2.79445076424376e-08	8.35871882845397e-11	6.13086004746097e-09	3.85176540282192e-10	3.45441314184653e-08	28948477	1.03631859090791e-05	0	0.80895094173652	0.0024197218124251	0.177479062165209	0.0111502742858458
0	2.78097688190139e-09	1.0935595638099e-11	2.55129088809562e-09	6.34563902928848e-11	5.40665975592798e-09	184957080	1.62199663067408e-06	0	0.514361363104504	0.00202261583524078	0.471879312416196	0.0117367086440588
0	2.37306497672456e-08	1.13061326483489e-10	1.11362868649275e-08	8.56527803163389e-11	3.50656507389729e-08	28517936	1.05196400721486e-05	0	0.6767491624181	0.00322427572569842	0.317583921308791	0.00244264054741018
0	3.53006523318166e-08	1.96523713082944e-10	9.46830536513565e-09	8.47065308065152e-11	4.50501879408417e-08	22197466	1.35149653577304e-05	0	0.783585018073003	0.00436232837343568	0.210172383244418	0.00188027030914385
0	1.17438506389927e-09	6.51492380997576e-12	2.12376894328295e-09	1.2698684672375e-11	3.31736761566457e-09	301443830	9.9520979135459e-07	0	0.354011131703895	0.00196388358625447	0.640197044564655	0.00382794014519583
0	3.82392088047691e-09	1.84541842350654e-11	2.7913071502146e-09	4.91405030822111e-11	6.68282271800878e-09	149637368	2.00484482348884e-06	0	0.572201454659609	0.00276143555107864	0.417683854263052	0.00735325552625957
0	4.03857745321894e-08	2.33486629176161e-10	1.20520705056898e-08	2.9259046755547e-10	5.29639221346109e-08	18880777	1.58890508362708e-05	0	0.76251480072693	0.00440840896530928	0.227552454953369	0.00552433535439152
0	3.03727756484319e-10	1.27162768571388e-12	4.9796422793697e-10	1.88033684069445e-11	8.21766980513947e-10	1216889975	2.46530067138373e-07	0	0.369603261856983	0.0015474309820998	0.60596767665882	0.0228816305020975
0	4.00724264584843e-09	1.91952704646624e-11	2.29056681119455e-09	1.52304309622972e-10	6.46930903713062e-09	154576013	1.9407908515845e-06	0	0.619423592666366	0.00296712838333911	0.354066685954842	0.0235425929954531
0	1.46895924354757e-08	5.48627760081699e-11	5.0216119841386e-09	1.91742358020806e-10	1.99578095536433e-08	50105699	5.9873249876885e-06	0	0.736032298333768	0.00274893774593388	0.251611379026408	0.00960738489389001
0	2.31100905888454e-08	8.28062872808373e-11	8.79242896378351e-09	1.94761536990448e-10	3.21800873769002e-08	31075118	9.65397977614746e-06	0	0.718148783071189	0.00257321511626093	0.273225764144288	0.00605223766826229
0	2.11961497039158e-08	9.30983548669206e-11	5.14814274936434e-09	2.36444059739679e-11	2.6461035214121e-08	37791416	7.9382791776661e-06	0	0.801032519415733	0.0035183186943963	0.194555606298314	0.00089355559155713
0	4.49205754722684e-09	2.05439831650338e-11	3.5804049715731e-09	1.15881992707788e-11	8.10459470123576e-09	123386799	2.43137545108407e-06	0	0.55426060312947	0.0025348563280902	0.441774709724495	0.00142983081794478
0	4.47586207638732e-10	1.55199733964584e-12	5.83647196864615e-10	8.60397492126703e-11	1.11882515105566e-09	893794709	3.35647487470503e-07	0	0.400050184084988	0.00138716701012795	0.521660776318728	0.0769018725861568
0	3.77296395955178e-08	1.40507732946752e-10	1.25172795528787e-08	1.03748630240197e-10	5.04911755115835e-08	19805441	1.5147238299873e-05	0	0.747252152742256	0.00278281762155681	0.247910242256234	0.00205478737995307
0	4.8104628222e-11	9.63558674882648e-14	9.47371409931123e-11	2.35090239019635e-12	1.45289027472797e-10	6882832223	4.3586700138043e-08	0	0.331096085222312	0.0006632012696644	0.652059846782651	0.0161808667253728
0	7.83587342802246e-10	3.43562669992905e-12	1.04544695528897e-09	4.22390823190477e-11	1.87470900711019e-09	533416117	5.62412558524628e-07	0	0.417978118113447	0.00183261865542801	0.557658255934073	0.0225310072970514
0	1.17097556041969e-07	3.31871777407674e-10	8.04530014868867e-09	1.91437638276327e-10	1.25666165606342e-07	7957591	3.769914141738e-05	0	0.931814506131949	0.00264090000523518	0.0640212113568511	0.0015233825059644
0	2.49266915652219e-08	8.2967981521744e-11	4.09928012637047e-09	1.38504988028294e-10	2.92474446611424e-08	34191021	8.77419503664267e-06	0	0.852269039364626	0.00283676001384058	0.140158573641707	0.0047356269798267
0	1.46715793727335e-08	7.15211681447853e-11	9.46474906234305e-09	1.81877039139942e-10	2.43897266423613e-08	41000870	7.31689133348645e-06	0	0.601547511699093	0.00293243008392574	0.388062941464223	0.00745711675275805
0	1.61423664369622e-10	6.12564504421473e-13	3.78768197492972e-10	4.31025526849145e-12	5.45114681635507e-10	1834476366	1.63534406238952e-07	0	0.296127897134055	0.00112373510576453	0.694841306340446	0.00790706141973537
0	8.83203908735467e-08	4.11121497796086e-10	1.23072293845518e-08	7.38327653172425e-12	1.01046125032426e-07	9896471	3.03133795789279e-05	0	0.874060146741937	0.00406865179307128	0.121798133086275	7.3068378716699e-05
0	1.91319165284156e-08	8.687107259821e-11	4.89438398210535e-09	5.86596558882504e-11	2.41718312390074e-08	41370469	7.25152316172206e-06	0	0.791496363649163	0.00359389703408244	0.202482961829016	0.00242677748773904
0	3.23834300484137e-11	1.31636366656781e-13	2.19104835004519e-10	1.32551618332811e-11	2.6487506325287e-10	3775364837	7.94625002464855e-08	0	0.122259263105859	0.000496975309944942	0.827200689690235	0.0500430718939618
0	1.44655681746789e-09	7.36538827996128e-12	1.72742151688473e-09	2.38305438870318e-11	3.20517426651962e-09	311995516	9.61551816391903e-07	0	0.451319241071611	0.00229796811889392	0.5389477679666	0.00743502284289475
0	7.10067024694006e-10	3.52836784112391e-12	1.14225546865973e-09	8.44594288321987e-13	1.85669545548318e-09	538591290	5.57008488000221e-07	0	0.382435914622961	0.00190034818618419	0.615208846063811	0.000454891127043876
0	9.26401828791084e-10	3.12516933997834e-12	8.87395466749141e-10	2.4046519307009e-11	1.84096898418721e-09	543192204	5.52290531197208e-07	0	0.503214251162461	0.0016975676216284	0.482026299395221	0.0130618818206899
0	3.58082625486100e-09	9.66217792551755e-12	1.54384156599719e-09	1.5275426137646e-11	5.14960542492134e-09	194189635	1.54488043679901e-06	0	0.695359344918293	0.00187629480867753	0.299798030840541	0.00296632943248839
0	1.26532842375969e-08	8.14552300173761e-11	1.17738606962537e-08	6.11444426729048e-10	2.5120044590597e-08	39808847	7.53598507086117e-06	0	0.503712650348293	0.00324263875104213	0.468703813553774	0.0243408973468911
0	7.84219944310868e-09	3.23297865937074e-11	3.17243778853282e-09	6.07573533333552e-11	1.11077243715686e-08	90027441	3.33231179372451e-06	0	0.706013147317703	0.00291056795363585	0.285606455688892	0.00546982903976896
0	1.22979958025411e-08	6.74297732292437e-11	4.90181291256718e-09	4.05851487678466e-12	1.72712970032143e-08	57899531	5.18137569838206e-06	0	0.712048191878836	0.00390415226005867	0.283812669752302	0.000234986108804066
0	3.95529584537345e-10	1.99179723552113e-12	1.01899916640121e-09	2.82836970239669e-12	1.41934891787647e-09	704548394	4.25804603132462e-07	0	0.278669733393751	0.0014033175425963	0.717934225733417	0.00199272333023532
0	3.66001261608082e-09	1.63842835719855e-11	2.16424793441286e-09	7.74479679584178e-11	5.91809280202409e-09	168973356	1.77542627510796e-06	0	0.618444613580415	0.00276850737561631	0.365700236007224	0.0130866430367448
0	4.42634595924347e-09	1.70642479389967e-11	1.9988474631939e-09	4.45167893498113e-12	6.44670934931135e-09	155117897	1.93401096282297e-06	0	0.686605478765117	0.00264697026256032	0.310057015895624	0.00069053507669873
0	4.18982299222052e-10	2.14843766313714e-12	8.6992379816857e-10	3.09316982825217e-11	1.32198623333628e-09	756437529	3.96595779772468e-07	0	0.316933935207987	0.00162515887757406	0.658043008491211	0.0233978974232279
0	3.02195949808532e-10	9.20507105624239e-13	6.82603554270009e-10	3.64270844189104e-11	1.02214709560308e-09	978332771	3.06644097003428e-07	0	0.295648200839659	0.000900562267000457	0.667813426468983	0.0356378104243579
0	4.56345645927675e-10	2.05206742564706e-12	7.03040407788075e-10	1.2105957617492e-11	1.17354407875889e-09	852119676	3.52063151187743e-07	0	0.388861103888228	0.0017486070295862	0.599074564401188	0.0103157246809979
0	8.20458012680883e-09	3.55084477794917e-11	3.16013912994014e-09	9.13625293886175e-11	1.14915902339171e-08	87020158	3.44747114877642e-06	0	0.713963860510207	0.00308995074282144	0.274995806987016	0.00795038175995553
0	9.79898108499386e-09	5.3949998176438e-11	7.35609874019979e-09	3.85303466965561e-11	1.72475601700666e-08	57979215	5.17425469803712e-06	0	0.56813723149087	0.00312797854563041	0.426500830706849	0.00223395925665046
0	2.5409150707764e-10	1.09014961825354e-12	5.30358699213071e-10	1.41647150807863e-12	7.86956827417044e-10	1270717738	2.36087023819387e-07	0	0.322878585235256	0.00138527245748873	0.673936206835918	0.00179993547133682
0	7.04461277898103e-11	2.49527754832285e-13	2.79730100971259e-10	1.77624247195933e-11	3.68188181235494e-10	2716002444	1.10456438662254e-07	0	0.191331855230716	0.000677717991911006	0.759747637831813	0.0482427889455594
0	1.2145267594402e-11	5.8102481545179e-14	1.28342911199546e-10	7.63087426101359e-13	1.41309368701594e-10	7076671626	4.23928218085123e-08	0	0.0859480705773259	0.000411172182559778	0.908240638103549	0.00540011913656471
0	1.64716876319472e-09	6.54822497671735e-12	2.95680448387001e-09	7.0611306003341e-11	4.68113277804479e-09	213623507	1.40433886275382e-06	0	0.351873967540547	0.00139885478306223	0.631642942865851	0.0150842348105395
0	1.35652709395112e-08	7.13122090255662e-11	5.23745729788981e-09	5.80460864254397e-11	1.8932086532852e-08	52820380	5.67960989561467e-06	0	0.716522762346981	0.00376673796107055	0.276644483364339	0.00306601632760947
0	9.36241553103847e-10	4.43999183185217e-12	1.06521536713571e-09	2.72447224354868e-11	2.0331416345069e-09	491849649	6.09942311657896e-07	0	0.460490079595913	0.0021838084255891	0.523925804802114	0.0134003071763835
0	8.06894371658535e-09	3.58452059873886e-11	2.94600030562239e-09	1.69843638137852e-11	1.10677735920089e-08	90352408	3.32032658545423e-06	0	0.729048498282549	0.00323870069164311	0.266178222849575	0.00153457817623304
0	2.49077181152552e-09	1.10790410956078e-11	1.83145689492383e-09	6.72321515693676e-13	4.33398006906065e-09	230734794	1.30019317567953e-06	0	0.574707721732871	0.00255632026891371	0.422580830031547	0.000155127966668152
0	8.38720502905371e-10	2.62973117899548e-12	6.91395239132369e-10	1.31138403100141e-10	1.66388387631688e-09	601003480	4.99165053846617e-07	0	0.504073941002384	0.00158047759006871	0.415530944781328	0.0788146366262201
0	4.83004768078581e-09	2.16447338521045e-11	2.34756636913443e-09	7.89666506303628e-11	7.2782254344027e-09	137396129	2.18346526914548e-06	0	0.663629853776602	0.00297390264250323	0.322546531471525	0.0108497121093699
0	2.66403025516005e-09	6.36311566005821e-12	1.01804020846479e-09	8.05163699439978e-11	3.7689499492289e-09	265325890	1.130684340378e-06	0	0.706836198688468	0.00168829932627788	0.270112424462701	0.0213630775225526
0	9.04375533439845e-09	3.17541161785563e-11	6.44857250514656e-09	3.30334930291976e-10	1.58544168860155e-08	63073906	4.75631379903696e-06	0	0.570424973647283	0.00200285613825162	0.406736655880075	0.0208355143343903
0	9.21088357466326e-08	3.70035896665137e-10	2.49434533274139e-08	1.12455536102813e-09	1.1854688033174e-07	8435481	3.55634338048416e-05	0	0.776982367556841	0.00312143091095805	0.210410035739553	0.00948616579264834
0	1.59569075193059e-08	7.61480784654374e-11	9.11240359037327e-09	1.96250965792892e-10	2.53417101539375e-08	39460636	7.60248424580556e-06	0	0.629669719303714	0.00300485160641796	0.359581241164082	0.00774418792578602
0	8.98798106847537e-08	6.45358389503795e-10	2.53035127864203e-08	3.01662885329209e-12	1.15831698489531e-07	8633215	3.47489077920926e-05	0	0.775951763263465	0.00557151796891006	0.218450675561036	2.60432065887796e-05
0	7.64273389951672e-09	2.59836101298612e-11	2.91097928268113e-09	1.74188915942337e-11	1.05971156839219e-08	94365300	3.17912965308587e-06	0	0.721208876780723	0.00245195116339853	0.274695433125987	0.0016437389298922
0	2.13523841102665e-09	8.27087782043907e-12	1.43613222425153e-09	4.4544686778468e-11	3.62418619987709e-09	275924013	1.08725526781761e-06	0	0.589163551006034	0.00228213379895315	0.396263366462859	0.0122909487321536
0	3.22695419995258e-09	1.8100812016456e-11	2.67511155095036e-09	8.21799392252439e-11	6.00234650214464e-09	166601512	1.80070234523377e-06	0	0.537615447358727	0.0030156226419099	0.445677627906777	0.0136913020925868
0	9.45324949509487e-09	4.04851046013111e-11	4.96276225697087e-09	5.37968065399545e-11	1.4510293663207e-08	68916593	4.35307864432577e-06	0	0.651485746223385	0.0027900954688441	0.342016665696759	0.00370749261101202
0	3.61746740295866e-09	2.07059629245688e-11	5.91069334413889e-09	1.86909886862455e-10	9.73577659688457e-09	102713943	2.92072873619986e-06	0	0.371564339727787	0.0021267910904195	0.607110617763178	0.0191982514186147
0	5.71261965462028e-09	2.99396195586196e-11	4.21301021265598e-09	2.11583820229047e-11	9.97672786885779e-09	100233264	2.99301389883322e-06	0	0.572594514926296	0.00300094579627411	0.422283765582785	0.00212077369464495
0	3.47376075795253e-09	1.16689584361886e-11	1.87987082680473e-09	7.45121535062739e-11	5.43981269669972e-09	183829859	1.63194249258591e-06	0	0.638580949682334	0.00214510298181186	0.345576388676991	0.0136975586588633
0	1.56624130483651e-08	5.05148288746059e-11	6.37300216437125e-09	6.54988931389139e-11	2.21514289347498e-08	45143815	6.64540667016933e-06	0	0.707061070168472	0.00228043206708716	0.287701627878898	0.00295686988554328
0	1.07762852262089e-08	5.85907764245402e-11	4.83745556607711e-09	3.98287506968522e-11	1.57121603194074e-08	63644972	4.71363703491434e-06	0	0.685856369025092	0.00372900831161772	0.30787972294949	0.00253489971380043
0	1.51748967621146e-10	6.56164613288799e-13	7.64938486462331e-10	1.80087723427353e-11	9.353523910395e-10	1069115779	2.80605666147515e-07	0	0.162237215700598	0.000701515941558211	0.817807805689382	0.0192534626684615
0	4.97834078408373e-11	2.72267991622061e-13	4.27165728225103e-10	4.0023366939063e-12	4.81223740751468e-10	2078035465	1.44367107934862e-07	0	0.103451687074076	0.000565782542642002	0.887665532789488	0.00831699759379357
0	1.38499443768485e-08	5.92095351730802e-11	4.54557548787963e-09	5.80811524325631e-11	1.85128105523338e-08	54016650	5.55382778633096e-06	0	0.748127591847611	0.00319830071213125	0.245536758183192	0.00313734925706573
0	9.56059985511291e-09	4.54282032755704e-11	5.7090866336671e-09	1.19969588401259e-10	1.54350842804568e-08	64787466	4.63051461285779e-06	0	0.619407039274679	0.00294317818096331	0.369877256899444	0.00777252564491392
0	1.42079979349838e-08	7.47290603474532e-11	1.15915414037751e-08	4.67781512670673e-11	2.59210465503734e-08	38578689	7.77628382753193e-06	0	0.548125937252294	0.00288294919737246	0.447186473788735	0.00180463976159919
0	1.7160516486951e-08	6.56207366126017e-11	6.35745272441452e-09	1.17939877076806e-10	2.37015298250549e-08	42191369	7.11043376300236e-06	0	0.724025690055272	0.00276862873818524	0.26822963628677	0.00497604491977271
0	1.81530223381778e-09	1.01223910342067e-11	1.73774596279915e-09	3.65017184380896e-12	3.56682075949494e-09	280361719	1.07004565397251e-06	0	0.508941255033747	0.00283793095216817	0.487197445560794	0.00102336845329055
0	4.30601013832679e-09	2.05670927127891e-11	3.92688650575818e-09	1.46619057793143e-10	8.4000827945909e-09	119046446	2.52002164735643e-06	0	0.51261520197153	0.00244843928515002	0.467481881046081	0.0174544776972385
0	2.05145456912277e-09	1.05743621696307e-11	1.6370435822856e-09	2.43380737746255e-11	3.72341058735263e-09	268570972	1.11702255833901e-06	0	0.550961147312354	0.00283996672447266	0.439662385836839	0.00653650012633445
0	2.53731386997181e-08	1.30341295433399e-10	6.34655527335704e-09	6.57136027529578e-11	3.19157488712615e-08	31332494	9.57467896156583e-06	0	0.795003708108673	0.00408391781622158	0.198853403031749	0.00205897104335627
0	1.59776619819504e-09	9.11707987005966e-12	1.61509885812231e-09	5.32231102073603e-12	3.22730444720815e-09	309856109	9.6819086270461e-07	0	0.495077617972244	0.00282498289801776	0.500448248543608	0.00164915058613086
0	6.45456887913695e-10	2.89673563088449e-12	2.02927744752324e-09	3.32710298554801e-11	2.7109021009233e-09	368880897	8.13270291777357e-07	0	0.238096716105631	0.00106855043931609	0.748561686101499	0.0122730473535538
0	2.26039658943518e-09	7.21985365335653e-12	1.01310729436521e-09	2.13184872170748e-11	3.30204222467081e-09	302842887	9.9061217329055e-07	0	0.684545028693726	0.00218648132341079	0.306812337769607	0.00645615221325647
0	1.66641494398749e-08	7.5253546348207e-11	1.12693672625654e-08	9.69096926940972e-11	2.81056799414826e-08	35579997	8.43166854624933e-06	0	0.592910382334477	0.00267752093188596	0.400964050185898	0.00344804654773939
0	8.85398567245112e-10	3.16058412822663e-12	7.90713246488565e-10	1.42517040730523e-11	1.69352410193496e-09	590484658	5.08057103054682e-07	0	0.522814270097183	0.00186627643776399	0.466904040860786	0.00841541260426638
0	2.55423898157129e-09	1.53145932937623e-11	2.25112283872244e-09	2.23132145570383e-10	5.04380855915788e-09	198262878	1.51314143748138e-06	0	0.50641077106974	0.00303631533872476	0.446314092281546	0.0442388213099899
0	1.10207154750936e-09	6.29424385881919e-12	1.40977806318427e-09	3.68099310761202e-12	2.52182484766006e-09	396538245	7.56547174018962e-07	0	0.437013517624726	0.002495908415154	0.559030919412332	0.00145965454778809
0	2.44093208947494e-09	1.22631591299043e-11	1.88127238659699e-09	7.77423440259514e-13	4.3352450586421e-09	230667468	1.30057267178074e-06	0	0.563043624168158	0.00282871186380993	0.433948337671654	0.000179326296378508
0	2.16971118269049e-09	6.80788680641318e-12	1.59203551635655e-09	1.02531246717677e-10	3.87108583257113e-09	258325453	1.16132506156053e-06	0	0.560491623418588	0.00175865044095172	0.411263295419915	0.0264864307205447
0	1.23954605779284e-08	4.38109753558582e-11	4.02570543811164e-09	1.85596801670038e-11	1.64835366715629e-08	60666592	4.94504881309865e-06	0	0.751990354067209	0.00265786258306083	0.2442258307986	0.00112595255113076
0	1.62384018594629e-08	8.8676607561668e-11	1.05454426895363e-08	5.81095174542265e-10	2.74536163311031e-08	36425074	8.23605110755743e-06	0	0.591484985570585	0.00323005197173982	0.384118527859989	0.0211664345976863
0	5.35494873857078e-09	2.82057634663844e-11	2.57040442389651e-09	9.48780150837511e-11	8.04843694101743e-09	124247728	2.41452816829302e-06	0	0.665340211747232	0.00350450201363183	0.319366908473483	0.0117883777656531
0	6.25231501861209e-09	2.37559464109218e-11	2.39919604344239e-09	8.83803272816055e-12	8.68410504119357e-09	115152914	2.6052281073552e-06	0	0.719972292936793	0.00273556645137686	0.276274415390148	0.00101772522168224
0	1.55289046765922e-09	7.29138367731001e-12	3.01363330157663e-09	2.37354519494066e-10	4.81116967240722e-09	207849664	1.44334987206562e-06	0	0.322767761977982	0.00151551164764095	0.626382669241591	0.0493340571327863
0	5.79360339465821e-09	2.17669049519511e-11	2.22256305365257e-09	3.52606847620026e-11	8.07319403802473e-09	123866712	2.42195527455635e-06	0	0.717634602534059	0.00269619494458191	0.275301577440639	0.00436762508072081
0	1.7387536488316e-08	8.52457171638173e-11	6.13324273742592e-09	4.7648362013794e-10	2.40825085630437e-08	41523913	7.22472655356743e-06	0	0.72199855936098	0.00353973577713714	0.254676240283282	0.0197854645786003
0	1.09823100350722e-08	4.45953450551868e-11	3.86179506217344e-09	3.60265877464728e-12	1.48923031010754e-08	67148781	4.46768097006611e-06	0	0.737448731773334	0.00299452306016833	0.259314831021305	0.000241914145192701
0	2.30063529648963e-09	7.81577912982436e-12	1.47415276009791e-09	1.55798532629179e-10	3.93840236834654e-09	253910065	1.18152001826743e-06	0	0.584154456888443	0.00198450498421411	0.374302222633692	0.0395588154936512
0	3.40304453764047e-09	1.2947422386794e-11	1.74242003965169e-09	2.87140893219363e-11	5.18712608900089e-09	192784980	1.55613661412257e-06	0	0.656055873570627	0.0024960685675732	0.335912412722419	0.00553564513938141
0	2.19758986489057e-08	1.18862497607437e-10	6.51176830557847e-09	1.47187319091096e-10	2.87537167711827e-08	34778113	8.6260779471603e-06	0	0.764280278051921	0.00413381332762388	0.226467011461442	0.00511889715901384
0	1.44283202849568e-09	5.18898767361588e-12	9.59422080386689e-10	1.65417972093762e-11	2.42398489376536e-09	412543825	7.27195209382359e-07	0	0.595231443977532	0.00214068482314484	0.395803654904938	0.00682421629438478
0	1.12089992747976e-09	4.55992204213012e-12	1.21235196927564e-09	5.39705846633025e-12	2.34320887726387e-09	426765198	7.02962409837582e-07	0	0.478361079268624	0.00194601603227736	0.517389627975159	0.00230327672393949
0	1.06009885531214e-08	4.81318835612743e-11	5.77100480107696e-09	8.97302520240086e-11	1.65098554897837e-08	60569882	4.95294442681704e-06	0	0.642100626482245	0.00291534251108729	0.34954908022351	0.00543495078315699
0	1.19155893276665e-08	4.78937345627355e-11	3.9564627458175e-09	6.97799777303666e-11	1.59897257857771e-08	62540159	4.79690626931095e-06	0	0.745202856340753	0.0029952817955976	0.247437810930866	0.00436405093278312
0	5.09498694047407e-10	1.60158809620404e-12	6.40632251307362e-10	1.18212696402967e-11	1.16355380309127e-09	859435977	3.49066083260574e-07	0	0.437881508095111	0.0013764624308296	0.550582405046817	0.0101596244272423
0	2.2021704902985e-10	8.66155202055487e-13	5.34695844319224e-10	2.45831982256927e-11	7.80362246776822e-10	1281456150	2.34108640140285e-07	0	0.282198491712568	0.00110993991012894	0.68518927783566	0.031502290541643
0	6.63742421991267e-09	2.32336544661785e-11	2.76615982971823e-09	1.96566153995784e-10	9.62338385809286e-09	103913552	2.88701100847888e-06	0	0.689718327543473	0.00241429156404688	0.287441493606431	0.0204258872860486
0	6.65465755025822e-09	2.06390822431598e-11	1.78518303340031e-09	4.36033752235352e-11	8.50408304112523e-09	117590573	2.55122164638522e-06	0	0.782524996296097	0.00242696151288157	0.20992069630168	0.00512734588934186
0	1.7906319753367e-08	8.18463437338416e-11	5.33235142887404e-09	7.10465626133021e-11	2.33915640885882e-08	42750455	7.01744469477905e-06	0	0.76550331074709	0.00349896840689551	0.227960447992252	0.00303727285376196
0	6.30108273288658e-09	2.63599528683489e-11	3.53971508223056e-09	2.38037780329713e-11	9.89096154601846e-09	101102405	2.96728405568825e-06	0	0.637054618357407	0.00266505463050354	0.357873707805026	0.00240661920706317
0	3.85097118972062e-08	1.55525665894831e-10	1.20175633710735e-08	4.4851106413128e-10	5.11313119983058e-08	19557488	1.53392763265758e-05	0	0.753153212624041	0.00304169128106833	0.235033346523002	0.00877174957188936
0	6.86945912170035e-10	3.27397743090586e-12	9.93222383944862e-10	4.12516561662906e-12	1.68756743916243e-09	592568911	5.06270099953632e-07	0	0.407062791227459	0.00194005724152321	0.588552706633055	0.00244444489796298
0	2.77574379323744e-11	1.04826448991674e-13	1.39702674291288e-10	3.37233114386075e-12	1.70937269816514e-10	5850099285	5.12811783037748e-08	0	0.162383767812423	0.000613245134336096	0.817274515038445	0.019728472014796
0	7.78556387625327e-09	4.26155167567462e-11	3.70051175328574e-09	1.20554233118739e-10	1.16492453794145e-08	85842470	3.49476751870803e-06	0	0.668332035481991	0.00365822122968175	0.317661070117465	0.0103486731708623
0	2.20964783393975e-10	8.29579111263836e-13	4.30948707737707e-10	3.08273771291289e-11	6.83570447372075e-10	1462907011	2.05071107095556e-07	0	0.323250930819865	0.00121359709807976	0.630437885947894	0.0450975861341608
0	1.43116176468651e-08	5.59673161561605e-11	1.02501469918503e-08	2.11690782959323e-10	2.48294227378309e-08	40274799	7.44879916614316e-06	0	0.5763975182983	0.0022540723861005	0.412822605667463	0.00852580364813656
0	8.33559437103306e-09	3.074413377209e-11	2.51715996558488e-09	8.00257190928921e-12	1.08915010422993e-08	91814709	3.26744499434817e-06	0	0.765330172458334	0.00282276369920812	0.231112310030453	0.000734753812005308
0	1.59562841791323e-08	5.50053400018153e-11	4.87301033301072e-09	3.34717778200257e-10	2.12190176303451e-08	47127535	6.36568510414826e-06	0	0.751980344100068	0.00259226609638858	0.229652965933817	0.0157744238697262
0	4.29123645956665e-09	2.83762093397646e-11	3.27196420676845e-09	1.1061456896806e-10	7.70219144464292e-09	129833179	2.31065476308245e-06	0	0.557144871093969	0.00368417346461844	0.424809514316109	0.0143614411253041
0	1.35546234574674e-08	5.33286474845636e-11	6.01453078345203e-09	2.11198892035145e-11	1.96436027776076e-08	50907158	5.89306352327679e-06	0	0.690027364680722	0.00271480990978675	0.306182671862425	0.00107515354706672
0	3.99901619403222e-08	2.07822991669147e-10	1.26665540022655e-08	8.1814535316927e-10	5.36826842874261e-08	18627981	1.6104676039741e-05	0	0.744935959726011	0.00387132265138658	0.235952321878068	0.0152403957445344
0	9.84690841674001e-10	4.46493669182085e-12	1.08240111872627e-09	1.65629137567483e-11	2.08811981084885e-09	478899723	6.26435740613829e-07	0	0.471568171786902	0.00213825694705028	0.518361596447986	0.00793197481806146
0	1.83431516392319e-09	6.35825933281879e-12	2.06526229107297e-09	4.35725022757744e-12	3.91029296455655e-09	255735314	1.17308720715137e-06	0	0.469099164832323	0.0016260314483981	0.528160500963175	0.00111430275610349
0	3.58765646626665e-11	1.37408882558892e-13	1.57811986005733e-10	2.59937463687962e-12	1.96425334187838e-10	5090992993	5.89275948037482e-08	0	0.182647339310918	0.000699547658284704	0.803419714968234	0.013233398062563
0	6.87454930522098e-10	3.5827459640821e-12	9.81183130638206e-10	7.71157976158206e-12	1.67993238688597e-09	595262052	5.03979599830728e-07	0	0.409215832665985	0.00213267271471759	0.584061083825517	0.00459041079378007
0	1.19826345663062e-08	5.5721670060979e-11	5.48948915937879e-09	2.69145917038945e-11	1.75547599874499e-08	56964607	5.26641417020191e-06	0	0.682586066392976	0.00317416302477591	0.312706591448889	0.00153317913335962
0	2.47407503882065e-09	9.78945735885176e-12	1.9710767709753e-09	1.70778627582636e-12	4.45664905343063e-09	224383834	1.33699382487418e-06	0	0.555142442036392	0.00219659597188072	0.442277762360042	0.000383199631685547
0	7.72021587547801e-10	2.80916796415802e-12	9.8388910691742e-10	3.33239089985735e-11	1.79204377142795e-09	558022084	5.3761298002275e-07	0	0.43080509519733	0.00156757776174161	0.549031849893616	0.0185954771473132
0	1.09540019649895e-08	5.53501415653283e-11	4.56047398796134e-09	3.21512760946868e-11	1.56019773706109e-08	64094440	4.68058229807777e-06	0	0.702090619976372	0.00354763631881624	0.292301025673311	0.0020607180315009
0	4.87831689337378e-10	2.49941465396376e-12	9.62489131474299e-10	8.51336712663266e-11	1.53795390673197e-09	650214545	4.6138606013546e-07	0	0.31719526001529	0.00162515576248629	0.62582443287882	0.0553551513434034
0	2.92607612541126e-10	1.22112065683704e-12	4.90277275188407e-10	2.44586779741343e-11	8.08564686360504e-10	1236759429	2.42569369701684e-07	0	0.361885223875168	0.00151023248657263	0.606355043027211	0.0302495006110485
0	8.32503564982315e-10	2.86798502257904e-12	8.26106188857296e-10	3.85355421268828e-11	1.70001328098907e-09	588230699	5.10003844600426e-07	0	0.489704153662824	0.00168703683356546	0.485941020635242	0.0226677888683685
0	4.12296065247069e-09	1.55565238619731e-11	3.64378597762601e-09	3.06379292389588e-10	8.08868244634826e-09	123629529	2.42660181348775e-06	0	0.509719683003757	0.00192324571587012	0.450479543707523	0.0378775275728504
0	3.37643562932107e-08	1.79377999897547e-10	1.46579051211194e-08	6.37639144688691e-10	4.92392785589163e-08	20308990	1.47716748251092e-05	0	0.685719963439566	0.00364298594836063	0.297687243804369	0.0129498068077041
0	1.19217575856498e-09	8.06915947294252e-12	1.84306269945501e-09	3.45729513892109e-11	3.07788056888214e-09	324898896	9.23363766780483e-07	0	0.387336588241295	0.00262166100742276	0.598809037000545	0.0112327137507377
0	2.8892705999004e-09	1.12737191072545e-11	1.56713708472957e-09	1.11681359625412e-11	4.47884953969976e-09	223271622	1.34365395410008e-06	0	0.64509213231889	0.00251710154746798	0.349897238306116	0.00249352782752551
0	1.03585763645622e-09	5.59276406261935e-12	2.55340886231599e-09	1.99402232128674e-11	3.61479948604769e-09	276640517	1.08443925628254e-06	0	0.286560192468322	0.00154718514379737	0.70637634872185	0.00551627366603102
0	2.83600762910729e-09	1.04097676214772e-11	2.34568822863332e-09	6.32718627404207e-12	5.19843281163613e-09	192365668	1.55952862956887e-06	0	0.545550501828011	0.00200248190150232	0.451229882856762	0.0012171334137241
0	3.08890283677765e-10	8.80199369327195e-13	3.92223902946349e-10	2.69367559135279e-12	7.04688061584794e-10	1419067605	2.11406404604375e-07	0	0.438336195142986	0.00124906241117196	0.556592234675106	0.00382250777073603
0	8.67655909998441e-09	3.34157532842038e-11	2.94082968075632e-09	3.82175608850942e-11	1.168902209491e-08	85550356	3.50670049875657e-06	0	0.742282718736806	0.00285872958515106	0.251589025743813	0.00326952593422986
0	5.10503124440328e-09	1.91442203384267e-11	2.05685930115406e-09	1.48690065576871e-10	7.32972483147264e-09	136430770	2.19891504471548e-06	0	0.69648334170515	0.00261186071491041	0.280618897495611	0.0202859000843279
0	1.28695688562676e-08	5.35441119599965e-11	5.26980082350013e-09	3.43453235487853e-11	1.82272591152766e-08	54862884	5.46816284174856e-06	0	0.706061661540843	0.00293758439606097	0.289116470565968	0.00188428349712766
0	7.81645242123337e-09	2.90203889393191e-11	3.96811786164830e-09	2.39933327576419e-11	1.18375840045786e-08	84476697	3.55126892792601e-06	0	0.660308084674209	0.00245154661019465	0.335213491208466	0.00202687750712997
0	1.22810422934534e-09	2.91148400778594e-12	8.57893181132261e-10	2.2834054437913e-11	2.1117429489233e-09	473542483	6.33522700854705e-07	0	0.581559526443076	0.00137871136696367	0.406248867348969	0.0108128948409915
0	6.82952157656318e-11	3.88414256915486e-13	3.53049856965598e-10	1.30777781892596e-11	4.34811265177405e-10	2299848417	1.30443381651801e-07	0	0.15706864388108	0.000893293913985902	0.811961154735842	0.0300769074690919
0	1.97184747372234e-09	7.22674483164656e-12	1.67131603894438e-09	3.02008422832913e-11	3.68059109978166e-09	271695489	1.10417671439489e-06	0	0.535742064322036	0.00196347397353519	0.454089029081097	0.00820543262333132
0	3.76991951438341e-09	1.55793307238663e-11	2.36762805795582e-09	3.14061065105246e-11	6.18453300957362e-09	161693696	1.85535819074989e-06	0	0.609572219688633	0.00251907956506167	0.382830531309437	0.00507816943686906
0	1.87315644526118e-08	7.73113762941103e-11	9.01711381099267e-09	2.70132068972305e-11	2.78530028467958e-08	35902772	8.35586604275296e-06	0	0.672515080533468	0.0027756926863275	0.323739377782385	0.00096984899781957
0	5.01436973088594e-09	1.09143700729173e-11	1.16264072281945e-09	7.08231431223714e-13	6.18863305520953e-09	161586572	1.85658820495149e-06	0	0.810254814940901	0.00176361564428669	0.187867128725745	0.00011444068906744
0	8.32764818907504e-09	2.67821434680732e-11	2.30353623439012e-09	2.24681283607477e-10	1.08826478505407e-08	91889402	3.26478906098604e-06	0	0.765222609740264	0.00246099513977589	0.211670566393974	0.0206458287259854
0	4.25997604274522e-09	1.58952898369373e-11	2.04372505392088e-09	4.59615074638457e-11	6.36555789396688e-09	157095421	1.90966555047023e-06	0	0.669222731723596	0.00249707725571115	0.321059848636028	0.00722034238466465
0	4.75261055021271e-09	1.79412780830245e-11	2.22924940503222e-09	9.41037914389723e-11	7.09390502476692e-09	140966082	2.12816925571069e-06	0	0.66995689026283	0.00252911168395773	0.314248555238511	0.0132654428147019
0	1.25759817452351e-08	5.90570511983843e-11	4.54242961048012e-09	8.17611125284494e-11	1.7259229519442e-08	57940014	5.17775547881349e-06	0	0.728652558393096	0.00342176637328208	0.263188435229	0.00473724000462175
0	1.98262660250593e-09	9.72974767142453e-12	1.88123835900489e-09	5.41381331447125e-11	3.92773284232696e-09	254599801	1.17831914892008e-06	0	0.504776338436333	0.00247719182083174	0.478962911818198	0.0137835579246369
0	2.2342239930018e-09	1.11058407137089e-11	3.34154347359399e-09	4.49460171189929e-11	5.63181932442849e-09	177562514	1.68954438539703e-06	0	0.39671442997304	0.00197198100186496	0.59333286121232	0.00798072781277549
0	4.83733583964318e-08	1.80494855789126e-10	1.10575990748515e-08	1.070321341204e-09	6.06817736682764e-08	16479413	1.82043669636478e-05	0	0.797164543358111	0.00297444924362003	0.182222740147627	0.0176382672506415
0	6.37032470309544e-09	3.27398397205691e-11	4.3426357499288e-09	6.51913975097299e-11	1.08108916902545e-08	92499308	3.24326228251515e-06	0	0.58925062664701	0.00302841251754306	0.40169080167952	0.00603015915592759
0	1.07380848987526e-10	4.00130194953838e-13	3.04405881545137e-10	2.57973930037883e-12	4.14766600027996e-10	2410994521	1.24429959336148e-07	0	0.258894638527496	0.00096471170756476	0.733920912447121	0.0062197373178185
0	6.65436669880925e-09	2.11183124553466e-11	2.51289196483147e-09	4.27953835166081e-11	9.23117235961267e-09	108328602	2.7693478912294e-06	0	0.720858244173058	0.00228771727280723	0.272218074469677	0.00463596408445825
0	7.97118171237071e-09	2.73149360969219e-11	2.92314096436158e-09	5.86209750388473e-11	1.09802585878681e-08	91072536	3.29407217491973e-06	0	0.725955736705323	0.00248764051213711	0.26621786189911	0.00533876088342918
0	8.27623587449626e-10	3.70986038521543e-12	1.60588932609038e-09	2.40814777819527e-11	2.46130425170717e-09	406288657	7.38391012666817e-07	0	0.336254076218161	0.00150727419523298	0.652454618309185	0.00978403127742118
0	6.46417930427583e-10	3.13694558935641e-12	1.37677107625746e-09	6.83605796447444e-12	2.03316201023887e-09	491844720	6.09948406782301e-07	0	0.317937246108409	0.00154289012560679	0.677157584749335	0.00336227901664919
0	7.68974947970913e-10	3.27888992121773e-12	1.939853562404e-09	3.64803507035939e-11	2.74858775099973e-09	363823203	8.2457600647512e-07	0	0.279770928794694	0.00119293623426253	0.705763736922145	0.013272398048898
0	8.09997987895094e-11	2.83456125530249e-13	3.27680282766477e-10	2.66050094265921e-11	4.35568547108109e-10	2295849888	1.3067056658933e-07	0	0.185963378961349	0.000650772713990055	0.752304740418151	0.0610811079065098
0	1.3104426339387e-10	3.3930382001208e-13	2.98367323051305e-10	4.52995486360815e-11	4.75050438901268e-10	2105039630	1.42515123036091e-07	0	0.27585336769072	0.000714247987638634	0.628075039234552	0.0953573450870895
0	1.58548526875413e-09	6.91579180915799e-12	1.38708569620732e-09	1.86891865523854e-11	2.99817594332299e-09	333536130	8.9945238090916e-07	0	0.528816620080299	0.00230666643315567	0.462643194538464	0.00623351894808131
0	5.46618446461988e-10	2.45870023890425e-12	7.77409498417785e-10	2.42289843993478e-12	1.32890954355861e-09	752496665	3.98672784229781e-07	0	0.411328558148683	0.00185016373072333	0.584998055124206	0.00182322299638743
0	1.79604615973204e-10	8.72429626888442e-13	5.10442307724647e-10	5.70654957602303e-12	6.96625902900762e-10	1435490693	2.08987740002442e-07	0	0.257820754619269	0.00125236460954959	0.732735181966614	0.00819169880456764
0	2.31595361137151e-09	1.14946215105751e-11	3.73731981252622e-09	4.24107900738378e-10	6.48887594614667e-09	154109896	1.94666091257734e-06	0	0.35691137118237	0.00177143493048299	0.57595796922972	0.0653592246574275
0	1.64587495103028e-08	8.03752601419914e-11	5.54950122668256e-09	7.17090879965659e-10	2.2805716877093e-08	43848655	6.84169172704419e-06	0	0.721694020802066	0.00352434701242493	0.243338161943802	0.0314434702417065
0	1.02796272530834e-08	4.06280218367217e-11	3.39270187672946e-09	3.09312991707596e-11	1.37438884508203e-08	72759613	4.12315806341823e-06	0	0.747941697130831	0.00295607913161553	0.246851674391097	0.00225054934645613
0	4.44267429270189e-09	1.66001306128544e-11	3.74209890113211e-09	2.9812149466774e-10	8.49949481911459e-09	117654051	2.5498451839967e-06	0	0.522698629418624	0.00195307261974231	0.44027309631585	0.0350752016457839
0	4.7164475102841e-08	1.45291776648914e-10	6.86733137307698e-09	4.90744281334904e-10	5.46678425339018e-08	18292289	1.64002187333923e-05	0	0.862746230996629	0.00265771923519413	0.125619213321218	0.00897683644695825
0	2.26787573091126e-10	1.37464466911794e-12	8.74214949424359e-10	9.40596411015318e-12	1.11178313129476e-09	899455993	3.33534878382835e-07	0	0.203985441681431	0.00123643238543929	0.78631787514735	0.0084602507857798
0	2.1868422329303e-09	8.61094177606571e-12	1.47687333643989e-09	2.81519764050252e-11	3.70047848755129e-09	270235323	1.11014293524558e-06	0	0.590962017557194	0.00232698063372983	0.399103343367139	0.00760765844193682
0	2.02838047003049e-09	6.24242072080685e-12	1.18615320211632e-09	3.45762987728872e-12	3.22423372274491e-09	310151213	9.67269670915094e-07	0	0.629104663139514	0.0019360943584116	0.367886854401641	0.00107238810043371
0	1.88892061967786e-09	1.03499777275363e-11	2.74314005120161e-09	9.26009558903197e-12	4.65167074419604e-09	214976522	1.39550024680357e-06	0	0.406073585933548	0.00222500221892319	0.589710708700582	0.00199070314694692
0	6.6167370385739e-09	3.98747337714747e-11	4.08212748998165e-09	2.15304509805751e-10	1.09540437721328e-08	91290488	3.28620775835731e-06	0	0.604045152294074	0.00364018389929356	0.372659410067964	0.0196552537386684
0	7.61782674067681e-09	3.19569666173793e-11	2.78102800641918e-09	2.96891650492439e-10	1.07277033642058e-08	93216597	3.21830585758853e-06	0	0.710107884423291	0.00297891967483061	0.259237966599486	0.0276752293023921
0	1.92141199496245e-08	6.73309939397833e-11	4.69243363903108e-09	1.78340677407098e-10	2.41522252600025e-08	41404052	7.24564140897055e-06	0	0.795542429021819	0.00278777600055294	0.194285768226998	0.00738402675062991
0	5.38170093201665e-09	1.29976349603865e-11	1.35725390895147e-09	6.30240851025916e-11	6.81497656103111e-09	146735648	2.04449089480363e-06	0	0.789687372189935	0.00190721638497022	0.199157531474492	0.00924787995060339
0	7.23506021511752e-09	3.51165934314751e-11	3.70337466390183e-09	1.18542708349021e-11	1.09854057432857e-08	91029865	3.29561630185715e-06	0	0.658606553475695	0.00319665875363214	0.337117695098821	0.00107909267185214
0	9.56540833879882e-10	4.23323505753187e-12	1.8206140399667e-09	6.56233816338731e-12	2.7879504470675e-09	358686433	8.36384783875488e-07	0	0.343098219297985	0.00151840398095475	0.653029555056012	0.00235382166504784
0	1.04371698691821e-09	4.71218010152133e-12	9.79635057071961e-10	1.08792760473939e-11	2.03894350013909e-09	490450079	6.11682851925366e-07	0	0.511891078319244	0.00231108910138995	0.480462090786299	0.00533574179306675
0	8.65379031390152e-09	2.94501192185989e-11	2.36353411704464e-09	1.98568677084132e-11	1.10666314178732e-08	90361734	3.31998392721911e-06	0	0.781971494950596	0.00266116382723613	0.213573040232226	0.00179430098994201
0	1.22054705590237e-09	3.68125222842259e-12	8.37287506872026e-10	5.40558154194196e-11	2.11557163042224e-09	472685484	6.34671281640742e-07	0	0.576934875827753	0.00174007449120873	0.3957736504081	0.0255513992729383
0	6.52037263370229e-10	2.62142442806675e-12	7.73647332238803e-10	1.67464572749496e-11	1.44505247731205e-09	692016391	4.33515665476669e-07	0	0.451220473725002	0.00181406867170864	0.535376634679641	0.011588822923649
0	7.43384904637038e-11	3.30525250461367e-13	2.95473217262236e-10	6.47272685217903e-12	3.7661495982858e-10	2655231753	1.12984482991685e-07	0	0.197385920350959	0.000877621140200615	0.784549868642296	0.0171865898665447
0	1.23643807107002e-08	4.59722827047638e-11	4.56659744979965e-09	3.26146596560166e-10	1.73030970397647e-08	57793122	5.19091568540464e-06	0	0.714576164156349	0.00265688174776536	0.263917924017014	0.0188490300788719
0	7.88661274270258e-12	2.58087924545297e-14	7.1561705390791e-11	4.36023279267834e-13	7.99101502052159e-11	12514054816	2.39730566509166e-08	0	0.0986935041724875	0.000322972643503367	0.895527103966324	0.00545641921768499
0	8.36502042595144e-08	3.41470692499811e-10	1.64339222501427e-08	1.44817733796338e-09	1.0187377454012e-07	9816069	3.05616669026287e-05	0	0.821116176730754	0.00335189987846511	0.161316514719601	0.0142154086711792
0	7.05289275454722e-08	1.98607713510972e-10	1.03532990258313e-08	6.36931944716563e-10	8.1717766229531e-08	12237241	2.45150303708197e-05	0	0.863079484421646	0.00243041045631519	0.126695815408741	0.00779428971329847
0	4.29464128228716e-11	2.35075588371208e-13	2.95840231177952e-10	1.52336466911044e-11	3.54255366280299e-10	2822822447	1.06276615730039e-07	0	0.121230098145898	0.000663576647658199	0.835104445373095	0.0430018798333488
0	3.51127987289738e-10	1.94876543190635e-12	8.96213519644637e-10	3.36689290232629e-11	1.28295920138954e-09	779448013	3.84887682614021e-07	0	0.273686011924182	0.0015189613432724	0.698551846912956	0.0262431798195896
0	2.31071941636719e-09	5.24936317677979e-12	1.74589421645521e-09	4.92834337802e-11	4.11114642977938e-09	243241154	1.23334316937118e-06	0	0.562062056371753	0.00127686115453239	0.424673323190024	0.0119877592836908
0	1.08474655820505e-10	4.53595238918314e-13	5.28339880021038e-10	1.08848426280361e-11	6.48152973708497e-10	1542845656	1.94445874845961e-07	0	0.167359651533884	0.00069982744401064	0.815146888855679	0.0167936321664267
0	9.35816941514232e-10	5.38866693731587e-12	1.41682845248812e-09	3.52828004857074e-11	2.39331686142538e-09	417830174	7.17994809162903e-07	0	0.39101255525225	0.00225154764259111	0.591993678448539	0.0147422186566196
0	1.35028738012268e-08	7.39679664754585e-11	6.62749913140673e-09	5.20349943696425e-10	2.07246908428054e-08	48251624	6.2173879927796e-06	0	0.651535596050366	0.00356907454188329	0.319787599326601	0.0251077300811493
0	6.38765428137379e-10	3.82493686535287e-12	1.30844038603809e-09	4.60443790627093e-12	1.9556351889471e-09	511342814	5.86690391601863e-07	0	0.326628111289656	0.00195585397878435	0.669061588497265	0.00235444623429482
0	2.09232413675203e-11	9.68041213336867e-14	1.57378472009404e-10	1.06539050215302e-12	1.79463908000411e-10	5572151031	5.38391653481796e-08	0	0.116587460958849	0.000539407184498986	0.876936615071614	0.00593651678503834
0	2.5547626694002e-09	1.00964161768013e-11	3.10619346968677e-09	3.83548060697549e-11	5.70940736133353e-09	175149527	1.71282076000256e-06	0	0.447465473685082	0.00176838251990537	0.544048317645575	0.00671782614943707
0	5.4799341459595e-10	2.60697914056717e-12	7.83743966847897e-10	3.60857060483843e-11	1.3704300666328e-09	729697943	4.11128949218131e-07	0	0.399869667149373	0.0019023073150844	0.571896360077379	0.0263316654581641
0	2.79261816620511e-09	1.70814543212618e-11	2.63057216355873e-09	4.47100789339185e-12	5.44474279197849e-09	183663405	1.63342150738544e-06	0	0.512901761001338	0.00313723806135106	0.483139840404259	0.000821160533051956
0	4.16742762941358e-09	2.07506897424495e-11	2.412110776379e-09	9.69864433207387e-11	6.69727553885577e-09	149314448	2.00918064729994e-06	0	0.622257155948759	0.00309837778393014	0.360162989022116	0.0144814772451947
0	1.69939954871659e-09	5.95131817915878e-12	1.00101727140438e-09	1.74259894168877e-11	2.72379412771701e-09	367134942	8.17137895348097e-07	0	0.623908955314829	0.00218493685649692	0.36750841820905	0.00639768961962392
0	4.42285391878952e-08	2.3218165566509e-10	1.17442729281899e-08	5.21714058676851e-10	5.6726707830427e-08	17628381	1.70178680078958e-05	0	0.779677525445464	0.00409298661151199	0.207032513913852	0.00919697402917174
0	8.61442888854629e-10	3.41670938626299e-12	9.43825441885976e-10	3.58283855112745e-12	1.812267878678e-09	551794805	5.43680223064058e-07	0	0.475339710530559	0.00188532248817178	0.520797975283032	0.00197699169823671
0	2.1473308835032e-08	8.72039792513478e-11	9.19649482401992e-09	1.86410191112221e-10	3.09434178294155e-08	32317051	9.28298240265857e-06	0	0.693954008358411	0.00281817541074761	0.297203588650687	0.0060242275801549
0	1.28860718851754e-10	6.63181927299797e-13	5.3953941918093e-10	1.91180808720036e-11	6.88181400831987e-10	1453105241	2.06454400353273e-07	0	0.187248185864898	0.000963673133999311	0.78400755749668	0.0277805835044227
0	1.94620077493605e-08	7.911030857205e-11	7.33360254477697e-09	8.15155799708887e-12	2.68828721607066e-08	37198406	8.06482922488527e-06	0	0.723955670845587	0.00294277739741223	0.272798326790994	0.000303224966006557
0	8.14051131056636e-11	2.73613138269198e-13	4.31704058062872e-10	1.47977228849456e-12	5.148625565953e-10	1942265926	1.54458767553933e-07	0	0.158110377348048	0.000531429475234237	0.838484081883249	0.0028741112934684
0	2.84796105611247e-09	8.6017354013791e-12	2.25035595792442e-09	5.5283009669229e-11	5.16220175910749e-09	193715792	1.54865934198778e-06	0	0.551695030340088	0.00166629198213792	0.435929485699429	0.0107091919783443
0	6.7585466749773e-09	2.2485602658328e-11	3.60268037837473e-09	1.3027439218137e-10	1.05139870481917e-08	95111397	3.15419114527149e-06	0	0.642814818393721	0.00213863708936138	0.342655965036056	0.0123905794808617
0	3.5016051150299e-09	1.17321878854311e-11	1.68400818918065e-09	6.54813614709883e-11	5.26282685356697e-09	190011951	1.57884681417642e-06	0	0.665346820721763	0.00222925591357416	0.319981682095295	0.0124422412693679
0	3.16194332474894e-11	2.13674596248346e-13	3.14515372442882e-10	3.28988214340759e-12	3.49638362430027e-10	2860098054	1.04891490604331e-07	0	0.0904346795006436	0.000611130296925321	0.899544804686086	0.00940938551634473
0	4.05652346042239e-10	1.43618398350856e-12	9.51453974668355e-10	5.18046553639874e-11	1.41034716005809e-09	709045282	4.23104064561919e-07	0	0.287625882144883	0.0010183194777727	0.674623951899308	0.0367318464780357
0	6.34023204148552e-09	1.97498513621979e-11	3.64702032605774e-09	1.94797366737109e-10	1.02017995856426e-08	98021922	3.06053521714755e-06	0	0.621481728616626	0.00193591838345783	0.357487940773739	0.0190944122261778
0	1.49893497072958e-09	4.47228048620259e-12	9.54661870162244e-10	8.05892274706761e-12	2.46612804412509e-09	405493949	7.3983815240819e-07	0	0.607809060969239	0.00181348267656119	0.387109611942687	0.00326784441151216
0	2.82466458630365e-09	1.04941366678025e-11	1.31734961694765e-09	4.07280002183815e-11	4.19323634013748e-09	238479284	1.25797010297468e-06	0	0.673623988055736	0.00250263419863866	0.31416059341517	0.00971278433045492
0	2.33967593648059e-08	9.06052818379612e-11	7.57278722205855e-09	3.5781804658297e-10	3.14179699152854e-08	31828918	9.42534669268191e-06	0	0.744693544105247	0.0028838681201321	0.241033626376167	0.0113889613984538
0	5.89665577879423e-09	1.82147384449057e-11	2.97232012205016e-09	2.21789813989192e-10	9.10898045327849e-09	109781770	2.73269041195512e-06	0	0.64734531038234	0.00199964623245513	0.326306564965826	0.0243484784193786
0	2.05962540760474e-09	9.58392292844397e-12	3.20255717254606e-09	1.11135784281159e-11	5.28288008150735e-09	189290687	1.58486279311365e-06	0	0.389867908380966	0.00181414735533982	0.606214247367939	0.00210369689575556
0	6.83161683659897e-11	1.55900979034234e-13	1.39163882876004e-10	1.56588674850494e-11	2.23294819706077e-10	4478384234	6.69884463455617e-08	0	0.30594605130524	0.000698184486498373	0.623229338948325	0.0701264252599372
0	1.16005699899168e-09	3.2829530310568e-12	1.38064075306606e-09	7.88395666322269e-12	2.55186466175202e-09	391870312	7.65559092674728e-07	0	0.45459189759508	0.00128649182704025	0.541032122024122	0.00308948855375812
0	7.75223694042745e-10	3.7500103386248e-12	9.6787051201143e-10	1.48857124654584e-11	1.76172992885826e-09	567623893	5.28518858677884e-07	0	0.440035490879781	0.00212859546585276	0.549386427599994	0.00844948605437244
0	1.64311089517617e-09	5.85164758120345e-12	1.07794382178033e-09	1.72550228395273e-11	2.74416138737723e-09	364410054	8.23248070047633e-07	0	0.598766130423036	0.00213239921242251	0.392813566555787	0.00628790380875485
0	3.36243657795726e-10	1.8299484690727e-12	6.44986720048622e-10	1.15063751688891e-11	9.9456670148231e-10	1005462981	2.98369951745592e-07	0	0.338080550348796	0.00183994544191488	0.648510269936977	0.0115692342723116
0	1.96883987606778e-09	6.47208937007218e-12	1.14763517643114e-09	6.38919168094521e-12	3.12933633354994e-09	319556575	9.38800469585388e-07	0	0.629155727033763	0.00206819871059695	0.366734366046635	0.00204170820900458
0	5.55412637668704e-09	2.98648638429909e-11	4.72976344790376e-09	2.31399901731558e-10	1.05451545901654e-08	94830284	3.16354140472708e-06	0	0.526699379245416	0.00283209350679823	0.448524808950155	0.0219437182976309
0	8.72916372299135e-09	3.54292529328297e-11	5.17138262438077e-09	6.83883453620594e-11	1.4004363945667e-08	71406313	4.20130036915545e-06	0	0.623317399980324	0.00252987233624356	0.36926936806586	0.00488335961757256
0	1.45375766601254e-09	7.02451113136877e-12	1.6737388034474e-09	1.46198482738392e-11	3.14914082886514e-09	317546929	9.44741812003436e-07	0	0.461636282724272	0.00223061193928891	0.531490617410897	0.00464248792554247
0	3.17766359080464e-09	1.36147378440115e-11	1.60891432021058e-09	2.48938777218865e-11	4.82508652658111e-09	207250169	1.44752492547973e-06	0	0.658571317488107	0.00282165672449784	0.33344776541253	0.00515926037486532
0	4.19662166572573e-11	2.04336796873164e-13	2.99335139849203e-10	8.02053174975692e-12	3.4952622505309e-10	2861015650	1.04857850846685e-07	0	0.120066002632229	0.000584610773747025	0.856402519735783	0.0229468668582412
0	1.09956403434591e-08	5.08636690967655e-11	3.66422526663906e-09	1.13448621536212e-10	1.48241779007311e-08	67457366	4.44724350612269e-06	0	0.741736939281927	0.00343112916192519	0.247178986327352	0.00765294522879523
0	1.3269521154642e-08	3.91352932823178e-11	2.78473719753399e-09	9.2124995436689e-11	1.6185518640895e-08	61783624	4.85564383700954e-06	0	0.819839107355799	0.00241792025023141	0.172051156303263	0.00569181609070731
0	1.10910417645444e-08	4.48493033133056e-11	3.31338900608653e-09	2.85406182789116e-11	1.44778206922231e-08	69071169	4.34333681054166e-06	0	0.76607122027019	0.00309779380935397	0.228859652051523	0.00197133386893253
0	5.79071419656786e-09	3.31862048524359e-11	4.03488288459705e-09	1.34949553279353e-10	9.9937328392967e-09	100062711	2.99811536907946e-06	0	0.579434560607623	0.00332070162231507	0.403741319632975	0.0135034181370862
0	1.14132875749537e-09	5.37466459964484e-12	1.30309410898188e-09	8.12872770755026e-11	2.5310848081524e-09	395087512	7.59325150423429e-07	0	0.450924739392079	0.00212346286554031	0.514836209669755	0.0321155880726254
0	3.6560936489682e-10	1.04692947132181e-12	5.49211142961264e-10	4.75612216828509e-11	9.63428659012257e-10	1037959573	2.8902855953028e-07	0	0.379487740453617	0.00108667046753121	0.570058963706079	0.0493666253727728
0	3.69211183748049e-08	1.99379627591325e-10	1.54566860430613e-08	2.97852907834779e-10	5.28750369532923e-08	18912516	1.58623856812978e-05	0	0.698271254305118	0.00377077046333697	0.292324827247215	0.00563314798432936
0	6.01825253115816e-10	2.37118834636609e-12	7.82015071161061e-10	2.01179395170059e-12	1.38822330657494e-09	720345203	4.16466910291291e-07	0	0.433521934306558	0.00170807415142477	0.563320805418882	0.00144918612313471
0	7.27818946820568e-10	2.46750805786503e-12	7.18344157223764e-10	6.88622588177699e-11	1.51749287091997e-09	658981679	4.55247772812584e-07	0	0.479619351608113	0.00162604260300025	0.473375638851123	0.0453789669377641
0	8.41013092924053e-11	3.70011027605492e-13	2.69576614609183e-10	2.97238054349055e-12	3.57020315472684e-10	2800961056	1.07106085556197e-07	0	0.23556449212437	0.00103638647877953	0.755073599249588	0.00832552214726269
0	1.49875885500333e-10	5.91496863561583e-13	3.74137332290625e-10	1.33984473308541e-11	5.38003161985374e-10	1858725135	1.61400946385726e-07	0	0.278578075540024	0.00109943008769466	0.695418463545752	0.0249040308265296
0	1.44014445609388e-10	5.8693974480471e-13	4.10966282270515e-10	2.38054423102821e-12	5.57948211855736e-10	1792281037	1.67384459404119e-07	0	0.258114359987634	0.00105196097475167	0.736567074753481	0.00426660428413333
0	1.83588396099132e-09	8.46156208612107e-12	1.7192404943326e-09	2.85064604202216e-11	3.59209247783026e-09	278389269	1.07762718082327e-06	0	0.511090394337579	0.00235560808591212	0.478618104891074	0.00793589268543566
0	3.02585071281113e-09	1.40273176122424e-11	3.11547457141964e-09	2.53092908154097e-10	6.40844550999711e-09	156044083	1.92253183239899e-06	0	0.472166098329281	0.00218887990704766	0.48615137111793	0.0394936506457416
0	2.7607849541949e-09	9.32434722619543e-12	1.37983121850302e-09	3.24873723996717e-12	4.15318925716409e-09	240778818	1.24595599870769e-06	0	0.664738537843575	0.00224510530313814	0.332234129740866	0.000782227112420467
0	1.27248894296e-08	4.06360816907608e-11	3.16999783621533e-09	4.16239069400636e-11	1.59771472544462e-08	62589396	4.7931327384898e-06	0	0.796443146385779	0.00254338781783791	0.198408250592619	0.00260521520376426
0	1.72963399569776e-09	8.34583086700082e-12	2.82496420511358e-09	7.46569590123144e-11	4.63760099069065e-09	215628727	1.39127932885508e-06	0	0.372958777430348	0.00179960088928607	0.609143436613953	0.0160981850664122
0	2.14555881163016e-09	1.04156766784751e-11	1.91509099677468e-09	7.35370278365408e-11	4.14460251291985e-09	241277661	1.24337999551916e-06	0	0.517675411560426	0.00251307010648347	0.462068676261431	0.0177428420716597
0	1.94530652128437e-11	8.75780231374269e-14	1.39101750739167e-10	1.61976848891772e-11	1.74840078864325e-10	5719512405	5.24520082922919e-08	0	0.111262047805064	0.000500903589762087	0.795594188945138	0.0926428596600355
0	1.22072974274725e-08	5.12043097458783e-11	4.54771324019404e-09	2.69755377525656e-11	1.6833190515165e-08	59406445	5.04994443883966e-06	0	0.725192138500124	0.00304186599086777	0.270163474719603	0.00160252078940492
0	7.05024683308123e-10	2.75199752367797e-12	1.04797948667875e-09	6.10251523411987e-12	1.76185868274467e-09	567582412	5.28557461132451e-07	0	0.400159609969296	0.00156198539112731	0.594814724326345	0.00346368031323217
0	6.97708742648613e-12	2.73747265919906e-14	1.15890456592914e-10	1.92918267389925e-12	1.24824101419892e-10	8011273373	3.74472446384999e-08	0	0.0558953547201284	0.000219306418236537	0.928430129074787	0.0154552097868482
0	1.53974476189434e-08	6.2609465157436e-11	4.82528505895326e-09	1.27698688162551e-10	2.04130408312166e-08	48988292	6.12389355203469e-06	0	0.754294656355012	0.00306713074622819	0.236382472305361	0.00625574059339887
0	8.96678422373135e-10	3.57825559184386e-12	1.13624856632268e-09	1.096276583733e-10	2.14613290266096e-09	465954368	6.43839674685509e-07	0	0.41781122746935	0.00166730382233423	0.529439982451163	0.0510814862571531
0	7.62589109894638e-10	3.97151276006866e-12	1.40823854696636e-09	5.76111361692711e-12	2.18056028323799e-09	458597732	6.54167873537226e-07	0	0.349721636111909	0.0018213267436804	0.645815003506903	0.00264203363750725
0	2.27930999158718e-09	1.03828547702791e-11	1.73113130975259e-09	8.77381792838764e-11	4.10856233539393e-09	243394141	1.23256795692139e-06	0	0.554770697270835	0.00252712601700945	0.421347217940314	0.0213549587718411
0	7.05828699167063e-10	3.17947966810239e-12	1.01443417223501e-09	6.39250677800964e-13	1.72408160174798e-09	580018950	5.17224365670366e-07	0	0.409394020823291	0.00184415845797487	0.588391043211943	0.000370777506791357
0	2.49169114451434e-09	9.16693310839539e-12	1.30382399359435e-09	1.06276264921535e-11	3.81530969770925e-09	262101921	1.14459226674413e-06	0	0.653077034876195	0.00240267077503546	0.341734773032234	0.00278552131653545
0	8.05415006248254e-09	3.32336685357206e-11	3.17665472400551e-09	1.01619414750742e-11	1.12742003964988e-08	88698086	3.3822544055484e-06	0	0.714387697506576	0.00294776280063651	0.281763194930614	0.000901344762173108
0	4.67642018351907e-08	2.3408281664807e-10	1.58773637629033e-08	2.53431434576655e-10	6.31290798493187e-08	15840560	1.89385452142865e-05	0	0.740771161987645	0.00370800298700371	0.251506339088113	0.00401449593723786
0	3.30007498490111e-09	1.93875969710234e-11	2.98413926863085e-09	2.58570568388735e-12	6.30618755618687e-09	158574415	1.89185449595008e-06	0	0.52330745882486	0.0030743768399344	0.473208137570088	0.00041002676511747
0	5.7865157460586e-09	3.200510307832e-11	3.0004352033532e-09	2.8045148540541e-11	8.84700120103066e-09	113032651	2.65409685762386e-06	0	0.654065215384449	0.00361762164953606	0.339147145476102	0.00317001748991215
0	2.48097030307396e-08	1.0702209738487e-10	8.6682218993099e-09	4.30356146871758e-10	3.40153031743061e-08	29398533	1.02045390492078e-05	0	0.729368863878888	0.0031462926211903	0.25483300427725	0.0126518392226718
0	5.2010357611821e-12	2.79536448338312e-14	1.02615948864783e-10	4.56210646600999e-13	1.083011489174e-10	9233512386	3.24903434156809e-08	0	0.0480238281234568	0.000258110325820746	0.947505634894483	0.00421242665623933
0	1.73544912223359e-08	5.4503044681053e-11	4.86715471652564e-09	2.34241865831228e-11	2.22995731701258e-08	44843908	6.68984965856989e-06	0	0.778243201784031	0.00244412950262516	0.218262236653303	0.00105043206004067
0	4.27786432694233e-09	1.63270945320978e-11	4.34471721711623e-09	6.3552472957063e-10	9.27443336816130e-09	107823299	2.78232614026042e-06	0	0.461253443431708	0.00176044119181965	0.468461742582727	0.0685243727937447
0	2.55875313126956e-09	1.45481824934568e-11	4.43660936389118e-09	1.84572356705714e-10	7.19448303435991e-09	138995393	2.15834258998626e-06	0	0.355654898211489	0.00202213034959934	0.616668264099382	0.0256547073395295
0	1.96914239597196e-09	1.06660477186365e-11	2.25653395508229e-09	9.67288825410187e-12	4.24601528702699e-09	235514932	1.2738037852289e-06	0	0.463762436745896	0.00251201349915645	0.531447440139173	0.00227810961577454
0	2.84229749835709e-09	1.49444942529052e-11	3.36861785692388e-09	5.29721433360854e-11	6.27883199286996e-09	159265290	1.88364784226014e-06	0	0.452679336154353	0.00238013921536293	0.536503900844803	0.00843662378548094
0	5.5730302038209e-09	2.07062606749351e-11	3.67865275202402e-09	6.26040516976906e-11	9.33499326821755e-09	107123805	2.80049405465554e-06	0	0.59700420168434	0.00221813343405751	0.394071280645544	0.00670638423605895
0	4.84954735754791e-09	1.82454347454468e-11	2.16257767960349e-09	4.82813715701159e-11	7.07865184346696e-09	141269838	2.12359332485423e-06	0	0.685094770132488	0.00257752961282959	0.305506998708995	0.0068207015456871
0	1.97693502814768e-08	9.77613282256182e-11	9.27869305389145e-09	1.28644248265448e-10	2.92744489118593e-08	34159482	8.78229621614768e-06	0	0.675310757889898	0.00333947629620499	0.316955344977735	0.00439442083616244
0	2.18024414382276e-10	1.04100728416224e-12	6.06553128024701e-10	4.59169826467932e-12	8.30210247955818e-10	1204514161	2.49063040635988e-07	0	0.26261349449625	0.00125390801513889	0.730601831907259	0.00553076558135148
0	4.57737229730073e-11	1.74143750236564e-13	2.07934660293535e-10	1.64504828810906e-11	2.7033300989787e-10	3699141294	8.10998903588711e-08	0	0.169323468822029	0.000644182337563418	0.769179688311434	0.0608526605289731
0	9.7037957006407e-11	3.59641267348593e-13	3.0459183648215e-10	3.96633321003955e-12	4.05955767965945e-10	2463322556	1.21786707163452e-07	0	0.239035788289495	0.000885912445955843	0.750307941203342	0.00977035806120701
0	1.10724985974787e-08	4.4172346535461e-11	3.52817485668515e-09	2.51821784038856e-10	1.48966675847382e-08	67129108	4.46899031647519e-06	0	0.743286948875909	0.0029652502000324	0.236843229307192	0.0169045716168663
0	7.57078296623699e-09	3.371241307306e-11	3.90763198006730e-09	1.03433668745429e-10	1.16155610281228e-08	86091408	3.48466227328981e-06	0	0.651779362865655	0.00290234909802788	0.336413537891662	0.00890475014465535
0	2.33589733453622e-09	9.03958308224912e-12	1.35050655551678e-09	2.36474302070378e-11	3.71909090334229e-09	268882914	1.11572666283699e-06	0	0.628082882415428	0.00243058944166312	0.363128138197187	0.00635838994572199
0	6.61120639293258e-09	2.24482164052968e-11	4.46749723863319e-09	2.38933658689187e-10	1.13400855066603e-08	88182757	3.40201989112998e-06	0	0.582994404147102	0.00197954560325956	0.393956221583104	0.0210698286665349
0	9.24199501162972e-10	2.82483897300879e-12	1.06986851258356e-09	1.1332526279471e-12	1.99802610534749e-09	500493961	5.99407645185401e-07	0	0.46255626925467	0.00141381484728775	0.535462729801267	0.000567186096775252
0	7.95612122048404e-10	3.4108140510033e-12	9.3659222087186e-10	1.25657241892006e-12	1.73687172939019e-09	575747756	5.21061394587186e-07	0	0.458071893615162	0.00196376853470972	0.539240869100159	0.000723468749969945
0	9.82281691514575e-10	5.27233544607102e-12	1.92337871353314e-09	2.30784236178233e-11	2.93401116411161e-09	340830332	8.80202962294518e-07	0	0.334791395319042	0.00179697184201664	0.655545806048602	0.00786582679033916
0	8.01373744493036e-09	5.32043773021098e-11	8.76266596888082e-09	1.10119745201432e-10	1.69397275363147e-08	59032827	5.0819053806217e-06	0	0.473073573807537	0.0031408047849679	0.517284941572748	0.00650067983474717
0	3.00611781932129e-09	1.38418358252228e-11	2.14330090265579e-09	1.679227277462e-11	5.18005283057692e-09	193048224	1.55401465007365e-06	0	0.580325706636951	0.00267214182517926	0.413760433099112	0.00324171843875766
0	8.56656068930548e-09	3.55116171926066e-11	4.34738720829981e-09	6.78011304399745e-11	1.30172606452379e-08	76821078	3.90517057469175e-06	0	0.658092429949108	0.00272804072687888	0.333970973369902	0.00520855595411146
0	1.19682957170451e-09	5.02636682801257e-12	1.92114849558198e-09	3.47742000085913e-11	3.15777863412309e-09	316678310	9.47333136713802e-07	0	0.379009965667484	0.00159174135061193	0.608386058104887	0.0110122348770176
0	6.22416284337128e-10	1.93064201902513e-12	6.59907247942731e-10	1.2550926949687e-11	1.29680510124857e-09	771125899	3.89041458270789e-07	0	0.479961317038206	0.00148876806327049	0.508871570066596	0.009678344831928
0	2.87863146952868e-09	1.00180560294702e-11	2.47610589333216e-09	6.89213612362062e-11	5.43367678012652e-09	184037447	1.63010170128874e-06	0	0.529775985214501	0.00184369745107233	0.455696205999671	0.0126841113347565
0	2.43198844118799e-09	1.2582465205633e-11	1.90229560458579e-09	2.95356507890477e-11	4.37640216176846e-09	228498196	1.31291977922832e-06	0	0.55570497209636	0.00287507060378303	0.434671114369684	0.00674884293017365
0	3.97575619554058e-10	1.87926885710033e-12	5.7020248367832e-10	1.19626659973013e-12	9.70853638689209e-10	1030021375	2.91256043727373e-07	0	0.409511386382444	0.00193568709248246	0.587320746356964	0.00123218016810985
0	6.54278670216179e-09	4.88918034899037e-11	5.28014847173248e-09	1.72528130725782e-10	1.204435510811e-08	83026446	3.61330001974469e-06	0	0.543224327366126	0.00405931268640385	0.438391962403794	0.0143243975436769
0	1.33571233357795e-08	5.23764587460809e-11	7.9523979455498e-09	2.02803648483035e-10	2.15647013885584e-08	46372077	6.46938955228826e-06	0	0.619397555992423	0.00242880519430101	0.368769212346669	0.00940442646660699
0	1.08531667453685e-08	4.01768826424708e-11	3.08190625449118e-09	7.64017831380236e-11	1.40516516656401e-08	71166011	4.21548662943305e-06	0	0.772376586298906	0.00285922848064285	0.219326975064947	0.00543721015550403
0	1.76528656825507e-09	5.99298966031468e-12	1.14409600419579e-09	1.12018912980027e-11	2.92657745340917e-09	341696065	8.77972847757036e-07	0	0.603191474122335	0.002047780985032	0.390933102714582	0.00382764217805122
0	5.10918589005123e-10	3.30322760268931e-12	1.15594982407709e-09	1.8060060039127e-11	1.68823170072403e-09	592335756	5.06469373773299e-07	0	0.302635348445362	0.00195661981780857	0.684710412428187	0.0106976193086421
0	1.03885269591237e-11	4.71950473218168e-14	2.44110842772805e-10	1.46712971067061e-12	2.56013694489921e-10	3906041050	7.68040936405257e-08	0	0.0405780127497541	0.000184345792188373	0.953506972582731	0.00573066887532599
0	9.21694998090473e-09	3.74704215925278e-11	3.21885871512455e-09	5.0236954255374e-11	1.25235160718772e-08	79849780	3.75704780253283e-06	0	0.735971425916267	0.00299200491119833	0.257025159440073	0.00401140973246213
0	8.40556997652129e-08	3.45686067599536e-10	1.29369629202736e-08	3.44859797915219e-10	9.76832085510012e-08	10237174	2.93045345992615e-05	0	0.860492821766053	0.00353884841343075	0.132437940073591	0.00353038974692528
0	3.77240884072819e-09	1.90404172255283e-11	2.71459869753575e-09	1.69066510955964e-11	6.52295460658506e-09	153304761	1.95688448034748e-06	0	0.578328237470772	0.00291898662092583	0.416160905794945	0.00259187011335764
0	2.23980996437975e-07	1.12760707728721e-09	4.7698571702502e-08	1.26343366387247e-09	2.74070608881637e-07	3648695	8.22178138549789e-05	0	0.81723829254054	0.00411429405688005	0.17403752958823	0.00460988381434988
0	7.79696239745142e-09	4.09955411251029e-11	3.52435620966045e-09	2.21106702876752e-10	1.15834208511137e-08	86330283	3.47502025332957e-06	0	0.673113970187983	0.00353915666641442	0.304258668916583	0.0190882042290204
0	1.06660547677755e-09	4.98969867082288e-12	1.48912340031332e-09	3.14445180522107e-11	2.59216309381391e-09	385778195	7.77648613614623e-07	0	0.411473135823499	0.0019249169478304	0.574471337805501	0.0121306094231693
0	3.70857747406754e-10	1.07144559841873e-12	3.84822682108835e-10	6.58735920029406e-12	7.63339234314302e-10	1310033541	2.29001759999292e-07	0	0.485836087987657	0.00140362967112675	0.504130620843191	0.00862966149802506
0	7.13682773540445e-09	3.55240595645503e-11	3.75164392780742e-09	7.19565910624487e-11	1.09959523138389e-08	90942555	3.29878026061881e-06	0	0.649041350099568	0.00323064874697954	0.34118408490057	0.00654391625288228
0	1.95472416124466e-09	8.83214135365755e-12	2.91224304477359e-09	3.78415777787421e-11	4.91364092515065e-09	203515075	1.4740912024358e-06	0	0.397815833721047	0.00179747390747458	0.592685360842541	0.00770133152893785
0	4.52341273331751e-09	2.12293437378491e-11	4.72934638679805e-09	1.13960037578351e-10	9.38794850143176e-09	106519545	2.81638060262157e-06	0	0.481831864824103	0.00226134002914603	0.50376782383039	0.0121389713163606
0	1.51193144372078e-09	8.56304449481945e-12	2.16898211864541e-09	1.48683496753876e-10	3.83816010361489e-09	260541502	1.15144737600215e-06	0	0.393920889932863	0.0022310284781384	0.565109859956754	0.0387382216322455
0	1.79211836689381e-08	7.72271350613395e-11	6.82773474125585e-09	1.97907130755103e-10	2.50240526760104e-08	39961553	7.50718772157821e-06	0	0.716158325790229	0.00308611622830279	0.272846881744353	0.00790867623711602
0	7.37009271263967e-09	2.61070983776578e-11	2.62768505399315e-09	1.15239927948544e-10	1.0139124792959e-08	98627842	3.04173281395759e-06	0	0.726896340969955	0.00257488677876689	0.259162906823862	0.0113658654274155
0	7.90214729990068e-10	2.34000705486544e-12	6.25733853477259e-10	2.34676113122473e-11	1.44175620183444e-09	693598542	4.32526756743989e-07	0	0.548091784855599	0.00162302548231671	0.434008088663741	0.0162771009983435
0	1.04235993258685e-08	4.4989317102632e-11	3.59551489398785e-09	6.35967921740986e-11	1.41277003291331e-08	70782928	4.2383011485958e-06	0	0.737812884123379	0.00318447560852197	0.254501073085013	0.004501567183086
0	5.73326592331865e-09	1.90584974561167e-11	2.12099539318854e-09	6.61180198372883e-11	7.9394378338006e-09	125953502	2.38182853495861e-06	0	0.722124921604701	0.00240048449966808	0.267146797744145	0.00832779615148616
0	1.79584521519083e-10	1.0172408816945e-12	5.45618120119697e-10	8.59187278040466e-12	7.3481175530088e-10	1360892763	2.20443507226165e-07	0	0.24439527569282	0.00138435575418629	0.742527751065014	0.0116926174879804
0	2.1094293428157e-08	1.22389389900705e-10	9.16808067274354e-09	5.57745883354476e-10	3.09425093741558e-08	32317999	9.28270985600665e-06	0	0.681725362771505	0.00395538023179621	0.296294025862073	0.0180252311346256
0	1.39457667367088e-08	4.98091556754498e-11	6.18769715310527e-09	3.11823087212693e-10	2.04950961327022e-08	48792160	6.14851000912964e-06	0	0.680444075324769	0.00243029626955365	0.30191110659062	0.0152145218150572
0	2.18142169152506e-08	6.49936976828514e-11	4.97056961561221e-09	1.94451819563585e-10	2.70442320481092e-08	36976461	8.11323681726428e-06	0	0.806612547786348	0.00240323694779847	0.183794075082998	0.00719014018285575
0	4.86894419326395e-09	2.83903727568782e-11	3.42389942382519e-09	1.16822915317979e-10	8.438056905164e-09	118510696	2.53141387418498e-06	0	0.577021967022314	0.00336456284615758	0.405768705083015	0.0138447650485131
0	6.13544441054619e-09	3.57808581125861e-11	4.97750720586307e-09	1.21794358750595e-10	1.12705268332724e-08	88726997	3.38115235676284e-06	0	0.544379557522844	0.00317472808874871	0.441639266690591	0.0108064476978164
0	8.49843540396009e-10	3.64784602227502e-12	9.31324556031281e-10	3.2546546022448e-11	1.81736248847201e-09	550247959	5.45208599822544e-07	0	0.467624673551248	0.002007219828413	0.512459436099791	0.0179086705205477
0	5.97716443190906e-09	2.56708065733553e-11	2.69330454991739e-09	2.07198802954594e-12	8.69821177642935e-09	114966159	2.60946014363217e-06	0	0.687171637750433	0.00295127403576431	0.3096388797081	0.000238208505702364
0	4.37484936227479e-09	1.98444999810695e-11	2.30546480711157e-09	6.77941236133591e-11	6.76795279298079e-09	147755168	2.03038377477593e-06	0	0.646406601241671	0.00293212742288196	0.340644339231004	0.0100169321044423
0	1.08345779877165e-08	5.95973534811803e-11	6.88224229077805e-09	1.10882362105935e-10	1.78872999940817e-08	55905587	5.36617563762221e-06	0	0.605713438657669	0.0033318250099735	0.38475579282816	0.00619894350419695
0	1.51982440358209e-08	5.82277251762259e-11	3.5256119151026e-09	1.25868720443876e-11	1.87946705481441e-08	53206572	5.63838533562677e-06	0	0.808646472248041	0.00309809767758742	0.187585725755152	0.000669704319218862
0	4.75779262950966e-09	1.58916440085729e-11	2.63099322839748e-09	1.13184462523094e-10	7.51786196443881e-09	133016542	2.25535605746785e-06	0	0.632865122027392	0.00211385152903099	0.349965620656867	0.0150554057867093
0	2.35020458470828e-09	1.10026070345607e-11	1.70223157645229e-09	1.29502314400054e-11	4.07638899963514e-09	245315155	1.22291595638924e-06	0	0.576540802391195	0.00269910625201508	0.41758320332153	0.00317688803525977
0	1.26747080720792e-09	5.19218759632055e-12	1.08300948140519e-09	1.06345783312414e-10	2.46201825952185e-09	406170830	7.38605207883936e-07	0	0.514809669792652	0.00210891514562891	0.439886859984346	0.0431945550773727
0	1.68431633483385e-09	1.09111213641306e-11	2.04131085363352e-09	1.2240394643977e-11	3.74877870447548e-09	266753543	1.12463298784782e-06	0	0.449297349246844	0.00291058027807947	0.544526901840458	0.00326516863461795
0	2.34085179568949e-09	1.00648402786901e-11	2.47878918940623e-09	1.56505572171523e-11	4.84535638259156e-09	206383168	1.45360585135368e-06	0	0.483112409254296	0.00207721362144819	0.511580365545875	0.00323001157838085
0	1.29766555286524e-08	6.38459364226728e-11	7.60561955885744e-09	2.33556050970999e-10	2.08796770749035e-08	47893461	6.26388357327645e-06	0	0.621496945671148	0.00305780286704782	0.364259443839726	0.0111858076220787
0	2.43194301038932e-09	7.63759710892669e-12	1.2853799013533e-09	9.24685228363508e-12	3.73420736113517e-09	267794448	1.12026158904932e-06	0	0.65126083669066	0.00204530610389159	0.34421760149992	0.00247625570552785
0	2.2020292428303e-09	8.61971258425857e-12	2.36420285798462e-09	1.48528375012206e-11	4.5897046509004e-09	217878943	1.37691044144184e-06	0	0.479775804832738	0.00187805387053992	0.515110020754999	0.00323612054172306
0	3.1444694130533e-09	1.35491317033588e-11	2.35917851581314e-09	1.19073960682958e-11	5.52910445663810e-09	180861116	1.65872998791894e-06	0	0.568712245846275	0.00245051107455423	0.426683658143006	0.00215358493616449
0	7.43739969762156e-08	2.71355259243013e-10	2.20301420318833e-08	1.59254195946136e-09	9.82680362268034e-08	10176249	2.94799777810217e-05	0	0.756848308279611	0.00276137867064651	0.224184209614585	0.0162061034351573
0	2.82630655490947e-09	1.49853603712004e-11	2.26459905195701e-09	4.78219532366038e-12	5.11067316256135e-09	195668940	1.53320079665509e-06	0	0.553020407490311	0.00293216957816377	0.44311169584205	0.000935727089474776
0	2.67363248895055e-11	8.99118800045703e-14	1.40493185595304e-10	7.57711619961682e-12	1.74896538564431e-10	5717666045	5.24689613978779e-08	0	0.15286937699831	0.00051408610337618	0.803293116882054	0.0433234200162597
0	1.06208001990484e-08	3.34015069634698e-11	2.37128653297423e-09	3.70473596700585e-11	1.30625355986562e-08	76554815	3.91875302285793e-06	0	0.813073397491146	0.00255704619606212	0.181533402536195	0.00283615377659677
0	2.94568408674072e-10	1.94592519734608e-12	8.47017837407626e-10	1.91947299898206e-11	1.16272690126886e-09	860047186	3.48818015027952e-07	0	0.253342731085532	0.00167358749094265	0.728475307901872	0.016508373521653
0	5.46149593076821e-10	2.65492361359869e-12	8.62844029484732e-10	6.15861163738776e-13	1.41226440733889e-09	708082704	4.23679237582242e-07	0	0.38671908053388	0.00187990549064486	0.610964933337502	0.000436080637972909
0	3.77520621665732e-09	1.17958806041914e-11	1.3428331679154e-09	1.21194924702454e-10	5.25103018987936e-09	190438821	1.57530781674797e-06	0	0.718945822085256	0.00224639359852211	0.255727565707683	0.0230802186085389
0	6.00041477819515e-10	2.08116036992864e-12	8.6008590882889e-10	1.68976392480424e-11	1.47910618626638e-09	676083982	4.43731755894738e-07	0	0.405678431603457	0.00140703918978393	0.581490305979962	0.0114242232267963
0	4.20006927271986e-10	1.76362188880507e-12	7.74381720471934e-10	5.62112184214437e-12	1.20177339147487e-09	832103629	3.60531941190345e-07	0	0.349489288289646	0.00146751617344487	0.644365839654328	0.00467735588258106
0	1.32912272557895e-08	5.14016484232428e-11	5.70898328165702e-09	3.30078191570578e-12	1.90549129677855e-08	52479904	5.71645761693329e-06	0	0.697522328139722	0.00269755356585167	0.299606893576933	0.00017322471749339
0	4.92987296594359e-09	1.96738677151819e-11	2.78593594374393e-09	2.07726403672127e-10	7.94320918107483e-09	125893701	2.3829599273828e-06	0	0.62063995213538	0.00247681601562957	0.350731786137722	0.0261514457112684
0	8.86301650882788e-09	5.95029295515146e-11	5.93617662446559e-09	1.68775014703543e-11	1.48755735643153e-08	67224299	4.46266213927071e-06	0	0.595810068802265	0.00400004270721062	0.399055310291076	0.00113457819944781
0	1.0893301195084e-09	5.25719426708292e-12	1.66151590470329e-09	1.88669010500077e-11	2.77497011952878e-09	360364241	8.32490702040722e-07	0	0.392555621353277	0.00189450482010078	0.598750917355981	0.00679895647064173
0	1.20424449427434e-09	5.80507425354015e-12	1.49152272559167e-09	2.89687326831158e-11	2.73054102680266e-09	366227788	8.19161974696669e-07	0	0.441027797221731	0.00212597950243495	0.546237068387202	0.0106091548886328
0	3.8371778147164e-09	1.62795408774939e-11	2.51822907299728e-09	1.21912910219274e-10	6.49359933881045e-09	153997798	1.94807790965257e-06	0	0.590916934431518	0.00250701344941249	0.387801732383845	0.0187743197352251
0	3.49242060369241e-12	1.28659768844911e-14	5.69711642089932e-11	3.49886484188767e-12	6.39753156314577e-11	15631028782	1.91925807468962e-08	0	0.054590126976648	0.000201108454995486	0.890517907518998	0.054690857049359
0	5.17202517846202e-09	1.73597066646143e-11	1.93788369361939e-09	1.32017041807644e-11	7.1404702829268e-09	140046798	2.14213881932768e-06	0	0.724325565898451	0.0024311713342078	0.271394406367458	0.00184885639988311
0	2.86636717148036e-09	1.29126312690097e-11	2.38716447237703e-09	4.79112908681879e-11	5.31435556599458e-09	188169570	1.59430539226069e-06	0	0.539363077213279	0.00242976426937536	0.449191711531682	0.00901544698566312
0	1.25527329354356e-08	6.34720930761142e-11	4.42807242147792e-09	1.83815155426829e-11	1.70626589655323e-08	58607513	5.11878462594595e-06	0	0.735684453448489	0.00371994149354634	0.259518310154526	0.00107729490343883
0	1.54980867402547e-11	7.53600837336938e-14	1.48268817472889e-10	1.36359557003274e-12	1.6520585986691e-10	6053054055	4.95617537010773e-08	0	0.0938107567899833	0.000456158660439794	0.897479166854822	0.00825391769475524
0	6.87404521290789e-10	2.31795426637041e-12	6.65135479870792e-10	6.38320504636774e-12	1.36124116047432e-09	734623687	4.08372255344958e-07	0	0.504983643788192	0.00170282410911137	0.488624278477612	0.00468925362508399
0	6.03233781067151e-09	2.1835118627176e-11	4.29658992299131e-09	1.67264662651936e-10	1.05180275149419e-08	95074861	3.15540330575459e-06	0	0.573523676573574	0.00207597086014055	0.40849768807769	0.0159026644885954
0	2.4646033862605e-09	1.14720811212516e-11	1.70975394192714e-09	3.57477117674109e-11	4.2215771210763e-09	236878297	1.26647232567834e-06	0	0.583811053446333	0.00271748704150801	0.405003602419382	0.00846785709277695
0	1.32757653486234e-09	7.05473495362119e-12	1.44994646288545e-09	2.90721058617973e-11	2.81364983856322e-09	355410253	8.44094609209201e-07	0	0.471834311671231	0.00250732513226439	0.515325838707017	0.0103325244894876
0	3.80090525144822e-10	2.50781309020691e-12	9.81953147397772e-10	2.30578606378378e-11	1.38760934627064e-09	720663927	4.16282724402528e-07	0	0.273917530295079	0.00180729042864041	0.707658210891189	0.0166169683850923
0	3.21181831705997e-09	8.48710162253665e-12	9.66114671847879e-10	6.89256620914183e-12	4.19331265673952e-09	238474944	1.25799301797791e-06	0	0.765938192540427	0.0020239610821521	0.230394142038308	0.00164370433911339
0	5.28187104877498e-09	2.27071037912593e-11	3.29191914262745e-09	2.55190739245784e-11	8.62201636911827e-09	115982150	2.5866015533893e-06	0	0.612602762816969	0.00263361872897737	0.381803861381917	0.00295975707213695
0	1.71819498555184e-08	8.33963460132333e-11	5.04426413398445e-09	7.6522956238562e-12	2.231726263114e-08	44808363	6.69515644724505e-06	0	0.769895042214717	0.00373685372581796	0.226025217221131	0.00034288683833378
0	2.60286176733863e-08	1.42956341113299e-10	9.65472006135271e-09	4.01692376165352e-11	3.58664633134689e-08	27881199	1.07598813083865e-05	0	0.7257090682708	0.00398579419063086	0.269185171032101	0.00111996650646763
0	9.39026243180309e-09	3.18398665330605e-11	3.50033053746786e-09	1.56960022976616e-10	1.30793928587806e-08	76456148	3.92381019009846e-06	0	0.717943297000908	0.00243435355729722	0.267621790648942	0.0120005587928528
0	2.57078272323105e-11	9.5623176256967e-14	1.32881090684768e-10	4.4483765635911e-12	1.63132917656927e-10	6129970667	4.8939884478294e-08	0	0.157588226837055	0.000586167265505943	0.814557188048466	0.0272684178489725
0	1.92549461299043e-09	8.42572232599281e-12	1.50045545438634e-09	4.37302803481169e-11	3.47810607005089e-09	287512796	1.04343126927642e-06	0	0.553604339318571	0.00242250298187989	0.431400142539181	0.0125730151603677
0	1.80195378519406e-10	5.67355027453357e-13	3.82851708595395e-10	2.63482677801904e-12	5.66249268920273e-10	1766006695	1.69874766919875e-07	0	0.318226244888586	0.00100195277697257	0.676118680604071	0.00465312173036998
0	5.04695328529559e-13	2.93751305146129e-15	3.24507705541188e-11	4.71322639745562e-13	3.34297260354454e-11	29913496717	1.00289110349649e-08	0	0.0150972020528805	8.78712870200209e-05	0.970716018423585	0.0140989082365144
0	2.87031970302101e-10	1.11662504806954e-12	5.17939969300548e-10	2.73482518065558e-11	8.33436816457274e-10	1199851003	2.50030999349171e-07	0	0.344395597403772	0.00133978368368225	0.621450791557515	0.0328138273550312
0	1.55056913808515e-08	7.74555043153578e-11	6.37632678776085e-09	1.91427183636889e-10	2.21509008565646e-08	45144891	6.64524826432533e-06	0	0.700002743963177	0.00349672028315738	0.287858576454744	0.00864195929892205
0	7.73057919487534e-10	3.6636232249974e-12	1.26176842781196e-09	1.23997269315842e-11	2.05088969745608e-09	487593263	6.15266716130769e-07	0	0.376937833588239	0.00178635800332985	0.615229785091348	0.00604602331708272
0	5.07554494471349e-09	2.18651600599988e-11	4.50602744690336e-09	1.99226537947968e-11	9.62336020547165e-09	103913808	2.88700391415375e-06	0	0.527419200398177	0.00227209203367101	0.468238468756612	0.00207023881153998
0	4.29033702946993e-11	1.90730443828337e-13	4.16074737603196e-10	3.59458970903569e-12	4.62763428050759e-10	2160931351	1.38829006179897e-07	0	0.0927112379545977	0.000412155395753133	0.899108945051634	0.00776766159801507
0	9.88699659617974e-09	4.66285888151635e-11	6.71629232716532e-09	1.66616652039833e-10	1.68165341642001e-08	59465285	5.04494755948492e-06	0	0.587933072275244	0.00277278233195214	0.399386238661669	0.00990790673113464
0	1.27981449882884e-09	5.56743016666712e-12	1.26685472478526e-09	2.0341827616124e-11	2.57257848139689e-09	388715060	7.71773250973773e-07	0	0.497483170322528	0.00216414395398505	0.492445510971299	0.00790717475218813
0	1.0157513522118e-09	4.47108149778624e-12	9.83127710125268e-10	4.11238678708949e-12	2.00746253062195e-09	498141303	6.0223857911712e-07	0	0.505987701746596	0.00222723036150569	0.489736518180829	0.00204854971107002
0	2.01514745158522e-08	8.5833611598406e-11	5.09713805463063e-09	6.28418032056137e-11	2.53972879852869e-08	39374283	7.61915745139952e-06	0	0.793449856832207	0.00337963689855905	0.200696155336881	0.00247435093235227
0	9.72166810247462e-10	2.80154119456015e-12	7.02167519022133e-10	2.31516221136513e-11	1.70028749257781e-09	588135833	5.10086112015529e-07	0	0.571766136310019	0.00164768676285016	0.41296987838073	0.0136162985464012
0	2.27060528828445e-09	7.52873581896853e-12	1.20994011001693e-09	2.55263878980639e-11	3.51360052201841e-09	284608337	1.05407960804271e-06	0	0.646233194142424	0.00214274097803344	0.34435904208082	0.00726502279872159
0	2.7275525653458e-09	1.57727418017874e-11	2.19950758290527e-09	1.84954475154229e-11	4.96132833756827e-09	201558924	1.48839740166107e-06	0	0.549762559492821	0.00317913686186675	0.443330381150167	0.00372792249514537
0	2.89734276550924e-09	1.50309091461591e-11	2.0742501980715e-09	1.09598601892541e-10	5.09622247461944e-09	196223773	1.52886557036602e-06	0	0.568527527975631	0.00294942169832991	0.407017199190542	0.0215058511354973
0	4.53626282926154e-10	2.21112143066292e-12	7.55896514499614e-10	1.35126270210374e-11	1.22524654587747e-09	816162268	3.67573905757368e-07	0	0.370232655992747	0.00180463388213791	0.616934213806148	0.0110284963189675
0	8.09758047875538e-09	4.48987595994524e-11	4.50763766528941e-09	3.67172533940365e-11	1.26868341570383e-08	78821871	3.80604302896437e-06	0	0.638266440510148	0.00353900421836474	0.355300432676398	0.0028941225950894
0	1.00088825918183e-08	5.08272668168655e-11	4.55909495584725e-09	2.57900662523254e-10	1.48767054770057e-08	67219184	4.46300169987257e-06	0	0.672788918708422	0.00341656739090702	0.306458641860865	0.0173358720398062
0	9.69219047530436e-11	3.98271098435096e-13	3.64024100239585e-10	7.87855872527835e-12	4.69222834816342e-10	2131183578	1.40766855061258e-07	0	0.206558371761638	0.000848788824591162	0.775802184439867	0.016790654973904
0	1.15815379721451e-08	5.24783317612471e-11	4.88180387627924e-09	9.90812514421247e-11	1.66149014316277e-08	60186935	4.98445806185188e-06	0	0.6970572783597	0.0031585099663216	0.293820814788968	0.00596339688501048
0	1.54324721819478e-10	7.2779731386592e-13	3.99511335182629e-10	6.91861626293366e-12	5.61482470578906e-10	1780999501	1.68444710957338e-07	0	0.27485225257409	0.00129620665292638	0.711529488660118	0.0123220521128653
0	7.08445133718413e-09	3.59957334959644e-11	7.37842134477928e-09	1.87196974719459e-11	1.45175881129313e-08	68881965	4.35526698416844e-06	0	0.487990930867764	0.00247945686404354	0.508240162717322	0.00128944955087076
0	1.7485814747875e-09	1.04446599513265e-11	2.18982433696992e-09	3.96878654563831e-11	3.98853833716513e-09	250718412	1.19656080288522e-06	0	0.438401571446423	0.00261866856186471	0.549029281369864	0.00995047862184806
0	1.01864770990716e-08	3.36075268731987e-11	2.43704595833487e-09	5.17691510709505e-11	1.27088997353506e-08	78685018	3.81266267668323e-06	0	0.801523130341273	0.00264440884522184	0.191759004247713	0.00407345656579155
0	1.8852079825745e-11	6.32644483454081e-14	1.45548399398185e-10	4.29517744823553e-13	1.64893261417099e-10	6064529208	4.9467962059957e-08	0	0.114328988727189	0.000383669094793267	0.882682519269354	0.00260482290866382
0	1.78347337955616e-08	8.49527318949963e-11	4.99689296099599e-09	1.65803026872066e-11	2.29331597911398e-08	43604981	6.87992435122187e-06	0	0.777683230657646	0.00370436227143098	0.217889423285078	0.00072298378584587
0	1.62715573362762e-10	7.9217556579262e-13	4.50166787854238e-10	3.46592873725653e-13	6.14021129656518e-10	1628608450	1.84206334186143e-07	0	0.264999957662344	0.00129014382002743	0.733145434434903	0.000564464082725518
0	3.18279086419421e-09	1.19040415848305e-11	1.7738862788578e-09	8.3224933194698e-13	4.96941343396879e-09	201230993	1.49082292477676e-06	0	0.640476166148304	0.00239546210896029	0.356960897383235	0.000167474359500475
0	2.45910099090782e-09	1.04080944918731e-11	1.59346627522347e-09	2.28979196927633e-11	4.08587328031592e-09	244745721	1.22576124361728e-06	0	0.601854443884682	0.00254733658579552	0.389994051675596	0.0056041678539264
0	3.80980477142654e-09	1.30718624872154e-11	1.53903666868976e-09	4.45615268358999e-11	5.40647482943942e-09	184963406	1.62194114172731e-06	0	0.704674467488747	0.00241781621104316	0.284665464511067	0.00824225178914231
0	3.30364382437721e-10	1.8716618478584e-12	7.63280730353075e-10	6.89316690176875e-12	1.10240994154042e-09	907103576	3.30722928487681e-07	0	0.299674712635569	0.00169779115493378	0.692374679864121	0.00625281634537581
0	1.30599901116568e-09	6.29235164250992e-12	1.50328097169264e-09	3.73410450127172e-12	2.8193064390021e-09	354697165	8.45791583992117e-07	0	0.463234146206518	0.0022318792861471	0.533209498228483	0.00132447627885155
0	2.97302990179408e-09	1.42028065819985e-11	2.24116384100417e-09	3.09764329206075e-11	5.25937298230085e-09	190136734	1.57781064424878e-06	0	0.565282194626449	0.00270047525242926	0.42612757234489	0.00588975777623136
0	3.50777156354416e-09	1.82822996487438e-11	2.75669798420761e-09	1.02886992433508e-11	6.29304054664387e-09	158905698	1.88791039223979e-06	0	0.557404888391333	0.0029051615849661	0.438055017089916	0.00163493293378474
0	5.68694798207061e-10	2.47545764672937e-12	8.84281647026539e-10	8.89285930176786e-13	1.45634118881051e-09	686652282	4.36902254929983e-07	0	0.39049558068982	0.00169977864098677	0.607194010456295	0.000610630212898893
0	5.67268691444858e-09	2.11641249478146e-11	2.74663250873222e-09	1.77880336104547e-11	8.45827158173906e-09	118227464	2.5374782419707e-06	0	0.670667388677327	0.00250218082303089	0.324727396394086	0.00210303410555628
0	1.59712698171992e-08	7.26407124172489e-11	8.05547463927921e-09	3.32035241253673e-12	2.41027055213082e-08	41489118	7.23078559605739e-06	0	0.662633902367502	0.00301379910869468	0.334214540029861	0.000137758493941742
0	4.02135844641961e-09	2.05729865420227e-11	2.20695494449757e-09	1.25849708945404e-10	6.3747360864046e-09	156869239	1.91241900893147e-06	0	0.630827440056061	0.00322726874699938	0.346203343100641	0.019741948096299
0	1.1944784507275e-09	6.42342979282668e-12	2.74953522108538e-09	3.79183181629259e-12	3.954228933422e-09	252893805	1.18626798195631e-06	0	0.302076200149039	0.00162444560013571	0.695340423475664	0.000958930775161552
0	2.30433629076623e-09	1.09541268995198e-11	1.71346473405264e-09	6.3021379644613e-11	4.09177653136301e-09	244392623	1.22753222420169e-06	0	0.563162790808284	0.00267710780771081	0.418758141095715	0.0154019602882907
0	1.3010756002316e-09	4.31569436703657e-12	1.14058424691375e-09	5.41438094000705e-11	2.50011935091246e-09	399980905	7.50035521579484e-07	0	0.520405395749107	0.00172619533761917	0.456211919041976	0.0216564898712975
0	1.03896874420831e-08	4.03772463560274e-11	6.18376371714428e-09	4.09927800618241e-10	1.70237562062016e-08	58741443	5.10711385348639e-06	0	0.610305229717646	0.00237181770385776	0.36324320216073	0.0240797504177667
0	9.2190764203093e-09	5.38803120582377e-11	4.07109082344582e-09	7.63423292212204e-11	1.34203898850346e-08	74513483	4.02610889294053e-06	0	0.686945498549914	0.0040148097424741	0.303351158820326	0.00568853288728606
0	3.55344748898984e-09	1.45838212084935e-11	2.79920122609666e-09	5.34320131290567e-11	6.42066454942406e-09	155747118	1.92619752725776e-06	0	0.553439205807535	0.00227138812442735	0.435967524007738	0.00832188206030008
0	1.09568753747621e-09	4.98653165374653e-12	2.28637506512002e-09	1.07405355990737e-11	3.39778966984905e-09	294308976	1.01933640006546e-06	0	0.322470677687618	0.00146758102715877	0.6729007052463	0.00316103603892315
0	7.28604330001119e-09	2.17345736959766e-11	2.22583162197845e-09	1.99722192862619e-12	9.53560671761424e-09	104870097	2.86067794652567e-06	0	0.764088066525684	0.00227930684849118	0.233423177768739	0.000209448857086032
0	1.42814993109832e-09	6.36547435333606e-12	1.20162130612339e-09	2.61538808535948e-11	2.66229059242864e-09	375616397	7.98686869196708e-07	0	0.536436531443965	0.00239097654156876	0.451348665521606	0.00982382649286089
0	3.83042938569021e-09	2.21675090512759e-11	3.38723540096079e-09	2.53065487166502e-11	7.26513884441892e-09	137643619	2.17953928594028e-06	0	0.527234161344727	0.00305121616062507	0.466231337555629	0.00348328493901953
0	1.09778258840828e-09	4.53088090337194e-12	1.14873493393167e-09	1.21289413998633e-11	2.26317734464319e-09	441856668	6.78952964960899e-07	0	0.485062556412853	0.00200199993787331	0.507576190019163	0.00535925363011071
0	4.17028045803807e-09	1.39447423017497e-11	1.9506786948607e-09	1.99710203068391e-11	6.15487491550736e-09	162472839	1.84646079470774e-06	0	0.677557304622218	0.00226564186814188	0.316932305146595	0.00324474836304498
0	1.02296574524968e-10	3.45934095705527e-13	3.09411546482466e-10	2.37135012682716e-11	4.35767556371411e-10	2294801404	1.30730252179134e-07	0	0.234750322802322	0.000793850048374603	0.710038051154846	0.0544177759944575
0	1.09132507594461e-09	4.61229139363325e-12	1.28842123914209e-09	5.35985790113914e-11	2.43795718549172e-09	410179476	7.31386886831942e-07	0	0.447639147413695	0.00189186726538144	0.528483948286493	0.0219850370344305
0	1.56030837498737e-09	4.01914202755885e-12	8.00699234323164e-10	8.64572015567094e-11	2.4514839528948e-09	407916192	7.35444904864657e-07	0	0.636475051425443	0.00163947311293346	0.326618182989805	0.035267292471818
0	2.09190378740658e-08	9.38131010910367e-11	8.87056180405207e-09	5.10219388110205e-11	2.99344347180199e-08	33406343	8.98029022744495e-06	0	0.698828558852757	0.00313395265268073	0.296333032095381	0.00170445639918186
0	3.35248514145325e-09	1.88096706983392e-11	2.63586985391413e-09	2.05834714750411e-11	6.02774813754075e-09	165899433	1.80832283613874e-06	0	0.556175385061961	0.00312051370912344	0.437289314976177	0.00341478625273798
0	4.87740808756384e-11	1.964807135388e-13	3.57728391156514e-10	1.43385435061879e-11	4.21037496251879e-10	2375085376	1.26311254011746e-07	0	0.115842606204508	0.000466658469347487	0.84963547033471	0.0340552649914346
0	9.40120067517547e-09	4.09353028498796e-11	6.02654029796497e-09	1.17226340456698e-11	1.5480398910036e-08	64597819	4.64410893863398e-06	0	0.607297055444782	0.00264433126612397	0.389301356701987	0.000757256587107065
0	3.6645229841752e-11	1.70058104945582e-13	2.15372930822387e-10	2.77282117004856e-12	2.54961039939133e-10	3922167874	7.64883129056315e-08	0	0.143728743224848	0.000666996435950291	0.844728790225374	0.010875470113828
0	2.32149347545443e-09	7.22720080310397e-12	1.18265481164089e-09	1.78258954540323e-11	3.52920138335246e-09	283350223	1.05875985867421e-06	0	0.657795694630834	0.00204782896130419	0.335105504950659	0.00505097145720233
0	1.96404657508808e-10	7.74676733061978e-13	3.92277514353351e-10	2.02678014058281e-11	6.09724650001049e-10	1640084586	1.82917365365576e-07	0	0.322120251343734	0.00127053536881057	0.643368304615331	0.0332409086721248
0	7.25916784338832e-09	3.20375481357652e-11	2.96127672760631e-09	1.74629075271405e-11	1.02699450266575e-08	97371505	3.080978769332e-06	0	0.706836095475274	0.00311954426753072	0.288343970675575	0.00170038958162018
0	2.09614527517478e-09	8.69045658142943e-12	2.73978549764977e-09	5.48826095948542e-11	4.89950383900084e-09	204102300	1.4698500686583e-06	0	0.427828070770989	0.00177374217206485	0.559196520235506	0.0112016668214401
0	5.76531050978304e-10	2.64590871802448e-12	8.58364792059292e-10	3.31992559813296e-11	1.47074100773695e-09	679929365	4.41222197777869e-07	0	0.392000391602204	0.00179903103544775	0.583627428312528	0.0225731490498206
0	7.43789393580108e-10	2.18064138050866e-12	5.96058654038287e-10	4.80363744006632e-11	1.39006506339957e-09	719390787	4.17019434872934e-07	0	0.535075237241834	0.00156873331898267	0.428799104252398	0.0345569251867856
0	4.80440966829797e-08	1.28514823750465e-10	5.27175537042264e-09	3.47524816052399e-10	5.37918916932052e-08	18590162	1.61374377434242e-05	0	0.893147557572296	0.00238911143864268	0.0980027882359926	0.0064605427530688
0	6.28465642227656e-11	3.02375027039909e-13	4.34669980121606e-10	3.39014992638456e-11	5.31720418635257e-10	1880687604	1.59516121089887e-07	0	0.118194754273442	0.000568672965044302	0.817478443346701	0.0637581294148136
0	1.44468384093806e-08	6.85718945585566e-11	5.47873942093791e-09	9.22967358776594e-11	2.00864464607547e-08	49784814	6.02591584686341e-06	0	0.719233162401677	0.00341383901291519	0.272758022761387	0.00459497582402097
0	3.32598316282923e-09	1.1298661010685e-11	2.41757533505458e-09	1.02093332077347e-10	5.85695049097184e-09	170737315	1.75708361216387e-06	0	0.567869434436239	0.00192910304229159	0.412770321139155	0.0174311413823146
0	1.08405052596835e-08	4.57540556121548e-11	3.53910879679722e-09	8.97850267999626e-11	1.45151531388929e-08	68893520	4.35453650493578e-06	0	0.746840571088207	0.0031521579672183	0.243821664362211	0.00618560658236438
0	5.87738116989961e-10	2.06731653629824e-12	6.22370798243187e-10	3.33341599436821e-11	1.24551039171313e-09	802883707	3.73653040175448e-07	0	0.471885357922675	0.00165981476353222	0.499691373419335	0.0267634538944576
0	2.01377016828494e-09	1.08985498088226e-11	2.02599983551807e-09	1.7043154451104e-12	4.05237286905694e-09	246769000	1.215711129543e-06	0	0.496936050396957	0.00268942423636326	0.499953953148825	0.000420572217853938
0	1.27214378208498e-08	5.39598450573674e-11	3.26389278416654e-09	1.55765708371178e-10	1.61950561584449e-08	61747239	4.85850510145713e-06	0	0.785513659007365	0.00333187143838524	0.201536367162555	0.0096181023916953
0	9.15319552474379e-11	3.12474943065347e-13	2.59302166688058e-10	5.4550134476691e-13	3.51692098223328e-10	2843396269	1.05507630965285e-07	0	0.260261620064361	0.00088849008733464	0.737298813359743	0.00155107648856106
0	5.8389578539614e-10	2.28623814527183e-12	9.68957383420422e-10	2.34370871974138e-11	1.57857649415925e-09	633482130	4.73572838832759e-07	0	0.369887545872222	0.00144829101011635	0.613817187197185	0.0148469759204773
0	2.77556892690672e-09	1.16198838702342e-11	2.13032452689764e-09	4.81953678510397e-12	4.9223328744597e-09	203155704	1.47669878025614e-06	0	0.563872659101987	0.00236064568703303	0.432787578822872	0.000979116388107536
0	2.34352073310147e-08	9.99965175559619e-11	5.47238029340046e-09	4.37951132830763e-10	2.94455352748019e-08	33961006	8.83362168158097e-06	0	0.795883216667807	0.00339598233221912	0.185847539952295	0.0148732610476788
0	3.3432526874391e-08	1.57486776295966e-10	8.34449769000629e-09	1.74475017448738e-11	4.19519588424382e-08	23836789	1.25855087033111e-05	0	0.796924095963096	0.00375397909040315	0.198906032525115	0.000415892421386152
0	1.21289779508875e-08	2.99520099035621e-11	2.07424375673525e-09	3.82808276836295e-11	1.427145454521e-08	70069943	4.28142723918334e-06	0	0.849876788134287	0.00209873561301536	0.145342140856374	0.00268233539632287
0	2.2601332817289e-09	6.51266811560603e-12	1.31260813901643e-09	2.28148091943352e-10	3.80740218080429e-09	262646275	1.14222000080488e-06	0	0.59361558732192	0.00171052802050722	0.344751638173184	0.0599222464843883
0	3.13012059768559e-09	1.21781738311071e-11	1.85378837765013e-09	2.77149125880923e-11	5.02380206175491e-09	199052428	1.50713948110504e-06	0	0.623058106033775	0.00242409507409077	0.369001078239647	0.00551672065248744
0	2.58115082577212e-08	1.2033868082644e-10	6.19048515839353e-09	3.30544499553839e-10	3.2452876596495e-08	30813909	9.73581575436366e-06	0	0.795353477556097	0.00370810521121684	0.190753048962757	0.0101853682699283
0	6.95190847004719e-09	2.93420601597786e-11	2.83025626073568e-09	1.85984561379936e-10	9.99749135232259e-09	100025093	2.9992429306791e-06	0	0.695365289656604	0.00293494228959368	0.283096645047676	0.0186031230061258
0	7.06660845673493e-10	3.64454036825043e-12	9.43126322999631e-10	3.98351028802779e-11	1.69326681192165e-09	590574381	5.0797993145224e-07	0	0.417335791794985	0.00215237217347591	0.556986244789914	0.0235255912416247
0	6.64121389264185e-09	1.52332511031672e-11	2.61101011696373e-09	4.51825258709878e-10	9.71928251941862e-09	102888253	2.9157805104818e-06	0	0.683302896008327	0.0015673225953389	0.26864226981231	0.0464875115840243
0	1.00119160885563e-10	5.35929210068533e-13	4.10923831101291e-10	8.3701034289706e-12	5.19949024625894e-10	1923265460	1.55984680172416e-07	0	0.192555724010829	0.00103073413870549	0.79031561102928	0.0160979308211857
0	1.41867339159892e-08	7.9722749894084e-11	5.73491344515676e-09	1.33175762298289e-11	2.00146876872698e-08	49963308	6.00438833464612e-06	0	0.708816152300618	0.00398321228588498	0.286535245254134	0.000665390159362788
0	6.99747517906783e-09	4.01630375673692e-11	3.47163574868707e-09	2.27551997418097e-13	1.05095015173197e-08	95151992	3.152845492016e-06	0	0.665823699395825	0.0038215930128732	0.330333055565557	2.16520257448073e-05
0	1.83039490937248e-09	7.37438548382887e-12	1.12170688763687e-09	6.25083310428176e-11	3.021984513536e-09	330908380	9.06594961769258e-07	0	0.605693014366493	0.00244024595453672	0.371182209112108	0.0206845305668615
0	2.20490520396549e-08	8.07678495113735e-11	8.03560989915899e-09	3.13523920476851e-10	3.04789537088021e-08	32809525	9.14364445281368e-06	0	0.723418928691351	0.00264995479447998	0.263644545542203	0.0102865709719657
0	6.17704558357810e-09	1.99793122269483e-11	2.09368414349967e-09	1.90396756301049e-12	8.29261300686772e-09	120589252	2.48778082423406e-06	0	0.744885306773924	0.00240929031782889	0.252475804883905	0.000229598024342108
0	2.26275557585174e-10	9.64380904162074e-13	5.25097853645037e-10	1.11411845706866e-12	7.53451910591442e-10	1327224719	2.26035533068547e-07	0	0.300318513238029	0.00127995017413262	0.696922851032188	0.00147868555565027
0	2.69697087766041e-10	1.35977217542493e-12	1.37424590293808e-09	1.98552799898001e-11	1.66515804286934e-09	600543597	4.99547281429535e-07	0	0.161964859084071	0.00081660247280902	0.825294577186213	0.0119239612569064
0	5.8187898946801e-09	2.80819507871381e-11	2.86719688942224e-09	4.51984315690296e-11	8.75926716645851e-09	114164802	2.62777671233838e-06	0	0.664300995060608	0.0032059703458608	0.327332964611638	0.00516006998189369
0	1.13200408256855e-08	4.03281257574396e-11	3.74801951094199e-09	2.91719678089786e-11	1.51375604301939e-08	66060843	4.54125785509518e-06	0	0.747811437509187	0.00266410997620196	0.247597327734928	0.00192712477968321
0	4.61743020293037e-10	1.99366548386318e-12	9.05517243763197e-10	5.36254832838644e-12	1.37461647786848e-09	727475639	4.12384877246375e-07	0	0.33590679853411	0.00145034307093031	0.658741735125506	0.00390112326945313
0	1.77361159471934e-09	6.36175637647451e-12	1.72064798857407e-09	4.92213293769148e-11	3.5498426690468e-09	281702626	1.06495223295422e-06	0	0.499631042858467	0.00179212347407576	0.484711055951136	0.013865777716321
0	2.12823236055387e-09	8.07229747073954e-12	1.95023408340672e-09	7.68561433552378e-11	4.16339488478657e-09	240188603	1.2490176791724e-06	0	0.511177156971256	0.00193887385033701	0.468423999494513	0.0184599696838936
0	8.79997279327485e-09	3.40561721851952e-11	5.8960404421546e-09	2.03041229533855e-10	1.49331106371485e-08	66965284	4.47992318985957e-06	0	0.589292680346418	0.00228058125414775	0.39483002472956	0.0135967136698738
0	2.12786470629455e-08	9.59067054358863e-11	5.94244460192554e-09	1.79543424780666e-11	2.7334952712785e-08	36583198	8.20045230476296e-06	0	0.778440968474518	0.00350857403865305	0.217393630212726	0.000656827274102767
0	6.46183638978728e-10	1.48504151157618e-12	4.31262786301947e-10	5.58103460633492e-12	1.08451250139859e-09	922073281	3.25353691543739e-07	0	0.595828667853446	0.0013693170983839	0.397655892159648	0.00514612288852145
0	4.42101365331793e-09	2.58285399970945e-11	3.25148820354848e-09	4.55883058275837e-11	7.74391870269109e-09	129133587	2.32317292081508e-06	0	0.570901351505871	0.0033353320184158	0.419876335016089	0.00588698145962475
0	2.56375537387117e-09	9.63612403963031e-12	1.35868216851106e-09	4.05217836378947e-11	3.97259545005975e-09	251724600	1.19177793489467e-06	0	0.645360295580213	0.00242564946790274	0.342013725180756	0.0102003297711286
0	1.29962511685173e-10	4.98902578896931e-13	3.69611242406939e-10	2.47015291452848e-11	5.24774185816294e-10	1905581538	1.5743225489917e-07	0	0.247654162872007	0.000950699543501517	0.70432435969007	0.0470707778944219
0	1.97912433920808e-08	1.14026662717944e-10	1.01411036499568e-08	2.06327732863815e-10	3.02527014376193e-08	33054899	9.07576939179755e-06	0	0.654197557626055	0.00376913985526435	0.335213160083161	0.0068201424355197
0	7.20327745253959e-10	4.0840910777358e-12	1.25498744209904e-09	7.41800627483198e-12	1.98681728470557e-09	503317546	5.96045003575796e-07	0	0.36255359302489	0.00205559469870478	0.631657199562275	0.00373361271413102
0	1.06186973802828e-07	4.85655722996967e-10	2.1777092680633e-08	7.59861978651505e-10	1.2920958418511e-07	7739364	3.87621264791305e-05	0	0.821819638787023	0.00375866640280492	0.168540846392899	0.00588084841727299
0	1.99646130491672e-08	9.70513543188033e-11	8.19970184733042e-09	1.25730188693334e-10	2.83870964395098e-08	35227273	8.51609279850507e-06	0	0.703298877069373	0.00341885456744795	0.288853136663808	0.004429131699371
0	4.02725377676031e-08	1.7024839230703e-10	9.39443659863967e-09	2.13433836008516e-10	5.00506565945583e-08	19979758	1.50150846296437e-05	0	0.804635553412134	0.00340152165607234	0.187698568567052	0.00426435636474191
0	1.4269711037461e-10	4.97218913137819e-13	3.32357270997795e-10	2.19628187972512e-12	4.77747882165268e-10	2093154229	1.43324342283258e-07	0	0.298687060061622	0.00104075587082522	0.6956750273627	0.00459715670485245
0	1.43179245759022e-09	4.54738025623253e-12	8.97905592136504e-10	1.51181013574501e-11	2.34936353134041e-09	425647196	7.04808798435153e-07	0	0.609438445132127	0.0019355796561795	0.382190997756832	0.00643497745486185
0	4.09489267243414e-09	1.60055398834373e-11	2.81545169262136e-09	1.0849791159838e-10	7.03484781653731e-09	142149486	2.11045213061034e-06	0	0.582086887907935	0.00227517926483241	0.400215010480096	0.0154229223471368
0	1.0302262058338e-09	5.49126556505306e-12	1.50209047576147e-09	6.47454749898737e-11	2.6025534221502e-09	384238030	7.80765717300902e-07	0	0.395852087824827	0.00210995306314068	0.577160285347941	0.0248776737640919
0	5.26584153583692e-10	2.67558052905792e-12	8.81730750942633e-10	3.56993314429704e-12	1.41456041819968e-09	706933396	4.24368053031365e-07	0	0.372259923866581	0.00189145722913918	0.623324913943809	0.00252370496047141
0	6.69835721340177e-09	2.17583741669552e-11	3.85243568592109e-09	1.51338486238643e-10	1.07238897597285e-08	93249746	3.21716177564824e-06	0	0.624620111123875	0.00202896287209747	0.359238650549	0.0141122754550281
0	1.66698371158934e-08	7.40757747213072e-11	4.73859820071491e-09	1.41672654454915e-10	2.16241837457845e-08	46244520	6.48723416407648e-06	0	0.770888617663686	0.0034255986534404	0.219134199765513	0.0065515839173598
0	1.20828603623511e-08	5.25841813676493e-11	9.75495786911922e-09	3.85996803159392e-10	2.22763992159974e-08	44890558	6.68289749983231e-06	0	0.542406348763675	0.00236053326472471	0.43790550593625	0.0173276120353506
0	8.10692599791823e-09	3.583263652076e-11	4.43813008533295e-09	4.26385401667845e-12	1.25851525737886e-08	79458711	3.77553867714209e-06	0	0.644165889160749	0.00284721510610761	0.35264809538951	0.000338800343633408
0	2.87119253933378e-08	1.1736478534993e-10	5.92497865300814e-09	1.08054163092073e-10	3.4862322994788e-08	28684262	1.04586423964603e-05	0	0.823580384979806	0.00336652222995801	0.169953638886713	0.00309945390352295
0	7.61564436581843e-10	4.86907948263057e-12	1.43303080910407e-09	9.6922167236786e-12	2.20915654189223e-09	452661448	6.62746739377162e-07	0	0.344730860914697	0.0022040445709927	0.648677801653942	0.00438729286036781
0	1.15890829024871e-08	6.61203512197689e-11	8.810255671277e-09	5.29315448503242e-11	2.05183904698341e-08	48736766	6.15549824323214e-06	0	0.5648144243831	0.00322249210126779	0.42938337118741	0.00257971232822299
0	2.93109050196616e-08	1.00173443176982e-10	5.18083629377316e-09	2.75050391738305e-10	3.486696514835e-08	28680443	1.04600350017137e-05	0	0.84064973521358	0.00287301870841839	0.148588679047059	0.00788856703094276
0	4.54573563263509e-09	1.44356209574474e-11	2.59928945362227e-09	5.92003111245104e-11	7.21866101833932e-09	138529846	2.1655959685507e-06	0	0.629720057651475	0.00199976434975587	0.360079168008951	0.00820100998981799
0	2.05006165661789e-09	9.15633280886026e-12	1.81999460445498e-09	1.94051284065614e-11	3.89861772228829e-09	256501168	1.1695846457993e-06	0	0.525843209735015	0.00234861006159023	0.466830742098698	0.00497743810469614
0	1.45971787485554e-09	5.30862677848291e-12	1.00792148452662e-09	3.52531343724806e-11	2.50820112053313e-09	398692111	7.52460046493653e-07	0	0.581978001247871	0.00211650761776015	0.401850344565824	0.0140551465685445
0	1.148420380201e-09	5.08668469153057e-12	1.1810671201187e-09	7.83713261125968e-11	2.41294551112383e-09	414431240	7.23883394782021e-07	0	0.475941282099704	0.00210808104372048	0.489471111002676	0.0324795258538993
0	2.34187478956792e-08	9.23916579873808e-11	8.60037726450775e-09	4.47312209583479e-10	3.25588290277578e-08	30713635	9.76760117266107e-06	0	0.719274881652338	0.00283768368661579	0.264148850598268	0.0137385840627784
0	2.78005328067632e-10	1.09629925855934e-12	5.91457044335151e-10	1.41461192030692e-12	8.71973283581649e-10	1146824127	2.6159194876918e-07	0	0.318823217754698	0.0012572624404916	0.678297208723791	0.00162231108101887
0	2.94795710985685e-10	1.62826634600438e-12	7.64477323794011e-10	1.89276615986629e-12	1.06279406728557e-09	940916054	3.18838171975422e-07	0	0.277378017115403	0.00153206194513586	0.719308986873183	0.00178093406627731
0	4.70236125507715e-09	2.05184224454234e-11	2.57355623919575e-09	9.24873017611960e-11	7.38892321847953e-09	135337717	2.2166745347052e-06	0	0.636406837104039	0.00277691645165662	0.348299226165911	0.0125170202783929
0	2.0720763353176e-09	7.78590288615616e-12	1.22612928732045e-09	2.01254342698633e-11	3.32611695979407e-09	300650883	9.97834588734037e-07	0	0.622971579281411	0.00234083857551365	0.368636852564669	0.00605072957840585
0	2.34583665941174e-09	8.06583629762249e-12	1.36755851839446e-09	3.57195662789602e-11	3.75718058038278e-09	266157023	1.12715353495219e-06	0	0.624360902869552	0.00214677898095618	0.363985304708226	0.00950701344126534
0	6.64130060121397e-09	2.97649111803735e-11	4.8445980607189e-09	1.79486978726237e-10	1.16951505518395e-08	85505526	3.50853902197912e-06	0	0.567867901467022	0.00254506438787929	0.41423990561258	0.0153471285325186
0	1.72692163615234e-10	6.12211177960993e-13	7.6878206547273e-10	5.52043874931555e-12	9.47606879015241e-10	1055289933	2.8428202447639e-07	0	0.182240301795505	0.000646060293058664	0.811287974472762	0.00582566343867451
0	4.19811665840664e-09	2.32415640899351e-11	2.45870154322827e-09	2.00499530979784e-10	6.88055929670463e-09	145337022	2.06416568448997e-06	0	0.610141774436459	0.00337785971862293	0.357340361038068	0.0291400048068493
0	5.12881193880892e-09	2.51104832277271e-11	2.60662783858062e-09	5.86960977760139e-12	7.76641987039487e-09	128759456	2.32992323934145e-06	0	0.660383036765711	0.00323321216812482	0.335627983302439	0.000755767763725471
0	3.86259357116121e-10	1.54368332986426e-12	7.76537787231056e-10	9.80678987045424e-12	1.1741476175475e-09	851681667	3.52244239665289e-07	0	0.328970013091643	0.0013147267914137	0.661362996973968	0.00835226314297532
0	2.0233043498295e-09	1.30783398350753e-11	2.34438844128662e-09	2.99115600150353e-11	4.41068269096623e-09	226722272	1.32320393986252e-06	0	0.458728158789011	0.00296515091912229	0.531525073451395	0.00678161684047207
0	1.78944730652835e-09	1.15770239636371e-11	2.05582156999104e-09	3.0570091753242e-11	3.88741599223627e-09	257240286	1.16622410428757e-06	0	0.460317936156598	0.0029780769505394	0.528840127760139	0.00786385913272336
0	4.62915244380086e-09	1.58463207018294e-11	1.92884135232704e-09	4.8960379711006e-11	6.62280049654073e-09	150993526	1.98683819674361e-06	0	0.698972050602882	0.0023926918393671	0.291242557183253	0.00739270037449858
0	1.6515061278818e-08	5.51329071466619e-11	4.27058376632544e-09	5.48118919072596e-11	2.08955898441974e-08	47856988	6.26865735708915e-06	0	0.79036109542532	0.00263849489570508	0.204377277605847	0.00262313207312884
0	5.29609600066232e-09	1.83662526540856e-11	2.86420624941978e-09	4.58079728100829e-11	8.22447647554626e-09	121588286	2.46733989217596e-06	0	0.643943236558477	0.0022331211851227	0.348253929345641	0.0055697129107589
0	8.67845795516261e-08	4.78017261086142e-10	2.62389741800982e-08	3.60291826779916e-10	1.1386186281959e-07	8782572	3.41579773937006e-05	0	0.76219181210071	0.00419822097802441	0.230445678037719	0.00316428888354641
0	1.81783206058092e-09	7.25606510685991e-12	1.33705107373609e-09	1.06655430716356e-10	3.26879463014022e-09	305923165	9.8063792730585e-07	0	0.556116937974453	0.00221979840518419	0.40903489665814	0.0326283669622221
0	7.9945971541499e-09	3.48125284181411e-11	4.63602763039726e-09	7.02870626018053e-12	1.26724660192255e-08	78911239	3.80173259295624e-06	0	0.630863570044003	0.00274709976458621	0.365834686268948	0.00055464392246286
0	3.26683212533755e-10	1.95808252250286e-12	8.4586931132545e-10	2.51452965032551e-11	1.19965590288496e-09	833572358	3.5989671620662e-07	0	0.272314095857103	0.00163220346583884	0.705093276573126	0.0209604241039327
0	1.96281829093703e-09	9.64403502114808e-12	1.78906523548131e-09	3.70487976242532e-11	3.79857635906375e-09	263256522	1.13957225511552e-06	0	0.516724716156771	0.00253885511558469	0.470983091128981	0.00975333759866414
0	2.11573947983916e-09	9.97663638199239e-12	3.44244145972775e-09	2.23515588679554e-14	5.56817992750777e-09	179591898	1.67045259236165e-06	0	0.379969668254979	0.00179172306065508	0.618234594525492	4.01415887398589e-06
0	1.94994371422881e-09	9.25226754730136e-12	1.5777210588214e-09	2.25098579837625e-11	3.55942689858127e-09	280944104	1.06782749687007e-06	0	0.547825189219654	0.00259937001402927	0.443251428888805	0.00632401187751168
0	1.61499395826901e-09	5.99921512164989e-12	9.62864053601053e-10	8.58182677837677e-11	2.66967549477548e-09	374577360	8.00902328346176e-07	0	0.604940173976025	0.00224717016483475	0.360667075637232	0.0321455802219082
0	4.21892596861753e-09	1.83133521136707e-11	4.21289122003812e-09	5.0966396891268e-11	8.50109693766059e-09	117631878	2.55032583140746e-06	0	0.496280185904872	0.00215423400626582	0.495570307094682	0.00599527299418061
0	2.52240340930607e-09	9.98381497653663e-12	1.58374912322243e-09	3.83641003065341e-11	4.15450044781158e-09	240702826	1.24634935017021e-06	0	0.607149629899492	0.00240313248294285	0.38121289024212	0.00923434737544505
0	4.58608734241494e-09	1.97732078777391e-11	2.29222889341215e-09	2.76545732446062e-12	6.90085490102929e-09	144909582	2.07025433529573e-06	0	0.664568000369187	0.0028653272907955	0.332165931074751	0.000400741265266735
0	1.423484345165e-09	6.27919992355632e-12	1.4418122745602e-09	1.07902653350261e-10	2.97947847299901e-09	335629208	8.93843139948558e-07	0	0.477762923298512	0.00210748289690979	0.483914311724808	0.0362152820797697
0	1.39936704758163e-09	5.48781804697321e-12	1.19091993594838e-09	3.67014257541937e-11	2.63247622733118e-09	379870477	7.89742563234164e-07	0	0.531578227773899	0.00208466005884384	0.452395324061766	0.013941788105491
0	9.0529917895961e-09	3.61085838446199e-11	3.15956195561738e-09	1.36609938013108e-10	1.23852722670712e-08	80741059	3.71557479927898e-06	0	0.730948145053326	0.0029154453019674	0.255106378566882	0.0110300310778241
0	1.89417802913978e-08	7.53582083182081e-11	5.15037237509678e-09	1.59762850519745e-10	2.43272737253326e-08	41106127	7.29815559152858e-06	0	0.778623223681382	0.00309768407134483	0.211711860245712	0.00656723200156129
0	1.55795604659037e-08	5.85342295311631e-11	6.62105157167244e-09	1.17025262731364e-10	2.23761715298386e-08	44690397	6.71282901032466e-06	0	0.696256749959586	0.00261591798458944	0.295897426547846	0.00522990550797801
0	3.73255618829161e-09	1.61659679913246e-11	2.60391584741929e-09	7.08015037017468e-11	6.42343950740397e-09	155679835	1.92703002643846e-06	0	0.581083729984424	0.00251671522284766	0.405377188407844	0.0110223663848842
0	5.20199998170562e-09	2.27654061087069e-11	2.71806892156448e-09	3.98153362859542e-11	7.98264964566476e-09	125271689	2.39479203323345e-06	0	0.651663321404909	0.00285186086314967	0.340497083326288	0.00498773440565279
0	2.89673907694125e-09	9.01212015812167e-12	1.62101348379455e-09	5.51699771029188e-11	4.58193465799684e-09	218248420	1.37457944282549e-06	0	0.632208726915295	0.00196688098604655	0.353783631760309	0.0120407603383498
0	1.62347389609289e-08	4.17563164712997e-11	3.89364869887236e-09	3.97631393807653e-11	2.02099071156533e-08	49480683	6.06295379823596e-06	0	0.803305966129577	0.00206613104317327	0.192660395547122	0.00196750728012833
0	5.49256020114481e-09	1.76522596814112e-11	2.4493768580917e-09	1.2552467055968e-11	7.97214178597389e-09	125436806	2.39163969506517e-06	0	0.688969206594942	0.00221424306733586	0.307242008966914	0.00157454137080861
0	7.83632958076523e-09	2.24327658980289e-11	2.03588181616601e-09	7.65210340651726e-11	9.97116519689445e-09	100289182	2.99134510595156e-06	0	0.785899082607305	0.00224976373924842	0.204176921750338	0.00767423190310851
0	2.61714300205756e-09	1.16580070385912e-11	1.75366620102088e-09	5.836178709005e-11	4.44082899720708e-09	225183181	1.33224782783437e-06	0	0.589336586412926	0.00262518710941654	0.394896133610142	0.0131420928675152
0	2.7941878104803e-10	1.16754869757217e-12	5.05676301337096e-10	9.3540569279962e-12	7.95616688010694e-10	1256886658	2.38684978670634e-07	0	0.351197737878864	0.00146747638048095	0.635577796390187	0.0117569893504678
0	1.40039605443083e-08	4.95949774151901e-11	3.43438598227082e-09	7.07055776843458e-11	1.75586470816787e-08	56951996	5.26758029828489e-06	0	0.797553506210656	0.00282453295999891	0.19559513704529	0.00402682378405581
0	2.25108671162062e-09	8.4820450924687e-12	1.37421324918562e-09	8.38544750932324e-11	3.71763648099195e-09	268988107	1.11529034585445e-06	0	0.605515553532546	0.00228156925397007	0.369647020684215	0.0225558565292694
0	8.50393949885488e-10	5.67804256008354e-12	1.52591233384992e-09	2.31786528502784e-11	2.40516297914577e-09	415772240	7.21548630955304e-07	0	0.353570197636885	0.00236077247542708	0.634431989466207	0.00963704042148141
0	4.66821794713533e-11	2.38017698787239e-13	2.98731533684089e-10	2.60063845722154e-12	3.48252369311452e-10	2871480823	1.04475690099193e-07	0	0.134046983122186	0.000683463257573342	0.857801870163088	0.00746768345715322
0	8.63769390931769e-08	4.14905818365923e-10	2.04862688692187e-08	5.23613884149003e-10	1.07801727664911e-07	9276289	3.2339997082298e-05	0	0.801257465572999	0.003848786353922	0.190036554264677	0.00485719380840164
0	1.31267616776853e-11	5.94124497820451e-14	1.09210322363488e-10	2.53406587237577e-12	1.24930562363331e-10	8004446479	3.74791524482276e-08	0	0.105072461288609	0.000475563774453028	0.874168180287827	0.020283794649111
0	4.13074292722336e-09	1.48147402170849e-11	1.99468002116147e-09	3.96002551148037e-11	6.17983794371671e-09	161816541	1.85394968654773e-06	0	0.668422532248317	0.00239727001775955	0.322772221428482	0.00640797630544128
0	2.77830059196473e-08	1.11425410830013e-10	5.17319193048729e-09	7.39989295962774e-11	3.31416221905609e-08	30173538	9.94243740115586e-06	0	0.838311587764108	0.0033620988794492	0.156093503834604	0.00223280952183907
0	1.61921080773175e-09	8.10120085800314e-12	1.5806509126622e-09	5.5263931343217e-11	3.26322685259517e-09	306445137	9.78967565234967e-07	0	0.496199277854075	0.00248257360702963	0.484382785525666	0.0169353630132293
0	4.78236975721717e-09	1.77041353590281e-11	1.65339281533551e-09	4.31427174456868e-11	6.49660942535739e-09	153926446	1.94898095273732e-06	0	0.736133180263346	0.00272513463560328	0.254500879933159	0.00664080516789162
0	4.49683570569012e-08	2.43074564696328e-10	1.05430909179524e-08	1.17948391292163e-11	5.57663173786792e-08	17931971	1.67297557256418e-05	0	0.806371285942107	0.00435880610594633	0.189058403235773	0.000211504716173454
0	3.90438844965394e-08	2.29309679374039e-10	9.98082386920603e-09	2.98633501373231e-11	4.92838813952568e-08	20290610	1.47850554844675e-05	0	0.792224219992078	0.00465283319580645	0.202517001231291	0.000605945580824266
0	4.56131556121377e-09	2.58445992817081e-11	4.60144609598731e-09	1.80065704743498e-11	9.20661282695714e-09	108617579	2.76198003756889e-06	0	0.495439055268855	0.00280717781528019	0.499797936817131	0.00195583009873362
0	8.17993343271641e-09	4.95707927565986e-11	3.74575998431494e-09	3.13088720627212e-11	1.20065730818507e-08	83287712	3.60196546134173e-06	0	0.681287939277306	0.00412863790680879	0.311975778498953	0.00260764431693238
0	7.89264861728095e-09	4.47336177419968e-11	7.31750894753328e-09	2.85157166971453e-10	1.55400483495277e-08	64349864	4.66200367676972e-06	0	0.507890866216053	0.00287860222412734	0.470880706607047	0.0183498249527724
0	3.210450215429e-09	2.16946742425002e-11	4.00994311522296e-09	6.01521244626904e-11	7.30224012935714e-09	136944278	2.19066965778669e-06	0	0.439652785796792	0.00297096149375878	0.549138763473665	0.00823748923578413
0	1.0939450977359e-09	4.2528461893029e-12	1.70511643253365e-09	9.97786617974393e-12	2.8132922426386e-09	355455429	8.43987328358331e-07	0	0.388848723625629	0.00151169726516366	0.606092892409362	0.00354668669984517
0	1.90983491615191e-08	9.0652344337337e-11	8.62317011817943e-09	8.92444397503498e-11	2.79014160637862e-08	35840475	8.37038990597616e-06	0	0.684493902311547	0.00324902306499764	0.309058511527363	0.00319856309609253
0	4.91871302163969e-09	3.19977723522547e-11	3.16842381940036e-09	6.6420891129259e-11	8.18555550452156e-09	122166419	2.45566362677696e-06	0	0.600901553831341	0.00390905325051912	0.387074990530597	0.00811440238754342
0	4.32648871118123e-09	2.2533616754898e-11	4.11614455375109e-09	9.5220962431074e-11	8.56038784411829e-09	116817137	2.56811305621163e-06	0	0.505408024725643	0.00263231259672195	0.480836222459152	0.0111234402184825
0	1.16006497503131e-07	5.6755569584939e-10	2.49180463685415e-08	5.45754289824862e-11	1.41546674996504e-07	7064807	4.2463103943402e-05	0	0.819563564499101	0.00400967169213553	0.176041198913058	0.000385564895705492
0	3.90806201604894e-08	1.20171499763589e-10	7.08946050898494e-09	2.07537161671915e-10	4.64977893309099e-08	21506399	1.39492398248953e-05	0	0.840483401960579	0.00258445619658103	0.15246876488109	0.00446337696175058
0	2.61776514537735e-09	1.42049675832327e-11	1.81823372974587e-09	5.40933062894302e-11	4.50429714899588e-09	222010220	1.35128823697261e-06	0	0.581170615255903	0.00315364797511179	0.403666469951078	0.0120092668179072
0	9.99796661702796e-11	2.81814670253926e-13	1.96594326352119e-10	2.43622080580135e-11	3.21218015250666e-10	3113150423	9.63654115393453e-08	0	0.311251740012961	0.000877331459862264	0.612027710210165	0.0758432183170118
0	1.44762716453954e-09	6.92155190588982e-12	1.66933787500201e-09	2.26408491416097e-11	3.14652744058905e-09	317810672	9.43957806587292e-07	0	0.460071361802119	0.00219974306170171	0.530533391658424	0.00719550347775488
0	3.19951487752737e-08	1.1452993212153e-10	7.16315145031207e-09	7.63264130543004e-11	3.93491565707616e-08	25413505	1.1804677533811e-05	0	0.813108883737745	0.00291060703971052	0.182040787518039	0.00193972170450572
0	3.81456717868364e-09	1.47541776329642e-11	1.93297597772495e-09	5.35531578319579e-12	5.76765264982474e-09	173380760	1.73029432048999e-06	0	0.661372556615306	0.00255809053158091	0.335140844132436	0.000928508720676603
0	2.90353952186371e-10	1.18586780475467e-12	5.56248207206867e-10	2.00493913309761e-12	8.4979296633109e-10	1176757210	2.54937872812278e-07	0	0.341676106640362	0.00139547848916019	0.654569088290318	0.00235932658015959
0	2.22639558336327e-09	8.8710373594125e-12	1.62017232103594e-09	9.84992792092952e-12	3.86528886967956e-09	258712876	1.1595859885638e-06	0	0.575997204459351	0.00229505158825243	0.419159440771696	0.00254830318070021
0	1.99956612706758e-09	9.34984258980647e-12	1.40596239567504e-09	2.7286484753829e-11	3.44216485008625e-09	290514849	1.0326489388035e-06	0	0.580903650508625	0.00271626810365349	0.408452952402849	0.00792712898487278
0	2.78407571301361e-09	1.12005396089211e-11	1.51805443421956e-09	4.13264718136741e-11	4.35465715865576e-09	229639203	1.30639630524509e-06	0	0.639332928306353	0.00257208299088662	0.348604810645568	0.00949017805719319
0	7.3081102189469e-09	3.03407455882021e-11	3.13119510701524e-09	7.75505068694756e-12	1.04774011222373e-08	95443516	3.14321542627116e-06	0	0.697511733461853	0.00289582743222522	0.298852269802821	0.000740169303100194
0	2.96400298053284e-08	1.52771160259308e-10	1.56655921221622e-08	3.36628168645776e-10	4.57950212563957e-08	21836435	1.37384123027884e-05	0	0.647232581013136	0.0033359774942341	0.342080682405499	0.00735075908713031
0	5.07047692999631e-09	2.35812533868177e-11	2.34011026211439e-09	3.5032099897842e-11	7.46920054539536e-09	133883137	2.24075766708243e-06	0	0.678851357542164	0.00315713217813588	0.313301302849209	0.00469020743049117
0	2.14038705859557e-08	1.06240916636976e-10	5.95374361230874e-09	1.56298606964946e-12	2.74654181009711e-08	36409422	8.23959157958409e-06	0	0.779302558121223	0.00386817037506593	0.21677236408421	5.69074195012598e-05
0	1.5328724695623e-09	6.15362026736364e-12	1.27891076858486e-09	1.51376490294681e-11	2.83307450744398e-09	352973421	8.49922008994142e-07	0	0.541063239083416	0.00217206439548089	0.451421508761765	0.00534318775933832
0	5.35689559592555e-08	3.31138226094763e-10	1.69465763428227e-08	3.82248779693837e-10	7.12289193078668e-08	14039242	2.13684482415211e-05	0	0.752067509654595	0.00464892952627165	0.237917077887648	0.00536648293148566
0	3.41151844902622e-08	1.09786759131784e-10	1.07554682256244e-08	2.30722515206219e-11	4.5003511726539e-08	22220488	1.35009626759386e-05	0	0.758056053437807	0.00243951538268605	0.238991754487501	0.000512676692006147
0	7.49233971087731e-10	2.76055792826967e-12	7.02799646044729e-10	2.00469339299431e-11	1.47484110899067e-09	678039142	4.4245224661843e-07	0	0.508009958849384	0.00187176632888874	0.476525668941856	0.0135926058798717
0	5.89939886960607e-11	2.43740319740807e-13	2.42757829859907e-10	3.81686552612596e-12	3.05812424401835e-10	3269978327	9.17437089631434e-08	0	0.192909064474578	0.000797025563031194	0.793812842413903	0.0124810675484873
0	3.88188366811146e-08	1.42245390670476e-10	6.05369769397312e-09	7.4489801608791e-11	4.5089269567367e-08	22178226	1.35266896877928e-05	0	0.860932923810534	0.00315475038818161	0.134260274164087	0.00165205163719712
0	2.99829474733482e-08	9.20407439339776e-11	9.06197672295846e-09	2.01039427114148e-10	3.93380043673548e-08	25420710	1.18013319160282e-05	0	0.76218781190207	0.00233974105738721	0.230361882070425	0.00511056497011788
0	3.05086847095576e-08	1.20242451351615e-10	6.23410431598892e-09	3.76283475201159e-11	3.69006598244183e-08	27099786	1.10701368938315e-05	0	0.826778839585115	0.00325854475024989	0.168942895483501	0.00101972018113389
0	4.55373025438336e-10	2.32384221135972e-12	9.75138818206277e-10	3.73871445191488e-12	1.43657440030789e-09	696100390	4.30972234233273e-07	0	0.316985340502198	0.00161762746911102	0.678794511441443	0.0026025205872481
0	2.8499022126092e-09	1.05476115106843e-11	1.74589848226179e-09	5.66561314109121e-11	4.66300443779259e-09	214454010	1.39890035399937e-06	0	0.611172957398752	0.0022619775836365	0.374414930449494	0.0121501345681182
0	1.7039510619085e-09	6.42947888084678e-12	1.54271773051224e-09	5.53603732221045e-11	3.30845864452369e-09	302255554	9.92537098509771e-07	0	0.515028671955431	0.00194334570011602	0.466295002074702	0.0167329802697518
0	4.17966464304163e-09	1.99136335129315e-11	2.14904577314025e-09	6.50109771746714e-12	6.35512514741228e-09	157353314	1.90653572595956e-06	0	0.657684081129942	0.0031334762181733	0.338159473384298	0.00102296926758622
0	3.82703985515573e-08	1.78857263789258e-10	1.49410038603234e-08	6.70937191950492e-10	5.40611968676205e-08	18497556	1.62182279856982e-05	0	0.707908828679283	0.00330842219840648	0.276372051046325	0.0124106980759862
0	2.01230841859962e-09	8.11996964308025e-12	2.57842652908818e-09	3.04349369828807e-12	4.60189841102916e-09	217301624	1.38056857745816e-06	0	0.437277888137819	0.00176448259344871	0.56029627314427	0.000661356124462432
0	1.08544258193609e-08	3.56242576531764e-11	2.9425063712891e-09	1.15949290462544e-10	1.39485057387657e-08	71692267	4.18454297490545e-06	0	0.778178395782872	0.00255398379728729	0.210954952910209	0.00831266750963134
0	2.29266292871275e-10	6.29533953080418e-13	2.99170478326253e-10	2.66774776584657e-12	5.31734052916455e-10	1880639381	1.59520217812847e-07	0	0.431167219052072	0.00118392634368168	0.56263178309789	0.00501707150635642
0	1.23963056005928e-08	4.52995775411231e-11	2.78138507116716e-09	1.97392826849149e-12	1.52249641775696e-08	65681600	4.56747886290465e-06	0	0.814209180134287	0.00297534871102431	0.182685820388653	0.00012965076603593
0	5.47242926917072e-09	2.63470461296673e-11	2.6010347594628e-09	2.29308371505517e-10	8.3291194462687e-09	120060711	2.49873270474765e-06	0	0.657023747164806	0.00316324508246431	0.31228208170649	0.0275309260462393
0	1.53965869496606e-10	5.12985616419901e-13	3.11355635732182e-10	2.47194570211731e-11	4.90553947866381e-10	2038511777	1.47166168584789e-07	0	0.313861238231322	0.00104572722052505	0.634702130288411	0.0503909042597417
0	5.52685716992791e-09	3.3863208169256e-11	5.09244808913191e-09	1.38177921433104e-11	1.06669862593724e-08	93747191	3.20009078758066e-06	0	0.518127335644763	0.00317458064966593	0.477402704504049	0.00129537920152186
0	4.9800443906577e-09	2.2907137980459e-11	3.8880219013459e-09	1.84553840158852e-10	9.07552727014291e-09	110186435	2.72265446699116e-06	0	0.548733339939518	0.00252405588111888	0.428407274378084	0.0203353298012784
0	4.6205759059945e-09	1.17947692288729e-11	2.44016163236457e-09	5.03356849930739e-11	7.12286799258102e-09	140392887	2.13685812111564e-06	0	0.648695990267848	0.00165590170155589	0.342581335903764	0.0070667721268318
0	4.83274620521999e-09	2.83411066245844e-11	2.44253896012278e-09	5.86503187342021e-11	7.36227659070155e-09	135827551	2.20868054623402e-06	0	0.656420082250601	0.00384950310891318	0.331764085474277	0.00796632916620881
0	1.60508139940918e-09	7.37225827304668e-12	1.39965941533146e-09	3.69047539193575e-12	3.01580354840562e-09	331586585	9.04740646512359e-07	0	0.532223460065145	0.0024445419453612	0.464108285856823	0.00122371213267085
0	1.02089017332877e-09	5.2534867037323e-12	2.20308309112475e-09	3.30311515031484e-11	3.2622579026604e-09	306536157	9.7867689774489e-07	0	0.312939750255865	0.00161038362400717	0.67532462388339	0.0101252422367377
0	2.04117618675962e-08	1.14731409391438e-10	1.2636677194577e-08	2.81548352195348e-11	3.31913253067841e-08	30128354	9.95734819264626e-06	0	0.61497278818885	0.00345666852200045	0.380722284445632	0.000848258843517168
0	3.98874889762693e-09	1.32984765344827e-11	2.79791112943714e-09	7.86193768251776e-11	6.87857788042374e-09	145378888	2.06357126142365e-06	0	0.579879877347731	0.00193331772434093	0.40675720738729	0.0114295975406379
0	2.3030585911225e-09	1.10566723912508e-11	1.73396983726739e-09	1.43997706203012e-10	4.19208280698416e-09	238544906	1.25762404701302e-06	0	0.549382895606338	0.00263751287852186	0.413629672195057	0.0343499193200827
0	3.51578280672379e-09	9.61474182330083e-12	1.47807028714948e-09	3.91364760644903e-11	5.04260431176106e-09	198310226	1.51278016036205e-06	0	0.697215682484503	0.00190670162258736	0.293116452485102	0.00776116340780711
0	1.70685374349971e-08	1.07730511668965e-10	1.14451679423399e-08	1.65785037763108e-11	2.86380143927822e-08	34918622	8.5913675416105e-06	0	0.596009807135894	0.00376180101704667	0.399649493340028	0.000578898507030891
0	2.31192957747980e-09	7.22571585037733e-12	9.80467012984164e-10	1.18566296615832e-10	3.41818860293017e-09	292552611	1.02545606572857e-06	0	0.676361033881496	0.00211390203693946	0.286838184453508	0.0346868796280561
0	6.95256361512855e-09	3.21301412741813e-11	3.77236795668208e-09	3.42786622489179e-11	1.07913403753337e-08	92666894	3.23739689156444e-06	0	0.644272478979567	0.00297740041150241	0.349573623430946	0.00317649717798451
0	2.04833060601316e-10	1.06220741205631e-12	7.05437405481574e-10	3.29958483556206e-12	9.14632258330509e-10	1093335590	2.74389641785611e-07	0	0.223951275209996	0.00116134916780125	0.771279822088518	0.0036075535336845
0	4.69778699058738e-09	1.38435119406991e-11	2.56290271735918e-09	3.85752910215204e-10	7.66028613010246e-09	130543427	2.29808321816627e-06	0	0.613265211090039	0.00180717948462768	0.334570102712977	0.0503575067123562
0	8.79325071636239e-09	5.17835700767263e-11	4.85267214168477e-09	1.08935774189374e-10	1.38066422023133e-08	72428907	4.14198409492972e-06	0	0.636885535781401	0.00375062736601157	0.351473737826835	0.00789009902575169
0	5.43961454739904e-10	2.14479229534003e-12	9.09150910389172e-10	1.63186434986746e-11	1.47157580092309e-09	679543656	4.41472630563489e-07	0	0.369645555736026	0.0014574799979686	0.617807733600185	0.0110892306658198
0	1.57549096622012e-08	7.73481057087204e-11	7.74787367891367e-09	2.41353561491251e-12	2.35825449824385e-08	42404244	7.07473856642604e-06	0	0.668075039141602	0.00327988797503917	0.328542728729379	0.000102344153979557
0	1.7097077878918e-09	1.16438830806654e-11	1.91885527340141e-09	4.8732765915355e-11	3.68893971028923e-09	271080603	1.10668130826053e-06	0	0.463468617587614	0.00315643084330931	0.520164444013361	0.0132105075557155
0	8.98633068717792e-10	3.06476424311971e-12	8.99675531917764e-10	1.86100908013055e-10	1.98747427289173e-09	503151167	5.96242112460565e-07	0	0.452148277326026	0.00154203970583254	0.452672793901758	0.093636889066384
0	6.07155036910244e-09	2.54970404066258e-11	2.62625638307445e-09	2.96293582716035e-12	8.72626672841067e-09	114596543	2.61787658972779e-06	0	0.695778682690835	0.00292187268624433	0.300959902420124	0.000339542202797186
0	6.99442822794541e-10	3.76051069662091e-12	1.84639233152228e-09	9.73678485270474e-11	2.64696351354049e-09	377791381	7.94088750311062e-07	0	0.264243469627199	0.00142068852758419	0.69755110793069	0.0367847339145266
0	3.5427411928894e-09	9.08313814690034e-12	1.70233841798758e-09	4.39199722534790e-11	5.29808272127736e-09	188747525	1.58942357064706e-06	0	0.668683631280724	0.00171441984294092	0.32131216282277	0.00828978605356506
0	4.44536927884469e-09	1.83089093089075e-11	1.85456386241457e-09	1.0117354827244e-11	6.32835940539541e-09	158018838	1.89850603071751e-06	0	0.702452088143836	0.00289315257494664	0.293056026627282	0.00159873265393526
0	4.2702823773526e-11	2.36539630310309e-13	2.50066970384639e-10	7.67869234239733e-12	3.00685026130872e-10	3325739272	9.02055061757778e-08	0	0.142018458062291	0.000786669137981469	0.831657544116606	0.0255373286831224
0	8.70343308755346e-10	4.64882947422663e-12	9.78174659913198e-10	2.02975058751394e-12	1.85519654873028e-09	539026445	5.56558814590602e-07	0	0.469138059442283	0.00250584202380515	0.527262009290967	0.0010940892429447
0	8.58503413735018e-10	3.80546135489152e-12	1.88874575284094e-09	1.79950284149519e-11	2.7690496563458e-09	361134730	8.30714557142898e-07	0	0.310035398522953	0.00137428425892276	0.682091687490155	0.00649862972796926
0	3.07026647855185e-10	1.62142844937899e-12	7.8658128703773e-10	1.4605778628593e-11	1.10983514197089e-09	901034723	3.32950479409178e-07	0	0.276641670680886	0.00146096333415754	0.708737052280476	0.0131603137044801
0	9.76915092927662e-10	6.49119965946832e-12	1.60825816546989e-09	7.4884494823879e-11	2.6665489528809e-09	375016554	7.99964379405438e-07	0	0.366359331926841	0.00243430732912491	0.603123435529789	0.0280829252142455
0	1.73827687681634e-08	8.02218360692748e-11	7.53982189021225e-09	2.68722847640596e-11	2.5029684779209e-08	39952561	7.50887732459127e-06	0	0.694486124036307	0.00320506777360262	0.301235191602382	0.00107361658770794
0	1.25755508624424e-08	6.18544647199547e-11	7.29969077131344e-09	8.73526210211008e-11	2.00244487194969e-08	49938953	6.00731664235354e-06	0	0.628009841299558	0.00308894719582117	0.364538913084088	0.00436229842053278
0	6.33178393646678e-10	2.56794503546325e-12	7.3520585970561e-10	4.20139354328155e-11	1.41296613382057e-09	707731046	4.23889768952357e-07	0	0.448120006906751	0.00181741442628897	0.520328012192098	0.0297345664748613
0	4.04734663745555e-09	1.54782309287836e-11	2.06849646637642e-09	7.36197163886004e-11	6.20494105114935e-09	161161886	1.86148058234359e-06	0	0.652278015873471	0.00249450088263393	0.333362790931473	0.0118646923124215
0	1.5882246327655e-10	7.9448459902128e-13	4.88701695904897e-10	8.87057185698494e-13	6.49205700966166e-10	1540343836	1.94761688665501e-07	0	0.244641202380363	0.00122377945516946	0.752768645095996	0.00136637306847175
0	6.48956815289347e-09	3.66647433170546e-11	3.90920381864668e-09	1.08937083710621e-10	1.05443737985678e-08	94837306	3.16330715988133e-06	0	0.615453157946175	0.00347718546567787	0.370738357092162	0.010331299495985
0	4.2895560417345e-09	2.17495801131626e-11	3.08994660837424e-09	3.94921188553191e-12	7.40520144210744e-09	135040216	2.22155798323964e-06	0	0.579262573107497	0.00293706798973626	0.417267056477923	0.000533302424843693
0	1.73292064802891e-10	8.47159739322545e-13	7.32540744334257e-10	2.25093478089558e-11	9.29189316685426e-10	1076206949	2.78756747462694e-07	0	0.186498124430716	0.000911719198779109	0.78836543983023	0.0242247165402745
0	3.41511102641991e-10	1.5781253596189e-12	6.73985062816141e-10	1.66056329273558e-11	1.03367992374511e-09	967417454	3.10103928757854e-07	0	0.330383801404083	0.0015267060173726	0.652024913451195	0.0160645791273495
0	1.12590254899394e-10	5.7565917107346e-13	5.08648057729333e-10	3.94893548987067e-12	6.25762907289672e-10	1598049338	1.87728848910496e-07	0	0.17992478235415	0.000919931757487475	0.812844692141324	0.00631059374703824
0	6.4019996535802e-08	2.96137090350931e-10	1.57252959518321e-08	9.03881201719506e-10	8.09453107797045e-08	12354020	2.42832993770925e-05	0	0.790904326873667	0.00365848357981945	0.19427062297196	0.0111665665745536
0	2.81044647598632e-08	7.97470508168741e-11	6.35288037635321e-09	1.27986684240125e-10	3.46650788712734e-08	28847475	1.03994697806531e-05	0	0.810742847700631	0.00230050106370765	0.183264558547357	0.00369209268830445
0	3.47256082133981e-08	1.22123310453399e-10	1.00105897534863e-08	2.05219520405677e-10	4.50635407977435e-08	22190888	1.35189711625294e-05	0	0.770592092824116	0.00271002474043306	0.222143878982266	0.00455400345318523
0	1.17634510561248e-09	4.45016761705586e-12	8.89937137034186e-10	2.16460614625198e-11	2.09237847172624e-09	477925009	6.27713351186721e-07	0	0.562204745225646	0.00212684639857932	0.425323214255773	0.0103451941200014
0	3.74704712039602e-09	2.5850434324871e-11	5.08164829647043e-09	2.58950705575416e-10	9.11349655676673e-09	109727369	2.73404522377341e-06	0	0.411153622219109	0.00283650014721048	0.557595897997825	0.0284139796358562
0	1.90427514071368e-09	8.78977039311901e-12	1.68306387137704e-09	1.78551494157853e-11	3.61398393189962e-09	276702946	1.08419458599851e-06	0	0.526918541033116	0.00243215536060749	0.46570873116538	0.00494057244089628
0	1.32228566527789e-08	5.30769490426618e-11	6.91002176697869e-09	2.76296549022948e-10	2.04622519178232e-08	48870476	6.13865678855685e-06	0	0.646207304351552	0.00259389578702383	0.337696055875447	0.0135027439859777
0	6.50597619767984e-10	3.51398388799992e-12	1.29920997690547e-09	2.87854272105831e-11	1.98210700777204e-09	504513629	5.94631934580647e-07	0	0.328235366313184	0.00177285276436703	0.655469140571695	0.0145226403507543
0	7.30088869727357e-10	4.25249937009788e-12	1.6602423055664e-09	2.64527169450837e-11	2.42103639160894e-09	413046249	7.2631065084483e-07	0	0.301560469003179	0.0017564789132607	0.685756856576228	0.0109261955073315
0	3.04042219301648e-08	1.41871778055715e-10	1.25836503592148e-08	2.47553791605095e-10	4.33772978590404e-08	23053534	1.30131049674853e-05	0	0.700924756285346	0.00327064582300042	0.290097608202956	0.00570698968869731
0	1.60571157783e-08	7.15784440585633e-11	6.8339543120842e-09	1.72022575287869e-10	2.31346711097306e-08	43225166	6.94037731541197e-06	0	0.694071495641286	0.00309399012931966	0.29539880984994	0.00743570437945473
0	1.95600740956135e-08	6.27528298579404e-11	3.68975608637449e-09	4.40533735775823e-11	2.33566363854235e-08	42814384	7.0069664485084e-06	0	0.837452524106622	0.00268672375689778	0.157974634082038	0.00188611805444192
0	3.80596216970846e-09	1.46937372417255e-11	1.91336901200369e-09	6.25817910950855e-11	5.79660671004897e-09	172514723	1.73898052524546e-06	0	0.656584508849025	0.00253488600774873	0.33008432479759	0.0107962803456364
0	1.0139337112868e-09	5.06212352132324e-12	1.23889579866354e-09	1.36372474162006e-11	2.27152888088787e-09	440232131	6.81458425799697e-07	0	0.446366198474433	0.00222850942548642	0.545401737608239	0.00600355449184083
0	2.06125973161285e-11	5.86648367404762e-14	1.09791046457706e-10	5.17536705122969e-12	1.35637675661804e-10	7372582840	4.06913162054323e-08	0	0.151968081254382	0.000432511368646199	0.809443585065966	0.0381558223110062
0	1.28784818035623e-08	4.90428488960478e-11	3.58395239452896e-09	1.02498405684649e-10	1.66139754526719e-08	60190290	4.98418025296488e-06	0	0.775159554090415	0.0029519032958581	0.215719133854419	0.00616940875930844
0	3.47898384760094e-08	1.78015729733548e-10	7.97814600760616e-09	1.10150314410351e-10	4.30561505277594e-08	23225486	1.29167620088744e-05	0	0.808010889259119	0.00413450175065644	0.185296314459474	0.00255829453075082
0	1.3034864779757e-10	5.45504703101439e-13	6.34829050718904e-10	6.36462658745304e-12	7.72087829807029e-10	1295189435	2.31626326674395e-07	0	0.168826191484133	0.000706531928158717	0.822223879474398	0.00824339711331
0	1.25153721304658e-09	4.742843467811e-12	1.83911876804053e-09	2.2027529269606e-11	3.11742635382452e-09	320777426	9.35227464582411e-07	0	0.401464885132304	0.00152139711720611	0.589947783621017	0.00706593412947261
0	3.20071725673523e-09	1.43775293724072e-11	2.30317547797109e-09	1.82489550364671e-11	5.53651921911519e-09	180618898	1.66095440412573e-06	0	0.578110023656116	0.00259685351091491	0.415997016685001	0.00329610614796773
0	2.91854638382836e-09	1.02710908393232e-11	2.47206911084436e-09	5.26508401434111e-12	5.40615166952638e-09	184974463	1.62184418617262e-06	0	0.539856549027239	0.00189988950869057	0.457269655377784	0.000973906086286768
0	7.94562468385562e-09	3.19470677133311e-11	2.95759562458798e-09	3.30617240286868e-11	1.09682291001856e-08	91172421	3.29046334190952e-06	0	0.724421837953873	0.00291269150393571	0.269651153123519	0.00301431741867311
0	6.91235400641434e-09	3.46952855537225e-11	4.50204713914623e-09	6.84657543012945e-11	1.15175621854156e-08	86823929	3.4552627241613e-06	0	0.600157732611793	0.00301238100521448	0.390885420601163	0.00594446578182934
0	5.81761220812517e-09	3.01101833902503e-11	3.08629720510072e-09	1.13953000770032e-10	9.04797259738617e-09	110521997	2.71438810095503e-06	0	0.642974118843573	0.00332783759744683	0.341103730353063	0.0125943132059165
0	4.31390862573968e-09	1.27511563630497e-11	1.47196543149847e-09	3.37091205726771e-12	5.80199612565846e-09	172354476	1.74059732882537e-06	0	0.743521459220226	0.00219771886896987	0.253699830130689	0.000580991780115184
0	5.53291402566447e-10	3.3388699229793e-12	1.07404441179003e-09	1.65557918756578e-11	1.64723047615512e-09	607079589	4.94169019593649e-07	0	0.335891917115274	0.00202695977964949	0.652030439782181	0.0100506833228957
0	1.56248841100446e-09	1.00161483559719e-11	2.34600444842694e-09	1.68571991811216e-11	3.93536620696849e-09	254105958	1.180609181195e-06	0	0.397037614501468	0.00254516297320335	0.596133707778652	0.00428351474667643
0	1.1989674118996e-09	5.98243724606754e-12	1.31225400588877e-09	1.0749242455464e-11	2.5279530974899e-09	395576959	7.58385635735159e-07	0	0.474283883308635	0.00236651433604829	0.519097449708127	0.00425215264719008
0	2.96527731529778e-09	1.5241478043195e-11	2.52850682997016e-09	2.22801857600973e-12	5.51125364188715e-09	181446920	1.65337474633542e-06	0	0.538040436528053	0.00276551925089335	0.458789777112192	0.000404267108861791
0	1.92989334907753e-08	9.32285961759067e-11	7.60312937267973e-09	1.82592675260681e-10	2.71778841348916e-08	36794623	8.15333211423575e-06	0	0.710096981611562	0.00343031104677563	0.27975427869746	0.00671842864420281
0	4.7935512864258e-08	2.29343751058093e-10	8.6243279294743e-09	2.81387279209062e-11	5.68173232727113e-08	17600266	1.70450522073429e-05	0	0.843677774719825	0.00403651101191956	0.151790465173435	0.00049524909482001
0	8.57941591984445e-09	2.61461770748601e-11	2.13026296865181e-09	2.12656814826984e-11	1.07570907470538e-08	92961938	3.22712204259279e-06	0	0.797559128353937	0.0024305992846645	0.198033373403981	0.00197689895741771
0	6.39910369007369e-09	2.70079096352804e-11	2.56559501603462e-09	5.21024083586695e-12	8.99691685657945e-09	111149188	2.69907142547154e-06	0	0.711255176865841	0.0030019072161959	0.285163801881574	0.000579114036388665
0	1.3451796676042e-08	8.79653600139094e-11	1.31090925546963e-08	4.44746734278955e-10	2.70936013250312e-08	36909084	8.12804748218099e-06	0	0.496493489908045	0.00324672083857084	0.483844594796822	0.0164151944565621
0	5.47111893425888e-09	1.97949277381083e-11	2.38129468716158e-09	6.78120302469604e-11	7.94002057940552e-09	125944258	2.38200332813854e-06	0	0.68905601434455	0.0024930574851974	0.299910392340553	0.00854053582969902
0	1.60111748109029e-09	4.58741296954465e-12	9.70495751571565e-10	3.71688412078968e-11	2.61336948683929e-09	382647768	7.84010552479231e-07	0	0.612664029772054	0.00175536333176249	0.371358032784457	0.0142225741117266
0	1.7265255045843e-09	7.49305573422534e-12	1.29774130357679e-09	5.75791368435389e-11	3.08933900073886e-09	323693839	9.26801278944289e-07	0	0.55886566808349	0.00242545597373201	0.420070864112491	0.0186380118302873
0	1.76637006274176e-08	1.01491191441479e-10	6.00536499148563e-09	5.77081748104289e-10	2.4347638558449e-08	41071745	7.30426499384595e-06	0	0.725479006311602	0.00416842032535677	0.246650819013479	0.0237017543495622
0	4.73378994328806e-08	1.3151503945847e-10	7.08027793480506e-09	3.96989014609598e-10	5.49466814217538e-08	18199461	1.64838690227542e-05	0	0.861524266943977	0.0023935028659693	0.128857243997304	0.0072249861927499
0	1.00420309017467e-08	3.98539608525990e-11	3.63473069662359e-09	1.96819971985413e-11	1.37362975564215e-08	72799821	4.12088079460027e-06	0	0.731058049703668	0.00290136120660607	0.264607743221492	0.00143284586823327
0	4.0886685222725e-09	2.16379610352806e-11	2.30038973122989e-09	6.76035334670684e-11	6.47829974800474e-09	154361490	1.9434880561553e-06	0	0.631132964097836	0.00334006790006049	0.355091585865318	0.0104353821367851
0	3.30582035283122e-09	1.09380577566085e-11	1.69382488821111e-09	9.59573071768232e-11	5.10654060597576e-09	195827288	1.53196102326003e-06	0	0.647369835650125	0.00214197019089764	0.331697134891862	0.0187910592671157
0	4.12123685685441e-11	1.97487533431273e-13	2.3664871944066e-10	2.02665573792993e-12	2.80085231280565e-10	3570341769	8.40255498513187e-08	0	0.147142240881887	0.000705097989381121	0.844916807497092	0.00723585363163901
0	2.61155017133223e-09	1.31617385220808e-11	2.03238824201525e-09	6.78558535131678e-11	4.72495600538273e-09	211642182	1.41748579607359e-06	0	0.552714177308131	0.00278557906297683	0.430139082713136	0.0143611609157557
0	1.35017002749179e-10	4.17719145928589e-13	4.04337093470784e-10	7.6914268908345e-12	5.47463242256726e-10	1826606652	1.6423897597484e-07	0	0.246622955346953	0.00076300857059679	0.738564824560724	0.0140492115217257
0	4.259056011485e-10	1.51056103101861e-12	5.80356901359639e-10	1.61868533059454e-11	1.0239599168451e-09	976600728	3.07187928538788e-07	0	0.415939720043679	0.00147521500223638	0.566776972235165	0.0158080927189203
0	3.05800527802756e-09	1.00603642658166e-11	1.79720656083875e-09	8.47869270869264e-12	4.87375089584081e-09	205180778	1.4621241922752e-06	0	0.627443901705607	0.00206419336581235	0.368752240163209	0.00173966476537162
0	5.47357076813805e-09	1.50252089990648e-11	1.55568536439007e-09	2.49639672068077e-11	7.06924530873398e-09	141457816	2.12077135519628e-06	0	0.774279364923934	0.0021254332453991	0.22006385355846	0.00353134827220735
0	1.48084447602817e-08	5.23413619692397e-11	2.81293587548774e-09	1.09416473491283e-10	1.778313847123e-08	56233044	5.3349273715364e-06	0	0.83272391902246	0.00294331408676365	0.15817994557252	0.00615282131825607
0	1.48298645535114e-08	6.0259231880995e-11	5.67387526777317e-09	1.27390677012662e-10	2.06913897301783e-08	48329282	6.20739771184375e-06	0	0.716716699404785	0.00291228538376556	0.274214315314831	0.00615669989661757
0	2.43578779577373e-09	8.94167775152937e-12	2.52459665089799e-09	2.77093813866932e-10	5.24641993829018e-09	190606168	1.5739247591906e-06	0	0.464276177741037	0.0017043389314435	0.481203693298093	0.0528157900294267
0	4.22121025415592e-09	1.76432166166923e-11	2.23811608487009e-09	7.99026794533438e-12	6.48495982358804e-09	154202960	1.94548605414457e-06	0	0.650923115792009	0.00272063622545784	0.345124125014512	0.00123212296802071
0	2.46728242453738e-09	1.10494527718709e-11	1.6781547600615e-09	2.26214509192232e-11	4.17910808828997e-09	239285508	1.25373163273323e-06	0	0.590384927217079	0.00264397391463311	0.401558113503634	0.00541298536465458
0	2.57315247211179e-09	7.44264711379679e-12	1.03926363524256e-09	1.13666412893707e-10	3.73352516736185e-09	267843380	1.12005691965678e-06	0	0.689201855288418	0.00199346375882497	0.278359884735132	0.0304447962176252
0	1.05199187715848e-08	5.30452231104522e-11	7.5038613386649e-09	8.15293109025717e-11	1.81583546442628e-08	55071069	5.44749158815083e-06	0	0.57934317165177	0.00292125713753543	0.413245664911374	0.00448990629932054
0	1.23489863867807e-10	4.01689482442682e-13	2.4232216689002e-10	1.22729055629181e-11	3.78486625803188e-10	2642101284	1.13545967073136e-07	0	0.326272727882389	0.00106130429731898	0.640239708274467	0.032426259545826
0	3.80890953359394e-08	1.1321990132222e-10	4.12688119836725e-09	2.1851979736497e-11	4.23510484153654e-08	23612166	1.27052340919143e-05	0	0.899366054940928	0.00267336714340095	0.0974446053352006	0.000515972580470262
0	3.97680165475909e-10	1.74841185853335e-12	1.03443222504147e-09	1.94773600714629e-11	1.45333816244738e-09	688071108	4.36001342918324e-07	0	0.273632232161459	0.00120303168506156	0.711762927424626	0.0134018087288533
0	3.40886042191266e-09	1.33579604325374e-11	1.97274459322308e-09	2.43650681938618e-10	5.63861365750690e-09	177348558	1.69158268548131e-06	0	0.604556479476886	0.00236901501750407	0.349863408463301	0.0432110970423088
0	1.06908978084755e-08	4.58469809515824e-11	3.79275816806768e-09	1.69307659591182e-11	1.45464337234538e-08	68745372	4.36392062408419e-06	0	0.734949748627257	0.00315176776818234	0.260734571797653	0.00116391180690701
0	6.25531397297072e-10	2.90710935341075e-12	9.82311023907238e-10	4.16985983426519e-13	1.61116651654115e-09	620668311	4.83349847257841e-07	0	0.388247515619902	0.00180435065126088	0.609689323742938	0.00025880998589873
0	4.16243290230654e-09	1.66899318800095e-11	2.45085454043626e-09	6.97437897112184e-11	6.69972116433403e-09	149259943	2.0099143249741e-06	0	0.621284498296027	0.00249113828331519	0.365814409334434	0.0104099540862237
0	3.99435333279713e-09	1.55806438314071e-11	3.33875444420277e-09	3.09926683363262e-11	7.37968108916763e-09	135507211	2.21390189181214e-06	0	0.541263678543007	0.00211128958597918	0.452425301833653	0.00419973003736153
0	3.40478876371102e-09	2.05861013605243e-11	3.6098478411876e-09	1.51061749252333e-10	7.18628445551149e-09	139153968	2.15588302887593e-06	0	0.473789868017225	0.00286463769809946	0.502324652403517	0.0210208418811583
0	1.29998872948733e-09	5.7483326755297e-12	1.90092159705321e-09	7.32622659845728e-11	3.27992092520064e-09	304885399	9.83975787960389e-07	0	0.396347582497834	0.00175258270141926	0.579563239603687	0.0223365951970598
0	4.86942218007313e-09	2.68617808641232e-11	2.9575320702447e-09	8.46127979079953e-12	7.86227731097275e-09	127189612	2.35868040254772e-06	0	0.619339917364307	0.00341653948362193	0.376167356259122	0.00107618689294904
0	6.16754574949067e-11	2.44206520017057e-13	2.41450005733504e-10	1.72392201382559e-12	3.05093591762254e-10	3277682741	9.15280814473007e-08	0	0.202152582552333	0.000800431495812462	0.791396516520924	0.00565046943093112
0	1.06161355702049e-09	4.23745860083226e-12	9.00649571071605e-10	9.02102611838673e-12	1.97552161281131e-09	506195424	5.9265631602301e-07	0	0.537383924395408	0.00214498215223373	0.455904691313356	0.00456640213900224
0	7.10867303513895e-09	2.3794104688465e-11	3.8156135706816e-09	1.00371024655314e-12	1.09490844207556e-08	91331838	3.28471995381108e-06	0	0.649248171076609	0.00217315930484195	0.34848699891733	9.16707012186759e-05
0	1.17068877070349e-09	4.63757172589524e-12	1.67143275120494e-09	5.35730987907496e-11	2.90033219242508e-09	344788091	8.70099286509607e-07	0	0.403639546449552	0.00159897950241954	0.576290107585019	0.0184713664630102
0	1.59517642607036e-08	6.78220336959457e-11	4.78649234748998e-09	1.91695483073877e-10	2.09977741249634e-08	47624095	6.29931244433557e-06	0	0.75968834438214	0.00322996300904651	0.227952368617944	0.00912932399086902
0	1.47835356592683e-09	7.06789582647619e-12	2.56853058852462e-09	6.22970476459672e-11	4.11624909792389e-09	242939622	1.23487397674094e-06	0	0.359150656521848	0.00171707194057838	0.623997850329346	0.0151344212082276
0	7.49016174904997e-09	4.28139812104985e-11	5.0533148736221e-09	1.02850520643116e-10	1.26891411245257e-08	78807540	3.80673510669283e-06	0	0.590281223570988	0.00337406454781619	0.398239315335142	0.00810539654605352
0	2.00366706373943e-09	6.02696290065089e-12	2.0021750652618e-09	2.2917686640677e-10	4.24104595830865e-09	235790890	1.27231298019392e-06	0	0.472446439731226	0.0014211029448628	0.472094640082674	0.0540378172412372
0	9.16445606538425e-09	4.54057374194389e-11	3.87466724284248e-09	1.20091997260518e-10	1.32046210429067e-08	75731064	3.96137849378864e-06	0	0.694034007913256	0.00343862480202188	0.293432672566086	0.00909469471863634
0	7.96311749194746e-11	2.94615834590458e-13	2.64455469792718e-10	1.06762053099299e-12	3.45448881077776e-10	2894784308	1.03634662851348e-07	0	0.230515075547592	0.000852849294724236	0.765541543998162	0.00309053115952232
0	1.06201028569848e-09	4.70750217669221e-12	1.10523850934625e-09	1.51699710649608e-11	2.18712626828639e-09	457220973	6.56137663423983e-07	0	0.485573375939821	0.00215236872463725	0.505338226408028	0.00693602892751431
0	8.21348918552184e-09	2.80815169450137e-11	3.60895247939046e-09	2.38683827695954e-11	1.18743915646269e-08	84214841	3.56231115727912e-06	0	0.691697687483149	0.00236488049027007	0.303927359961862	0.00201007206471933
0	3.77803274312686e-08	1.88546620441184e-10	1.13777623327854e-08	1.37326156687036e-10	4.94839625411822e-08	20208568	1.48450789579924e-05	0	0.763486299219198	0.00381025711682385	0.22992827874923	0.00277516491474886
0	1.38112548568245e-08	4.73587741888554e-11	3.94866151132242e-09	8.94163560791384e-11	1.78966914984149e-08	55876250	5.36899306724514e-06	0	0.771721122758793	0.00264623068420494	0.220636395932295	0.00499625062470668
0	5.12315906052391e-10	2.90048336807517e-12	1.29274087432723e-09	1.81050603980827e-11	1.82606232414578e-09	547626435	5.47818543750189e-07	0	0.280557733040163	0.00158838136558783	0.707939075919529	0.00991480967472025
0	2.17148004701126e-09	5.54715905854752e-12	9.40306835369745e-10	2.86016122770158e-11	3.14593565371656e-09	317870456	9.43780248618964e-07	0	0.690249352190627	0.0017632779780458	0.298895762301712	0.00909160752961563
0	2.24850054583741e-10	8.61020709409258e-13	4.2736733081675e-10	6.04111062919575e-13	6.5368251717282e-10	1529794623	1.96104747551828e-07	0	0.343974404510952	0.00131718485165119	0.653784244781574	0.000924165855823036
0	2.52526515877026e-10	1.32850371475486e-12	9.25303085169609e-10	1.23814651280232e-11	1.19153956988941e-09	839250349	3.57461797939607e-07	0	0.211932966607616	0.00111494720639295	0.776560937254889	0.010391148931103
0	6.17901265036734e-09	2.40153220205143e-11	4.10735931980179e-09	2.51493592541567e-11	1.03355366514438e-08	96753563	3.10065620301447e-06	0	0.597841491811088	0.00232356798010672	0.39740165008539	0.00243329012341546
0	8.1483303359471e-08	3.08449518428706e-10	2.52147982931226e-08	6.58980350293157e-11	1.07072449206052e-07	9339471	3.21212206000343e-05	0	0.761010922638591	0.00288075523363738	0.235492869361743	0.000615452766028548
0	4.86055328354524e-11	1.6015811899918e-13	1.72411781948566e-10	8.71860092983073e-12	2.29896073832848e-10	4349791553	6.8968828759175e-08	0	0.211423936151221	0.000696654433148897	0.74995531273806	0.0379240966775702
0	2.00694971019507e-08	9.85593117731948e-11	9.3111901627224e-09	4.88592881019404e-11	2.95281058645483e-08	33866040	8.85839264896937e-06	0	0.679674381892757	0.00333781354704251	0.315333133978685	0.0016546705815154
0	9.75269472095253e-10	3.9854703629027e-12	1.05864061277282e-09	1.20291287114992e-11	2.04992468394247e-09	487822800	6.14977214596912e-07	0	0.475758685055486	0.00194420331347869	0.516429028376208	0.00586808325482693
0	7.51492284895705e-09	3.37725062727694e-11	3.07658993268152e-09	2.33715167265148e-12	1.0627622439584e-08	94094423	3.18828167145124e-06	0	0.707112328432625	0.00317780448682287	0.289489954142739	0.000219912937812548
0	3.24128646760726e-10	1.33279605304686e-12	1.22322599589232e-09	1.06470749922328e-10	1.65515818862842e-09	604171859	4.9654734946003e-07	0	0.195829407115051	0.000805237869228258	0.739038724090759	0.0643266309249613
0	6.31811992195861e-10	2.7423773011105e-12	1.191550554299e-09	2.60254544169188e-11	1.85213037821289e-09	539918794	5.55638950738846e-07	0	0.341127168814915	0.00148066104490797	0.643340538179996	0.0140516319601812
0	1.88489044212483e-08	6.0947493359642e-11	3.91600113300144e-09	1.40207910782867e-11	2.28398738386876e-08	43783079	6.85193876148738e-06	0	0.825263070819629	0.00266846891493793	0.171454586862396	0.000613873403036816
0	2.67913329990213e-09	1.52124712398527e-11	2.38558835926162e-09	7.33414685330506e-12	5.08726827725691e-09	196569150	1.5261793228083e-06	0	0.526634954928451	0.00299030253778072	0.468933075522399	0.00144166701136896
0	1.78449795090587e-09	5.30965080060582e-12	8.3491352477274e-10	2.08072113277062e-11	2.64552833780692e-09	377996329	7.93658194941926e-07	0	0.674533674579791	0.00200702851098824	0.315594247410279	0.0078650494989424
0	9.30993679525107e-09	5.29277727439953e-11	6.87556579501977e-09	7.07791947201758e-11	1.6309209557735e-08	61315050	4.89275093751296e-06	0	0.570839240387075	0.00324526903383206	0.421575660713666	0.00433982986542761
0	4.68427441432398e-10	2.03752051162525e-12	7.34352802191531e-10	4.17864992605555e-12	1.20899641406161e-09	827132313	3.62698873823675e-07	0	0.387451472960719	0.00168529905293947	0.60740693160907	0.00345629637727164
0	4.00335212037116e-11	2.02523715763918e-13	2.6451600990019e-10	7.02063102590007e-13	3.05454117922256e-10	3273814106	9.16362282721295e-08	0	0.131062306430915	0.000663024997474299	0.865976244483025	0.00229842408858504
0	4.11632112665268e-09	1.97155635699471e-11	2.29294501872755e-09	3.73726944628912e-11	6.46635440341306e-09	154646643	1.93990446284431e-06	0	0.636575243150918	0.0030489457180913	0.35459624939785	0.00577956173314057
0	1.28327843551724e-10	8.63666516895797e-13	6.37646840891143e-10	3.80581272454904e-14	7.66876409087008e-10	1303991084	2.3006291072214e-07	0	0.167338363823842	0.00112621343760466	0.83148579527995	4.96274586028796e-05
0	3.10591958555062e-09	1.2232075288704e-11	1.66093274458071e-09	5.05975687637347e-11	4.82968197418377e-09	207052971	1.44890355435745e-06	0	0.643089876756435	0.00253268752561523	0.343901058798269	0.0104763769196803
0	4.99350546263698e-09	1.50243034420321e-11	2.93727537327108e-09	3.54933742929569e-11	7.98129851364305e-09	125292895	2.39438669158432e-06	0	0.625650757718333	0.00188243847994783	0.368019736168265	0.00444706763345404
0	2.14478484787743e-08	8.56826811932447e-11	8.60606648347622e-09	8.24943356853543e-12	3.01478470770123e-08	33169864	9.04431336923306e-06	0	0.711422226070937	0.00284208291803953	0.28546205841804	0.00027363259298292
0	4.42232700217013e-09	2.30075699209485e-11	2.90344504326922e-09	3.50499774363854e-11	7.38382959279668e-09	135431078	2.21514642684273e-06	0	0.598920512261597	0.00311593999181584	0.393216691525721	0.00474685622086655
0	2.69257462546446e-08	1.68443562299909e-10	1.7624215423121e-08	3.20269096632443e-11	4.47504321497287e-08	22346153	1.34250398255986e-05	0	0.601686843258961	0.00376406560134034	0.393833412918848	0.000715678220851292
0	6.66878494067709e-10	3.65577797849512e-12	1.17203253711965e-09	9.06750746414275e-12	1.85163431662999e-09	540063441	5.5549013666667e-07	0	0.360156694050389	0.0019743520335855	0.632971924636159	0.00489702927986654
0	2.81594219737554e-08	1.11196997832108e-10	6.14528325501922e-09	1.61066165442833e-10	3.45769683920496e-08	28920985	1.03730368969934e-05	0	0.814398233369419	0.00321592675712068	0.177727647645137	0.00465819222832349
0	4.28722077566562e-09	1.51489781320757e-11	1.90124191314194e-09	1.06592343941951e-10	6.31020401088159e-09	158473482	1.89305943032458e-06	0	0.67941080324385	0.0024007113091672	0.301296425577264	0.0168920598697188
0	1.18374504080295e-08	4.13080672373406e-11	4.61243224380211e-09	7.70313007391322e-11	1.65682220198081e-08	60356506	4.97045429903586e-06	0	0.714467152472805	0.00249321062863323	0.278390296694945	0.00464934020361615
0	1.3364428412893e-08	5.26805589665948e-11	3.26589618991087e-09	3.92095715278708e-11	1.67222147332983e-08	59800691	5.01665186969369e-06	0	0.799202057026627	0.00315033384074981	0.195302849652302	0.00234475948032136
0	9.0632636045942e-10	2.9665924954622e-12	8.50437337012241e-10	2.4325995362374e-11	1.7840562853295e-09	560520432	5.3521673160084e-07	0	0.508014443216981	0.00166283570751485	0.476687503642955	0.0136352174325493
0	2.12660069046938e-10	1.47614706872602e-12	7.7000562707132e-10	1.74407863196623e-11	1.00158262950665e-09	998419871	3.00474734094003e-07	0	0.212324038758229	0.00147381456630605	0.768788919043659	0.0174132276318062
0	1.72478706386814e-09	7.50835062496947e-12	2.57559360865171e-09	1.84824688186467e-11	4.32637149196346e-09	231140576	1.29791060388129e-06	0	0.398668275961057	0.00173548449062147	0.595324191053878	0.00427204849444371
0	1.77587731390666e-09	7.23260021247196e-12	1.37236890294011e-09	2.48956974215548e-11	3.1803745144808e-09	314428378	9.54111908701982e-07	0	0.55838622332709	0.00227413475348286	0.431511728160151	0.00782791375927592
0	6.82227065743965e-08	2.25836371494959e-10	1.48714961076828e-08	8.06354991306378e-11	8.34006745527048e-08	11990311	2.50198904085952e-05	0	0.818011448232152	0.00270784826029485	0.178313858819988	0.000966844687565212
0	3.73987793803736e-08	1.13850245934967e-10	6.66404135376057e-09	5.80145051795249e-11	4.42346854852487e-08	22606694	1.32703178807869e-05	0	0.845462762312288	0.00257377767437578	0.150651943845806	0.00131151616753038
0	5.75529556420938e-08	2.87065036287566e-10	1.87011952133016e-08	2.04162965716742e-10	7.67453788573997e-08	13030101	2.30233494934451e-05	0	0.749920796521608	0.00374048627502328	0.243678453240165	0.00266026396320352
0	1.51476182437614e-09	7.08874480622434e-12	2.51730343489588e-09	4.25399282799954e-12	4.04340799690624e-09	247316126	1.21302165012604e-06	0	0.37462502560591	0.00175316090081639	0.622569732468739	0.00105208102453535
0	1.36759669992724e-09	3.97442509230421e-12	8.22156204060385e-10	4.04406441763463e-11	2.23416797325627e-09	447593920	6.70250165146768e-07	0	0.612127967233359	0.00177892850487492	0.367992117827248	0.018100986434518
0	2.58135697600743e-09	1.02761723884968e-11	2.18689858300948e-09	2.27751292173345e-12	4.78080924432714e-09	209169609	1.43424173593143e-06	0	0.539941429177589	0.00214946295978873	0.457432721375452	0.000476386487169704
0	6.98110660666715e-09	2.75952476236317e-11	2.92047441178972e-09	5.97576317967758e-11	9.98893389787728e-09	100110784	2.99667569136908e-06	0	0.698884052896845	0.00276258186366574	0.292370981893307	0.00598238334618219
0	7.46716149495446e-09	3.82033276598073e-11	3.27616187108528e-09	2.02174457324063e-10	1.09837011510236e-08	91043992	3.29510494545548e-06	0	0.679840191596852	0.00347818345879222	0.298274855264062	0.0184067696802932
0	1.28860697444948e-09	6.08064665391029e-12	1.28215047422077e-09	3.8674172757219e-11	2.61551226808138e-09	382334280	7.84653371277422e-07	0	0.492678619853977	0.00232483966071043	0.490210078487339	0.0147864619979736
0	8.93248416478575e-09	5.31621186070493e-11	4.42765287515962e-09	1.46388479436017e-10	1.35596876379884e-08	73748012	4.06789802531726e-06	0	0.658752944998582	0.00392060053493502	0.326530595200087	0.0107958592663963
0	2.04976805282414e-08	6.07410244019637e-11	6.09903038983668e-09	8.55526015563268e-11	2.67430045440364e-08	37392956	8.02286930690066e-06	0	0.766468872055453	0.00227128647052146	0.228060776783465	0.00319906469056054
0	2.6200389920014e-09	9.305953046018e-12	2.55370983430626e-09	1.41361957103724e-10	5.3244167364574e-09	187813999	1.59732374016563e-06	0	0.492080000812378	0.00174778825674899	0.479622456450577	0.0265497544802962
0	4.76254192747516e-09	2.47672360404378e-11	2.6066720545656e-09	6.37307895021424e-11	7.45771200758334e-09	134089383	2.23731109871839e-06	0	0.638606307488462	0.00332102339366998	0.349527046889853	0.00854562222801551
0	1.76119783470826e-11	9.09349069546024e-14	1.78352233969636e-10	2.68769059381559e-12	1.98742837817489e-10	5031627861	5.9622838666229e-08	0	0.0886169209441207	0.000457550611399191	0.897402069570034	0.0135234588744464
0	9.06296828813831e-09	4.23572166675413e-11	3.36126096987012e-09	7.47804557484518e-11	1.25413669304244e-08	79736125	3.76240303090469e-06	0	0.722645971401428	0.00337740031868343	0.268013924520138	0.00596270375975046
0	1.01248623627058e-08	5.78233194368346e-11	4.50111502295086e-09	1.89475599758434e-11	1.47027482650693e-08	68014495	4.41081477475791e-06	0	0.688637401672744	0.00393282387716662	0.306141065724738	0.00128870872535164
0	2.22323984236056e-09	8.20458154082374e-12	2.16020531874254e-09	7.23717667137173e-11	4.46402150935764e-09	224013258	1.33920555289713e-06	0	0.498035199360067	0.00183793503763927	0.483914630387475	0.016212235214819
0	2.00138178950642e-09	9.21190967738758e-12	1.9029360471458e-09	1.18629807513103e-10	4.03215955384271e-09	248006059	1.20964715422112e-06	0	0.496354810066748	0.00228460941447827	0.471939669483632	0.0294209110351416
0	1.99112695308313e-08	7.62458159260621e-11	9.09996188605929e-09	3.36146838306906e-10	2.94236240711236e-08	33986296	8.82704839688664e-06	0	0.676710301990716	0.00259131287640702	0.309273999153286	0.0114243859795912
0	3.17074929439336e-11	1.17969245664955e-13	1.78357487853279e-10	9.13234313259447e-12	2.19315293175472e-10	4559645547	6.57946013227217e-08	0	0.144574929020407	0.000537897945724054	0.813246925332183	0.0416402477016857
0	9.18410256207029e-09	4.09743972802576e-11	5.45862774989058e-09	2.30532445499649e-10	1.49142371547408e-08	67050027	4.47426117811123e-06	0	0.615794322349967	0.00274733443320855	0.366001136582131	0.0154572066346934
0	6.79275110050482e-09	2.39295838026679e-11	2.39066189677728e-09	2.57278814020337e-10	9.4646213951051e-09	105656630	2.83938240552839e-06	0	0.7176991891105	0.00252831917978713	0.252589279272563	0.02718321243715
0	1.0611395921246e-08	3.71872936642913e-11	3.04025416768305e-09	5.19160866015082e-11	1.37407534691949e-08	72776213	4.12221755363706e-06	0	0.772257208823046	0.00270635040121059	0.221258184603846	0.00377825617189755
0	4.99547308493673e-09	1.78010308667911e-11	2.21762327608245e-09	1.05057974667727e-10	7.3359553665537e-09	136314897	2.20078421286907e-06	0	0.680957398911154	0.00242654568864337	0.30229508840704	0.0143209669931622
0	4.09922843872812e-09	1.45102136184441e-11	1.79678195163689e-09	2.59074665440508e-10	6.16959526942396e-09	162085187	1.8508768870884e-06	0	0.664424206081001	0.00235189068079645	0.291231737767566	0.0419921654706366
0	1.96011383282408e-08	8.31750935951204e-11	3.90151209078894e-09	9.59751748062873e-11	2.36818006874312e-08	42226519	7.10451507213161e-06	0	0.827687834508458	0.00351219464655256	0.164747273329584	0.00405269751540578
0	2.70452142038295e-09	1.60685450241459e-11	2.29125977368891e-09	2.15147435522693e-11	5.03336448264828e-09	198674267	1.51000821568825e-06	0	0.53731881124571	0.00319240640719337	0.455214356438455	0.00427442590864181
0	1.30876575145053e-09	6.38070878367407e-12	1.38152694264743e-09	1.26180288187959e-10	2.82285369106959e-09	354251445	8.46855765179733e-07	0	0.46363215904209	0.002260375308809	0.489407916187099	0.0446995494620017
0	7.25612092522819e-09	3.736796677064e-11	5.70047525242659e-09	5.47473295703235e-11	1.30487114739957e-08	76635919	3.91460578841318e-06	0	0.556079497940361	0.0028637284873	0.436861161639357	0.00419561193298107
0	5.60509339302274e-08	2.02806516674947e-10	1.37241755164724e-08	7.70046908064818e-11	7.00549206541812e-08	14274515	2.1016256087858e-05	0	0.800099884587935	0.00289496461891778	0.195905946196419	0.00109920459672786
0	1.68224584217983e-09	5.147898086198e-12	9.56318799048008e-10	1.46687700901672e-11	2.6583813094042e-09	376168760	7.97514074668548e-07	0	0.632808331983366	0.00193647843820861	0.359737256527108	0.00551793305131792
0	1.04018576364524e-10	4.10413212134854e-13	3.5872253106842e-10	1.448685407496e-11	4.77638374720039e-10	2093634123	1.43291501886189e-07	0	0.217776840953143	0.0008592551056548	0.751033731907911	0.0303301720332905
0	4.38849596433451e-09	1.4199541328707e-11	1.73358568106825e-09	1.79239734127627e-11	6.15420516014423e-09	162490521	1.84625985577558e-06	0	0.71308899364539	0.00230729086197285	0.281691239722599	0.00291247577003797
0	4.41761586549913e-09	2.44674798966256e-11	4.00374905644023e-09	1.76066138621049e-10	8.62189854045704e-09	115983736	2.58656621510145e-06	0	0.512371590174727	0.00283782971718067	0.464369771652172	0.02042080845592
0	1.04733218940239e-08	4.518515773353e-11	3.16316224217571e-09	2.25480097761361e-10	1.39071493916945e-08	71905462	4.17213615089285e-06	0	0.753089047873368	0.00324905963550769	0.227448641924044	0.0162132505670803
0	6.6258832317406e-09	2.02187973182746e-11	2.28424592048663e-09	1.54960786451706e-10	9.08530873599721e-09	110067806	2.72558891101227e-06	0	0.72929643056465	0.00222543866210787	0.2514219369823	0.017056193790942
0	5.08964678509776e-09	1.67150738437298e-11	1.88683403683569e-09	1.62577174546671e-10	7.15577307032385e-09	139747305	2.14672963616547e-06	0	0.711264420360862	0.00233588651840426	0.26367997116352	0.0227197219572131
0	6.5238384880335e-09	2.82214742993602e-11	2.73723008883809e-09	3.55228819444526e-11	9.3248129331154e-09	107240757	2.7974399730013e-06	0	0.699621379520146	0.00302649227408485	0.29354262744696	0.00380950075880873
0	3.33539862997501e-08	1.77011586027105e-10	1.39348912371812e-08	2.78377657143773e-10	4.77442667801022e-08	20944923	1.43231777844921e-05	0	0.698596680798764	0.00370749407132746	0.291865226485973	0.0058305986439358
0	4.02205557927451e-10	1.57053739321084e-12	7.25228093916868e-10	1.74384637896613e-11	1.14644265302719e-09	872263429	3.43932724411466e-07	0	0.350829199232447	0.00136992233241133	0.632589944208633	0.0152109342265092
0	2.40003296845322e-10	8.66398179949347e-13	4.38399871430058e-10	1.45790758957363e-12	6.80727474044903e-10	1469016660	2.04218222776831e-07	0	0.352568841417866	0.00127275336016803	0.644016714684766	0.00214169053719941
0	3.46064108626681e-08	1.72927419936786e-10	1.40185271436067e-08	4.25895437790885e-11	4.88404549699907e-08	20474830	1.46520295272179e-05	0	0.708560370371888	0.0035406594808144	0.28702695648966	0.00087201365763806
0	5.29023485302273e-09	2.84793136869773e-11	4.89691544772266e-09	4.45772842218397e-11	1.02602068986542e-08	97463922	3.07805734767186e-06	0	0.515607034563468	0.00277570559427148	0.477272582911068	0.00434467693119198
0	1.1445961941044e-09	5.05506856537622e-12	1.31924239672824e-09	2.15773223778878e-11	2.4904709817759e-09	401530476	7.47141005952301e-07	0	0.459590255208761	0.00202976408975123	0.52971602816569	0.00866395253579764
0	2.36199999262232e-09	7.64582905777311e-12	1.33706238820994e-09	2.19351407244804e-11	3.72864335061452e-09	268194060	1.11859239271261e-06	0	0.633474368695799	0.00205056594015971	0.358592190907608	0.0058828744564334
0	4.79668957882719e-09	2.72837073782634e-11	4.19594999063503e-09	4.06219708405408e-11	9.06054524768103e-09	110368634	2.71815987451518e-06	0	0.529404075329227	0.00301126550692371	0.463101267742021	0.00448339142182836
0	2.77766703577008e-10	8.62451806420866e-13	4.86045145263853e-10	8.23985119496305e-12	7.72914151842245e-10	1293804749	2.31874227818452e-07	0	0.359375880121938	0.00111584424268233	0.628847517030658	0.0106607586047213
0	4.60668331780959e-09	1.97750655322062e-11	2.41921043069966e-09	1.34001536090618e-11	7.05906896765051e-09	141661741	2.11771846969633e-06	0	0.652590779169401	0.00280137021225166	0.342709561528034	0.00189828909031353
0	1.26842329935115e-08	5.7097855044436e-11	3.6245551897746e-09	3.85415077891515e-11	1.64044275461197e-08	60959152	4.92131621221414e-06	0	0.773220093042005	0.00348063685147867	0.220949812456696	0.00234945764982017
0	2.90606970920629e-09	1.44553447374286e-11	2.68160079922863e-09	3.38350241590632e-12	5.60550935558826e-09	178395920	1.68165141223309e-06	0	0.518430980105166	0.00257877452706734	0.478386642340589	0.000603603027177759
0	1.68693638412827e-08	4.5786656125185e-11	3.65280489497125e-09	1.92557321301096e-10	2.07605127136803e-08	48168367	6.22813449113746e-06	0	0.812569712219418	0.00220546846586373	0.175949647552019	0.00927517176269972
0	1.48029437755349e-08	5.87853277805689e-11	4.81417151839011e-09	7.09784445787412e-11	1.97468790662843e-08	50640914	5.92404621013731e-06	0	0.749634599262287	0.00297694271501053	0.243794044731342	0.00359441329136053
0	6.29814704257872e-11	2.34698046664839e-13	2.4354661500591e-10	1.54760598991028e-11	3.22238843377465e-10	3103288199	9.66716331429751e-08	0	0.195449653945077	0.000728335678606932	0.755795336320221	0.0480266740560957
0	9.51346091101689e-09	2.74093123245142e-11	3.4336858032685e-09	1.37778040269026e-10	1.31123340668789e-08	76264073	3.93369251472375e-06	0	0.725535275603402	0.0020903457908191	0.26186686411093	0.0105075144948485
0	2.07097894296616e-09	5.9579997746144e-12	2.04724053220931e-09	1.92691266110003e-10	4.31686874106009e-09	231649388	1.29505978774258e-06	0	0.479741003766909	0.00138016699881204	0.474242015453677	0.0446368137806026
0	1.26687307915035e-08	6.15305986389552e-11	5.42226870756569e-09	4.64995644672327e-11	1.81990296621753e-08	54947985	5.45969402809821e-06	0	0.696121223310824	0.00338098238099143	0.297942736960052	0.00255505734813306
0	2.50866937124181e-12	7.83968251930862e-15	6.65474053884792e-11	6.12844780300761e-12	7.5192362245248e-11	13299223088	2.2557722134664e-08	0	0.0333633536217351	0.000104261686761997	0.885028790177222	0.0815035945142809
0	4.23748902499202e-09	1.67134102039474e-11	2.85117328243051e-09	5.16771673688389e-11	7.15705288499532e-09	139722315	2.14711356172348e-06	0	0.592071777739113	0.00233523637068365	0.398372532415956	0.00722045347424769
0	4.75662481454957e-08	1.78552212753773e-10	1.08044878146701e-08	9.88026593336454e-11	5.86480908322532e-08	17050853	1.75942729808698e-05	0	0.811045124751732	0.00304446760704407	0.184225737979662	0.00168466966156227
0	1.63890790414826e-08	6.34242789721441e-11	3.98047862768214e-09	2.18228523415481e-10	2.06512104715524e-08	48423312	6.19534403067945e-06	0	0.793613481595136	0.0030712136249598	0.192747956986122	0.0105673477937817
0	7.95940651642614e-10	3.92500783560195e-12	1.49210747293075e-09	2.99654334021133e-12	2.29496967574917e-09	435735605	6.88490662925645e-07	0	0.346819681346241	0.00171026566367186	0.650164352364987	0.00130570062510004
0	7.15790508690877e-09	1.99259807466804e-11	1.88597811963003e-09	2.32065132361671e-11	9.08701570052165e-09	110047130	2.72610099971704e-06	0	0.787706913117566	0.00219279699775764	0.207546479700895	0.00255381018378068
0	6.63468092929703e-09	1.85235471985989e-11	2.33516024471985e-09	9.20718333382153e-12	8.9975719045493e-09	111141096	2.69926793428077e-06	0	0.737385708020009	0.00205872733167413	0.259532268204399	0.00102329644391797
0	2.39879309795519e-09	6.31082686859726e-12	1.1409842358281e-09	2.23643678933919e-11	3.56845252854528e-09	280233516	1.07053519515787e-06	0	0.672222224834553	0.00176850520445901	0.319742024505292	0.00626724545569587
0	1.7133617808861e-08	5.98140065829762e-11	5.44948324519826e-09	2.49773306980871e-10	2.28926883676231e-08	43682069	6.8677830116215e-06	0	0.748431880682607	0.00261279958135326	0.238044704828351	0.0109106149076892
0	1.48003578909906e-09	8.69392651696546e-12	1.68328680808119e-09	3.12337034567815e-11	3.203250227154e-09	312182917	9.6097461188549e-07	0	0.462041890000593	0.00271409534080944	0.525493386002736	0.00975062865586115
0	2.36123718562224e-09	7.46545073479233e-12	2.44319531184763e-09	2.02681900768982e-11	4.83216613828156e-09	206946527	1.4496487908966e-06	0	0.488649834887912	0.00154494910173913	0.505610784466216	0.00419443154413272
0	6.75721386624071e-09	2.89291063321565e-11	5.80716978198269e-09	1.06338658905187e-10	1.26996514134607e-08	78742319	3.80988820569694e-06	0	0.532078688323566	0.00227794491284176	0.457270014185389	0.00837335257820352
0	3.31816425786284e-08	1.61964486041408e-10	1.71644283431753e-08	2.68036759215459e-10	5.07760721670606e-08	19694316	1.52327060065627e-05	0	0.653489747482949	0.00318977973539429	0.338041672201462	0.00527880058019414
0	9.36264877785411e-09	3.48996445064496e-11	3.63720789239165e-09	1.1075098103153e-10	1.31455072957837e-08	76071617	3.94364444833428e-06	0	0.712231834587096	0.00265487240021868	0.276688286769902	0.00842500624278316
0	2.73447424499174e-08	1.07324749270222e-10	8.85782802270266e-09	2.29946544534342e-10	3.65398417664246e-08	27367387	1.09618926656951e-05	0	0.748354156121269	0.00293719797574054	0.242415609769878	0.00629303613311301
0	8.14535141486672e-11	3.55197080179502e-13	5.90062390952985e-10	1.04585536253282e-12	6.72916957544365e-10	1486067469	2.01875063998713e-07	0	0.121045417618707	0.000527846825967504	0.876872523923701	0.0015542116316245
0	8.59623672705068e-11	2.94093830187517e-13	3.46463285151141e-10	1.50023150539086e-11	4.47722061305744e-10	2233528536	1.34316616384744e-07	0	0.19199940029715	0.000656866961904484	0.773835633966103	0.0335080987748418
0	1.63315940003922e-08	6.59059472116643e-11	3.80621467392199e-09	5.26451804959515e-11	2.02563598020218e-08	49367212	6.07688953346841e-06	0	0.806245256305238	0.00325359283977006	0.187902205091267	0.00259894576372488
0	1.74167918733509e-08	7.13110531450281e-11	7.57969097294983e-09	6.01886528798492e-11	2.51279825523256e-08	39796271	7.53836644873385e-06	0	0.693123367030473	0.00283791398678873	0.301643435049596	0.00239528393314165
0	3.63618940972776e-09	1.39776131500415e-11	1.76299998528396e-09	1.16082729480702e-11	5.42477528110983e-09	184339433	1.62743127463116e-06	0	0.670293094423599	0.00257662528413194	0.324990417837783	0.00213986245448591
0	2.19738120922578e-09	9.25478795900439e-12	1.3060588370611e-09	1.62651084010913e-11	3.52895994264697e-09	283369609	1.0586874168439e-06	0	0.622671054627384	0.00262252564761691	0.370097382313004	0.0046090374119949
0	1.16204168644916e-09	6.11204205082464e-12	1.33694715829011e-09	6.72197528853083e-11	2.57232063967541e-09	388754024	7.716959129489e-07	0	0.451748381801966	0.00237608094284696	0.519743587820691	0.026131949434496
0	9.34565800930267e-09	2.83797809821513e-11	3.82781089850574e-09	1.39136837593445e-10	1.3340985526384e-08	74956981	4.00228767405419e-06	0	0.700522310800809	0.00212726270679371	0.286921149186138	0.0104292773062589
0	2.79425593723268e-09	1.35633556941245e-11	1.97838640668937e-09	1.32511859865194e-11	4.79945688560270e-09	208356909	1.43983602063358e-06	0	0.582202529126749	0.00282601886367843	0.412210475861153	0.00276097614842004
0	1.54269698291203e-10	5.52175899945176e-13	3.44909805035381e-10	6.37699519058719e-12	5.06108674417117e-10	1975860226	1.51832602046653e-07	0	0.304815360987192	0.00109102239865996	0.681493565453334	0.0126000511608135
0	7.31742954917163e-09	3.16670365571921e-11	4.54681314373791e-09	7.8667880452996e-11	1.19745776099197e-08	83510253	3.59236687141884e-06	0	0.611080389433518	0.00264452221938577	0.379705513785416	0.00656957456168038
0	1.39166603209841e-09	3.95529692835131e-12	6.80784863780221e-10	1.33380944177799e-11	2.08974428722476e-09	478527448	6.26923083890674e-07	0	0.665950394316704	0.0018927181438089	0.325774243261275	0.0063826442782113
0	3.14037366784882e-09	1.48150497031055e-11	2.8472942212386e-09	5.51340564922083e-11	6.05761699528274e-09	165081417	1.81728345272081e-06	0	0.518417336436809	0.00244568940470196	0.470035365962536	0.0091016081959528
0	2.29532954531514e-08	1.06873215538148e-10	7.12747929683931e-09	4.89597715819667e-10	3.06772456813485e-08	32597451	9.20313148666807e-06	0	0.748218914161084	0.00348379436173197	0.232337654132123	0.0159596373450612
0	1.12769844469104e-08	3.86946547907353e-11	4.55699030991643e-09	1.37727322356801e-10	1.60103967339744e-08	62459414	4.80310754580326e-06	0	0.704353841712144	0.00241684546820907	0.284626944955486	0.00860236786416045
0	6.263408737062e-09	3.34348114606676e-11	6.93479049603059e-09	4.2344331621144e-13	1.32320574878695e-08	75574037	3.96960937820712e-06	0	0.473351082611605	0.0025268036729223	0.524090112394696	3.20013207771832e-05
0	5.36210965817074e-09	1.05733863182281e-11	1.50315296444742e-09	1.41698189100518e-10	7.01753419803691e-09	142500196	2.10525806387807e-06	0	0.764101678289041	0.00150670962475479	0.214199592339417	0.0201920197467875
0	6.73192298074336e-10	3.13433221986814e-12	8.8959315258793e-10	1.88074425876493e-11	1.58472722546978e-09	631023424	4.7541806202922e-07	0	0.424800108974446	0.00197783704948906	0.561354117156797	0.011867936819268
0	9.57068741839808e-09	4.56687465693861e-11	3.72896001694355e-09	4.1550572412793e-11	1.33868667543238e-08	74700079	4.01605197775101e-06	0	0.714931103299946	0.00341145896254145	0.27855360670854	0.00310383102897268
0	7.94424305439359e-10	4.14605195654564e-12	1.64315393594292e-09	7.16552949644896e-11	2.51337958830331e-09	397870662	7.5401360277727e-07	0	0.31607812410685	0.00164959243555586	0.653762743832956	0.028509539624638
0	5.36932190328721e-10	2.12890950660046e-12	7.98718554397786e-10	8.15572369973685e-12	1.34593537793284e-09	742977721	4.03780529678599e-07	0	0.398928655217733	0.00158173233388823	0.593430091439084	0.00605952100929453
0	8.4342652223607e-10	2.67878280047556e-12	7.0703120426006e-10	8.00110263452971e-12	1.56113761193114e-09	640558521	4.68341192938482e-07	0	0.540264045776687	0.00171591714913709	0.452894862603085	0.00512517447109118
0	1.49496979924232e-08	7.32413536193768e-11	9.23455778384094e-09	4.82691331539804e-10	2.47401884614233e-08	40420064	7.42202907788592e-06	0	0.604267749040547	0.00296042019783237	0.373261416267711	0.0195104144939094
0	2.20335182323662e-09	9.79106634731328e-12	2.69245100353075e-09	5.6922640334779e-11	4.96251653344946e-09	201510664	1.48875384919922e-06	0	0.443998888141751	0.00197300427743008	0.542557588550586	0.0114705190302332
0	1.79952081511129e-09	7.40400735799445e-12	1.92567980725693e-09	1.52841813070255e-11	3.74788881103324e-09	266816880	1.1243660016369e-06	0	0.480142529792709	0.00197551414444263	0.513803878489674	0.00407807757317428
0	3.72475839763294e-09	1.95689031248916e-11	2.57735214812713e-09	4.00571820431344e-11	6.3617366309281e-09	157189783	1.90851916970214e-06	0	0.585493963947631	0.00307603163415407	0.405133424668529	0.00629657974968551
0	9.82601468096194e-09	2.53685327586702e-11	3.42382244590102e-09	1.3187641550358e-10	1.34070820751252e-08	74587445	4.02211656835849e-06	0	0.732897331865567	0.00189217404775478	0.255374169167906	0.00983632491877236
0	1.42162093931991e-08	6.72958593812356e-11	5.31374171211571e-09	3.41333965841458e-11	1.96313803612802e-08	50938853	5.88939684309508e-06	0	0.724157401648553	0.00342797389397874	0.270675908383713	0.00173871607375447
0	9.20384719498555e-10	2.21578458212467e-12	6.52011981452219e-10	1.07812183768757e-10	1.68242466930166e-09	594380253	5.04727268091365e-07	0	0.547058502108502	0.00131701859973582	0.387543046264804	0.0640814330269587
0	5.55930875660442e-09	2.35675353406881e-11	4.91105889308463e-09	1.92751174202159e-10	1.06866863592319e-08	93574375	3.20600077552413e-06	0	0.520208843951138	0.00220531739666232	0.459549267939554	0.0180365707126463
0	3.3146918046357e-09	1.10837490034748e-11	1.55729801795437e-09	1.57717782009757e-11	4.89884534979452e-09	204129734	1.46965252700859e-06	0	0.67662715761679	0.00226252273996356	0.317890830748452	0.0032194888947938
0	8.78639411441472e-10	2.71192016093316e-12	8.90481555679311e-10	5.27133812290841e-11	1.8245462685108e-09	548081469	5.47363740999174e-07	0	0.481565979775684	0.00148635318694693	0.488056439591485	0.0288912274458838
0	2.89724854206247e-11	9.02225413608434e-14	1.50809324490163e-10	1.40107873088103e-11	1.93882819760959e-10	5157754572	5.816483827914e-08	0	0.149432969132311	0.000465345725176064	0.777837482847104	0.0722642022954092
0	1.62130648223256e-10	5.00448412252404e-13	3.9493059995983e-10	3.74241305058254e-11	5.94985827101163e-10	1680712303	1.78495736413709e-07	0	0.272494975238611	0.000841109803725315	0.663764718369806	0.0628991965878581
0	1.21357601921115e-09	6.36574528225581e-12	1.49354924340261e-09	2.29554232738266e-11	2.73644643116985e-09	365437448	8.20933589662509e-07	0	0.443486123239161	0.00232628170964575	0.545798823755564	0.00838877129562994
0	6.98660746224382e-10	3.29987705325628e-12	9.57005659826128e-10	9.48445028530826e-12	1.66845073338907e-09	599358423	5.00535090708354e-07	0	0.418748202894318	0.00197780910590829	0.573589402836121	0.00568458516365226
0	2.1877822440285e-10	5.25400126967875e-13	2.75990022100001e-10	3.77524806117354e-11	5.33046127241554e-10	1876010253	1.59913836283998e-07	0	0.410430192101759	0.000985656025092525	0.517760111171269	0.07082404070188
0	9.03175468563532e-10	2.67749142391857e-12	7.10513060710506e-10	2.00860009406707e-12	1.61837462079202e-09	617903906	4.85512281156453e-07	0	0.558075650075088	0.00165443240985095	0.439028795670798	0.00124112184426377
0	1.95950428639213e-10	1.06612222435766e-12	1.05220743031265e-09	7.06771897804114e-13	1.24993075307403e-09	800044320	3.74979145401078e-07	0	0.156769027529966	0.000852945030543237	0.841812578596772	0.000565448842718614
0	2.21087162217219e-08	9.23572510891775e-11	9.65863938103728e-09	7.32092824606322e-10	3.25918056784547e-08	30682559	9.77749406549933e-06	0	0.678351989449213	0.00283375680379169	0.29635177247704	0.0224624812699557
0	1.47118651104806e-09	7.75638215970069e-12	1.97829629320639e-09	2.05668393605915e-11	3.47780602577474e-09	287537601	1.04334127459804e-06	0	0.423021439420367	0.0022302515155292	0.568834569422454	0.00591373964164946
0	7.69803604363265e-09	3.03290422247707e-11	4.14566874608529e-09	2.60294564145395e-10	1.21343283960881e-08	82410824	3.6402919337819e-06	0	0.63440149239033	0.00249944135635461	0.341647976778161	0.0214510894751546
0	2.74968479606963e-08	2.12241267800312e-10	1.92825450764275e-08	1.22298508259174e-10	4.71139328131833e-08	21225144	1.41340803047063e-05	0	0.583624552629199	0.00450485143411597	0.409274792509615	0.00259580342706931
0	7.90217112302114e-10	4.37449837983764e-12	1.20265161745253e-09	1.27152204819465e-11	2.00995844861643e-09	497522723	6.02987346609574e-07	0	0.393150969287981	0.00217641234466756	0.598346507252617	0.00632611111473431
0	5.72238912460975e-09	2.48190942443179e-11	3.51409469764768e-09	1.06167386387434e-10	9.36747030288918e-09	106752407	2.81023716697248e-06	0	0.610878811416654	0.00264949804395569	0.37513806652409	0.0113336240152999
0	4.17513324990953e-08	1.60727832575561e-10	1.40958165675605e-08	7.14845713464832e-11	5.60793614705778e-08	17831872	1.68236674072952e-05	0	0.744504420240239	0.00286607814997836	0.25135479787793	0.00127470373185308
0	6.11738762859256e-10	2.86605045712437e-12	1.63692835901224e-09	1.39987677988079e-10	2.3915208503167e-09	418143961	7.17456007048867e-07	0	0.255794869101077	0.00119842168917107	0.684471707112847	0.0585350020969047
0	7.51370178039503e-09	2.80036906483144e-11	3.52395918624441e-09	2.58059842272672e-11	1.1091470641515e-08	90159370	3.32743567543758e-06	0	0.677430615221708	0.00252479509286149	0.317717938417863	0.00232665126756737
0	1.05223052173215e-08	5.61813916258417e-11	8.67021224381944e-09	3.86897985030359e-11	1.92873886512698e-08	51847351	5.78619992996909e-06	0	0.545553646871151	0.00291285630427439	0.449527533280075	0.00200596354449925
0	3.62789500359536e-09	1.52446723017114e-11	2.36972327118942e-09	4.58746744928614e-11	6.05873762157936e-09	165050884	1.81761964967997e-06	0	0.598787277183603	0.00251614663876756	0.391124920602139	0.00757165557548984
0	1.13033979239793e-08	3.84338254370021e-11	3.08370916591418e-09	3.2598892123484e-10	1.47515298365653e-08	67789579	4.4254492064244e-06	0	0.766252588661078	0.00260541285295945	0.209043346695503	0.0220986517904601
0	1.83758631608559e-09	1.14467512932934e-11	2.77991573222717e-09	8.8653422660675e-12	4.63781414187212e-09	215618817	1.39134327747925e-06	0	0.396218188110449	0.00246813497547204	0.599402142299954	0.00191153461412511
0	1.38311997833383e-09	4.24328269175744e-12	8.51189315434043e-10	7.46117230033529e-12	2.24601374875997e-09	445233250	6.73803886797053e-07	0	0.615811002536141	0.00188925054180998	0.378977784932967	0.0033219619890816
0	6.63557793965841e-10	2.40826437763877e-12	6.79458655092432e-10	7.30656461631395e-11	1.41849035959905e-09	704974830	4.25547009186289e-07	0	0.467791542942457	0.00169776577002574	0.47900124981074	0.0515094414767769
0	1.40310534549922e-09	6.78626079112341e-12	1.51190269283391e-09	1.03200714573021e-12	2.92282630626999e-09	342134597	8.76847515374202e-07	0	0.480050881740495	0.00232181459998689	0.517274218310753	0.000353085348765463
0	1.20672610346887e-08	5.77037296947993e-11	4.4521531891923e-09	9.49640641571154e-11	1.6672082017733e-08	59980511	5.00161214045391e-06	0	0.723800484057937	0.00346109919765412	0.26704242364312	0.00569599310128804
0	4.9597338749837e-09	2.0894326520622e-11	2.50576313319028e-09	1.58460800926516e-11	7.50223741478725e-09	133293569	2.25066868508872e-06	0	0.661100629154688	0.00278507935238604	0.334002110923777	0.00211218056914838
0	3.00573430187127e-12	1.20936694151535e-14	4.60798841473251e-11	5.7279497183631e-13	4.96705070904479e-11	20132671450	1.49011469829929e-08	0	0.0605134611651529	0.000243477872958524	0.927711167985775	0.0115318929761131
0	1.43243304798816e-09	6.69143742916978e-12	2.0982105727334e-09	6.40723258168721e-12	3.54374229073242e-09	282187563	1.06312213199455e-06	0	0.404214790599827	0.00188824041936379	0.592088927634675	0.00180804134613383
0	3.4333049779098e-10	1.52706938012068e-12	1.04007783774504e-09	2.02160928919238e-11	1.40515149780806e-09	711667035	4.21545378603838e-07	0	0.24433699734623	0.00108676493780408	0.740189110830744	0.0143871268852216
0	1.4163868748174e-08	3.4246188984486e-11	2.45198682775577e-09	1.97849596152281e-11	1.66698867245295e-08	59988410	5.00095353705987e-06	0	0.849667966089541	0.00205437442679758	0.147090791213818	0.00118686826984341
0	2.68328308227983e-08	1.07069823352734e-10	6.15674812588572e-09	1.48981053226143e-10	3.32456298252628e-08	30079141	9.97363936905415e-06	0	0.807108512121145	0.00322056835486308	0.185189697360081	0.00448122216391083
0	8.98603068807268e-09	2.91754460689563e-11	2.43657748462294e-09	1.23509740841949e-10	1.15752933596065e-08	86390899	3.47258201149891e-06	0	0.776311269952828	0.00252049301582004	0.210498119479692	0.0106701175516598
0	3.50417687737114e-08	2.02739833061777e-10	9.10410364008568e-09	2.24413648550508e-10	4.45730258954094e-08	22435093	1.33718186720033e-05	0	0.786165356059446	0.00454848709480722	0.20425141567567	0.00503474117007659
0	2.15672954415773e-08	8.88936231094366e-11	4.23419638608925e-09	1.28926318991048e-10	2.60193117697671e-08	38432992	7.80576318504256e-06	0	0.828895692261825	0.00341644790208194	0.162732835655136	0.00495502418095675
0	1.61497970258095e-09	4.75545669656209e-12	8.45707366652357e-10	2.96286160850286e-11	2.4950711420149e-09	400790175	7.48521067572838e-07	0	0.647267997848258	0.00190594032229551	0.338951203599511	0.0118748582299349
0	5.39431139494583e-09	2.22185363607886e-11	2.46326959258477e-09	3.79486533976477e-11	7.91774817728904e-09	126298536	2.37532162039589e-06	0	0.681293629723999	0.0028061686054274	0.311107342318656	0.00479285935191752
0	4.25982804048323e-11	1.8422164116076e-13	1.98371314799258e-10	8.31687794059507e-13	2.41985504639311e-10	4132478933	7.25956602609656e-08	0	0.176036496352651	0.000761292051089383	0.819765279308522	0.00343693228773836
0	1.2338927108895e-10	4.9865059853175e-13	4.11605386344373e-10	1.84672319022552e-12	5.3734003122208e-10	1861018986	1.61202005521943e-07	0	0.229629776155564	0.000927998231208761	0.766005438694476	0.00343678691875141
0	2.52847909499898e-09	1.2059868021066e-11	1.87480512626428e-09	5.66954125096529e-12	4.42101363053529e-09	226192472	1.32630322369209e-06	0	0.571922935847822	0.00272785135466904	0.424066805249203	0.0012824075483067
0	1.04778590322292e-08	3.47324153572356e-11	2.4542321791786e-09	4.24541495845991e-10	1.33913651226111e-08	74674986	4.01740149258423e-06	0	0.782433974153805	0.00259364262263229	0.183269753061596	0.0317026301619661
0	3.42363716444014e-10	9.87228469131623e-13	8.4722754534873e-10	2.90406595491931e-11	1.21961914981107e-09	819928090	3.6588568985696e-07	0	0.280713628100256	0.000809456353062802	0.694665663030934	0.0238112525157479
0	1.41941803038513e-09	7.07974379767491e-12	2.91971500448306e-09	8.25220838323564e-11	4.42873486249822e-09	225798119	1.32861956780861e-06	0	0.320501920854311	0.00159859283011611	0.659266155038251	0.0186333312773225
0	7.34887920612123e-09	2.8603326145884e-11	2.68070523240977e-09	1.22395406129274e-10	1.01805831708062e-08	98226200	3.05417029378141e-06	0	0.721852479649189	0.00280959603845749	0.263315488654615	0.0120224356577387
0	3.67863367518698e-10	1.49803458575629e-12	6.92836195833671e-10	7.03907752260884e-12	1.06923667546073e-09	935246632	3.20770958461836e-07	0	0.344042975667839	0.00140103180159883	0.647972718982098	0.00658327354846456
0	2.77400424651443e-09	1.1309356923827e-11	1.5614668807213e-09	9.71562952672728e-12	4.35649611368628e-09	229542268	1.30694799671538e-06	0	0.636751227161587	0.00259597544189187	0.358422649756493	0.00223014764002769
0	1.85289897027727e-09	1.09958417296679e-11	3.03198828689182e-09	6.23686928544827e-11	4.95825179175324e-09	201683989	1.48747444095321e-06	0	0.373700055604091	0.00221768522283531	0.611503492407293	0.0125787667657816
0	1.29114847009344e-09	5.96469688572575e-12	2.4301226335434e-09	2.44321643003481e-11	3.75166796482292e-09	266548109	1.12549976039045e-06	0	0.34415318258432	0.0015898786730737	0.647744591560118	0.00651234718248882
0	3.02131246808803e-10	1.36660510033401e-12	1.10925190448122e-09	2.85839220780052e-11	1.44133367846836e-09	693801869	4.32400024785728e-07	0	0.209619223724699	0.000948153172821326	0.769601044540893	0.0198315785615861
0	8.31255384419098e-08	5.40225389917326e-10	1.4914201135002e-08	4.48620315550092e-12	9.85844511699846e-08	10143587	2.95748994506573e-05	0	0.843191167120059	0.00547982347627863	0.151283503209712	4.5506193951068e-05
0	8.47959509495813e-09	4.08201431577884e-11	6.27524287894258e-09	3.96944219370924e-10	1.51926023364294e-08	65821508	4.557770339364e-06	0	0.55813973848479	0.002686843389556	0.413045950916227	0.026127467209427
0	8.63751105749848e-09	3.08096080481297e-11	2.59277081024038e-09	1.64672424933385e-13	1.12612561482119e-08	88800040	3.37837115749196e-06	0	0.767011330158754	0.00273589443687609	0.230238152486396	1.46229179734565e-05
0	1.07884535381255e-07	5.39465794591016e-10	1.38650765389207e-08	5.87451136963769e-11	1.22347822828463e-07	8173419	3.67036755117844e-05	0	0.881785493907103	0.00440927988843225	0.113325077785488	0.000480148418977099
0	5.64542902793112e-10	2.35733305834867e-12	8.05173073286096e-10	8.40692126807277e-13	1.37291400126436e-09	728377742	4.1187411936594e-07	0	0.411200484715871	0.00171702892983663	0.586470144921375	0.000612341432917907
0	1.98103448700591e-10	9.10220185396179e-13	5.00027500892943e-10	2.28414058522203e-11	7.2188257563115e-10	1385266848	2.16564744026648e-07	0	0.274426139912557	0.00126089784699452	0.692671519957056	0.0316414422833933
0	1.13319524043761e-10	3.64786210382855e-13	2.9138327963782e-10	2.57087195339868e-12	4.07638461845363e-10	2453154188	1.22291536563957e-07	0	0.277990265027417	0.000894876819845417	0.7148081128526	0.00630674530013789
0	9.56489518230589e-10	4.30318092409135e-12	2.31596328587929e-09	1.12976467286035e-10	3.38973245232e-09	295008534	1.01691923648506e-06	0	0.282172570161385	0.00126947509416154	0.683228932800934	0.0333290219435199
0	1.65047916210115e-08	8.57464596933708e-11	1.05190548837384e-08	1.52346671688973e-10	2.72619396361323e-08	36681176	8.17854853929489e-06	0	0.605415162725124	0.00314528096085007	0.385851301269728	0.00558825504429834
0	1.61138931552574e-08	1.08583682542581e-10	6.3445422633339e-09	9.38426756596696e-11	2.26608617767935e-08	44128948	6.79823548166425e-06	0	0.71108915953758	0.00479168372377521	0.279977978146939	0.00414117859170615
0	9.96490334057981e-10	2.50767704495737e-12	6.28446896898782e-10	1.23175256076603e-11	1.63976243360938e-09	609844438	4.91928612511572e-07	0	0.607704087880917	0.00152929289850699	0.383254844737155	0.00751177448342164
0	1.19113857332736e-09	6.62864399965233e-12	2.68978153354969e-09	1.15877538977133e-10	4.00342628985383e-09	249786040	1.20102715894799e-06	0	0.2975297875088	0.00165574273627862	0.671869878150772	0.0289445916041492
0	2.55995311781949e-09	9.71667831579197e-12	2.44838706303213e-09	1.54104065585194e-10	5.1721609247526e-09	193342785	1.55164708015576e-06	0	0.49494846642691	0.00187864965092066	0.473377974632381	0.0297949092897888
0	4.54482840498399e-10	1.60959759059911e-12	6.84232785006419e-10	3.76149380833694e-11	1.17794016117879e-09	848939558	3.53381995887858e-07	0	0.385828461815573	0.00136645106741955	0.58087227819934	0.0319328089176681
0	3.12931499134952e-10	2.13775074830316e-12	1.43815287583221e-09	1.68444022434636e-11	1.77006652795893e-09	564950517	5.31019823779566e-07	0	0.176790812205118	0.00120772339035652	0.812485210649427	0.00951625375509862
0	3.23044763391777e-09	1.56800695283995e-11	2.38414003954597e-09	4.04883723262269e-11	5.67075611531837e-09	176343327	1.70122538756257e-06	0	0.569667883475254	0.00276507562828227	0.420427186615505	0.0071398542809584
0	5.31621845774952e-09	2.1887309842895e-11	2.54824738839443e-09	7.55804089552224e-11	7.96193356494207e-09	125597632	2.3885772187926e-06	0	0.667704448220701	0.00274899428190019	0.320053837125049	0.00949272037234995
0	8.32097157338829e-09	3.11582491415705e-11	4.29030257718241e-09	2.17689591123824e-12	1.26446092956235e-08	79085085	3.79337560896253e-06	0	0.658064743547933	0.0024641527795054	0.339298943674547	0.000172159998015257
0	1.16400108396557e-08	3.19482702528471e-11	4.45867596441085e-09	1.03199119949262e-10	1.62338341942686e-08	61599742	4.87013843963879e-06	0	0.717021666006985	0.00196800520878343	0.274653289608255	0.00635703917597586
0	3.61821247734188e-09	1.5851796371039e-11	1.99920620149528e-09	3.31658169786088e-11	5.66643629218681e-09	176477763	1.69992945964204e-06	0	0.638534043404118	0.00279748956021906	0.352815437853223	0.0058530291824404
0	5.19829018879554e-08	1.35919285986067e-10	7.77899076710253e-09	2.79890756564528e-11	5.99258010167005e-08	16687303	1.79775792432668e-05	0	0.867454435418702	0.00226812631087214	0.129810376083828	0.000467062186597266
0	3.5850724321857e-10	1.44819167793499e-12	6.41482437355854e-10	1.79760512130746e-12	1.00323547737367e-09	996774957	3.00970603994699e-07	0	0.357351042007698	0.00144352119776122	0.639413629026724	0.00179180776781673
0	7.04794828727367e-09	3.57282948480045e-11	6.44860702718736e-09	3.41194919503884e-11	1.35664031012594e-08	73711506	4.0699126686583e-06	0	0.519514880596418	0.0026335864105857	0.475336533866424	0.0025149991265718
0	6.67702942958679e-09	1.90685434692275e-11	2.90202371921513e-09	2.17773388274429e-10	9.81589508054557e-09	101875580	2.94476420792389e-06	0	0.68022624272138	0.00194261891684438	0.295645348223693	0.0221857901380834
0	9.92541434057482e-10	3.54168951332177e-12	1.46694037850804e-09	3.48127948579317e-11	2.49783629693678e-09	400346492	7.49350603235222e-07	0	0.397360481659541	0.00141790297373175	0.587284435055662	0.0139371803110654
0	1.05779324029581e-09	5.81286537222381e-12	2.20584931390586e-09	2.70551323697358e-11	3.29651055194363e-09	303351069	9.88952668978804e-07	0	0.320882710256193	0.0017633389247902	0.669146747491916	0.00820720332710117
0	1.93191756988667e-09	7.15546602594627e-12	1.32303904175452e-09	1.6051331998479e-12	3.26371721086698e-09	306399095	9.79114680665916e-07	0	0.591937795178483	0.00219242831521101	0.405377965146393	0.000491811359912985
0	2.48794545593294e-08	6.94390682282622e-11	6.41978424990993e-09	7.00306174940105e-10	3.20689840524077e-08	31182778	9.62064908871518e-06	0	0.775810500222613	0.00216530302658742	0.200186704992544	0.0218374917582563
0	3.57234147351409e-09	2.30248194389313e-11	4.56570637374197e-09	1.15959505843331e-10	8.27703217253832e-09	120816251	2.48310657635642e-06	0	0.431596905635629	0.00278177237432076	0.551611529177107	0.0140097928129437
0	1.26292524355807e-08	4.38140835834886e-11	7.18744566678343e-09	1.02886091514016e-10	1.99633982774616e-08	50091672	5.98900160342364e-06	0	0.632620371544604	0.00219472070709294	0.360031171391193	0.00515373635710973
0	9.13435960967265e-10	3.9905857520393e-12	1.04711269619632e-09	8.98150922688162e-12	1.9735207521425e-09	506708632	5.92056063064561e-07	0	0.462845885950587	0.0020220642461991	0.530581041552031	0.0045510082511831
0	4.81724177795706e-10	2.2605498820348e-12	7.92052973376962e-10	1.08693066546728e-11	1.28690700770938e-09	777056923	3.86072035007956e-07	0	0.374327107483196	0.00175657593632849	0.615470246592855	0.00844606998762057
0	5.56181013782873e-09	3.07610968704294e-11	3.12378343982302e-09	3.69248220524335e-11	8.75327949657462e-09	114242896	2.62598042011231e-06	0	0.635397297664859	0.00351423679347461	0.356870066932678	0.00421839860898799
0	7.43695988088101e-09	3.22934975115781e-11	4.83226271054224e-09	3.83737182477221e-11	1.23398898071826e-08	81038001	3.7019601134558e-06	0	0.602676360736403	0.00261700047700437	0.391596909376742	0.00310972940985148
0	1.12139464089132e-09	4.53037351269869e-12	1.69055156434238e-09	9.95402057674539e-11	2.91601678451386e-09	342933554	8.74804651385119e-07	0	0.384563849853928	0.00155361709053193	0.579746856506597	0.034135676548943
0	1.56181318665538e-10	6.77974602453463e-13	4.65233260497783e-10	3.59368930440378e-11	6.58029446809812e-10	1519688830	1.97408804192278e-07	0	0.23734700540032	0.00103031043024039	0.707009789232498	0.0546128949369412
0	1.47666287795071e-09	5.9060306691535e-12	1.25613079932275e-09	2.57278177224725e-12	2.74127248971486e-09	364794089	8.22381430620744e-07	0	0.538677889006323	0.00215448507629675	0.458229090335128	0.000938535582252485
0	3.0368079894751e-09	1.42533330289381e-11	2.28591713865201e-09	1.18049959462535e-11	5.3487834571023e-09	186958401	1.60463374754283e-06	0	0.567756764473745	0.00266478034552176	0.427371412020184	0.00220704316054867
0	1.26551551670758e-09	5.2881799119879e-12	1.63996671180817e-09	3.71339201746726e-11	2.94790432860241e-09	339224035	8.84370924714162e-07	0	0.429293279442199	0.00179387772550102	0.556316124609671	0.0125967182226289
0	4.11714640323319e-08	1.81764357782283e-10	1.08423463409928e-08	2.88648464772803e-10	5.24842231958799e-08	19053345	1.57451434121825e-05	0	0.784454099257089	0.00346321897732787	0.206582963046388	0.00549971871919528
0	9.14518744589071e-10	4.49033221113505e-12	1.34905978602174e-09	2.09177370999458e-11	2.28898659992189e-09	436874554	6.8669573338731e-07	0	0.399529968685827	0.00196171188214395	0.58936989236537	0.00913842706665891
0	1.26408609596211e-09	4.66359799926584e-12	1.01371135508481e-09	2.36403273846471e-11	2.30610137643083e-09	433632281	6.91830189580855e-07	0	0.548148537129163	0.00202228663792904	0.439577967146326	0.0102512090865821
0	1.70084074466278e-09	4.92672607867993e-12	1.52559880915101e-09	4.27596895734194e-11	3.27412596946588e-09	305425023	9.82237313373879e-07	0	0.519479323802633	0.00150474542660423	0.465956051593177	0.0130598791775855
0	7.11448172175269e-09	2.50618745384845e-11	2.58860268562653e-09	1.84934972209799e-10	9.9130812541275e-09	100876809	2.97391996018082e-06	0	0.717686210711774	0.00252816192019505	0.261129977578739	0.0186556497892921
0	1.39218131788591e-08	4.73166871793925e-11	6.28424522032182e-09	2.3810519952543e-10	2.04914802858857e-08	48800769	6.14742525029133e-06	0	0.679395191788475	0.00230909073035508	0.306676000593785	0.0116197168873853
0	5.8156642787055e-09	2.73094927703166e-11	3.29625536471937e-09	6.17575370356001e-12	9.14540488989874e-09	109344530	2.74361770880027e-06	0	0.635911077608931	0.00298614365346256	0.360427493851053	0.000675284886553381
0	5.56547935209312e-10	2.22471495971434e-12	6.94235623513022e-10	1.03145046014566e-12	1.25403972414219e-09	797422905	3.76211858665876e-07	0	0.443804071350299	0.00177403866630789	0.553599387760944	0.000822502222448504
0	1.14546114172641e-09	9.09473422673211e-12	2.12184139774296e-09	9.33241800656068e-12	3.28572969170266e-09	304346399	9.85718425661197e-07	0	0.348616973763546	0.00276794961244035	0.645774788809065	0.00284028781494945
0	1.15823720307564e-09	6.45476861123552e-12	3.5411871474254e-09	4.1564444657658e-11	4.74744356376994e-09	210639681	1.42423205662379e-06	0	0.24397071550565	0.00135963040413898	0.745914532707651	0.00875512138255978
0	1.43429456287948e-08	3.36862419804751e-11	2.05446297236889e-09	2.05111262013326e-11	1.64516059693455e-08	60784339	4.93546965663061e-06	0	0.871826474298023	0.00204759596377662	0.124879174482844	0.00124675525535631
0	7.14620552582228e-09	3.86113238093814e-11	3.54129494490452e-09	5.99912170802224e-11	1.07861030116164e-08	92711890	3.23582568717562e-06	0	0.66253822331624	0.00357972882029755	0.328320148721982	0.00556189914147984
0	4.45359590479501e-09	2.06324798576459e-11	5.12783343522941e-09	7.82609985534734e-11	9.68032281843554e-09	103302340	2.90409262571067e-06	0	0.4600668787939	0.00213138345121639	0.529717193466295	0.00808454428858823
0	1.59319878960114e-08	6.55905225532386e-11	7.08440219132137e-09	3.0486350580667e-11	2.31124669604667e-08	43266692	6.93371612225935e-06	0	0.689324420593556	0.00283788496768561	0.306518650883918	0.00131904355484048
0	1.35273411648154e-08	4.6541948180553e-11	3.10693023769247e-09	1.8718555946035e-10	1.68679989101488e-08	59283855	5.06038690006871e-06	0	0.801952930923926	0.00275918610313346	0.184190801424771	0.0110970815481692
0	7.2475735153921e-09	3.27210321218241e-11	2.76139493574843e-09	5.83872803647826e-11	1.01000767636271e-08	99009148	3.03001845169959e-06	0	0.717576082341512	0.0032396815279326	0.273403361219282	0.00578087491127291
0	1.34085461806917e-09	4.15803126561688e-12	9.08420544070994e-10	8.97032754176189e-12	2.26240352094754e-09	442007799	6.78720817548495e-07	0	0.592668198070869	0.00183788224652135	0.401528964952516	0.00396495473009383
0	1.39015945869721e-08	4.66777358842547e-11	5.23712154791022e-09	3.90123019644752e-10	1.95755168904113e-08	51084219	5.87263788220937e-06	0	0.710152108105075	0.00238449570172622	0.267534266258661	0.0199291299345381
0	2.57952374179661e-11	1.03923868493215e-13	1.67081536163231e-10	3.8844375675038e-12	1.96865135017194e-10	5079619608	5.90595226057644e-08	0	0.131029993785914	0.000527893720155871	0.848710647259294	0.0197314652346366
0	2.01894841785757e-08	8.76823064686605e-11	5.54717764436419e-09	9.23328145022421e-11	2.59166769439108e-08	38585194	7.7749729521237e-06	0	0.779015157779296	0.00338323877935522	0.214038923908704	0.00356267953264494
0	2.36646384129559e-09	1.09551411893671e-11	2.10720177281841e-09	1.71792888813703e-11	4.50180004418474e-09	222133367	1.35053910366167e-06	0	0.52567058022768	0.00243350239500721	0.468079824100677	0.0038160932766354
0	8.00454520196114e-09	3.94225825193973e-11	4.06849275600952e-09	1.59748737395686e-11	1.21284354142296e-08	82450866	3.63852402118781e-06	0	0.659981681773219	0.00325042605851245	0.335450749998321	0.00131714216994767
0	1.15930511556156e-09	6.24156734453784e-12	1.71718962323341e-09	1.22000533812465e-11	2.89493635952075e-09	345430737	8.68480549476303e-07	0	0.400459620381251	0.0021560292073471	0.593170076981479	0.00421427342992305
0	2.28626854947589e-10	6.84030915007508e-13	3.74894301149836e-10	1.86409189104936e-11	6.22846105922926e-10	1605533037	1.86853815753452e-07	0	0.367067968754196	0.00109823423234527	0.601905185863404	0.0299286111500556
0	1.2083098904232e-08	4.89345778867489e-11	3.50969505489548e-09	1.41294518679104e-10	1.57830230556933e-08	63359218	4.7348957638027e-06	0	0.765575698748873	0.00310045659276263	0.222371534433605	0.00895231022475992
0	2.95320872103137e-10	1.05324677816046e-12	6.05200352692652e-10	4.78458254433896e-12	9.06359054118288e-10	1103315508	2.71907694471274e-07	0	0.325832097954189	0.0011620635038341	0.667726934422688	0.00527890411928794
0	1.55928267827367e-08	4.9532728952088e-11	3.44990523218162e-09	3.88067220733611e-10	1.94803319646041e-08	51333827	5.84408258708091e-06	0	0.800439479731097	0.00254270456181596	0.177096839953761	0.0199209757533256
0	4.05788098899786e-09	2.24311669685105e-11	2.59408546863996e-09	2.07280492313896e-11	6.69512567383772e-09	149362394	2.00853569798376e-06	0	0.606094819826113	0.00335037280273378	0.387458816311211	0.00309599105994198
0	1.28235435579006e-08	4.49369592052311e-11	5.03592913237388e-09	6.0041823675897e-11	1.79644514731556e-08	55665490	5.38932096405542e-06	0	0.713828840088043	0.00250143786869199	0.280327464487245	0.00334225755601933
0	9.10951837148066e-09	4.31857569737019e-11	7.32595407141603e-09	7.78713304226212e-11	1.6556529530293e-08	60399131	4.9669465550517e-06	0	0.550206995663749	0.00260838220320787	0.442481261426915	0.00470336070612759
0	3.1468622296089e-08	8.35664716325505e-11	3.64511460726385e-09	7.02532269029883e-12	3.52043286976757e-08	28405598	1.05612430165714e-05	0	0.893885026649199	0.0023737555784743	0.103541659281931	0.000199558490395605
0	4.96773083924372e-09	2.53716411127276e-11	2.86883063892272e-09	5.54260858944133e-11	7.91735920517358e-09	126304741	2.37520494716925e-06	0	0.627447954615671	0.00320455854726771	0.36234690944022	0.00700057739684152
0	1.57864059231513e-09	5.21460459059226e-12	1.41840331154686e-09	1.21646935566908e-11	3.01442320200927e-09	331738423	9.04326544870493e-07	0	0.523695740950669	0.0017298847046813	0.470538878085007	0.00403549625964342
0	2.16634388920958e-08	1.0519166273971e-10	1.09834443041938e-08	7.81437098411552e-11	3.28302185688705e-08	30459742	9.84901721889919e-06	0	0.65986276779275	0.00320411094793783	0.334552883988663	0.00238023727064829
0	2.25210985873838e-09	6.76336601668661e-12	1.21931260467211e-09	9.02390615513269e-11	3.5684248909785e-09	280235687	1.07052690179188e-06	0	0.631121552938396	0.00189533652054311	0.34169490515401	0.0252882053870503
0	2.47028809691175e-09	9.696684644879e-12	1.51045920316934e-09	4.06068142927293e-11	4.03105079901869e-09	248074274	1.2093145207448e-06	0	0.612814925952584	0.00240549800246614	0.374706070074096	0.0100735059708537
0	1.36247760527534e-09	9.65740000528461e-12	2.02653942203873e-09	3.49692737879799e-11	3.43364370110734e-09	291235809	1.03009258578535e-06	0	0.396802267176395	0.0028125807002544	0.590200847392867	0.0101843047304828
0	2.27064151190678e-09	8.481148692342e-12	1.3051982460657e-09	1.94977611611977e-11	3.60381866782602e-09	277483440	1.08114502994638e-06	0	0.630065417047338	0.00235337831175013	0.362170898807472	0.00541030583343961
0	3.01515283483214e-08	1.20882400729541e-10	1.3051909575021e-08	2.34311412742459e-10	4.35586317368144e-08	22957562	1.30675044202055e-05	0	0.692205589250368	0.00277516524072483	0.299640026662958	0.00537921884594981
0	8.54968005694218e-10	5.12358236274967e-12	1.50631153019047e-09	8.99815409556316e-11	2.45638465920307e-09	407102363	7.36915127586002e-07	0	0.348059495686477	0.00208582248857226	0.613222983846172	0.0366316979787785
0	7.0673208447431e-09	4.13889761755442e-11	3.88396092445151e-09	7.27273177189397e-11	1.10653980630891e-08	90371805	3.31961392452396e-06	0	0.638686543805198	0.00374039649902932	0.351000560694446	0.00657249900132708
0	3.601017815318e-10	1.71584138265963e-12	1.42944472616823e-09	2.62914985262047e-11	1.8175538476089e-09	550190027	5.45266020446356e-07	0	0.198124408806669	0.00094403881619074	0.786466232100223	0.0144653202769166
0	1.13592839860961e-09	5.4418216006287e-12	2.19205632273275e-09	7.36028574085963e-11	3.40702940035159e-09	293510822	1.02210831343097e-06	0	0.333407278050606	0.00159723353137696	0.643392253235778	0.0216032351822385
0	4.52094090055688e-09	3.05404816604712e-11	4.48999169931753e-09	9.99992979555425e-12	9.05147301133044e-09	110479256	2.71543822472076e-06	0	0.499470185117678	0.00337408967824809	0.496050940404624	0.00110478479945049
0	2.0097412531218e-08	1.04759389018459e-10	8.13757949688253e-09	4.15966235747162e-11	2.83813480406937e-08	35234408	8.51436829418795e-06	0	0.708120435378967	0.00369113506758921	0.286722797141796	0.00146563241164846
0	1.30918160967152e-08	4.3881737262659e-11	3.03751918653704e-09	3.40398600702363e-10	1.65136156212173e-08	60556090	4.954072452934e-06	0	0.79278919874424	0.00265730644755218	0.183940286380066	0.0206132084281414
0	2.20642654283849e-09	1.47681294773799e-11	2.48856052391419e-09	4.88519907610295e-11	4.75860718699109e-09	210145524	1.42758114018982e-06	0	0.463670661631903	0.00310345630497775	0.522959854874621	0.0102660271884974
0	1.21069207704471e-08	4.62727018039411e-11	5.83127853925741e-09	1.16680245149323e-10	1.81011522566578e-08	55245102	5.43033097577528e-06	0	0.668848071038907	0.00255634012397866	0.322149576810095	0.00644601202701927
0	5.23676661156193e-08	1.80073085300709e-10	1.35555293168661e-08	2.12202303728964e-10	6.63154708215151e-08	15079438	1.9894443993973e-05	0	0.78967495015702	0.00271540084191466	0.204409757616744	0.00319989138432111
0	9.34972519165125e-10	4.00110973321071e-12	1.72198208180718e-09	1.73066370169873e-11	2.6782623477225e-09	373376417	8.03478398259116e-07	0	0.349096689486074	0.00149392001743709	0.642947500371459	0.00646189012502985
0	1.15061743810072e-08	5.18257522748878e-11	4.22793165966796e-09	6.7005177227597e-11	1.58529369701776e-08	63079794	4.75586982340293e-06	0	0.725807110862327	0.00326915778271129	0.266697058571638	0.00422667278332377
0	7.54647098661671e-11	2.84865818383169e-13	2.96431095820861e-10	3.19217970359112e-11	4.04102468541323e-10	2474619875	1.21230718574949e-07	0	0.186746470860646	0.000704934615745954	0.73355428114775	0.0789943133758583
0	1.69217521795117e-10	6.20936325854159e-13	4.07886162438032e-10	9.66497517916756e-12	5.87389595738171e-10	1702447587	1.76216859548717e-07	0	0.28808396168894	0.00105711154974379	0.694404813087373	0.0164541136739435
0	6.72734063003191e-10	1.47291758074572e-12	6.25462061831626e-10	2.69530599603949e-11	1.32662210237596e-09	753794165	3.97986566591513e-07	0	0.507103011323523	0.00111027667796861	0.471469652670066	0.0203170593284421
0	8.92567266958246e-11	3.344218824051e-13	3.99064114285417e-10	1.4596403575461e-11	5.03251666439107e-10	1987077374	1.50975487778204e-07	0	0.17736002212846	0.000664522156024623	0.792971272423403	0.0290041832921126
0	2.91907329360226e-08	1.22001320893335e-10	6.22409117236883e-09	4.68992811317065e-11	3.55837247104165e-08	28102735	1.06750606394534e-05	0	0.820339443764794	0.00342857083923037	0.174913987307991	0.0013179980879848
0	8.65510938754029e-09	4.06373685563883e-11	3.35975685974047e-09	2.40980880601108e-11	1.20796017038973e-08	82784186	3.62387395957953e-06	0	0.716506189500261	0.00336413149642818	0.278134738387649	0.00199494061566086
0	6.54074529454515e-09	3.91293960007544e-11	4.78927819130919e-09	1.00430573647759e-10	1.14695834555029e-08	87187124	3.4408691523824e-06	0	0.570268773920211	0.00341157951834607	0.417563393639322	0.00875625292212113
0	5.96255104964915e-09	2.4489559837037e-11	2.76377260642122e-09	1.05934126863315e-10	8.85674734277072e-09	112908268	2.65702067803186e-06	0	0.673221310136622	0.00276507377813216	0.312052777329946	0.0119608387553003
0	6.42215115048422e-08	2.72880658438608e-10	8.17570277535497e-09	2.84113862174278e-10	7.295420880081e-08	13707228	2.18860239288299e-05	0	0.880298923948156	0.00374043750078443	0.112066224961433	0.00389441358962587
0	5.56157889301613e-10	2.34933250260417e-12	7.85832210304325e-10	2.12566994128509e-11	1.36559613152139e-09	732280926	4.09678743040764e-07	0	0.407263814288932	0.00172037138094907	0.575449938796209	0.0155658755339099
0	4.62928044053683e-09	1.92078304271619e-11	2.92811512421345e-09	7.34329167810409e-11	7.65003631195849e-09	130718334	2.29500825077444e-06	0	0.605131825753608	0.00251081558882752	0.382758330131877	0.00959902852568831
0	6.45496246645981e-12	2.62784297749032e-14	8.22505693650677e-11	1.95952491439764e-12	9.06913351757001e-11	11026411708	2.72074027751756e-08	0	0.0711750737151939	0.000289756785739155	0.906928641040738	0.0216065284583292
0	4.59106527142659e-09	1.75172814319366e-11	2.58836668841963e-09	1.30677919738136e-11	7.21001703325197e-09	138695928	2.16300278554904e-06	0	0.636762056213321	0.00242957559616689	0.358995918661816	0.00181244952869682
0	8.04474453698554e-09	3.48862074206858e-11	3.1521319765908e-09	1.71783886857173e-10	1.14035466078542e-08	87692017	3.42105816542038e-06	0	0.705459872584264	0.00305924188503407	0.276416810049233	0.0150640754814697
0	2.35015468920252e-09	9.24647189784335e-12	1.35613140199277e-09	4.14751171100783e-11	3.75700768020321e-09	266169272	1.12710167643471e-06	0	0.625538963251575	0.00246112669573867	0.360960508315867	0.0110394017368192
0	1.9668512198949e-09	1.01747664792974e-11	1.71647709665261e-09	6.15092672705908e-11	3.75501235029739e-09	266310709	1.12650305583717e-06	0	0.523793542180793	0.00270964927145755	0.45711623199233	0.0163805765554191
0	9.07548370898568e-12	3.93281968804176e-14	1.77926305582845e-10	6.51785753739451e-13	1.8769290324245e-10	5327851947	5.63078571547138e-08	0	0.0483528335499319	0.000209534810325864	0.94796501364258	0.0034726179971627
0	9.33987633439029e-10	3.94837422662819e-12	8.70888262964291e-10	2.29628342961464e-11	1.83178710492609e-09	545914969	5.49535969174286e-07	0	0.509877829649157	0.00215547659223613	0.4754309387932	0.0125357549654073
0	2.95003589921967e-11	1.40366015242671e-13	2.23489299367413e-10	4.69627153080849e-12	2.5782629590566e-10	3878580331	7.73478919802173e-08	0	0.114419512131497	0.000544420865798854	0.866821200616356	0.0182148663863475
0	1.19500521240517e-08	4.19873566144752e-11	2.97603324026087e-09	1.98515858782485e-11	1.49879243068053e-08	66720380	4.49636723232061e-06	0	0.797312014621381	0.00280141237405442	0.198562067658002	0.00132450534656323
0	1.23416842539693e-08	6.17282671001446e-11	5.57586809304783e-09	1.01854823118536e-10	1.80811354372358e-08	55306261	5.42432597938625e-06	0	0.682572413486443	0.00341395966610719	0.308380417391544	0.00563320945590499
0	3.48615538545041e-08	1.93647207062183e-10	1.60684684755e-08	1.09627313875698e-10	5.1233296850942e-08	19518557	1.53698713163397e-05	0	0.680447209086119	0.00377971395488328	0.313633310037602	0.00213976692139582
0	1.42860050542849e-09	7.35547126953189e-12	1.40918946136966e-09	2.69839369581939e-11	2.87212937502588e-09	348173731	8.61638461135961e-07	0	0.49740116787588	0.00256098187410712	0.490642752246131	0.00939509800388109
0	1.7021849144398e-09	7.12063342176533e-12	1.83783699142939e-09	3.60883608360091e-12	3.55075137537456e-09	281630532	1.06522484799587e-06	0	0.479387243569043	0.00200538778106203	0.517591010222597	0.00101635842729772
0	7.6388967477674e-10	3.64592150284607e-12	1.56153605073228e-09	2.90416640761653e-11	2.35811331108803e-09	424067832	7.07433730706697e-07	0	0.323941038450049	0.00154611802821462	0.66219720799243	0.012315635529306
0	1.13502344268745e-08	4.93641971985347e-11	3.54473911824495e-09	9.14507504406957e-11	1.50357884927587e-08	66507985	4.51072641249883e-06	0	0.75488122437615	0.0032831133014613	0.235753457156711	0.0060822051656778
0	1.23997488057712e-10	5.9322084968777e-13	3.9441477316324e-10	2.12050996547608e-12	5.21125992036115e-10	1918921749	1.56337797152517e-07	0	0.237941476634538	0.00113834439032674	0.756851086283768	0.00406909269136805
0	1.02455804206673e-08	3.5186374373091e-11	2.67886692228065e-09	7.95140229847457e-11	1.30391477403058e-08	76692129	3.91173669433975e-06	0	0.785755374869847	0.00269851796098031	0.205448007464469	0.00609809970470363
0	1.5271225259885e-07	5.91320607019129e-10	2.93163244050886e-08	9.44100256748073e-11	1.82714307636633e-07	5473025	5.48127950309452e-05	0	0.835797998384187	0.00323631255082169	0.160448980620557	0.00051670844443426
0	1.93068457485335e-09	1.1054789685968e-11	1.58509975331108e-09	2.11116870853861e-11	3.54795080493579e-09	281852837	1.06438468749914e-06	0	0.544168924824845	0.00311582383571638	0.446764862440016	0.00595038889942225
0	1.9280786626534e-10	6.69971138380097e-13	3.2717425635006e-10	1.66789975854972e-12	5.2231999351233e-10	1914535175	1.56695977304722e-07	0	0.369137441913352	0.00128268331042603	0.626386622020696	0.00319325275552628
0	2.91705124897124e-09	1.48059898872632e-11	2.50838859548497e-09	7.03540252199421e-11	5.51059985956341e-09	181468447	1.65317860367775e-06	0	0.529352760735988	0.00268681999502614	0.455193383553655	0.0127670357153306
0	2.09641530820645e-09	8.43282781960934e-12	1.58149500231036e-09	4.81550542779684e-11	3.73449819261439e-09	267773593	1.12034881905032e-06	0	0.561364660010405	0.00225808860646571	0.423482599466253	0.0128946519168769
0	2.00468749442594e-09	1.09377497621255e-11	2.648702643523e-09	5.68035891549739e-11	4.72113147686604e-09	211813631	1.41633844874534e-06	0	0.424620136983917	0.00231676449082629	0.561031324059047	0.0120317744662093
0	3.05892195557974e-09	1.14891640966872e-11	1.73552502036088e-09	7.62144003298227e-11	4.88215054036713e-09	204827768	1.46464410655245e-06	0	0.62655215776073	0.00235329984229106	0.355483716860228	0.0156108255367504
0	3.96356100650382e-09	2.10488075500942e-11	2.26764895522088e-09	4.55152524644572e-11	6.29777402173925e-09	158786263	1.88933042044592e-06	0	0.629359039054438	0.0033422614843651	0.360071502628261	0.00722719683293547
0	3.99360182688308e-09	1.68452897187481e-11	3.77021162222726e-09	9.76311538272293e-11	7.87828989265631e-09	126931100	2.36348418325427e-06	0	0.506912271736241	0.00213819114912874	0.478557107392257	0.0123924297223736
0	8.08679716575807e-09	5.17179783833846e-11	7.45134745993187e-09	1.28073782192509e-10	1.57179363862658e-08	63621583	4.71536984036902e-06	0	0.514494839973028	0.00329037967277786	0.474066523544578	0.00814825680961648
0	1.7049963392941e-09	4.35080914894142e-12	1.59420375547644e-09	1.64415292514846e-11	3.31999243317096e-09	301205506	9.95997227470902e-07	0	0.513554284720354	0.00131048767023421	0.480182948475516	0.00495227913389584
0	4.61129019274703e-08	2.08299452283443e-10	8.10541651009096e-09	6.94851791279281e-10	5.5121469681124e-08	18141751	1.65363046547018e-05	0	0.836568803303541	0.00377891688099843	0.147046451355171	0.0126058284602892
0	1.22060784158324e-08	3.56086113341828e-11	2.35070317888399e-09	1.07595305652238e-11	1.46031497366158e-08	68478377	4.38093533694506e-06	0	0.835852445258915	0.00243841992833218	0.160972339617245	0.000736795195508094
0	1.74352428560824e-08	8.09779273408584e-11	4.68939574185674e-09	1.15342854853188e-11	2.22171508107653e-08	45010272	6.66512310298906e-06	0	0.784765022508383	0.00364483853175362	0.211070977633392	0.000519161326470806
0	7.66190556605473e-09	2.3978110670133e-11	3.69535949160892e-09	4.16891530699888e-10	1.17981346990337e-08	84759161	3.53943416964153e-06	0	0.649416688443325	0.00203236454590545	0.313215570586051	0.0353353764247185
0	1.62579884769851e-09	5.64555987874747e-12	1.43506986177456e-09	5.54528067503581e-11	3.12196707610218e-09	320310873	9.36589707234425e-07	0	0.520761048424747	0.00180833421401613	0.459668480414043	0.0177621369471941
0	3.57140390566755e-09	1.61192804189029e-11	2.09552483828966e-09	5.33573588421976e-11	5.73640538321832e-09	174325197	1.72092013439595e-06	0	0.622585690355076	0.00280999673873457	0.365302780800684	0.00930153210550512
0	2.0565311021215e-09	6.70672457189449e-12	1.94283398364757e-09	9.53452077494037e-12	4.01560633111591e-09	249028395	1.20468116515671e-06	0	0.512134639839061	0.00167016485653133	0.483820828897756	0.00237436640665192
0	6.16532789784572e-10	1.81914802289747e-12	6.01234031527582e-10	1.09790039848632e-11	1.23056497331991e-09	812634864	3.69169428915406e-07	0	0.501016039909897	0.00147830310657196	0.48858373557109	0.00892192141244131
0	4.03457881259652e-08	1.93848808311529e-10	8.33010071540162e-09	4.64096255920445e-12	4.88743786122375e-08	20460618	1.46622064572943e-05	0	0.825499766371722	0.00396626645321669	0.170439010212109	9.4956962952413e-05
0	1.26895094298754e-09	5.6180019292837e-12	1.30415174444615e-09	8.80310061281981e-11	2.66675169549118e-09	374988043	8.00025197311705e-07	0	0.475841431031254	0.00210668355017168	0.489041310689387	0.0330105747291872
0	1.40091967476425e-07	5.85156210872504e-10	2.46454004054018e-08	1.51926176780875e-10	1.6547445026948e-07	6043229	4.96411070123326e-05	0	0.846607843375705	0.00353623299500049	0.148937798948816	0.000918124680477612
0	2.59110909009997e-10	6.55098792904288e-13	3.28645933270605e-10	3.18473801697945e-12	5.91596679090486e-10	1690340794	1.77478983065527e-07	0	0.437985739555454	0.00110734021345662	0.555523627644195	0.0053832925868949
0	3.24205251885283e-09	1.23178967146271e-11	3.37318559375882e-09	2.25133440874847e-10	6.85268945020113e-09	145928107	2.05580472278921e-06	0	0.473106587189308	0.00179752735099729	0.492242588588312	0.0328532968713822
0	4.97850611588102e-10	2.30625443606044e-12	1.0448308078569e-09	1.56928599076187e-11	1.56068053378869e-09	640746122	4.68204069403733e-07	0	0.318995848804192	0.00147772358668549	0.66947128847727	0.0100551391318522
0	7.4772649365882e-09	3.68030445445594e-11	2.71198998333267e-09	1.87936672809852e-11	1.02448516317464e-08	97610003	3.07345077965593e-06	0	0.729855853980149	0.0035923452937586	0.26471735080368	0.00183444992241254
0	1.05554727053122e-09	4.18502880023463e-12	1.30520475344059e-09	1.90680920495841e-11	2.38400514482163e-09	419462182	7.15201278866928e-07	0	0.442762161325032	0.00175546131237387	0.547484033864468	0.00799834349812644
0	8.02329331380699e-10	3.26737340057699e-12	1.43462309994277e-09	2.9836786783037e-11	2.27005659150708e-09	440517652	6.81016745995855e-07	0	0.353440233332701	0.0014393356592083	0.631976799745917	0.0131436312621742
0	8.50226162950998e-10	5.32567634523128e-12	1.4707588354097e-09	1.85727840430595e-11	2.34488345874899e-09	426460427	7.03464807738641e-07	0	0.362587812105851	0.00227119020579068	0.627220440283357	0.00792055740500136
0	1.34050351838957e-10	7.04922737868386e-13	5.4781987188562e-10	1.86581465539096e-11	7.01233293016355e-10	1426058931	2.10369967001967e-07	0	0.191163701401483	0.00100526136578051	0.781223420709495	0.0266076165232423
0	7.68699930202579e-09	3.66796788805535e-11	3.60773934799324e-09	1.52330244465381e-10	1.1483748573365e-08	87079580	3.44511867234054e-06	0	0.669380668944178	0.00319405102316739	0.314160426357724	0.0132648536749307
0	5.07305947364963e-09	1.65047608015597e-11	2.64876156391944e-09	4.38580535573943e-11	7.78218385192803e-09	128498635	2.33465244536823e-06	0	0.651881216143819	0.0021208392291414	0.340362244624073	0.0056357000029662
0	4.78917613230642e-11	1.8414618439305e-13	2.71810534070367e-10	1.58590520564723e-11	3.35745493634296e-10	2978446529	1.00723658302826e-07	0	0.142643050260056	0.000548469563655939	0.809573141632187	0.0472353385441011
0	1.67508250668866e-09	5.46464651412346e-12	9.36803414697595e-10	8.686783777358e-12	2.62603735167773e-09	380801895	7.87810909730347e-07	0	0.637874592917909	0.00208094774837539	0.356736515609378	0.00330794372433741
0	1.53774821584825e-08	9.55022494144833e-11	8.83354670757454e-09	7.1969498601147e-10	2.5026226101483e-08	39958082	7.50783972891522e-06	0	0.614454696290436	0.00381608673346174	0.352971585558043	0.0287576314180595
0	9.07164768447686e-09	2.42198083430102e-11	2.75163633838127e-09	1.1195770195645e-11	1.18586996013968e-08	84326278	3.55760357273471e-06	0	0.764978285090243	0.00204236629285705	0.232035250986302	0.000944097630597402
0	5.6741262502246e-10	1.95594759702206e-12	7.18045991956508e-10	6.37458169458335e-12	1.29378914627057e-09	772923473	3.88136682683005e-07	0	0.438566536640118	0.00151179780929544	0.554994601729594	0.00492706382099315
0	9.77030307359955e-10	4.31292433528615e-12	1.07847181291346e-09	3.9923023291036e-12	2.0638073469378e-09	484541351	6.19142014324225e-07	0	0.473411585054019	0.0020897901839944	0.522564189198015	0.0019344355639722
0	3.95955090750513e-09	1.84835573932903e-11	3.11952269505721e-09	2.42186138559016e-12	7.09997902134121e-09	140845487	2.12999146131931e-06	0	0.557684874223354	0.00260332563486909	0.439370691896483	0.000341108245293472
0	1.02416532134741e-09	5.79148351238384e-12	1.44829072371153e-09	1.66399770142181e-11	2.49488750558554e-09	400819675	7.48465978306356e-07	0	0.410505611597523	0.00232134054117386	0.58050341767679	0.00666963018451317
0	2.07083620743548e-09	7.52406558342324e-12	1.14934943316815e-09	1.30813819348786e-11	3.24079108812193e-09	308566635	9.72236856022768e-07	0	0.638990959653481	0.00232167559673941	0.354650886748213	0.00403647800156701
0	2.57075900323662e-09	8.7322412076374e-12	1.39129165959393e-09	4.21041051838700e-11	4.01288700922207e-09	249197149	1.20386538526862e-06	0	0.640625813118767	0.00217604960906443	0.346705914319688	0.0104922229524804
0	1.99102493828553e-08	6.6606753623851e-11	4.12847625183432e-09	5.33387011310801e-10	2.46387193996243e-08	40586525	7.391588600969e-06	0	0.808087833621699	0.00270333666874207	0.167560504459387	0.0216483252501725
0	4.00158941370226e-08	1.94537223098302e-10	1.30201380109204e-08	1.52273017183986e-10	5.33828423882253e-08	18732611	1.60147248909892e-05	0	0.749602163294493	0.00364419005049479	0.243901175516878	0.00285247113813432
0	6.36897842311711e-10	3.12671121418155e-12	9.77954559833631e-10	1.49327404032906e-11	1.63291185376281e-09	612402928	4.89873424047715e-07	0	0.390038103308559	0.00191480710178966	0.598902235647364	0.00914485394228733
0	3.19827453457184e-10	1.06139372527787e-12	4.19414522270361e-10	1.57426538319548e-11	7.56046023284778e-10	1322670802	2.26813777204349e-07	0	0.423026434379796	0.00140387448989739	0.554747342560099	0.0208223485702074
0	2.28409956338562e-10	9.42862295260841e-13	5.26330383810004e-10	8.69251187450672e-12	7.64375714318334e-10	1308257158	2.29312677735294e-07	0	0.298818960440491	0.00123350634720477	0.688575492327595	0.011372040884709
0	2.93356711254001e-09	1.14731932158373e-11	1.54254755340243e-09	1.95233225179233e-11	4.5071111816762e-09	221871607	1.35213242757892e-06	0	0.650875248976887	0.00254557581416716	0.342247504271407	0.00433167093753887
0	1.06420458831528e-09	3.42602870370913e-12	7.55849149966571e-10	2.39867238784691e-11	1.84746649086403e-09	541281807	5.54239804384515e-07	0	0.576034582265993	0.00185444700656347	0.409127393489595	0.012983577237848
0	1.26636449048642e-09	4.53114239649586e-12	1.70803177642508e-09	1.3904507552058e-11	2.99283191686006e-09	334131695	8.97849164682718e-07	0	0.423132513173354	0.00151399828736447	0.570707551868489	0.00464593667079237
0	9.22995066704432e-09	5.30915135460724e-11	4.26259324739671e-09	6.45605265620088e-11	1.36101959545491e-08	73474328	4.08305047316926e-06	0	0.678164421575376	0.00390086327363471	0.313191173854625	0.00474354129636391
0	5.3158285638167e-10	1.91552670335371e-12	7.0060640882243e-10	3.33382372169385e-11	1.26744302912439e-09	788990098	3.80232840990757e-07	0	0.419413610053078	0.00151133160176599	0.552771519289858	0.0263035390552979
0	8.12236829002118e-09	4.48636989871275e-11	6.95174556353826e-09	4.89583559882334e-11	1.51679359085348e-08	65928549	4.55037045765661e-06	0	0.535495952712381	0.0029577985599137	0.458318495374615	0.00322775335309039
0	9.44788663526564e-10	3.47489759626263e-12	8.32745802983296e-10	2.06524832524813e-11	1.8016618473586e-09	555043113	5.40498403922562e-07	0	0.524398440757187	0.00192871797854694	0.462209822672426	0.0114630185918405
0	1.01079420759476e-08	4.88844944700517e-11	3.88659058239109e-09	3.70446319043577e-11	1.40804617847131e-08	71020398	4.22412964351526e-06	0	0.717870069213327	0.00347179625338173	0.276027210031612	0.00263092450167908
0	1.24407096364601e-09	5.81601226960779e-12	1.18992409754572e-09	1.53422540584688e-11	2.45515332751981e-09	407306537	7.36545723301063e-07	0	0.506718236169295	0.00236889981754545	0.484663863640556	0.00624900037260301
0	4.77392173962027e-08	1.81816530448933e-10	7.06299017004235e-09	5.51723987681133e-10	5.55357480843751e-08	18006420	1.66605861058322e-05	0	0.859612394590828	0.00327386479376672	0.12717916681903	0.00993457379637531
0	3.8639547050082e-08	1.7631896180927e-10	9.72155531639476e-09	8.12604504574238e-11	4.86186817787434e-08	20568225	1.45854985137417e-05	0	0.794746908727903	0.00362656812892772	0.199955139891208	0.00167138325196122
0	2.31200093513264e-08	8.75164314297965e-11	4.89949908743601e-09	7.08478408473064e-11	2.81778727110395e-08	35488839	8.4533262004749e-06	0	0.820502299389991	0.00310585658212266	0.173877536380398	0.00251430764748787
0	1.73649086368328e-09	1.03607276278841e-11	2.05294075821953e-09	4.9259315082594e-11	3.84905166461329e-09	259804255	1.15471482342588e-06	0	0.451147715071719	0.00269176112213215	0.533362744151626	0.0127977796545225
0	1.11124603018948e-10	4.4337940828704e-13	4.86633139775536e-10	1.20655999230062e-12	5.99407682195072e-10	1668313620	1.79822275181429e-07	0	0.185390688707896	0.000739695905570237	0.811856694918311	0.00201292046822309
0	2.76093736879833e-08	1.36836879275608e-10	6.07084591046177e-09	8.23727340078784e-11	3.38994292117286e-08	29499022	1.01697772473264e-05	0	0.81444951522756	0.00403655407944937	0.179084015619985	0.00242991507300598
0	5.1680315419121e-09	2.05297817155076e-11	2.88324070216738e-09	6.51611498063775e-12	8.07831814077563e-09	123788143	2.423492508008e-06	0	0.639741026764749	0.00254134355168346	0.356911011911516	0.000806617772051759
0	1.10630565843225e-08	5.16668307646221e-11	3.75520708217483e-09	3.52400543915553e-11	1.49051705516535e-08	67090812	4.47154119931348e-06	0	0.742229452926	0.00346636964572609	0.25193989355313	0.00236428387514465
0	1.2211320659542e-10	3.65655191896864e-13	2.47815041980711e-10	1.93130861072765e-12	3.72225212378755e-10	2686545582	1.11667569857588e-07	0	0.328062695740138	0.00098234934049764	0.665766406302828	0.0051885486165361
0	2.80790597463118e-09	1.98079550658355e-11	4.37657278465076e-09	7.16986437214023e-12	7.21145657871992e-09	138668241	2.16343463887991e-06	0	0.389367382855352	0.00274673429003043	0.60689165037275	0.000994232481867475
0	3.48625966135417e-08	1.52809258584259e-10	1.16902706117387e-08	8.89390263648236e-11	4.67946155102295e-08	21369980	1.40382864388666e-05	0	0.745012994196322	0.00326553080772411	0.249820849776683	0.00190062521927082
0	7.02656175900605e-10	4.53452411391073e-12	1.88940372404945e-09	3.68803227866327e-11	2.6334747468506e-09	379726444	7.90042123499646e-07	0	0.266817130766459	0.00172187871531087	0.71745655670669	0.0140044338115405
0	4.59098401262797e-11	2.30172987954721e-13	3.27650714773886e-10	3.92364143577882e-12	3.77714369323899e-10	2647503196	1.13314319150071e-07	0	0.121546448467018	0.000609383721267278	0.867456314570118	0.0103878532415964
0	2.33002274410847e-09	1.23244840639106e-11	3.37004015517182e-09	6.61881662639193e-11	5.77857554960813e-09	173053029	1.7335711608446e-06	0	0.403217492633887	0.00213278929350442	0.58319565544148	0.0114540626311285
0	9.33046244968393e-09	2.811658856787e-11	2.37139825709735e-09	7.74421013858527e-11	1.1807419396735e-08	84692511	3.54221956577749e-06	0	0.790220295915295	0.00238126449337819	0.200839673549082	0.00655876604224519
0	3.17879791938559e-10	1.04810451715015e-12	5.26527245951152e-10	4.85863211629883e-12	8.5031377452316e-10	1176036458	2.55094114387511e-07	0	0.373838224738651	0.00123260912448221	0.619215237629684	0.00571392850718367
0	1.17804441538288e-09	5.35250589052816e-12	1.12778138770045e-09	4.1780659019142e-11	2.35295896799301e-09	424996786	7.05887435170638e-07	0	0.500665090810196	0.00227479780282512	0.479303465568893	0.0177566458180864
0	9.95724741671208e-09	4.04551289379818e-11	3.94069091638639e-09	8.17482988718169e-11	1.40201417609083e-08	71325955	4.2060336973293e-06	0	0.710210180932366	0.00288550070519123	0.281073542877722	0.00583077548472099
0	7.44827313794562e-09	2.99814880614037e-11	2.84118030644707e-09	2.03231155173898e-10	1.0522666087628e-08	95032950	3.15679485529685e-06	0	0.707831368582808	0.0028492292553742	0.270005745957062	0.0193136562047566
0	1.54803512094586e-09	7.41933614748363e-12	1.85432286175312e-09	4.00303489210175e-11	3.44980766776748e-09	289871232	1.03494176917351e-06	0	0.448730848217883	0.00215065211223355	0.537514853097052	0.0116036465728314
0	5.69075424948676e-10	2.20829807579457e-12	9.95774138523243e-10	1.41473259916825e-11	1.5812051875394e-09	632428990	4.74361441127336e-07	0	0.359899796328297	0.00139659172205919	0.629756432859181	0.00894717909046196
0	7.00115322536466e-09	2.726226491491e-11	2.26788827791814e-09	1.06980767816523e-11	9.30700184497936e-09	107445987	2.79209666464997e-06	0	0.752245819005764	0.00292922096385062	0.243675494610711	0.00114946541967469
0	5.72814580133133e-10	2.27708634891203e-12	1.14805577418037e-09	1.97051208413455e-11	1.74285256150376e-09	573772000	5.22855625129104e-07	0	0.328664967298726	0.00130652838869361	0.658722257716286	0.0113062465962948
0	4.97296803866701e-10	1.46281574806719e-12	4.67420802030674e-10	2.01526085137482e-11	9.8633303015919e-10	1013856344	2.95899861280091e-07	0	0.504187519489679	0.00148308502639428	0.473897545492554	0.0204318499913722
0	1.99155134754347e-08	5.90730941973884e-11	3.79561385098133e-09	2.52856927924736e-11	2.37954861134059e-08	42024777	7.13862044965374e-06	0	0.836945014719187	0.00248253361649577	0.159509826060791	0.00106262560352689
0	1.4597511732252e-08	6.08361352912664e-11	4.54748036204347e-09	6.4335216149781e-11	1.92701634457365e-08	51893696	5.78103239223804e-06	0	0.7575188333694	0.00315701189886515	0.235985562595194	0.00333859213654024
0	4.45274143925634e-09	1.40024180203733e-11	1.9155382175851e-09	1.03047293526921e-10	6.48532936838873e-09	154194173	1.94559693200702e-06	0	0.686586784776147	0.00215909126969325	0.295364831726505	0.0158892922276549
0	3.13130054958328e-09	1.57925007479306e-11	2.25500322447692e-09	7.15851997492804e-11	5.47368147455741e-09	182692399	1.64210311592861e-06	0	0.572064809422706	0.00288516984799659	0.411971948853537	0.0130780718757605
0	9.42781650401155e-10	4.88090954113869e-12	1.29049242985534e-09	3.53771917022815e-11	2.27353218149991e-09	439844225	6.82059411283298e-07	0	0.41467706420552	0.00214683987359204	0.567615642459903	0.0155604534609852
0	7.65806679625985e-11	2.84458486361365e-13	2.37267048427828e-10	3.32574844050111e-12	3.17457923317289e-10	3150023756	9.52373805374052e-08	0	0.241230923337385	0.000896050989652127	0.747396839078693	0.0104761865942692
0	8.66667870176562e-10	3.43057388017001e-12	8.58873949809562e-10	3.50346842056425e-11	1.76400707807194e-09	566891149	5.29201978682892e-07	0	0.491306345053803	0.00194476196995742	0.48688804057879	0.0198608523974492
0	1.40763030233347e-08	6.18657437722865e-11	4.8926373576158e-09	5.22534091016337e-11	1.90830595338244e-08	52402499	5.72490154748806e-06	0	0.737633449101003	0.00324191954977819	0.256386422153308	0.00273820919591093
0	2.50251396746179e-09	9.47291730414781e-12	1.55349151681478e-09	8.30951218614625e-11	4.14857352344218e-09	241046710	1.24457127426147e-06	0	0.603222759177566	0.00228341555250728	0.37446401950852	0.0200298057614069
0	2.61715019755419e-09	1.24249681612663e-11	2.62163607598565e-09	9.23002813249727e-11	5.34351152302607e-09	187142855	1.60305218199763e-06	0	0.48978095888377	0.00232524400999699	0.490620458978817	0.0172733381274159
0	8.97906362696548e-08	5.38270327520814e-10	2.49657094293494e-08	2.49087556730254e-10	1.15543703583255e-07	8654734	3.46625123288646e-05	0	0.777114057149432	0.00465858641213592	0.216071569935096	0.00215578650333615
0	4.80723176611959e-10	1.00676344124709e-12	3.40120507696068e-10	3.22560495127831e-11	8.54106497262058e-10	1170814182	2.56231904027793e-07	0	0.562837512831217	0.00117873291501047	0.398217914026373	0.0377658402274
0	1.04038390927479e-08	3.83446947743336e-11	3.78514874465371e-09	3.64920541633138e-11	1.42638245863393e-08	70107424	4.27913824652126e-06	0	0.729386359862547	0.00268824777970539	0.26536702843912	0.00255836391862692
0	5.38388014819703e-12	2.17550207268443e-14	1.05651451501469e-10	2.31377687287664e-12	1.1337086354327e-10	8820608477	3.40112601415754e-08	0	0.0474890988736466	0.000191892520237717	0.931910088707631	0.0204089198984848
0	5.56299134476372e-09	4.06058762230449e-11	7.38123722086207e-09	4.03398102384134e-11	1.30251742520872e-08	76774405	3.90754466728094e-06	0	0.427095349136866	0.00311749197647301	0.566690093967783	0.00309706491887807
0	3.32806696871035e-09	1.88747302544355e-11	3.22942481067709e-09	1.37520206612749e-10	6.71388671625463e-09	148945021	2.01416398448728e-06	0	0.495699005563044	0.0028112970998958	0.481006747233091	0.0204829501039697
0	6.00189778814443e-09	3.4046190618629e-11	5.13312495122248e-09	9.39775417803031e-11	1.12630464717658e-08	88785925	3.37890825885534e-06	0	0.532884047241567	0.00302282252887581	0.455749247247641	0.00834388298191662
0	1.04315061892173e-08	3.84203457978177e-11	3.19911042274334e-09	6.77567986943662e-11	1.37367937564529e-08	72797191	4.12102964153505e-06	0	0.759384349373167	0.002796893254641	0.23288625275025	0.00493250462194189
0	2.85235758521678e-09	9.81037185240307e-12	1.54352211172079e-09	2.48326557556045e-10	4.65401662634602e-09	214868162	1.3962040162907e-06	0	0.612880832670388	0.00210793657179206	0.331653759675683	0.0533574710821375
0	2.1263154854278e-08	6.11775038041467e-11	7.05452992376195e-09	1.43736663292411e-11	2.83932359481733e-08	35219656	8.51793464318185e-06	0	0.748880997329434	0.0021546506328414	0.248458116455578	0.000506235582146311
0	4.26754053903997e-09	1.42782518744831e-11	1.63293452701997e-09	2.03698387133198e-11	5.93512315664774e-09	168488500	1.78053537991385e-06	0	0.719031505565312	0.00240572124581619	0.275130689611886	0.00343208357698597
0	8.64973003691148e-09	4.12606619876205e-11	3.87329628515742e-09	4.10115696547943e-10	1.29744026806045e-08	77074839	3.89231324282591e-06	0	0.6666765515026	0.00318015888695218	0.298533688255849	0.0316096013545986
0	7.39962326313251e-10	2.47628898363617e-12	1.29037565781029e-09	8.63365015085822e-12	2.04144792325804e-09	489848401	6.12434183810961e-07	0	0.362469362006704	0.0012130061979167	0.632088452078133	0.00422917971724667
0	4.27483988983222e-09	2.07023489271327e-11	2.7252274789904e-09	4.09311495977563e-11	7.06170086734751e-09	141608944	2.11850803677471e-06	0	0.605355560952544	0.00293163776206635	0.385916584429615	0.00579621685577439
0	4.58875157738647e-10	2.46870139156768e-12	1.14908176768146e-09	3.67130017428306e-11	1.6471386285545e-09	607113441	4.94141474960408e-07	0	0.278589275840946	0.00149878179575824	0.697622985558823	0.0222889568044733
0	4.46818851625118e-09	2.17316129921912e-11	3.19517135236795e-09	1.20802306975627e-11	7.69717171230889e-09	129917850	2.30914883769806e-06	0	0.580497445458558	0.00282332443713568	0.415109792504487	0.00156943759981926
0	8.29943721150458e-09	4.37331715186645e-11	7.09339873923372e-09	6.14779878825382e-11	1.54980471101395e-08	64524259	4.64940334710118e-06	0	0.535515033121478	0.0028218504697958	0.45769629481852	0.00396682159020646
0	4.47765647427699e-08	1.55022044667633e-10	1.0498716408964e-08	5.62441632876634e-10	5.59927448292782e-08	17859457	1.67976828234773e-05	0	0.799685117764697	0.00276860948932394	0.187501370775349	0.0100449019706306
0	2.26765187963306e-08	1.17524410410615e-10	6.16875489400186e-09	2.03291209071655e-11	2.89831272216503e-08	34502833	8.69490049026922e-06	0	0.782404142344977	0.00405492511252634	0.21283952027764	0.000701412264856628
0	1.7064354423433e-07	9.3327993698801e-10	3.83062053843313e-08	1.22730136994633e-09	2.11110330925595e-07	4736860	6.33311004567538e-05	0	0.808314512540232	0.00442081603915888	0.181451117130938	0.00581355428967087
0	1.01945963147897e-09	4.8771101016772e-12	1.19059902480005e-09	1.22750406655107e-11	2.22721080704621e-09	448992074	6.68163036787739e-07	0	0.457729294530053	0.00218978378079324	0.534569525719506	0.00551139596964789
0	1.06505919586671e-08	3.68494803668297e-11	2.87216960957606e-09	1.72504982328502e-10	1.37321160309385e-08	72821989	4.1196263359522e-06	0	0.775597288478431	0.00268345244708156	0.209157103180971	0.0125621558935162
0	2.81835071671341e-10	1.20919770710335e-12	5.59034192218524e-10	9.31612073977458e-13	8.43010073670945e-10	1186225445	2.52903001096705e-07	0	0.334319933383561	0.0014343810885175	0.663140583580657	0.00110510194726463
0	1.89868536864929e-08	6.47940675463589e-11	9.37806098082961e-09	4.04000001054017e-10	2.88337087359229e-08	34681629	8.65007534622819e-06	0	0.658495022627383	0.00224716383659776	0.325246435230367	0.0140113783056526
0	1.39744004736907e-10	7.29007969680041e-13	6.04611189003554e-10	9.50130495176645e-12	7.54585506661907e-10	1325230860	2.2637562768768e-07	0	0.185193067588984	0.000966103858666707	0.801249406019205	0.0125914225331438
0	6.81978562815589e-09	2.70881555627756e-11	3.71162706535481e-09	2.06986264741789e-11	1.05791994755477e-08	94525111	3.17375483560589e-06	0	0.644640990456686	0.00256051089927798	0.350841958688246	0.00195653995578974
0	1.96053250456513e-09	8.5153901638073e-12	1.77679794795568e-09	3.55905749013908e-11	3.78143641758601e-09	264449772	1.1344302732752e-06	0	0.518462374627655	0.00225189299077078	0.469873812949088	0.00941191943248675
0	3.15288069482976e-09	1.42844447965453e-11	2.77206436164983e-09	8.527102360717e-11	6.02450052488331e-09	165988864	1.80734855015352e-06	0	0.523343085755782	0.00237105876869717	0.460131815110685	0.0141540403648353
0	3.21506869712189e-10	8.363767176948e-13	5.19918234479665e-10	4.0562375384386e-11	8.82823856293935e-10	1132728792	2.64847110797994e-07	0	0.364180088043683	0.00094738798881793	0.588926353510953	0.0459461704565455
0	7.6421756528358e-09	3.12493264015137e-11	2.92366086645333e-09	1.43686547364761e-10	1.07407723930554e-08	93103174	3.22222654025595e-06	0	0.711510808829443	0.00290941147041887	0.272202106092823	0.0133776736073156
0	1.29391881048711e-08	4.08597390382581e-11	2.92286642418371e-09	2.90928908728764e-12	1.59058235571804e-08	62870055	4.77173572510647e-06	0	0.813487466295322	0.00256885403584229	0.183760772504247	0.000182907164588425
0	1.91712524534912e-08	9.14805812207525e-11	5.76275699113362e-09	3.74256415782937e-11	2.50629156674238e-08	39899588	7.51884650673773e-06	0	0.764925067294126	0.00365003746709553	0.229931627572921	0.00149326766585815
0	2.14923002982323e-08	8.90004353422765e-11	7.87140989254742e-09	3.41072545248988e-11	2.94868178806469e-08	33913459	8.84600636874566e-06	0	0.72887825282559	0.00301831264745221	0.266946739536574	0.00115669499038363
0	1.09987727151591e-09	4.58761561555365e-12	1.20250033599067e-09	4.58211528456126e-11	2.35278637596775e-09	425027963	7.0583567657323e-07	0	0.467478595910989	0.00194986491864	0.511096267928729	0.0194752712416424
0	8.49310414765953e-10	3.29333273267896e-12	1.21930852886055e-09	1.18232127401759e-10	2.19014440376094e-09	456590898	6.57043105145583e-07	0	0.387787404934354	0.00150370574973212	0.55672517609649	0.0539837132194247
0	2.54066223148436e-09	7.90756635705324e-12	2.66043516192323e-09	1.03556300973851e-11	5.21936058986203e-09	191594350	1.56580696430986e-06	0	0.486776528990789	0.0015150450368217	0.509724345754306	0.00198408021808258
0	9.6724034462263e-10	5.20168902597223e-12	1.28501619559729e-09	1.10740290820978e-10	2.36819852006687e-09	422261897	7.10459308272959e-07	0	0.408428742956615	0.00219647507668628	0.54261337666954	0.0467614052971584
0	1.74377895987303e-08	7.20152359439568e-11	4.67291254937828e-09	2.62628616039646e-10	2.24453460000922e-08	44552666	6.73358120495404e-06	0	0.776900012976351	0.0032084707423829	0.208190711310892	0.0117008049703741
0	2.16446655769629e-09	7.58982432341297e-12	1.16725420013627e-09	6.77005511341749e-12	3.3460806372694e-09	298857113	1.00382369261354e-06	0	0.646866227187707	0.00226827298746952	0.348842220696995	0.00202327912782827
0	1.32413754695398e-09	3.41760288410424e-12	6.10383239404687e-10	1.31077838194938e-11	1.95104617306227e-09	512545533	5.85313693513001e-07	0	0.678680784307467	0.00175167709062474	0.312849202562264	0.00671833603964403
0	7.39240613158536e-09	3.59909438336918e-11	3.63087468523646e-09	2.714014435218e-11	1.10864119050077e-08	90200509	3.32591806151417e-06	0	0.666798797927239	0.00324640146352805	0.327506745766537	0.0024480548426963
0	1.47244846050782e-09	4.74028688049983e-12	1.38852146557102e-09	1.81570928048702e-12	2.86752592223983e-09	348732680	8.60257400314701e-07	0	0.513490897880946	0.00165309294808299	0.484222812007379	0.000633197163591382
0	3.18982589689076e-08	1.45937747167779e-10	1.14529709183741e-08	4.02984800913954e-10	4.39001524353634e-08	22778964	1.31699592936796e-05	0	0.726609298586677	0.00332431071583752	0.260886814350746	0.00917957634674026
0	5.94886227803678e-08	2.27558312354801e-10	1.01188337835851e-08	9.7501555789011e-10	7.08100304341978e-08	14122293	2.12427842383178e-05	0	0.840115763481407	0.00321364517088106	0.14290113592012	0.0137694554275919
0	6.14453530748904e-10	3.43996559652392e-12	1.02852586700656e-09	1.26614962446828e-11	1.65908085959667e-09	602743377	4.97724140791078e-07	0	0.370357796122294	0.00207341648035177	0.619937154393185	0.00763163300416887
0	1.83360276844701e-08	8.75096085187317e-11	9.3701888801849e-09	8.44636467850119e-11	2.78781898199587e-08	35870335	8.36342210375207e-06	0	0.657719450326105	0.00313899894806231	0.336111811444678	0.00302973928115456
0	2.30658054380127e-09	7.67693790384869e-12	2.24229216018456e-09	2.80150743166386e-12	4.55935114932135e-09	219329454	1.36780440407325e-06	0	0.505901052202265	0.00168377860191606	0.491800716099334	0.000614453096485201
0	1.04193586956347e-09	3.3888020773929e-12	1.29183494819488e-09	3.53372372984e-12	2.34069334356558e-09	427223841	7.02207747282912e-07	0	0.445139843896121	0.00144777703867467	0.551902688041579	0.00150969102362511
0	4.90417819071612e-09	2.36718694241019e-11	2.97253430518984e-09	6.15313555578235e-12	7.90653750088584e-09	126477614	2.37195845209648e-06	0	0.620268757362709	0.00299396156932788	0.375959047162781	0.000778233905182004
0	3.35373217455257e-08	1.38109008711428e-10	8.6046009278401e-09	1.12835319759996e-10	4.23928670018372e-08	23588874	1.27177794971844e-05	0	0.791107658372628	0.00325783601060629	0.20297284747142	0.00266165814534568
0	4.8305702559559e-10	2.18063497085153e-12	9.15497251863217e-10	2.77468189180229e-11	1.42848173134768e-09	700043954	4.28544443820122e-07	0	0.338161150398372	0.00152654032809663	0.640888316436153	0.0194239928373782
0	1.5051917500315e-08	6.70531363977508e-11	5.50965063507946e-09	1.88071242118762e-10	2.0816692513911e-08	48038371	6.24498830592568e-06	0	0.723069598604889	0.00322112344950774	0.264674641823987	0.00903463612161642
0	3.15469979389874e-10	7.76139762798243e-13	4.6605706146599e-10	2.60978297334616e-11	8.08401010352123e-10	1237009834	2.42520275639535e-07	0	0.390239466984908	0.000960092519503621	0.576517168457007	0.0322832720385813
0	3.56154163821661e-09	1.03120688079286e-11	1.46725998301222e-09	1.01902791826795e-10	5.14101648186356e-09	194514062	1.54230376814279e-06	0	0.692769931934861	0.00200584239406886	0.285402699677857	0.019821525993213
0	1.50396099553543e-09	6.11444248185681e-12	1.4718075511036e-09	4.91239704890985e-11	3.03100695960999e-09	329923360	9.09301694274056e-07	0	0.496191864808172	0.00201729740753996	0.485583692388812	0.0162071453954759
0	5.87890487622679e-09	2.96914262015788e-11	4.38405665780068e-09	3.92822806821637e-11	1.03319352409112e-08	96787289	3.09957577004916e-06	0	0.569003264068882	0.00287375264258433	0.424320957843521	0.00380202544501229
0	2.05649262845874e-09	7.66269382805915e-12	1.22976949411206e-09	4.83984699221331e-12	3.29876466339107e-09	303143783	9.89628927694497e-07	0	0.623412955547032	0.00232289799666462	0.372796976928897	0.00146716952740667
0	4.81626248088839e-10	2.28012995515798e-12	7.35554795770997e-10	1.15360803038211e-11	1.23099725411881e-09	812349497	3.6929912505812e-07	0	0.391248840301924	0.00185226242181195	0.597527568245901	0.00937132903036321
0	2.37557244085226e-08	1.06368117715445e-10	4.84988453237830e-09	4.66641653621876e-11	2.87586412239785e-08	34772157	8.62755528663328e-06	0	0.826037788903442	0.00369864893431601	0.168640948458112	0.00162261370413007
0	3.88006104632432e-09	1.69345798636183e-11	2.73322119730949e-09	1.04978525514459e-10	6.73519534901189e-09	148473793	2.02055658782285e-06	0	0.576087380582593	0.00251434130505253	0.405811718246669	0.0155865598656853
0	4.6371348228113e-09	2.21194346993484e-11	4.46090713242126e-09	1.9519771031257e-10	9.31535910024448e-09	107349592	2.79460384911001e-06	0	0.497794531902651	0.00237451229322634	0.478876561216431	0.020954394587692
0	2.23135383704008e-08	1.12072854342774e-10	1.01115445120844e-08	3.04234863934115e-10	3.28413906007621e-08	30449381	9.85236880424178e-06	0	0.679433421125688	0.00341254899054651	0.307890266737053	0.00926376314671205
0	6.14812871330415e-09	2.4502527599972e-11	2.51806587421347e-09	4.83096975075062e-11	8.73900681262509e-09	114429479	2.6216986233063e-06	0	0.703527167918218	0.00280381147713189	0.288140967069125	0.00552805353552466
0	1.4293820911246e-08	5.0318685224485e-11	3.32737009742046e-09	9.11058014392746e-11	1.77626154953302e-08	56298015	5.32877049796987e-06	0	0.804713749222565	0.00283284211369174	0.187324332854878	0.00512907580886533
0	8.35061329546581e-11	2.38916815147217e-13	3.85409685013271e-10	6.74493581522845e-12	4.75899670598305e-10	2101283236	1.42769885913552e-07	0	0.175470037307808	0.0005020318985446	0.809854910235031	0.0141730205586162
0	1.19274716898548e-10	4.44019402449135e-13	5.76966732126905e-10	2.76173181745719e-11	7.24302786602475e-10	1380638068	2.17290829884753e-07	0	0.164675214709633	0.000613030089987531	0.79658223439028	0.0381295208100992
0	2.28438230504208e-08	1.04296903166047e-10	7.62932965170659e-09	4.34464099023572e-11	3.06208960151958e-08	32657438	9.18622676449043e-06	0	0.746020725163771	0.00340606960404714	0.249154356813089	0.00141884841909253
0	2.03160106654219e-08	1.0161037847425e-10	6.29632083948919e-09	1.07063431751096e-10	2.68210053151365e-08	37284210	8.04626933326169e-06	0	0.757466412116796	0.00378846270974437	0.234753349679099	0.00399177549436131
0	1.08649752421694e-09	7.30117040885847e-12	1.72678711396552e-09	2.28609623830942e-11	2.84344677097441e-09	351685852	8.53033684022897e-07	0	0.382105807398186	0.00256771833515155	0.607286597235569	0.00803987703109351
0	2.65617760859647e-10	8.99218403221987e-13	4.60513871455903e-10	1.02321832780666e-11	7.37263033996838e-10	1356368018	2.21178885650986e-07	0	0.360275435782646	0.0012196710831237	0.624626286983863	0.0138786061503668
0	2.7998823432017e-08	1.48576033058513e-10	1.36929666532012e-08	6.84126459767216e-11	4.19087787642534e-08	23861349	1.25725548629774e-05	0	0.668089700000968	0.00354522459111222	0.326732657380146	0.0016324180277731
0	1.5191918521055e-09	7.65398989305981e-12	2.17405937110425e-09	1.36561864470585e-12	3.70227083174752e-09	270104497	1.11068063779474e-06	0	0.41034055074475	0.00206737708852246	0.587223212429889	0.000368859736839205
0	5.31681373679585e-11	2.74950421680517e-13	2.97251560561531e-10	1.44325532626664e-11	3.65127201613836e-10	2738771572	1.09538139891896e-07	0	0.145615383167727	0.000753026398650266	0.814104123844239	0.0395274665893846
0	9.76008651656597e-09	5.1675940744386e-11	5.94717547929813e-09	1.7390906642078e-10	1.59328470030293e-08	62763422	4.77984273261622e-06	0	0.612576428726788	0.00324335887582182	0.373265084273226	0.0109151281241648
0	8.93397140507826e-09	4.66167777961176e-11	6.52147622361512e-09	1.63084895563356e-10	1.56651493020528e-08	63835970	4.69953378512411e-06	0	0.570308730087079	0.00297582722623708	0.416304760195328	0.0104106824913558
0	1.85747505727638e-09	9.20212947381604e-12	1.71491717837502e-09	3.80839111207773e-13	3.58197520423643e-09	279175579	1.07459197862259e-06	0	0.518561673760202	0.00256900981975884	0.478762995440833	0.000106320979206487
0	3.04646098357451e-10	1.02492998691082e-12	4.92576266497343e-10	1.26738655722553e-11	8.1092116041396e-10	1233165502	2.43276303990569e-07	0	0.375679058864286	0.00126390830199524	0.607428059030908	0.0156289738028115
0	2.66076255657801e-09	1.00186873097988e-11	1.67421555256578e-09	5.51432751314847e-11	4.40014007158507e-09	227265492	1.32004114006268e-06	0	0.604699512581542	0.00227690190466817	0.380491421938456	0.0125321635753337
0	2.23971530349144e-08	9.93471519497402e-11	6.2626716775436e-09	2.08473478107095e-10	2.89676453425148e-08	34521273	8.69025597693973e-06	0	0.773178239725369	0.00342959017811267	0.216195400195407	0.00719676990111191
0	5.46481368708181e-10	2.90711166822326e-12	1.40939529493729e-09	6.98590581981983e-11	2.02864283351189e-09	492940395	6.08592659601115e-07	0	0.269382741841322	0.00143303277452276	0.694747873630081	0.0344363517540747
0	1.63709276279467e-09	7.3353340182458e-12	2.33346164278573e-09	3.33044219076977e-11	4.01119416150635e-09	249302317	1.20335752573641e-06	0	0.408131019561488	0.0018287157696428	0.581737395107654	0.00830286956121583
0	1.09096691923327e-08	5.17399847245153e-11	4.40904407935036e-09	8.38817401210438e-11	1.54543349965286e-08	64706764	4.63628979818775e-06	0	0.705929384524358	0.00334792695616714	0.285294972597704	0.00542771592177118
0	1.39994000955712e-08	5.71705404581439e-11	6.30836186943354e-09	2.36333843946853e-10	2.06012663494097e-08	48540705	6.18036087196572e-06	0	0.679540755317321	0.00277509835990164	0.30621233483612	0.0114718114866577
0	7.61013265580929e-10	4.42717139213291e-12	1.34187866090753e-09	3.81292527794927e-11	2.14544835066009e-09	466103041	6.43634305741436e-07	0	0.35471059713313	0.00206351804776415	0.625453724157321	0.017772160661785
0	2.71503086504896e-08	1.0182694176496e-10	7.07156182072883e-09	7.57719966738243e-11	3.43994694096572e-08	29070216	1.03197877325822e-05	0	0.789265332181766	0.00296013117389459	0.205571828347549	0.00220270829678996
0	2.55899701058829e-09	1.07150244555942e-11	1.57148870733751e-09	1.78826597746254e-11	4.15908340215602e-09	240437592	1.24772424858755e-06	0	0.615279080304506	0.00257629468311206	0.377844961349625	0.00429966366275686
0	3.60000849028839e-09	1.35021210563713e-11	1.80346670821657e-09	8.09585160112272e-11	5.49793583557256e-09	181886444	1.64937941671273e-06	0	0.654792743668585	0.00245585278915231	0.32802614693097	0.0147252566112926
0	1.13544941066623e-09	5.17096326791352e-12	1.41878360264329e-09	3.3001631561271e-12	2.56270413973356e-09	390212816	7.68810955786847e-07	0	0.443066912431132	0.00201777614034336	0.553627545468748	0.00128776595977646
0	1.12369745522549e-08	3.64124242739217e-11	2.89552504520128e-09	9.75813766152641e-11	1.42664933983454e-08	70094309	4.27993890328437e-06	0	0.787647969160955	0.00255230372714748	0.202959827923595	0.00683989918830241
0	5.71330752905027e-09	1.60777064623553e-11	2.60068058856785e-09	2.56953896198004e-10	8.58701972027848e-09	116454839	2.57610261067409e-06	0	0.665342309108496	0.00187232671940736	0.302861839530457	0.0299235246416402
0	3.03176817808049e-10	1.358475064854e-12	9.77979965740039e-10	1.69093018067546e-12	1.28420618879362e-09	778691155	3.85261783364399e-07	0	0.236081106331416	0.00105783251685631	0.761544348776853	0.00131671237487487
0	1.11609013045649e-08	4.12148119179065e-11	4.73977536395337e-09	2.30438354781836e-10	1.6172329835218e-08	61834010	4.85168722041962e-06	0	0.690123279594515	0.00254847708016406	0.293079315859099	0.0142489274662218
0	5.34056253484254e-09	2.80888589053638e-11	3.31976277785883e-09	1.09201037817987e-10	8.79761520942472e-09	113667167	2.63928107979705e-06	0	0.607046615214688	0.00319278102493875	0.377348031123529	0.0124125726368439
0	1.21065292451049e-10	5.77661227542816e-13	3.60852450185036e-10	5.25739663997008e-13	4.83021143527625e-10	2070302746	1.449063431469e-07	0	0.25064180745149	0.00119593362585333	0.747073818652408	0.00108844027024863
0	2.91090408607268e-08	1.28478522198528e-10	1.13214108477038e-08	4.2671686207471e-10	4.09856470927038e-08	24398785	1.22956187893486e-05	0	0.710225235553467	0.00313471986688236	0.276228671517527	0.0104113730621243
0	1.37404574683575e-09	5.5092871070439e-12	1.91002862532522e-09	4.25326739815139e-12	3.29383692666617e-09	303597301	9.8815061133628e-07	0	0.417156579826944	0.00167260469467749	0.579879534976992	0.00129128050138666
0	5.09039021754482e-09	1.65812188375849e-11	2.95629491092443e-09	3.24771383893834e-10	8.38803773120067e-09	119217394	2.51640814707965e-06	0	0.6068630567326	0.00197676970096456	0.352441775497505	0.0387183980689303
0	3.75964997415595e-09	1.77314831810452e-11	2.49795389434907e-09	5.65225182710127e-11	6.33185786995707e-09	157931530	1.89955555585097e-06	0	0.593767272003128	0.00280036026474572	0.394505679952352	0.00892668777977417
0	4.73943241206692e-09	3.01667752330399e-11	4.94436392441627e-09	9.47444003929619e-11	9.80870751210919e-09	101950231	2.94260794075907e-06	0	0.483186230827653	0.00307550971377196	0.5040790459204	0.0096592135381748
0	2.80461762028067e-08	1.40495922647079e-10	8.7973498735789e-09	1.04621805094167e-10	3.70886438041268e-08	26962431	1.11265314567399e-05	0	0.756193091096148	0.00378811162222778	0.237197939079132	0.00282085820249178
0	2.42187019055472e-09	1.08104909429729e-11	1.88075929232439e-09	1.08114903788241e-11	4.3242514642009e-09	231253896	1.29727461373186e-06	0	0.560066918079258	0.00249996815228473	0.434932914492738	0.00250019927571951
0	1.51496570943195e-08	5.85745868168214e-11	6.79947532934551e-09	3.1545584078491e-10	2.23231628512667e-08	44796520	6.69692652000009e-06	0	0.678651909465411	0.00262393762062698	0.304592829190406	0.014131323723556
0	2.24772035389379e-09	8.81596086029175e-12	2.43915053204741e-09	1.41171507324013e-10	4.83685835412551e-09	206745769	1.45105646265353e-06	0	0.46470667307771	0.00182266260759369	0.504284052471163	0.0291866118435334
0	2.57369811467167e-10	1.07356014743275e-12	5.30649729462995e-10	1.24134958784939e-11	8.01506596956089e-10	1247650367	2.40451964672594e-07	0	0.321107539781444	0.00133942771214841	0.662065329815454	0.0154877026909536
0	2.6528439388471e-09	7.76878793517267e-12	1.13187029569855e-09	5.01538350168926e-11	3.84263685749772e-09	260237966	1.15279039836214e-06	0	0.690370710849477	0.00202173357079378	0.294555623566161	0.0130519320135684
0	9.67287266698237e-09	4.66062700516593e-11	5.37648115372258e-09	2.78471411014162e-10	1.53744315017708e-08	65043055	4.61231884929525e-06	0	0.629153192810302	0.00303141420522062	0.349702761568994	0.0181126314154828
0	1.3495801263144e-09	6.86731322587569e-12	1.82277624598377e-09	9.37757897351925e-11	3.27299947525924e-09	305530144	9.81899350604998e-07	0	0.412337409925037	0.00209817119672217	0.556913088365038	0.028651330513203
0	2.90414873518386e-09	1.23724521188746e-11	1.71492264856186e-09	1.58708745026729e-11	4.64731471036727e-09	215178025	1.39419346056879e-06	0	0.624908988561774	0.00266227980886985	0.369013668202025	0.00341506342733105
0	7.59143028068719e-09	3.18131712995258e-11	4.86808911900165e-09	8.44117702798181e-11	1.25757443412682e-08	79518156	3.77271621088138e-06	0	0.603656537114498	0.00252972471737746	0.387101469853095	0.00671226831503047
0	1.39743286864221e-09	3.15163493820185e-12	8.14992811288685e-10	1.64828531275602e-11	2.23206016799666e-09	448016597	6.69617838955361e-07	0	0.626073117866016	0.00141198475891917	0.365130305613654	0.00738459176141031
0	4.04180628823543e-09	1.71733896661348e-11	4.18874911089782e-09	9.43408103957917e-11	8.34206959919518e-09	119874330	2.50261774659144e-06	0	0.484508818845791	0.00205864857178746	0.502123491189996	0.0113090413924254
0	2.43736836978502e-09	1.31587304343083e-11	2.83778504021638e-09	1.45378177330969e-11	5.30284995816881e-09	188577842	1.59085372497536e-06	0	0.459633666615508	0.0024814449848874	0.535143378108389	0.00274151029121652
0	4.29449678722282e-08	1.26839738288268e-10	7.82178321904594e-09	2.36688751133676e-10	5.1130279580696e-08	19557882	1.53389666117665e-05	0	0.839912635416955	0.00248071669719865	0.152977517103173	0.00462913078267299
0	1.6804110373202e-09	5.28593170130019e-12	1.50790122381541e-09	3.15912158303784e-11	3.22518940866728e-09	310059309	9.67556374797951e-07	0	0.521027085356385	0.00163895233163514	0.467538811755711	0.00979515055626844
0	4.28367501139609e-10	1.34666003012685e-12	1.05727913450919e-09	2.39568701001357e-11	1.51095016577906e-09	661835197	4.53284943691123e-07	0	0.283508689327777	0.00089126700577348	0.699744543834141	0.015855499832308
0	7.52031988530752e-09	4.16328015141504e-11	7.2398784756928e-09	1.2898895478137e-12	1.48031210520623e-08	67553322	4.44092648854699e-06	0	0.508022589213362	0.00281243403791191	0.489077840425022	8.71363237034394e-05
0	3.97257691535287e-10	1.59567918687025e-12	5.37264465263569e-10	5.04175279662848e-12	9.41159588782355e-10	1062519058	2.82347838664876e-07	0	0.422093868319663	0.00169543954701104	0.57085373369958	0.00535695843374592
0	4.14276378259178e-09	1.64816428390832e-11	2.47749450009275e-09	2.874013641263e-11	6.66548006193625e-09	150026703	1.99964202884928e-06	0	0.621525193098898	0.00247268654109445	0.371690332439922	0.00431178792008589
0	4.79336466362684e-10	1.70865668795091e-12	5.80227885697998e-10	2.75298766742096e-11	1.08880288542284e-09	918439888	3.26640828163249e-07	0	0.440241730418019	0.00156929845688951	0.532904434279363	0.0252845368457288
0	4.57473672367327e-10	1.96976129988529e-12	9.39399345114559e-10	6.78208260090174e-11	1.46666360479079e-09	681819605	4.39998976808909e-07	0	0.311914518689228	0.00134302187185334	0.640500890624172	0.0462415688147465
0	1.96250688989404e-08	6.82817368991396e-11	5.01859219395022e-09	5.64220464769031e-10	2.52761632945588e-08	39562966	7.58282032509161e-06	0	0.776425942111439	0.00270142806498796	0.198550394514605	0.0223222353089676
0	1.73429918427621e-08	7.76114589097978e-11	6.40795690409394e-09	5.25064633570699e-10	2.43536248393365e-08	41061649	7.30606087828711e-06	0	0.712131847196286	0.00318685449996906	0.263121278510609	0.0215600197931358
0	1.01425406033007e-10	3.2741352520018e-13	2.67339027550843e-10	3.04400894860687e-11	3.99531936595118e-10	2502928823	1.19859582592419e-07	0	0.25386057219198	0.00081949274941687	0.66913055769497	0.0761893773636333
0	4.49300367429096e-09	1.93422814567424e-11	2.36700274020008e-09	8.785613384426e-11	6.96720482979204e-09	143529582	2.09015927166156e-06	0	0.644878941276235	0.00277618958093984	0.33973491493729	0.012609954205535
0	8.46206985142902e-11	2.84586353670588e-13	3.5228506998779e-10	4.15586719441726e-12	4.41346222050168e-10	2265794857	1.32403846553331e-07	0	0.191733143474538	0.00064481429646913	0.798205699714238	0.00941634251475446
0	4.07835110383337e-09	1.48917981198745e-11	2.86231394889604e-09	8.23014429229532e-11	7.03785829377224e-09	142088681	2.11135527294903e-06	0	0.579487527823952	0.0021159559482822	0.406702412782151	0.0116941034456152
0	9.80807717655498e-10	4.11206729184145e-12	1.17198676140486e-09	9.06350026391687e-12	2.16597004661612e-09	461686902	6.49790810824946e-07	0	0.452826076329084	0.00189848760755751	0.541090936707942	0.00418449935541663
0	5.17791268312402e-10	2.75195005017329e-12	8.66608582658504e-10	7.25202903693652e-11	1.45967209139044e-09	685085374	4.37901521821438e-07	0	0.354731224476018	0.00188532072813138	0.59370086457774	0.0496825902181115
0	5.36048758769484e-10	1.87052797874167e-12	7.15386833434132e-10	4.7579223204551e-11	1.30088534338691e-09	768707254	3.90265512129062e-07	0	0.412064569329268	0.00143788842594819	0.549923048230825	0.0365744940139586
0	5.92038866981077e-09	2.2743762637082e-11	2.22251232056473e-09	2.30017563206921e-11	8.18864650933328e-09	122120304	2.45659094888495e-06	0	0.722999663383053	0.00277747520437707	0.271413879941154	0.00280898147141595
0	3.70546920513063e-09	1.34000559539364e-11	1.46847761028813e-09	6.2622620653676e-12	5.19360913343807e-09	192544332	1.55808152224601e-06	0	0.713467091944534	0.0025801048191445	0.282747040171664	0.00120576306465753
0	1.22347553933536e-08	5.50880697481151e-11	4.54887135340222e-09	1.84584355033293e-10	1.70232991715372e-08	58743020	5.10697676381344e-06	0	0.718706478107956	0.00323603957100288	0.267214439901748	0.010843042419293
0	5.52407856746814e-12	2.6350850876077e-14	9.42193390065427e-11	6.6348489864728e-13	1.00433253323534e-10	9956861566	3.01299649674291e-08	0	0.0550024855778888	0.000262371774328476	0.938128915360592	0.00660622728719082
0	7.30198584901974e-09	2.31535462198709e-11	2.03427047815491e-09	6.20954835973875e-11	9.4215053569919e-09	106140151	2.8264476222839e-06	0	0.775033879654993	0.00245752088891911	0.215917775458805	0.00659082399728246
0	3.15017014883357e-08	1.0893727907311e-10	7.22486087597031e-09	1.36044719356306e-10	3.89715443627354e-08	25659748	1.16913951715425e-05	0	0.808325715684432	0.00279530310780487	0.185388108018596	0.00349087318916701
0	2.42229934175386e-09	7.98696098818263e-12	1.0956384512079e-09	5.61053376330375e-11	3.58203009158298e-09	279171301	1.07460846532348e-06	0	0.676236458048121	0.00222973028812637	0.305870811577608	0.0156630000861448
0	2.26964944043733e-09	7.37528629284535e-12	1.04470439591033e-09	7.20232849091685e-11	3.39375240754967e-09	294659091	1.01812520314493e-06	0	0.66877284135057	0.00217319515602801	0.30783164782036	0.0212223156730429
0	1.99490263637675e-08	8.61573491004171e-11	7.44826908910614e-09	3.08620024181096e-10	2.77920728261552e-08	35981483	8.33758721729971e-06	0	0.717795555896552	0.0031000692046019	0.267999768700108	0.0111046061987378
0	1.60699884349645e-08	6.04615265329532e-11	5.51537298222964e-09	1.40541935137716e-10	2.17863648788648e-08	45900269	6.53588819921058e-06	0	0.737616785742636	0.00277520030850156	0.253157101374913	0.00645091257394929
0	2.10011281308395e-10	7.92650260465928e-13	3.87556867324311e-10	4.73058695910796e-12	6.0309138585228e-10	1658123501	1.80927390958097e-07	0	0.348224640966493	0.00131431202477841	0.642617149599346	0.0078438974093831
0	2.17030228036893e-08	9.71530272928094e-11	6.77873394686997e-09	2.52106859366272e-10	2.88310166372183e-08	34684868	8.64926773169739e-06	0	0.752766476353545	0.00336973990599392	0.235119490657128	0.00874429308333247
0	3.96685276141962e-09	2.03739653834493e-11	2.90434220401288e-09	4.16369026930263e-11	6.93320583350897e-09	144233422	2.07995958445562e-06	0	0.572152746749183	0.00293860673874409	0.418903213571976	0.00600543294009684
0	7.37075652160970e-09	2.53017797687526e-11	2.97806223715913e-09	3.02443845411719e-11	1.04043649230788e-08	96113507	3.12130462021276e-06	0	0.70842925792232	0.0024318427848132	0.286232005430073	0.00290689386279449
0	3.84376003820495e-08	2.02561738928377e-10	2.10160418076674e-08	2.91217455506262e-11	5.96853256741959e-08	16754537	1.79054379396693e-05	0	0.644004199488978	0.00339382815860134	0.352114050987802	0.000487921364618047
0	7.51597048357852e-10	3.09232226621033e-12	9.2713025923069e-10	5.60366710688048e-11	1.73785630092356e-09	575421569	5.21356758209635e-07	0	0.432485153092593	0.00177938893139034	0.533490748767882	0.0322447092081347
0	7.12232227686163e-10	2.83096249165359e-12	7.31431002554024e-10	2.69169006190895e-11	1.47341109335093e-09	678697211	4.42023223357069e-07	0	0.483390026653292	0.00192136634808092	0.496420181614457	0.0182684253841698
0	9.02112862952623e-10	2.94890889778148e-12	1.00306437452062e-09	2.3669388322814e-11	1.93179553469384e-09	517653127	5.79538482758934e-07	0	0.466981544760426	0.001526511913306	0.519239410437705	0.0122525328885623
0	2.0886686904859e-09	6.56034741479953e-12	1.12351754527563e-09	8.34646094055509e-11	3.30221119258188e-09	302827391	9.90662866073855e-07	0	0.632506090215521	0.00198665289171594	0.340231886985155	0.0252753699076081
0	1.08945912214826e-08	4.42898741863294e-11	6.23145417422628e-09	6.16266288424917e-11	1.72319618987377e-08	58031697	5.16957523055694e-06	0	0.632231622000086	0.00257021658047965	0.361621863537357	0.00357629788207725
0	5.04458981240824e-09	3.24444358765644e-11	3.79640615991609e-09	7.29406731417048e-12	8.88073447551507e-09	112603299	2.6642168032831e-06	0	0.568037455270913	0.00365335051577282	0.427487858170189	0.000821336043125806
0	6.73490185023365e-09	4.28810257736445e-11	6.57300236110787e-09	1.24975168446752e-10	1.34757604055619e-08	74207315	4.04271996423677e-06	0	0.49977898445374	0.00318208579576304	0.487764858033166	0.00927407171733106
0	7.58053416293038e-08	2.45961291699716e-10	1.23663419059696e-08	3.74025674843003e-10	8.87916705018162e-08	11262318	2.66371475466931e-05	0	0.853743838818229	0.00277009420263903	0.139273671010804	0.0042123959683285
0	8.76784370062573e-09	3.70873802716119e-11	2.89869472821355e-09	1.06557935606691e-10	1.18101837447176e-08	84672688	3.54304886585055e-06	0	0.742396891542638	0.00314028816767565	0.245440273485167	0.00902254680451964
0	5.61974117473554e-09	1.52206342916884e-11	2.99671441945469e-09	1.65783727743141e-10	8.79745995622506e-09	113669173	2.63923451715442e-06	0	0.638791333259667	0.00173011691640816	0.340634050551628	0.0188444992722965
0	3.63527227275783e-09	1.51726429963346e-11	2.34697364522695e-09	9.49031741007108e-11	6.09232173508183e-09	164141036	1.82769487322432e-06	0	0.596697356251656	0.00249045333718423	0.385234685113922	0.0155775052972372
0	4.04283016997623e-08	1.40693781333568e-10	6.7210471227613e-09	3.53510530022475e-10	4.76435531338797e-08	20989199	1.42929641311351e-05	0	0.848557654509052	0.00295304972192595	0.141069393037815	0.0074199027312069
0	9.40960882930636e-11	3.69544753713348e-13	3.18323111496604e-10	7.11871342304173e-12	4.19907457966423e-10	2381477111	1.25972225206716e-07	0	0.224087680530285	0.000880062372559475	0.758079204018468	0.016953053078688
0	7.33239970353151e-09	2.61136007819138e-11	3.99665988318384e-09	6.52080107725472e-15	1.13551797082983e-08	88065537	3.40654812180929e-06	0	0.645731718201959	0.00229970827875406	0.351967999261438	5.74257849260574e-07
0	7.95305670559897e-09	3.68327408666145e-11	5.23513872287127e-09	1.27718467947492e-10	1.33527466372843e-08	74890959	4.00581600490391e-06	0	0.595612043097707	0.00275843928347804	0.392064559081305	0.00956495853750936
0	9.10086881705557e-09	4.4330729237935e-11	6.48969690115318e-09	1.22044407036422e-10	1.57569408544831e-08	63464096	4.7270711267533e-06	0	0.577578408214068	0.00281340963625704	0.411862744239898	0.00774543790977666
0	1.36164367102861e-08	5.17290310536825e-11	7.66112313296971e-09	4.10888785997994e-10	2.17401776603075e-08	45997784	6.52203210571578e-06	0	0.626325917066747	0.00237942080612007	0.352394688427829	0.0188999736993034
0	8.45498330315381e-10	5.29226749909516e-12	2.02423588807905e-09	7.9128060731197e-11	2.95415454662472e-09	338506325	8.86245990261436e-07	0	0.286206532857737	0.00179146602371966	0.68521665205087	0.0267853490676732
0	8.50351235107284e-09	4.92278223707553e-11	4.45744718657877e-09	9.99151097532512e-11	1.31101024697756e-08	76277054	3.93302301959775e-06	0	0.648622874663037	0.00375495328768379	0.340000941781736	0.00762123026754354
0	1.72841164426018e-08	4.38283708930762e-11	2.49348537672352e-09	5.01941226371406e-11	1.98716243128555e-08	50323013	5.96146958631305e-06	0	0.869788808930943	0.00220557565919371	0.125479695945661	0.00252591946420145
0	4.32705792668504e-09	1.68612095702113e-11	1.8987601394934e-09	2.69672389196479e-11	6.2696465146683e-09	159498625	1.88089218444709e-06	0	0.690159790757193	0.00268933974678848	0.302849631961086	0.00430123753493217
0	1.21660155216799e-08	5.34301709479573e-11	7.17439333099267e-09	1.33085334947622e-11	1.94071475571153e-08	51527407	5.82212737931798e-06	0	0.626883239068249	0.00275311818961092	0.369677888513931	0.000685754228208711
0	4.21141558012469e-10	2.17658962398723e-12	8.44630676905979e-10	1.46214056090118e-11	1.28257023015145e-09	779684400	3.84771009276363e-07	0	0.328357502857945	0.00169705297442481	0.658545362312241	0.0114000818553891
0	1.65146345710604e-08	9.33057213919691e-11	9.28187664022674e-09	1.1414113788468e-10	2.60039580705638e-08	38455684	7.80115710763418e-06	0	0.635081572053248	0.00358813535765504	0.356940917034231	0.00438937555486551
0	2.50715049325471e-09	8.62203026783928e-12	1.64871609586902e-09	2.42245609161556e-11	4.18871318030773e-09	238736805	1.25661315764081e-06	0	0.598549097379478	0.00205839595520022	0.393609212399665	0.00578329426565701
0	3.39946399571112e-08	1.4969882797958e-10	1.10685738093971e-08	3.80035764427533e-10	4.55929483589154e-08	21933216	1.36777912550512e-05	0	0.745611792628537	0.00328337678013551	0.242769423952656	0.00833540663867201
0	2.194205070166e-09	6.00069562281553e-12	9.5669653007028e-10	1.62537712848748e-11	3.17315606714397e-09	315143655	9.51946375948864e-07	0	0.691489805019555	0.00189108114944265	0.301496840945287	0.00512227288571539
0	1.17313632352295e-09	3.59327101207689e-12	1.13542112105409e-09	5.1535889867099e-11	2.36368660545621e-09	423067930	7.09105725249515e-07	0	0.496316356328686	0.00152019773001309	0.480360263680109	0.0218031822611915
0	1.85075457046024e-09	5.69765753909458e-12	9.69300686796888e-10	2.71573965599851e-11	2.8529103113562e-09	350519256	8.55872744343067e-07	0	0.648725115224682	0.00199713868200296	0.339758555654035	0.00951919043927993
0	1.43117486728559e-08	7.00495246791064e-11	6.39362313764297e-09	4.18951063758005e-12	2.07796108458156e-08	48124097	6.23386387199609e-06	0	0.688739975885443	0.00337107009360632	0.307687337606251	0.000201616414699301
0	8.93490052993591e-10	3.83396217315945e-12	1.08026360692933e-09	2.04609031535119e-11	1.99804852524959e-09	500488345	5.99414373136931e-07	0	0.447181358061351	0.00191885338354359	0.540659344994828	0.0102404435602764
0	2.4978931638877e-09	1.74360461793879e-11	7.05496182474626e-09	2.29832471878529e-11	9.59327428200121e-09	104239697	2.87797815945456e-06	0	0.260379625397996	0.00181752816263174	0.735407079726961	0.00239576671241162
0	2.02679971763532e-09	1.0340449465282e-11	2.12370161325966e-09	3.51318209135591e-11	4.19597360127382e-09	238323711	1.25879127865769e-06	0	0.48303443020233	0.00246437429018687	0.506128449572453	0.00837274593503011
0	3.56580881200464e-09	1.65910493419838e-11	4.55678657196362e-09	1.41465183595402e-10	8.28065161690565e-09	120763443	2.48419240367337e-06	0	0.430619349415056	0.00200359224244041	0.550293235699055	0.0170838226434486
0	7.7885829827914e-09	2.51828304328478e-11	2.16543332078033e-09	1.06535450450911e-10	1.00857345844555e-08	99149942	3.02571580534927e-06	0	0.772237551719381	0.00249687617911942	0.214702588358589	0.0105629837429103
0	9.68569083595292e-09	3.46144483926135e-11	3.62364650065689e-09	1.11005772934076e-10	1.34549575579365e-08	74322048	4.03647914970495e-06	0	0.719860378172635	0.0025726166911761	0.269316828763942	0.00825017637224719
0	4.36107226055536e-09	1.18090529666613e-11	1.37226408333492e-09	5.83575655706248e-11	5.80350296242756e-09	172309725	1.74104939942854e-06	0	0.751455162302727	0.00203481467022835	0.236454446946799	0.0100555760802462
0	2.42980218686151e-09	1.12012419241268e-11	1.91996814108548e-09	4.72255487386542e-11	4.40819711860977e-09	226850110	1.32245827044741e-06	0	0.551200892674192	0.00254100295942741	0.435544983453687	0.0107131209126936
0	1.09145190484708e-08	4.31523807315583e-11	3.31931241167913e-09	2.26024369410216e-10	1.45030082102917e-08	68951212	4.35089303452152e-06	0	0.752569321496046	0.00297540897073589	0.228870615223375	0.0155846543098433
0	1.415042050402e-08	5.14618355901745e-11	5.56284981093875e-09	7.62727020636117e-11	1.98410048526126e-08	50400673	5.9522837881909e-06	0	0.713190718370132	0.00259371115386821	0.280371374951116	0.00384419552488383
0	1.46370318771882e-08	7.14039635053234e-11	4.36440318666975e-09	1.32327973213786e-10	1.9205167000577e-08	52069321	5.76153356934839e-06	0	0.762140307176105	0.00371795587631069	0.227251509270324	0.00689022767726053
0	5.01778901747145e-09	1.87387136043958e-11	2.17584473387947e-09	9.92829991734001e-11	7.31165546412872e-09	136767932	2.19349425956139e-06	0	0.686272628967397	0.00256285511486813	0.297585785401713	0.0135787305160215
0	4.64676714795456e-09	1.5685892386873e-11	3.04604962344511e-09	5.15013728030319e-11	7.76000403658958e-09	128865912	2.32799851618282e-06	0	0.59880988799031	0.00202137683342839	0.39253196378282	0.00663677139344197
0	4.38751177448482e-10	2.18540086364371e-12	7.97168929587427e-10	1.29046697213869e-11	1.25101017762094e-09	799354008	3.7530298635513e-07	0	0.350717512372969	0.00174690894026115	0.637220179218215	0.0103153994685542
0	7.75315123456154e-10	2.5260307520543e-12	7.18649359359272e-10	6.88769983250417e-12	1.50337821339999e-09	665168612	4.51013361657537e-07	0	0.515715284780355	0.00168023637002263	0.478022997109956	0.00458148173966629
0	7.29855514816417e-08	3.3230826581151e-10	1.06164494760314e-08	2.15976818033288e-10	8.41502860415179e-08	11883501	2.52447682255186e-05	0	0.867323866797461	0.00394898557620536	0.126160586914624	0.00256656071170964
0	7.1743199477769e-12	2.70523177991967e-14	9.94120062940356e-11	3.98899083226154e-13	1.07012277642838e-10	9344722139	3.21036860428947e-08	0	0.0670420264459913	0.000252796393040862	0.928977576066844	0.00372760109412409
0	5.08440729331851e-09	1.5056496424539e-11	2.3148987300411e-09	1.32543181099783e-10	7.54690570088394e-09	132504637	2.26406913572674e-06	0	0.673707542512821	0.00199505559248945	0.306734815802716	0.0175625860919739
0	2.61992853374478e-10	1.36094833635699e-12	6.61981299130544e-10	5.37407013782408e-13	9.25872507855162e-10	1080062310	2.77761710187896e-07	0	0.282968606532448	0.00146990900454503	0.714981051402058	0.00058043306094847
0	1.34368544679441e-09	3.59469824926069e-12	1.34944708659866e-09	5.83278524747809e-12	2.70256001688981e-09	370019535	8.10767695869075e-07	0	0.497189863831688	0.00133010857364699	0.499321783111277	0.00215824448338825
0	1.28983346508037e-09	6.08269831082916e-12	1.88365970081879e-09	2.98170588583089e-13	3.17987403479858e-09	314477866	9.53961762251154e-07	0	0.405624075345511	0.00191287398314017	0.592369282621004	9.37680503441628e-05
0	2.19043677806143e-09	9.6150371006232e-12	1.61831986697736e-09	3.92807559820533e-11	3.85765243812147e-09	259225012	1.15729505711926e-06	0	0.567816000325859	0.00249245810887653	0.419508987120007	0.0101825544452578
0	3.41752240152837e-09	1.20674383162557e-11	1.42802743313257e-09	7.64751544320861e-11	4.93409242740928e-09	202671518	1.48022664914205e-06	0	0.692634451382336	0.00244572603650878	0.289420486977456	0.015499335603699
0	6.77793690323106e-10	3.26133845847851e-12	1.07391215151546e-09	1.29864213623958e-12	1.75626582243328e-09	569389888	5.2687960450104e-07	0	0.385928873445839	0.00185697313972663	0.61147471971388	0.000739433700554694
0	3.01043551802718e-10	1.32852975361906e-12	7.08722133073331e-10	1.65111301861563e-11	1.02760534481582e-09	973136239	3.0828155350715e-07	0	0.292956389650419	0.00129284044728005	0.68968319077822	0.0160675791240805
0	1.64534989161856e-09	5.07166967051985e-12	9.06534553121816e-10	3.95984144779156e-11	2.59655452888881e-09	385125746	7.78966057990438e-07	0	0.633666604460905	0.00195323056538707	0.349129796056995	0.0152503689167127
0	9.73499958537192e-08	5.68872348699687e-10	1.90389214436889e-08	1.25503358191286e-10	1.17083293004299e-07	8540928	3.51243730718487e-05	0	0.831459325713915	0.00485869789021734	0.162610061223593	0.0010719151722755
0	3.0399245503632e-09	1.39832091727944e-11	1.75945544610084e-09	4.23219548843005e-12	4.81759540112526e-09	207572433	1.44527759304847e-06	0	0.631004535925361	0.00290252875314691	0.365214448205815	0.000878487115676323
0	8.49587099958249e-10	4.2258568395658e-12	9.1444654001941e-10	9.07909026963819e-12	1.77733858708686e-09	562638997	5.33201444441467e-07	0	0.478010833799969	0.00237763185375509	0.514503284103131	0.00510825024314541
0	1.76223056993128e-08	7.81599230323478e-11	8.75118949308872e-09	3.5655907556639e-11	2.64873110229905e-08	37753927	7.94616184618402e-06	0	0.665311238427221	0.00295084400845773	0.330391767042447	0.00134615052187405
0	6.98179529354325e-09	2.9341168863468e-11	3.64848886685582e-09	4.02799899157061e-11	1.06999053191782e-08	93458771	3.20996645730709e-06	0	0.652510006890365	0.00274218957908699	0.340983285180698	0.00376451834985019
0	1.85315507470678e-09	1.152419667555e-11	2.3445112233854e-09	1.58288607265746e-11	4.2250193554943e-09	236685306	1.2675049981814e-06	0	0.438614576356176	0.00272760801925408	0.554911356876164	0.00374645874840561
0	3.02614021509152e-08	1.19894533369177e-10	7.49758060099551e-09	2.6312948412766e-10	3.81420067694075e-08	26217813	1.14425367873094e-05	0	0.79338778197656	0.00314337245268753	0.196570165967489	0.00689867960326377
0	1.82283498799343e-08	6.71160253264751e-11	6.25572588244351e-09	1.10903287169534e-11	2.45622821164213e-08	40712829	7.36865757522409e-06	0	0.742127697806534	0.00273248328507734	0.254688300248013	0.000451518660374758
0	2.88081136067344e-09	1.31617577587965e-11	2.04009303810326e-09	1.24048198325085e-10	5.05811435486058e-09	197702134	1.51743316545438e-06	0	0.569542552533462	0.00260210759097385	0.403330746396201	0.0245245934793628
0	8.65633600267053e-08	2.77910789819592e-10	1.25278453544523e-08	6.03266850250142e-10	9.99723830212274e-08	10002762	2.99912666669178e-05	0	0.865872728154585	0.00277987561585465	0.125313061226041	0.00603433500351841
0	2.65085128201884e-10	1.00964878355101e-12	5.49021757807503e-10	3.81471363296679e-11	8.53263671122606e-10	1171970674	2.55979073049417e-07	0	0.310671996445275	0.00118327876566297	0.643437399702223	0.0447073250868389
0	1.00926951894889e-08	4.55228596998186e-11	3.97692297752947e-09	3.83757663745537e-10	1.44988986904637e-08	68970756	4.34966015872007e-06	0	0.696100814617533	0.00313974603669451	0.274291383258316	0.0264680560874561
0	2.26454428243916e-09	1.02449334308754e-11	1.60674056801896e-09	2.22228390181052e-11	3.9037526229071e-09	256163773	1.17112511177631e-06	0	0.580094207084457	0.0026243807998382	0.411588725830282	0.00569268628542247
0	9.52195436263274e-11	3.26495249859236e-13	3.70720798130421e-10	6.82915245185322e-12	4.7309598945846e-10	2113735948	1.41928792052326e-07	0	0.201268972360815	0.000690124746635384	0.783605877857418	0.0144350250351316
0	6.39599292167477e-09	2.74916962733644e-11	3.17871126352005e-09	3.36448433853821e-11	9.63584072485357e-09	103779216	2.89074804094014e-06	0	0.663771133657045	0.00285306669738278	0.329884164162371	0.00349163548320205
0	1.66692095989694e-09	7.09669069773068e-12	2.21527018246414e-09	5.04451604486818e-11	3.93973299350749e-09	253824308	1.18191919840083e-06	0	0.42310505880575	0.00180131260403325	0.562289420657391	0.0128042079328252
0	8.62162125221867e-09	3.2377332817927e-11	3.01534115374175e-09	5.50043926734227e-13	1.16698897827051e-08	85690612	3.50096084233975e-06	0	0.738792003416863	0.00277443347116359	0.258386429511144	4.71336008288097e-05
0	6.54615312236413e-10	2.15255812359725e-12	7.26021063886205e-10	6.09970681148307e-11	1.44378600236105e-09	692623421	4.33135702859744e-07	0	0.453401896933417	0.00149091217124777	0.502859192912891	0.0422479979824443
0	1.40503159525058e-10	6.55110450143745e-13	4.88076361112513e-10	6.19096941264591e-14	6.29296540781842e-10	1589075953	1.88788934041284e-07	0	0.223270192063183	0.00104102026260915	0.77559040846804	9.8379206168116e-05
0	1.38324400271241e-08	6.92052524977759e-11	7.45935253858720e-09	1.99030064699e-10	2.15600278829081e-08	46382129	6.46798751535727e-06	0	0.64157802124597	0.00320988696645606	0.345980653601133	0.00923143818644054
0	5.57771020127883e-10	2.46204248158691e-12	1.07145567298806e-09	1.65319826758563e-11	1.64822071827339e-09	606714859	4.94466081746303e-07	0	0.33840796559831	0.00149375775604013	0.650068077114379	0.0100301995312706
0	4.36226807001528e-08	3.07700473186893e-10	1.76881689123192e-08	3.39989301802614e-10	6.19585393874615e-08	16139825	1.85873896476618e-05	0	0.704062444522065	0.00496623187423237	0.285483955677282	0.00548736792642045
0	1.3631797607119e-09	6.79011716071655e-12	1.50912050012941e-09	1.91918333092679e-11	2.89828221131129e-09	345031963	8.6948427913125e-07	0	0.470340588432604	0.00234280745132974	0.520694808200415	0.00662179591565196
0	8.50944140075788e-09	3.2935819777594e-11	4.63180322760913e-09	8.72729401214239e-12	1.31829077421568e-08	75855799	3.95486453030891e-06	0	0.645490476546847	0.00249837292513781	0.351349134667566	0.000662015860448902
0	9.52832808769614e-09	5.48329340987841e-11	7.91486179838049e-09	2.94416592001293e-10	1.77924394121767e-08	56203648	5.33771762534219e-06	0	0.535526796914379	0.00308181092139944	0.44484410569153	0.0165472864726914
0	3.57842059307233e-08	1.40934577106086e-10	7.41442757532002e-09	5.37688142513569e-10	4.38772562256629e-08	22790851	1.3163090546664e-05	0	0.815552498239254	0.0032120189188962	0.168981112610762	0.0122543702310876
0	6.32145786014543e-09	3.37525792945239e-11	5.54784198821987e-09	9.38605163795740e-11	1.19969129440394e-08	83354777	3.59906742264382e-06	0	0.526923708593402	0.00281343871143899	0.462439130307792	0.007823722387367
0	1.55779867764653e-09	8.75782692012527e-12	2.69220618864536e-09	2.44298274137361e-12	4.26120567595339e-09	234675366	1.2783609013578e-06	0	0.365576974244031	0.00205524623454507	0.631794471653381	0.00057330786804301
0	1.60438232141704e-08	6.7151603489433e-11	4.76295961600483e-09	1.4454487840502e-11	2.08883889215052e-08	47873486	6.26649709833949e-06	0	0.768073750180554	0.00321478136690085	0.228019481727536	0.000691986725008777
0	1.7388268928938e-08	7.02355203936867e-11	7.25711474088368e-09	1.67585004326544e-10	2.48832041945419e-08	40187750	7.46493347536514e-06	0	0.698795412077681	0.00282260756470796	0.29164711602839	0.00673486432922103
0	1.21944919156141e-08	4.34788480393687e-11	4.63007239199135e-09	1.60826036981309e-10	1.70288691926261e-08	58723805	5.10864775160602e-06	0	0.716106969739047	0.00255324340962088	0.271895469958526	0.00944431689280639
0	3.53434444047889e-08	9.7349793193301e-11	4.38321806873417e-09	3.94526236838395e-10	4.02185385035548e-08	24864156	1.20654890002347e-05	0	0.8787849016857	0.00242052040714251	0.108985016159818	0.00980956174734007
0	9.17215439148537e-09	3.58573115453636e-11	5.20254316134793e-09	6.3170785700656e-11	1.44737256500793e-08	69090711	4.3421082979167e-06	0	0.633710670855165	0.00247740715916963	0.359447407469646	0.00436451451601958
0	2.43292272560864e-09	1.32223855923874e-11	3.00265378373263e-09	5.96899546966528e-11	5.5084888496303e-09	181537991	1.6525453130356e-06	0	0.441667904215131	0.00240036531857095	0.545095735999202	0.0108359944670958
0	3.15746552249389e-09	1.33336986976399e-11	1.97605498419423e-09	1.21130047673369e-11	5.1589672101531e-09	193837247	1.54768898652513e-06	0	0.612034423533424	0.00258456744431298	0.383033057528503	0.00234795149375981
0	2.00341960955435e-10	1.06140443611153e-12	5.0710359649065e-10	4.29917634555202e-12	7.12806138227749e-10	1402905989	2.1384182247175e-07	0	0.281060936783661	0.00148905063970198	0.711418672335599	0.00603134024103814
0	1.42755149578208e-08	5.7408720362651e-11	7.00208118234568e-09	1.73818578764117e-10	2.15088234392933e-08	46492548	6.45262626564058e-06	0	0.663705060302911	0.00266907767059793	0.325544593459909	0.00808126856658173
0	4.94513352769781e-08	2.54286171439606e-10	1.14429734155434e-08	1.83069534988185e-10	6.13316643989493e-08	16304791	1.83993306136498e-05	0	0.806293710787104	0.00414608300511021	0.186575295610915	0.00298491059687142
0	6.40680721099009e-10	2.18086968731029e-12	8.78622513237935e-10	7.91894638584215e-12	1.5294030504101e-09	653849879	4.58820813120653e-07	0	0.418909012197416	0.00142596138194279	0.574487224281618	0.00517780213902329
0	4.14577026507254e-10	1.8998808178383e-12	7.55971945388232e-10	3.5139036943138e-11	1.20758788965646e-09	828097076	3.62276311949294e-07	0	0.343310023277224	0.00157328574931203	0.626018157240127	0.0290985337333371
0	5.30801645305501e-10	2.32653860019203e-12	1.83179518340226e-09	1.35934238767611e-11	2.37851679118471e-09	420430078	7.13554796916149e-07	0	0.223164977128926	0.00097814680510757	0.770141791805414	0.00571508426055315
0	3.11252706905875e-10	1.51959482634699e-12	7.39709348885216e-10	4.72140065230037e-12	1.05720305126974e-09	945892086	3.17160881002643e-07	0	0.294411472358171	0.00143737272089964	0.69968521940681	0.00446593551411888
0	1.19224190554914e-08	5.25195227778163e-11	3.36645084262021e-09	5.59028251174044e-11	1.53972922460068e-08	64946484	4.61917703076242e-06	0	0.774319202688602	0.00341095836454211	0.21863914698984	0.00363069195701617
0	3.27063215655548e-08	1.68545198386767e-10	7.35062900246344e-09	6.47345329700224e-11	4.02902302993751e-08	24819913	1.20869962713099e-05	0	0.811768047055867	0.00418327711542967	0.182441970369612	0.00160670545909057
0	2.22912011023143e-08	1.74914032832284e-10	9.04737918877623e-09	1.88794431524091e-11	3.15323737670752e-08	31713439	9.45966751864091e-06	0	0.706930637920759	0.00554712544397536	0.286923504573674	0.00059873206159069
0	7.88753568510587e-10	2.19999399890305e-12	5.92256254658001e-10	4.86365425394811e-12	1.38807347142144e-09	720422961	4.16421946369816e-07	0	0.568236181117181	0.00158492619029033	0.426675004494905	0.00350388819762368
0	1.00660263207298e-08	3.40582322166889e-11	3.66018013631584e-09	2.09421963163209e-11	1.37812068855786e-08	72562585	4.13435353086022e-06	0	0.730416893404554	0.00247135337996625	0.265592133309169	0.00151961990631139
0	6.41406889283785e-11	3.51671338066131e-13	2.64536990990196e-10	2.70336170093872e-12	3.31732712957579e-10	3014475091	9.95198213837867e-08	0	0.193350509078617	0.00106010448873368	0.797440169923862	0.00814921650878735
0	1.24170559721995e-08	4.91037555974532e-11	6.93824225063904e-09	1.46585115616602e-11	1.94190604899977e-08	51495797	5.82570123319748e-06	0	0.639426195649129	0.00252863703796306	0.357290315574884	0.000754851738023603
0	4.38488487328185e-09	2.25772919896855e-11	2.57419652292444e-09	1.02693735573789e-10	7.08435242376976e-09	141156162	2.12530348686624e-06	0	0.618953520517905	0.0031869238907332	0.363363701993053	0.0144958535983085
0	9.57988371441154e-11	4.66810905187521e-13	5.25900505053418e-10	2.84339781880366e-12	6.25009550921524e-10	1599975550	1.87502863013833e-07	0	0.153275797150408	0.000746886034780184	0.841427949825761	0.00454936698905049
0	6.04535139078808e-10	2.21612007790902e-12	7.67492825011738e-10	2.00879571891715e-11	1.39433204135763e-09	717189285	4.18299543669676e-07	0	0.433566124242678	0.00158937757447734	0.550437630526262	0.0144068676565823
0	3.2502317633697e-09	1.43097869485106e-11	1.90466654960762e-09	6.09751327258329e-12	5.17530561319841e-09	193225304	1.55259049106071e-06	0	0.628027020294365	0.00276501293218643	0.368029772918184	0.00117819385526393
0	5.95946342050568e-10	2.79452940335445e-12	8.0678068995601e-10	1.90753140470766e-11	1.42459687545701e-09	701952965	4.27378976430859e-07	0	0.418326301508551	0.00196162819917597	0.566322097047416	0.0133899732448572
0	1.03554680208279e-08	3.41533276859281e-11	3.95018765048763e-09	7.51029831717383e-11	1.44149119821732e-08	69372605	4.32446426101851e-06	0	0.718385796155704	0.00236930532272173	0.274034808909885	0.00521008961168946
0	3.7543898236764e-09	1.01921605216413e-11	2.76354129192324e-09	3.76976462218947e-11	6.56582092234317e-09	152303880	1.96974433630537e-06	0	0.571808136115987	0.00155230559014454	0.420898060518075	0.00574149777579395
0	8.00151187016533e-09	3.56998489099889e-11	3.02368505767541e-09	3.07980940857248e-11	1.10916948708364e-08	90157547	3.32750295473083e-06	0	0.721396681331707	0.00321861080075823	0.272608027257009	0.00277668061052623
0	4.89036997831451e-09	2.4297215660662e-11	2.72974613717672e-09	6.70895775422712e-11	7.71150290869417e-09	129676408	2.3134481896836e-06	0	0.63416561417632	0.00315077565921276	0.353983674712633	0.00869993545183423
0	2.57527457470802e-10	9.98661774816901e-13	5.07318012601267e-10	4.16967279099646e-12	7.70013804637882e-10	1298678016	2.31004124495726e-07	0	0.334445247500349	0.0012969400922449	0.658842750020365	0.00541506238704039
0	4.17012001225913e-11	2.77305748234669e-13	4.80735912337388e-10	1.44429882871205e-12	5.24158717036926e-10	1907819077	1.57247602605715e-07	0	0.0795583451484477	0.000529049196781999	0.917157144795745	0.00275546085902507
0	5.6631297234123e-10	1.48139995282249e-12	9.15681818006029e-10	4.33911442368147e-11	1.5268673345369e-09	654935748	4.58060088415202e-07	0	0.370898610201124	0.000970221786342561	0.59971275650072	0.028418411511813
0	9.71170077499344e-11	5.14386445184641e-13	5.90116829489867e-10	1.56636066139353e-12	6.89314584346379e-10	1450716440	2.06794361523599e-07	0	0.140889239768549	0.000746228872659631	0.856092186195982	0.00227234516280949
0	4.62321523272034e-08	2.24691190460436e-10	1.46070274875785e-08	4.28653946838503e-11	6.11067363999261e-08	16364808	1.83318534540122e-05	0	0.756580289685692	0.00367702815921793	0.239041198207341	0.000701483947748552
0	2.35416612668715e-09	1.10137659323498e-11	1.5437237888501e-09	7.37581610147594e-11	3.98266184248437e-09	251088352	1.19479784865817e-06	0	0.59110369391006	0.00276542834113163	0.387611062627184	0.0185198151216246
0	4.75797398180565e-09	2.51027405514493e-11	3.45372753808654e-09	2.03259345675673e-11	8.25713019501121e-09	121107452	2.4771360001008e-06	0	0.576226106339019	0.00304012895020304	0.418272142562705	0.00246162214807365
0	2.01573840331679e-09	7.04551740757898e-12	1.22053906302214e-09	1.30730192182552e-11	3.25639600296477e-09	307087958	9.76918340334088e-07	0	0.619008990762049	0.00216359355593252	0.374812848901334	0.00401456678068422
0	7.26559930830565e-09	4.36093549606628e-11	3.54275535169124e-09	3.61511276509759e-11	1.08881151426085e-08	91843261	3.26642924408649e-06	0	0.667296333033174	0.00400522536632682	0.325378204150997	0.00332023744950175
0	2.39291138066494e-09	1.13989152918184e-11	1.64113454816736e-09	5.62515155069823e-11	4.1016963596311e-09	243801567	1.23050814038184e-06	0	0.583395544393773	0.00277907341070063	0.400111174566554	0.0137142076289727
0	4.33249171534737e-11	2.22929209002584e-13	2.37416226920097e-10	1.11658914434351e-11	2.92129964726008e-10	3423133950	8.76389925075216e-08	0	0.14830699477922	0.000763116543733099	0.812707546597529	0.0382223420795183
0	8.86086312378814e-10	2.7970886765429e-12	6.97375395368438e-10	8.37467968726085e-12	1.59463347611106e-09	627103353	4.78389917124566e-07	0	0.555667697720591	0.00175406368826795	0.437326448877253	0.00525178971388759
0	3.00627520333663e-10	9.41687750769877e-13	5.81933861854667e-10	2.25241452122351e-11	9.06027215151334e-10	1103719605	2.71808140772656e-07	0	0.331808487986146	0.00103935923228596	0.642291812125606	0.0248603406559623
0	1.92391201471406e-09	5.80469082380472e-12	1.23327693940479e-09	2.23847366553553e-11	3.18537838159801e-09	313934447	9.55613073116979e-07	0	0.603982253985441	0.00182229240247831	0.38716811369395	0.00702733991813102
0	3.56523493305326e-09	1.13520245775361e-11	1.37293256233167e-09	2.38544987553908e-11	4.97337401871786e-09	201070741	1.49201110599684e-06	0	0.716864430391741	0.00228255999545007	0.276056567868107	0.00479644174470122
0	6.49180109985354e-10	2.36742868854535e-12	1.18965120008758e-09	1.17715535621869e-11	1.85297029232367e-09	539674060	5.55890949049953e-07	0	0.3503456653756	0.00127763985119078	0.642023892674356	0.00635280209885344
0	1.47198905044937e-09	5.41711345756681e-12	1.02685662836331e-09	2.54020954067643e-12	2.50680300181092e-09	398914474	7.52040616447402e-07	0	0.587197737271736	0.00216096496360243	0.409627971412794	0.00101332635186785
0	1.16634813390172e-08	8.24716754212639e-11	6.80392170021105e-09	1.38369016346458e-10	1.8688243730996e-08	53509576	5.60645745661947e-06	0	0.624107942239236	0.00441302439161138	0.364074965959813	0.00740406740933936
0	1.09458925354325e-09	4.1126414620897e-12	1.95016163300786e-09	1.62981428161872e-11	3.06516167082939e-09	326247065	9.19548088673672e-07	0	0.357106531756635	0.00134173720793556	0.636234509770628	0.00531722126480108
0	2.30691043781776e-09	8.80949329193289e-12	3.51953277088936e-09	6.88685607176776e-11	5.90412126271673e-09	169373215	1.7712348352461e-06	0	0.390728837563925	0.00149209220135145	0.596114580693736	0.0116644895409869
0	5.85274004697321e-11	1.91393764602472e-13	2.49106725147709e-10	1.96803591494616e-12	3.0979355529699e-10	3227956111	9.29380532532775e-08	0	0.188923880013009	0.00061781067207479	0.804105575756403	0.00635273355851273
0	6.21397888540907e-09	2.56514906766033e-11	4.38367257241887e-09	1.39621863799282e-11	1.06372651348845e-08	94009126	3.19117448144279e-06	0	0.584170724957356	0.00241147422305761	0.412105227878808	0.00131257294077777
0	5.22892384885191e-09	2.10141416060951e-11	2.08419046519935e-09	7.51189788980572e-12	7.34164035354716e-09	136209342	2.20248971172232e-06	0	0.712228275568624	0.00286232239583106	0.283886211368602	0.00102319066694357
0	9.00603140468431e-10	3.62118681366259e-12	9.17628997481679e-10	7.81210554807802e-11	1.89997438024455e-09	526322886	5.6999215847231e-07	0	0.474008044441373	0.00190591349615804	0.482969142648948	0.0411168994135199
0	6.15812033080299e-09	3.83536906107058e-11	4.37201327238844e-09	1.23040378813086e-10	1.06915276726152e-08	93532003	3.20745317528015e-06	0	0.575981330205609	0.00358729751118197	0.40892315918395	0.0115082130992595
0	3.46013763789683e-10	1.05777553340367e-12	5.6004511504518e-10	2.73499133194742e-12	9.09851645700213e-10	1099080278	2.72955455904444e-07	0	0.380296903813801	0.00116258022766955	0.615534540924168	0.00300597503436134
0	9.33454717964788e-09	5.4732849493425e-11	4.28650984274393e-09	1.65213703556898e-11	1.36923112422409e-08	73033689	4.10768497038916e-06	0	0.68173641502179	0.00399734190416104	0.313059626450792	0.00120661662325651
0	1.54891559533543e-08	5.64776839581158e-11	5.78034019048391e-09	8.72561774671415e-11	2.14132300052635e-08	46700101	6.42394842464977e-06	0	0.723345144546012	0.00263751353458742	0.269942469635038	0.00407487228436315
0	2.21232546052985e-09	6.5477339223809e-12	1.31979354051899e-09	2.63910483838848e-10	3.80257721881006e-09	262979538	1.14077252721945e-06	0	0.581796327392439	0.00172192004148962	0.347078695467488	0.0694030570985835
0	2.1252398245697e-09	5.77208760084528e-12	8.4197812622008e-10	1.54105742526395e-11	2.98840061264326e-09	334627157	8.96519796178552e-07	0	0.71116295973782	0.0019314972619216	0.281748746355444	0.0051567966448142
0	1.53643383025936e-08	6.84824391583503e-11	3.96726713193569e-09	4.35495064907558e-11	1.94436373801784e-08	51430706	5.83307425938706e-06	0	0.790198767965947	0.0035221002027205	0.204039349961344	0.00223978186998857
0	5.05629979640901e-09	2.06405455301725e-11	2.14150101634253e-09	3.26835707225531e-11	7.25112492900427e-09	137909636	2.17533512480994e-06	0	0.697312464743778	0.00284653012218987	0.295333625790474	0.00450737934355811
0	6.79144843747398e-10	2.70740817159103e-12	1.15435401501693e-09	2.23775838045415e-11	1.85858385074046e-09	538044060	5.57575001391974e-07	0	0.365409848728012	0.00145670488340485	0.621093320356268	0.0120401260323155
0	5.90216963587608e-09	2.53924419155269e-11	2.92910838688119e-09	8.29658642493293e-11	8.93963632892213e-09	111861374	2.68188731800123e-06	0	0.660224803192606	0.00284043343389434	0.327654087829584	0.00928067554391585
0	2.7820224254479e-08	1.02318878428618e-10	1.03156500646432e-08	6.53627482933512e-11	3.83035559458441e-08	26107237	1.14910009998415e-05	0	0.726309178547623	0.00267126317392783	0.269313117540002	0.00170644073844645
0	8.08780393798287e-10	2.9509059269636e-12	1.05713638903084e-09	5.59900241321368e-11	1.92485771288822e-09	519518920	5.7745714865387e-07	0	0.420176716638823	0.00153305145996262	0.549202355037774	0.0290878768634407
0	5.57774890166253e-10	2.39357917207538e-12	7.65023692108303e-10	6.94441003763721e-12	1.33213657148427e-09	750673783	3.9964090958744e-07	0	0.418706987035705	0.00179679713275077	0.574283229275743	0.00521298655580016
0	3.16490916101872e-09	1.21780887388178e-11	2.3916242127698e-09	1.35797517332857e-11	5.58229121426062e-09	179137913	1.67468596534714e-06	0	0.566955223140919	0.00218155740562359	0.428430571063744	0.00243264838971401
0	8.88186643684499e-09	4.14225862802098e-11	6.06037749599708e-09	1.63350465808861e-10	1.51470169849312e-08	66019600	4.54409480632467e-06	0	0.586377267925495	0.00273470257024328	0.400103697119122	0.0107843323851401
0	2.72762247445737e-10	1.22252779053434e-12	5.59377176088348e-10	1.39006419657324e-11	8.47262593290351e-10	1180271628	2.54178747050027e-07	0	0.32193354174467	0.00144291486513838	0.660217010072405	0.0164065333177866
0	2.13804556830954e-09	7.79011695787592e-12	1.21486866107972e-09	2.48031603329049e-12	3.36318466238043e-09	297337227	1.00895488153174e-06	0	0.635720539590073	0.00231629177101508	0.361225678348523	0.000737490290388916
0	1.04098670073816e-08	5.94258097619947e-11	4.90601475455434e-09	4.02481109094656e-11	1.54155556826074e-08	64869540	4.62465605788331e-06	0	0.675283280195117	0.00385492492035443	0.318250918459563	0.00261087642496569
0	2.37192246679271e-09	6.52357774911157e-12	1.01155134413532e-09	1.03417500480971e-11	3.40033913872523e-09	294088313	1.02010122049467e-06	0	0.69755467617325	0.00191850797316565	0.297485428031317	0.00304138782226709
0	2.33560035292889e-09	8.21520086992478e-12	1.13353721515067e-09	1.00305133221676e-11	3.48738328227165e-09	286747948	1.04621444030339e-06	0	0.669728608496252	0.00235569199166817	0.325039470399794	0.00287622911228552
0	1.49430286192548e-08	5.70448167158427e-11	6.87156656601716e-09	1.9993498587975e-10	2.20715749878676e-08	45307143	6.62145065843944e-06	0	0.677025931655027	0.00258453765747118	0.311331047729686	0.0090584829578157
0	1.10784528389779e-09	4.34804022180149e-12	1.07934641647136e-09	1.36677111041364e-11	2.20520745169508e-09	453472075	6.61562021053719e-07	0	0.502376900207832	0.00197171482368213	0.489453459646934	0.00619792532155216
0	6.83823142758631e-09	2.73553114123388e-11	2.58321265783353e-09	6.66774722457666e-12	9.45546714405675e-09	105758921	2.8366361435328e-06	0	0.723203975372543	0.00289306821075816	0.273197782666635	0.000705173750063494
0	6.21006533042306e-10	2.09581111949788e-12	6.5925098871934e-10	9.92865630849139e-12	1.29228198918964e-09	773824915	3.8768451127158e-07	0	0.480550327434128	0.00162179086068678	0.510144840084588	0.00768304162059664
0	1.05741210058535e-08	3.45420859571523e-11	2.7125234217827e-09	2.40534102673808e-10	1.35617206162671e-08	73736956	4.06850793133184e-06	0	0.77970349818075	0.0025470282816267	0.200013220927812	0.0177362526098119
0	4.50682179006388e-09	9.9597748982198e-12	1.3053957772501e-09	8.95286952321062e-11	5.91170603744431e-09	169155908	1.77351024432948e-06	0	0.762355530115673	0.00168475476201545	0.220815407427538	0.0151443076947734
0	2.46699050087736e-10	9.80053382009525e-13	4.86491308806385e-10	1.48923066786856e-11	7.49062718954817e-10	1335001696	2.24718786578926e-07	0	0.329343650197891	0.00130837292687188	0.649466722206115	0.0198812546691219
0	5.9782887186801e-09	2.75951252843598e-11	2.72549047477737e-09	9.89237715128545e-12	8.74126669589312e-09	114399896	2.62237657921993e-06	0	0.683915607046844	0.00315687945973834	0.311795826577157	0.00113168691626045
0	6.573414406363e-09	1.93865737272989e-11	2.13007945447109e-09	4.47770425876523e-12	8.72735813882016e-09	114582212	2.61820402658319e-06	0	0.7531963627256	0.00222135649974824	0.244069215516238	0.000513065258413993
0	4.2455421203368e-08	1.88718094018986e-10	1.07292140695055e-08	1.20484361280289e-10	5.34938377281728e-08	18693742	1.60480229646209e-05	0	0.793650689619688	0.00352784735651144	0.200569159461425	0.00225230356237529
0	6.74883370021703e-11	3.51765146957982e-13	3.26621941838648e-10	3.40066394020695e-12	3.97862707927983e-10	2513429834	1.19358816608184e-07	0	0.169627199678102	0.00088413701497667	0.820941333103704	0.00854733020321798
0	1.54921542262816e-08	6.98335052158827e-11	5.37948865917933e-09	3.88395338781103e-11	2.09803159245549e-08	47663725	6.29407503627277e-06	0	0.738413772318362	0.00332852495963376	0.256406465876107	0.0018512368458977
0	1.86295478323653e-09	7.68951746347038e-12	1.2793572084247e-09	3.41427091153456e-11	3.18414421824004e-09	314056127	9.55242802747058e-07	0	0.585072363420218	0.0024149400706858	0.401789969529657	0.0107227269794385
0	1.40164506959405e-09	4.94732569838072e-12	1.24473157360005e-09	8.88594754188414e-11	2.74018344431133e-09	364939071	8.2205469209562e-07	0	0.511515049294928	0.00180547244333275	0.45425118387024	0.0324282943914997
0	8.23970340338762e-13	2.58188977631016e-15	1.95110608531202e-11	1.44191643876926e-12	2.17795295220045e-11	45914674098	6.53387344229373e-09	0	0.0378323296426711	0.000118546627634982	0.895844000367756	0.0662051233619373
0	6.19637933824485e-10	2.36381276654515e-12	1.27610543605818e-09	1.72453235310958e-11	1.91535250618031e-09	522097106	5.74605598879785e-07	0	0.323511171873108	0.00123413980398793	0.666250954819306	0.0090037335035979
0	1.38442453322849e-08	7.67926754220076e-11	5.03495052159446e-09	1.6017709712616e-10	1.91161656264275e-08	52311746	5.73483330978952e-06	0	0.72421664484564	0.00401715892834932	0.26338705261236	0.00837914361365024
0	1.45790473440959e-09	5.03281412788177e-12	9.94598365975456e-10	1.9638520969438e-11	2.47717443548237e-09	403685742	7.43152065774133e-07	0	0.588535354445356	0.00203167530545816	0.401505179340261	0.00792779090892479
0	1.40194262587481e-08	8.11975871102795e-11	9.93651652790413e-09	6.21438091657361e-11	2.40992841829283e-08	41495008	7.22975922429203e-06	0	0.581736210599955	0.00336929456053301	0.412315836955152	0.00257865788435983
0	7.6665467039667e-09	3.77498825134946e-11	3.13066782585926e-09	2.53799365650798e-10	1.10887637779903e-08	90181378	3.32662362778624e-06	0	0.691379747775293	0.00340433643184132	0.282327939212956	0.0228879765799103
0	1.09123917756103e-08	4.92834312992766e-11	3.87396395534272e-09	8.13879949622901e-11	1.49170271572146e-08	67037486	4.47509817214087e-06	0	0.731539311459425	0.00330383733835604	0.259700804625075	0.00545604657714436
0	1.79608805380023e-09	8.78203254619025e-12	1.509440039163e-09	3.00643293909170e-11	3.34437445490033e-09	299009580	1.00331183561231e-06	0	0.537047534006999	0.00262591186023515	0.451337031638696	0.00898952249406923
0	1.68016815265527e-09	7.63074295974609e-12	2.64443826996325e-09	1.32453881490627e-11	4.34548255372732e-09	230124040	1.30364391026649e-06	0	0.386647082776597	0.00175601739631904	0.608548817597942	0.00304808222914196
0	1.36855283219412e-10	4.85950276923046e-13	3.09648226070019e-10	4.43390741695576e-12	4.5142336698331e-10	2215215412	1.35426994507526e-07	0	0.303163932638143	0.00107648454303654	0.685937522772204	0.00982206004661627
0	3.64570378275792e-09	1.51740836305928e-11	1.7123523401399e-09	4.79555304535468e-11	5.42118573698195e-09	184461490	1.62635440426051e-06	0	0.67249195280063	0.00279903407977319	0.315863064506103	0.00884594861349361
0	5.88983711488023e-09	3.84761671704747e-11	8.92403464491454e-09	2.44324234605509e-10	1.50966721615708e-08	66239764	4.52899142111551e-06	0	0.390141420032494	0.00254865223002043	0.591125948116636	0.0161839796208496
0	2.11572632995476e-09	9.25049489499773e-12	2.44399151744118e-09	2.85700496886198e-11	4.59753839197956e-09	217507700	1.37926055843174e-06	0	0.460186767259119	0.00201205386585467	0.531586973086455	0.00621420578857164
0	5.41095724068868e-09	2.94689706707417e-11	3.69752582607439e-09	2.67736244214111e-11	9.16472566185522e-09	109114014	2.74941392330863e-06	0	0.59041126164963	0.00321547766491204	0.403451883067703	0.00292137761775526
0	2.27652121045468e-08	1.02031768093239e-10	6.21963724947032e-09	1.23728729632462e-11	2.90992539950736e-08	34365142	8.72973821419709e-06	0	0.782329750047917	0.0035063362143412	0.213738718199555	0.000425195538185992
0	9.20258272330839e-10	4.05891634452742e-12	1.88656512011279e-09	1.28531458683711e-11	2.82373545465653e-09	354140824	8.47120286251446e-07	0	0.325901022637681	0.00143742797783482	0.668109725718717	0.00455182366576707
0	1.34852683247838e-09	6.1856606067745e-12	2.98853265188624e-09	4.31634497714792e-12	4.34756148994854e-09	230013998	1.30426761091318e-06	0	0.310180048193946	0.00142278852664318	0.687404343514325	0.000992819765086063
0	5.15225543565228e-11	2.55449347769613e-13	3.02613619186275e-10	1.07404486656095e-11	3.65132071556177e-10	2738735044	1.09539605386288e-07	0	0.141106625164248	0.000699608080662154	0.828778523608044	0.0294152431470458
0	1.39836606187617e-08	5.34631985232401e-11	7.26872977794582e-09	2.69595623050195e-10	2.1575449218281e-08	46348977	6.47261388686537e-06	0	0.648128364665209	0.00247796455973396	0.336898189437789	0.0124954813372676
0	8.81081739307105e-09	4.47899411053224e-11	5.81162321594219e-09	1.52311964088225e-10	1.48195425142068e-08	67478466	4.44585289172128e-06	0	0.594540444458696	0.0030223565310727	0.392159421275715	0.0102777777345158
0	1.20836634034551e-08	4.23873722925277e-11	5.49057174694425e-09	3.07827243661984e-10	1.79244497663539e-08	55789718	5.37732053074169e-06	0	0.67414417518899	0.00236477955223448	0.30631745010386	0.0171735951549157
0	2.05358649901702e-11	1.27957972032056e-13	1.94904456984208e-10	4.17220090154854e-12	2.19740480847959e-10	4550822844	6.59221326415604e-08	0	0.0934550835190861	0.000582314062198635	0.886975655246085	0.0189869471726302
0	4.15695080234448e-08	1.94260449506354e-10	1.34065830659216e-08	4.57641091473443e-12	5.51749279497874e-08	18124174	1.65523418560465e-05	0	0.753413000580184	0.00352081020718582	0.242983245544468	8.29436681620907e-05
0	6.20077153890855e-09	3.05839646022009e-11	3.05510574718789e-09	1.27416205294516e-10	9.41387745599315e-09	106226154	2.82415925978441e-06	0	0.658684114797028	0.00324881694553292	0.324532134762697	0.0135349334947418
0	5.21282186635047e-09	2.38752080336302e-11	3.8214945385255e-09	9.03830932263981e-11	9.148574706136e-09	109306644	2.74456864568506e-06	0	0.569796064829005	0.0026097188688438	0.417714743692524	0.00987947260962713
0	1.35292889393518e-09	5.99813079829861e-12	1.32954070194787e-09	5.50701627896512e-11	2.743537889471e-09	364492870	8.23061019672444e-07	0	0.493132935807949	0.002186275910866	0.484608106580307	0.0200726817008784
0	1.51953656938693e-08	4.43402767520303e-11	3.46154644651343e-09	1.14747726588214e-10	1.88160001437229e-08	53146258	5.64478415054914e-06	0	0.807576827051549	0.00235651979237587	0.183968240862722	0.00609841229335313
0	1.09056529021563e-09	3.57026485467388e-12	9.82828001276913e-10	1.22206534236406e-10	2.19917009058362e-09	454716988	6.59750804099524e-07	0	0.495898564137989	0.00162346008158305	0.446908588601296	0.055569387179131
0	7.75976719791364e-12	2.19875995149933e-14	6.1687369661237e-11	4.96244609006249e-12	7.44315705487281e-11	13435159202	2.23294713830313e-08	0	0.104253707676819	0.000295406899960531	0.828779632170359	0.0666712532528616
0	1.97888883130393e-08	1.08138058496394e-10	5.71420029281161e-09	1.41116657848457e-10	2.57523433221957e-08	38831418	7.72567326468021e-06	0	0.768430587673293	0.00419915411748921	0.221890498325509	0.0054797598837085
0	1.26167996269261e-08	5.96638372088616e-11	4.67871742152672e-09	3.02832279889767e-11	1.73854641136507e-08	57519316	5.21562565747313e-06	0	0.725709681631086	0.0034318230919136	0.269116624724048	0.00174187055295228
0	1.64720911491457e-09	7.38407208658409e-12	2.00206748997938e-09	2.94543680513343e-11	3.68611504503187e-09	271288331	1.105833920656e-06	0	0.44686861228997	0.00200321259547672	0.543137548752787	0.00799062636176612
0	4.8332741582541e-09	2.0955089201836e-11	2.20593516573002e-09	1.38554982244901e-10	7.19871939543086e-09	138913596	2.15961350402694e-06	0	0.671407495244482	0.00291094680189042	0.306434387084203	0.0192471708694249
0	1.14742534355809e-09	7.81103875929141e-12	2.08616096295822e-09	3.38692967032625e-12	3.24478427494593e-09	308186898	9.73434830187081e-07	0	0.353621457185227	0.00240725980448163	0.642927475661841	0.00104380734845083
0	1.45992425146825e-09	5.98007366270379e-12	1.3068142731337e-09	2.4763125417745e-11	2.7974817236824e-09	357464355	8.39244159389629e-07	0	0.521870880910175	0.00213766317473276	0.46713952125968	0.00885193465541166
0	3.70317993993701e-09	1.61280906341145e-11	4.00112647000388e-09	2.32894417202416e-10	7.95332891777742e-09	125733515	2.38599582480514e-06	0	0.465613830161053	0.00202784152407738	0.50307569463907	0.0292826336757992
0	6.84770325562486e-09	2.57210212499071e-11	2.28616006698068e-09	5.89526825555799e-11	9.21853702641103e-09	108477082	2.76555729961103e-06	0	0.742818869849549	0.00279014133980441	0.247995973811338	0.00639501499930856
0	9.63964676274889e-09	5.21824084495217e-11	4.32611964011151e-09	8.26195691976741e-11	1.41005683805076e-08	70919127	4.23016159278866e-06	0	0.683635333173845	0.0037007308529249	0.306804628251147	0.00585930772208346
0	2.12144397652883e-09	6.77612838224695e-12	1.46252981523845e-09	1.20740154242533e-11	3.60282393557378e-09	277560052	1.08084660221941e-06	0	0.588828101085371	0.00188078254819515	0.405939852013759	0.00335126435267517
0	1.14254752703363e-08	5.83565620673207e-11	4.16844672226293e-09	1.27547539500747e-10	1.57798260941673e-08	63372055	4.73393666833299e-06	0	0.72405584207037	0.00369817523457315	0.264163033064332	0.00808294963072454
0	1.28856131429213e-08	4.95540717378089e-11	3.86919136886673e-09	5.64562303434806e-11	1.68608148138694e-08	59309115	5.05823170038333e-06	0	0.764234308078747	0.00293900812533963	0.229478314754042	0.00334836904187103
0	9.91550221453124e-10	5.02423496166768e-12	2.05668971090504e-09	7.5339509984164e-11	3.128603677304e-09	319631408	9.38580678955248e-07	0	0.316930593876809	0.00160590329740877	0.657382629134204	0.024080873691578
0	1.6209998207399e-09	6.88462025132308e-12	1.29165274765675e-09	3.35839471772081e-11	2.95312113582517e-09	338624782	8.85935938388371e-07	0	0.548910710459885	0.00233130302980252	0.437385629728266	0.0113723567820471
0	8.4068824865005e-10	4.29523289569458e-12	1.28589441129304e-09	2.02844778187808e-12	2.13290634062066e-09	468843840	6.3987168508195e-07	0	0.394151507095907	0.00201379348633035	0.602883674169609	0.000951025248154035
0	5.81748749550310e-09	2.11712037903957e-11	2.16184513938422e-09	5.4397454465848e-11	8.05490129314356e-09	124148014	2.4164674783389e-06	0	0.722229520112806	0.00262836290848367	0.268388781030056	0.00675333594865425
0	2.25709078978039e-08	8.47736907527117e-11	7.7299239126896e-09	4.94246264813754e-11	3.04350301277276e-08	32856876	9.13046751527258e-06	0	0.741609513875291	0.00278539861458784	0.25398114870428	0.00162393880584161
0	2.96935986187884e-09	1.35860664662445e-11	2.02756767952105e-09	4.06842614431692e-10	5.41735622229782e-09	184591886	1.62520555790913e-06	0	0.548119735906781	0.00250787762678856	0.374272541129119	0.0750998453373121
0	1.93402612688289e-09	8.73581679559691e-12	1.54569116984581e-09	6.0376514162166e-12	3.49449076494051e-09	286164728	1.04834669911735e-06	0	0.553450060960689	0.00249988263905045	0.442322293523681	0.00172776287658021
0	1.60331368495942e-10	9.14868752623243e-13	8.45887986243783e-10	3.13129418093013e-12	1.01026551767328e-09	989838792	3.03079616181812e-07	0	0.158702208173152	0.000905572581285618	0.837292742794914	0.00309947645064809
0	9.76363867112596e-11	2.40039543131123e-13	2.02823635740104e-10	7.23208410636169e-12	3.07932146100856e-10	3247468680	9.23796334983962e-08	0	0.317071107864397	0.000779520898258228	0.658663404611461	0.0234859666258845
0	8.90535204095113e-09	3.17005284600775e-11	3.80409051057342e-09	2.17958708830373e-10	1.2959101788815e-08	77165842	3.88772299841911e-06	0	0.687188987792143	0.00244619796778186	0.293545846970408	0.0168189672696678
0	1.59084689984904e-12	9.24863583079552e-15	9.26964668040879e-11	2.26256530566011e-12	9.65591276454278e-11	10356348741	2.89677279941003e-08	0	0.016475365288	9.57820980400443e-05	0.959996937259791	0.0234319153541694
0	2.33249820560774e-09	1.16720164490576e-11	1.96405910267039e-09	1.32385541575554e-11	4.32146787888475e-09	231402854	1.29643951596314e-06	0	0.539746741380315	0.00270093791650948	0.454488881490255	0.00306343921292131
0	7.92006299638051e-12	3.50766426080414e-14	1.10140383113004e-10	2.72237985650171e-12	1.20817902608495e-10	8276919053	3.62453728142142e-08	0	0.0655537203128342	0.000290326531505068	0.911623035452864	0.0225329177027967
0	3.02995734752142e-09	1.23595930326864e-11	1.71726659409297e-09	5.5002799129948e-11	4.81458633377703e-09	207702164	1.44437485050108e-06	0	0.629328697725196	0.00256711421830303	0.35667998765447	0.0114242004020309
0	8.2830002384369e-10	3.58174589486402e-12	1.05170911366609e-09	1.5279150990687e-11	1.89887003439533e-09	526628986	5.69660856930554e-07	0	0.436206801329323	0.00188625120728949	0.553860503676331	0.00804644378705593
0	5.40778252572249e-09	2.20246120985077e-11	2.37193226166275e-09	3.20317024688362e-11	7.83377110195259e-09	127652441	2.35012856453221e-06	0	0.690316637458884	0.00281149548689494	0.302782942058588	0.00408892499563234
0	9.13370036457698e-08	3.49435751156657e-10	1.65129647218839e-08	2.20049825626645e-09	1.10399902375077e-07	9057979	3.31194240665855e-05	0	0.827328663167273	0.00316518170432316	0.149574088080098	0.0199320670483058
0	5.93008505489209e-10	1.99238047517255e-12	1.41698422136894e-09	1.49214861303301e-11	2.02690659346366e-09	493362646	6.08071809793387e-07	0	0.292568245325924	0.000982966102926277	0.699087084692713	0.00736170387843661
0	1.37451454848888e-09	6.85462931409042e-12	1.28576757874497e-09	3.87286569978564e-12	2.67100962224772e-09	374390265	8.01302574626739e-07	0	0.51460486590542	0.00256630648463261	0.481378864394717	0.0014499632152304
0	4.83517808031346e-09	1.48809634934773e-11	1.91910581888509e-09	1.27748247595223e-10	6.89691311028725e-09	144992402	2.06907181654614e-06	0	0.701064085192176	0.0021576266447784	0.278255762860432	0.0185225253026135
0	3.00035790920054e-09	8.79952493330533e-12	1.23832134321222e-09	7.68853040060672e-11	4.32436408135213e-09	231247874	1.29730838671627e-06	0	0.693826387592785	0.00203487143260008	0.286359177885185	0.0177795630894305
0	9.84241726387865e-09	3.43728592758057e-11	4.53224444902238e-09	1.14282360783517e-10	1.45233169329604e-08	68854794	4.35698560097286e-06	0	0.67769761613764	0.00236673615500308	0.312066759263275	0.00786888844408236
0	1.99767117087685e-07	1.42741485576198e-09	3.46249153443995e-08	8.8219081021895e-11	2.35907666368868e-07	4238947	7.07698039753568e-05	0	0.84680214154349	0.00605073534799863	0.146773167135059	0.000373955973452573
0	2.40486726284541e-08	9.88921832308555e-11	9.53722519328239e-09	2.73985652148594e-11	3.37121885701822e-08	29662862	1.01136056090967e-05	0	0.713352459404688	0.00293342519204831	0.282901395542083	0.0008127198611808
0	5.49678852539478e-09	2.20395948600386e-11	4.37862656786594e-09	5.71591399344751e-11	9.95461382805524e-09	100455931	2.98637969198268e-06	0	0.552185008915474	0.00221400802087612	0.43985900844547	0.00574197461817982
0	1.17368011691662e-09	4.90284994221496e-12	1.12842769208254e-09	3.90353200270493e-11	2.34604597896843e-09	426249106	7.03813561986344e-07	0	0.500280099980265	0.00208983540227578	0.480991294372976	0.0166387702444832
0	3.24937157223233e-10	1.50655295062928e-12	9.97596678955591e-10	3.58268586326218e-11	1.35986724776207e-09	735365898	4.07960085047065e-07	0	0.238947704460108	0.00110786766363305	0.733598577800392	0.0263458500758672
0	2.7973021564811e-09	9.12788646855695e-12	1.51746154294206e-09	3.51618863380331e-11	4.35905347222975e-09	229407601	1.3077151822527e-06	0	0.641722377186215	0.0020940065375908	0.348117212282291	0.00806640399390354
0	2.48905189004699e-09	1.22935777700892e-11	1.75029684417686e-09	3.74319708000378e-12	4.25538550907395e-09	234996335	1.27661483328989e-06	0	0.58491807257873	0.00288894572392444	0.41131334410117	0.000879637596175951
0	1.11370307070209e-08	3.3435459256711e-11	4.17744920547411e-09	9.15273199088376e-11	1.54394426916605e-08	64769177	4.63182212684377e-06	0	0.721336315658365	0.00216558718630245	0.27056994795094	0.00592814920439293
0	4.21404334772824e-09	2.20715336086788e-11	2.78123329102918e-09	1.33587033856955e-10	7.15093520622305e-09	139841849	2.14527826825073e-06	0	0.589299612736108	0.00308652406603701	0.388932805405484	0.0186810577923713
0	9.04819685711714e-09	3.33676328326828e-11	2.86714022968121e-09	2.32288992115598e-11	1.19719336188426e-08	83528696	3.59157367624263e-06	0	0.755784081769064	0.00278715484858399	0.23948848372903	0.00194027965332182
0	1.07367074285314e-10	4.30706230545113e-13	3.05453871930723e-10	1.21146960397453e-11	4.25366348486326e-10	2350914696	1.27609881772628e-07	0	0.252410832844162	0.00101255360720891	0.718095996586673	0.0284806169619567
0	1.41772726616824e-07	7.09819960190974e-10	3.14345211477013e-08	1.10659135494169e-09	1.75023659079658e-07	5713513	5.25057238524029e-05	0	0.810020355889711	0.00405556576707104	0.17960155394417	0.00632252439904739
0	5.44724674827204e-09	2.5667781371392e-11	2.86319682286649e-09	2.58567879630868e-11	8.36196814047301e-09	119589071	2.50858729022863e-06	0	0.651431177058265	0.00306958612376871	0.342407047571522	0.00309218924644506
0	1.09266989256216e-09	6.16151227736296e-12	1.4098263737015e-09	1.30720833929263e-11	2.52172986193396e-09	396553182	7.56518663602712e-07	0	0.433301722383609	0.00244336729733517	0.559071134058857	0.00518377626019827
0	8.31519516320074e-09	3.37399114273424e-11	2.88477775827992e-09	1.55843473893007e-10	1.1389556306801e-08	87799733	3.41686107008243e-06	0	0.730071913182036	0.00296235520669013	0.25328271625097	0.0136830153603042
0	7.97380882845104e-11	3.15591178680571e-13	2.74629852368955e-10	1.558605058205e-12	3.56242136890351e-10	2807079501	1.06872638960809e-07	0	0.223831153104309	0.000885889528497041	0.770907829057527	0.00437512830966633
0	3.74465345415547e-09	1.39277061399501e-11	1.72711966962273e-09	1.77463883229893e-12	5.48747546875045e-09	182233161	1.64624129928015e-06	0	0.682400035404288	0.00253808991388924	0.314738476637967	0.000323398043855499
0	1.00996243692195e-08	4.51346172343205e-11	3.06688197683689e-09	2.12223791020933e-10	1.34238647543116e-08	74494195	4.02715135428e-06	0	0.752363388194563	0.00336226698200485	0.228464904330315	0.0158094404931165
0	1.92296528415602e-09	8.2481458883288e-12	1.53477612520328e-09	1.49229760637837e-10	3.61521931588546e-09	276608392	1.0845652220759e-06	0	0.531908334220946	0.00228150636728621	0.424531955353134	0.0412782040586343
0	1.0831446078182e-09	3.53482714563288e-12	8.15519139053132e-10	1.72674121573021e-11	1.91946598617427e-09	520978234	5.7583964430119e-07	0	0.564294765116959	0.00184156800437929	0.424867720984502	0.00899594589415893
0	1.89127188096074e-08	7.14439727370635e-11	5.90006418517411e-09	2.77057994413914e-10	2.51612849619325e-08	39743598	7.54835708360879e-06	0	0.751659497447019	0.00283944054706085	0.234489780394783	0.0110112816111374
0	1.07564724325448e-08	5.43206608906867e-11	4.26508105143094e-09	1.79101341865912e-11	1.5093784279053e-08	66252438	4.5281250852236e-06	0	0.712642517852365	0.00359887619210727	0.282572015909223	0.00118659004630447
0	2.27571239405003e-09	8.70440227485223e-12	2.37107448562236e-09	4.42558387879659e-11	4.6997471207352e-09	212777406	1.40992315511568e-06	0	0.484220179424043	0.00185210013458991	0.504511077875066	0.00941664256630105
0	2.14309710823751e-09	7.92219808196876e-12	1.54628313833359e-09	2.44922289866008e-11	3.72179467363967e-09	268687579	1.1165377798994e-06	0	0.575823573346592	0.00212859622216111	0.415467072723125	0.00658075770812177
0	2.02081898610208e-09	7.46724241998303e-12	1.9459139513346e-09	1.08966800991236e-10	4.08316698084791e-09	244907937	1.22494936061202e-06	0	0.494914608092379	0.00182878693303706	0.476569770587858	0.026686834386726
0	3.68344448995088e-09	1.6062127170927e-11	4.29426594503535e-09	5.4701011770327e-11	8.04847357392748e-09	124247162	2.41453915938994e-06	0	0.457657524264373	0.00199567371668577	0.533550356547898	0.00679644547104279
0	1.23364122462605e-08	5.05548357598745e-11	4.68796172591993e-09	2.18938888908961e-11	1.70968226968312e-08	58490400	5.12903370042395e-06	0	0.721561688099332	0.00295697257065458	0.27420075700901	0.00128058232100366
0	8.25341904749594e-09	4.30919129454972e-11	3.75510834326808e-09	1.59047951019048e-10	1.22106672547286e-08	81895606	3.6631934999809e-06	0	0.675918758190697	0.00352903834381449	0.30752687506196	0.0130253284035282
0	1.32549393425211e-08	5.15374219009327e-11	3.72591296161368e-09	1.75311866150474e-10	1.72077015921862e-08	58113514	5.16229718849903e-06	0	0.770291097361894	0.00299502066704453	0.216525893458402	0.01018798851266
0	8.73705650578257e-10	2.60014056368444e-12	1.14664846717229e-09	7.41212310992878e-12	2.03036638142416e-09	492521945	6.09109744864611e-07	0	0.430319206706631	0.00128062628867043	0.564749533711249	0.00365063329345007
0	2.44733692963784e-08	1.12982334849099e-10	1.30366747771803e-08	3.12551762093193e-10	3.7935578170501e-08	26360479	1.13806088924973e-05	0	0.645129729837862	0.0029782684302662	0.343652987667332	0.00823901406453943
0	1.64711446472867e-10	7.45187972102062e-13	4.8514546708463e-10	1.61191895190454e-11	6.66721291048644e-10	1499877105	2.00016384566126e-07	0	0.247046927530696	0.00111769037843385	0.72765857877671	0.0241768033141592
0	3.20985239242874e-09	1.23627539830089e-11	1.620232004653e-09	1.63072945176978e-11	4.85875444558245e-09	205814064	1.45762526426729e-06	0	0.660632766767441	0.00254442864348682	0.333466534026248	0.00335627056282384
0	2.71921439369659e-08	9.66802880168743e-11	7.92794369171934e-09	3.11432619524146e-11	3.52479111786545e-08	28370475	1.0574317623302e-05	0	0.771454052954858	0.00274286574108886	0.224919532154301	0.000883549149751443
0	2.35922788180014e-09	7.47695022389317e-12	1.03180094491895e-09	9.68579304574412e-11	3.49536370740043e-09	286093261	1.0486085560979e-06	0	0.674959197180297	0.00213910506882671	0.295191296612256	0.0277104011386203
0	2.1329019526238e-09	1.1379024172183e-11	2.17974018784988e-09	6.95853719253918e-12	4.3309797018384e-09	230894640	1.29929306336152e-06	0	0.492475628947979	0.00262735569214349	0.503290326418439	0.00160668894143869
0	2.02341406622835e-09	8.5055054684046e-12	1.6346925533537e-09	1.97669370135928e-11	3.68637906206405e-09	271268902	1.10591312396657e-06	0	0.548889311750652	0.00230727912816493	0.443441253824401	0.00536215529678193
0	3.112174749743e-09	1.18008388377709e-11	1.63421115267456e-09	1.08210377359559e-10	4.86639711861489e-09	205490833	1.45991809308299e-06	0	0.639523383292815	0.00242496420866075	0.335815411862586	0.0222362406359385
0	5.49859110105345e-10	1.94164874210237e-12	7.06622690596411e-10	2.94573802271057e-12	1.26136918746657e-09	792789304	3.78410698997911e-07	0	0.435922421103154	0.00153931835452721	0.560202910946038	0.00233534959628039
0	9.27632576660386e-08	5.83281720518387e-10	3.29458214263712e-08	2.2054195758719e-10	1.26512902770515e-07	7904332	3.79531530055877e-05	0	0.733231596419094	0.00461045243406054	0.260414714269361	0.00174323687748463
0	1.07331482439134e-09	3.67080174398781e-12	8.05857793250471e-10	4.83880064597091e-12	1.88768222003177e-09	529750182	5.66304509952431e-07	0	0.568588723780679	0.00194460789270242	0.42690331280278	0.00256335552383889
0	5.34661931309086e-10	2.28062424867146e-12	7.2814145960631e-10	7.40736183792148e-11	1.33915763354328e-09	746738080	4.01747223488513e-07	0	0.399252423999124	0.00170302897250202	0.543730955466174	0.0553135915621995
0	6.27919739524815e-09	2.1755084270702e-11	2.31043592655963e-09	1.70921698499586e-10	8.78231010457807e-09	113865257	2.63468956562818e-06	0	0.714982427228903	0.00247714826869543	0.263078381319653	0.0194620431827485
0	1.23268923803513e-08	6.00261345270416e-11	9.79672401445751e-09	9.81044409492317e-11	2.22817469702851e-08	44879784	6.68450183927138e-06	0	0.553228272306945	0.00269395997571879	0.439674861559212	0.00440290615812411
0	7.48203800355383e-09	3.92982710637207e-11	3.25015611891433e-09	7.78754721858895e-11	1.08493678657178e-08	92171269	3.25480507812337e-06	0	0.689628934713869	0.00362217149884804	0.29957101272087	0.0071778810664134
0	1.96526964418977e-08	6.80287538319101e-11	4.76474145446456e-09	3.06289370512706e-10	2.47917560207069e-08	40335989	7.43749922094139e-06	0	0.792710948973648	0.00274400707134623	0.192190559252233	0.0123544847027731
0	1.46285184827544e-09	7.55267086422575e-12	2.69730886883676e-09	3.5285306846187e-11	4.20299869482261e-09	237925365	1.26089882357405e-06	0	0.348049560442982	0.00179697197468307	0.641758198059731	0.00839526952260359
0	2.94876008917647e-09	1.4267179702396e-11	2.0017315807947e-09	4.04300162961192e-12	4.96880185130317e-09	201255761	1.4906394383285e-06	0	0.593454957034177	0.00287135211452518	0.40286001347985	0.000813677371447516
0	9.22663972437387e-10	3.47093558898413e-12	9.5359691669004e-10	5.19141038402213e-12	1.88492323510043e-09	530525584	5.65476805824972e-07	0	0.489496842765708	0.00184142013019389	0.505907561078597	0.00275417602550033
0	7.2504854926868e-10	2.65242966699883e-12	1.04327412257469e-09	3.01998539332951e-11	1.80117495544366e-09	555193152	5.40352354083673e-07	0	0.40254198909294	0.00147261078607741	0.579218648039502	0.0167667520814802
0	3.47699128236585e-08	8.7967490765021e-11	5.40105614951718e-09	3.23923546797404e-10	4.05828600107381e-08	24640944	1.21747841240749e-05	0	0.856763491150167	0.00216760205519633	0.133087124665144	0.00798178212949247
0	2.34904074384817e-10	1.0957756553454e-12	5.69765479024442e-10	3.48647052739483e-12	8.09251799591998e-10	1235709331	2.42775504699644e-07	0	0.290273156640799	0.00135406020214951	0.704064518993595	0.00430826416345643
0	9.02652513043196e-09	3.43012754880448e-11	2.91471015776294e-09	2.84766728100047e-11	1.2004013236493e-08	83305473	3.6011975116379e-06	0	0.751958945112686	0.00285748397742238	0.242811308213327	0.00237226269656499
0	5.46934635220432e-09	1.52539930542102e-11	1.94380514234247e-09	8.70861876341796e-11	7.51549167523517e-09	133058493	2.25464496084182e-06	0	0.727742985894955	0.00202967333520902	0.258639783841107	0.0115875569287294
0	3.10237971603721e-09	1.96065542041938e-11	4.51288550924589e-09	5.21016515415804e-11	7.68697343102887e-09	130090212	2.30608935891663e-06	0	0.403589233639639	0.00255062078464469	0.58708223070336	0.00677791487235658
0	1.63989607778517e-08	5.11788779033958e-11	5.00465818379837e-09	6.64786527559484e-10	2.21195843671129e-08	45208806	6.63585337390415e-06	0	0.741377437554089	0.00231373596601064	0.226254621277569	0.030054205202331
0	2.69843956094849e-09	9.40959897777362e-12	1.28744282210196e-09	2.98113985789229e-12	3.99827312188611e-09	250107976	1.1994812306737e-06	0	0.674901258290116	0.0023534157599856	0.321999719092384	0.000745606857514024
0	1.92526546702918e-08	1.05051070393446e-10	1.3086319216802e-08	3.03020835121041e-11	3.24743270409994e-08	30793556	9.74225081140645e-06	0	0.592857694817971	0.00323489599217305	0.402974300292053	0.000933108897802479
0	4.69126520452619e-10	2.36815758758578e-12	8.87160122112739e-10	3.47176872308327e-11	1.39337248738378e-09	717683182	4.18011673941621e-07	0	0.336684213805212	0.00169958687215956	0.636699899090507	0.0249163002321219
0	1.67112465708576e-08	7.18205002472631e-11	8.33337199568194e-09	9.35916916973101e-12	2.51257982359565e-08	39799731	7.53771114392343e-06	0	0.665103110911031	0.00285843655882278	0.331665960118886	0.000372492411259495
0	4.62395527789381e-10	2.33407060195622e-12	8.92386050834688e-10	4.29529014912509e-12	1.36141093937515e-09	734532073	4.08423214470766e-07	0	0.33964434574149	0.00171444971863345	0.655486176160938	0.00315502837893789
0	5.37414344449089e-11	2.39866430998517e-13	2.61904449689594e-10	3.13585238753112e-12	3.19021602953033e-10	3134583962	9.57064719697698e-08	0	0.168457038480936	0.000751881467518773	0.820961487451846	0.00982959259969864
0	2.86372677037812e-08	1.4244221181463e-10	8.74942160538696e-09	2.17726879556077e-10	3.77468584005388e-08	26492271	1.13239936241349e-05	0	0.758666255080247	0.00377361766913553	0.23179204776581	0.00576807948480737
0	3.85537908457232e-09	1.65688392489698e-11	2.80373786785133e-09	9.10518606659907e-12	6.68479097773922e-09	149593309	2.00543528339203e-06	0	0.576738913364828	0.00247858748375905	0.419420424241828	0.00136207490958505
0	1.53773700750017e-09	7.0478702611869e-12	1.82374932751179e-09	1.14378277356472e-10	3.48291248262962e-09	287116029	1.04487321439528e-06	0	0.441508942636183	0.00202355651953268	0.52362766409073	0.0328398367535539
0	3.01074461347711e-09	1.05891723659327e-11	1.41273483446118e-09	8.56336744207038e-11	4.51970229472493e-09	221253511	1.35590976779731e-06	0	0.666137815535116	0.00234289156130739	0.312572541804362	0.018946751099215
0	9.69502511712914e-09	4.18400653885106e-11	4.76295936255121e-09	3.07598916680236e-10	1.48074234617491e-08	67533694	4.44221721684901e-06	0	0.654740856312617	0.00282561415877603	0.321660238518538	0.0207732910100689
0	2.80770776425972e-08	1.19912714596354e-10	6.64642902150166e-09	1.79714827807286e-10	3.50231342065025e-08	28552556	1.0506885239292e-05	0	0.801672331124047	0.00342381449613641	0.189772536698548	0.00513131768126908
0	1.84764948820281e-09	5.44826681169897e-12	7.57390588734039e-10	1.02311817832791e-12	2.61151146192687e-09	382920012	7.83453132036094e-07	0	0.707501963954445	0.00208625039220736	0.290020013228357	0.00039177242498986
0	1.27756303546183e-09	6.02746544042239e-12	1.28824686722062e-09	1.29575331189006e-11	2.58479490124177e-09	386877891	7.75438183331367e-07	0	0.49426089274939	0.00233189311752616	0.498394231047782	0.0050129830853023
0	4.31684443418658e-10	2.35535574530727e-12	1.61258643817441e-09	2.62357338216695e-11	2.07286197116005e-09	482424789	6.21858406213427e-07	0	0.208255276725962	0.00113628199951448	0.777951672909486	0.0126567683650384
0	2.3024298691527e-09	9.77278096526685e-12	2.00430585189258e-09	1.35384197698022e-11	4.33004692178034e-09	230944380	1.29901322076797e-06	0	0.531733237709588	0.00225696883701405	0.462883171498864	0.00312662195453432
0	1.27770759905689e-09	6.59451136008144e-12	1.95482816677367e-09	3.59774668750789e-11	3.27510774406572e-09	305333466	9.82531844107015e-07	0	0.390126890137283	0.00201352501212525	0.596874460180947	0.0109851246696441
0	8.21752482705563e-10	4.29500888559606e-12	1.32983887656698e-09	9.43390137142903e-11	2.25022538187243e-09	444399929	6.75067375222049e-07	0	0.365186744992529	0.00190870164393139	0.590980302364384	0.0419242509991555
0	1.87402098578612e-08	8.71148884046267e-11	5.42249820546583e-09	6.83022668486848e-11	2.43181252185803e-08	41121591	7.29541103960951e-06	0	0.770627245703245	0.00358230281411933	0.222981753598454	0.0028086978841814
0	4.9088045674214e-09	1.38700519570394e-11	2.59359196558292e-09	1.01790012469755e-10	7.61805659743112e-09	131267074	2.28541438129781e-06	0	0.644364412975968	0.00182068113824679	0.340453228774581	0.0133616771112044
0	1.72096472701006e-10	8.37595842695418e-13	6.48483483933653e-10	2.42478898794888e-11	8.45665442356843e-10	1182500727	2.53699596997059e-07	0	0.203504204004575	0.000990457692537447	0.766832190903237	0.028673147399651
0	1.00889412973422e-08	2.27895015783781e-11	4.00744895985261e-09	4.33246698830827e-10	1.45524264576041e-08	68717063	4.36571844186773e-06	0	0.69328241078796	0.00156602760678924	0.275380121076551	0.0297714405286992
0	3.91900899702652e-08	1.41167431739996e-10	1.3912883742263e-08	3.60814071635782e-10	5.36049552159041e-08	18654992	1.60813576955965e-05	0	0.731090807042367	0.00263347728155761	0.259544732128332	0.00673098354774358
0	1.15239879744159e-09	5.40391566863527e-12	1.28022714522731e-09	1.33591980371756e-11	2.45138905637471e-09	407931983	7.35416460950766e-07	0	0.470100327177701	0.00220443003715899	0.522245598632395	0.00544964415274501
0	2.57282711542553e-08	1.34456732848113e-10	6.71973243165336e-09	6.19518874340838e-11	3.26444122061909e-08	30633114	9.79327585304279e-06	0	0.78813706283785	0.00411882842303449	0.205846329509924	0.00189777922919178
0	9.56875963604582e-09	3.37885829213253e-11	2.87213200089575e-09	1.01725292908575e-11	1.24848527491538e-08	80097060	3.74544882664196e-06	0	0.76642951489311	0.00270636615426766	0.230049329263449	0.000814789689173311
0	7.84849414357083e-09	4.2860892908713e-11	3.76020371030308e-09	5.3236613987903e-12	1.16568824081814e-08	85786230	3.49705864577388e-06	0	0.67329272688402	0.00367687443416526	0.322573701838493	0.000456696843321837
0	2.50955233553932e-09	7.76708502937273e-12	1.82393589464407e-09	2.5154065126779e-12	4.34377072172545e-09	230214729	1.30313035517915e-06	0	0.57773591110317	0.00178809737597924	0.419896907891944	0.000579083628907266
0	1.24287539014366e-09	6.72742458827178e-12	1.40563534092588e-09	5.56571758305668e-11	2.71089533148838e-09	368881819	8.13268260069222e-07	0	0.458474134248952	0.00248162461683026	0.518513320893927	0.0205309202402916
0	1.30923232105898e-08	4.8849762806391e-11	5.60410345660905e-09	8.20448798254505e-11	1.88273213098307e-08	53114300	5.6481804822095e-06	0	0.695389588095765	0.00259462097674427	0.297658034533191	0.00435775639429975
0	3.95388028516629e-09	9.61691666687134e-12	1.20792929117916e-09	8.47719012299694e-11	5.25619839424229e-09	190251571	1.57685827406606e-06	0	0.752231934300164	0.00182963350040323	0.229810444845906	0.0161279873535272
0	4.88477399138673e-08	2.10372597228586e-10	7.77108245951256e-09	2.82988088236611e-10	5.71121830588451e-08	17509399	1.71335086405211e-05	0	0.855294567597555	0.00368349774008517	0.136066983317827	0.00495495134453249
0	4.20324593678134e-09	1.51380716504314e-11	2.74648884121484e-09	3.36271527367056e-11	6.99850000238332e-09	142887762	2.09954780983068e-06	0	0.600592403422153	0.00216304517329087	0.392439642820538	0.00480490858401857
0	1.69732328588056e-09	8.51862901568094e-12	1.74529343415702e-09	5.26866353362664e-12	3.45640401258689e-09	289318030	1.0369206834282e-06	0	0.491066229439488	0.00246459296559643	0.504944858240338	0.00152431935457782
0	1.92173309946597e-08	6.21929019976831e-11	4.80392027848343e-09	4.5848851871418e-11	2.41292930270122e-08	41443402	7.23876179209437e-06	0	0.796431581030837	0.00257748546250649	0.199090801090009	0.00190013241664773
0	3.70938035606777e-10	2.00012802411141e-12	8.18346288876133e-10	2.75634487937794e-11	1.2188479013008e-09	820446915	3.6565430838742e-07	0	0.304334966824735	0.00164099886620537	0.671409687790218	0.0226143465188418
0	8.49635801678045e-09	2.76449442929758e-11	4.56018963608004e-09	4.3359400675633e-10	1.35177866039098e-08	73976608	4.05532776470707e-06	0	0.628531746042138	0.00204507920586495	0.337347360903085	0.0320758138489122
0	1.02621933647818e-09	4.6684240400068e-12	1.08016504908311e-09	1.34771497693977e-11	2.12452995937069e-09	470692350	6.37358796407028e-07	0	0.48303359147835	0.00219739148389776	0.508425425736554	0.00634359130119763
0	1.91721815060601e-10	8.73166564883298e-13	5.87053898596881e-10	4.59217542644214e-11	8.25570634486787e-10	1211283394	2.4767115425206e-07	0	0.232229450820745	0.0010576521601039	0.711088638662422	0.0556242583567286
0	7.57324496046949e-08	3.88890743033756e-10	1.8298423441527e-08	1.2018964942644e-10	9.45399534386821e-08	10577539	2.83615851627284e-05	0	0.801062903567161	0.00411350681789777	0.193552278967381	0.00127131064756018
0	9.67571284201252e-10	3.62061396748857e-12	9.16696687294881e-10	2.14978096933133e-12	1.89003836643295e-09	529089789	5.67011344210222e-07	0	0.5119320863456	0.00191562987915516	0.485014856616351	0.00113742715889338
0	2.81305796014244e-09	1.17018244369783e-11	1.63003834535409e-09	9.88573103442727e-12	4.46468386096793e-09	223980024	1.33940426050305e-06	0	0.630068790477043	0.00262097492260994	0.365096028322305	0.00221420627804184
0	1.60341458604381e-08	6.95310658738457e-11	8.74390947376241e-09	1.1022427007416e-10	2.49578106701485e-08	40067617	7.48731527211444e-06	0	0.642450015842784	0.00278594411957016	0.350347616196191	0.00441642384145486
0	1.20662308879776e-08	4.33435915561473e-11	3.35694794441923e-09	6.13475762249328e-11	1.55278700001779e-08	64400333	4.65835018204075e-06	0	0.777069288179212	0.00279134173300335	0.216188565745384	0.00395080434240047
0	2.51848218440983e-11	6.94979853034879e-14	1.17247103478717e-10	1.33747327057174e-11	1.55876156013836e-10	6415349375	4.67628593625591e-08	0	0.161569431067205	0.000445853856553399	0.752181131977039	0.0858035830992025
0	7.08188436180224e-09	2.63522796040109e-11	2.66376722875861e-09	2.50660330134216e-10	1.00226642002991e-08	99773871	3.00679476739063e-06	0	0.706587013220588	0.00262926893262817	0.265774366528125	0.0250093513186581
0	1.83628451631174e-09	1.00303703687495e-11	1.80517706643941e-09	5.38158213077465e-11	3.70530777442765e-09	269883114	1.11159170779196e-06	0	0.495582183208894	0.00270702758836243	0.487186807772872	0.0145239814298717
0	2.62572067637591e-09	1.01520123214637e-11	1.73678011200818e-09	1.08531444752991e-10	4.48118424545855e-09	223155297	1.34435435972247e-06	0	0.585943476668461	0.00226547532200941	0.38757168125107	0.0242193667584595
0	2.15085090114745e-09	9.81873841776314e-12	1.65052252287578e-09	1.79765389063094e-11	3.8291687013473e-09	261153289	1.14874993650815e-06	0	0.561701786706517	0.0025641958303661	0.431039385205211	0.00469463225790608
0	3.48753058616039e-11	1.36328101541579e-13	1.91388322461164e-10	1.88700118297003e-12	2.2828695760728e-10	4380451737	6.84860815836075e-08	0	0.152769594142122	0.000597178669208528	0.838367309578886	0.008265917609784
0	2.67802745740889e-08	1.4239420733701e-10	9.50421266267388e-09	4.88346460492372e-10	3.69152279045921e-08	27089092	1.10745072503526e-05	0	0.725453318161893	0.00385732976388578	0.257460489943002	0.0132288621312189
0	5.60252269876606e-09	1.9950547939004e-11	2.45025528010591e-09	7.64849204243859e-11	8.14921344723536e-09	122711229	2.44476104138691e-06	0	0.687492447589127	0.00244815626295471	0.300673837539151	0.00938555860876777
0	6.745126945694e-09	3.6729401728558e-11	3.56114322317405e-09	7.95711707832004e-12	1.03509566876749e-08	96609428	3.10528218860906e-06	0	0.651642852851036	0.0035484064745718	0.344040008148654	0.000768732525737909
0	2.0914702274275e-10	8.06775972801605e-13	4.41082118372703e-10	1.28489882202921e-11	6.63884905308547e-10	1506285189	1.99165465342155e-07	0	0.315035062659765	0.00121523469859079	0.664395461993079	0.019354240648566
0	1.17231096238563e-09	3.6100299254013e-12	9.43700795034242e-10	8.091690166217e-12	2.12771347751149e-09	469988093	6.38313832124204e-07	0	0.55097219375455	0.00169667108074321	0.443528137133373	0.00380299803133306
0	1.08246293638465e-08	6.6803608507571e-11	4.89396124114177e-09	5.98962442414366e-11	1.58452904577373e-08	63110235	4.75357586815495e-06	0	0.6831448999132	0.0042159914130795	0.308859042640776	0.00378006603294476
0	4.43841421499926e-10	2.37840896374052e-12	9.35239619483244e-10	5.25676517326454e-13	1.38198512646424e-09	723596789	4.14595441311505e-07	0	0.321162227436904	0.00172100908916842	0.676736385633921	0.000380377840007135
0	2.97333387571625e-08	1.21025075796999e-10	5.80951763060064e-09	2.09580357450456e-10	3.58734618210106e-08	27875760	1.07619808409343e-05	0	0.82883940517132	0.00337366592610575	0.161944717228213	0.00584221167436112
0	8.81331664349151e-10	4.13816115077325e-12	1.04565263211182e-09	5.75330717873828e-11	1.98865552939913e-09	502852297	5.96596495539004e-07	0	0.443179651437897	0.00208088383814948	0.525808827448243	0.0289306372757108
0	1.9898228345749e-09	1.33523459204666e-11	2.02172465251443e-09	4.4382108854887e-11	4.06928194186468e-09	245743602	1.22078383058e-06	0	0.488986229758044	0.00328125357525562	0.496825897393584	0.0109066192731167
0	2.29288535668434e-09	9.07809131032275e-12	2.50336400502226e-09	2.1070233578616e-11	4.82639768659554e-09	207193867	1.44791827716428e-06	0	0.475071783465424	0.00188092484287723	0.518681668519548	0.0043656231721507
0	4.67528852598196e-09	1.93915484244288e-11	4.65847879756566e-09	4.2061733486104e-11	9.39522060545815e-09	106437096	2.81856221784338e-06	0	0.497624134899595	0.00206398010634932	0.495834956217986	0.00447692877607028
0	1.90330663946973e-09	7.72858263628212e-12	1.60817327981909e-09	4.13963401384135e-11	3.56060484206351e-09	280851160	1.06818088041472e-06	0	0.534545877426456	0.00217058139813209	0.451657331030053	0.0116262101453591
0	2.0034397444582e-10	9.95197284839128e-13	6.25161359643188e-10	8.17941522055532e-12	8.34679946594402e-10	1198064005	2.50403967561041e-07	0	0.240024904471765	0.00119231004518517	0.748983322522512	0.00979946296053756
0	1.24497286574444e-09	5.10177032242322e-12	1.10110088790322e-09	5.59521601730494e-11	2.40712768414314e-09	415432886	7.22138059017219e-07	0	0.517202670197204	0.00211944316707042	0.45743351927556	0.0232443673601662
[truncated: 8,156 more rows]
