# Supplementary material for: Quantitative Risk Assessment for African Horse Sickness in Live Horses Exported from South Africa
Source: PLoS One. 2016 Mar 17;11(3):e0151757. doi: 10.1371/journal.pone.0151757 (PMC4795756; doi:10.1371/journal.pone.0151757)
Supplement: S2 Dataset — (ZIP) [file pone.0151757.s002.zip › simulation_results_5.xls]

Detailed Results
EN.NoPAQ.LSe
Thu Oct 01 14:30:37 2015
Pathway 1	Pathway 2	Pathway 3	Pathway 4	Pathway 5	Overall probability	Horses/case	Probability per year	Pathway 1 proportion	Pathway 2 proportion	Pathway 3 proportion	Pathway 4 proportion	Pathway 5 proportion
9.10627234263989e-06	0.000106732715625271	4.50049618349631e-07	6.7905165536506e-06	1.58695230581835e-07	0.000123238249370493	8114	0.0362985708543332	0.0738916074283363	0.866068093067428	0.00365186636980407	0.0551007222866025	0.00128771084782897
4.47624640856307e-06	9.85874320594993e-05	4.46745905398317e-07	1.26780974482832e-05	1.72989076048355e-07	0.000116361510897792	8594	0.0343081431515484	0.038468445227519	0.847251219916652	0.00383929275197125	0.108954390076794	0.00148665202706333
2.17898251625815e-11	1.49850614165831e-07	5.25758511046043e-10	4.65352213692172e-06	1.987024367648e-07	5.00262273618856e-06	199895	0.00149966495180542	4.35568027246101e-06	0.0299544103299704	0.000105096574091576	0.930216484896717	0.0397196525189483
7.14306836007604e-06	0.000120182577824453	6.26083915545283e-07	1.35709068858263e-05	1.43647867575329e-07	0.000141666284853476	7059	0.0416123101087804	0.0504217949066994	0.848349894604469	0.00441942778546662	0.0957948950229234	0.00101398768044141
1.14070372186876e-05	0.000117953652039191	4.60046459474707e-07	6.12368274827431e-06	1.32497485887768e-07	0.000136076915951515	7349	0.0400037037268515	0.0838278641085011	0.866816029849018	0.00338078252477903	0.0450016279796949	0.000973695538007173
4.24848788103511e-05	0.000291515433708276	1.6986899346764e-06	1.50158678019972e-05	9.50886780330631e-08	0.000350809958933334	2851	0.0999108384200019	0.121105110412287	0.830978215654574	0.00484219416073991	0.0428034251013118	0.000271054671087981
9.67910315874981e-06	0.000134869092161578	7.34793106748822e-07	1.31886315900067e-05	9.68769084047057e-08	0.000158568496925488	6306	0.0464603975860326	0.0610405177977946	0.850541531114806	0.00463391607409953	0.0831730882597951	0.000610946753504439
4.60225919864596e-07	9.94706320292773e-06	4.08535624332004e-08	1.13550994335088e-06	4.02867016796546e-08	1.16239393302561e-05	86029	0.00348112883909557	0.039592938915869	0.855739428804177	0.00351460561454087	0.0976871877157211	0.00346583894969169
8.35642875339411e-07	3.96305550563069e-05	2.07547170871142e-07	1.26789660219976e-05	1.02588538229299e-07	5.34552996627443e-05	18707	0.0159091102215125	0.0156325543138207	0.741377474382159	0.00388263038801731	0.237188194659662	0.00191914625634018
6.05482320237027e-07	1.44411301997575e-05	5.12775222254625e-08	1.57296875389822e-06	7.0204169022487e-09	1.66778792130205e-05	59960	0.00499090930373469	0.0363045152506156	0.865885285251573	0.00307458289933111	0.0943146747741285	0.000420941824351854
2.79979239147377e-05	0.000209860597055929	7.84546561860614e-07	7.57269120583797e-06	3.45723627620714e-07	0.000246561482365986	4056	0.0713074712625501	0.113553518765671	0.851149153720695	0.00318195102630047	0.0307131962915334	0.00140218019580015
1.23176048887037e-05	9.86092627025163e-05	6.08322538569133e-07	6.26627900595613e-06	3.46703483980612e-07	0.000118148172619726	8464	0.0348256745269252	0.104255568373024	0.834623680722529	0.00514881038852029	0.053037460224839	0.00293448029108769
1.20084719582528e-05	0.000132997588925337	9.08258155142164e-07	1.29522347039513e-05	1.23814967220371e-07	0.000158990368709904	6290	0.0465810905479738	0.0755295560082865	0.836513494524983	0.00571266148076797	0.0814655303277154	0.000778757658247119
6.21197390934964e-05	0.000340481865345134	2.42482736902284e-06	1.71196208733526e-05	6.13578703123785e-07	0.000422759631384129	2365	0.119138352637543	0.146938672668708	0.805379322123034	0.00573571171183936	0.0404949280925958	0.00145136540382275
6.75409999531843e-05	0.000417598795707402	1.82697876016171e-06	1.45609636529935e-05	4.17030871661442e-07	0.000501944768945403	1992	0.139826559972428	0.134558629020259	0.831961645072597	0.00363980037883496	0.029009095330521	0.000830830197787764
9.14348667635017e-07	1.63333954311562e-05	7.11681562875433e-08	1.63501104170031e-06	7.02272006797205e-08	1.90241504974588e-05	52565	0.00569104374432206	0.0480625228315531	0.858561092298865	0.00374093740990168	0.0859439711601684	0.0036914762995121
3.01720019588392e-05	0.000164726310003417	6.31608285429965e-07	4.43751679551118e-06	1.21637659715459e-07	0.000200089074702912	4998	0.0582662885062842	0.15079285065233	0.823264889639769	0.00315663554528283	0.0221777066144161	0.000607917548202289
2.30844490948625e-05	7.58432832965788e-05	3.51753959024568e-07	1.48623862267657e-06	3.50149870350029e-09	0.000100769226471846	9924	0.0297798662379704	0.229082329031394	0.752643301452441	0.00349068829185511	0.0147489335257706	3.47476985394801e-05
4.60657102316368e-06	3.28837371912173e-05	1.31050565544684e-07	1.20306181605715e-06	5.51298589403626e-08	3.88795504549232e-05	25720	0.0115963300813539	0.118483134945311	0.84578491279992	0.00337068109099213	0.0309433057219109	0.0014179654418659
9.65281388737527e-08	1.36704904612129e-05	9.27252155001189e-08	1.69164320213825e-05	2.34919710148441e-07	3.10110955471177e-05	32247	0.00926032951431166	0.00311269683223831	0.440825782515235	0.00299006577691633	0.545496111083209	0.00757534379240194
4.44278780622364e-06	5.04941540902731e-05	1.28336345165145e-07	1.87641214182836e-06	2.6458569235488e-07	5.72062760758451e-05	17481	0.0170159391078534	0.0776625942288799	0.882668083888681	0.00224339624895343	0.0328008091164783	0.00462511651700746
2.23272000426608e-05	0.000166946272771253	7.81277611126305e-07	7.52025030836745e-06	4.06921316884818e-08	0.000197615692865096	5060	0.0575671099873158	0.112982930246853	0.844802709495446	0.00395352008638125	0.0380549246840493	0.000205915487269832
1.43279109617287e-06	1.35842593413572e-05	8.89930894649047e-08	1.08494850965288e-06	2.69567516511526e-08	1.6217948788299e-05	61660	0.00485360708707527	0.0883460118709095	0.837606501209206	0.00548732090762992	0.0668980105816863	0.00166215543056847
3.15522617716354e-07	1.36162820679286e-05	3.99449672169215e-08	2.21762899009331e-06	4.91570160187511e-08	1.6238535658974e-05	61582	0.00485975325288057	0.0194304846411435	0.83851662205784	0.00245988727406258	0.136565823216194	0.00302718281075949
4.99832719150187e-07	1.32789782095481e-05	5.57748034045474e-08	1.90578798824236e-06	1.64236496274254e-08	1.57567973699726e-05	63465	0.00471592141082522	0.0317217203099094	0.842746016068821	0.00353972968585838	0.12095021237464	0.0010423215607712
1.57895047769602e-06	3.52580066064635e-05	2.00089471245714e-07	5.74907086134692e-06	1.85579759441752e-07	4.29716971761939e-05	23271	0.0128090430213296	0.0367439636191691	0.82049369523148	0.00465630832371599	0.133787381908013	0.00431865091762218
1.20626760685743e-08	2.27928476546497e-06	6.8585947801055e-09	1.66694323169801e-06	8.24415700251322e-08	4.04759083803679e-06	247061	0.00121354276957886	0.00298021132848128	0.56312133727689	0.00169448816704807	0.411835903973568	0.0203680592540127
7.77761911397909e-06	5.80333511204562e-05	1.43078787786427e-07	1.37321351713746e-06	6.32626824039008e-08	6.7390525221763e-05	14839	0.0200148287598162	0.115411166308397	0.861150004833542	0.00212312913893452	0.0203769522884501	0.000938747430676958
1.52993859279606e-05	0.000106963736125832	6.19590423746557e-07	5.57357661142603e-06	6.23847538750493e-09	0.000128462527564353	7784	0.0378079709835301	0.119096099213029	0.832645427066263	0.00482312185112641	0.0433867892614364	4.85626081456306e-05
1.96541801019112e-07	1.14851768358166e-05	4.84296395427082e-08	3.6410632344006e-06	8.82576430974046e-08	1.54594691538764e-05	64685	0.00462713825358818	0.0127133602753643	0.742921811965109	0.00313268450945256	0.235523173412951	0.00570896983712241
4.31521578316693e-05	0.000309568045596534	1.44438076573565e-06	1.33518843530703e-05	2.16599584297385e-07	0.000367733068131306	2719	0.104470584198759	0.117346416657479	0.84182814227084	0.00392779679313449	0.0363086312061084	0.000589013072438849
2.57429716320428e-06	3.47169578368444e-05	1.71230074107647e-07	2.97036200781702e-06	1.86195487759687e-07	4.06190425697331e-05	24619	0.0121120121309417	0.0633766086136777	0.854696606332949	0.00421551231331184	0.0731273269850619	0.00458394575499988
2.10964869904538e-05	6.34729280118101e-05	2.25445291346761e-07	8.72260990280125e-07	2.02310882955244e-08	8.56873523721863e-05	11670	0.0253796877113449	0.246203044048093	0.740750253737716	0.00263102179149533	0.0101795768702413	0.000236103552454858
3.84690160524034e-06	9.74223728680331e-05	4.28447234249692e-07	1.39848748472217e-05	1.33979357261882e-09	0.000115683936348317	8644	0.0341118019493757	0.0332535503776216	0.842142616713008	0.00370360179445885	0.120888649614361	1.15815005515094e-05
2.96874215058711e-06	2.89850887576716e-05	1.00855563823961e-07	1.2663937433415e-06	5.89061435796717e-09	3.33269708297822e-05	30006	0.00994844143964735	0.0890792675322936	0.869718670374012	0.00302624454946963	0.0379990653758968	0.000176752168327975
2.18839634833372e-06	3.02569539458442e-05	1.53956159566484e-07	2.73792229875855e-06	2.30349548480423e-08	3.5360263707351e-05	28280	0.0105521974488886	0.0618885754485699	0.855676705249065	0.00435393131795221	0.0774293518119144	0.000651436172498159
5.50979843157987e-06	0.000150637499942303	6.27816296795629e-07	2.21598878431653e-05	1.5111996232755e-07	0.000179086122476171	5584	0.0523126664823379	0.0307661942499927	0.841145577666669	0.00350566692781661	0.123738721553446	0.000843839602075575
0.000143212843248924	0.000379251493024074	1.74688984324987e-06	5.95372719814884e-06	5.52500643425558e-07	0.000530717453957823	1884	0.147223259566891	0.269847622649143	0.71460150819576	0.00329156282730566	0.0112182615320995	0.00104104479569173
1.5521521940279e-05	0.00024020131235999	8.4865335122634e-07	1.69486278395556e-05	2.2012878720607e-07	0.000273740244278257	3653	0.0788508528506883	0.05670164422189	0.877478987400279	0.00310021404950485	0.0619150022469013	0.000804152081424714
4.43991120707618e-06	6.38263168647089e-05	3.6375607011653e-07	6.72938989544228e-06	2.31207669113457e-07	7.55905817064573e-05	13229	0.0224228179742343	0.0587363016244245	0.844368642545537	0.00481218773430151	0.0890241845415965	0.00305868355414052
2.01224422374176e-06	4.23434851134113e-05	1.01803336001459e-07	2.75675698192044e-06	1.41651138718948e-07	4.73559407937939e-05	21117	0.0141066737665665	0.0424919068233455	0.894153603616307	0.00214974793647855	0.0582135405972489	0.00299120102661991
0.000271929968408836	0.00103599245183764	5.34631860209213e-06	2.62915670728339e-05	2.52888074203684e-07	0.0013398131939956	746	0.331162042281057	0.202961106538952	0.773236490340934	0.00399034628562531	0.0196233080780664	0.000188748756421422
5.88293267122431e-06	9.85401781720678e-05	4.65270191010437e-07	1.00365230492928e-05	3.04200959565707e-07	0.000115229105043161	8678	0.0339799828799521	0.0510542251371366	0.855167434782713	0.00403778360368383	0.0871005901289737	0.00263996634749323
1.70438811066815e-05	0.000191525684930409	7.24483319030924e-07	1.04897348028581e-05	1.59696655747858e-06	0.000221380750716458	4517	0.064263704443109	0.0769889931781427	0.865141546004209	0.00327256690875908	0.0473832289795296	0.00721366492935945
2.77361029689976e-05	0.00019758086902144	1.17206014983522e-06	1.07498360503499e-05	2.73956841984545e-08	0.000237266263874821	4215	0.0687135087212878	0.116898637488686	0.832738990342434	0.00493985166999376	0.0453070566156062	0.00011546388328055
1.00591996564758e-05	0.00011343549720963	6.39068656618102e-07	9.2774737509439e-06	1.08447946585901e-07	0.000133519687220254	7490	0.03926684275388	0.0753386999767473	0.849578811718657	0.00478632529721177	0.069483938616781	0.000812224390602458
9.43797666651073e-07	4.55304174378665e-05	2.03209823058914e-07	1.26317562093408e-05	6.40584561656123e-08	5.9373239593083e-05	16843	0.0176547958466466	0.0158960109490307	0.76685081949227	0.00342258270647891	0.212751675601889	0.00107891125033163
1.56320545049176e-06	3.6843298635982e-05	1.206890276654e-07	3.66041898604501e-06	3.49437455384098e-08	4.22225558457226e-05	23684	0.0125871449710395	0.0370229944440968	0.872597546453704	0.00285840175347003	0.0866934488622586	0.00082760848647086
2.99124723326314e-05	0.00020864006218785	9.87448597533695e-07	8.86816231170905e-06	1.7014075194847e-07	0.000248578286181673	4023	0.0718693375611072	0.120334212581907	0.839333416416614	0.00397238476739686	0.0356755308274504	0.000684455406632431
3.84671898189838e-06	7.91012572579324e-05	3.83394420553152e-07	1.01527988206262e-05	5.21609992808598e-09	9.34893855809383e-05	10696	0.0276584300090176	0.0411460505168054	0.846098803264148	0.00410094063802814	0.108598412082155	5.57934988627148e-05
6.57086632258085e-05	0.000237775603934905	1.29880551181969e-06	6.04789816897046e-06	1.57963819525312e-07	0.000310988934661029	3216	0.0890900103717932	0.211289392972871	0.764578984760583	0.00417637210544278	0.0194473098393759	0.000507940321727169
1.56407771098394e-05	0.000109128910802116	4.70773583709372e-07	4.22636693567283e-06	4.50103212877443e-08	0.000129511838752625	7721	0.038110854034648	0.120767161214614	0.84261726073211	0.00363498494225363	0.0326330548340483	0.000347538276973402
0.000135384821243403	0.000568258125643454	2.05609777527306e-06	1.11224019955483e-05	2.3482744969488e-08	0.000716844929402648	1395	0.193563883768728	0.188862075590352	0.792721134425806	0.0028682601926004	0.0155157713186542	3.27584725877273e-05
6.50101304795819e-07	2.3318670197221e-05	9.36512998920313e-08	4.32257395893747e-06	1.30333026724616e-07	2.8515329787571e-05	35069	0.00851823340322588	0.022798309177514	0.817759092072117	0.00328424396946134	0.15158772460775	0.00457063017315774
3.34315428100567e-05	0.000193702437992495	7.6409578545239e-07	5.69844497215448e-06	1.50624159599765e-07	0.000233747145719758	4278	0.0677295655359459	0.143024389483404	0.828683650429369	0.00326889889114827	0.0243786718961112	0.000644389299967538
9.14963731611358e-06	0.000148679836392183	4.89214251801398e-07	1.02456774843781e-05	2.65764045840046e-07	0.000168830129490316	5923	0.0493918248695366	0.0541943392671414	0.880647529211964	0.00289767148362852	0.0606863094597451	0.00157415057752053
3.20621642722903e-05	0.000315379979613146	1.27769227408449e-06	1.62091617377936e-05	3.91576096485319e-07	0.0003653205739938	2737	0.103821973939106	0.0877644637469404	0.863296518357323	0.00349745501633362	0.0443696930632457	0.00107186981615759
3.5114442139339e-05	0.000277049865192879	1.02748963135385e-06	1.04458277616423e-05	5.96914521437544e-08	0.000323697316177357	3089	0.092557354361395	0.108479250164989	0.855891758586839	0.00317422968929059	0.0322703564088831	0.000184405149998367
3.70211942964411e-05	0.000167655807970192	7.50799402363877e-07	4.37485955116698e-06	7.56098824360533e-08	0.0002098782711026	4765	0.0610284417054022	0.176393650004593	0.79882403780729	0.00357730887728175	0.0208447474251791	0.000360255885656171
1.23995384852461e-05	5.3357327056877e-05	2.1349449573763e-07	1.18145924890136e-06	3.53913788499314e-08	6.7187210665612e-05	14884	0.0199550493391888	0.18455206522798	0.79415898544195	0.0031776061786548	0.0175845854768616	0.000526757674553165
2.61917894531428e-05	0.000181894874300501	6.61662323255289e-07	5.91538845415432e-06	3.04067583663311e-07	0.000214967782114717	4652	0.0624613237295748	0.121840534406991	0.846149467195198	0.00307796041223608	0.0275175581938953	0.00141447979167895
5.60344279670372e-06	8.94156450828808e-05	4.36858462655987e-07	8.97553054117382e-06	1.16181122214939e-07	0.000104547658005629	9565	0.0308791290498919	0.0535970188485906	0.855262057406071	0.00417855809484001	0.0858510913816026	0.00111127426889547
1.73691434858847e-06	2.90106945933454e-05	1.70558694903401e-07	3.66443324963916e-06	7.52849842430587e-08	3.46578858707195e-05	28853	0.0103436783186359	0.0501159925065104	0.837058979926266	0.00492120885675534	0.105731586263172	0.002172232447296
3.84616212470153e-06	6.64511264155989e-05	2.38818758901724e-07	5.31110225814764e-06	1.99208961312596e-07	7.60464185186624e-05	13150	0.0225565036689318	0.0505765057661151	0.873823221527405	0.00314043400798837	0.0698402681099867	0.00261957058850455
5.21466301303843e-06	9.2962202026177e-05	3.13632802285386e-07	7.20052067732828e-06	2.2512616066716e-07	0.000105916144679496	9441	0.0312769579442533	0.0492338824153586	0.877696240809009	0.00296114254568501	0.0679832210577259	0.00212551317222124
4.05076615807267e-07	8.26323041077861e-06	3.11839278410183e-08	8.18013985207453e-07	2.59891909949028e-08	9.54349413062925e-06	104783	0.0028589672479713	0.0424453151290992	0.865849582728645	0.00326755875931599	0.0857143069415309	0.00272323644140904
6.40253873212364e-09	4.43965920861923e-06	1.44276880115305e-08	1.29026557050269e-05	4.1542442215124e-07	1.7778569562541e-05	56247	0.00531941979329376	0.000360126764394681	0.249719708495192	0.000811521307199499	0.72574206038558	0.0233665830476333
6.33947917621018e-05	0.000226233098891791	8.66700693678862e-07	3.97983728765893e-06	2.22393517546729e-09	0.000294476652570407	3396	0.0845650814353841	0.215279517777542	0.76825479003875	0.00294318984582875	0.013514950176593	7.55216128699903e-06
3.54042325362535e-06	5.84257515922127e-05	3.64637578797195e-07	7.7440858640426e-06	1.83169929969318e-08	7.00932152816747e-05	14267	0.0208091401564896	0.0505102132838093	0.833543608428069	0.00520218080069337	0.110482674149308	0.00026132333811944
9.00303781913622e-05	0.000382906103428252	1.18574692377456e-06	6.49450333387675e-06	2.13106908969352e-08	0.000480638042568162	2081	0.134307986094652	0.187314299364047	0.796662081474646	0.00246702678264674	0.0135122540429282	4.43383357319516e-05
9.72557869613485e-06	0.000135729272656734	4.86894939876909e-07	8.75305304998059e-06	1.56581612201282e-08	0.000154710457503946	6464	0.0453559475442569	0.0628630982872426	0.877311558937583	0.00314713657843387	0.0565769967408784	0.000101209455861953
2.86694770299701e-07	2.29863748416226e-05	1.03471400494103e-07	1.06859619502648e-05	2.74533896689947e-08	3.40899563523502e-05	29334	0.0101750416448141	0.00840994829493045	0.674285839619091	0.00303524590717081	0.313463644242187	0.000805321936620845
3.50603255134078e-05	0.000217567785651892	1.18967083181876e-06	9.50458393982862e-06	9.47827054730417e-09	0.000263331844207495	3797	0.0759692758398322	0.133141229534631	0.826211453106513	0.00451776288355521	0.0360935608393013	3.59936359988262e-05
9.77070232890899e-07	3.25380103262806e-05	1.24760889000569e-07	5.34757660000452e-06	9.53641112228493e-08	3.90827821593994e-05	25587	0.0116565930821284	0.025000017370972	0.832540789792652	0.00319222128280762	0.136826917239269	0.00244005431429897
3.43761700394189e-05	0.000114053096715375	4.12100111323173e-07	1.75857181247047e-06	4.00554561356295e-08	0.000150639994134724	6638	0.0441893041609702	0.228200819024693	0.757123613622641	0.0027356620244861	0.0116740034581899	0.000265901869989495
8.13268940755598e-07	5.89649641935375e-05	3.00952275280261e-07	2.81750501610764e-05	6.97694422732274e-07	8.89519299933821e-05	11242	0.0263338208216047	0.00914279140223382	0.66288572038768	0.00338331360885202	0.316744675052835	0.00784349954839858
5.35110080109286e-08	9.57060944467384e-06	2.93136731920525e-08	6.75232676510355e-06	1.76981361304719e-07	1.65827422522851e-05	60304	0.00496250978390422	0.00322690946990718	0.577142748712446	0.00176772169199054	0.407189996827762	0.0106726232978946
1.58933013937544e-06	4.92242160171613e-05	1.61241455337775e-07	6.43052076490497e-06	2.60561412997263e-07	5.76658697897767e-05	17341	0.0171514695371968	0.0275610191118144	0.853610917456204	0.0027961332400879	0.111513461746917	0.00451846844497708
6.45679761487521e-06	5.23272648990909e-05	2.25082078026702e-07	2.34627697580556e-06	1.40330316439309e-07	6.14957518842377e-05	16261	0.0182801464521051	0.104995831696306	0.850908612315109	0.00366012401068624	0.0381534805887453	0.00228195138915405
6.25848627457513e-07	3.30967998872398e-05	1.79653469053585e-07	1.22363961514127e-05	1.5532839992092e-08	4.61542309751557e-05	21666	0.0137511657589396	0.0135599405349078	0.717091351929478	0.00389245937496588	0.265119706100171	0.000336542060476603
3.41004216586198e-07	1.65179463872047e-05	6.06979996388054e-08	3.78321755652681e-06	1.85220573696951e-08	2.07213882173262e-05	48259	0.00619719853202894	0.01645662988453	0.797144776882911	0.00292924388087342	0.182575487551721	0.000893861799964149
2.65320958464821e-06	5.1338039716331e-05	2.0961952749278e-07	5.22002883094587e-06	3.25052691213883e-07	5.97459503506318e-05	16738	0.0177646354353428	0.0444081911673894	0.859272292348567	0.00350851440578957	0.0873704209291345	0.00544058114911961
7.14687125719115e-07	2.36540319943862e-05	1.00259979324351e-07	4.26972078654141e-06	2.6508199182277e-08	2.87652080851533e-05	34764	0.00859255767883227	0.0248455399176476	0.822313953869668	0.00348545990098707	0.148433509463996	0.000921536847701747
3.25192441129893e-05	0.000230130763092962	7.82114076290039e-07	7.12778133981913e-06	1.68445966157949e-07	0.000270728348588218	3694	0.0780179283106009	0.120117617096877	0.850043094094273	0.0028889256716874	0.0263281676152082	0.000622195521955323
3.84018112941242e-06	6.36058570192633e-05	1.46227877713928e-07	3.11728689317166e-06	4.47119218307784e-07	7.11566721378691e-05	14053	0.0211215105561228	0.0539679697495115	0.893884650704634	0.00205501287961591	0.0438087785658636	0.00628358810037479
1.40696914304432e-06	5.66458634246295e-05	2.93134765839427e-07	1.52083972832568e-05	4.85546572098772e-07	7.40399111888688e-05	13506	0.0219679081014627	0.0190028475244288	0.765072006638841	0.00395914529248513	0.20540809732283	0.00655790322141513
0.000116639112226714	0.0006214403710101	3.62496799228302e-06	2.49138003307534e-05	2.28559249275501e-07	0.000766846810809126	1304	0.205579448778496	0.152102232913565	0.810383980542864	0.00472710838877741	0.0324886274280335	0.000298050726760329
2.31993519840071e-06	3.6926986216715e-05	1.45112028693298e-07	2.97145985487231e-06	8.41869794456535e-08	4.2447680278127e-05	23558	0.0126538327698543	0.0546539924726147	0.869941207028532	0.00341860916173723	0.0700028796721664	0.00198331166494944
3.17993553527921e-06	6.80786245103102e-05	2.70438670868811e-07	7.45481207705891e-06	6.5970736788042e-09	7.8990407867196e-05	12660	0.0234194643987063	0.0402572365574505	0.861859387088729	0.00342369001719159	0.0943761689342387	8.35174023901187e-05
5.95282875579265e-06	5.50528319944258e-05	2.0651931822065e-07	2.45686559600301e-06	9.28915374203034e-08	6.37619372018624e-05	15683	0.018947389136141	0.0933602242501937	0.863412161084996	0.00323891223014186	0.0385318530744271	0.00145684936024168
3.03295602893271e-06	2.85710210023659e-05	1.07284179039127e-07	1.2997388060988e-06	9.40067147380058e-08	3.31050067311745e-05	30207	0.00988251028400366	0.0916162335673722	0.863042295516616	0.0032407236739239	0.0392610947538292	0.00283965248825885
2.17161513152022e-05	0.000366349824816911	1.65489453638173e-06	3.61187202593e-05	2.95998315451762e-06	0.000428799574082313	2332	0.120733692262455	0.0506440599006602	0.854361447538626	0.00385936609177708	0.0842321738229307	0.00690295264600569
3.38525155358619e-07	1.34436154000595e-05	3.1366266171742e-08	1.60237332826785e-06	8.8018695034813e-08	1.55038988448925e-05	64500	0.00464040560319101	0.0218348403034209	0.867111913884052	0.00202312118297103	0.103352927176491	0.00567719745306578
1.16447743042716e-07	5.44119906671871e-06	1.70788596356927e-08	1.02630566151125e-06	9.5121146301081e-09	6.61054344553847e-06	151273	0.00198120440708593	0.0176154568837011	0.823109190877647	0.00258357875965846	0.155252842669677	0.00143893080931613
3.71421776937317e-06	7.61247315261206e-05	2.42288409816294e-07	6.39458723373278e-06	4.80444834319056e-07	8.69562697733619e-05	11500	0.0257506629217487	0.0427136281150709	0.87543694922204	0.00278632478655974	0.0735379662720041	0.0055251316043255
2.06175777502399e-05	0.000135528069230564	3.74120177067923e-07	3.16470166975942e-06	5.55575589080247e-08	0.000159740026386539	6260	0.0467955219487828	0.129069577717168	0.848428989880175	0.00234205656234603	0.0198115759797201	0.000347799860590898
3.29447153672633e-07	9.08736651283133e-06	3.90163197736391e-08	1.38404805303687e-06	8.49592405112833e-08	1.09248372798258e-05	91535	0.00327210404792388	0.030155795023236	0.831807951008335	0.00357134104374152	0.126688207575659	0.00777670534902817
1.65537518248114e-05	0.000160181717411831	7.81013744580764e-07	9.73173567912967e-06	1.8574819722074e-07	0.000187433966857574	5335	0.0546834749611924	0.088317779868524	0.85460346434192	0.00416687411398722	0.0519208756144213	0.000991006061147309
9.31662726939256e-06	0.000123364397150046	5.03696983000786e-07	8.5891850429383e-06	1.22334611993027e-07	0.000141896241057371	7047	0.0416784333614687	0.0656580273019755	0.869398626988068	0.00354975564713609	0.0605314487468738	0.000862141315946246
2.64443410896433e-05	0.000128308726423061	4.51099465956156e-07	2.81584813879179e-06	4.99428229077385e-08	0.00015806995794036	6326	0.0463177513357313	0.167295173821839	0.811721139771999	0.00285379633064974	0.0178139361551182	0.000315953920393792
9.80724471413165e-06	0.000119057297537758	4.8600702273868e-07	7.59663723318442e-06	3.695272413553e-07	0.000137316713749168	7282	0.0403607465183944	0.0714206191392421	0.867026993926144	0.00353931440295355	0.055322014529571	0.00269105800208927
9.46910852606206e-07	1.32212506693817e-05	5.26402328990426e-08	9.45159928430116e-07	3.31626229792226e-08	1.51991243062963e-05	65793	0.00454939196689952	0.0623003558312858	0.86986923739447	0.00346337274689149	0.0621851568145001	0.00218187721285264
6.64102964298391e-05	0.000443213627280073	2.36451777223569e-06	2.03491136121284e-05	2.70304303483794e-07	0.00053260785939776	1878	0.14770700770948	0.124688915602807	0.832157504737597	0.00443950972655444	0.0382065590153663	0.00050751091767485
1.56242081242861e-09	7.53700562083385e-07	3.4722931119024e-09	2.15436119335819e-06	5.10915834661623e-08	2.96418805283206e-06	337361	0.000888862461315809	0.000527099085679073	0.254268807730764	0.00117141458302043	0.726796395829155	0.0172362827713809
2.29539051048637e-06	6.40353806860599e-05	2.24784028812746e-07	8.07695444936618e-06	6.34888056611704e-07	7.52673977313369e-05	13286	0.022328025044916	0.0304964776207575	0.850771816432805	0.00298647270382724	0.107310132843923	0.00843510039868661
1.0750517333009e-05	8.36454995160985e-05	3.63022824625966e-07	3.63389859279213e-06	1.57170871649181e-08	9.84086553536905e-05	10162	0.0290924723257241	0.109243615760936	0.849981124276805	0.0036889318660155	0.0369266156491169	0.000159712447126011
1.76827112794388e-06	4.33031800479521e-05	2.60372508682135e-07	8.20668227764689e-06	1.1147344157109e-08	5.35496533063821e-05	18674	0.0159369670860062	0.0330211498817142	0.80865472275226	0.00486226320070505	0.153253695793186	0.000208168372133615
1.60500313791448e-06	4.06073309906153e-05	1.17831882831823e-07	3.83690215885661e-06	6.60843638662023e-08	4.62331525340845e-05	21630	0.0137745174498183	0.034715416318003	0.878316289607947	0.00254864477919722	0.0829902775076377	0.00142937178721444
5.52405705642085e-05	0.000284395330906835	1.11182534369825e-06	7.37020488117909e-06	3.03569402339403e-08	0.000348148288636155	2872	0.0991915777505723	0.158669659933155	0.816879876161198	0.00319353959214835	0.0211697288820558	8.71954314434845e-05
1.56574240130332e-05	9.2470671729848e-05	3.21352058297864e-07	2.44143627700857e-06	3.1875931603319e-08	0.000110922760009791	9015	0.0327310304133289	0.141156098276415	0.83364921429728	0.00289707953777474	0.0220102373651094	0.00028737052342103
4.38698016876332e-06	0.000120579105058317	5.80034399335887e-07	2.05656108549638e-05	5.34952718988194e-08	0.000146165225753279	6842	0.0429051423878114	0.0300138432117115	0.824950698340861	0.0039683474393216	0.140701119222966	0.000365991785139903
2.00728796434362e-05	0.000124014656470327	4.19261806165603e-07	3.33291492892764e-06	7.12745896236207e-08	0.00014791098743848	6761	0.0434063426849127	0.135709185578826	0.838441136916268	0.0028345548456296	0.0225332477772409	0.000481874882035153
2.21949806848994e-07	1.28028662627484e-05	6.64409024963336e-08	4.93118334569438e-06	2.25666089410453e-07	1.82481064071986e-05	54800	0.00545952420348772	0.0121628952558847	0.70159971544762	0.00364097517921771	0.27022986580948	0.0123665483077977
1.60007851408273e-05	0.000184116657346469	7.15900664881305e-07	1.06137394201393e-05	2.52793180950257e-08	0.000211472361890412	4729	0.0614774707005532	0.0756637179335952	0.870641703249529	0.00338531550166492	0.0501897237315556	0.000119539583655503
3.55356972293996e-06	7.2594547161469e-05	4.36017343075026e-07	1.14690599560322e-05	4.59134575209901e-07	8.85123287587261e-05	11298	0.026205393501289	0.040147737301394	0.820163113766366	0.0049260633991854	0.129575846855137	0.00518723867791849
0.000378080641964421	0.000997283444499186	4.50418468756486e-06	1.53157117122533e-05	3.70770600901093e-10	0.00139518435363403	717	0.34219553591248	0.270989737649822	0.714804062919405	0.00322837958713689	0.0109775540933788	2.65750257258368e-07
3.5767506460064e-07	1.90798571584651e-05	1.25744263223038e-07	8.63292546417998e-06	1.30576543965861e-07	2.83267784944346e-05	35302	0.00846214667214396	0.0126267469726892	0.673562550087145	0.00443905978393355	0.304761992821602	0.00460965033463003
1.85354017574553e-08	2.40381693993499e-06	7.46432707026908e-09	1.24499963742532e-06	3.33333544786014e-09	3.6781496416359e-06	271876	0.00110283834813008	0.0050393278042955	0.653539734415445	0.00202937014464405	0.338485314281993	0.000906253353623101
4.95299068856817e-05	0.000217702419787796	9.87714235385875e-07	5.58708128633863e-06	2.79668058963812e-08	0.000273835089001099	3652	0.0788770694961678	0.180874945816323	0.795012869175881	0.00360696738679064	0.020403087517817	0.000102130103188744
1.38431584442744e-05	7.44462963248025e-05	2.57038195183177e-07	1.77796369349818e-06	8.53310726086079e-08	9.04097877303668e-05	11061	0.0267596059212242	0.153115705630893	0.823431822966193	0.00284303504781754	0.0196656107500294	0.00094382560506717
0.000488175136146802	0.001125699360394	6.67400863991988e-06	1.98381724472226e-05	2.22994805055793e-07	0.001640609672433	610	0.388956473293111	0.297557148631732	0.686146972865644	0.00406800517640643	0.0120919514132834	0.000135921912934413
2.34829822149819e-05	8.11060629338539e-05	2.75223701535773e-07	1.22250703398914e-06	4.5853160561218e-08	0.000106132629044922	9422	0.0313398765899104	0.221260722798475	0.764195362573415	0.00259320535081894	0.0115186728623456	0.000432036414944645
1.52116873677843e-05	0.000166328396757143	7.32345484104486e-07	1.0314231207512e-05	2.79333508024207e-07	0.000192865994324568	5185	0.0562230085430919	0.0788717960418935	0.862403957419441	0.00379717267768856	0.053478744366695	0.00144832949428154
2.04196584218249e-06	2.82050126064761e-05	1.29412745050194e-07	2.29914970504937e-06	8.32376539644711e-08	3.27587785527227e-05	30526	0.00977965958307681	0.0623333937465374	0.860990972574951	0.00395047528533199	0.0701842317273543	0.00254092666582506
5.84939552567974e-06	0.000142622056568066	4.91839232168509e-07	1.54723651915229e-05	1.59343647747462e-06	0.000166029092994912	6023	0.0485925488164639	0.0352311478679161	0.859018464748446	0.00296236775914678	0.093190686718966	0.00959733290552549
9.1347517879157e-07	1.30555472167171e-05	5.9459457796498e-08	1.09280889319673e-06	2.23579736912031e-08	1.51436487201931e-05	66034	0.00453282461595039	0.0603206793600216	0.862113712351789	0.00392636272110647	0.0721628527832622	0.00147639278382033
3.82236149517495e-06	3.99574782346508e-05	1.93164136020524e-07	2.59727268985493e-06	1.48448651208558e-07	4.67187252069097e-05	21405	0.0139181789057266	0.0818164767605779	0.855277579978596	0.00413461915249253	0.0555938262089136	0.00317749789942047
4.16372491064524e-07	1.80374298716948e-05	7.31441367635632e-08	4.0771257086004e-06	2.06762139606462e-07	2.28108343477297e-05	43839	0.00681996610638047	0.0182532775749154	0.790739593156967	0.00320655244996959	0.178736369150223	0.00906420766792516
1.60231737120927e-07	1.41734726565824e-05	3.75942257483907e-08	4.28091552529083e-06	1.36395308295956e-08	1.86658536755721e-05	53574	0.00558415866398954	0.00858421692925949	0.759326249038967	0.00201406409810177	0.229344748956927	0.000730720976745123
9.00499628988424e-06	4.95798533701185e-05	2.36957702956454e-07	1.67785602889913e-06	5.05822055612916e-09	6.05047216124145e-05	16528	0.017988211020627	0.148831298614497	0.819437757068295	0.00391635060275749	0.027730993287553	8.36004268977796e-05
2.68926838675344e-05	7.24423647104827e-05	4.03399236370384e-07	1.39740403455217e-06	3.43009695204796e-09	0.000101139281945892	9887	0.0298875817145522	0.265897516277817	0.716263387644362	0.00398855151637518	0.0138166299746894	3.39145867565385e-05
1.11923081652427e-06	3.57423167420964e-05	1.40839573055775e-07	5.78929952124837e-06	1.05847340809022e-07	4.28975339937339e-05	23311	0.0127870778670229	0.0260907961909362	0.833202131090272	0.00328316245582666	0.134956464446046	0.00246744581692001
2.5195957675946e-06	7.37598353718217e-05	3.67860602973656e-07	1.38756178880173e-05	9.06213656707365e-08	9.0613530996078e-05	11036	0.0268190968405571	0.0278059550256755	0.814004647661443	0.0040596652501002	0.153129645600257	0.00100008646252466
9.20812062485383e-05	0.000372895657054524	1.2161428799259e-06	6.34161159079025e-06	2.2504039473339e-07	0.000472759658168511	2115	0.132258511747919	0.194773823564524	0.788763699718236	0.00257243370688033	0.0134140286321339	0.000476014378225936
1.56537657014997e-05	0.000108750649532521	3.97773514038204e-07	3.55566022951304e-06	1.81705625319102e-08	0.000128376019540103	7790	0.0377829962527828	0.121936836471313	0.84712588785749	0.003098503252112	0.0276972306997125	0.00014154171937255
1.06799114868629e-07	8.34835346938966e-06	3.97193236186056e-08	3.99448828569401e-06	2.3415632456354e-07	1.27235165181344e-05	78595	0.00380980345224069	0.0083938363043276	0.656135704110652	0.00312172531563855	0.313945305922367	0.0184034283470143
8.77276544340487e-05	0.000388807087783239	1.78673804470535e-06	1.01987908144345e-05	1.45629154034149e-07	0.000488665900230462	2046	0.136391381708552	0.179524813154908	0.795650131510859	0.00365635916863177	0.0208706824225399	0.000298013743061402
1.34068442167885e-05	0.000193557171045927	6.58978648072087e-07	1.22662667349168e-05	3.87669741317865e-07	0.000220276930387022	4540	0.0639537192432982	0.0608635874543599	0.878699238753013	0.0029915917518656	0.0556856621951525	0.00175991984560861
1.50991084026511e-07	1.51895970491747e-05	5.61023326577368e-08	7.26745409558345e-06	1.30184669215586e-07	2.2794329230658e-05	43871	0.00681504821622969	0.00662406348959067	0.666376136602649	0.00246124078010947	0.318827284718203	0.00571127440944785
1.73493183682138e-06	3.57285706339552e-05	2.0422494627265e-07	5.41132811642533e-06	7.2818896057673e-08	4.31518744295322e-05	23174	0.0128624046835325	0.040205248549621	0.827972622424562	0.00473270162588541	0.12540192489812	0.00168750250181108
2.17889508609623e-06	8.33377147876397e-05	3.87328245456982e-07	1.91079480304564e-05	8.30996543176918e-07	0.000105842882692826	9448	0.0312556642832874	0.0205861275757176	0.787371929669562	0.00365946425118704	0.180531251080065	0.00785122742346889
6.64790920874e-05	0.000228354262307433	6.169213245085e-07	2.72670339756251e-06	1.44653891894048e-07	0.000298321633008798	3352	0.0856207341745869	0.222843685243032	0.765463302155826	0.0020679738116421	0.00914014639187128	0.000484892397628375
1.47137680531427e-06	3.01793637285271e-05	1.19059923085743e-07	3.14169299831174e-06	2.22284534309189e-07	3.51337779895481e-05	28463	0.0104849640563058	0.0418792651832657	0.858984301019525	0.00338875947588563	0.0894208701166826	0.00632680420464079
4.38356761806532e-07	3.17386587627933e-05	7.38396814926397e-08	6.88960199785972e-06	1.18470642743003e-07	3.92589278466952e-05	25472	0.0117088214765969	0.0111657853601683	0.808444359120853	0.00188083795311429	0.175491343644518	0.00301767392134669
9.27349759658946e-07	3.71446501646524e-05	1.43016735162655e-07	7.37611826224726e-06	3.08009734727208e-07	4.58991446564485e-05	21787	0.0136756858214564	0.0202040749691543	0.809266718207436	0.00311589107450965	0.160702738960757	0.00671057678814359
6.79957400590258e-05	0.000409167871793057	1.4391481693345e-06	1.11618977437633e-05	8.53337950828103e-09	0.000489773191144688	2042	0.136678354227134	0.138831077912018	0.835423169726292	0.00293839719150604	0.0227899320452308	1.74231249536892e-05
5.86178711899893e-05	0.000409455284038736	2.0633345507941e-06	1.85836584619718e-05	3.61733394764761e-07	0.000489081881636256	2045	0.136499201229046	0.119852878200843	0.837191683872803	0.00421879163442138	0.0379970290451139	0.00073961724681879
3.27262814495905e-07	3.09967277184626e-05	8.82599526228133e-08	1.0779685630379e-05	1.32695437146274e-06	4.35188904874231e-05	22979	0.0129710920145718	0.00752001741842393	0.712259144736712	0.00202808370420933	0.247701297290526	0.0304914568501288
2.52667901353915e-05	7.66850951573308e-05	2.48174373490051e-07	9.68640698095927e-07	1.39903784073478e-09	0.000103170099402149	9693	0.0304784984246735	0.24490419493446	0.743287983647455	0.00240548739342285	0.00938877352749502	1.35604971677059e-05
5.62393713970308e-06	8.41129831799928e-05	3.39996782741426e-07	6.54614243040079e-06	5.34421318129276e-08	9.6676501664651e-05	10344	0.0285877636548352	0.0581727414921492	0.87004578911804	0.00351685028819928	0.0677118257041187	0.00055279339749287
1.60724181204835e-06	4.20875097564755e-05	1.24821364700445e-07	4.20709755541496e-06	2.05735033084774e-07	4.8232405521724e-05	20733	0.0143658822934571	0.0333228623922653	0.872598189976636	0.00258791497853503	0.0872255387204369	0.00426549393212641
1.58806855788603e-08	2.5215235448225e-06	8.84877363218142e-09	1.80715057323493e-06	9.59380335903405e-09	4.3629973806275e-06	229200	0.00130804583085309	0.00363985677584255	0.57793377461525	0.00202814094536741	0.414199325733956	0.00219890192958453
5.63758072733242e-06	0.000112140075296671	5.18882996294532e-07	1.32998953809459e-05	1.40992750688571e-07	0.000131737427151932	7591	0.0387529543246465	0.0427940703656723	0.851239300182629	0.00393876673859818	0.100957606873612	0.00107025583948869
8.21836427279483e-06	9.25705266618985e-05	2.57514663197231e-07	3.73323571309057e-06	7.58651112679678e-08	0.000104855506422249	9537	0.0309686369859168	0.0783779941865884	0.882838964022743	0.00245590023818329	0.0356036210254612	0.00072352052702375
1.1021467987912e-06	2.17607286095252e-05	1.15380475461479e-07	2.93019069613803e-06	3.19464211553926e-08	2.59403930010713e-05	38550	0.00775201577239759	0.0424876677367874	0.83887428415701	0.00444790776518745	0.112958608453504	0.00123153188751124
0.000225886632613708	0.000564619998611354	2.53720448109698e-06	8.16537647273624e-06	4.24210655438744e-07	0.000801633422834334	1247	0.213833337964888	0.281782952381203	0.704336898298262	0.00316504328390673	0.0101859231915081	0.000529182845119984
4.48961408218668e-07	1.62740164752874e-05	7.31136481153722e-08	3.40944175707554e-06	3.29330246764293e-08	2.02384663133734e-05	49411	0.00605320641051132	0.0221835687184458	0.804113129092873	0.00361260813854553	0.16846344502017	0.00162724902996565
3.97006805964009e-07	1.09934680287647e-05	4.33875636760536e-08	1.54517583169112e-06	7.72903174121789e-09	1.29867672618371e-05	77001	0.00388847569998563	0.0305701024712018	0.846513054951719	0.00334090561579188	0.118980790256539	0.000595146704748489
0.000121598042283254	0.000400255161330494	1.32636604430208e-06	5.62068247438139e-06	1.38574934760234e-07	0.000528938827067192	1891	0.146767865307857	0.229890558342028	0.756713519311467	0.00250759818797268	0.0106263374642894	0.000261986694243247
4.81282135700403e-05	0.0001358734743044	4.73567823810278e-07	1.71959896407149e-06	1.73784713767231e-08	0.000186212233133699	5370	0.0543368691686039	0.258458924852078	0.729669968604286	0.00254316172380716	0.00923461866673833	9.3326153090305e-05
1.44880689358925e-05	0.000237157527042215	8.71677918601044e-07	1.84169851796785e-05	9.30361507248109e-08	0.000271027295227112	3690	0.0781006340374354	0.0534561248665082	0.875031892427975	0.00321619974796489	0.0679525107028266	0.000343272254725671
1.72259387045648e-05	0.000183983469972296	6.12873715469661e-07	8.4326491676443e-06	4.83964649721842e-07	0.000210738896209697	4745	0.061270892143986	0.0817406706326492	0.873039924197109	0.00290821355949316	0.0400146784448057	0.0022965131659429
7.41752465224022e-07	2.85221587978994e-05	1.19169635719894e-07	5.89803893234443e-06	1.489464748843e-08	3.52960144786761e-05	28332	0.0105331252138748	0.0210151904168145	0.808084403272524	0.00337629155812733	0.167102122419734	0.000421992332800876
0.000240757250990952	0.000632836339722779	2.1266198997077e-06	7.19893019184361e-06	2.55605226059224e-07	0.000883174746031342	1132	0.232847363144714	0.272604319895723	0.716547141510228	0.00240792652786319	0.0081511956995973	0.000289416366588627
0.000126793965553807	0.000603528821087914	2.52403019745081e-06	1.54912305694751e-05	9.90427556555459e-08	0.000748437090164302	1336	0.201176447249131	0.169411654259374	0.806385505233878	0.00337240127543214	0.0206981064581852	0.00013233277313101
5.34046341033513e-06	5.27101090487456e-05	2.48218872600702e-07	3.151510088634e-06	1.01989266989398e-07	6.15522906873049e-05	16246	0.018296798915045	0.0867630327109272	0.856346830640652	0.00403265044775818	0.0512005329686942	0.00165695323196856
2.49221324689963e-06	1.82455629257955e-05	1.04453410565149e-07	9.83323879818026e-07	2.20437756026087e-08	2.18475972386809e-05	45772	0.00653291786507892	0.114072646967658	0.835129040803258	0.00478100220468253	0.0450083306221457	0.00100897940225575
2.28102536110473e-07	6.14817796451542e-06	2.48208772604644e-08	8.60299024887374e-07	1.10019227267993e-08	7.27240232550053e-06	137506	0.00217935039082051	0.0313655001333791	0.84541224334591	0.00341302311801844	0.118296401434056	0.00151283196863591
4.1158400887216e-07	1.73514569802665e-05	6.53274231456364e-08	3.54351078524481e-06	2.06721904580268e-08	2.13925513879871e-05	46745	0.0063972837528643	0.0192395942591159	0.811098062384934	0.00305374622974241	0.165642270572487	0.000966326553719775
0.000168765651953937	0.000644631021295373	2.6238011383199e-06	1.29172884654479e-05	7.18117642869664e-07	0.000829655880495948	1205	0.220420081672335	0.20341644761567	0.77698602089101	0.00316251737618187	0.0155694532746833	0.000865560842454816
0.000145448153504221	0.000619961278829544	2.16157598301647e-06	1.18773614881804e-05	2.38598876503816e-07	0.000779686968681465	1283	0.208636067046998	0.186546857067766	0.795141260188002	0.00277236387145463	0.0152335000651176	0.000306018807659838
2.69796721274176e-06	9.48765696469257e-05	3.01566883531006e-07	1.36805289956608e-05	3.354320351131e-07	0.000111892064773972	8937	0.0330122943778173	0.0241122301048943	0.847929384792221	0.00269515880451564	0.122265408394207	0.00299781790416228
1.03080685002663e-08	1.27116916916733e-06	4.38785868427215e-09	6.95810360764412e-07	3.20454338834187e-09	1.98488000050462e-06	503809	0.000595287337253447	0.00519329556328121	0.640426206543547	0.00221064179353745	0.350555378958685	0.00161447714094916
5.16172681398885e-05	0.000242060784177694	1.00922183965589e-06	6.0918774669764e-06	1.84713893380387e-07	0.000300963865517595	3323	0.0863454648473373	0.171506529699562	0.804285204675318	0.00335329903448788	0.0202412254923017	0.000613741098329919
9.22304588440977e-07	2.17924509175694e-05	8.20145420208574e-08	2.49281169305528e-06	2.1324218684584e-08	2.53109059597711e-05	39509	0.00756461110091344	0.0364390192080393	0.860990552934222	0.00324028472750878	0.0984876518057999	0.000842491324430522
3.83203409875173e-06	7.10938280746908e-05	2.92937644078207e-07	6.996695972046e-06	2.74349436726254e-09	8.2218239283934e-05	12163	0.0243647540340433	0.0466080778684413	0.864696552661193	0.00356292772296632	0.0850990733076086	3.33684397909339e-05
3.09771976872498e-05	0.000280493834095387	8.72299971430021e-07	1.01810970457955e-05	9.80272098824844e-08	0.000322622456009745	3100	0.0922646003709154	0.096016867735686	0.869418197246984	0.00270377946476135	0.0315573105843817	0.000303844968186355
0.000121638342625478	0.000562024812736741	2.64881335952096e-06	1.57763393357229e-05	1.29387744736419e-07	0.000702217695802199	1424	0.190014805469249	0.173220275354242	0.800356949271543	0.00377206865528361	0.0224664508314624	0.000184255887468927
3.89474486771578e-06	3.2151008844357e-05	1.35548457131639e-07	1.43902788112639e-06	6.3510424928767e-08	3.76838404752596e-05	26537	0.0112416996644461	0.103353183183991	0.853177607135477	0.00359699158637056	0.0381868690392942	0.00168534905486778
4.70110334907854e-06	7.01811816208933e-05	3.35235859068114e-07	6.44122634466785e-06	3.53216694917761e-07	8.20119638686255e-05	12193	0.0243043723378652	0.0573221652954099	0.855743214896257	0.00408764579281538	0.0785400817249787	0.00430689229053917
1.18023152378402e-05	0.000151848813982158	7.90529294949038e-07	1.3102426596172e-05	3.61907020038659e-08	0.000177580275813123	5631	0.0518843718259245	0.066461858918726	0.855099550256112	0.00445167286360651	0.0737831188524585	0.000203799109096729
8.09922057989856e-07	3.86252654697966e-05	1.39523226476836e-07	8.57074143027105e-06	2.3937515605436e-07	4.83848273405887e-05	20668	0.0144109530837772	0.01673917429298	0.798292927613589	0.00288361526010435	0.177136964237574	0.00494731859575233
2.42868458187596e-07	2.2276240895907e-05	6.4491552992835e-08	7.62088455517807e-06	1.1090372334228e-06	3.13135226956883e-05	31935	0.00935021620975651	0.00775602478673015	0.711393640134085	0.00205954320820363	0.243373593869955	0.0354171980010256
1.71869503817144e-06	4.16765978238741e-05	1.32989298493325e-07	4.15041845168742e-06	5.13345675967955e-09	4.7683834068986e-05	20971	0.0142036539426158	0.0360435579841364	0.874019437354367	0.00278898081687232	0.0870403677204911	0.00010765612413324
1.0081116211507e-09	1.21164134515465e-06	8.16546971018338e-09	1.26362521178777e-05	1.8056618036516e-07	1.40376332247289e-05	71237	0.0042024643549029	7.18149281301064e-05	0.0863137913462652	0.00058168421837657	0.900169702084647	0.0128630074225812
5.3083370186563e-09	1.02402576447474e-06	2.62583075276674e-09	6.51401859976592e-07	3.77965723187339e-08	1.72115836454149e-06	581004	0.000516214669039727	0.00308416536677635	0.594963128071912	0.00152561833173687	0.378467126207833	0.0219599620217415
3.32203626819438e-06	6.94714768640729e-05	1.60082647119392e-07	4.31043672109214e-06	4.88058225944779e-07	7.77520907264236e-05	12861	0.0230565736316352	0.0427260056566609	0.893499791645647	0.00205888543476798	0.055438209838739	0.00627710742418552
2.32276223456879e-06	6.72840884761261e-05	4.01185416962202e-07	1.49706264987774e-05	7.24660233017301e-07	8.57033228594518e-05	11668	0.0253843576487262	0.0271023591276382	0.785081444117026	0.00468109524318119	0.174679650675019	0.00845545083713615
1.32816778006632e-05	0.000178184165746334	6.827024137585e-07	1.18040067123206e-05	3.85048636206406e-07	0.000204337601309282	4894	0.059466060583045	0.0649986968407262	0.87200869837283	0.00334105132576736	0.0577671786136624	0.0018843748470141
6.42837299658391e-07	2.93463071230995e-05	1.37944664048359e-07	8.10739701142856e-06	7.41349629592982e-08	3.83086210611942e-05	26104	0.0114270164349682	0.0167804865289075	0.766049685688811	0.00360087782402834	0.211633746839329	0.00193520311892394
7.60803631518975e-05	0.000351920226273025	1.29128415369894e-06	7.69207716452197e-06	2.15819364180327e-08	0.000437005532679562	2288	0.122896532117622	0.174094736708252	0.805299246705588	0.0029548462367999	0.0176017843924238	4.93859569367463e-05
3.06682433382571e-05	0.000110861675303255	5.01224171741915e-07	2.33046144689479e-06	2.40643335755922e-08	0.000144385668593725	6926	0.0423939701883065	0.212405037404038	0.76781633788877	0.00347142605373301	0.0161405316025671	0.000166667050892045
1.03870075206865e-05	7.19323914435997e-05	3.19006536365913e-07	2.84179853173222e-06	2.46987501872321e-08	8.55049027825716e-05	11695	0.0253263359617589	0.121478502198867	0.841266279508146	0.00373085666417407	0.0332355039214367	0.000288857707376593
1.65327592594734e-06	3.53570501995812e-05	1.26339717227464e-07	3.47649782527397e-06	2.9519615691321e-07	4.09083598249432e-05	24445	0.0121977558173996	0.0404141337619526	0.864298895161835	0.00308835939079695	0.0849825766701659	0.00721603501524935
9.57427173284223e-06	0.000168710573487318	5.8098900282697e-07	1.32020594876497e-05	2.85897202917544e-07	0.000192353790913555	5199	0.056077947719856	0.0497742814808624	0.877084733740122	0.00302041878180644	0.0686342568292963	0.00148630916791252
3.79328808840023e-05	0.000318102294573598	1.13413141280839e-06	1.22607958377769e-05	2.36975037864989e-07	0.00036966707774605	2705	0.104990213776508	0.102613630392212	0.86051020965444	0.00306798057247474	0.0331671294953664	0.000641049885507476
1.41486979584385e-07	9.4826492098734e-06	2.90349497153239e-08	2.50353421078234e-06	2.86008146130613e-09	1.21595654314168e-05	82240	0.00364124633365537	0.0116358582370735	0.779850995774323	0.00238782791038782	0.205890105604757	0.000235212473458674
1.52379762874289e-06	5.30779413654676e-05	1.45974651645442e-07	6.54955136278812e-06	3.85208301917963e-07	6.1682473310562e-05	16212	0.0183351407382356	0.0247038996161972	0.860502806011492	0.00236654990973662	0.10618172409871	0.00624502036386409
1.88170386299273e-06	1.99815713098008e-05	6.0786373600345e-08	8.30081666722018e-07	7.58456960380973e-08	2.2829988909154e-05	43802	0.00682567339858486	0.0824224606713777	0.875233509280809	0.00266256693519338	0.0363592671912857	0.00332219592133424
2.65509959170106e-06	5.81986022102415e-05	2.26393802402602e-07	6.3884168223628e-06	5.64533139308233e-07	6.80330455660162e-05	14699	0.020203721467267	0.0390266166920996	0.855446081033785	0.0033277034787884	0.0939016733590703	0.00829792543625635
2.2135154269492e-05	0.000222902654364942	1.26449233528548e-06	1.640834978996e-05	8.45903587734178e-08	0.000262795241118453	3805	0.0758204733962112	0.084229661752188	0.84819897581201	0.00481170180214762	0.0624377736831391	0.00032188695051479
6.75659355303349e-06	4.42070963823261e-05	2.16344298731667e-07	1.82045042690054e-06	8.6903858300585e-09	5.30091750468219e-05	18865	0.0157773862438949	0.127460831960987	0.833951789351163	0.0040812613767442	0.0343421761476684	0.000163941163437885
4.40294599664829e-05	0.000400361060602466	1.44581331302278e-06	1.69648786292815e-05	1.29957299969358e-07	0.000462931169811222	2160	0.129694958747583	0.0951101650477275	0.864839282189031	0.00312317123431625	0.036646654482565	0.000280727046360593
4.45938174377001e-06	0.000110031375013581	3.95896342412491e-07	1.25935009983401e-05	5.42596069086278e-07	0.00012802275016719	7811	0.0376810012331616	0.0348327288544132	0.859467359277057	0.00309239054695727	0.0983692428251519	0.00423827849642099
5.39814666671262e-05	0.000191416091465269	5.78949629556217e-07	2.64126955307443e-06	1.70216924112331e-08	0.000248634799007437	4022	0.0718850767264734	0.217111469845022	0.769868466640277	0.00232851407714211	0.0106230888178908	6.84606196686248e-05
2.54294322340039e-06	2.79710613483279e-05	1.42705458995181e-07	2.01878454673986e-06	3.43512766981609e-08	3.27098458541615e-05	30572	0.00976512275449137	0.0777424398371741	0.855126663483475	0.00436276770093752	0.0617179474260049	0.00105018155240834
9.38119163689765e-06	7.31766460786127e-05	2.72871337366424e-07	2.73819007104923e-06	1.88800187693617e-08	8.55877791426954e-05	11684	0.0253505709553699	0.109609008796185	0.854989425027721	0.00318820443876084	0.0319927692770718	0.000220592460260993
4.67829572528671e-05	0.000158310668990275	4.36211807178639e-07	1.89887396330574e-06	1.68878212636898e-07	0.000207597590226263	4817	0.0603856393062251	0.225354047712586	0.762584328737776	0.00210123733470705	0.0091468979058771	0.000813488309054242
3.67587745539678e-07	9.14286565965788e-06	3.71238775280822e-08	1.18745533764451e-06	2.11167345629082e-08	1.07561493549331e-05	92970	0.00322166143663083	0.0341746598536299	0.850012895689731	0.00345140963583368	0.110397810448765	0.00196322437204012
0.00012010711314635	0.000527121637020364	1.92629847951795e-06	1.08946616372697e-05	3.92453249555594e-07	0.000660442163533057	1514	0.179792650511762	0.181858639224112	0.798134441024342	0.00291668004540042	0.0164960116704063	0.000594228035739196
7.13244887370984e-06	9.60460058484306e-05	5.31868209055613e-07	9.22033117399137e-06	3.69970389060116e-07	0.000113300624494248	8826	0.0334208720297999	0.0629515406958058	0.847709412698842	0.00469430959829014	0.081379349982837	0.00326538702422509
4.26352293724927e-05	0.000388002990681123	1.5344226639298e-06	1.80174288229519e-05	3.2341192256714e-07	0.000450513483463064	2220	0.126445272757293	0.0946369663450665	0.861246122310418	0.00340594170930203	0.0399930956215855	0.000717874013627952
2.9967325543928e-06	5.05317264908791e-05	1.61340031672652e-07	3.50083243968045e-06	1.28988476091418e-07	5.73196199927164e-05	17446	0.017049365032708	0.0522810959802873	0.881578183827809	0.0028147435676153	0.0610756393731379	0.00225033725115081
2.00594086129698e-05	0.000133903069767144	6.01092234761811e-07	5.1634990928485e-06	8.86806938999494e-08	0.000159815750401624	6257	0.0468171793042328	0.125515842853784	0.837859030981863	0.00376115766594494	0.0323090751685763	0.000554893329831953
1.10370955025827e-05	0.000129666206729384	6.14278858044794e-07	9.2926791751102e-06	6.65169205642562e-08	0.000150676777185686	6637	0.0441998529821188	0.0732501431788732	0.860558668371241	0.00407679849223074	0.061672935595499	0.000441454362156181
1.56867065209268e-05	0.000165977885731073	5.51520572619589e-07	7.51598666970054e-06	2.07717484295489e-07	0.000189939816978615	5265	0.055393988384857	0.0825877731718195	0.87384461231612	0.00290365959803828	0.0395703585970431	0.00109359631697905
1.14059610669297e-06	3.80458512165903e-05	1.66950726046477e-07	7.16898162857582e-06	2.50340275852435e-08	4.65474137054908e-05	21483	0.0138674970927434	0.0245039630753625	0.817356931092013	0.00358668103673358	0.154014606996955	0.000537817798935851
9.10837138057848e-05	0.000348629374216928	1.18484734654547e-06	5.83859099528088e-06	4.78624931265189e-07	0.000447215151295804	2236	0.125580074317403	0.203668667177018	0.779556267731036	0.00264938999296508	0.0130554409401461	0.00107023415883468
1.70617227612894e-06	3.39749287847668e-05	1.37642448813683e-07	3.52634526324515e-06	6.88700534617428e-08	3.94139588264163e-05	25372	0.0117547869407029	0.0432885284029226	0.862002442697937	0.00349222592482719	0.0894694511347004	0.00174735183961232
3.95965858029659e-07	7.9973484635506e-06	3.36880764994214e-08	8.74940491553703e-07	6.9330873309989e-08	9.37127376294337e-06	106709	0.00280744703124614	0.0422531523511156	0.853389695558179	0.00359482364421296	0.0933640947523549	0.00739823369413692
2.18453285278978e-06	5.26153971537051e-05	2.44167281499845e-07	7.5706738136639e-06	5.08236325683651e-09	6.26198534649155e-05	15969	0.0186111770269602	0.0348856270322275	0.840235073101606	0.00389919918347695	0.120898938511659	8.11621710306947e-05
3.10824322461679e-06	6.76584569999934e-05	2.70500134738176e-07	7.58153004300473e-06	1.21565585144572e-07	7.87402959874976e-05	12700	0.0233461795516684	0.0394746195151503	0.859260892424587	0.00343534566826021	0.096285262176415	0.00154388021558713
8.03986572798747e-05	0.000370024219489319	1.5089949572162e-06	8.94440104739031e-06	1.0778623440262e-07	0.000460984059008202	2169	0.129186201042088	0.174406588923814	0.802683329843158	0.00327342112536986	0.0194028424033447	0.000233817704313941
6.95126613696497e-06	7.95639574499151e-05	3.22861763593691e-07	4.75561870621835e-06	1.09254801532454e-07	9.17029588582246e-05	10905	0.0271371369746825	0.0758019830931718	0.86762693854757	0.00352073441918973	0.0518589450703622	0.00119139886970675
1.22946079735117e-07	1.13970582747004e-05	3.74669684445588e-08	4.47021910384358e-06	6.20852145950615e-08	1.60897756413187e-05	62151	0.00481534041973242	0.00764125507253128	0.708341653032913	0.00232861969487898	0.277829797226259	0.00385867497341765
1.49428442904625e-05	0.000190742375826284	9.50602860227543e-07	1.56391302614123e-05	1.86900969027186e-08	0.000222293643335289	4499	0.0645199942285841	0.0672211947506029	0.858064913437872	0.00427633847718144	0.070353474920664	8.40784136797293e-05
0.000149206919715518	0.000454133650059194	1.2936693810747e-06	5.06945709878879e-06	5.66359786786016e-07	0.000610270056041362	1639	0.167345845735917	0.244493266937229	0.744151946443223	0.00211983099656952	0.00830690781663586	0.000928047806343017
6.184421595895e-05	0.000209130953913891	1.13184649328245e-06	4.92443338399763e-06	2.32821755720881e-07	0.000277264271505842	3607	0.0798244527426485	0.223051515520083	0.75426578685413	0.00408219381146843	0.0177607931856949	0.000839710628623045
1.97420418618421e-07	5.56320419153504e-06	2.40649543834021e-08	8.72027313838818e-07	5.42869758936192e-09	6.66214557596504e-06	150102	0.00199665435885643	0.0296331589226529	0.83504692716493	0.00361219281521272	0.130892863852273	0.000814857244931269
3.00917491884683e-06	4.88813185380576e-05	1.76573604788904e-07	3.69070340209693e-06	1.58641547538728e-07	5.5916412011329e-05	17884	0.0166354692346943	0.0538155938588684	0.874185534797082	0.00315781357275086	0.0660039381881149	0.00283711958318402
2.38469755283539e-05	0.000149092725282992	5.86556316161166e-07	4.71932934321943e-06	9.71530503699931e-08	0.000178342739521096	5607	0.0521012567443454	0.133714305344811	0.835989879281604	0.0032889273638851	0.0264621332827579	0.000544754726942505
3.72741291485996e-07	1.72464371875111e-05	6.05788266249057e-08	3.60663492837287e-06	6.24661150563677e-08	2.13488583490513e-05	46841	0.00638425933250719	0.0174595421165723	0.80783885046844	0.00283756750054027	0.168938070102149	0.00292596981229882
5.48737655755696e-06	6.96241222182382e-05	2.04159213790292e-07	3.33342842916677e-06	1.11467313402292e-07	7.87605537321545e-05	12697	0.023352115442182	0.0696716350702433	0.883997368213191	0.00259215056415916	0.0423235778725343	0.00141526827987225
1.29305205114006e-05	0.000120917150685335	5.63640419441277e-07	6.78433731723827e-06	2.63549388432019e-07	0.000141459198321847	7069	0.0415527590739818	0.0914081280312439	0.854784645465225	0.00398447344625044	0.0479596759894155	0.00186307706786512
2.04548641268317e-05	0.000205913985698478	7.32515698101051e-07	9.50058386805101e-06	5.2284711048908e-07	0.000237124796501951	4217	0.0686739745090571	0.0862620207948743	0.86837812298042	0.00308915688661444	0.0400657544390252	0.00220494489906617
1.5105344334506e-05	0.000167682075832164	7.84532722818271e-07	1.12180378566604e-05	7.93175353598142e-08	0.000194869308281509	5132	0.0567901525375391	0.0775152560847845	0.860484790092908	0.00402594297550917	0.0575669814584389	0.000407029388359258
1.30502294236664e-05	0.000125601189312127	7.08144061110258e-07	8.77331199841523e-06	1.17428945127464e-07	0.000148250303740446	6745	0.0435037284957849	0.0880283486401115	0.847223824458579	0.00477667865254471	0.0591790490613454	0.000792099187419246
1.3539738827528e-06	2.95272300231772e-05	1.74668500881389e-07	4.90059893499961e-06	3.40917488921239e-07	3.62973888307322e-05	27550	0.0108303392327137	0.0373022392620822	0.813480830835333	0.00481215058460353	0.135012437336825	0.00939234198115628
1.65166898351348e-06	5.42997036900642e-05	2.34676398060889e-07	9.93715063647553e-06	1.7858063397039e-07	6.63017803420845e-05	15083	0.0196946689241392	0.0249113820924821	0.818978063785082	0.00353951880100466	0.14987758375725	0.00269345156418126
1.43286841345939e-08	2.77592828872597e-06	1.50270757322921e-08	3.7450082513468e-06	1.56202179697952e-08	6.56591251790945e-06	152302	0.00196784147819806	0.00218228374129421	0.42277875027336	0.00228865000733769	0.570371329366902	0.0023789866111053
4.6615825037671e-05	0.000178894734857332	7.38227025950803e-07	3.64497950647972e-06	1.6388464901346e-07	0.000230057651076447	4347	0.0666968726079398	0.202626710390001	0.77760828218613	0.00320887839416171	0.0158437656362427	0.000712363393465242
1.42044820562796e-05	0.000226288487815631	6.14036467308651e-07	1.26225502213054e-05	1.74277339628746e-06	0.000255472329956812	3914	0.0737874088144362	0.0556008631489791	0.885765154503759	0.00240353414169141	0.0494086785188802	0.00682176968669004
0.000101969889063717	0.000595648233509549	2.40761029566834e-06	1.81451628016129e-05	1.83242289859527e-07	0.000718354137960407	1392	0.193929187292618	0.141949330664727	0.829184662596569	0.00335156459529024	0.0252593558563353	0.000255086287078124
4.14194792202639e-05	0.000138666043477788	6.68256872162785e-07	2.87775347304841e-06	2.65506400709135e-07	0.000183897039443972	5438	0.0536797013685211	0.225231897944084	0.754041739318132	0.00363386422197614	0.0156487210547246	0.0014437774610832
4.5181354197079e-06	6.09905735292699e-05	1.57754364877592e-07	2.74022397948761e-06	1.92156820711292e-07	6.85988441140543e-05	14578	0.0203700289073542	0.0658631421281083	0.889090396739999	0.00229966505871886	0.0399456290390497	0.00280116703412389
1.92423700468805e-08	6.53227060075156e-06	3.27172937700856e-08	1.43115873036733e-05	1.83664717231728e-07	2.10794822854736e-05	47439	0.00630395749522705	0.000912848322662125	0.309887620212244	0.00155209190278036	0.678934478079465	0.00871296148284894
1.17111327055986e-07	8.2879217668332e-06	5.23358648934553e-08	4.76478452786748e-06	1.42376109902107e-07	1.33645295965522e-05	74825	0.00400135881523411	0.00876284692326158	0.620143171292112	0.00391602746025246	0.356524671777202	0.0106532825471715
2.87131086927311e-06	2.13027504923018e-05	8.69895933235352e-08	8.29918471352906e-07	1.41958438963648e-08	2.51051652701477e-05	39832	0.0075033523638014	0.114371319143927	0.848540539887729	0.00346500779371381	0.0330576780683357	0.000565455106294199
1.01303247793263e-05	0.000151415413103937	5.95089095681058e-07	1.14618673643105e-05	1.76314676986801e-07	0.000173779009020242	5754	0.0508023527620558	0.0582942947853176	0.871310142448218	0.00342440147999545	0.0659565699501455	0.00101459133632339
1.75341553426847e-05	6.80820986636611e-05	4.18989121448121e-07	2.09222848713574e-06	2.7958928811855e-08	8.81554305437415e-05	11344	0.0261011150404921	0.198900456098215	0.772296139259166	0.00475284527412324	0.0237334044452044	0.000317154923291789
1.85699433709981e-05	0.000112609061146209	4.04646948591197e-07	3.15702984090188e-06	1.35204940374125e-07	0.000134875886247074	7414	0.0396576993005372	0.137681715299208	0.834908776354022	0.00300014301926393	0.0234069256465802	0.00100243968092597
4.05133514921495e-05	0.000281568529814869	8.69844182079668e-07	7.7879181389376e-06	1.84066120326604e-07	0.000330923709748362	3022	0.0945231275020788	0.122425049335257	0.850856319811525	0.00262853387791738	0.0235338777776292	0.000556219197671177
4.12932902896538e-06	6.33358235888353e-05	2.22183751055834e-07	4.3857820266252e-06	1.32997833141473e-07	7.22061162286232e-05	13849	0.0214296676075588	0.0571880783047638	0.877153167860431	0.0030770766059809	0.0607397580107852	0.0018419192180392
0.000109052885519155	0.000604995191018142	3.30432245472085e-06	2.3648235977778e-05	4.31785064055962e-07	0.000741432420033852	1349	0.199494779562793	0.147084053209025	0.815981571173431	0.00445667381872779	0.0318953357565592	0.000582366042256755
7.09481536475099e-06	0.000141306718426954	7.31202097733058e-07	1.87769250591059e-05	1.86209424475871e-07	0.00016809587037302	5949	0.0491823686996443	0.0422069581424395	0.840631706855033	0.00434991113172772	0.111703666588823	0.00110775728197639
2.2843021762848e-07	9.2500280844981e-06	3.18806436995508e-08	1.66043905798061e-06	9.13912689264491e-09	1.11799171306994e-05	89446	0.00334837553350031	0.0204321923819296	0.827378948909923	0.00285159928529421	0.148519800153182	0.000817459269671097
9.76584956589726e-05	0.000292578437734896	1.25035376972606e-06	4.82045562624634e-06	3.43432050513489e-08	0.000396342085994892	2523	0.112126672239563	0.246399509690806	0.738196744866167	0.00315473378656582	0.0121623612444439	8.66504120175406e-05
1.18986980977407e-05	6.9196005453652e-05	3.27383787303398e-07	2.44881977300446e-06	2.66301573361804e-08	8.38975372690367e-05	11919	0.024856185742718	0.141824164153767	0.824768017108287	0.00390218590390284	0.0291882199730339	0.000317412861009074
1.07117366972663e-06	1.20942330005349e-05	4.54773970870167e-08	6.60263760441127e-07	4.70568077789611e-08	1.39182046355686e-05	71848	0.00416678520860581	0.0769620578065937	0.868950652559562	0.00326747581874154	0.0474388599484875	0.00338095386661476
2.02499398948945e-06	2.48883733735654e-05	1.2864952722887e-07	2.03356135462912e-06	7.57996086094664e-09	2.90831582057738e-05	34384	0.00868712133874361	0.0696277197669486	0.855765842123171	0.00442350608275167	0.0699223014309843	0.000260630596144879
0.000468833245207949	0.00105840918904141	5.4273195977685e-06	1.57906754151333e-05	7.07382012280174e-07	0.00154916781127454	646	0.371934427866262	0.302635545223617	0.68321145155387	0.00350337746386771	0.0101930051090733	0.000456620649571973
9.604959918094e-06	8.54752011189914e-05	4.54933267007175e-07	5.20912337590938e-06	8.76729561273976e-08	0.000100831890636129	9917	0.0297981073153742	0.0952571637554164	0.847700073654719	0.00451179943306713	0.0516614668538495	0.000869496302948259
1.28191033128408e-07	1.26433182771217e-05	4.31452129181899e-08	5.47797423636527e-06	1.33430473519128e-07	1.84260592330527e-05	54271	0.00551261814628801	0.00695705096282649	0.686165072911635	0.0023415323033802	0.297294943377738	0.00724140044441948
6.07354842771952e-05	0.000319262493835563	2.18455098503807e-06	1.47889051164618e-05	1.08237550433943e-07	0.000397079671764692	2518	0.112323193277717	0.152955410704547	0.804026286253094	0.00550154324276924	0.0372441758368977	0.00027258396269171
3.69927917494902e-05	0.000247496533474711	8.12001106852103e-07	6.99633419197074e-06	7.2893748951299e-09	0.000292304949897919	3421	0.0839682962214523	0.126555474898421	0.846706610890932	0.00277792458573033	0.0239350520557864	2.4937569130032e-05
2.1019245404871e-08	5.58024586685918e-06	1.58324139955848e-08	5.41215368188533e-06	2.88758075730837e-08	1.1058127015718e-05	90431	0.0033119597685507	0.00190079616330996	0.504628483551274	0.00143174463207744	0.489427700929143	0.00261127472419512
1.84424223759695e-05	0.000186086374658342	8.0380920003661e-07	1.04473691706557e-05	1.20514500585837e-07	0.000215900489905589	4632	0.062723678431265	0.0854209380628739	0.861908070425014	0.00372305408101716	0.0483897427709598	0.000558194660135032
4.25238677841212e-06	8.33084166391751e-05	3.94395393072419e-07	9.95035030865278e-06	3.6563348251369e-08	9.79421124675638e-05	10210	0.0289565584710778	0.0434173479750135	0.850588317326369	0.00402682138597974	0.10159419740868	0.00037331590395784
6.8987511375438e-08	5.13566154199237e-06	2.09299441637714e-08	2.00402620013003e-06	5.68901139203233e-08	7.28649531158193e-06	137240	0.002183569094383	0.00946785915936594	0.704819165096998	0.00287242951086554	0.275032936196997	0.00780761003577345
1.83586958399418e-05	0.000125074992749584	6.4959805817169e-07	5.6948894849251e-06	1.01234518414295e-07	0.000149879410651037	6672	0.0439711543459917	0.122489778684053	0.834504167092004	0.0043341380603914	0.0379964763684884	0.00067543979506297
8.74715221734627e-07	3.77456181744177e-05	2.31722030927112e-07	1.28769975128539e-05	1.42319073858022e-07	5.18713720137914e-05	19278	0.0154413558326264	0.0168631595382143	0.727677266072354	0.00446724314262408	0.248248639142034	0.00274369210477376
0.000108156967778324	0.000513701821971682	1.99175902251697e-06	1.21926063416455e-05	3.22857338170131e-08	0.000636075440847985	1572	0.173771035214867	0.170037955928834	0.80761147024768	0.00313132514574317	0.0191684909660887	5.07577116544089e-05
4.52676718347345e-07	1.02866168581539e-05	3.81274545901038e-08	1.11421136874503e-06	2.21112280303955e-08	1.19137436278668e-05	83937	0.00356776472796294	0.0379961775649186	0.863424392824188	0.0032002916783371	0.0935231950214905	0.00185594291106586
2.40184691420903e-07	2.39881789785274e-05	8.27962595095173e-08	1.06573300257085e-05	1.12533210686888e-07	3.50810231658532e-05	28505	0.0104693028751642	0.00684657030341952	0.683793595902778	0.00236014380532974	0.303791881306415	0.00320780868205761
3.5564252774052e-05	0.00017288363250809	7.97126576779738e-07	4.98625959782813e-06	1.14410236805978e-07	0.000214345681693556	4665	0.0622862968651378	0.165920080558923	0.806564569634097	0.00371888330327722	0.0232627014383096	0.000533765065393513
1.49882069891457e-06	2.29783957188703e-05	1.19051615132771e-07	2.34747909156764e-06	6.811533922017e-09	2.69505586584073e-05	37105	0.00805267861453074	0.0556137153931318	0.852612964729847	0.00441740806347378	0.087103169968439	0.000252741845107991
2.81523262402039e-05	9.00389857664177e-05	3.25402360201959e-07	1.33846119415883e-06	1.16572418180554e-07	0.000119971747979163	8335	0.0353536133949683	0.234657965016009	0.750501574604514	0.00271232490718128	0.0111564698914889	0.000971665580806582
7.63970475217427e-05	0.000432125877699217	1.79183248407963e-06	1.30628222120168e-05	1.27970935310472e-07	0.000523505550852366	1910	0.145375244054809	0.145933595923393	0.82544660127411	0.00342275737317816	0.0249525954228146	0.000244450006503486
9.80962302965872e-06	0.000156208380192198	5.27669206707082e-07	1.08302748324751e-05	2.66836982342247e-07	0.000177642784243381	5629	0.0519021543834486	0.0552210610267116	0.879339855303006	0.00297039482326591	0.0609665902198257	0.0015020986271903
0.00011467558606135	0.000589407284103102	1.81693968894621e-06	1.20433392112461e-05	9.21065754141702e-08	0.000718035255640059	1393	0.193852015657785	0.159707458875579	0.82086120350414	0.00253043241912486	0.0167726293613684	0.000128275839787374
7.00198032339127e-07	1.34831526949531e-05	2.82766058868245e-08	7.0025259213616e-07	2.01918195056907e-08	1.49320717448209e-05	66970	0.00446963628016284	0.0468922226135156	0.902965973199911	0.00189368269655094	0.0468958764800363	0.00135224500998625
9.89256708188205e-06	0.000117018359223464	4.42559179242701e-07	6.73999410897765e-06	3.26701575573205e-08	0.000134126149751124	7456	0.0394416448428934	0.0737556926836274	0.872449999053847	0.00329957417001746	0.0502511562546452	0.000243577837863395
2.80440726314688e-06	2.67761104253635e-05	1.15262774762036e-07	1.41530579371519e-06	3.55010141622451e-08	3.11465872711499e-05	32106	0.00930060105521935	0.0900389901061331	0.859680394267959	0.00370065502710147	0.0454401562968711	0.00113980430193483
1.62411449170003e-05	0.00012093344152871	5.63155978896379e-07	5.3962452276625e-06	1.33323499065044e-07	0.000143267311151335	6980	0.0420725863053975	0.113362530408941	0.844110499156135	0.00393080580888066	0.0376655720296334	0.00093059259641031
1.57205663856654e-06	4.48802910940497e-05	1.67968608254408e-07	6.173260401494e-06	8.26615316712272e-08	5.28762382740358e-05	18912	0.0157381315694728	0.0297308713683303	0.848779954077927	0.00317663687389968	0.1167492356302	0.00156330204964329
2.17035992441943e-06	3.21485056561311e-05	1.06403828770581e-07	2.02738707296956e-06	1.47010461922409e-07	3.65996669442131e-05	27323	0.0109200397366411	0.0592999911099625	0.878382464658308	0.00290723489185753	0.0553935935007223	0.00401671583914928
1.37945871108034e-06	5.80151672498592e-05	1.71405220066642e-07	9.29097697860093e-06	3.35075177276853e-07	6.91920833368839e-05	14453	0.0205443718810991	0.0199366552436931	0.838465391588134	0.00247723744972529	0.134278034863683	0.00484268085476531
2.03938850076749e-06	6.2762495476859e-05	2.52069170798393e-07	9.99310225106916e-06	2.99514024583536e-07	7.53465694240775e-05	13272	0.0223512477015244	0.0270667731305599	0.832984115356455	0.00334546314085858	0.132628496923654	0.00397515144847223
2.01506520453319e-05	0.000117949694655756	4.40014265872734e-07	3.31373245958311e-06	2.105704333e-07	0.000142064663859844	7039	0.0417268599748627	0.141841408678599	0.830253572219207	0.00309728157528909	0.0233255221217594	0.00148221540514636
9.5742508456811e-06	4.8605643688756e-05	1.73006462134626e-07	1.12952363918978e-06	2.80423230506738e-09	5.94852288680666e-05	16811	0.0176878008918535	0.160951735882466	0.817104424302702	0.00290839365379833	0.0189883045032065	4.71416578271379e-05
2.49241561550584e-06	2.08362847116899e-05	9.95624151998321e-08	1.0703228531705e-06	9.69104660292311e-09	2.4508276642169e-05	40803	0.00732560905240953	0.101696894151153	0.850173393091171	0.00406239968046243	0.0436718937360493	0.000395419341164474
1.4798932469998e-05	0.000128586243283685	6.07505825066626e-07	6.79426055826544e-06	2.58575484175517e-07	0.00015104551762119	6621	0.0443055957344847	0.0979766411017409	0.851307905780881	0.00402200498653791	0.0449815437443492	0.00171190438649099
5.62048277587096e-05	0.000303207271455142	1.0521579870747e-06	7.30971165289652e-06	2.04137157699745e-07	0.000367978106011522	2718	0.104536437591705	0.15273959738504	0.823981825281876	0.00285929507730483	0.0198645287137481	0.000554753542030984
3.65008517314866e-06	7.96202683599426e-05	3.51756048806199e-07	9.88231588816575e-06	9.40053641812859e-08	9.35984308342445e-05	10684	0.0276902412342462	0.0389972902389002	0.850658153670801	0.00375814044819974	0.105582067990718	0.00100434765138063
6.29162297343014e-06	7.7602280075097e-05	3.11402575618683e-07	4.94301511871141e-06	5.89261408401886e-08	8.92072468836974e-05	11210	0.0264084026352965	0.0705281599109627	0.869910044149998	0.0034907766632981	0.0554104659810407	0.000660553294700515
0.000127209144700378	0.000513775625443758	2.18122423927813e-06	1.13500906435359e-05	2.43346712891526e-07	0.000654759431739841	1527	0.178392230687861	0.194283791166406	0.78467846439194	0.00333133687510561	0.0173347493649327	0.000371658201615974
1.40976450287414e-05	0.000216982051419955	6.06227150511372e-07	1.20368583508753e-05	3.32807705559747e-07	0.000244055589655643	4097	0.0706088761820903	0.0577640735401015	0.889068149293823	0.00248397158764831	0.0493201502487981	0.00136365532962933
5.040049953371e-05	0.000300513303286367	9.26325354605777e-07	7.11400350828605e-06	1.91288883316725e-07	0.000359145420566286	2784	0.102159621420664	0.140334518129844	0.836745468764519	0.00257924868746812	0.0198081420530686	0.000532622365099655
4.34081853958114e-06	0.000111809631398339	3.45340631435063e-07	1.14697196147887e-05	4.3212456929965e-09	0.000127969831429837	7814	0.0376657217442511	0.0339206396623342	0.873718673761337	0.00269860972368637	0.0896283091618927	3.37676907495636e-05
5.20138376090699e-05	0.000327373413053576	1.36041277291532e-06	1.10314550743396e-05	4.00850634513895e-07	0.000392179969144414	2550	0.111016912244497	0.132627471317681	0.834753018538347	0.00346884818182637	0.0281285530681386	0.001022108894007
1.48545506462656e-05	0.000174950332427078	6.85270603827426e-07	1.03981446839732e-05	2.5001844550279e-07	0.000201138316806647	4972	0.058562733316549	0.0738524159996085	0.869801115991523	0.00340696200856733	0.051696488511281	0.00124301748902041
5.73454766695226e-05	0.000210740303352173	8.6499450292794e-07	4.09016713174285e-06	6.86836034068558e-09	0.000273047810016707	3662	0.0786594300665191	0.210019910674302	0.771807337840499	0.00316792323979824	0.0149796738215647	2.51544238361235e-05
4.11509746872447e-07	1.69515394425094e-05	9.05142912703023e-08	4.79723853803447e-06	1.23851187763506e-07	2.23746532064501e-05	44693	0.00668999274609228	0.0183917821239713	0.757622443847426	0.00404539415360454	0.214405045466874	0.00553533440812404
3.42379060617322e-06	7.30064046203138e-05	3.91130927195202e-07	1.07397296137834e-05	9.12594683287852e-08	8.76523152357945e-05	11409	0.025954095990869	0.0390610401671975	0.832909027262069	0.00446230001047909	0.122526479590327	0.00104115296992769
7.83510923151348e-08	5.56722301285266e-06	2.46613455701167e-08	2.25385222715033e-06	1.67284374571407e-08	7.94081611534538e-06	125932	0.00237941897729954	0.00986688158711089	0.701089526817548	0.00310564370360616	0.283831308320417	0.0021066395713173
2.10095839132805e-05	0.000107978160786897	5.17392083126332e-07	3.42075456285111e-06	3.91845056176778e-08	0.000132965075851773	7521	0.0391069580904395	0.158008287354355	0.812079112467619	0.00389118781613836	0.0257267146349354	0.000294697726953203
1.23029099159924e-05	0.000171138894157485	1.36336777886686e-06	2.44413198660266e-05	2.57574795372449e-07	0.000209504066513743	4773	0.060923003437942	0.0587239671320909	0.816876240186289	0.00650759577870735	0.116662746803644	0.00122945009926837
1.93083636551751e-05	0.000145430458075065	8.06293984625756e-07	7.81665001298636e-06	1.60514575881751e-07	0.000173522280303734	5763	0.0507292313605527	0.111273109259385	0.838108269557679	0.0046466308719227	0.0450469530443241	0.000925037266688665
8.6523662329643e-06	8.65694840988178e-05	4.53438534121878e-07	5.83803398006949e-06	1.90294561007102e-08	0.000101532352302074	9849	0.0300019832923335	0.0852178250260783	0.852629552413603	0.00446595123466488	0.0574992487389679	0.000187422586685421
3.21065484729465e-05	0.000304627052373014	1.16803977930317e-06	1.42899915437423e-05	7.77872742751583e-07	0.000352969504911757	2833	0.100493989881963	0.0909612531002449	0.863040710695874	0.00330918043357648	0.0404850598844646	0.0022037958858402
6.74562933657502e-05	0.000560494631046725	3.88508755686965e-06	4.16983702807836e-05	2.79389667155117e-07	0.000673813771917284	1484	0.183078495068748	0.100111182313488	0.831824243443232	0.00576581797343639	0.0618841169751313	0.000414639294712151
1.22862195407547e-08	6.74149420630074e-06	1.93152477739881e-08	1.36771886541507e-05	2.45366031047335e-07	2.06956503588135e-05	48319	0.00618952483673141	0.000593661920632634	0.325744496520729	0.000933299869253081	0.660872618981315	0.0118559227080701
0.000296207093037849	0.000685555467511196	4.12140530870085e-06	1.22835089223837e-05	3.39094487821125e-08	0.000998201384228911	1002	0.258892785860537	0.29674081574898	0.6867907401679	0.00412883149013518	0.0123056420442379	3.39705487468411e-05
4.78852638839387e-05	0.000331533417455318	9.4575571304707e-07	8.43813978426238e-06	9.40023213241298e-08	0.00038889657915789	2571	0.110140474929673	0.123131100786817	0.852497643906291	0.0024318951714489	0.0216976446605269	0.000241715474915415
2.84868782557591e-06	5.28295725568893e-05	3.24844573949007e-07	7.75308322183702e-06	4.8584499218163e-08	6.38047726774694e-05	15673	0.0189599970158595	0.0446469395005279	0.827987787433092	0.00509122688346659	0.121512590618081	0.00076145556483299
1.61532696815106e-06	3.32344021218426e-05	9.92347477545254e-08	2.62682684937183e-06	3.20409563237849e-07	3.78962002503579e-05	26388	0.0113046917854354	0.042625037800084	0.876985077719731	0.00261859360830215	0.0693163650186017	0.00845492585328057
4.81433870609284e-06	4.11718226447601e-05	1.67913540163016e-07	1.84690982299313e-06	7.66068840934019e-08	4.80775915981025e-05	20800	0.0143201020602938	0.100136852659709	0.856362003091375	0.00349255307060022	0.0384151901457982	0.00159340103251814
1.33615178290011e-07	5.30056355666851e-06	1.90195486250528e-08	9.70290244820892e-07	3.80872462190426e-08	6.46157577462351e-06	154761	0.00193660135826734	0.0206784200867468	0.820320575282173	0.00294348457534896	0.150163099321918	0.00589442073381269
7.12309102421672e-06	7.52917400454557e-05	3.61721573241283e-07	4.91973218092427e-06	1.12143736594276e-08	8.77074991974974e-05	11402	0.025970222784942	0.0812141617238127	0.858441304727156	0.0041241806749816	0.0560924918158497	0.000127861058199543
5.57514394790596e-08	2.13084206887733e-06	8.31144582339035e-09	4.08461726900866e-07	2.20025047930729e-09	2.60556693155995e-06	383794	0.000781365672542056	0.0213970475307197	0.817803620036579	0.0031898799922266	0.156765010314404	0.000844442126071197
6.58596232369924e-06	0.000116881432616724	4.85434602824088e-07	1.10994235842739e-05	7.96998821696706e-07	0.000135849251949218	7361	0.039938125591504	0.0484799307261636	0.860375975131726	0.00357333291025812	0.0817039727861219	0.00586678844572978
1.03207131728461e-05	6.93723637586888e-05	4.02567556611212e-07	3.48065348049674e-06	1.15123404757402e-07	8.36914213734003e-05	11949	0.0247958810328863	0.123318650866245	0.828906507026269	0.00481014123078522	0.0415891309214041	0.00137556995529762
6.24904415380757e-06	0.00011160158064488	5.71926483410142e-07	1.31584157101166e-05	1.36020264274488e-07	0.000131716987256489	7592	0.0387470591932991	0.047442963007034	0.847283125505759	0.00434208597784313	0.0998991548788888	0.00103267063047547
4.01379317636412e-07	1.31384603327434e-05	5.32861371112982e-08	2.24354101814638e-06	1.89260251050449e-07	1.6025927056688e-05	62399	0.00479627759150492	0.0250456223977949	0.819825292244823	0.00332499561010174	0.139994460863972	0.011809628883308
5.55000609937685e-06	0.000100341252625904	6.06143389853334e-07	1.41152931213369e-05	3.64786814573158e-07	0.000120977482051045	8266	0.0356446578707256	0.0458763565357982	0.829420904822328	0.00501038192874258	0.116677028501727	0.00301532821140418
0.000156195933532067	0.000614035317518758	2.01105403050562e-06	1.01892144080048e-05	5.31701146680878e-07	0.000782963220636017	1277	0.209414104817205	0.199493321544767	0.78424541707076	0.00256851660142095	0.0130136565032108	0.000679088279841506
5.64139665992852e-06	9.99909503369421e-05	4.94563692750929e-07	1.12903594293222e-05	2.98558968096718e-07	0.00011771582908704	8495	0.0347004655777232	0.0479238578505632	0.849426547919971	0.00420133550930727	0.0959119900601811	0.00253626865997741
6.64841674146639e-05	0.000220313175310433	1.25707372372978e-06	5.35972162302381e-06	4.8205313195748e-08	0.000293462343385046	3408	0.0842863968979644	0.226550932047289	0.75073746351628	0.00428359464873625	0.0182637457371879	0.00016426405050715
7.16748617281379e-06	8.4958492215214e-05	3.059213756505e-07	4.66691164665428e-06	2.66199128079624e-07	9.73650105384122e-05	10271	0.0287884101823744	0.0736145986446136	0.872577240483083	0.00314200526409647	0.0479321228524193	0.0027340327557876
2.13256291769084e-07	9.13588199363813e-06	3.42532733060001e-08	1.88740082807116e-06	6.69637665034872e-08	1.13377561532879e-05	88201	0.00339556810296071	0.0188093912839395	0.805792775053536	0.00302116863715286	0.166470402304766	0.00590626272060616
3.15970752662265e-05	0.00036451773438568	2.5454440029845e-06	3.79144730447353e-05	1.42990061268305e-07	0.000436717716760895	2290	0.122820762443545	0.072351255865184	0.834675856727964	0.00582857966437423	0.086816887865105	0.000327419877372626
3.65768150103264e-05	0.00017215111565353	9.01071185215687e-07	5.45703521448336e-06	8.4564693064082e-08	0.00021517060175662	4647	0.0625183796422761	0.169989834632236	0.80006801230333	0.00418770583834168	0.0253614349262073	0.000393012299885342
4.98641834861552e-06	3.40187340696676e-05	2.17327419223637e-07	1.90672617714164e-06	1.10969625143619e-08	4.11403029771627e-05	24307	0.012266490435673	0.12120519266432	0.826895564880784	0.00528259160717111	0.0463469162635985	0.000269734584125982
2.74740245978062e-05	0.000263915761169589	1.24288091124555e-06	1.53892222357773e-05	2.42571876066672e-07	0.000308264460790485	3244	0.0883449500985862	0.089124852496309	0.85613424425517	0.00403186571704834	0.0499221421642786	0.000786895367194271
2.27709127549625e-06	1.92884272625493e-05	8.96357688719103e-08	9.76365965454468e-07	1.64289077899363e-08	2.26479491801618e-05	44154	0.00677143152850568	0.100542934699396	0.851663305543122	0.00395778744286593	0.0431105685414423	0.000725403773173731
7.76159573563987e-06	0.000103539881822093	4.76918753716182e-07	8.1911099691457e-06	9.04352597729527e-07	0.000120873858878324	8273	0.0356146749109405	0.0642123599566137	0.856594492662965	0.00394559053662931	0.0677657687539468	0.00748178808984564
3.91084618130827e-05	0.000210030824136373	9.27485199951082e-07	6.41136864448998e-06	2.48290524216985e-08	0.000256502968846319	3899	0.0740738150663222	0.15246787196648	0.818824144925243	0.00361588485358536	0.0249952999504317	9.67983042589055e-05
1.96156674301483e-05	0.00020690231206353	7.85644128481483e-07	1.06777601682343e-05	2.61788502027533e-07	0.000238243172292421	4197	0.0689864681020215	0.0823346467451832	0.868450122086086	0.00329765642776607	0.0448187457608578	0.00109882898010698
5.40185143288552e-06	0.000126904596343964	4.64424258736494e-07	1.40698844681303e-05	5.16127805119081e-08	0.000146892369284228	6808	0.0431139338080067	0.0367742140671259	0.863929126899784	0.00316166361125171	0.0957836308086631	0.000351364613174972
0.000110842836460231	0.000635982224688605	2.44411591787914e-06	1.80963820706177e-05	5.79727159957501e-08	0.000767423531853329	1303	0.20571699010746	0.14443502428515	0.828723903152549	0.00318483316764681	0.023580697384813	7.5542009841353e-05
3.87163817350562e-07	1.51543743559585e-05	7.54995536076574e-08	3.80178985267941e-06	7.89783495170149e-08	1.94978059291132e-05	51288	0.00583232437888981	0.0198567889514413	0.777234854580779	0.00387220766696242	0.19498552126846	0.00405062753235677
1.69024647116885e-05	0.000122045501670211	4.05527963803721e-07	3.76806373974142e-06	1.04235413650794e-07	0.000143225793499096	6982	0.042060653252546	0.118012714740486	0.852119570704154	0.00283138919252195	0.0263085555170285	0.000727769845809597
0.00017063570849225	0.000437452062059871	1.73599695615472e-06	5.72847844750639e-06	3.73977120001348e-08	0.000615589643667783	1624	0.168674412678738	0.277190674416768	0.710622841952735	0.0028200554931551	0.00930567709582505	6.07510415173868e-05
4.25236503845351e-06	9.86136704947563e-05	4.71308934527645e-07	1.40846964804368e-05	3.83517559394053e-07	0.000117805558507568	8489	0.034726453018614	0.0360964719519608	0.837088434060783	0.00400073596270388	0.119558844751218	0.00325551327333518
0.000111849831954568	0.000500596416611002	2.35698421850562e-06	1.35932340840495e-05	2.12007141544755e-07	0.000628608474009671	1591	0.171916959648518	0.177932427861047	0.796356456059008	0.00374952663853106	0.0216243252295712	0.000337264211843083
3.17324068110696e-05	0.000242425856779908	7.77571980101391e-07	7.65180872263628e-06	1.34200027412354e-08	0.000282601064296457	3539	0.0812969217488899	0.112286933136888	0.857837734558552	0.00275148284397717	0.0270763620147209	4.74874458616952e-05
4.96236813907237e-05	0.000186805989249547	9.66155664642857e-07	4.67947133755238e-06	1.22987732607126e-07	0.000242198285375073	4129	0.0700907572473812	0.204888656886549	0.771293607468176	0.0039891102579304	0.0193208276859007	0.000507797701443941
9.96368651050365e-06	7.13909214377588e-05	3.61533933167434e-07	3.33224340304421e-06	2.44061818603054e-08	8.50727914663344e-05	11755	0.0251999667372522	0.117119543613972	0.839174549315337	0.00424970107288066	0.0391693201270217	0.000286885870789412
2.82621668105115e-06	4.51273271722623e-05	1.72571269791181e-07	3.54534662701142e-06	1.14655641881875e-07	5.17861173919979e-05	19310	0.0154161727529103	0.0545747938517565	0.871417465624396	0.00333238478731458	0.0684613329895871	0.00221402274694553
1.12076289071762e-06	4.10864478664915e-05	1.79771285938045e-07	8.48594995711747e-06	2.20539233594429e-07	5.1093471233859e-05	19572	0.0152115505067338	0.0219355401708331	0.804142816573088	0.00351847861569666	0.166086776885379	0.00431638775500304
1.49297153505489e-05	0.000165426640946085	8.07126909068796e-07	1.15194951659479e-05	6.67542348341321e-09	0.000192689653795134	5190	0.0561730697547912	0.077480627820433	0.858513353923845	0.00418874025237974	0.0597826346099271	3.46433934149389e-05
2.63311410669582e-06	0.000100853345890978	3.65445267144708e-07	1.80663463320352e-05	1.14172192788891e-06	0.000123059973524742	8126	0.0362470217214447	0.0213969988069793	0.819546299274152	0.0029696517614741	0.146809281804394	0.00927776835300031
1.20788526001951e-06	1.36810904111674e-05	5.96666424418278e-08	8.69036254932675e-07	1.35061747722703e-08	1.58311847433337e-05	63166	0.00473813248430133	0.0762978437560167	0.864186138496573	0.00376893096816097	0.0548939494435888	0.000853137335660085
1.07802479703055e-05	0.00012633617693553	3.49989816471903e-07	5.28130170708518e-06	1.45596748302834e-07	0.000142893313177695	6998	0.0419650860201158	0.0754426343022763	0.884129383846144	0.00244930856937072	0.0369597540265416	0.00101891925566718
2.03781783768134e-06	1.99563096934028e-05	4.72195441624109e-08	5.94655808813897e-07	1.04684689595949e-07	2.27406875736564e-05	43974	0.00679906489777149	0.0896110916207309	0.877559644085735	0.00207643432105859	0.0261494208074327	0.00460340916504299
1.66537861743921e-06	2.46677380117786e-05	9.79665804705027e-08	1.86636477813956e-06	1.81238863782595e-09	2.82992603764657e-05	35337	0.00845396082992578	0.0588488389903003	0.871674301152154	0.0034618070990991	0.0659510090833214	6.40436751249222e-05
3.60274771887926e-09	9.56050584353921e-07	5.28792737374711e-09	1.80462183658724e-06	3.56521786321019e-09	2.77312831389699e-06	360604	0.00083159368185437	0.00129916372813504	0.344755264140811	0.00190684554596615	0.650753096257293	0.00128563032779399
5.10403587638672e-06	3.7605941088085e-05	1.73079565389207e-07	1.64003280605176e-06	2.84500120058819e-08	4.45515393479185e-05	22446	0.0132768344000296	0.114564747954667	0.84409970201943	0.00388492895918968	0.0368120345571939	0.000638586509518914
7.79304713305687e-06	6.32385368530259e-05	3.20399961427047e-07	3.34451237904251e-06	9.27508382900704e-08	7.47892471648425e-05	13371	0.022187762138867	0.104200101331148	0.845556537207044	0.00428403779384027	0.0447191609198966	0.00124016274807044
4.76042604405861e-07	1.00472690240211e-05	4.63464966516146e-08	1.25792559609292e-06	2.33454458472092e-08	1.18509291670187e-05	84382	0.00354898722182129	0.040169221982247	0.847804326768131	0.00391079011598495	0.10614573577857	0.00196992535506666
3.40864016539117e-06	3.90772059809023e-05	1.84188291540935e-07	2.71607708501002e-06	1.39554734925051e-07	4.55256662577695e-05	21966	0.0135651633300286	0.0748729331294397	0.858355499063857	0.00404581210295854	0.0596603478493078	0.00306540785443715
2.98131942181131e-07	2.07182308658672e-05	9.561124257468e-08	8.55499579327434e-06	1.75464486982642e-08	2.96845162925956e-05	33688	0.00886595066670992	0.0100433485000224	0.697947396604036	0.00322091293764921	0.288197244278771	0.000591097679521256
1.5078956735074e-05	0.000242656062020251	1.23471868318411e-06	2.56466429610302e-05	4.67960191584858e-07	0.000285084340591124	3508	0.081981279122647	0.0528929674067951	0.851172889809037	0.00433106455662881	0.0899615984092697	0.00164147981826901
3.26339884833307e-08	4.40215841747129e-06	1.94821680070474e-08	3.38090819003174e-06	1.36273808463939e-07	7.97145657245735e-06	125448	0.00238858927331131	0.00409385514262052	0.552240155542143	0.0024439909858333	0.42412677774766	0.0170952205817425
3.64857132149479e-07	1.76242567726879e-05	7.71357050865157e-08	4.79463335951653e-06	5.20562285322605e-08	2.29129391979727e-05	43643	0.00685038888552547	0.0159236285226018	0.769183587509685	0.0033664692434282	0.20925440067247	0.00227191405181515
1.44001388756565e-05	6.77413867990132e-05	3.12449663320571e-07	1.89038110141761e-06	6.90396258295012e-09	8.43512604019908e-05	11855	0.0249889214669835	0.170716345043691	0.803086835646316	0.00370414931361472	0.0224108222261134	8.18477702650567e-05
0.000116539088396538	0.000514698330259083	1.85472124939816e-06	1.05557945122128e-05	4.239729933095e-07	0.000644071907410541	1553	0.175751999806955	0.180941113958963	0.799131780686418	0.00287968040223176	0.0163891552957989	0.000658269656588598
2.94565332045443e-05	0.000204544117555678	7.32257882638695e-07	6.54679573008805e-06	1.02439876326774e-07	0.000241382144249276	4143	0.0698629931413584	0.122032776269169	0.847387109729396	0.00303360418359069	0.02712212102701	0.000424388790833609
7.42541045066187e-05	0.000248630265647344	1.56386812131552e-06	6.73808704447232e-06	8.08904887775421e-08	0.000331267215808528	3019	0.094616464634124	0.224151684691724	0.750542926623478	0.00472086595559589	0.0203403377180763	0.000244185011124966
4.70474317561849e-06	6.71438929319723e-05	2.69979886256507e-07	4.95861281984059e-06	7.40001329233855e-08	7.71512289466113e-05	12962	0.0228804417259688	0.0609807936938267	0.870289350522672	0.00349935950395985	0.064271339388151	0.000959156891390462
1.46230019683811e-05	0.000164091671852412	5.89540656662932e-07	8.52132362679935e-06	1.369011760946e-07	0.00018796243928035	5320	0.0548333633271419	0.0777974686025996	0.873002459856705	0.00313648119762704	0.0453352470814108	0.000728343261657764
2.77207978611218e-07	1.3472119121592e-05	5.73921279604324e-08	3.58847487193224e-06	1.58087740085037e-09	1.73967749774968e-05	57482	0.00520548216658268	0.0159344464114639	0.774403252270528	0.00329900961728084	0.206272419834942	9.08718657851978e-05
0.000127453597766912	0.00058073953947164	2.65918351927155e-06	1.56196330453244e-05	4.968223877277e-07	0.000726968776190876	1376	0.196011202885589	0.175321969720261	0.798850732647091	0.00365790609770748	0.0214859751297258	0.000683416405214702
1.46231804853291e-05	0.000157720935402852	5.41219370001202e-07	7.51800747546247e-06	1.01021795387694e-07	0.000180504364529032	5540	0.052715868203158	0.0810128914249997	0.873779067970869	0.00299837276186279	0.0416500038382909	0.000559664003977285
4.76499328247353e-05	0.00025686932903867	8.19104589872228e-07	5.68503993171068e-06	1.01466228522023e-07	0.000311124872613511	3214	0.0891271693443028	0.153153723855205	0.825614895012787	0.00263271972758586	0.0182725343813088	0.000326127023113538
2.27731777814002e-05	6.98773229780675e-05	2.99678676912173e-07	1.18251174414065e-06	3.50154499280203e-09	9.41361927255134e-05	10623	0.0278471046454122	0.241917344668945	0.742300288071125	0.00318345864895971	0.012561712024924	3.71965860464742e-05
3.03916600087084e-06	8.87951888131404e-05	4.32590418881076e-07	1.62922438215017e-05	7.66305806676923e-07	0.000109325494861071	9147	0.0322673727703263	0.0277992430286546	0.812209347197375	0.00395690336852173	0.149025109305068	0.00700939710038113
0.00012491839091287	0.000407539709025008	1.79176215928245e-06	7.5256353129953e-06	2.01591188305837e-07	0.000541977088598461	1845	0.150100526855516	0.230486479116498	0.751950068736107	0.00330597399221414	0.0138855229700879	0.000371955185093058
1.26672549417081e-06	4.50986283581917e-05	1.34591146832935e-07	6.17074655216892e-06	1.58883579515205e-07	5.28295751308796e-05	18929	0.0157243521190136	0.023977582462714	0.853662522298631	0.00254764772382704	0.116804773403564	0.00300747411126416
4.17037880289351e-06	0.000107075693236024	4.85509879095058e-07	1.60713171985593e-05	1.10016947878576e-06	0.000128903068595357	7758	0.037935144465134	0.0323528279686254	0.830668302956755	0.00376647262462877	0.124677537731931	0.00853485871805991
1.380284972944e-05	0.000132865191825958	5.86752689605269e-07	7.27101546445492e-06	8.74958649440173e-07	0.000155400768358898	6435	0.0455536580730134	0.0888209876643746	0.854984137009577	0.00377573866462593	0.0467887999605157	0.0056303367009065
4.67133856436428e-06	6.6717060785063e-05	2.18463980772006e-07	4.01543221146907e-06	1.91327801281702e-07	7.58136233429501e-05	13190	0.022488232862047	0.0616160837377873	0.880014143147625	0.00288159266288808	0.0529645205493593	0.00252365990233989
5.521877361109e-07	2.0525076425958e-05	7.05014249309841e-08	3.37186492071558e-06	4.8826047432865e-10	2.45201187681898e-05	40783	0.0073291357451879	0.0225197822788387	0.837070840479998	0.00287524810126313	0.1375142164927	1.99126471998201e-05
2.4066479632046e-05	9.69367743943097e-05	4.6157377326807e-07	2.3912773787163e-06	1.45716441071989e-07	0.000124001821619412	8064	0.0365193295590658	0.194081662009056	0.781736696512647	0.00372231445667579	0.0192842116953381	0.00117511532628306
3.96609961661167e-08	3.86505833506401e-06	1.37776740549518e-08	1.72693313049476e-06	4.89131409211768e-08	5.69434327670101e-06	175613	0.00170684951955125	0.00696498160347898	0.678754010296199	0.00241953696597895	0.303271693780858	0.00858977735348516
7.15544757855748e-06	8.01287592056867e-05	3.73659295343477e-07	5.38467163698918e-06	4.80607343997939e-08	9.30905984509766e-05	10742	0.0275420850045734	0.07686541603152	0.860761027848415	0.00401393160599621	0.0578433453709599	0.000516279143109211
2.79683346083886e-06	1.81138939506115e-05	9.0141502231625e-08	7.50697570928915e-07	9.6264540258702e-09	2.17611929386367e-05	45953	0.00650716502142867	0.128523903479258	0.832394345369296	0.00414230517995086	0.0344970780345438	0.000442367936951588
1.35711548686201e-07	4.92393764650087e-06	2.31796974854723e-08	1.08149606486972e-06	1.41925391731769e-09	6.16574421145958e-06	162186	0.00184801927160549	0.0220105706678471	0.798595834927647	0.00375943222594132	0.175403978462107	0.000230183716457112
3.23262325266631e-06	3.71572621506677e-05	1.5197390831043e-07	2.24691410751116e-06	1.05865952233995e-07	4.28946393713896e-05	23313	0.0127862205472768	0.0753619403272672	0.866244889692471	0.00354295806043762	0.052382165707397	0.00246804621242735
2.15878158393834e-05	0.000147359481869739	4.67844781659859e-07	4.11008713025023e-06	2.09690316374348e-08	0.00017354619865267	5762	0.0507360440151542	0.124392328999315	0.849108093486161	0.00269579388826711	0.023682956827398	0.000120826798859487
3.41373442863095e-06	9.61876058731645e-05	2.57852980047151e-07	9.36666619473049e-06	1.26119238091356e-06	0.000110487051857487	9051	0.0326045740567921	0.0308971446992197	0.870578083640366	0.0023337845993008	0.0847761437857191	0.0114148432753942
4.85159255826445e-05	0.000214350360956101	7.24394057980063e-07	4.11878658024944e-06	5.65442454964447e-08	0.000267766011422471	3735	0.0771979767218183	0.181187766606038	0.800513701561274	0.00270532489964584	0.015382036571292	0.000211170361750025
9.21573079531852e-05	0.000295640674384507	1.10287774935906e-06	4.5531957886927e-06	9.32353339315085e-08	0.000393547291209676	2541	0.111381638579781	0.234170860812977	0.751220198913768	0.00280240208481443	0.011569628073661	0.000236910114779152
5.85978045972697e-06	8.16354663116787e-05	3.53930913509671e-07	6.34676701608537e-06	3.29831061748003e-07	9.45257757627487e-05	10579	0.0279607290069553	0.0619913501099901	0.863631804689722	0.00374427938468345	0.067143241775822	0.00348932403978202
1.54068380959558e-05	0.000115121898103634	6.8142496567272e-07	6.55205489105104e-06	2.22641133414235e-07	0.000137984857189727	7247	0.0405531067194006	0.111656006388959	0.834308201988733	0.00493840396367385	0.0474838690599364	0.00161351859869744
3.95363508445854e-06	3.1193926217583e-05	1.1963505465083e-07	1.21389889321899e-06	3.46903937839205e-08	3.65157856436952e-05	27385	0.0108951489194806	0.108271943620119	0.854258662868695	0.00327625580394669	0.0332431268236613	0.000950010883578238
6.41621127668381e-06	0.000117370665081965	4.49305704371129e-07	1.05900558853843e-05	6.66534032186334e-07	0.000135492771980591	7380	0.0398354333200185	0.0473546387965473	0.866250379014893	0.00331608614838504	0.078159563278411	0.00491933276176397
1.07530934934291e-05	8.79757272827987e-05	3.84908470389099e-07	4.05174577210085e-06	6.70380598569472e-08	0.000103232513078575	9687	0.0304966535486917	0.104163825647104	0.852209489619192	0.00372855856077173	0.0392487371591632	0.000649389013768576
6.50679659098203e-06	8.15273429565582e-05	3.89472537916294e-07	6.28056231106793e-06	2.1698361133684e-07	9.49211580078613e-05	10535	0.0280760312111809	0.0685494859896583	0.858895368193951	0.00410311616598734	0.0661660945028481	0.00228593514755551
9.92815249231118e-06	0.000102551434246536	5.15438201124593e-07	6.85253845389317e-06	3.22874511435404e-08	0.000119879850845008	8342	0.0353270153670109	0.0828175245658856	0.855451800479163	0.00429962331026753	0.0571617198852938	0.000269331759390363
1.21625328073995e-07	4.43560393080319e-06	1.95570349426706e-08	9.17161815027269e-07	1.61929453851164e-08	5.51014105423224e-06	181484	0.00165168134108984	0.0220729972022362	0.804989180339817	0.00354928027253481	0.166449788853012	0.00293875333239951
1.21988298077569e-06	4.48130302127151e-05	1.88429968227303e-07	8.91440588137019e-06	7.74277598778889e-07	5.59100266418672e-05	17886	0.0166335853838093	0.0218186800122575	0.801520458928877	0.0033702357080653	0.159441989510604	0.0138486358401962
7.72433144887645e-06	8.38806390671341e-05	4.96023196836586e-07	6.93169329442268e-06	1.61812070260799e-08	9.90488682142959e-05	10096	0.0292789490737664	0.0779850551362643	0.846861156309785	0.00500786334845766	0.069982559310276	0.00016336589521721
8.02178238024905e-08	8.61415528428942e-06	3.89058168417254e-08	5.37651102414996e-06	2.86215917777614e-08	1.41384115408614e-05	70729	0.00423257076358818	0.00567375080083454	0.609273202961569	0.00275178132488815	0.38027687966299	0.00202438524971792
0.000121294695680231	0.000244356822446954	1.20816400390792e-06	3.13087179557879e-06	3.15475653531041e-08	0.000370022101492025	2703	0.105085568883074	0.327803920876994	0.660384397206665	0.0032651130811816	0.00846131023783256	8.5258597326744e-05
3.93187176993836e-05	0.0001656894460867	7.07649526867209e-07	3.83671203410015e-06	1.28726755180132e-07	0.000209681252102231	4769	0.0609729298482672	0.18751661059432	0.790196760203994	0.00337488220702817	0.0182978306149638	0.000613916379693169
6.10027061873655e-05	0.000384748955134154	1.98769830229575e-06	1.61575541456994e-05	2.80635247975404e-08	0.000463924977294312	2156	0.12995451503775	0.131492610169738	0.829334426824945	0.00428452529951791	0.0348279461906384	6.0491515160946e-05
1.11405207639996e-05	8.79792235521544e-05	3.6112048585221e-07	3.66919925856583e-06	2.53157385448473e-07	0.000103403221446021	9671	0.0305463081074653	0.107738623692834	0.850836389058557	0.00349235237357402	0.0354843805372278	0.00244825433780735
1.20444613352962e-05	0.000109285339808355	7.18658181595118e-07	8.39206359474032e-06	7.12826579718583e-08	0.000130511805577958	7662	0.0383994054369973	0.0922863742629143	0.837359803003229	0.00550646110834659	0.0643011837709004	0.000546177854610089
1.00321125784783e-06	4.12151028808765e-05	1.98057808764581e-07	1.0479295090754e-05	3.63353976136317e-07	5.32590210143792e-05	18776	0.0158511586142888	0.0188364569746218	0.773861443486709	0.00371876547845497	0.196760940985467	0.00682239307474722
4.38436965828373e-09	1.00906726917727e-06	3.80551008730894e-09	1.12634261919873e-06	4.96503621551644e-08	2.19325013027675e-06	455944	0.000657759342051811	0.00199902856393789	0.460078517834142	0.00173510081443777	0.513549550801395	0.0226378019860869
0.000363433820931332	0.000603870398804167	1.81057897214889e-06	3.87181306352586e-06	2.04734663072836e-07	0.000973191346434247	1028	0.253305809630252	0.373445388990507	0.620505310714831	0.00186045527303835	0.00397847050090622	0.000210374520717821
3.90473614193143e-06	6.21715124548854e-05	2.93032851109315e-07	6.00465189167779e-06	1.38480014150482e-07	7.25124133537544e-05	13791	0.0215195899666175	0.0538492095537082	0.857391301425584	0.00404114051038052	0.0828086063331513	0.00190974217717596
4.19213394813717e-06	3.45194744127467e-05	1.8321648713757e-07	1.94026281330697e-06	3.26738246643639e-09	4.08383550437948e-05	24487	0.0121770094875866	0.102651880655858	0.845270931596735	0.00448638264056155	0.0475107974164543	8.00076903913606e-05
1.78950974163919e-08	2.13353182501282e-06	9.03605815890169e-09	1.38547383581727e-06	1.88475040016536e-08	3.56478432040704e-06	280522	0.00106886555810526	0.00501996637326676	0.5985023589784	0.00253481202415913	0.388655725364914	0.00528713725926106
3.28753301072496e-06	9.47793145608448e-05	4.64474281079056e-07	1.72636898642674e-05	9.37663482159204e-08	0.000115888778065132	8629	0.0341711632576569	0.0283680013338072	0.81784721647144	0.0040079314739	0.148967744353684	0.000809106367168887
5.60101317033312e-06	7.51602693443773e-05	4.92907565049319e-07	8.51267681799389e-06	2.29536059882449e-07	8.99964029576361e-05	11112	0.0266388907194894	0.0622359670638135	0.835147482280569	0.00547696962156749	0.094589078432402	0.00255050260164841
3.27116508963641e-06	2.50536376263463e-05	1.37595644146704e-07	1.35518963084482e-06	1.54112671311905e-08	2.98329992581055e-05	33520	0.00891010095407452	0.109649219689088	0.839796140159773	0.00461219614415135	0.0454258594357262	0.000516584571261413
7.44525512654827e-07	2.73381129839372e-05	9.72497852478515e-08	4.59575452918026e-06	4.64177391250676e-08	3.28220605501452e-05	30467	0.00979845895737375	0.0226836920100537	0.83291885170251	0.00296293966977711	0.140020292819792	0.00141422379786763
3.18170304994574e-05	0.000302032671558459	1.19617013901453e-06	1.46412419054372e-05	1.10281113132869e-07	0.000349797395215501	2859	0.0996372817568203	0.0909584546215839	0.863450316353512	0.00341960848015349	0.0418563491486755	0.000315271396074657
0.000192279994157286	0.000675741830405833	2.7327614410892e-06	1.23772432190357e-05	3.39961080798242e-07	0.000883471790304042	1132	0.232915784022917	0.217641351164268	0.764870862682871	0.0030932073565685	0.0140097775105825	0.000384801285710828
8.19037735933478e-06	6.12449521143408e-05	2.04711105840089e-07	1.96902078137156e-06	8.58461431299018e-09	7.16176459752002e-05	13963	0.0212568820713441	0.114362560341217	0.855165668745224	0.00285838920077011	0.0274935144063991	0.000119867306389306
4.03691803625468e-09	2.28714169303498e-06	9.35456848607716e-09	6.82294100295319e-06	6.98342191457266e-08	9.19330840165623e-06	108775	0.00275420539586357	0.000439114827859729	0.248783309893415	0.00101754102847152	0.742163833177183	0.00759620107307022
1.65274574912631e-06	2.88809478907408e-05	1.36799141369736e-07	3.07504184332869e-06	8.18509519015349e-08	3.38273855764671e-05	29562	0.0100970661936214	0.048858217120867	0.853774165474751	0.00404403529975738	0.0909039167800163	0.00241966532460838
1.52504953775246e-07	5.20767444211705e-06	2.12501427456342e-08	9.33131673331667e-07	4.29286904300913e-09	6.31885408101261e-06	158257	0.00189386658070279	0.0241349067125168	0.824148552150537	0.00336297412049573	0.147674192403907	0.000679374612543861
2.01237045145342e-07	6.16984098538803e-06	2.57524502415703e-08	1.01533809884974e-06	2.56633621047181e-08	7.4378319417294e-06	134448	0.0022288702523624	0.0270558741743433	0.829521429594638	0.00346235979023513	0.136509954352862	0.00345038208792211
5.56542732655913e-06	0.000126030458969692	6.5298631933344e-07	1.90661325598468e-05	1.22744683168618e-08	0.000151327279643748	6608	0.0443863880509653	0.0367774226805712	0.83283370497633	0.00431506018525337	0.125992700091695	8.11120661506512e-05
8.61777804002174e-05	0.000340127649250849	9.91592820197424e-07	5.0385599676967e-06	6.24193447196441e-07	0.000432959775886157	2310	0.121830857785679	0.19904338739975	0.78558717967436	0.00229026545980603	0.0116374782331316	0.00144168923295213
3.0718769038184e-05	0.000214764745694375	9.46986883126069e-07	8.5250609934075e-06	2.33799300929415e-07	0.000255189361910022	3919	0.0737087588240513	0.120376369956265	0.841589728062801	0.00371091833937799	0.0334068039890055	0.00091617965255092
1.6955958349469e-06	3.21987578431353e-05	1.25568310335942e-07	3.06764640254777e-06	1.47610648520772e-07	3.72351790394867e-05	26856	0.0111086004057491	0.0455374696372152	0.86474024494389	0.00337230311697389	0.0823857030281668	0.00396427927375442
9.57635024638492e-06	6.03950237666445e-05	2.43168971805796e-07	1.9725053415186e-06	5.2361453940787e-08	7.22394097802946e-05	13843	0.0214394422892876	0.13256407098992	0.836039828541332	0.00336615391163021	0.0273051143069645	0.000724832250153158
1.01486959091503e-07	1.12147961767439e-05	5.49717350463984e-08	7.81988059848756e-06	3.86009395422783e-08	1.92297364089116e-05	52003	0.00575236780002997	0.00527760531571669	0.583200722998294	0.00285868375298805	0.406655631268227	0.00200735666477412
1.30013935084962e-05	0.000175627435781779	8.57610184290089e-07	1.49302019215611e-05	4.53650604147972e-07	0.000204870292000275	4881	0.0596163834302291	0.0634615852867469	0.857261607171155	0.00418611295916413	0.0728763637508806	0.00221433083205331
3.34199753715476e-05	0.000453347374217902	2.20400289196418e-06	3.86786297304084e-05	5.20780792873858e-07	0.000528170763004696	1893	0.146571137580551	0.0632749438485116	0.858334852991231	0.00417289832444698	0.0732312964662615	0.000986008369549277
1.92372730369672e-05	0.000203189240691548	7.39107778216535e-07	1.00586662496876e-05	9.95373101909307e-07	0.000234219660858329	4269	0.0678617406623493	0.0821334680721069	0.867515732654271	0.00315561800195585	0.042945439391494	0.00424974188017193
7.08012560452496e-07	2.04154691671719e-05	1.01745923848396e-07	3.77427510524156e-06	3.84289816586264e-08	2.5037931738373e-05	39939	0.00748333294352654	0.0282775976806183	0.815381613006129	0.00406367126931896	0.15074228752917	0.00153483051476374
5.67677610807057e-06	0.000108811951726359	4.21141594975386e-07	1.04004401380411e-05	5.67501628300477e-08	0.000125367059730276	7977	0.0369139121060955	0.0452812415022254	0.867946906950399	0.00335926834274856	0.0829599111634055	0.000452672041221546
4.64441157717309e-05	0.000342458654256386	2.10860119238919e-06	2.00404896769317e-05	7.76984976588893e-07	0.000411828845874027	2428	0.116243848572632	0.112775285745617	0.831555772956079	0.00512009106092141	0.0486621806066052	0.00188666963077803
1.42338970799914e-05	9.85236835038313e-05	3.9235407695278e-07	3.49408648253815e-06	1.85993980988325e-08	0.000116662620541412	8572	0.0343953831149554	0.122009063519525	0.844518004538204	0.00336315158301715	0.029950351417812	0.00015942894144256
2.3921937934207e-05	0.000158047875333967	5.6024475771651e-07	4.76393997820175e-06	6.3406648560799e-08	0.000187357404652653	5337	0.0546617579868657	0.127680771296745	0.843563539039069	0.00299024614882536	0.0254270173470526	0.000338426168308375
0.000110369469929097	0.00064353996000109	1.8712307534536e-06	1.40810749987811e-05	6.97564843631327e-07	0.000770559300526053	1298	0.206464419588167	0.143232934640785	0.835159551720097	0.00242840590227919	0.0182738369249039	0.000905270811935053
0.000119798030001193	0.000317807563247862	1.28429416025506e-06	4.38417046757685e-06	1.89874226621198e-07	0.000443463932103508	2255	0.124595039241766	0.270141541010896	0.716648052391514	0.00289605099148242	0.00988619400631109	0.000428161599795853
1.82827297464113e-05	0.000188868382384517	4.67917351130311e-07	6.22700703823523e-06	1.65358086123071e-07	0.000214011394606417	4673	0.0621922323272195	0.0854287678468457	0.882515544239409	0.00218641326080252	0.0290966144568478	0.000772660196094589
2.1728290769193e-06	1.67255619574971e-05	7.95935277404158e-08	7.87830632087751e-07	9.12715468378696e-09	1.97749423489284e-05	50569	0.00591497858699719	0.109877896915186	0.84579573797865	0.00402496888921292	0.0398398446977239	0.000461551519227643
1.8213026894364e-05	0.000149185376814796	6.10694648680761e-07	6.4393370031953e-06	5.2812755736574e-09	0.00017445371663661	5732	0.0509944960352091	0.104400337496404	0.855157343110963	0.00350061128220529	0.036911434891402	3.02732190261008e-05
1.32562214549578e-05	0.000127802021555563	5.65203642766421e-07	7.0145583583732e-06	1.32362735237114e-07	0.000148770367746898	6722	0.0436529708020982	0.0891052543306914	0.859055627078856	0.00379916814972185	0.0471502387512212	0.000889711689509987
1.81263846370877e-05	0.000126906663114101	7.54252725008735e-07	6.79543925137905e-06	3.6243368063441e-08	0.00015261898309564	6552	0.0447566833948783	0.118768873107539	0.831526069300134	0.00494206362609608	0.0445255178192389	0.000237476146992335
2.08045948958048e-06	1.93762111233165e-05	9.74328203268034e-08	1.16690904416543e-06	4.54541149241102e-08	2.27664665923133e-05	43924	0.00680674616646271	0.0913826254568161	0.85108556678086	0.00427966368569903	0.0512556061097076	0.0019965379669174
2.1812343779824e-05	0.000179666647312159	8.18510906042286e-07	8.68109021483889e-06	3.96159451554691e-07	0.000211374751664419	4731	0.0614499816673791	0.103192758870527	0.849991050952954	0.00387232107712544	0.04106966487947	0.00187420421992329
1.15854497279087e-05	0.00014780838723168	8.62712634143058e-07	1.41779058966585e-05	2.5809564257458e-07	0.000174692551132964	5724	0.0510625020463565	0.0663190825983795	0.846105837215564	0.00493846262217796	0.0811591897004652	0.00147742786341322
6.74818275631759e-05	0.000337506753822174	1.53536011171403e-06	9.88965502031374e-06	1.83239372501321e-07	0.000416596835889879	2400	0.117507590140929	0.161983533597969	0.81015198567516	0.00368548193227248	0.0237391505847344	0.000439848209864361
1.34490579281268e-05	8.25142856626969e-05	4.53530624486697e-07	3.57936795593028e-06	1.0025293834581e-07	0.000100096495109587	9990	0.0295840175522536	0.134360927556981	0.824347401698327	0.00453093411502738	0.0357591737054485	0.0010015629242168
1.21565214443366e-07	1.86206091386376e-05	7.37780532066228e-08	1.45711772454289e-05	7.26995114503147e-07	3.41141247662196e-05	29313	0.0101822186133187	0.0035634862473078	0.545832826321725	0.00216268345479228	0.427130326376056	0.0213106776001192
1.05075902616853e-06	6.25407486417662e-05	4.38308049222113e-07	3.36663403106112e-05	4.15985256022007e-07	9.81121412837902e-05	10192	0.0290060936735451	0.010709775695642	0.637441480977024	0.00446741905218747	0.343141428472457	0.00423989580268935
1.89920447799457e-06	7.95432786024392e-05	3.92452872025581e-07	2.12037240838751e-05	6.95869593748224e-08	0.000103108246995709	9699	0.0304605062306214	0.0184195205847463	0.771454087525601	0.0038062219411209	0.205645277673642	0.000674892274889691
6.78034363091879e-06	6.60864227314265e-05	1.95417260237322e-07	2.4504549015795e-06	2.3725930368657e-07	7.57498978278487e-05	13201	0.0224695435348331	0.0895096076080259	0.87242919959597	0.00257976929132541	0.0323492832577605	0.00313214024691851
4.11583673493963e-06	8.89312608005389e-05	3.76024089333763e-07	1.04661908561622e-05	9.5020744327517e-08	0.000103984333225302	9617	0.0307153191882549	0.0395813158317021	0.855237111612307	0.00361616098955056	0.100651612906775	0.000913798659665743
0.000449155885789993	0.00121232540446618	6.86932888169424e-06	2.39166876936291e-05	3.17523832932108e-07	0.00169258483066443	591	0.398425961415396	0.265366838726585	0.716256805864365	0.00405848425274947	0.014130274158395	0.000187596997904951
4.98875006710384e-05	0.000245971939823131	1.25674866668009e-06	7.97645655140068e-06	2.18508497104092e-08	0.00030511449656196	3277	0.0874827741301724	0.163504196729989	0.806162744132941	0.00411894118713196	0.0261425027040001	7.16152459375915e-05
9.90174273360403e-06	6.49171249453641e-05	2.3414544098891e-07	1.97452033782199e-06	9.9964213135076e-08	7.71274976709141e-05	12966	0.0228734846764352	0.128381485625951	0.841685869575998	0.00303582312482062	0.025600731223601	0.00129609044962927
2.44410815355582e-06	5.47473869630238e-05	2.41329698576895e-07	6.95869843361674e-06	1.28928235670167e-07	6.45204514844435e-05	15499	0.019170620780057	0.0378811384192672	0.848527648263962	0.00374035973128741	0.10785259981162	0.00199825377386351
1.9422160061589e-05	0.000186263240766608	7.28373829007647e-07	8.99711081160023e-06	3.57987126431006e-07	0.000215768872595235	4635	0.0626866611742952	0.090013725464578	0.863253529233672	0.00337571318905677	0.0416979089865204	0.00165912312617288
7.15234226933444e-05	0.000188377412770943	7.13390536394654e-07	2.41694403688851e-06	1.01219831053108e-07	0.000263132389868624	3800	0.0759139690455058	0.271815350170515	0.715903552827517	0.00271114679857859	0.0091852775634928	0.000384672639896764
7.22127937085713e-06	8.20318549271493e-05	2.72832216918583e-07	3.98852132199241e-06	5.17955714294099e-08	9.35662834083469e-05	10688	0.0276808631346562	0.0771782217675746	0.876724520190052	0.00291592448668581	0.0426277626587507	0.000553570896936891
1.96389533439812e-05	0.000153376519341505	7.00636344719447e-07	7.04360710951181e-06	7.51130520006282e-08	0.000180834829191718	5530	0.0528097936960288	0.108601608615784	0.848158067928926	0.0038744546493123	0.0389505005257825	0.000415368280194489
0.000141121807813263	0.000684719239199157	4.05135066679902e-06	2.53573157746865e-05	1.38182328979717e-06	0.000856631536743702	1167	0.226708807215103	0.164740383420516	0.799315936700121	0.00472939705465356	0.0296011933801512	0.00161308944455847
5.47367870967734e-09	2.86914958619335e-06	1.49511166319049e-08	1.00911820120558e-05	1.14673639811586e-08	1.29922237575718e-05	76969	0.00389010630333564	0.000421304221033547	0.22083591229109	0.00115077425626936	0.776709376343263	0.000882632888344112
1.77245097522505e-05	0.000178905627890076	9.21469181558667e-07	1.19799810108594e-05	1.84416977756346e-07	0.000209716004812501	4768	0.0609827219713175	0.0845167242628777	0.853085238058148	0.0043938905968694	0.0571247817808194	0.000879365301285549
8.85807492541658e-07	3.13078396756298e-05	1.28583270738789e-07	5.84953656900965e-06	1.6438834992673e-07	3.83361553578466e-05	26085	0.011435182612712	0.023106320502751	0.816666131055359	0.00335409927100241	0.152585373113383	0.00428807605750386
1.0376805860866e-06	1.68251365860353e-05	6.53999952143809e-08	1.36375025791761e-06	5.85189936027825e-09	1.92978193246142e-05	51819	0.0057726753671683	0.0537719090759155	0.871867245879695	0.00338898370402731	0.0706686198568641	0.000303241483498304
4.01421096643385e-05	0.000377090057529184	9.7251217648076e-07	1.17877196371195e-05	1.47425189370097e-07	0.000430139824196493	2325	0.121087304064816	0.0933233971983982	0.876668553611825	0.00226092103491563	0.0274043903261901	0.000342737828671153
3.21681065750979e-06	5.5963100750257e-05	2.35435774759305e-07	5.27125731791255e-06	2.29943445096801e-07	6.49165479455354e-05	15404	0.019287172311922	0.0495530147445406	0.862077583010262	0.00362674513988073	0.0812005179686249	0.00354213913669165
3.3903534293836e-05	0.000212731146954657	8.82570963573772e-07	7.12948094152399e-06	1.92910080489852e-07	0.000254839643234081	3924	0.0736115465301072	0.133038697839858	0.834764733834032	0.00346324046123033	0.0279763417145238	0.000756986150355955
0.000132202393637451	0.000486700322602008	2.86126743834829e-06	1.35674744206133e-05	1.77795644858299e-07	0.00063550925374328	1574	0.173630593940684	0.208025914428078	0.7658430144569	0.00450232222661564	0.0213489801142912	0.000279768774114691
0.000184652806088184	0.000633070666013244	2.38458834391811e-06	1.05340527161142e-05	1.15892094983241e-07	0.000830758005256444	1204	0.220678011463688	0.22227026994604	0.762039802213912	0.00287037660646077	0.012680049604653	0.000139501628934007
3.18867173637206e-05	0.000218323814818443	8.03724181535476e-07	7.08581685740061e-06	1.27296316655213e-08	0.000258112802852765	3874	0.0745209983758025	0.123537914474973	0.845846515188094	0.00311384856796097	0.0274524036742283	4.93180947431835e-05
2.2626728246378e-05	0.000158134131688901	8.77699245058867e-07	7.89533660460828e-06	6.35960873902183e-09	0.000189540255393686	5276	0.055280731625145	0.119376900697855	0.83430367528232	0.0046306745932986	0.0416551966135596	3.35528129674225e-05
1.66720574268591e-05	9.83091665069009e-05	4.60556027731175e-07	3.4936711490917e-06	5.37741492805403e-10	0.000118935988852076	8408	0.0350537886103939	0.140176725209681	0.826572070033159	0.00387230166559579	0.0293743818234604	4.52126810392276e-06
7.23404437187554e-06	7.96740251779419e-05	4.152873961555e-07	5.88582198785765e-06	1.19895800657835e-07	9.33290747344884e-05	10715	0.0276116614457195	0.0775111549370403	0.853689221762953	0.00444971084666756	0.0630652559730417	0.00128465648029756
1.11758678068528e-06	4.91191611544565e-05	1.50643655726062e-07	8.53105758304894e-06	8.9441684002205e-07	5.98128660139389e-05	16719	0.017784354495518	0.0186847221202348	0.821213969967761	0.00251858280275278	0.142629139039431	0.0149535860698201
1.28122372657836e-05	0.000120727042763684	4.96626616194421e-07	6.02346202007012e-06	8.47527762311524e-08	0.000140144121441963	7136	0.0411745016618197	0.0914218672460648	0.86144921043784	0.00354368496576636	0.0429804829349518	0.000604754415376961
4.17248780214501e-05	0.000315047179334126	1.19352082128116e-06	1.16141444557859e-05	5.68002789680341e-08	0.000369636522911611	2705	0.104982006642355	0.112880831398329	0.852316153318705	0.0032289039294057	0.0314204461298948	0.000153665223665185
3.92845069532609e-07	1.25835219209016e-05	5.47769257376726e-08	2.25682055425448e-06	1.48890772414048e-07	1.54368552428404e-05	64780	0.00462038534437248	0.025448516770591	0.815160971774858	0.00354845108514431	0.146196911142326	0.00964514922708134
5.75562448978534e-07	2.66021769880626e-05	1.65340933485498e-07	9.83739322196054e-06	5.39424808020584e-08	3.72344160732892e-05	26857	0.0111083740500563	0.0154578078476011	0.714451300530698	0.00444054052466015	0.264201624717235	0.00144872637980631
3.99127093706878e-05	0.000196834674007526	1.07355539008777e-06	6.81362877034661e-06	2.29852815491247e-07	0.00024486442035414	4084	0.0708344199749549	0.162999219376026	0.803851673194703	0.00438428493831451	0.0278261282733207	0.000938694217636104
3.70262280117016e-06	0.00011316539634939	4.72059919967355e-07	1.86143613683328e-05	1.22915637825848e-07	0.000136077356076686	7349	0.0400038304996743	0.0272096909281773	0.831625478419906	0.00346905564288981	0.136792497333963	0.000903277675064311
6.88643481235842e-05	0.000302684586931759	1.30200073662505e-06	7.36761563469479e-06	7.04252856815256e-08	0.000380288976712345	2630	0.107838752028594	0.181084260498231	0.795933107366174	0.00342371411309642	0.0193737291529955	0.000185188869502247
8.56458912776945e-07	2.6194414045553e-05	1.11511804349802e-07	4.38847317181994e-06	1.15893389115087e-08	3.15624472734112e-05	31683	0.00942419489691559	0.0271353772208419	0.82992341559077	0.00353305316865407	0.139040966430917	0.00036718758881767
1.60854721621082e-05	0.000167680914233454	7.95591660054218e-07	1.06816885092482e-05	4.2423718513568e-08	0.000195286090283378	5121	0.056908102039353	0.082368755187667	0.85864238456581	0.00407398017390661	0.0546976412592831	0.000217238813332825
8.03219665250464e-05	0.000392066108519929	6.750273082616e-07	4.24446980078659e-06	2.08613390047184e-07	0.000477516185544071	2094	0.133496447329862	0.16820784081597	0.821053024774894	0.00141362183879168	0.00888864069801225	0.000436871872331395
8.88677011783503e-08	9.67069770315125e-06	4.26523735308345e-08	5.97387732804593e-06	5.64032237932142e-08	1.58324983296996e-05	63161	0.00473852469914382	0.00561299292933742	0.610813120062698	0.00269397619015216	0.377317414071016	0.0035624967467964
1.09286749493088e-06	2.31026243415003e-05	9.51592304850339e-08	2.58761622207647e-06	9.22997312822154e-09	2.68874972621209e-05	37192	0.00803391185689439	0.0406459360749249	0.859232977925664	0.00353916281449871	0.0962386419550439	0.000343281229868305
1.49511889146394e-06	2.39368445556546e-05	1.01767022460832e-07	2.09559846361211e-06	3.4145690084137e-08	2.76634746232757e-05	36149	0.00826481424578251	0.0540466774989272	0.865286985153865	0.00367875054911599	0.0757532628185796	0.00123432397951222
6.21233720314667e-06	8.02394253149989e-05	3.97520851795647e-07	6.60822188355678e-06	3.70191149287754e-07	9.38276964027857e-05	10658	0.0277571203466014	0.0662100578114825	0.855178464262249	0.00423671119547858	0.0704293309641628	0.00394543576662682
2.57918389905864e-05	0.000151454804599983	7.65450914577521e-07	5.78423620324491e-06	3.7633516499449e-07	0.000184172665873387	5430	0.0537579618010092	0.140041622725478	0.822352241478136	0.00415615917241349	0.0314065943272027	0.00204338229676932
1.12014776285148e-07	6.78117837934069e-06	2.32308222933517e-08	1.80890710830293e-06	2.86483377220266e-08	8.75397942394414e-06	114234	0.00262275986168814	0.0127958692681823	0.774639515463402	0.0026537442194358	0.206638263662713	0.00327260738626674
1.61977203384318e-05	0.000145063807332188	4.22555349621735e-07	4.8718730929169e-06	1.01245644740314e-07	0.000166657201757899	6000	0.0487718379546762	0.0971918415020677	0.870432275365578	0.00253547608602943	0.0292328986778154	0.000607508368509583
5.26430141645427e-05	0.00021443294428659	1.16174201498683e-06	6.08949703636461e-06	4.660611950163e-08	0.000274373803621985	3645	0.0790259649939991	0.191866036296493	0.781535778765605	0.00423415792488484	0.0221941634222279	0.000169863590788868
4.68850704315254e-05	0.00028599981039473	1.37754013897073e-06	1.08226763066607e-05	3.6525359909549e-07	0.000345450350870983	2895	0.0984619319504421	0.135721588683625	0.827904240576512	0.00398766461084073	0.0313291802407307	0.00105732588829213
7.43212165513222e-05	0.000307167179417009	1.51136156425145e-06	8.04124101843886e-06	2.33236817974964e-07	0.000391274235368997	2556	0.1107752301351	0.18994661501602	0.78504320410295	0.00386266568977161	0.0205514196733538	0.000596095517904486
4.13935321368913e-05	0.000331592663413898	1.2798753475512e-06	1.32171405700745e-05	5.40704932567638e-07	0.000388023916400982	2577	0.109907389696036	0.106677785536589	0.854567590806004	0.00329844448616043	0.0340626956520276	0.00139348351921915
1.15274773468384e-05	0.000117173355925109	6.24384909409485e-07	8.16967945612894e-06	1.37080812560687e-07	0.000137631978450047	7266	0.0404515168190756	0.0837558064387073	0.851352696115148	0.00453662670871293	0.0593588753728052	0.000995995364626977
1.41826866431943e-06	3.69800076960724e-05	2.24043631985793e-07	7.51798553881902e-06	8.29582996400052e-08	4.62232638308366e-05	21634	0.013771591562891	0.030683005629154	0.800030214902353	0.00484698858145816	0.162645060425257	0.00179473046177803
4.3821176884846e-06	6.59650535400817e-05	4.06201243761013e-07	7.86942638776843e-06	3.06442254764942e-07	7.89292411148607e-05	12670	0.0234015425412332	0.0555195720443781	0.835749243351865	0.00514639743171855	0.0997022938091671	0.00388249336287164
5.07508547740505e-05	0.000305211337045439	1.97700428060926e-06	1.53144806660381e-05	2.61797784455696e-07	0.000373515474550592	2677	0.106023307027609	0.135873499846594	0.81713170629052	0.00529296485771562	0.0410009268945664	0.000700902110603816
3.19954029151662e-05	0.000207689738265292	6.75348438529095e-07	5.64396277546948e-06	1.22863332520911e-07	0.000246127315726978	4063	0.0711864713807736	0.129995335221784	0.843830509636227	0.00274389876854726	0.0229310702828701	0.000499186090572732
1.73856459372966e-06	3.5266774123244e-05	1.67340032562539e-07	4.36745103916314e-06	6.43862995511353e-08	4.16045160882505e-05	24036	0.0124040422019186	0.0417878816338557	0.847666970778773	0.00402216029162752	0.104975407715331	0.00154757958041287
1.07494947842693e-06	5.59226982989788e-05	2.81919726231746e-07	1.89117747752607e-05	1.02566149863901e-07	7.62939084287621e-05	13107	0.0226290787236354	0.0140895846151419	0.732990345503082	0.00369518002207192	0.24788053417029	0.00134435568941484
8.16564782059252e-07	4.80015290890312e-05	2.22585109977257e-07	1.68705470346802e-05	2.16524914116339e-07	6.61277509298643e-05	15122	0.0196434836106052	0.0123482920646327	0.725890846339869	0.00336598639523266	0.255120532566929	0.00327434263333691
9.24894787029969e-08	1.08441940859744e-05	6.5658286117687e-08	9.91032325518293e-06	1.75189843069808e-07	2.10878549490478e-05	47421	0.00630645350950798	0.00438591212460768	0.514238840895672	0.0031135592632029	0.469954069730094	0.00830761798642392
2.02384308841842e-06	4.95817694661906e-05	2.51833825352509e-07	7.94197971831023e-06	1.92520685753844e-08	5.98186781668472e-05	16717	0.017786067232717	0.0338329623863217	0.828867687913404	0.00420995302922091	0.132767556249878	0.000321840421175577
5.31553280524222e-06	7.88374823295332e-05	3.59923352558099e-07	6.87141211436002e-06	5.74326569782728e-08	9.14417832586718e-05	10936	0.0270609005944791	0.0581302399823675	0.862160377018421	0.00393609288589596	0.0751452111877792	0.00062807892553677
3.10071548086175e-06	7.46398012007037e-05	3.29871175583993e-07	1.02276404812381e-05	6.97053532877692e-07	8.89950818712653e-05	11237	0.0263464265187892	0.0348414251177055	0.838695797916934	0.00370662253068281	0.114923659444831	0.00783249498984681
0.000148872458746895	0.000527577606503247	1.59348346582291e-06	7.27402967906995e-06	3.31287203314153e-07	0.000685648865598349	1458	0.185975820670243	0.217126383804307	0.769457419057848	0.00232405177894127	0.0106089720905789	0.000483173268324519
9.69340280034288e-05	0.00046963681851912	3.48097923440531e-06	2.17326723061775e-05	4.46951553209486e-07	0.000592231449616341	1689	0.162824929744574	0.16367592107144	0.792995405467507	0.00587773451859126	0.036696248266208	0.000754690676253396
2.74022859584433e-05	0.000185183881915747	7.87631159639887e-07	6.85212434654866e-06	8.99843003864968e-08	0.000220315907680765	4539	0.0639646669562803	0.124377246504364	0.840537952366453	0.00357500812324979	0.0311013599457253	0.000408433060207721
0.00013172630257312	0.000523458707826995	3.04688306530294e-06	1.55994892349292e-05	9.48555768099391e-08	0.000673926238277158	1484	0.183106076045816	0.195461009071065	0.776729971465688	0.00452109280251808	0.0231471759799829	0.00014075068074576
1.0310251055418e-05	0.000140677667429248	6.26329501940333e-07	1.10086654694018e-05	1.15511890323739e-07	0.000162738425346332	6145	0.0476527007718599	0.0633547426397682	0.864440387264807	0.00384868847420275	0.0676463806625494	0.000709800958672866
2.24161831972416e-05	0.000100582326455115	3.84759417282189e-07	2.22069413043658e-06	1.13501903392061e-07	0.000125717465103467	7954	0.0370151606572765	0.17830603869393	0.800066453553881	0.0030605088717429	0.0176641656639268	0.000902833216519658
2.42511042975865e-06	3.34657625608794e-05	1.03353251513958e-07	1.83458411763481e-06	6.36112664450372e-08	3.78924216262318e-05	26391	0.0113035709699365	0.0639998798092074	0.883178248436674	0.00272754411247261	0.0484155944355053	0.00167873320614064
2.15999389441701e-05	0.000176082347952538	8.85282242394027e-07	9.2920161789562e-06	4.41086287503405e-07	0.000208300671605561	4801	0.0605838472274396	0.103695964000883	0.845327797530905	0.00425002106604053	0.0446086712411162	0.00211754616105438
1.92443797987696e-05	8.47411707335166e-05	2.37148744115056e-07	1.34312772679392e-06	7.92265323968192e-09	0.000105573749656435	9472	0.0311774365246245	0.182283757670784	0.802672738339663	0.00224628513135889	0.0127221750782255	7.50437799686414e-05
1.37880579070479e-06	2.35874085687796e-05	9.30426936230451e-08	2.04728470187445e-06	8.99108245315334e-08	2.71964525795135e-05	36770	0.00812585204155047	0.0506980013909395	0.867297251353566	0.00342113344933568	0.0752776376216298	0.00330597618452862
1.39340374249374e-05	0.000108129471086232	5.36467446276461e-07	5.35694222201599e-06	4.4874823452738e-07	0.00012840566641399	7788	0.0377915553314857	0.108515751789434	0.842092674770401	0.0041779110008031	0.041718892721952	0.00349476971740937
5.79964719869313e-05	0.000246591661290611	1.19196387840667e-06	6.52284374214285e-06	3.32193540121476e-08	0.000312336160252104	3202	0.0894582110884808	0.185686063183075	0.789507244667326	0.00381628524037872	0.0208840492144038	0.00010635769481617
2.58664894828675e-06	5.42839054857675e-05	1.30510372999083e-07	3.52547049262818e-06	3.17856674409354e-07	6.08443919740908e-05	16435	0.0180882800834564	0.0425125285069528	0.892175987375846	0.00214498606633555	0.0579424064937557	0.00522409155711023
1.26240247428593e-05	0.000145489835948751	5.19095287581333e-07	7.7046575726776e-06	3.76833289258087e-08	0.000166375296880795	6011	0.0486913743963476	0.0758767976949381	0.874467776625468	0.00312002621370681	0.0463089035278949	0.000226495937992575
3.70284040533598e-07	1.8690991700967e-05	7.53809536810318e-08	4.89679075316104e-06	2.27416642821693e-08	2.40561891126248e-05	41569	0.00719096393852181	0.0153924646501582	0.776972263289942	0.00313353679288593	0.203556379201857	0.000945356065156404
3.40544849657574e-06	6.75307057583089e-05	2.71804583864045e-07	6.93916855389633e-06	2.78202436240893e-07	7.8425329828886e-05	12751	0.0232538840677848	0.0434228138282108	0.861082840271789	0.00346577546383405	0.088481216069307	0.00354735436685947
2.0767927943533e-05	0.000123158071576152	4.28736555010462e-07	3.27130061694282e-06	1.92920320626209e-08	0.0001476453287237	6773	0.0433300901454533	0.140660921161939	0.834148107771335	0.00290382742696037	0.0221564789432969	0.000130664696468139
4.41859122676802e-11	1.32972428560782e-07	8.2860843278328e-10	3.20733236267912e-06	1.63397752412861e-07	3.50457533799781e-06	285341	0.0010508219432569	1.26080646030352e-05	0.0379425224845502	0.00023643618780262	0.915184310037258	0.0466241232257862
1.14191400708842e-05	0.000113364929792769	4.24526274609746e-07	5.42476884854043e-06	1.2709532356322e-08	0.00013064607451916	7654	0.0384381436432825	0.0874051525306987	0.867725495848279	0.0032494376595103	0.0415226318012706	9.72821602417e-05
3.26580295366858e-05	0.000256429071448787	8.29001814598821e-07	8.38593856004882e-06	2.8985177211029e-07	0.000298591893132231	3349	0.0856948893764442	0.109373463539492	0.858794486209403	0.00277637080465443	0.028084950572771	0.000970728873680202
4.8086484484479e-06	3.71112479330711e-05	1.69700526152021e-07	1.68435555380898e-06	1.50190980503878e-08	4.37889715595304e-05	22837	0.0130510656134994	0.109814144456684	0.847502158908185	0.00387541703100553	0.0384652914608676	0.000342988143258162
2.12829124515896e-06	9.58873724779083e-05	2.75025063708193e-07	1.60005331272041e-05	3.38575649271906e-07	0.000114629797563251	8724	0.0338062643918393	0.0185666492517759	0.836496046544954	0.00239924582922199	0.139584414064547	0.00295364430950062
4.20777044141114e-05	0.000321781986546767	1.16049731676207e-06	1.14384404077088e-05	6.28878218869242e-07	0.000377087506904218	2652	0.106981147300541	0.111586047386076	0.85333504996892	0.00307752788282333	0.030333649877757	0.00166772488442313
6.1979763576099e-07	2.27975534086586e-05	9.05096906887205e-08	4.28390871641341e-06	1.62210480268012e-07	2.79539799317897e-05	35773	0.00835124418383992	0.0221720712854969	0.815538734172619	0.00323781053394087	0.153248615290794	0.00580276871714944
8.05253552525966e-06	9.53360027678271e-05	5.65924223341314e-07	8.62409746315868e-06	8.69660415914573e-09	0.000112587256583746	8882	0.0332139685624993	0.0715226196072193	0.846774365595392	0.00502653888648901	0.0765992326737601	7.724323713916e-05
5.34280441739491e-05	0.000305168381107321	1.48960404072401e-06	1.09582194446564e-05	3.56389539753085e-07	0.000371400638306404	2693	0.105455731305539	0.143855552907993	0.821668973157657	0.00401077404582998	0.0295051174242085	0.000959582464311936
4.37613929057101e-06	3.37856691827695e-05	1.25716824484273e-07	1.24822205383452e-06	1.10180715784512e-09	3.95368491588172e-05	25293	0.0117912214421375	0.110685079455683	0.854536208665857	0.00317973807116687	0.0315711059528414	2.7867854451912e-05
2.06945248995739e-06	7.36869767584207e-05	3.31294006108431e-07	1.52065710704942e-05	3.10672464630343e-08	9.13253615714438e-05	10950	0.0270269155318483	0.0226602167716408	0.806862140926487	0.00362762326267124	0.166509837013874	0.000340182025326342
2.18907790345384e-07	8.53064322274597e-06	2.22382317437341e-08	1.11457453959165e-06	1.89886544554625e-08	9.9053524388822e-06	100956	0.00296720955535179	0.0220999496682308	0.861215517103664	0.00224507223553609	0.1125224515199	0.00191700947266903
2.90836615266377e-06	4.2402948531307e-05	1.4417231967981e-07	2.70421108515439e-06	1.11405713889235e-07	4.82711038026942e-05	20716	0.014377325482991	0.0602506659999235	0.878433372989087	0.00298672100536808	0.0560213227401578	0.00230791726546383
7.08591091805551e-05	0.000329971927724342	1.18691302485292e-06	7.11722373914608e-06	9.83494255990338e-08	0.000409233523094495	2444	0.115555208070986	0.173150793328809	0.806316953775434	0.00290033185912497	0.0173915951101168	0.000240325926515859
5.24013468192743e-05	0.000279859948529599	1.20656916787981e-06	8.29740059922297e-06	4.30455812720151e-07	0.000342195720928696	2922	0.097580947188599	0.153132677045349	0.817835909140178	0.00352596217335875	0.0242475288022433	0.00125792283887105
8.40027667929366e-05	0.000525116665237639	2.47899860208508e-06	1.99898775615554e-05	6.46579760069059e-09	0.000631594773991816	1583	0.172658966070804	0.133001047906114	0.831413885708374	0.00392498276452996	0.0316498463646478	1.02372563341925e-05
1.54124458677367e-05	0.000139459463863323	7.07530436143113e-07	8.24160036727929e-06	7.20419808642142e-07	0.000164541460343124	6077	0.0481677803938096	0.0936690718290488	0.847564276945781	0.00430001310713831	0.050088289906342	0.00437834821168978
2.90933000087972e-05	0.000183179012727185	6.34994632554562e-07	5.14631381106381e-06	1.66399622728519e-07	0.000218220020802329	4583	0.0633758054774617	0.133320947829763	0.839423495853823	0.00290988255898739	0.0235831423356224	0.000762531421804095
5.73369492509083e-06	0.000147556869318115	5.72316647389066e-07	1.90090509070083e-05	5.21423623697671e-08	0.000172924074159972	5783	0.0505588286711302	0.0331572972296881	0.853304376703555	0.00330964124092759	0.10992715155105	0.000301533274780063
3.38695142208992e-09	1.09627366935833e-06	5.86679373496885e-09	2.4423517659174e-06	2.33301768699332e-08	3.57120935730272e-06	280017	0.00107079101395036	0.000948404611217762	0.306975469560914	0.00164280308097085	0.683900472237244	0.00653285050965316
4.36609028360891e-06	3.84227398908754e-05	1.66242242450559e-07	1.88160045721686e-06	7.44107459850584e-08	4.49110836201367e-05	22266	0.0133832646194665	0.0972163201524555	0.855529120959526	0.00370158609078899	0.0418961268699651	0.00165684592726449
1.72417779389862e-05	0.000135687056058789	6.49975072154256e-07	6.58353636259047e-06	1.86796934023353e-07	0.000160349142366544	6236	0.0469697175355028	0.107526474320474	0.846197578959425	0.00405349889972265	0.0410575090419947	0.00116493877838369
2.31012710079174e-10	4.38111356931768e-07	1.36992787145334e-09	3.3431087785194e-06	6.52482784645574e-08	3.84806935449726e-06	259871	0.00115375693758601	6.00334060531389e-05	0.113852250718856	0.000356003945160786	0.868775604216253	0.0169561077136776
1.31388410641798e-05	0.000123793546087379	4.10423540562535e-07	4.97763559195185e-06	1.80339774914831e-07	0.000142500786058988	7018	0.0418522468692464	0.0922018848284878	0.868721847163249	0.00288014930944058	0.0349305833996687	0.00126553529915392
4.39956326167492e-05	0.000256635364234165	8.71406783852842e-07	6.54517599934282e-06	7.37096598756982e-08	0.000308121289293985	3245	0.0883057802802137	0.142786734138231	0.832903707569857	0.00282812909763406	0.021242206321868	0.000239222872410384
2.53408311129596e-05	0.00020840443836713	8.71694136864354e-07	9.23287183917725e-06	6.22648480003821e-07	0.000244472483936135	4090	0.0707251346627298	0.103655146399132	0.852465827694428	0.00356561246824027	0.0377665072589077	0.00254690617929206
3.00834413862591e-05	0.000167848055667769	7.83229743699791e-07	5.62376010244981e-06	1.42050140625709e-07	0.000204480537040804	4890	0.0595063987356287	0.147121294875395	0.82085101152818	0.00383033884317068	0.0275026669229043	0.000694687830350148
8.35246368664622e-08	1.08780523601994e-05	4.93213941979484e-08	8.27044354874984e-06	8.82916879397095e-08	1.93696336279533e-05	51627	0.00579409547335241	0.00431214335132924	0.561603413319119	0.00254632561179526	0.426979864854765	0.00455825286299123
4.08464936003801e-07	6.61915720186403e-06	3.4762755750993e-08	7.24357166370425e-07	1.08626750617947e-08	7.79760473505104e-06	128245	0.00233655653313258	0.0523833856527388	0.848870573306984	0.00445813258457829	0.0928948300129095	0.00139307844278972
3.92162656558761e-07	2.61233777371029e-05	1.23846007480716e-07	1.06253197643449e-05	4.37790566259483e-07	3.77024967317468e-05	26523	0.0112472338160782	0.0104015036284997	0.692881904425871	0.0032848224445686	0.281820056638267	0.0116117128627943
1.18331099679728e-06	2.75278100463013e-05	1.41423066505092e-07	4.23266508366589e-06	1.20158563760354e-07	3.32053677570299e-05	30116	0.00991232158573119	0.0356361358638095	0.829016870035219	0.00425904231929946	0.127469302994537	0.00361864878713519
2.10805451314582e-06	3.44911478572062e-05	9.45094666643948e-08	1.98925198266686e-06	4.18608734989451e-08	3.87248246931822e-05	25823	0.0115504477829272	0.054436773564451	0.890672795305865	0.00244053956120385	0.0513689086633124	0.00108098290516768
4.65650867338203e-06	6.99230148502536e-05	3.84533441583584e-07	7.43175914372671e-06	1.0491971281308e-07	8.2500735821759e-05	12121	0.0244474414140016	0.0564420259649843	0.847544135864688	0.00466096984170372	0.0900811255766598	0.00127174275196474
3.23685703414575e-08	9.2660489699161e-06	4.31548457460333e-08	1.59256083439555e-05	2.30117706789145e-07	2.54972984367483e-05	39220	0.00762010570622185	0.0012694901940986	0.363412970707567	0.00169252620441685	0.624599832937695	0.00902517995622177
2.60434881324254e-06	4.09405185402357e-05	1.69821948022049e-07	3.43455563953922e-06	1.33709751086412e-08	4.71626159161482e-05	21203	0.0140494900939071	0.0552206183362028	0.868071410903608	0.00360077456950183	0.072823688271355	0.000283507919331996
1.05110954678877e-05	0.000133776163837542	7.06379777233515e-07	1.15784200646652e-05	3.01813374360435e-08	0.000156602240484764	6386	0.0458976719401516	0.0671197004292559	0.854241698097268	0.0045106620125415	0.0739352133713033	0.000192726089630753
0.000124263670485283	0.000485823714590207	1.99371100867056e-06	1.00407096558509e-05	6.24067481024952e-08	0.000622184212488114	1607	0.170318473488406	0.199721670834998	0.780835811708237	0.00320437415262871	0.0161378406174887	0.000100302686647947
2.02930658788223e-05	0.000195656488426217	8.33252333637063e-07	1.03486938461281e-05	2.1730541558192e-07	0.000227348805900387	4399	0.0659379386015349	0.089259610572636	0.860600466544542	0.00366508339613692	0.0455190156163055	0.000955823870379738
1.27582349975932e-05	7.68309656717092e-05	3.07620049169929e-07	2.38289383506311e-06	3.79602534653037e-08	9.23176748070007e-05	10832	0.0273165472341899	0.138199267087971	0.832245459304862	0.00333219017715772	0.0258118918186012	0.000411191611407712
3.64581579185661e-05	0.000214123392044239	1.28503614720363e-06	9.7156556175021e-06	6.4146770182759e-08	0.000261646388497693	3822	0.0755018111037014	0.139341338238603	0.818369377363397	0.00491134677830633	0.0371327717278534	0.000245165891840026
2.93774600726527e-06	6.25501923175884e-05	3.08583154227074e-07	8.45874653648957e-06	2.19857698014697e-08	7.42772537853718e-05	13463	0.0220375493894787	0.0395510853935722	0.842117729585569	0.00415447715822588	0.11388071186546	0.000295995997172954
8.73774229440578e-06	9.42510874432063e-05	3.83044225800367e-07	5.31765162116228e-06	6.74198678185919e-08	0.000108756945452393	9195	0.0321022795453184	0.0803419244450056	0.866621318308937	0.00352202081629848	0.0488948232137506	0.000619913216007928
1.45060148811195e-05	7.75585472345737e-05	3.06705316218359e-07	2.1092421101898e-06	2.95508142485186e-08	9.45100603563499e-05	10581	0.0279561457652986	0.153486462990549	0.82063800342672	0.0032452134202637	0.0223176464202532	0.000312673742214293
2.24755988042818e-06	3.68860203249727e-05	1.57434662621856e-07	3.3239657576374e-06	1.6621958448363e-07	4.27812002101437e-05	23375	0.0127526219253662	0.0525361576904816	0.862201624633867	0.00367999639674735	0.0776968795010398	0.00388534177786387
1.01694315989284e-08	3.48306953668404e-06	2.11075673048579e-08	9.30599495062395e-06	1.08883549056863e-07	1.29292250352686e-05	77344	0.0038712797862348	0.000786546105523568	0.269395074119512	0.00163254698153061	0.719764326573236	0.00842150622019866
1.67698907536219e-06	3.95190626942752e-05	1.62984633903437e-07	4.94276698314362e-06	3.83406759913948e-08	4.63401440626758e-05	21580	0.0138061737386255	0.0361886892948377	0.852804053453631	0.00351713697054972	0.10666274529614	0.000827374984841187
0.000124708081767089	0.000461313727753564	2.5473083011503e-06	1.21357132878124e-05	9.47433602137956e-07	0.000601652264711754	1662	0.165189060074962	0.207276011546031	0.766744770709996	0.00423385475390954	0.0201706434091568	0.00157471958090586
2.04372012179464e-05	0.000251676010563574	8.02540054709751e-07	1.2746176808398e-05	7.90521955045877e-07	0.000286452450599674	3491	0.0823580946505666	0.0713458766896988	0.878596116167631	0.00280165190777622	0.0444966582820798	0.00275969695281349
2.2578585953017e-05	0.000204574208165006	5.39224954760266e-07	6.29322579549703e-06	4.33883459403027e-07	0.000234419128327683	4266	0.0679175314438364	0.0963171653870134	0.872685644829467	0.0023002600453599	0.0268460421314255	0.0018508876067337
0.000158336259576307	0.00118609655082814	4.35430755604505e-06	4.23181439835286e-05	5.1988871390451e-08	0.00139115725081542	719	0.341399231738494	0.113816219901452	0.852597037562018	0.00312998947710103	0.0304193821070366	3.73709523923181e-05
6.87669963139218e-06	0.000144800747823971	6.58101718721563e-07	1.78711281484565e-05	2.23442813092787e-08	0.00017022902160385	5874	0.0497907482691267	0.0403967523669104	0.850623157318879	0.00386597838912022	0.104982851807992	0.000131260117098466
1.54856063332878e-07	6.82280503662811e-06	2.39380045369907e-08	1.3564289891918e-06	8.4541220624299e-08	8.44256931431408e-06	118447	0.00252957670111664	0.0183422910215644	0.808143206483397	0.00283539330810168	0.160665425262428	0.0100136839245089
0.000154563481305315	0.000950087885109654	4.72325733620961e-06	3.75488918963757e-05	1.12700093345183e-06	0.00114805051658101	871	0.291505518886682	0.134631254524948	0.827566271159477	0.0041141546194987	0.032706654763067	0.000981664933010211
2.85789363531356e-05	0.000215997660488401	8.35728129560753e-07	8.13429337788782e-06	2.19576090191971e-07	0.000253766194439177	3941	0.0733130934083915	0.112619162754499	0.851167985419632	0.00329329969032207	0.0320542828640537	0.00086526927149313
6.27672884317778e-06	5.70723377492974e-05	2.19233010437679e-07	2.5642885096509e-06	5.14936678318743e-08	6.61840817803956e-05	15109	0.0196600518616183	0.0948374393710635	0.862327257763706	0.00331247340055442	0.0387447924133694	0.000778037051306909
2.45534116399991e-06	2.40221943492053e-05	1.43651041938851e-07	1.80740411118833e-06	7.6162859998743e-08	2.85047535263311e-05	35082	0.0085150874575004	0.0861379545601683	0.842743450737608	0.00503954688842173	0.0634071124143821	0.00267193539941989
2.39390420136338e-05	0.000124875008374146	6.81776169960999e-07	4.57547407043247e-06	8.56029766842257e-08	0.000154156903604857	6487	0.0451973758078649	0.155290106727854	0.810051353225358	0.0044226119882932	0.0296806303411527	0.000555297717341597
1.51466827096069e-06	1.72485628876066e-05	6.35360302158903e-08	9.30432344052518e-07	2.98887354726698e-08	1.97870882683084e-05	50538	0.00591860087501306	0.0765483152661036	0.871707987234911	0.00321098432242057	0.0470221960622032	0.00151051711436192
1.08682575964012e-05	5.74187373319959e-05	2.8335116399699e-07	1.92528068052567e-06	2.45131391050201e-08	7.05201399120248e-05	14180	0.0209345531511544	0.154115655612135	0.814217575342687	0.00401801760958609	0.0273011466359468	0.000347604799644481
4.98630266695574e-06	7.55717060272935e-05	3.76305185245412e-07	7.3410828732643e-06	5.70823677064167e-08	8.83324791204654e-05	11321	0.0261528464550534	0.0564492553204078	0.855537020807838	0.00426009989748185	0.0831074022416233	0.00064622173264909
2.71252499232159e-05	0.000157587209687419	4.51650447093236e-07	3.3766850455712e-06	7.16314780048192e-08	0.000188612426581304	5302	0.0550176839542522	0.1438147550237	0.835508097444941	0.00239459538949596	0.0179027708130123	0.000379781328850787
1.13070260975103e-07	6.21275801575747e-06	2.67507766066913e-08	1.89044521958344e-06	1.93912685308336e-08	8.26241554145354e-06	121030	0.00247566537595656	0.013684891592273	0.751929987615282	0.00323764599740589	0.22880054992379	0.00234692487124924
3.773921683483e-05	0.00035007169500605	9.04861590163623e-07	1.08269549875614e-05	2.30084585402474e-07	0.000399772813004008	2501	0.113040380966505	0.0944016591604784	0.875676593351887	0.00226343953548075	0.0270827696015758	0.000575538350578552
1.47340849670304e-05	0.000198216795409132	1.10036843019552e-06	1.90834284856315e-05	4.52462236286733e-07	0.000233587139528276	4281	0.0676848032896529	0.0630774664940269	0.848577519333582	0.00471074063588297	0.0816972566390859	0.00193701689742196
6.26871077843555e-06	4.09805637359995e-05	1.88623434526398e-07	1.58582559560093e-06	3.48235680539008e-08	4.90585471126163e-05	20384	0.0146101459064759	0.127780196263159	0.835339938664034	0.00384486385406815	0.0323251642972749	0.000709836921463686
3.08777487174528e-05	0.000240516020932473	1.04904694500574e-06	1.05256594628909e-05	8.04919518816886e-07	0.000283773395576639	3524	0.0816200637375818	0.108811288157256	0.847563671159992	0.00369677694018508	0.0370917768436407	0.00283648689892602
0.000142200424622202	0.0004363160661075	1.82773904468797e-06	7.22001831833647e-06	1.36686625916315e-07	0.000587700934718643	1702	0.161685633295409	0.241960521451747	0.742411727346296	0.00310998151732221	0.0122851911436775	0.000232578540957659
1.79955986694705e-07	5.31406583978093e-06	2.6863877279297e-08	1.02009664169149e-06	3.2606954593583e-08	6.57358930004e-06	152124	0.00197013999326578	0.0273756053931769	0.808396387001024	0.00408663761198672	0.155181073098875	0.00496029689493753
7.81034960921608e-05	0.000447699285636624	1.48138116531034e-06	1.09456472220713e-05	3.62128596224777e-07	0.000538591938712391	1857	0.149236510259766	0.145014231514275	0.831240227447399	0.00275047036324359	0.0203227089663447	0.00067236170873726
5.35622625340084e-07	1.70395401833377e-05	8.27594546619833e-08	3.38684168135207e-06	8.66280407199428e-08	2.11313919854118e-05	47323	0.00631943244037214	0.0253472476261788	0.806361464266106	0.00391642229338781	0.160275370580897	0.00409949523343029
6.0983386433193e-06	2.98775686065097e-05	1.10240353404856e-07	6.94515465362227e-07	7.65143997201664e-09	3.67883145085681e-05	27183	0.0109760164642863	0.1657683621765	0.812148341276987	0.00299661332348295	0.0188786976147133	0.000207985608316864
5.20258033922374e-06	6.61772199153552e-05	2.24395252710025e-07	3.67292261182342e-06	7.39152451227078e-08	7.53510333642351e-05	13271	0.0223525570489527	0.0690445785139439	0.878252320647879	0.00297799834576035	0.0487441571513569	0.000980945341060062
7.77567605892501e-05	0.000280012149022249	7.33240174192419e-07	3.39833543795177e-06	1.66799991650391e-07	0.000362067285215294	2762	0.102946570664067	0.214757763996861	0.773370476859701	0.00202514892710181	0.00938592238713595	0.000460687829200607
2.60282196926475e-05	0.000297400766880647	1.46213560240342e-06	2.15528426192292e-05	4.36261997161648e-07	0.000346880226792089	2883	0.0988487091494791	0.0750351783765642	0.857358661319434	0.00421510218649559	0.0621333848243458	0.00125767329315987
8.65583453243483e-06	8.58944772009797e-05	4.92028596201018e-07	6.28288102181217e-06	1.70762190495066e-07	0.000101495983541923	9853	0.0299913988725645	0.0852825326714485	0.846284495243116	0.00484776420731749	0.0619027551885049	0.00168245268961341
1.72184808065694e-05	0.000179460412287721	4.34124784936381e-07	5.82834910711396e-06	2.94451681255568e-07	0.000203235818667596	4920	0.0591550666217313	0.0847216839996654	0.88301566851874	0.00213606434034355	0.028677765294151	0.00144881784709988
1.88555516265237e-06	2.38595889862346e-05	1.25944892939282e-07	2.04964616698817e-06	3.27101140915357e-08	2.7953445322906e-05	35774	0.00835108513611016	0.0674534083677794	0.85354734311349	0.00450552307539988	0.0733235614898827	0.0011701639534477
5.73330470883049e-05	0.000474406627055633	2.50530050235101e-06	2.67581440602789e-05	4.6873142145993e-07	0.000561471850128028	1781	0.155059324283387	0.102112059714537	0.844933948064285	0.00446202334414405	0.0476571426584922	0.000834826218541586
7.52748812005037e-06	7.89130489112987e-05	2.04901419432339e-07	2.76405323792668e-06	1.08605765616558e-08	8.94203522652698e-05	11183	0.0264706494876564	0.0841809267058098	0.882495392963778	0.00229144053050125	0.0309107844903918	0.000121455309518771
0.000147313683077288	0.000714141617433723	2.62448088500158e-06	1.64148237419377e-05	3.41922264272685e-07	0.000880836527402223	1135	0.232308567797031	0.167242931570683	0.81075386319398	0.00297953230066622	0.0186354939098047	0.000388179024865247
0.000419067976303644	0.000894888270267611	3.60333350362786e-06	9.91199391388627e-06	8.3172814368894e-08	0.00132755474680314	753	0.328694542608235	0.315669073017738	0.674087658096644	0.00271426358295579	0.00746635416562305	6.26511370391173e-05
4.58642466774419e-06	7.69329508685899e-05	2.67013733665642e-07	5.76601143991222e-06	2.11173756670553e-07	8.77635744665825e-05	11394	0.0259866097793851	0.0522588636073677	0.876593180441659	0.0030424209051252	0.0656993687296513	0.00240616631619717
1.24518796954431e-05	0.000125119954596621	3.7123534430265e-07	4.80208846392058e-06	1.37532736872237e-07	0.000142882690837159	6999	0.0419620326070261	0.0871475727569706	0.875683078639788	0.00259818276186959	0.0336086088229779	0.000962557018393365
6.12872302520463e-05	0.000559316513657143	2.70955408104331e-06	3.19563651975918e-05	1.29208376025482e-07	0.000655398871563849	1526	0.178549929484952	0.0935113453976639	0.853398652217016	0.00413420620419751	0.0487586515389332	0.000197144642188928
7.78195355581868e-07	2.37751161579392e-05	1.0264482392997e-07	4.03486556549943e-06	1.43792414562425e-07	2.88346143175129e-05	34681	0.00861320101502028	0.0269882352859918	0.82453387085879	0.00355977793910106	0.139931317307366	0.00498679860875032
9.13062801172101e-07	2.14546254782742e-05	8.56905944482661e-08	2.59009560877006e-06	7.11451550720262e-08	2.51146196377366e-05	39817	0.00750616745893695	0.0363558283717805	0.854268381832746	0.00341198057881432	0.103130990878247	0.00283281833841215
1.73655540268962e-07	5.64757885920811e-06	3.84105204129378e-08	1.60637623760425e-06	4.55493768669826e-09	7.47057609518095e-06	133858	0.00223867162859881	0.0232452675746094	0.75597635138891	0.00514157407990466	0.215027089897454	0.000609717059121655
3.4682685275417e-06	6.50496253988975e-05	3.89373962677472e-07	9.40090765103614e-06	7.99329132512571e-07	7.91075046726654e-05	12641	0.0234537728464285	0.0438424716073761	0.822293986747057	0.00492208627093777	0.11883711526404	0.0101043401105884
1.56207405548692e-05	0.000198806297180948	1.16978117247079e-06	1.91898809921636e-05	4.87434082230813e-08	0.000234835443308675	4258	0.0680339634595203	0.0665178149208798	0.846577051487203	0.00498128032118726	0.0817162891673888	0.000207564103341128
4.9291381479638e-05	0.000231383748872233	9.3379249229484e-07	5.64191239357101e-06	1.09238029606505e-07	0.000287360073267343	3480	0.0826079941028131	0.171531768206991	0.805204934148826	0.00324955545033597	0.0196335988135766	0.000380143380270079
1.48544693413083e-07	1.75745762031503e-05	7.03209461776286e-08	1.07190931491964e-05	7.93956002886616e-07	2.9306490994824e-05	34122	0.00875353885378061	0.00506866186877569	0.599682036524067	0.00239950071777779	0.365758328115418	0.0270914727739613
5.4065541031312e-05	0.000462407242774138	1.78193657416477e-06	1.96726759692524e-05	1.01205935449114e-07	0.000538028602284316	1859	0.149092640837056	0.100488228324229	0.859447324567669	0.00331197368801431	0.0365643682988745	0.000188105121213673
3.18162692723014e-07	2.28009364470208e-05	1.10685236389922e-07	1.02151462736966e-05	8.91442226216195e-08	3.3534074872452e-05	29820	0.0100099546891833	0.00948774325617023	0.679933367291179	0.0033006795866866	0.304619892230524	0.00265831763544045
1.29539578652033e-07	1.01368257772378e-05	4.00836787354204e-08	4.03603243622896e-06	4.62616637140638e-08	1.43887431345682e-05	69499	0.00430735063645948	0.00900284183549158	0.704496958659617	0.00278576650931528	0.28049930410757	0.00321512888800707
2.27155346528631e-05	0.00015318384045144	6.0804870207648e-07	5.27739622918417e-06	3.2889066406771e-08	0.000181817709101971	5500	0.053089095428228	0.124935765416136	0.842513312966277	0.00334427655633622	0.0290257547257093	0.000180890335541108
3.22030346058311e-06	7.16644113791754e-05	2.8081209800435e-07	8.04742262345269e-06	4.95422354595887e-07	8.37083719158114e-05	11946	0.0248008405070237	0.038470506436583	0.856120000174545	0.00335464770819785	0.0961364131122545	0.00591843256841922
1.45984871342304e-06	1.94116421145526e-05	9.17904534413224e-08	1.56966773926898e-06	8.96878217935729e-08	2.26226368424795e-05	44204	0.00676388904806358	0.0645304401775934	0.858062755889822	0.00405746041367572	0.0693848268085863	0.00396451671032275
1.73859639972077e-05	0.000145233092149432	6.88329564405878e-07	7.40171333465472e-06	1.51086015711202e-07	0.000170860185061412	5853	0.0499706831272995	0.101755502552913	0.850011324155078	0.00402861300986227	0.0433202933263495	0.000884266955797206
9.50476339589899e-07	4.24253969028139e-05	1.66632490015441e-07	9.58097920581872e-06	3.04729470831839e-09	5.31265322329463e-05	18823	0.0158120391517811	0.0178908033263361	0.798572673947348	0.00313652111311914	0.180342642425983	5.73591872128371e-05
2.05850509715254e-05	0.000283624973870671	2.01897840293376e-06	3.59056655348815e-05	1.47142309009501e-07	0.000342281811089021	2922	0.0976042616868942	0.0601406510793867	0.828629990498985	0.00589858513518461	0.104900886847134	0.000429886439309601
1.8993599702987e-06	2.59579672414885e-05	1.27302932724223e-07	2.23768664962391e-06	5.13850900172765e-09	3.0227455303137e-05	33083	0.00902737995720115	0.0628355894087313	0.858754631548311	0.00421150015598607	0.0740282841272344	0.00016999475973733
3.14311802577279e-06	7.73690587244303e-05	3.93599213139518e-07	1.2480412044457e-05	2.77122436075897e-07	9.36633104438755e-05	10677	0.0277091677454626	0.0335576226259501	0.826033783749198	0.00420227740482618	0.1332476076845	0.0029587085355258
1.09132722113242e-05	0.000108680399756912	2.79358074060859e-07	3.58072561861807e-06	3.46829828439512e-08	0.000123488438643759	8098	0.0363709093915376	0.0883748497525905	0.880085625427936	0.0022622204728554	0.0289964441849314	0.000280860161686918
9.82954206312384e-06	3.95006230054965e-05	1.62218704045613e-07	8.38271216217292e-07	2.92371986451136e-09	5.03335787087478e-05	19867	0.0149870135125706	0.195287963130973	0.784776763719991	0.00322287244831689	0.0166543138342675	5.80868664521013e-05
8.1396390187657e-05	0.000262777921440445	1.26838880801747e-06	5.26922873546413e-06	1.11834611681645e-07	0.000350823763783265	2850	0.0999145673992168	0.232015041711777	0.749031133486117	0.0036154586403704	0.0150195889772148	0.000318777184520302
2.68100950351638e-07	1.43746322221775e-05	6.82088149775794e-08	4.70561297809873e-06	3.05774285293632e-08	1.94471323941348e-05	51421	0.00581721057255491	0.0137861431144726	0.739164619793139	0.00350739705963801	0.241969503921202	0.00157233611154852
5.79022259036441e-06	3.35118756003961e-05	1.4045040374761e-07	1.0453329663432e-06	3.96927753290754e-08	4.05275743361804e-05	24675	0.0120849025483173	0.142871185488032	0.826890731786996	0.00346555169037652	0.0257931293314535	0.000979401703142156
2.53054282584885e-05	8.92134424992614e-05	3.42860542495674e-07	1.55458386896929e-06	6.67184242902221e-09	0.000116422987011644	8589	0.0343259551552513	0.217357661987814	0.766287180815407	0.00294495572821356	0.0133528945517762	5.73069167891641e-05
1.65968539206597e-06	3.65477317997417e-05	1.83901884217942e-07	5.21089779421774e-06	2.26376487947306e-08	4.3624854519038e-05	22923	0.0130024697517628	0.0380444911590863	0.837773150252962	0.00421553002859154	0.119447912243322	0.000518916316038405
7.52127074573366e-05	0.0003591065853157	1.66943685902909e-06	1.02656991715372e-05	1.04358660518122e-07	0.000446358787464121	2240	0.125355298538881	0.168502804402349	0.804524511225323	0.00374012320562476	0.0229987612204506	0.000233799946251783
1.29496609095887e-05	0.000128227989120254	3.69640417435574e-07	4.71192287954892e-06	1.5490677573058e-07	0.000146414120102558	6830	0.042976614825624	0.0884454375064235	0.875789773762496	0.00252462274251045	0.0321821616402052	0.00105800434836527
6.85262691503669e-06	7.74255993291669e-05	3.89240029043963e-07	5.65935416252333e-06	1.2433344770854e-07	9.04511538834794e-05	11056	0.0267716847019428	0.0757605251102087	0.855993494885734	0.00430331745181923	0.062568070384307	0.00137459216793086
1.09849745163888e-05	7.18999915453013e-05	4.69589297982447e-07	3.95361814894151e-06	6.11795614934152e-10	8.7308785304229e-05	11454	0.025853697857801	0.125817516279851	0.823513822747213	0.0053784885031461	0.0452831652068581	7.00726293238807e-06
2.94597966582996e-06	5.05313656316668e-05	2.37844864594896e-07	5.24980560522049e-06	1.98899124147711e-07	5.91638948914599e-05	16902	0.0175930956232175	0.0497935382928146	0.854091261644792	0.00402010153373503	0.088733265699488	0.00336183282917063
1.69694406045218e-06	3.09866883276465e-05	1.31886092286677e-07	3.09810109058971e-06	7.26721935727137e-08	3.59862917645478e-05	27788	0.0107380132537913	0.0471552910078927	0.861069224091973	0.0036648980992425	0.0860911457857358	0.00201944101515642
1.70319209742242e-05	0.000160891857775537	6.29451402172446e-07	7.65659275783267e-06	1.24505462872663e-08	0.000186222273456054	5370	0.0543397181236416	0.0914601709995962	0.863977518851985	0.00338010803160445	0.0411153435930935	6.68585237211404e-05
1.04657576598619e-05	0.000119106194251485	3.61993823515972e-07	5.30392202284432e-06	7.34555608325349e-08	0.00013531132331854	7390	0.039783158646382	0.0773457638517378	0.880238189461012	0.00267526630172549	0.0391979170165842	0.000542863368940759
5.40337992913738e-06	7.45095503771041e-05	4.07637127398105e-07	7.23449544989974e-06	1.00633028405698e-07	8.76556959119451e-05	11408	0.0259550839571095	0.0616432266371529	0.850025199183326	0.00465043512754264	0.0825330901162108	0.00114804893576784
4.21411155963928e-07	3.89933964269413e-05	1.86007991043522e-07	2.22090880540602e-05	5.46456301697032e-07	6.2356359929706e-05	16037	0.0185335922292779	0.00675811026235307	0.625331505413375	0.00298298347198598	0.356163959523878	0.00876344132840739
6.40612355936045e-06	5.21290409935764e-05	1.76988224783085e-07	1.85249237928381e-06	1.31116545157967e-08	6.05777568115196e-05	16508	0.0180097285155563	0.105750425511667	0.860531055248046	0.00292167016573034	0.0305804056932584	0.000216443381299047
2.40423507502641e-06	4.41641221032703e-05	1.64387139566843e-07	3.88557515085308e-06	7.6167543721251e-08	5.06944870124379e-05	19726	0.0150936629359628	0.0474259671359636	0.871181951055834	0.00324270249596392	0.0766468975196407	0.00150248179259735
1.24259115706059e-05	5.05382205466598e-05	1.99815288861289e-07	1.04508983257305e-06	6.63401636279589e-08	6.4275377402328e-05	15558	0.0190985007265408	0.193323043330055	0.786276527484526	0.00310873769920567	0.0162595674239511	0.0010321240622627
3.90162992335522e-06	8.2619987170707e-05	4.36876693998326e-07	1.19151323514736e-05	8.32512489740636e-08	9.89568773885081e-05	10105	0.0292521568222079	0.0394275772065572	0.834908996232147	0.0044148189143351	0.120407319490229	0.000841288156731303
3.10147612950813e-07	5.83626934462793e-06	2.61493045930743e-08	6.32730582492738e-07	4.65345790187838e-09	6.80995030256643e-06	146844	0.00204090655931066	0.0455433004898625	0.857020842344245	0.00383986716954742	0.0929126578580586	0.000683332138286626
4.28811296969202e-07	2.11362680513989e-05	8.95014405025056e-08	5.67789414960236e-06	7.67592226690866e-08	2.7409234161142e-05	36484	0.00818916751433418	0.0156447748393177	0.77113676095933	0.0032653754561808	0.207152601062159	0.0028004876830126
0.000105581916876166	0.000482957025616184	1.37704365328003e-06	8.11653728494106e-06	6.80534531541125e-08	0.000598100576883725	1672	0.164298555190859	0.176528699280443	0.807484634327771	0.00230236135275913	0.0135705224148596	0.000113782624167812
1.15469850109211e-06	1.75965096427569e-05	7.27813163440948e-08	1.42638920747614e-06	7.2528641512286e-08	2.03229073091815e-05	49206	0.00607838555932472	0.0568175843901251	0.8658460807331	0.00358124530298938	0.0701862772769588	0.00356881229682719
1.29681434388127e-06	4.96899832973239e-05	1.74123419841351e-07	8.59445863508164e-06	7.3917743343179e-08	5.98292974394714e-05	16714	0.0177891965341721	0.0216752393790558	0.830529279532235	0.00291033703040737	0.143649666683393	0.00123547737490919
0.000114632757318114	0.000532042548856759	2.9370710473138e-06	1.75698068010344e-05	7.57891742064813e-08	0.000667257973197427	1499	0.181469162015896	0.171796759158689	0.797356600037717	0.00440170243787373	0.0263313553479801	0.000113583017739463
5.13087946874102e-05	0.000199285585422468	6.56733018112188e-07	3.28210182761157e-06	1.7846178503577e-08	0.000254551061134105	3928	0.0735313208867527	0.201565825177916	0.782890413163425	0.00257996574512884	0.0128936874707525	7.01084427779111e-05
1.81237025003816e-05	0.000203740980565923	7.37354497603027e-07	1.06818510195368e-05	1.01436796515711e-07	0.00023338532537996	4285	0.0676283420783426	0.0776557072338439	0.872981110677053	0.00315938671980591	0.0457691630874665	0.000434632281830782
1.02745144767228e-06	4.46835707328144e-05	2.12475264595556e-07	1.19036805872092e-05	2.15261487861872e-07	5.80424395201534e-05	17229	0.0172625029908909	0.017701727497438	0.769843085546042	0.00366068804743779	0.205085807654175	0.00370869125490718
2.38890255575824e-05	0.000189227727892557	8.80496217230382e-07	8.9806265018464e-06	6.42090634952781e-07	0.000223619966804169	4472	0.0648922278862706	0.106828678579059	0.846202289522159	0.00393746689892615	0.0401602174894829	0.00287134751037272
7.24964875620533e-07	2.12815217667681e-05	4.63053170235764e-08	1.74876590538883e-06	7.82618095436831e-08	2.38798196743447e-05	41876	0.00713843093804367	0.0303588923830694	0.891192733320005	0.00193909827021535	0.0732319560715786	0.00327731995513198
1.59756539598981e-08	2.55438624735905e-06	1.41591257367506e-08	2.91195616605329e-06	1.21788756573733e-09	5.49769508067473e-06	181894	0.00164795368857218	0.00290588214251007	0.464628577954082	0.00257546581412312	0.529668547149746	0.000221526939538425
8.64505333533371e-07	3.54877541937531e-05	1.38205144159826e-07	7.30482374770739e-06	4.07962853444938e-09	4.37993680476881e-05	22831	0.0130541439843761	0.019737849472899	0.810234388658634	0.00315541411486463	0.166779204205732	9.31435478705432e-05
5.46454672345136e-06	5.77548786278897e-05	1.8455953824148e-07	2.50945404580528e-06	2.06721066030883e-08	6.59341110419909e-05	15167	0.0195865273576179	0.0828789019385005	0.875948393254409	0.00279915108166002	0.0380600269897793	0.000313526735651643
4.00488642552052e-07	3.25147302293704e-05	1.07767788533805e-07	1.12789933616684e-05	8.67031506582931e-08	4.43886831727829e-05	22528	0.0132286228901412	0.00902231411085456	0.732500446179194	0.00242782125602416	0.254096146933779	0.00195327152014853
1.92145189771892e-07	1.07823987077884e-05	5.47191752976037e-08	3.95030911811912e-06	2.72618324708126e-07	1.52521905156851e-05	65564	0.00456523951917454	0.0125978750117429	0.70694099294786	0.00358762731434093	0.258999460704132	0.0178740440219239
1.20903142430745e-05	0.000160080827110339	8.86666805189805e-07	1.5125986319465e-05	1.84212741648563e-07	0.000188368007219717	5309	0.054948376757212	0.0641845418525453	0.849830231115717	0.00470709871743547	0.0803001876099992	0.000977940704302791
1.5791691485035e-08	2.63892154193474e-06	8.77386822778838e-09	1.88592322087739e-06	1.12070114451737e-08	4.56061733397012e-06	219269	0.00136725277716709	0.00346262146736348	0.578632529039111	0.00192383346053516	0.413523670760521	0.00245734527246945
1.48543988667652e-05	5.26591889119348e-05	3.07277612055291e-07	1.40079584428739e-06	3.93595549567117e-09	6.92255971905384e-05	14446	0.0205542201129549	0.214579569835701	0.760689557751221	0.00443878600584019	0.0202352294691197	5.68569381183919e-05
0.000319909439630144	0.00119430345676788	5.81662621656172e-06	2.80444584574169e-05	1.38238244526967e-06	0.00154945636351727	645	0.371988878789719	0.206465601202185	0.770788700403802	0.00375397872022544	0.0180995471171295	0.000892172556658298
1.9886921228501e-08	7.49385436643533e-06	4.96908773790609e-08	2.41424187265299e-05	4.57818474486133e-07	3.21636693660589e-05	31091	0.00960285129470362	0.000618303869566788	0.232991275999849	0.00154493807325037	0.7506114570375	0.0142340250198334
2.4822460717038e-05	0.000245481968346244	1.26492295245126e-06	1.61226030326242e-05	2.60981451059137e-08	0.000287718053193463	3476	0.082706539523535	0.0862735599713907	0.853203216209656	0.00439639757885027	0.056036118879837	9.07073602655206e-05
2.26276257850267e-07	2.06681568468675e-05	7.0870982694095e-08	8.33862583212857e-06	8.64499147598217e-08	2.93903798343003e-05	34025	0.00877848562657235	0.00769899059236347	0.703228640235081	0.00241136668167127	0.283719566713354	0.0029414357775305
1.05220300320118e-06	1.35890474270815e-05	4.04662898182472e-08	6.72052421841242e-07	3.02854212149932e-08	1.53840545631572e-05	65002	0.00460461796044653	0.06839568846311	0.883320282783287	0.00263040472536796	0.0436849998862276	0.00196862414200758
6.79349558519331e-07	2.53270142690061e-05	7.5766376787451e-08	3.63513282610163e-06	2.27454860268433e-07	2.9944717890683e-05	33395	0.00894331835272444	0.0226867910727823	0.845792381863995	0.00253020840149658	0.121394792877066	0.00759582578466045
0.00011975503599237	0.000413214738231528	1.17753792453341e-06	5.2314162957038e-06	4.82253960600217e-09	0.000539383550983741	1854	0.149438637647557	0.222022039370607	0.766087021893598	0.00218311797307461	0.00969887992721063	8.9408355097346e-06
4.21110183508867e-06	6.119060347467e-05	1.66980633908701e-07	3.1223718253666e-06	9.24383019642482e-09	6.87003015992304e-05	14556	0.0203998477385819	0.0612967008449909	0.890689007911946	0.00243056624238417	0.0454491720222896	0.000134552978389375
7.85706405242932e-06	0.000132980066064138	5.05528860529689e-07	1.1025380872225e-05	1.03051760130731e-07	0.000152471091609452	6559	0.0447142942821751	0.0515314999682355	0.872165763755138	0.00331557185820233	0.0723112870501775	0.000675877368246915
1.46357990156801e-05	8.71023168228982e-05	4.00013639675064e-07	3.06235969805809e-06	3.80256197606595e-08	0.000105238514796072	9502	0.0310799864235101	0.139072648868533	0.827665774186212	0.00380101943143342	0.0290992295358048	0.000361327978015885
4.00563091787458e-07	1.68788398561419e-05	6.74935591785767e-08	3.6591952352473e-06	2.29663123957686e-08	2.1029058054751e-05	47553	0.0062889251574898	0.0190480757980009	0.802643647290161	0.00320953791666995	0.174006616260237	0.00109212273493058
1.42084999803871e-05	0.000128808955212552	4.91688390667328e-07	5.73769239415323e-06	3.7192497055462e-07	0.000149618760948314	6684	0.0438963836355177	0.0949646948706885	0.860914462839649	0.0032862749801623	0.0383487495671437	0.00248581774235587
3.01951766687954e-08	1.8781716456694e-06	1.07770532570491e-08	8.61970689287755e-07	2.70030857524763e-09	2.78381487345825e-06	359219	0.000834796987459474	0.010846689899061	0.674675483480051	0.0038713254102494	0.309636498283722	0.000970002926916301
2.27201926468218e-05	8.73510304835802e-05	4.17051737701011e-07	2.06222107850445e-06	4.09391019993473e-08	0.000112591435048607	8882	0.0332151806026476	0.201793259291999	0.775823049469703	0.00370411601487241	0.0183159676187995	0.000363607604625285
1.3874873762278e-05	0.000176516712715465	4.83813808534948e-07	7.93150452978995e-06	5.16615084911781e-08	0.00019885856632456	5029	0.0579185115798131	0.0697725726315087	0.887649528898696	0.00243295432264813	0.0398851539382258	0.000259790208920951
3.58778892688471e-06	8.44656067697233e-05	3.80427586407124e-07	1.15380107990674e-05	1.2042713639616e-07	0.000100092261218479	9991	0.0295827848374138	0.0358448184026273	0.843877496036922	0.00380076922806986	0.115273755019706	0.00120316131267427
2.58513167435753e-07	1.83372843516271e-05	9.56351152190796e-08	8.7332351502053e-06	6.18669788313954e-09	2.74308544823704e-05	36455	0.00819560065053926	0.00942417479564473	0.668491182562773	0.00348640671330686	0.31837269800757	0.000225537920705886
9.53299748817624e-05	0.00039614932907708	1.31584730797028e-06	7.04195679525951e-06	1.01550892854277e-07	0.000499938658954926	2000	0.139308463788907	0.190683343194624	0.79239587093583	0.00263201751735089	0.0140856416464773	0.000203126705717376
2.73331442138217e-05	0.000250474185971936	9.88513138123578e-07	1.16733513115519e-05	1.62566253420615e-08	0.000290485451260775	3443	0.0834679983748002	0.0940947097184711	0.86226069114587	0.00340296952509394	0.0401856659632585	5.5963647306617e-05
9.42292763463838e-06	8.27220218375829e-05	4.77075804406136e-07	5.38864813918735e-06	3.14031894608663e-08	9.80420766052756e-05	10200	0.0289856817443152	0.0961110572206234	0.843740001250969	0.00486603120746695	0.0549626071353265	0.000320303185613844
1.25166451516379e-05	7.14626736799937e-05	3.9136859628285e-07	2.87407024693692e-06	1.21087707506417e-08	8.7256866445602e-05	11460	0.0258385234459144	0.143445962037166	0.818991978408315	0.00448524697511157	0.032938041027736	0.000138771551671416
1.4578226519106e-07	1.20486872282956e-05	7.48653637014019e-08	7.96323710706373e-06	1.70395151449112e-07	2.04029671157009e-05	49012	0.00610225771039674	0.00714515023056992	0.590536031351226	0.00366933707616429	0.390297992537356	0.00835148880468403
8.45246085252579e-06	6.69984537001741e-05	2.77110639336757e-07	2.82558603856102e-06	1.27083612913021e-08	7.8566319591889e-05	12728	0.0232951997981211	0.107583769946612	0.852763042079559	0.00352709202589866	0.0359643426501135	0.000161753297816614
5.5853429311129e-07	3.79075171382311e-05	1.99726780320105e-07	1.74731514191751e-05	9.37963232589463e-07	5.7076892863427e-05	17520	0.0169777816962569	0.00978564643397364	0.664148225954341	0.00349925811129925	0.306133542710264	0.0164333267901217
9.76332867598386e-06	0.000112699351030398	4.62349749104308e-07	6.87070371975024e-06	4.99482584593973e-07	0.00013029521575983	7675	0.0383369133881836	0.0749323650837675	0.864953869358746	0.00354847832599276	0.0527318188905326	0.00383346834096085
2.25191375245472e-05	0.000170689174676826	7.88850313000132e-07	7.69754061672557e-06	4.78930464769783e-08	0.000201742596177576	4957	0.0587334195636438	0.111623117533025	0.846074046388219	0.00391018222203198	0.0381552570581085	0.000237396798615709
6.66632130437815e-06	0.000120800806052185	5.18117820033902e-07	1.20977967601901e-05	3.0564440075308e-07	0.00014038868633754	7123	0.0412448574667511	0.0474847473702414	0.860473939913793	0.00369059525771313	0.0861735876002365	0.00217712985801585
9.55976425706125e-06	9.80561082818382e-05	3.42537637232705e-07	4.52184376970346e-06	2.9652185957666e-08	0.000112509906131793	8888	0.0331915313759625	0.0849682004521719	0.871533108977764	0.003044510914723	0.0401906278759721	0.000263551779368935
9.48255773974407e-05	0.000411904086925699	1.86903478646435e-06	1.04569998764945e-05	5.53036583608481e-07	0.000519608735569707	1925	0.144375043424459	0.182494194008252	0.792719711446115	0.00359700416586552	0.0201247576506375	0.00106433272912959
2.38205784814741e-06	5.08711750210266e-05	2.88182458093265e-07	7.92136790770146e-06	2.61113990709489e-07	6.17238972256782e-05	16201	0.0183473407357804	0.0385921491547755	0.824173088666593	0.00466889601995799	0.128335511264607	0.00423035489406624
7.46796366322343e-08	1.54977877321555e-05	3.14756298019948e-08	8.42537269125493e-06	2.86552082040581e-07	2.43158677718853e-05	41125	0.00726830619227969	0.00307123057802531	0.637352854421858	0.00129444813967889	0.346496895372848	0.0117845714875905
2.3156714177267e-05	0.00015808304523973	7.07936032456464e-07	6.2203296324273e-06	1.36558806585999e-07	0.000188304583888467	5311	0.0549303917022663	0.122974776816813	0.839507153651464	0.00375952628362874	0.0330333415362401	0.000725201711854679
9.83021896827162e-07	3.95057699729772e-05	1.90588225687544e-07	9.86334952880656e-06	1.86014081432328e-07	5.07287437057308e-05	19713	0.0151037852875495	0.0193780059393844	0.77876499765387	0.00375700661528532	0.194433151864005	0.00366683792745519
3.84280134257378e-08	9.26932907847309e-06	2.75760738153598e-08	8.5713261501592e-06	1.50240914651771e-07	1.80569002305252e-05	55380	0.00540247284702577	0.00212816225017267	0.513339995244771	0.00152717650667098	0.474684250382543	0.00832041561584248
7.14134696246176e-06	0.000127821881224181	6.68692955465538e-07	1.54236299544336e-05	2.18391681138986e-08	0.000151077390264656	6619	0.0443147352235072	0.0472694620283791	0.846068898862126	0.00442616167974657	0.10209092126502	0.000144556164728825
0.000199864438859906	0.000591080938721845	2.48695433458546e-06	9.47286201321846e-06	5.12100445973162e-07	0.000803417294375527	1245	0.214254289240961	0.248767907112647	0.73570850772048	0.00309547025188012	0.0117907120988495	0.000637402816143263
2.46508250486902e-06	5.64307680462836e-05	2.23504151989856e-07	6.58679006166506e-06	2.0140635591412e-08	6.5726285400399e-05	15215	0.019525394909842	0.037505276463624	0.858572300298308	0.00340052918901908	0.100215462071816	0.000306431977232807
4.87889456862877e-09	1.76840112883941e-06	5.39724080655958e-09	2.51682412758997e-06	1.05278226351551e-08	4.30602921443973e-06	232233	0.00129097751626606	0.00113303796274025	0.410680244088754	0.00125341481392198	0.584488400392203	0.0024449027423807
4.76876297995673e-06	3.6989621769836e-05	1.17152130097745e-07	1.16867235396343e-06	2.17342661540984e-08	4.3065943500008e-05	23220	0.0128369555630863	0.11073164993949	0.858906568941863	0.00272029637752446	0.0271368106439655	0.000504674097157406
1.02634265660777e-07	2.08287500366217e-05	1.02231634313657e-07	2.67880101154623e-05	1.68005709548713e-06	4.95016831475455e-05	20201	0.014741142180274	0.00207334900825217	0.420768521638732	0.00206521531821339	0.541153520691761	0.033939393343041
8.48114265353825e-06	0.000155224605276547	5.92348076276804e-07	1.39785375191011e-05	4.16743425574576e-08	0.00017831830786802	5608	0.0520943078597127	0.0475618165904504	0.870491690575227	0.00332185788076915	0.0783909273603419	0.000233707593211922
1.85429852732343e-06	2.06085279248263e-05	8.85759054956507e-08	1.26597795508232e-06	6.99517584576765e-08	2.38873320711853e-05	41863	0.00714066861998575	0.0776268576916642	0.86273878821678	0.00370807025379354	0.0529978798515316	0.00292840398623074
1.6246710475623e-05	0.000157029952505472	7.54203661527255e-07	9.38656044795337e-06	1.07630090268203e-07	0.000183525057180844	5449	0.053574071759554	0.0885258434199183	0.855632222202423	0.00410954053420656	0.0511459339239106	0.000586459919541913
1.52014184487684e-05	0.000123504028658425	8.19614793641667e-07	8.57005581167111e-06	1.27500459960361e-08	0.000148107867758502	6752	0.0434628497193297	0.102637480903818	0.833878918976843	0.00553390448492644	0.0578636094177323	8.60862166811134e-05
2.67435244454679e-06	3.70254608946275e-05	1.81431103635275e-07	3.23116373934795e-06	3.40636864239656e-07	4.34530450463972e-05	23013	0.0129515935679601	0.0615458005691255	0.852079776114503	0.00417533692843737	0.0743598920604495	0.00783919432748475
8.85108602895235e-07	3.92480809596212e-05	1.99192306205649e-07	1.13760407354525e-05	1.22786277581248e-07	5.18312088817559e-05	19293	0.0154294922583625	0.0170767501277939	0.757228739332688	0.00384309589730143	0.219482450455767	0.00236896418644922
2.2101470325971e-05	0.000126658087993615	4.36278702605204e-07	3.21687475133356e-06	1.75551337902084e-07	0.000152588263111426	6554	0.0447478784927642	0.144843842346063	0.83006441918225	0.00285918912574957	0.0210820589063555	0.00115049043958177
9.1411516446516e-05	0.000289959091455314	1.29330545497945e-06	5.27932968284228e-06	1.745633617108e-07	0.000388117806401363	2577	0.109932470314509	0.235525180599379	0.747090410882772	0.00333224972842914	0.0136023897790012	0.000449769010418139
7.29936552299388e-06	6.90243427117981e-05	3.22271966836468e-07	3.92071775684688e-06	2.39597907056873e-08	8.0590657749181e-05	12408	0.023888221138932	0.0905733459293929	0.856480696889455	0.00399887500409118	0.0486497798423382	0.00029730233472292
7.93083663073476e-07	1.7662241136398e-05	9.79562297282458e-08	2.80590402406572e-06	9.23757867900866e-08	2.14515608400556e-05	46617	0.0064148735595414	0.0369709071049313	0.823354592613984	0.0045663917166035	0.13080185842824	0.00430625013624171
1.83301049738332e-05	0.000105272860880038	3.1310146959485e-07	2.31335568412461e-06	2.88972071868031e-08	0.000126258320214778	7920	0.0371714182483236	0.145179382575753	0.833789493642549	0.00247984821168406	0.0183224018836094	0.000228873686404556
6.45018677204772e-06	4.65519293695021e-05	1.43220202046249e-07	1.32941107473288e-06	7.99300743260468e-08	5.4554677492655e-05	18330	0.0162336405396594	0.118233432374633	0.853307754880773	0.00262525980591731	0.0243684159788473	0.00146513695982912
1.13357893564869e-06	4.94251073160201e-05	1.61741796341505e-07	9.08653618243467e-06	9.5034235430302e-07	6.0757306584748e-05	16459	0.0180626251391667	0.0186574915737501	0.813484173250487	0.00266209622238435	0.149554624673169	0.0156416142802088
2.95684747278453e-06	3.23122543387576e-05	9.41937493522177e-08	1.32390725455763e-06	3.54107897748003e-09	3.66907438944295e-05	27255	0.0109470650736694	0.0805883762207788	0.880665010001702	0.00256723465796284	0.0360828676127941	9.65115067622723e-05
4.53508666250069e-05	0.00028105740952042	1.18961524311054e-06	9.49543358845755e-06	6.87054331384003e-08	0.000337162030410134	2966	0.0962167044981922	0.134507632931979	0.833597452176136	0.00352831913387002	0.0281628200450301	0.000203775712985312
1.20602923431338e-06	2.16436760146612e-05	1.14038044288689e-07	2.63229490374801e-06	5.33980827427745e-08	2.56494362797541e-05	38987	0.00766539939187816	0.0470197169699724	0.843826576872774	0.00444602536464719	0.102625838440971	0.00208184235163575
6.1437773443182e-06	6.865534717827e-05	3.09251512891022e-07	4.44658095212842e-06	1.71722377989151e-08	7.95721292254065e-05	12567	0.0235898923654484	0.0772101664756829	0.862806460586065	0.00388643003400091	0.0558811357118828	0.000215807192368458
6.82734506653182e-05	0.000494033913133469	1.87414842810606e-06	1.74987864078833e-05	3.12231486492881e-08	0.000581711521783426	1719	0.160177093084613	0.117366509186553	0.849276479205444	0.00322178323434311	0.0300815537471823	5.3674626477336e-05
4.42515579039143e-07	1.06762319469451e-05	3.89343918819743e-08	1.2080322424177e-06	7.07325959816477e-08	1.24364467562656e-05	80409	0.00372400585373478	0.0355821552338654	0.858463205462311	0.00313066848152258	0.0971364462931574	0.00568752452914351
5.8939802520061e-05	0.000418988251705817	1.6412718342701e-06	1.50456944639773e-05	1.76518856936363e-09	0.000494616785712695	2022	0.137932534106733	0.119162560233645	0.847096709631671	0.00331826958097507	0.0304188917533357	3.56880037304065e-06
6.88309253947091e-08	1.05702550732874e-05	5.43385707838751e-08	1.07462427422475e-05	1.55913336232103e-07	2.15955806479456e-05	46306	0.00645780233783566	0.00318726903049291	0.489463804914779	0.00251618938475008	0.497613049513896	0.00721968715608188
2.19118906202526e-06	6.02451758947807e-05	1.75577370789049e-07	6.21690934299885e-06	1.94381526465357e-07	6.90232331970592e-05	14488	0.0204947528293855	0.0317456740365883	0.872824599838471	0.00254374306529196	0.0900698077305328	0.00281617532911569
3.45869051307121e-06	9.46235028492707e-05	4.93785157590046e-07	1.74137204323332e-05	5.77907910092612e-07	0.000116567606862358	8579	0.0343678558183965	0.0296711119509832	0.811747837982138	0.00423604096267588	0.149387303223057	0.00495770588114588
2.31446064548244e-06	4.49061774178049e-05	1.51748710121096e-07	3.7888069387213e-06	8.8296684573973e-08	5.12494903967037e-05	19512	0.0152576455475498	0.0451606567707706	0.876226808699998	0.00296097988382839	0.0739286753759602	0.00172287926944249
5.58479042277334e-07	9.7690103893182e-06	4.27324758307866e-08	9.61213641014121e-07	4.05836401887907e-08	1.13720191886292e-05	87935	0.00340581217452085	0.0491099278864875	0.85903921082776	0.0037576858710821	0.0845244476878151	0.00356872772685521
2.04174675569314e-08	1.6815379029006e-06	8.14891896098657e-09	8.62996318009611e-07	5.71258299223062e-09	2.57881319042036e-06	387775	0.000773345768578015	0.00791738914349326	0.6520588265746	0.00315994930972811	0.334648636518311	0.00221519845386685
1.05700825543118e-05	0.000134151489125631	7.3552884241592e-07	1.2022573645267e-05	1.24173091267786e-07	0.000157603847258893	6345	0.0461843645118055	0.067067414521604	0.851194253559448	0.00466694725546692	0.07628350357157	0.000787881091911475
7.88958725039896e-06	7.19664111835329e-05	3.99804478870942e-07	4.6919221054047e-06	1.23422306362087e-07	8.50711473245696e-05	11755	0.0251994858833987	0.0927410467417118	0.845955573033022	0.0046996483701528	0.0551529190914017	0.00145081276371173
2.02366093788566e-06	4.52415683450549e-05	1.88214177171868e-07	5.41543969028679e-06	3.78389012645398e-07	5.32472721630446e-05	18780	0.0158476896379114	0.0380049691877014	0.849650442308556	0.00353471961146763	0.101703607908863	0.00710626098341264
6.23252053367233e-06	0.000111107021362896	6.59225050946479e-07	1.51395405130724e-05	8.3957659543627e-08	0.00013322226512013	7506	0.0391811045118806	0.0467828746797863	0.833997389720909	0.00494830988162554	0.113641218301014	0.000630207416665074
2.46795930781675e-05	0.000239432630081035	1.37309561058666e-06	1.71670316311381e-05	3.20205413587664e-07	0.000282972555814515	3534	0.0813993321227847	0.0872155004824731	0.846133750998737	0.00485239851841571	0.0606667723720561	0.00113157762831797
8.52043011129014e-07	1.86310903508077e-05	9.79595140491456e-08	2.75513863735381e-06	2.58729534290015e-08	2.23621044667687e-05	44719	0.00668625321881411	0.0381020942101043	0.833154606646907	0.00438060354269066	0.12320569566465	0.00115699993564783
2.07867337664374e-07	5.89674901963057e-06	2.75991095514961e-08	1.00678802307055e-06	8.93269775641401e-09	7.1479361876734e-06	139901	0.00214209096181417	0.0290807489332152	0.824958262749953	0.00386112981801526	0.140850169424672	0.00124968907414401
1.9916718005451e-07	2.02605592773245e-05	1.16082114949273e-07	1.52137089227983e-05	1.16535707207902e-07	3.59060532023344e-05	27850	0.0107141990232935	0.00554689703522083	0.564265840167786	0.00323293998076419	0.423708750083653	0.00324557273257551
5.1790630256e-06	0.000109201597177578	5.53771203986196e-07	1.50469523148523e-05	8.78726670406709e-08	0.000130069256389057	7688	0.0382717136547017	0.0398177337933619	0.839565014894366	0.00425751033995138	0.115684157291133	0.000675583681187739
3.8805229174992e-06	9.21032009610786e-05	3.53989852572996e-07	1.08259964764307e-05	1.96899345352652e-07	0.000107360609552934	9314	0.0316966976750697	0.0361447548934222	0.857886345323581	0.00329720419851437	0.10083769570154	0.0018339998829419
6.03309404863816e-05	0.000312084527941459	1.30937968789486e-06	8.72249432536463e-06	2.23395625386022e-07	0.000382670738066486	2613	0.108476241993324	0.157657574737004	0.81554322527592	0.00342168751786651	0.0227937322028766	0.000583780266332277
2.22391778435629e-08	5.76283508840152e-06	2.25283803045217e-08	7.51689744846965e-06	1.67376001459499e-07	1.34918760964788e-05	74119	0.00403940968160665	0.00164833842858719	0.427133709737044	0.00166977373223887	0.557142490393273	0.0124056877088563
2.05579275398455e-05	0.000194863527635137	8.37425199572881e-07	1.02245077785683e-05	2.47284728928062e-07	0.000226730672882052	4411	0.0657646708175692	0.0906711353983413	0.8594493420681	0.00369347997308031	0.0450953885003782	0.00109065406010021
1.84520688529601e-05	0.000186988709004388	7.56023391699386e-07	9.86897023268634e-06	2.85478173465619e-07	0.000216351249655199	4622	0.0628504431891606	0.0852875538383408	0.864283008775744	0.00349442581406055	0.0456154990942488	0.00131951247760569
3.28297044861334e-05	0.00021500597023762	9.42473174199882e-07	7.94705244945943e-06	4.06872276708727e-08	0.000256765887575083	3895	0.0741468639328949	0.127858512655944	0.837361895180674	0.0036705544615006	0.0309505772924589	0.000158460409422474
0.00012571967938327	0.000517676275742155	1.43640758894465e-06	7.62083922397483e-06	1.1601890672701e-07	0.000652569220845071	1532	0.177851851662955	0.192653400386343	0.793289446093963	0.00220115742983482	0.0116782081969878	0.000177787892871758
4.22361671549594e-07	2.83727134479371e-05	1.13677745771141e-07	9.83699833465878e-06	7.59586944824239e-08	3.8821709894399e-05	25759	0.0115791783195266	0.0108795226356202	0.730846568198959	0.00292820038273331	0.253389105256232	0.00195660352645577
3.1932140427609e-06	5.70285730221364e-05	2.39843980905622e-07	5.51287099114956e-06	8.17804496336138e-08	6.60562824865861e-05	15139	0.0196224626296966	0.0483408076046262	0.863333068035082	0.00363090340353813	0.0834571789938231	0.00123804196293094
1.64916119910538e-06	2.85096834251573e-05	1.6197954638209e-07	3.60202082063339e-06	2.73687277168167e-08	3.3950213718995e-05	29455	0.0101335431393149	0.048575870913669	0.839749748297057	0.0047710906247245	0.106097147147503	0.000806143017046873
3.91555060523704e-06	6.63358162213434e-05	3.4866155590504e-07	7.60307343594272e-06	4.19502440326064e-07	7.86226042587542e-05	12719	0.0233116930064369	0.0498018431487031	0.843724484157585	0.00443462232257739	0.0967034036537419	0.0053356467173924
6.09498941817421e-06	5.58934949536343e-05	2.60877206044261e-07	3.07744168313387e-06	6.06898488289829e-09	6.53328722458696e-05	15306	0.0194096610141081	0.0932913127596276	0.855518715651875	0.00399304664063279	0.0471040316665157	9.28932813493743e-05
5.45108885115683e-09	1.74231903770324e-06	7.96253728823522e-09	3.27401605739162e-06	2.52396874604619e-07	5.28214559583887e-06	189317	0.00158339297244103	0.00103198383161779	0.329850627191305	0.00150744373546005	0.619826924114095	0.0477830211275225
4.22501572166501e-06	0.000104082062985776	5.62791197170061e-07	1.78710136245436e-05	4.25364594830023e-07	0.000127166248123985	7864	0.0374336694437442	0.033224348315645	0.818472389657183	0.00442563341667004	0.14053267976515	0.00334494884535164
1.17266103221083e-05	7.30642500933095e-05	3.8254881194379e-07	3.06591375372028e-06	2.82535706648824e-08	8.82675765517467e-05	11329	0.0261338830414508	0.132852977052492	0.827758650997694	0.00433396754378457	0.0347343143823926	0.000320090023637601
0.000203659272390309	0.000524459425262909	2.15530267822776e-06	7.14570175551237e-06	1.13607148599623e-07	0.000737533309235557	1356	0.19855716036955	0.276135694266336	0.711099307238752	0.00292231232303488	0.00968864953763076	0.000154036634246899
1.00357533330137e-05	0.000123026835517647	3.91715503843413e-07	6.18327615405347e-06	2.10250382399131e-07	0.000139847830890956	7151	0.0410892586591327	0.0717619520379895	0.879719297280874	0.00280101236714101	0.0442143157649314	0.00150342254906385
2.98286574101994e-06	2.24662434093911e-05	8.41625679235537e-08	8.15141959789008e-07	7.34738798051095e-08	2.64218875579287e-05	37847	0.00789533777420814	0.112893741390737	0.85028911579973	0.00318533517861021	0.0308510116092898	0.0027807960216325
2.3586734954965e-07	6.67966159040627e-06	2.87140858222856e-08	1.04570133122425e-06	1.47863262563684e-08	8.00473068325883e-06	124926	0.00239854769294834	0.0294659944079	0.834464250543267	0.00358713952517335	0.130635417055472	0.00184719846818741
3.8929263583875e-06	3.3435216081115e-05	1.82569915406838e-07	2.01662620016719e-06	5.21806359223156e-08	3.95795191909989e-05	25266	0.0118038719317228	0.0983570906862563	0.844760541929949	0.0046127370705493	0.0509512556338938	0.0013183746793514
2.60820973878325e-07	2.29176394135304e-05	8.29500828317581e-08	9.38992816950564e-06	2.80887439339859e-08	3.26794273836801e-05	30600	0.00975608598872302	0.00798119779811616	0.701286443745196	0.00253829670446376	0.287334538003408	0.00085952374881615
5.44778777729827e-08	5.14885064386065e-06	1.60069111198255e-08	1.94604292750566e-06	1.68009611890817e-08	7.1821793214482e-06	139234	0.00215234191717284	0.00758514586377633	0.716892521533763	0.00222869833840321	0.270954377551418	0.00233925671263997
9.32137517676464e-07	1.84167387216572e-05	7.30664580664367e-08	1.85674538232222e-06	1.89604214760149e-07	2.14682922944824e-05	46580	0.00641986089131441	0.0434192671168369	0.857857647410104	0.0034034592534971	0.0864878005596849	0.00883182565987695
1.1645557320298e-05	5.75420093854502e-05	1.57513797572846e-07	1.00094642262182e-06	5.39034993271393e-08	7.039993042527e-05	14205	0.0208992421399713	0.165420011780549	0.817358895638845	0.00223741410852739	0.0142180030090276	0.000765675463051177
6.26604801999732e-05	0.000426445581975397	1.45521887199967e-06	1.27704054903334e-05	4.84297463925931e-07	0.000503815984001629	1985	0.140309538124159	0.12437175911388	0.846431227902484	0.00288839361633863	0.0253473607345734	0.000961258632724056
4.1874874385191e-06	8.65369334534272e-05	2.48405847600908e-07	6.61195350863153e-06	8.18510929613289e-07	9.8403291177792e-05	10162	0.0290909097350864	0.0425543433395259	0.879410967028277	0.00252436523847658	0.0671924020984751	0.00831792229524548
4.87819291102925e-05	0.000353210417313889	1.26594317698506e-06	1.18152595131425e-05	1.14928173928438e-08	0.000415085041931702	2409	0.117107088773583	0.117522734337218	0.850935065426921	0.00304984051242529	0.0284646718613545	2.76878620808861e-05
0.000232809786673066	0.000480027528987504	1.99758485445747e-06	5.30080722467638e-06	2.43648064427458e-09	0.000720138144220348	1389	0.194360792827619	0.323284898240067	0.666577007259076	0.0027738911908633	0.00736081995825296	3.38335174136959e-06
2.02733385121077e-06	8.15569881508811e-05	3.56128040380783e-07	1.84804302771544e-05	5.06210466963996e-07	0.000102927090786591	9716	0.0304078079400274	0.0196967954278845	0.792376307613525	0.0034600029754963	0.179548747913916	0.00491814606917797
1.61673679487509e-05	0.000123944377096994	4.57706559954895e-07	4.51574738687593e-06	4.25912770168682e-09	0.000145089458120277	6892	0.0425961640356075	0.111430342067639	0.854261768585872	0.00315465069540382	0.0311238834673463	2.93551837388218e-05
1.79981602293547e-06	2.37204425042264e-05	1.38386267410382e-07	2.34566877457641e-06	4.70335560523147e-08	2.8051347125201e-05	35649	0.00838021078878148	0.0641614826875296	0.845607963081255	0.00493331984352572	0.0836205392955654	0.00167669509212484
5.38802554338992e-06	5.03851168293221e-05	2.32629729226051e-07	2.79824343045784e-06	7.00657727257558e-09	5.88110221096685e-05	17004	0.017489084585413	0.0916159139921517	0.856729147392914	0.00395554644148595	0.047580255028382	0.000119137145066277
2.85983486735391e-06	5.35598691621327e-05	2.93452473794942e-07	7.07316296600595e-06	2.26638796458441e-07	6.4012958265746e-05	15622	0.0190212705353705	0.044675874148504	0.836703545863044	0.00458426671325971	0.110495798938742	0.00354051433644987
3.58377358907128e-05	0.000149705040335582	5.63600547016666e-07	3.0288798077437e-06	2.81890362919878e-09	0.000189138075484684	5287	0.055166719027409	0.189479224629283	0.791511915049091	0.0029798365325035	0.0160141198433045	1.49039458182869e-05
7.82810348840548e-07	1.34945298810042e-05	3.91851152464138e-08	8.68694992273319e-07	1.82491109114672e-08	1.5203469448276e-05	65774	0.00455068959808291	0.0514889283333494	0.887595422012997	0.00257737981318845	0.057137944416485	0.0012003254239799
2.81680031056226e-05	0.000126936971258073	6.06250714841002e-07	3.51459798004772e-06	8.77938043932649e-08	0.000159313616862977	6277	0.04667355805124	0.176808509280468	0.796774147480744	0.00380539169707275	0.0220608762091602	0.000551075332554749
3.50971041505813e-05	0.000169154776869385	8.064342650675e-07	5.00124878162026e-06	8.88091000572504e-08	0.000210148373166712	4759	0.0611045400506625	0.167011067569572	0.804930222967722	0.00383745185801535	0.0237986557128984	0.000422601891791938
8.89546360061972e-07	2.4464015100479e-05	1.15794805475604e-07	4.09716222934421e-06	6.9586643256385e-08	2.96361051386172e-05	33743	0.00885155555228123	0.0300156297833771	0.825480102262199	0.00390722076784368	0.138249011136265	0.00234803605031454
6.51894672825939e-05	0.000392928892388365	1.19883463167718e-06	9.31254769258081e-06	1.97150434978443e-08	0.000468649457038714	2134	0.131187369687244	0.13910069947485	0.838428139597536	0.00255806256397336	0.0198710305809903	4.20677826502116e-05
4.4819526320433e-06	6.69805306003697e-05	3.46882924500787e-07	6.67176764036062e-06	2.26999259132641e-07	7.87081330564071e-05	12705	0.0233367551494175	0.0569439581146114	0.850998848522647	0.00440720559655747	0.0847659241971757	0.0028840635690083
8.16395542069094e-06	6.2082288299336e-05	2.15932764830173e-07	2.11219557777714e-06	1.25931265393003e-07	7.27003033280273e-05	13755	0.0215747464145666	0.112296029685802	0.853948133052729	0.0029701769448729	0.0290534630680537	0.00173219724854235
9.75368080660922e-07	1.90813385814624e-05	9.89410129183003e-08	2.4895553658767e-06	1.21062701773629e-08	2.26573093110957e-05	44136	0.00677422061258903	0.0430487163002744	0.842171429955185	0.00436684742922441	0.109878685579736	0.000534320735579767
1.04333938344278e-06	2.67586231078531e-05	1.19875567446835e-07	3.95557623798933e-06	4.48603850127382e-08	3.19222746817448e-05	31326	0.00953112341701967	0.0326837418023793	0.838242994104534	0.00375523262806165	0.123912731076504	0.00140530038852126
6.850803885346e-07	2.38026120674438e-05	1.0454487231849e-07	4.67398897887313e-06	1.23080095785068e-07	2.9389306402955e-05	34026	0.00877816641467788	0.0233105327203542	0.809907241126672	0.00355724190578307	0.159037063168091	0.00418792107910012
6.31596072459227e-06	4.89763280123388e-05	1.89517006288368e-07	1.89018137184525e-06	1.17334452314769e-07	5.74893215673795e-05	17395	0.0170994091127373	0.109863198110448	0.851920438040599	0.0032965601458046	0.0328788254985736	0.00204097820457403
9.23047781405683e-06	0.000108864447933345	4.65275809876683e-07	7.06435007514949e-06	2.09842004755073e-07	0.000125834393637183	7947	0.0370489444354973	0.0733541724742676	0.865140640699813	0.00369752494868936	0.0561400573480573	0.00166760452917275
1.96842960482597e-06	4.16832995689644e-05	1.6363974014884e-07	4.4592016047522e-06	5.08913288791392e-08	4.83254618475706e-05	20693	0.0143933990847135	0.04073276342469	0.862553568560668	0.00338620126725322	0.0922743711962346	0.00105309555115401
9.00068687467651e-07	1.30255452634162e-05	3.07099143509156e-08	5.71511376506876e-07	7.24921301586167e-08	1.46003273719003e-05	68492	0.00437055140760889	0.0616471579397542	0.892140630249505	0.00210337162781841	0.0391437371196761	0.00496510306324602
3.21080087546894e-06	8.77537298716718e-05	2.72968954578983e-07	9.61505189039802e-06	3.83036574282931e-09	0.000100856381957861	9915	0.0298052364661325	0.0318353763355349	0.87008603886204	0.0027065114698744	0.0953340949154347	3.79784171162286e-05
0.000113144719898185	0.000417987284385488	2.41504070901305e-06	1.14885475681693e-05	7.42606865748137e-07	0.000545778199426604	1832	0.151069669899712	0.207308976461602	0.765855589000489	0.0044249490205917	0.0210498469529182	0.0013606385643991
1.37498084791871e-06	3.01875358983559e-05	1.48047324499003e-07	4.18178632655927e-06	6.04458567008214e-08	3.59527962540337e-05	27814	0.010728072095662	0.0382440586318635	0.839643617288016	0.00411782503516379	0.116313242981486	0.00168125606347072
3.32423341940437e-05	0.000229346733181116	1.06127328886485e-06	9.42882690785935e-06	8.03386544877942e-09	0.000273087201437333	3662	0.0786703208502866	0.121727909689946	0.839829666033419	0.00388620661561245	0.0345267989793474	2.94186816756515e-05
1.81931948889694e-05	8.77053204211762e-05	2.92027673298032e-07	1.81078938692706e-06	1.16953271997897e-07	0.000108118285642369	9249	0.0319167944507679	0.1682712113023	0.811197845952589	0.00270100169978643	0.0167482251144524	0.00108171593087179
2.56838743096285e-05	0.000170216765550962	8.49848208354207e-07	7.24960989145345e-06	1.16453058647372e-07	0.000204116551019045	4899	0.0594036741833897	0.125829454698321	0.833919467584378	0.00416354383861263	0.0355170115076901	0.000570522370998257
1.6385828755798e-05	8.30042791406711e-05	4.6217810736748e-07	3.01139009665094e-06	1.3022459838596e-07	0.000102993900698873	9709	0.0304272432571161	0.159095137135409	0.805914511222886	0.0044874318210237	0.0292385284586456	0.00126439136203513
1.19986339623593e-05	6.55536224695571e-05	2.24610222294382e-07	1.57831418127794e-06	2.11809131551908e-08	7.93763617486439e-05	12598	0.0235325413204828	0.15116129913279	0.825858240733451	0.00282968653823717	0.019883932023439	0.000266841572082418
5.50984440034128e-06	9.94470465332191e-05	5.11455795498765e-07	1.18899824263506e-05	9.4038090150625e-08	0.00011745236724556	8514	0.0346241577116774	0.0469113099169957	0.846701082876456	0.00435458056310992	0.101232377900838	0.000800648742600627
1.93239399863986e-07	6.26265204445682e-06	2.18847720133595e-08	9.1208788629615e-07	2.83318480144366e-09	7.39269728743176e-06	135269	0.00221535984422772	0.0261392279909134	0.84714033335355	0.00296032302723466	0.123376874614734	0.000383241013568934
7.60597257064623e-08	4.09509580867707e-06	2.11984810820695e-08	1.46775470138453e-06	6.62759735544082e-08	5.72638469040454e-06	174630	0.00171644554539474	0.0132823290467915	0.71512761193621	0.00370189608769925	0.256314372983705	0.0115737899455941
1.58125913424743e-07	1.3615671701333e-05	5.94898695077166e-08	6.59372230529278e-06	3.36866689479934e-08	2.04606964585063e-05	48874	0.00611947103209953	0.00772827619750959	0.665454948170764	0.00290751928353761	0.322262847633983	0.00164640871420526
1.96851472673405e-05	0.000176285303719839	5.56359973597024e-07	6.41596705772122e-06	1.63291739211902e-07	0.00020310606975771	4924	0.0591184363853039	0.0969205267514818	0.867946998975138	0.00273925823221689	0.0315892433218514	0.000803972719312116
1.75407641357814e-05	0.00022703588994306	7.88774081245901e-07	1.31650252365726e-05	2.47074203543899e-07	0.000258777527600203	3864	0.074705584314362	0.0677831815553972	0.877340053630225	0.00304807797091451	0.0508739122699704	0.000954774573492387
8.07418283933771e-07	2.2819033046732e-05	8.69190384728415e-08	3.16035911919359e-06	7.81334139715996e-08	2.69518629023038e-05	37103	0.00805306674730177	0.0299577912985286	0.846658842449865	0.00322497330844659	0.117259394300475	0.00289899864268458
5.10404025419023e-05	0.000287846674281303	1.47682491615477e-06	1.07256343128882e-05	2.37348821457828e-07	0.000351326884873706	2846	0.100050460441349	0.145278954556097	0.819312972261651	0.00420356363187421	0.0305289312451672	0.000675578305210399
0.000281724681307589	0.000857501275677283	4.82494268461638e-06	1.89311597661622e-05	3.99071418938879e-07	0.00116338113085459	860	0.294760286772478	0.242160263593618	0.73707682971219	0.00414734480098719	0.0162725346527289	0.000343027240475983
8.25194677261617e-06	5.15170891941217e-05	1.32990825949451e-07	1.06782507247117e-06	4.23537689140626e-08	6.10122056340726e-05	16390	0.0181377153109151	0.135250753301858	0.844373493118756	0.00217974132499123	0.0175018270749884	0.000694185179406297
5.96777456541391e-06	9.68619763264571e-05	5.0925087460025e-07	1.06438023831997e-05	6.55632621220901e-09	0.000113989360475883	8773	0.0336205894404651	0.0523537858314112	0.849745765061558	0.00446752988589661	0.0933754022196805	5.75170014537992e-05
4.36638741934728e-05	0.000281134068717261	1.299070427659e-06	1.07733667504478e-05	1.6143900780241e-07	0.000337031819096643	2967	0.096181387059979	0.129554159932158	0.83414696413767	0.00385444445910459	0.0319654291969344	0.000479002274132809
2.31746893558497e-06	4.62004071999457e-05	1.92788127942736e-07	4.94600754138544e-06	4.97425581643872e-08	5.37064143630232e-05	18620	0.0159832473079146	0.0431506918320829	0.860240024360193	0.00358966671354381	0.0920934231049831	0.000926193989197589
3.00908534709798e-09	2.32413821333524e-06	6.12357740983933e-09	6.09194402849342e-06	1.00903612376647e-08	8.43530526582326e-06	118549	0.0025274029783442	0.000356725127576553	0.275525086537388	0.000725946153324148	0.722196036363464	0.00119620581824668
5.83727807562942e-06	7.90009627731392e-05	2.86349637261931e-07	4.987990438379e-06	5.65271016553861e-09	9.01182336345751e-05	11097	0.0266744688462426	0.0647735518130469	0.876636831270841	0.00317748834739776	0.0553494030809021	6.27254878126003e-05
2.25892338597676e-05	5.69111115637338e-05	1.62585728541126e-07	5.26725566474662e-07	2.10606819411451e-09	8.01917627867114e-05	12470	0.0237713949356264	0.281690202020486	0.709687748292829	0.00202746171041982	0.00656832507692356	2.62628993418699e-05
8.69989452966109e-05	0.000305839520351916	1.20192654425776e-06	5.43834136211808e-06	2.35524803074546e-07	0.000399714258357977	2502	0.113024793916812	0.217652844444433	0.765145385626978	0.00300696439800588	0.0136055726019351	0.000589232928647779
6.24953001068318e-06	0.000102636149216953	4.71010356992816e-07	9.96222421725243e-06	3.08896117951995e-07	0.000119627809919834	8359	0.0352540627511657	0.0522414479950037	0.857962285573337	0.003937298169284	0.0832768252125356	0.0025821430498393
8.70975348771251e-05	0.000402654794720369	2.01528106696436e-06	1.20008388845982e-05	5.41587832843954e-07	0.0005043100373819	1983	0.140437012825915	0.17270632829219	0.798427088246608	0.00399611532109611	0.0237965497313913	0.00107391840871457
3.54595385513316e-05	0.000183967883624998	1.01849660818666e-06	6.80024227272381e-06	1.09253438120593e-07	0.00022735541449536	4398	0.0659397908721729	0.155965225767936	0.809164294737973	0.00447975523454028	0.029910183963807	0.00048054029574397
4.52032727343539e-06	0.000101086615371953	5.47070447695581e-07	1.57648494799756e-05	6.11128974969108e-10	0.000121919473702035	8202	0.0359171768635774	0.0370763351922175	0.829126080539062	0.00448714574533511	0.129305425960943	5.01256244316373e-06
3.38530031577063e-06	4.29965691505593e-05	2.10817990536082e-07	3.44448424335752e-06	3.25691077523015e-09	5.00404286109988e-05	19984	0.0149003783591076	0.0676513053492621	0.859236628143284	0.00421295333369196	0.0688340275846563	6.50855891053317e-05
5.64958917899939e-07	3.51628303307152e-05	1.32399482331868e-07	1.061810900853e-05	3.25786585979394e-08	4.6510876398075e-05	21500	0.0138566873426196	0.0121468129962677	0.756013067347201	0.00284663486447114	0.228293032314684	0.000700452477375544
4.33767432202681e-12	3.46907603274803e-08	1.42245094886585e-10	1.46304741810029e-06	8.97131746304214e-08	1.5875979358274e-06	629882	0.000476166355613428	2.7322247176935e-06	0.0218510994154201	8.95976819297461e-05	0.921547820820138	0.0565087498577944
3.97428409892388e-06	9.23548703885541e-05	3.58144085446462e-07	1.07234127332942e-05	5.43984540893349e-11	0.000107410765704673	9310	0.031711269040377	0.0370007985033011	0.859828805638394	0.0033343406789519	0.0998355487268226	5.06452530455877e-07
6.10861691431761e-06	0.000111071068984637	2.82673238086128e-07	6.62162710784433e-06	1.93844463851375e-08	0.00012410337069127	8058	0.0365486849238574	0.0492220064635788	0.894988334047321	0.0022777240981579	0.0533557394207837	0.000156195970159101
7.5515879164303e-06	8.36414178382027e-05	1.71828288330942e-07	2.44919857465427e-06	6.46635814458934e-08	9.38786961990641e-05	10652	0.0277719968856446	0.0804398465485462	0.890952060740662	0.00183032248303269	0.0260889709147738	0.000688799312985538
1.08024189231036e-06	2.78538287034932e-05	1.59719326228189e-07	5.29877565500698e-06	5.01721745140991e-09	3.43975827944902e-05	29072	0.0102663894567847	0.0314045873154607	0.809761222755306	0.00464332994508476	0.154045000390427	0.000145859593721614
2.40556839186396e-07	2.56283021048244e-05	1.38650657592916e-07	1.90437181810074e-05	3.88378672730846e-07	4.54396064553419e-05	22007	0.0135396941266785	0.00529399037429638	0.564008012041475	0.00305131730683412	0.419099540391565	0.00854713988582944
4.82357730654263e-05	0.000396545781401884	2.0483267930028e-06	2.17210811715065e-05	3.43024395224359e-07	0.000468893986827044	2133	0.131251132409168	0.102871383341537	0.845704556983696	0.00436842196860661	0.0463240770445591	0.00073156066160193
0.000124826745669923	0.000505896917584923	1.7075407069444e-06	8.91579775010474e-06	1.32702304317819e-06	0.000642674024755073	1556	0.175406044097661	0.194230264273548	0.78717498778284	0.00265693126090657	0.0138729704433015	0.00206484623940408
1.43673072410947e-06	2.62744796079861e-05	1.29421504283803e-07	3.04450601185395e-06	1.31216266256455e-08	3.08982594748589e-05	32364	0.00922679055655162	0.046498759105784	0.850354681931676	0.00418863413290673	0.0985332527979831	0.000424672031650269
7.39765388927247e-06	3.41445108486338e-05	1.69948019673792e-07	1.00868447512378e-06	1.41309120165516e-08	4.27349281447204e-05	23400	0.0127389166516484	0.173105565176582	0.798983696263735	0.00397679432379688	0.0236032800080511	0.000330664227834846
4.42601689789654e-05	0.000176129891943701	6.96731026011708e-07	3.56724158180957e-06	2.97849028310353e-08	0.000224683818433319	4451	0.0651906919348343	0.196988680749615	0.783901097870884	0.00310093993804224	0.0158767178103137	0.000132563631144959
1.22382221809639e-06	2.87217056745319e-05	1.42469964298969e-07	4.30180066254536e-06	2.09446616530121e-07	3.45992451360028e-05	28902	0.010326267310427	0.0353713560306239	0.830125211160897	0.00411771886175399	0.124332211458251	0.00605350248847418
1.86337556918843e-06	7.0623592286152e-05	3.82194765950947e-07	1.86740737297834e-05	1.85676717946672e-07	9.17289130690214e-05	10902	0.0271447126063508	0.020313939267833	0.769916375581724	0.00416656813172271	0.203578927352296	0.00202418966642458
3.5925356843254e-06	8.0002145112285e-05	6.16182052240458e-07	1.76734764968874e-05	1.4315877608598e-07	0.000102027498121824	9801	0.0301460743946862	0.0352114454481261	0.784123364632148	0.00603937236121105	0.173222678417388	0.00140313914112687
2.0866231013706e-05	0.000163236172970015	1.07794055868263e-06	1.08558035555932e-05	5.19279021065485e-08	0.000196088076000103	5100	0.0571350230151771	0.106412543992196	0.832463535263251	0.00549722645390257	0.0553618750157324	0.000264819274918691
3.09364616850635e-08	2.83074305405409e-06	1.63761365700094e-08	1.92706915039e-06	1.12605760145136e-08	4.81638537871368e-06	207625	0.00144387570028082	0.00642316991945644	0.587731842755926	0.00340008850670148	0.400106926432177	0.00233797238573982
7.31102036296184e-08	5.0324371039058e-06	1.60683635801542e-08	1.42254521563626e-06	1.20126539730121e-08	6.55617354072485e-06	152528	0.00196492551108318	0.0111513527174778	0.767587537554629	0.00245087526746244	0.21697796844453	0.00183226601589987
1.03140369986755e-05	0.000156901674047787	4.51189450490183e-07	8.84585852102588e-06	6.34893773067279e-08	0.000176576248395285	5663	0.0515986979920104	0.0584112364624851	0.888577458597633	0.00255521031050646	0.0500965367733006	0.000359557856074731
0.000102396959477507	0.000585501170722207	2.698756303348e-06	1.9906886241036e-05	8.4641454196229e-07	0.00071135018728606	1406	0.192232488425502	0.143947329047837	0.82308429966963	0.00379385055572177	0.0279846503126465	0.00118987041416482
2.73903519229953e-05	0.000248198092639555	1.27215358941734e-06	1.48545233721595e-05	1.09187556926726e-06	0.000292806997093395	3415	0.0841062935453205	0.0935440484513379	0.847650824957538	0.00434468302344416	0.0507314494517404	0.00372899411593974
1.35891374600249e-06	3.71362628978101e-05	2.72330058579265e-07	9.57817502084188e-06	1.40450393200603e-07	4.84861321164343e-05	20624	0.0144409075426771	0.0280268540031034	0.765915144739351	0.0056166587577102	0.197544629830255	0.00289671266957995
8.74107097054884e-08	6.60745476228275e-06	2.80966065242982e-08	2.73201862397308e-06	8.53766302490933e-09	9.46351836551052e-06	105669	0.00283504259849199	0.00923659746084013	0.698202772698513	0.00296893876453977	0.288689525233007	0.000902165843099598
1.99967721693604e-06	3.44253033268419e-05	1.65915885282255e-07	3.67456764197965e-06	2.78374995949445e-08	4.02933015706348e-05	24818	0.0120154648216322	0.0496280309378612	0.85436789701866	0.0041177039064769	0.0911954964906034	0.000690871646398717
6.11105030785585e-05	0.000340163242223744	1.93277581474806e-06	1.38585053065706e-05	4.53807998703238e-07	0.000417518834422324	2395	0.117751755214386	0.14636585955005	0.814725502609699	0.00462919431508338	0.0331925272922002	0.00108691623296737
1.26660220368029e-05	0.000149738937132139	6.24103223616814e-07	9.5030316955877e-06	3.59220329643434e-07	0.00017289131441779	5784	0.0505494959771893	0.0732600251172572	0.866087100074308	0.0036098009071102	0.054965350501204	0.0020777234001205
1.91000373660991e-06	5.35515786335869e-05	3.27092081238022e-07	1.18086369977739e-05	7.58166594767815e-08	6.76731281086854e-05	14777	0.0200979148402551	0.0282239611200235	0.791327076643792	0.00483341158269942	0.174495214390102	0.00112033626338385
3.0438141945612e-06	8.07163511782059e-05	3.77813072704609e-07	1.29089524291186e-05	2.38032523665079e-07	9.72849633982554e-05	10279	0.0287650848190966	0.0312876120649883	0.829689896143327	0.00388357110397376	0.132692165142451	0.00244675554525981
5.95680055530862e-05	0.000378979174108947	1.38497209361477e-06	1.13562568720318e-05	7.22597334092923e-07	0.000452011005961772	2212	0.126837812070771	0.131784414024034	0.83842908493471	0.00306402294490126	0.0251238503537505	0.0015986277426042
1.40661411203144e-05	0.000142704975714555	5.28669764093592e-07	6.9058992383567e-06	2.75603923443967e-07	0.000164481289760764	6080	0.0481505957219373	0.0855181835014393	0.86760613272256	0.00321416353715694	0.0419859258667126	0.0016755943721309
1.73744488432282e-06	1.58982681821233e-05	7.53269762452166e-08	8.86331965254411e-07	1.16651309662799e-07	1.87140233176085e-05	53436	0.00559852902527769	0.0928418680919357	0.849537692259054	0.00402516203847729	0.0473619141224666	0.00623336348806613
6.63574847229471e-06	0.000101878997891019	5.03419952719739e-07	9.95282058513724e-06	4.88851819017673e-07	0.000119459838720188	8371	0.0352054408539336	0.0555479443416769	0.852830532691835	0.00421413554641492	0.0833152019269824	0.00409218549309039
4.45007319860038e-06	7.87993923360666e-05	3.22222407636857e-07	7.34615685789252e-06	9.50924914637166e-08	9.10129372916601e-05	10987	0.0269357088178386	0.048894951981823	0.865804298608077	0.00354040224637804	0.0807155232706206	0.00104482389310196
5.34939994814714e-06	4.92884723692514e-05	2.90319604739299e-07	3.44077841882952e-06	1.39334885396645e-07	5.8508305226364e-05	17092	0.0173998485062639	0.0914297539033258	0.842418391347317	0.00496202382919955	0.0588083761017759	0.00238145481838124
1.01013306696048e-06	2.37361179832831e-05	8.24988664398093e-08	2.49381661086357e-06	9.63424512745704e-08	2.74189089788216e-05	36471	0.00819204626578551	0.0368407462069592	0.865684261967425	0.00300883111372271	0.0909524377060298	0.00351372300586378
2.60410595562718e-08	4.78034091524204e-06	2.35558480920667e-08	5.56445484588947e-06	1.76435727435841e-07	1.05708283962157e-05	94600	0.00316624212991545	0.0024634833316937	0.452220084941818	0.00222838241329314	0.526397235611309	0.0166908137018858
6.90988893742117e-09	1.02276242151632e-06	5.04502187013123e-09	9.60232695915184e-07	1.22581698650697e-08	2.00720819810413e-06	498204	0.000601981799966511	0.00344253722356643	0.509544760968171	0.00251345220435848	0.478392175172538	0.00610707443136588
1.94429028186086e-06	3.67905751092289e-05	1.60268464104982e-07	3.90183244720565e-06	3.83126361861892e-07	4.31800926642623e-05	23159	0.0128707615930121	0.0450274689537671	0.852026312108366	0.00371162853565682	0.0903618358937653	0.00887275450844466
4.41467332843823e-05	0.000316072982362448	1.34303149361597e-06	1.23908473794118e-05	6.40022695369485e-08	0.000374017596789395	2674	0.106158012903625	0.11803384028811	0.84507516511429	0.00359082434929449	0.0331290492366565	0.000171121011648517
0.000279761261042316	0.00112801049156385	4.97368575068756e-06	2.59019733908543e-05	1.53788570434205e-06	0.00144018529745205	694	0.351028844844078	0.194253657176798	0.783239832790619	0.00345350404526896	0.0179851672119411	0.00106783877537345
3.70303159427563e-06	4.5452520362431e-05	1.94383502928746e-07	3.06934277213998e-06	5.3028606250312e-08	5.24723068380256e-05	19058	0.0156188457658772	0.0705711606258583	0.866219213550803	0.00370449699360045	0.0584945270581412	0.00101060177159742
4.19374668120343e-09	1.81235527525443e-06	5.96788787215799e-09	3.31852687246978e-06	2.03716731971516e-08	5.16141545547473e-06	193745	0.00154723043558924	0.000812518720374488	0.351135321480867	0.00115625024252365	0.642948993565285	0.00394691599095037
1.10292894319814e-05	3.90816638296173e-05	2.48899063535114e-07	1.13410376192309e-06	2.04415144494118e-08	5.15143976015063e-05	19412	0.015335906062304	0.214101104652321	0.758655165337205	0.0048316407669268	0.0220152775675654	0.000396811675981125
1.38365868864537e-05	0.00011333944834235	3.97588926424343e-07	4.19114725353429e-06	2.57548518400408e-08	0.000131790526260602	7588	0.0387682686289569	0.104989237686883	0.859996932694788	0.0030168247878315	0.0318015821960277	0.000195422634470047
2.18990480986269e-06	7.21940599020882e-05	2.98750325670243e-07	1.26929377494216e-05	7.58905892132283e-07	8.8134558679175e-05	11346	0.0260950163581409	0.0248472885401777	0.819134525480374	0.00338970694523752	0.144017714953632	0.00861076408057855
6.30269304546059e-05	0.000196692626084999	8.78413981892558e-07	3.52671828719818e-06	8.75122181855048e-08	0.000264212201026881	3785	0.0762133510124405	0.238546631115622	0.744449443744603	0.00332465335998313	0.0133480523363089	0.000331219443482859
2.72976632696265e-05	0.000182005178007503	5.02830826160309e-07	4.31569695697266e-06	3.81759959711674e-07	0.000214503129019974	4662	0.0623305974726527	0.127259977019191	0.848496610930813	0.00234416546023198	0.0201195058397996	0.00177974074996419
3.13947079238972e-07	1.42027765898129e-05	5.20518612401426e-08	3.02952856495534e-06	8.72426269699863e-08	1.76855467222174e-05	56543	0.00529166050988605	0.0177516185487542	0.803072520906056	0.00294318643679546	0.171299684004086	0.00493299010430863
2.74575391249767e-06	2.60160518484989e-05	1.18148496745367e-07	1.43965562738327e-06	4.55615956749656e-08	3.03651714808002e-05	32932	0.00906832224025822	0.0904244494134936	0.856772762338878	0.00389092144004758	0.0474114110731621	0.00150045573441843
2.46129268354099e-05	0.000265914212835922	7.11395340449625e-07	9.91023325585099e-06	5.00289072247623e-08	0.000301198797174857	3320	0.0864098758826699	0.081716550883572	0.882852837827067	0.00236187975225091	0.0329026322442375	0.000166099292872404
3.66986867496271e-07	9.26491653880204e-06	5.03269827816884e-08	1.63394321274921e-06	7.4803296319081e-09	1.13236539314611e-05	88311	0.00339135174524607	0.0324088734711904	0.818191424329988	0.00444441194390993	0.144294696980233	0.000660593274678335
2.68880463259217e-07	6.43032288000835e-06	2.71956262714825e-08	8.36341141697515e-07	1.18631229080735e-08	7.57460323414464e-06	132020	0.00226980965385837	0.0354976300338958	0.848931974551733	0.00359036974357821	0.110413854804628	0.0015661708661646
0.000119957840858227	0.000336882798089232	1.44272262580359e-06	5.21417896654985e-06	1.49364051395762e-08	0.000463512476944953	2157	0.129846790198444	0.258801751462828	0.726804163524688	0.00311258638669812	0.011249274239427	3.22243863596147e-05
6.80981627641045e-06	0.000119070664137564	5.04168281817582e-07	1.13577271880717e-05	9.84699048675317e-08	0.000137840845788731	7255	0.0405116487188718	0.0494034713545496	0.863827143951682	0.00365761163850026	0.0823973991387119	0.000714373916556322
8.20433705487226e-08	1.34234405078779e-05	5.35872388956268e-08	1.12974206092214e-05	1.96118370904836e-07	2.50526100974485e-05	39916	0.00748770359817352	0.00327484322909247	0.535810059537272	0.00213898826059184	0.45094784795984	0.00782826101320318
5.96846562002638e-06	7.74357816995542e-05	3.76199036109057e-07	6.28167156912668e-06	3.46650613381723e-08	9.00967829861545e-05	11099	0.0266682047224988	0.0662450469618163	0.859473325606465	0.00417549909819609	0.0697213747364543	0.000384753597067938
0.00017614777516158	0.000662549959819775	2.86587690666291e-06	1.38938971012929e-05	2.78291281230863e-07	0.000855735800270542	1169	0.226500801639912	0.205843643687562	0.774245929187851	0.00334902069745926	0.0162361994168064	0.00032520701032127
2.10945706010546e-08	1.97491816526079e-06	9.46891272521407e-09	1.13999433020678e-06	2.09024870333582e-08	3.1663784658272e-06	315818	0.000949464017181212	0.00666204966611399	0.623715132784942	0.0029904551295451	0.360030976243064	0.00660138617633553
2.0032671525514e-07	2.42707288544928e-05	1.12550093870029e-07	1.75837254372533e-05	1.54183925759269e-07	4.23215150266306e-05	23629	0.0126164598452809	0.00473344858115514	0.573484404781366	0.00265940606802964	0.415479583521262	0.00364315704818812
2.82006848513001e-07	2.0045121738688e-05	8.04746040339363e-08	7.36493788451996e-06	6.92663130942965e-07	2.84652042066979e-05	35131	0.0085033232865025	0.00990707273572428	0.704197362967499	0.00282712196440174	0.258734763715027	0.0243336786173479
6.87909568276191e-06	9.86947539506619e-05	4.02292768059204e-07	7.43125568821322e-06	5.22297451747129e-07	0.000113929695541443	8777	0.0336032896249011	0.0603801813923004	0.866277694165877	0.00353106155640401	0.065226679075167	0.00458438381025197
2.02417475323298e-05	0.000186559762278995	6.56891688563097e-07	7.79746278929266e-06	9.58342988906519e-08	0.000215351698588072	4644	0.0625693217096238	0.093993907013701	0.866302720164981	0.00305032044265233	0.036208039409096	0.000445012969570142
3.36918618962941e-05	0.00011870175324226	4.42094160886966e-07	2.00341902842885e-06	1.0617544228019e-07	0.00015494530377015	6454	0.0454232139667456	0.217443582196421	0.766088099180762	0.00285322723651424	0.0129298467244981	0.000685244661804613
3.3796326698148e-05	0.000120683923715408	4.57806390872769e-07	2.10277265438889e-06	3.18558935803333e-09	0.000157044015048175	6368	0.0460241328337032	0.215202895110524	0.768471970602549	0.00291514700978787	0.0133897025858886	2.02846912507689e-05
8.31882365067047e-06	8.71352151569847e-05	2.79007455933837e-07	3.76086095105174e-06	2.73349058895276e-08	9.95212421205303e-05	10048	0.0294165159728149	0.0835884226665452	0.875543886916676	0.00280349651982771	0.037789529862348	0.000274664034603007
5.04003124576414e-06	7.12477693813718e-05	4.42806476608473e-07	8.05620673499888e-06	8.84210347419054e-08	8.48752348734852e-05	11782	0.025142186663247	0.0593816471115137	0.83944120434628	0.00521714581725187	0.0949182261116266	0.00104177661332785
1.61225591255181e-05	9.1009040350906e-05	3.06905363153864e-07	2.22854639235021e-06	5.88811115242964e-08	0.000109725932343452	9114	0.0323836334454963	0.14693481095292	0.829421435819193	0.00279701759282593	0.0203101158017473	0.00053661983331336
3.67464941934331e-07	1.8971150142998e-05	1.08066652916671e-07	7.18019967816638e-06	2.45567510016492e-07	2.68724489260318e-05	37213	0.00802943349470153	0.013674412144044	0.705970274433018	0.00402146649209869	0.267195583771704	0.00913826315913493
1.3128870493435e-09	1.38227684740037e-06	5.40165431547631e-09	7.32265901049971e-06	1.05105762519548e-07	8.81675616178444e-06	113420	0.00264154347671774	0.000148908172717094	0.156778391285419	0.000612657786645997	0.830538905253977	0.0119211375012412
3.54972963658204e-07	1.20347822334898e-05	5.42698796599156e-08	2.36658620767516e-06	4.22554018283938e-08	1.48528666863114e-05	67327	0.0044459803346022	0.0238992896896698	0.810266629847365	0.00365383200469518	0.159335316047523	0.00284493241074713
7.78940150506797e-07	2.40507980686657e-05	1.128597923698e-07	4.48363224979855e-06	4.89929702031616e-08	2.9475223231544e-05	33927	0.00880371562827043	0.0264269466048755	0.815966613034056	0.00382897159024799	0.152115294075203	0.00166217469561791
7.51874926315967e-07	9.29859030429245e-06	4.65622804092842e-08	7.4045684067871e-07	1.26076156690869e-08	1.08500919673655e-05	92165	0.00324975333257915	0.0692966408558958	0.857005667072722	0.0042914180404491	0.0682442916526264	0.0011619823783068
1.10042240516997e-06	1.94290135420647e-05	6.862166980765e-08	1.5582795852392e-06	7.41814882877667e-08	2.22305186905693e-05	44983	0.00664703978239489	0.0495005276524111	0.87397931701463	0.00308682270363583	0.0700964114661103	0.00333692116321318
5.10780316522438e-07	2.57056020301031e-05	1.40764420368117e-07	9.11989541996799e-06	4.46064466172018e-08	3.55216486335788e-05	28152	0.01060010257521	0.0143794090694201	0.72366016271563	0.00396277835581795	0.256741896020752	0.00125575383837998
1.54742424606002e-06	5.70870127969674e-05	2.88258903769987e-07	1.37014919461395e-05	2.32505034491865e-07	7.28566929274287e-05	13726	0.0216206533387064	0.0212392874818156	0.783552073298616	0.0039565191911348	0.188060854749299	0.00319126527913447
5.51596442685908e-08	8.82131403972322e-06	3.98915671846687e-08	8.2138729677695e-06	3.03714259302535e-08	1.71606096448762e-05	58273	0.00513499765837266	0.00321431728884179	0.514044327228028	0.00232460081606596	0.478646920928126	0.00176983373893839
1.03246257476919e-05	6.84860924096529e-05	3.45472654474678e-07	2.94769182470684e-06	8.29857040571527e-08	8.21868683405834e-05	12167	0.0243555712565922	0.125623788278518	0.8332972625973	0.00420350186653949	0.0358657275088226	0.00100971974881996
1.06008352210644e-07	7.21991263207637e-06	3.87328345207324e-08	3.39334188791215e-06	7.74263405191018e-08	1.0835422047239e-05	92290	0.00324536660143049	0.00978350005643354	0.666325003363953	0.00357464936315997	0.313171178115468	0.00714566910098633
9.44609274908554e-06	0.000120669336287307	4.64738295380547e-07	7.64477665541927e-06	8.31039793530659e-07	0.000139055983780723	7191	0.0408614066123647	0.0679301421791463	0.867775215467103	0.00334209490843194	0.0549762509139796	0.00597629653133897
2.87640340892067e-06	4.21610692863147e-05	1.69383901718474e-07	3.19407756726662e-06	1.11867760639686e-08	4.84121209402844e-05	20656	0.0144190235232168	0.0594149430566917	0.870878376477653	0.00349879117932896	0.0659768154179088	0.000231073868417525
5.17658478628766e-07	1.25768459696914e-05	5.66516957659425e-08	1.77018057287267e-06	1.56461168380552e-08	1.49369828337968e-05	66948	0.00447110304244969	0.0346561607781658	0.841993735256539	0.00379271345467176	0.118509915460799	0.00104747504982424
5.00941054950603e-06	8.62596714734044e-05	4.33338487881779e-07	9.60805221453998e-06	1.73180341161694e-07	0.000101483653066494	9854	0.0299878103015734	0.0493617484012304	0.849985873260648	0.00427003241199691	0.0946758608329226	0.00170648509320238
3.57760942473843e-06	2.94186090416072e-05	1.25985405990207e-07	1.33228814249978e-06	2.93407308491488e-08	3.44838327456848e-05	28999	0.0102919993501864	0.103747441623528	0.853113088053954	0.00365346296971505	0.0386351526619819	0.000850854690820888
9.25412882504743e-06	0.000197161059873151	6.33032775134254e-07	1.74136125009185e-05	3.16577197861076e-07	0.000224778411172112	4449	0.0652172253730405	0.0411700072831352	0.877135214387583	0.00281625255661026	0.0774701289599603	0.00140839681271114
2.27277653859739e-08	4.50156621238891e-06	1.39851964388832e-08	3.56456100011904e-06	8.52801639978574e-08	8.18812033833066e-06	122128	0.00245343156337774	0.00277569997103968	0.549767959725254	0.00170798618742997	0.435333245339889	0.0104151087763866
7.74719452376811e-05	0.000193220745203357	6.34513295865997e-07	2.03564826638496e-06	6.637419862475e-08	0.000273429226201914	3657	0.0787648771073559	0.283334544422372	0.706657250533537	0.00232057598479776	0.00744488178773449	0.000242747271558074
2.99706635806175e-05	0.000270225168480003	1.10466290210134e-06	1.28369093010255e-05	1.97991339896641e-07	0.000314335395603644	3181	0.0900043346177724	0.0953461302792909	0.859671460037351	0.00351428097997034	0.0408382558266266	0.000629872876760894
3.07066809220516e-06	2.90473311105599e-05	1.461827863695e-07	1.77841261542825e-06	1.26676732096183e-07	3.4169271336659e-05	29266	0.0101985945537941	0.0898663615606795	0.850100981796356	0.00427819443175147	0.052047133165531	0.00370732904568193
4.78875385183364e-07	1.83210492363359e-05	6.66534904478164e-08	3.28093974118097e-06	1.93863188320523e-08	2.21669041719801e-05	45112	0.00662808167954865	0.0216031693676324	0.826504643778561	0.00300689216368198	0.148010733286257	0.000874561403867905
4.01858266546832e-05	0.000287119609127735	1.30937727312394e-06	1.20527957733276e-05	2.88568329955219e-08	0.000340696465661865	2935	0.0971748302420791	0.117951991596434	0.842743139615354	0.00384323703088682	0.0353769322200419	8.46995372830247e-05
9.48963694921625e-06	0.000122639236680152	5.4960292698161e-07	9.14658996214602e-06	3.95871610596824e-07	0.000142220938129093	7031	0.0417717913386982	0.0667246122410089	0.862314918558851	0.00386443047143128	0.0643125413351142	0.002783497393594
1.36594108664165e-06	2.54496235824681e-05	1.02226652531168e-07	2.44998177918343e-06	1.32066542368586e-07	2.94998396431929e-05	33898	0.00881103572583419	0.0463033393795697	0.862703793996405	0.00346532909221278	0.083050681251712	0.00447685628010049
6.61309073049917e-07	2.81079244149533e-05	1.00759589903324e-07	5.51280115404881e-06	1.86124149659928e-07	3.45689183816152e-05	28928	0.0103172628803687	0.0191301638584568	0.813098174049376	0.00291474522838731	0.159472769532202	0.00538414733157849
7.51608502294858e-06	0.000113212993091402	4.25008404990459e-07	8.24490157220804e-06	3.07258736876466e-07	0.000129706246828426	7710	0.0381669593756899	0.0579469779346155	0.87284148496841	0.00327669958373443	0.0635659559490169	0.00236888156422338
9.44150966142254e-06	0.000166899451114123	6.87113427715156e-07	1.56627495251596e-05	1.48072672385822e-07	0.000192838896400806	5186	0.0562153347128963	0.0489606082467866	0.865486446091409	0.00356314747978553	0.0812219413069307	0.000767856875088416
9.24979136364374e-06	6.43628685084757e-05	3.35163881923491e-07	2.99983995916136e-06	3.60517582327658e-08	7.69837154714371e-05	12990	0.0228313324994479	0.120152571319783	0.836058224967798	0.0043536984396115	0.0389672015801105	0.000468303692696437
4.24097102753137e-10	4.02961494944367e-07	1.54851941932899e-09	1.89245098146802e-06	3.45423321747266e-09	2.30083932615194e-06	434624	0.000690014422412011	0.00018432278079253	0.175136738304236	0.000673023709968843	0.822504622534015	0.00150129267098791
6.79576182652011e-06	6.54862254667981e-05	2.12469365891253e-07	2.63405966862048e-06	1.03120066613373e-07	7.52316363944433e-05	13292	0.0223175353422608	0.090331171196245	0.870461266101544	0.00282420237115759	0.0350126594988572	0.00137070083219657
4.85270808894848e-06	3.65462373831377e-05	1.47233792738923e-07	1.42603154164481e-06	1.23444326187353e-07	4.30956551326573e-05	23204	0.0128457549706668	0.11260318642357	0.848026031177409	0.00341644168735124	0.0330899144532132	0.00286442625845613
5.56256540280636e-07	1.6219205738565e-05	5.52132991988076e-08	2.07084243158716e-06	1.09720927258203e-08	1.89124901023574e-05	52875	0.00565773507532152	0.0294121259162641	0.857592292225088	0.00291940928455134	0.109496021961118	0.000580150612977857
3.71333841722544e-06	0.000110807529930476	4.88933854591695e-07	1.88207803958838e-05	7.3927590642534e-08	0.000133904510188819	7468	0.0393777648382385	0.0277312423008698	0.827511558604155	0.00365136210798461	0.140553745122883	0.000552091864107403
7.16654258932702e-05	0.000245728193356376	1.08900044910079e-06	4.80487430746756e-06	5.35350130590616e-08	0.000323341029019273	3093	0.0924603247366107	0.221640371810032	0.759966015144118	0.00336796246490537	0.0148600823163124	0.000165568264632047
5.9939209970592e-06	7.44685430485573e-05	2.70164501410173e-07	4.31951096903962e-06	9.74774189914723e-08	8.51496169350578e-05	11744	0.0252224352314995	0.0703928122381415	0.874561104665371	0.00317282110166418	0.0507284838678022	0.00114477812702101
2.53477927146379e-06	7.27725179104969e-05	3.19229781623605e-07	1.18081043219001e-05	7.82561047269258e-07	8.82171923327536e-05	11336	0.0261191613859852	0.0287333931678833	0.824924439172812	0.00361867991014129	0.13385264266131	0.00887084508785376
4.13411364785622e-07	1.09863856808807e-05	4.40732947827244e-08	1.50632436901315e-06	8.69280153799446e-09	1.29588875110002e-05	77167	0.00388014415471982	0.0319017635143986	0.847787718780248	0.00340100913333128	0.116238710131136	0.000670798440885881
1.99223030535246e-06	2.04670995126266e-05	1.04613575313086e-07	1.38210140430788e-06	2.56043614783735e-08	2.39716491590784e-05	41716	0.00716578340560425	0.0831077700216541	0.853804399388826	0.00436405416326842	0.0576556662887942	0.00106811013745697
0.000412765120449201	0.00101008932056757	3.73222615437346e-06	1.17718013862167e-05	9.72863162236754e-08	0.00143845575487359	695	0.350691544889203	0.286950167949709	0.702203955280043	0.00259460615436271	0.00818363814551337	6.76324703725246e-05
2.00025080463935e-05	0.000130711871326386	4.82663478233714e-07	4.05872011096734e-06	1.65312314442395e-07	0.000155421075276423	6434	0.0455594735180388	0.128698813920945	0.841017674687357	0.0031055214189921	0.026114348416061	0.00106364155664462
7.25002823424357e-05	0.000348777821597082	9.24472491887785e-07	5.72764454236565e-06	3.81160758466868e-07	0.000428311381732237	2335	0.120604852287294	0.169270034453018	0.814309020195786	0.00215841215367405	0.0133726181153559	0.000889915082165979
3.88174422456032e-06	5.38561749173313e-05	2.46277395079218e-07	4.39643039371632e-06	6.95562110976029e-08	6.24501831417848e-05	16013	0.0185612188637454	0.0621574514160726	0.862386180598672	0.00394358163081888	0.0703989992108559	0.00111378714358107
1.10141997573351e-06	4.49886332678229e-05	2.0567138863434e-07	1.08209228844701e-05	1.98537401334013e-07	5.73151849179948e-05	17447	0.0170480571190341	0.0192168964875433	0.784933928629761	0.00358842755071993	0.188796789192121	0.00346395813985552
4.87529639629907e-06	7.02254864895849e-05	3.04392336051697e-07	5.64298870034995e-06	1.96912554489293e-08	8.10678551777345e-05	12335	0.0240279618404682	0.0601384653092201	0.866255636535854	0.00375478462313259	0.0696082150931238	0.00024289843866916
3.43902172628116e-07	1.59082351305209e-05	5.21277358766777e-08	3.10255135522275e-06	3.8823146648173e-08	1.94456395408966e-05	51425	0.00581676531311659	0.0176853104730676	0.81808752533255	0.0026806902270839	0.159549977705681	0.00199649626161809
9.42682988565996e-06	0.000123454018731992	6.31950874945682e-07	1.06577766707443e-05	2.50186477608767e-07	0.000144420762640951	6924	0.0424040534726452	0.0652733700700383	0.854821816991198	0.004375761929168	0.0737967067605154	0.00173234424907978
1.72079182320655e-05	9.85840995699575e-05	4.35125886155187e-07	3.20687279906843e-06	2.55914302561915e-07	0.000119689930789809	8355	0.0352720439923166	0.143770809444989	0.823662432749538	0.00363544270837057	0.0267931711373459	0.0021381439597566
6.71350980716119e-06	0.000102012068072358	3.51419397032859e-07	6.87613109306866e-06	3.50407834775682e-08	0.000115988169153099	8622	0.0341999646011204	0.0578809878298853	0.879504080607631	0.00302978656874049	0.0592830384622461	0.000302106531497329
6.0903381683482e-05	0.000209014374161446	6.67577684703112e-07	2.94775466294039e-06	4.32363254517248e-08	0.000273576324518023	3655	0.0788055409724093	0.222619343215387	0.764007538041458	0.00244018807504351	0.0107748894869965	0.000158041181114254
8.57725764590298e-06	0.000127151548442666	3.83470841171326e-07	7.32264994569297e-06	7.13740281650994e-07	0.000144148667157084	6937	0.0423258717416004	0.059502857813843	0.882086188865723	0.00266024548637305	0.0507992899976882	0.00495141783637308
6.49064497969995e-05	0.000269492809823322	1.02032467536105e-06	5.4528886746233e-06	6.01109067915826e-08	0.000340932583877097	2933	0.0972388018191103	0.190379133196602	0.790457769564411	0.00299274614282355	0.015994037919793	0.000176313176370528
0.000374472754275622	0.000811237473022653	3.84663681242451e-06	1.0732819872787e-05	1.10132266676013e-07	0.00120039981625016	833	0.302558236499449	0.311956690767755	0.675806062314151	0.0032044630133656	0.00894103758388968	9.17463208383746e-05
1.46571040404939e-05	0.000126114617622183	4.53202775428871e-07	5.01907589633889e-06	1.33589502007692e-07	0.000146377589836452	6832	0.0429661251368454	0.100132158596615	0.861570529772288	0.00309612131156985	0.0342885540194145	0.000912636300112276
4.74192140609046e-10	3.12099675434562e-07	1.62875031889146e-09	1.37856235827696e-06	3.28672212421463e-09	1.69605169829523e-06	589605	0.000508686516105694	0.000279585900055803	0.184015425796434	0.000960318792480545	0.812806802801237	0.00193786670979325
2.5858357809779e-06	4.99143275141202e-05	2.46636522299356e-07	6.1269152376913e-06	4.39624051674307e-09	5.88781112956055e-05	16984	0.017508860307316	0.0439184566908977	0.847756940835255	0.00418893400063539	0.104061001667161	7.46668060507436e-05
2.55152659603183e-05	0.000181428531788938	5.80905663793689e-07	5.31758636896204e-06	3.91908634962589e-07	0.000213234198416974	4690	0.0619735019159047	0.119658413846093	0.850841624541663	0.00272426124939744	0.0249377745616753	0.00183792580117107
3.56418618260672e-06	7.60408347328994e-05	3.55230649540314e-07	9.75985414831579e-06	4.83344038453706e-07	9.0203449751816e-05	11086	0.0266993536785783	0.0395127480424879	0.842992534566214	0.00393810492301225	0.10819823604495	0.00535837642333602
1.51120394093495e-07	1.76215601024302e-05	1.00926770584498e-07	1.51621055370278e-05	1.61952014264107e-07	3.31976648184001e-05	30123	0.00991003353170272	0.00455213928208996	0.530807217881883	0.00304017680570587	0.456722050179387	0.0048784158509349
1.78131531111655e-05	0.00011431565852099	4.60965650446918e-07	3.80622972062797e-06	2.64600850158524e-08	0.000136422467088247	7330	0.0401032304719419	0.130573456787311	0.837953314882099	0.00337895700235898	0.0279003143827172	0.000193956945513501
2.55260266455446e-07	1.56557705769138e-05	9.43314513573159e-08	7.44571330861736e-06	1.09834520254162e-07	2.35609101235981e-05	42443	0.00704343422935816	0.0108340579848731	0.664480722297452	0.00400372697244983	0.3160197661957	0.00466172654952552
3.78766914419725e-06	7.03571852108036e-05	1.88745810553134e-07	4.51362057066936e-06	5.43800284609104e-08	7.89016007646843e-05	12674	0.0233934438115532	0.0480049721106873	0.891707956859285	0.00239216706282105	0.057205690720151	0.000689213247055572
0.000139065203275624	0.000665082297782189	2.48195504081921e-06	1.53101066137268e-05	8.4805308451533e-07	0.000822787615796875	1215	0.218810786277344	0.16901713225343	0.808328036315973	0.00301651968645082	0.0186076045868761	0.00103070715727045
5.56749295734818e-06	2.40826916908907e-05	8.5324030619823e-08	4.74576413340857e-07	8.69831786148778e-09	3.0218783410061e-05	33092	0.00902480179333975	0.184239480517754	0.796944448891103	0.00282354287603171	0.0157046829748563	0.000287844740254889
4.06804417006364e-08	5.47312417184251e-06	2.79281714280706e-08	4.83453190355185e-06	6.18430827392178e-08	1.04381077712623e-05	95803	0.00312655080301394	0.00389730041039008	0.524340646003949	0.00267559715228857	0.463161715657129	0.00592474077624311
6.79972543844977e-06	0.000157561543469963	5.80911020697054e-07	1.7370120454202e-05	2.22607152532072e-07	0.000182534907535844	5478	0.053292847531978	0.0372516442484543	0.863185817973053	0.00318246536259363	0.0951605404615064	0.00121953195439266
0.000142527286981003	0.000516533175830004	2.09372856697272e-06	9.77406266342033e-06	3.13682618367247e-07	0.000671241936659767	1490	0.182447531090213	0.212333704431887	0.769518630496145	0.00311918617211483	0.0145611621229419	0.000467316776910862
4.50731931827977e-06	2.55156010294959e-05	1.25146264556854e-07	9.10986691878197e-07	8.76111933819089e-09	3.1067814423549e-05	32188	0.0092771879864223	0.145080025805204	0.821287287275524	0.00402816441641916	0.0293225226422005	0.00028199986065161
1.86970681366364e-05	9.53055636110797e-05	3.16727925728639e-07	2.07675657904223e-06	2.2125330846332e-07	0.00011661736956095	8575	0.0343822731301056	0.160328330222406	0.817250157244098	0.00271595841100755	0.0178082955125892	0.00189725860989928
1.4878306662965e-06	7.03747903534972e-05	2.94172877845609e-07	1.79497656084163e-05	9.814034187036e-07	9.10879629247592e-05	10978	0.0269576119950063	0.0163339986813129	0.772602527203605	0.00322954722446261	0.19705968859182	0.0107742382987998
8.68011704189925e-05	0.000315291203102379	1.52047163416885e-06	7.10891562704735e-06	5.81582985501741e-07	0.000411303343768089	2431	0.116104455500145	0.211039301610771	0.766566107179896	0.00369671595722829	0.0172838751125147	0.00141400013958958
9.92801667717281e-05	0.000645035566671895	2.74981855994109e-06	2.30672547899575e-05	5.16752666653956e-08	0.000770184482060187	1298	0.206375116233943	0.128904397692045	0.837507872070432	0.00357033752820561	0.029950298048403	6.70946609144449e-05
3.05197282655663e-06	5.7551193595134e-05	2.65407138121733e-07	6.44168243540241e-06	3.14728137334335e-08	6.73417288089482e-05	14850	0.0200004817600138	0.0453206782857509	0.854614139152999	0.00394119876064819	0.0956566240477399	0.000467359752861758
5.06797598569472e-05	0.000201999692046733	8.63500265701117e-07	4.42864361116892e-06	2.5584761982266e-07	0.000258227443400373	3873	0.0745528352735294	0.196260161931627	0.782254935365407	0.0033439523480945	0.0171501663527779	0.000990784002093753
4.04618704196372e-06	8.31974980820701e-05	3.60846736463867e-07	9.55591629522213e-06	7.61715561887393e-09	9.71680653113387e-05	10291	0.0287310202587611	0.0416411197341351	0.856222646972489	0.00371363508481587	0.0983442066547663	7.83915537936009e-05
4.83216622693202e-05	0.000251702909431162	9.51179245805968e-07	6.37853236858482e-06	7.64734069550558e-08	0.000307430756721828	3253	0.0881168361912226	0.157179010924541	0.818730409784307	0.00309396254281292	0.0207478667281046	0.000248750020233828
5.77947644926332e-06	8.25669680666907e-05	3.29430535357181e-07	6.05809603398663e-06	2.64013109373547e-08	9.47603723962352e-05	10553	0.0280291442166165	0.0609904362247202	0.871323803176306	0.00347645885117131	0.063930690443628	0.000278611304174272
1.50238622196883e-07	1.97128574943451e-05	8.17243620641844e-08	1.3822492892096e-05	7.35729781556192e-07	3.45030431522583e-05	28983	0.0102977033384013	0.00435435858610776	0.571336777667823	0.00236861315981733	0.40061663057078	0.0213236200154721
1.00182216239782e-07	7.54761512285398e-06	3.54464505225066e-08	3.4354352734608e-06	3.0812372189474e-09	1.1121760300296e-05	89914	0.00333098655805475	0.00900776617502856	0.678634938990107	0.00318712591940713	0.308893123093955	0.00027704582150232
8.9350431467168e-05	0.000368970025386049	1.57528552957808e-06	8.37640736003222e-06	1.01115290890173e-06	0.000469283302651729	2131	0.131352639401641	0.190397636059679	0.786241537470329	0.00335679006833779	0.0178493615960776	0.00215467480557719
1.40230296616277e-05	0.000193433080042059	7.41910725593529e-07	1.31930304826514e-05	1.44057459657518e-07	0.000221535108371589	4514	0.0643070444557609	0.0632993558660073	0.8731486465685	0.00334895326996702	0.0595527750866569	0.000650269208869074
2.57809826303331e-07	2.43054739097872e-05	7.6358347377306e-08	9.27684233544769e-06	1.01759709000199e-06	3.49340815089175e-05	28625	0.0104256794024441	0.00737989422270972	0.695752481815868	0.00218578374123889	0.265552776393438	0.0291290638267457
1.39748636932656e-07	8.11080588414215e-06	4.30395070616799e-08	3.21315131884999e-06	1.86404504893954e-08	1.15253857974759e-05	86765	0.0034516649259142	0.0121252892864777	0.703734003066385	0.00373432246156183	0.278789046658524	0.00161733852705198
1.16452860409737e-05	7.88819145337437e-05	3.43191737670661e-07	2.99046833053274e-06	9.06376446728127e-08	9.39514982875936e-05	10644	0.0277932327168734	0.123949976884099	0.839602518017109	0.00365286071990169	0.0318299163402234	0.000964728038666963
8.53971490284667e-07	3.4926912550333e-05	1.7790070602294e-07	9.36821437028997e-06	3.42023627115586e-07	4.56690227440462e-05	21897	0.0136075879018221	0.0186991408831055	0.764783445139219	0.00389543492139063	0.205132796968188	0.00748918208809658
5.37117546597383e-06	0.000109466684271866	4.74600275955565e-07	1.24638608963774e-05	5.60211400791415e-08	0.000127832342050252	7823	0.0376260226251128	0.042017343810085	0.856330115807733	0.00371267762401627	0.0975016235834729	0.000438239174692732
2.3858520079483e-06	4.27712681100071e-05	2.3506630911024e-07	5.4221764235741e-06	9.50712089312389e-08	5.0909434059571e-05	19643	0.015157174927385	0.0468646342671287	0.840144246348503	0.00461734280595577	0.106506318990492	0.00186745758791961
6.14305235356567e-08	7.56980754809562e-06	2.81207039273006e-08	4.45938436662679e-06	5.4079214806462e-08	1.21728223569918e-05	82150	0.00364520897013909	0.0050465308483182	0.62186133388759	0.00231012193414197	0.366339394090099	0.00444261923985114
1.53195384210376e-05	0.000122489738956125	4.71975207944823e-07	4.85669337686257e-06	3.09207853873029e-08	0.000143168866747357	6985	0.0420442910571903	0.107003280595014	0.855561280458246	0.00329663298081205	0.0339228317385017	0.000215974227426604
8.21913566636275e-05	0.000338915327869748	1.86563467689693e-06	9.90466342853618e-06	8.72073631723869e-08	0.000432964190001981	2310	0.121832021190688	0.189834075338312	0.782779120527722	0.00430898148155947	0.0228764033082987	0.000201419344107853
1.53364124363921e-05	0.000122990195711054	5.47906987303134e-07	5.6548840412526e-06	8.07371491811136e-08	0.000144610136325183	6915	0.0424584628317857	0.106053509291391	0.850494984905398	0.00378885603199393	0.0391043407118885	0.000558309059328739
8.91507144187927e-07	3.71265959220698e-05	1.56871555978687e-07	8.41236654298108e-06	1.78558885255403e-07	4.67659000504729e-05	21383	0.0139321349360095	0.0190631879900901	0.793881778860244	0.00335440044582443	0.179882489889041	0.00381814281480074
1.53557806154708e-05	0.000215772922112739	8.30236897780472e-07	1.50449022509948e-05	8.6739414503732e-07	0.000247871236022023	4034	0.0716723973094924	0.0619506355876909	0.870504079358237	0.00334946850269754	0.0606964426064268	0.00349937394494719
9.89792652683661e-05	0.000340682588516868	1.75782202144514e-06	7.78810267047593e-06	2.04655672789906e-07	0.000449412434149945	2225	0.126156547109191	0.220241492551455	0.75806222220189	0.00391137825274022	0.0173295220129078	0.000455384981007498
5.38895153200766e-05	0.00031727022333874	1.15366315566272e-06	8.74899569665497e-06	6.25658493892031e-07	0.000381688056005027	2620	0.108213277412667	0.141187324235702	0.831229110649881	0.00302252883608054	0.0229218482449442	0.00163918803339183
1.54788714724439e-05	0.000246287212511048	8.21559499551461e-07	1.6873059599947e-05	1.57143522745243e-07	0.000279617846605736	3576	0.0804741149306001	0.0553572372448361	0.880799332019447	0.00293815115710361	0.060343285683543	0.000561993895070716
3.88249166851051e-07	2.22492634630862e-05	1.02959844379698e-07	7.5957194449136e-06	4.22121439455568e-07	3.07583133586861e-05	32512	0.00918519194207823	0.0126225766128171	0.723357721329769	0.00334738264673484	0.246948503200959	0.0137238162097195
7.7365912222714e-06	0.000110808838251349	3.7681166481359e-07	6.94994194139398e-06	9.3051073385246e-08	0.000125965234153213	7939	0.0370867463567439	0.0614184641840248	0.879677944444343	0.00299139415209812	0.0551734928142212	0.000738704405312875
3.60493727463707e-05	0.000192978178416722	6.17983629307126e-07	4.2577371520797e-06	7.09095032525177e-08	0.000233974181447732	4274	0.0677930758346453	0.154074148366767	0.824784073279605	0.00264124710463055	0.0181974657448726	0.000303065504124259
1.06400913727525e-06	3.03339820261806e-05	1.08268646264472e-07	3.97196190570099e-06	1.62837132058872e-07	3.56410588474802e-05	28058	0.010635546537495	0.0298534659654331	0.851096544465463	0.0030377505541513	0.111443431652755	0.00456880736219723
9.47503626330857e-05	0.000342834568497332	1.29203489626458e-06	6.01809788035525e-06	3.64216099524492e-08	0.00044493148551699	2248	0.124980536673397	0.212954950857187	0.770533395942915	0.00290389630386191	0.0135258979781179	8.18589179188543e-05
1.66223475396114e-06	3.0406867593011e-05	1.27905851448369e-07	3.00991733011027e-06	5.95876670529231e-08	3.52665131955837e-05	28356	0.0105243677034418	0.047133515716243	0.862202266052737	0.00362683576737566	0.0853477437198751	0.00168963874376968
1.24820105970197e-07	1.9109105344014e-05	1.13673808826057e-07	2.2440284557263e-05	1.73166189707794e-07	4.1961050005781e-05	23832	0.0125096744029297	0.00297466593312134	0.455401028844161	0.00270903156166007	0.534788441999697	0.00412683166136064
2.12968582141989e-05	0.000133708922318559	5.33158947997461e-07	4.30733875902012e-06	3.31585805511713e-07	0.000160177864045287	6243	0.0469207383995297	0.132957561527837	0.834752811292049	0.00332854324893931	0.0268909738851449	0.0020701100460296
8.08334452776495e-06	5.25099963885208e-05	1.87395121044067e-07	1.56567275228455e-06	1.41659037345303e-09	6.23478253799878e-05	16039	0.0185310791572193	0.129649181483072	0.842210551346275	0.00300564005082711	0.0251119063534668	2.27207663590417e-05
2.18995686673717e-06	6.30561353415237e-05	3.94993296928438e-07	1.46490686290674e-05	1.03395742924528e-06	8.1324111563502e-05	12296	0.024102994768799	0.0269287524282038	0.775368265686939	0.004857025663539	0.180131923330372	0.0127140328909454
6.19310234471196e-07	4.07247651887804e-05	1.34258763824977e-07	1.13815744160769e-05	8.11963466522572e-07	5.3671872069676e-05	18632	0.0159730496490101	0.0115388230480803	0.758772959063401	0.00250147346548085	0.212058457757939	0.0151282866650989
1.97729027152705e-06	5.70626745762696e-05	3.0872004567064e-07	1.14736794831759e-05	6.74573484123467e-07	7.14969378607667e-05	13987	0.0212214362222933	0.0276555938014805	0.798113545609375	0.00431794780179036	0.160477914529987	0.00943499825736779
3.85278248825147e-06	3.21345518309707e-05	1.34580674395229e-07	1.44357918953873e-06	3.59888798300958e-08	3.76014830629862e-05	26595	0.0112172689704885	0.10246357788063	0.854608627461372	0.00357913208289665	0.0383915492673677	0.000957113307733391
1.70464081446293e-06	1.37886648945121e-05	7.74610108628455e-08	8.05684448117059e-07	1.18465492705044e-08	1.63882977172254e-05	61019	0.00490446325334981	0.104015733902077	0.841372614314852	0.00472660505681611	0.0491621803569153	0.000722866369339433
3.23513382362018e-05	0.000213423874472846	8.96650701930614e-07	7.61601230668208e-06	3.3223321854232e-07	0.000254620108936203	3927	0.0735505167627084	0.12705727906317	0.838205102356315	0.00352152351861289	0.0299112758159661	0.00130481924593617
2.82668639925716e-06	5.30329775548488e-05	2.98365114656658e-07	7.20426785279046e-06	1.81850459844752e-07	6.35441473813978e-05	15737	0.0188832839798762	0.0444838197653535	0.834584768862189	0.00469539882037984	0.113374215402558	0.00286179714951983
0.000314791659806695	0.00108568073090854	3.65233962874087e-06	1.62564905906335e-05	5.35428447402024e-07	0.00142091664938201	704	0.347261136616436	0.221541256444285	0.764070666200391	0.0025704108895686	0.0114408474259935	0.000376819039762038
6.4156512856921e-05	0.000276161465686735	1.56659908742632e-06	8.68035355955654e-06	8.73379172085584e-07	0.000351438310362725	2845	0.100080553707896	0.182554123910692	0.78580353235168	0.0044576787482543	0.0246995085726352	0.00248515641673828
1.85467275542086e-06	2.74400772397135e-05	9.27916161145234e-08	1.76582123669545e-06	3.26701876404169e-08	3.11860330355848e-05	32066	0.00931232501976686	0.0594712624495903	0.879883543007957	0.00297542223496793	0.056622181945378	0.00104759036210661
0.000147736540770128	0.000526786119547651	1.68436376965064e-06	7.73643968085067e-06	3.63234473098883e-08	0.00068397978721559	1462	0.185567838095007	0.215995477544077	0.770177904952633	0.0024625929027925	0.011310918576037	5.31060244598122e-05
1.635980477948e-06	3.02668674980708e-05	1.09112350966929e-07	2.59686745019809e-06	1.85303138863794e-08	3.46273580910702e-05	28879	0.0103346143600884	0.0472453160776909	0.874073829671577	0.0031510446358617	0.0749946745393719	0.000535135075498528
3.77574598161204e-05	0.000294519643356119	1.2780329176006e-06	1.2846778115975e-05	1.14909668127139e-07	0.000346516823873942	2886	0.0987504254146329	0.108962847442743	0.849943272778181	0.00368822761132524	0.0370740386349854	0.000331613532764403
1.15666332900725e-06	1.66846731807191e-05	6.40647526720836e-08	1.18844255210613e-06	1.41378964657367e-08	1.91079817109703e-05	52334	0.00571605014456722	0.0605329933063094	0.873178205479445	0.00335277443955803	0.0621961319663508	0.000739894808336553
9.36527499387042e-08	6.48821483462648e-06	1.90584259652433e-08	1.69836275740225e-06	2.07083047723152e-08	8.31999707270499e-06	120192	0.00249289706360079	0.0112563440972769	0.779833788152648	0.00229067700369358	0.204130210931682	0.00248897981469873
1.90261398125301e-05	0.000130302240093075	7.04493141994593e-07	6.20879761732931e-06	2.51822161514121e-08	0.000156266852881081	6399	0.0458016538611533	0.121754162586285	0.833844399440459	0.00450826985381675	0.039732019317329	0.000161148802110809
2.04599904713296e-07	1.48995885649286e-05	6.17745875984354e-08	5.79018209997656e-06	1.34178109763246e-07	2.10903232669801e-05	47415	0.00630718935025443	0.00970112701087073	0.706465632428498	0.0029290488730987	0.274542121838498	0.00636206984903456
4.08992563965904e-05	0.0002615690652253	1.23743712421565e-06	1.01920605093131e-05	1.41085042759979e-07	0.000314038904298179	3184	0.0899233638359236	0.130236272757329	0.83291930281651	0.00394039435012392	0.0324547703160871	0.000449259759950058
6.64426222165216e-05	0.000522013531976017	2.5777848287192e-06	2.61464116337216e-05	5.96218762179006e-07	0.000617776569417159	1619	0.16921998433518	0.107551217552985	0.844987585833032	0.00417268144557703	0.0423234109678026	0.00096510420060364
1.82209640781679e-06	3.95104767622475e-05	2.10422258195244e-07	5.87146641286068e-06	1.1868549776539e-07	4.75331473388856e-05	21038	0.0141590868851292	0.0383331740022649	0.831219453670071	0.00442685304835901	0.123523619654308	0.00249689962499698
2.32559904876648e-06	2.5217000940536e-05	1.3017451594853e-07	1.81529333130573e-06	7.8211484034424e-08	2.95662793205911e-05	33822	0.00883079239493278	0.0786571426032235	0.85289733845455	0.0044028034280888	0.0613974220977302	0.00264529341640747
1.19272520972748e-05	0.0001330863851805	4.33420090244752e-07	6.22715994175798e-06	1.33367683896781e-07	0.000151807584993674	6587	0.0445240949005102	0.0785682223834324	0.876678100017503	0.00285506215162314	0.0410200843522902	0.000878531095151392
9.36307832557207e-05	0.000523438613278207	2.26629934897583e-06	1.63373012934429e-05	8.22103393872992e-09	0.000635681218210285	1573	0.173673251805834	0.147292039741762	0.823429414434975	0.00356515071399535	0.0257004624730607	1.29326362069901e-05
2.29137403800236e-06	3.7826595318614e-05	9.74656229729678e-08	2.06998673243174e-06	1.27349964949658e-07	4.24127716769708e-05	23578	0.0126434922148674	0.0540255670026519	0.891868034626774	0.00229802531452783	0.0488057405961916	0.00300263245985422
6.62646060078322e-07	3.48205189102886e-05	1.58873838264268e-07	1.07533193457926e-05	3.10093098349867e-08	4.64263674642588e-05	21539	0.0138316844878277	0.0142730542205021	0.75001601055898	0.00342206050013662	0.231620950186788	0.000667924533593095
2.23066992988458e-07	1.59843274858862e-05	7.66425697043006e-08	7.06916537106917e-06	2.08085572112855e-08	2.33740109768595e-05	42783	0.00698775654138273	0.00954337675332219	0.683850431220851	0.00327896524820569	0.302436983454304	0.000890243323316919
8.24580103661431e-07	5.38996621534676e-05	2.84532384434097e-07	2.39971695872369e-05	6.8357793527427e-07	7.96895221640743e-05	12549	0.023624281593893	0.0103474093113984	0.676370753516285	0.00357051186539012	0.301133310070911	0.00857801523601607
2.28364280266009e-05	0.000297320944992719	1.19738695638803e-06	2.01216209989536e-05	5.52594117462644e-08	0.000341531640386408	2928	0.0974010841037986	0.0668647508054123	0.87055168492246	0.00350593273007827	0.0589158327356962	0.000161798806352887
4.30634278573104e-05	0.000219366032798831	8.42822488170281e-07	5.52617345772625e-06	5.49939507966209e-08	0.000268853450552835	3719	0.0774990556997266	0.160174354350894	0.815931625008925	0.0031348769615462	0.0205545937623749	0.000204549916259355
1.36232850966943e-05	0.000184383310500187	5.64544004543902e-07	9.84842134916222e-06	1.19907113736805e-07	0.000208539468064324	4795	0.0606511576203889	0.0653271307496198	0.884165056196047	0.0027071326583118	0.0472256951673267	0.000574985228694548
6.10140952521356e-05	0.000333669854982562	1.50850318674041e-06	1.06259584458636e-05	3.31072753428957e-07	0.000407149484620731	2456	0.115001844133507	0.149856741950617	0.819526654426159	0.00370503523575773	0.0260984204751283	0.000813147912338288
5.4870251539168e-05	0.000285639187025354	1.60269699948407e-06	1.07428340916315e-05	1.71998825795121e-07	0.000353026968481433	2833	0.100509501871864	0.155427931682375	0.809114352521137	0.00453987129192472	0.0304306329282503	0.000487211576313799
1.41210740443413e-06	3.9222774242312e-05	1.36378178520608e-07	4.87564165238728e-06	2.16935436756395e-10	4.56471184130908e-05	21907	0.0136011057047779	0.0309353022386877	0.859260685140283	0.0029876623818054	0.10681159779385	4.75244537438713e-06
5.24063395177057e-05	0.000294704242245841	1.75773430885312e-06	1.27295935602513e-05	1.8266389068723e-07	0.000361780573523339	2764	0.102869380695577	0.144856698653901	0.814593883181043	0.00485856465905494	0.0351859510760329	0.000504902429968221
2.04524389701636e-06	5.72698753855737e-05	3.37187586466018e-07	1.2158758841017e-05	1.27995875976985e-07	7.19390615860501e-05	13901	0.0213512592905255	0.0284302276388459	0.796088719020475	0.004687127952909	0.169014699009846	0.0017792263779238
5.07990151236453e-07	1.95465434852226e-05	7.82985823464597e-08	3.8764839525962e-06	4.96464441002411e-08	2.40589626155019e-05	41565	0.00719179002566561	0.021114382999587	0.812443320919753	0.00325444548868493	0.161124318390123	0.00206353220185198
1.57175381353575e-06	1.27751452836514e-05	4.70145955480763e-08	4.91363940063269e-07	5.56277291235265e-08	1.4940905361922e-05	66930	0.00447227455626564	0.105198030203811	0.855044923596784	0.00314670325587474	0.0328871596573757	0.00372318328615466
1.92151172678206e-05	0.000126186524604182	6.76941460407316e-07	5.72035316236871e-06	1.27984786499251e-07	0.000151926921281278	6582	0.044558306367938	0.126476052471607	0.830573828127274	0.00445570445776378	0.0376520047541675	0.000842410189187601
7.84670971759196e-06	0.000115133609368784	4.60134345449098e-07	8.69510013077002e-06	2.83890166211527e-07	0.000132419443728806	7552	0.0389496361062429	0.0592564769692127	0.869461509025639	0.00347482463671611	0.0656633186632131	0.00214387070521858
2.73541876938375e-05	0.000260659521570699	8.85789708615719e-07	1.08793643159938e-05	2.57789052560925e-07	0.000300036652341706	3333	0.0860912073249192	0.0911694870621484	0.86875893173824	0.00295227166981889	0.0362601176592367	0.000859191870556314
2.26576751203644e-06	3.85440417043382e-05	1.45726789025057e-07	3.18940095589037e-06	2.45046950394395e-08	4.41694416563295e-05	22640	0.0131637155056344	0.0512971734998547	0.872640455911555	0.0032992671756849	0.0722083149863255	0.000554788426580168
1.11070963106885e-05	7.56148593975526e-05	4.12222598100911e-07	3.60997841861681e-06	4.81807244731453e-09	9.07489747974061e-05	11019	0.0268586430195114	0.122393628528418	0.833231004166825	0.00454244909125622	0.0397798259063087	5.30923071921277e-05
4.76924421798524e-05	0.000158308212525454	6.91451669616867e-07	2.95248045233641e-06	6.03115716523283e-08	0.000209704898398912	4769	0.0609795925755711	0.227426457579113	0.754909464366978	0.00329726045932198	0.014079215482702	0.000287602111885819
0.000139939693897711	0.00059639413816173	3.28093506580363e-06	1.80233581526508e-05	9.14396010144565e-07	0.00075855252128804	1318	0.203598728590643	0.184482537425477	0.786226558378633	0.00432525761068268	0.0237601980704602	0.0012054485147474
3.83931189880337e-06	4.22575664852492e-05	1.71120318649291e-07	2.42269070738126e-06	3.50374242814139e-08	4.87257268343645e-05	20523	0.0145117488658089	0.0787943484528103	0.867253691851477	0.00351190900098807	0.0497209762640753	0.00071907443064971
0.000145007081688418	0.000447325936879175	2.11510997128664e-06	8.40056591174734e-06	4.54202809366319e-07	0.000603302897259993	1658	0.165602596656189	0.240355354411513	0.741461608937707	0.00350588399441273	0.0139242923412104	0.000752860315157048
7.21398672779917e-05	0.000272661456326535	1.34523070614516e-06	6.5438681229953e-06	1.92449890127914e-07	0.000352882872323795	2834	0.100470603364309	0.204430061461862	0.772668433950936	0.0038121167436849	0.0185440230632413	0.00054536478027567
1.23636111744561e-05	0.00014678954605317	6.17089610968666e-07	9.43617803164631e-06	5.31659539736452e-09	0.000169211741465638	5910	0.0495006660746343	0.0730659176920461	0.867490309961607	0.00364684865023967	0.0557655039178385	3.14197782690166e-05
7.21728327832987e-10	2.83564923103424e-07	1.12282099811502e-09	5.67259498001119e-07	2.38797649445167e-08	8.76548735375007e-07	1140838	0.000262930163660746	0.000823375014652455	0.323501605398026	0.00128095672585125	0.64715112247402	0.0272429403874507
2.79379470580114e-05	0.000298186990104606	1.77570134144086e-06	2.44449122715511e-05	3.62214814174462e-08	0.000352381772257027	2838	0.100335319218159	0.0792831788065176	0.846204354427019	0.00503914073099578	0.0693705355841193	0.00010279045134896
0.000183683164936816	0.000419928627721938	2.26684759889049e-06	6.66940622235497e-06	7.76891101648097e-08	0.000612625735590164	1632	0.167934437533315	0.299829331785853	0.68545704714381	0.00370021608169425	0.0108865916576784	0.000126813330964572
7.22647567867455e-07	1.0396710948103e-05	3.80881571959117e-08	7.04641748794208e-07	8.62997739126679e-10	1.18629514196997e-05	84296	0.00355258113372658	0.0609163388014401	0.876401713222744	0.00321068137669872	0.0593985192946228	7.27473044940212e-05
6.94415967789207e-05	0.000345290043312781	1.05038824225651e-06	6.72671903828729e-06	6.87623466952043e-08	0.00042257750971894	2366	0.119090203774186	0.164328662036716	0.817104638489719	0.00248567000869293	0.015918308200456	0.000162721264415938
6.32910117106836e-06	9.70597997524674e-05	4.59073048137639e-07	9.06497994592435e-06	1.04101180501065e-07	0.000113017055098099	8848	0.0333386315476037	0.0560012925976057	0.858806661244354	0.0040619802713773	0.080208955524951	0.000921110361712263
1.35023946926049e-05	0.000100264018251777	4.15903591234756e-07	3.97368406651967e-06	1.80420932381597e-07	0.000118336421534518	8450	0.0348801873391414	0.114101766113202	0.847279450836957	0.00351458651395368	0.0335795523896299	0.00152464414625694
6.89174019364603e-05	0.000290732873513012	1.08556092796741e-06	5.89515004489523e-06	1.35462335651855e-07	0.000366766448757987	2727	0.104210760282881	0.187905415475819	0.792692119187963	0.00295981524930522	0.016073307863515	0.000369342223397431
2.86451394985704e-08	3.67017675766368e-06	1.5563525296704e-08	2.56502360099653e-06	1.31341080032316e-08	6.29254313145872e-06	158918	0.0018859881639014	0.00455223570186797	0.583258101055379	0.00247332834619698	0.407629085317357	0.00208724957919946
0.000109483846599344	0.00050516641643309	2.33791036770493e-06	1.39016758039495e-05	4.73703985489537e-07	0.000631363553189578	1584	0.172601538277345	0.173408563174487	0.800119699467994	0.00370295427395843	0.0220184958946708	0.000750287188888933
1.5548894290368e-08	5.72737440289904e-06	2.25961573043906e-08	1.07237990336363e-05	3.59936983961872e-07	1.68492554720919e-05	59350	0.00504206512693317	0.00092282381949293	0.339918544910516	0.00134107749400663	0.636455364535157	0.0213621892408273
1.76549762381948e-06	3.70855832286951e-05	1.33056149627941e-07	3.59628662885662e-06	1.73641243534287e-08	4.25977877553525e-05	23475	0.0126982960721059	0.0414457584971098	0.870598807658389	0.00312354600178085	0.0844242581213559	0.000407629721363801
6.52714332920679e-05	0.000363916145182935	2.10494096120906e-06	1.51195917456758e-05	2.51376083121167e-07	0.000446663487265009	2239	0.12543528181651	0.146131114705021	0.814743437864713	0.00471258793526632	0.0338500732134059	0.000562786281592844
5.48897277079512e-08	3.56396069317394e-06	1.43131108781713e-08	1.19514362806158e-06	5.25152996470471e-09	4.83355868978634e-06	206887	0.00144902026630644	0.0113559659105696	0.737336799221004	0.0029611952180111	0.247259566866749	0.00108647278366591
4.09682414835644e-06	0.000103402563992522	4.80339347315101e-07	1.56281638661074e-05	1.13794463991214e-07	0.000123721685818292	8083	0.0364383444963045	0.0331132260384277	0.835767499518132	0.00388241838234056	0.126317094394108	0.000919761666991366
0.000169980199317414	0.000755377364299424	2.13835345044258e-06	1.22588976623909e-05	3.46482525653675e-07	0.000940101297255325	1064	0.245849282893481	0.180810514583566	0.803506352458813	0.00227459897852031	0.0130399752645608	0.000368558714539857
7.67285650444455e-07	2.23648686853639e-05	8.83836825351982e-08	3.31442028644235e-06	3.20945575790347e-07	2.68559038805762e-05	37236	0.00802450969076374	0.0285704645748081	0.832772889894779	0.00329103361883577	0.123414959376569	0.0119506525350083
2.43934703077754e-06	3.1552973159089e-05	1.56141379518444e-07	2.59779623374351e-06	2.64136363570773e-09	3.67488991667642e-05	27212	0.0109643211495866	0.0663787783059278	0.858610023007862	0.00424887229437498	0.0706904503983881	7.18759934473515e-05
1.75133429652731e-05	0.000144390839490064	4.45956082715156e-07	4.73284960336346e-06	4.17959081545589e-07	0.000167500947222962	5970	0.0490126260438528	0.10455668015991	0.862029987793829	0.00266240931832786	0.0282556587400281	0.00249526398790594
9.90518688743164e-07	3.70948838234445e-05	2.097452907187e-07	1.01131911749576e-05	1.04564326700705e-07	4.85129033045646e-05	20613	0.0144488232711644	0.0204176336865406	0.764639534982319	0.00432349491437189	0.208463944354491	0.00215539206227771
3.1268700615764e-05	0.000225410475102227	6.79988044291878e-07	6.31269801091647e-06	3.91489668844119e-07	0.000264063351442044	3787	0.0761720876141546	0.118413632353776	0.853622715425165	0.00257509434981598	0.0239059982252099	0.00148255964603268
1.53498847920362e-06	6.77908348004078e-05	3.08730063674875e-07	1.75828733162328e-05	7.35553856827779e-08	8.72909820452019e-05	11456	0.0258484944959614	0.0175847314721325	0.776607539657461	0.00353679219137442	0.201428290807037	0.000842645871994987
2.35671005800826e-10	2.81695524726741e-07	9.84369493326781e-10	1.51328835668172e-06	4.83742340627852e-07	2.27994626253544e-06	438607	0.00068375079430627	0.000103366912489747	0.123553580781978	0.000431751181816059	0.66373860715421	0.212172693969507
8.72481150341494e-06	0.000122753001022898	5.42140712213548e-07	9.82381257813786e-06	5.27268116971947e-07	0.000142371033933636	7024	0.0418149443178053	0.0612822093255422	0.862204885581691	0.00380794250933275	0.069001483705717	0.00370347887771698
1.33617898130513e-05	0.00018787801619458	6.91958311523196e-07	1.25424473518e-05	3.81730976784584e-08	0.000214512384768633	4662	0.0623332016773628	0.0622891299607852	0.875837618407068	0.00322572662771673	0.0584695721197071	0.000177952884723326
0.000142074171751447	0.000625048222246259	3.14309983269107e-06	1.78276114901465e-05	3.33664733738138e-07	0.000788426770054283	1268	0.210709882213453	0.180199578638947	0.792779045545632	0.00398654631231594	0.0226116263009678	0.000423203202137803
1.20463046378966e-05	9.74016247739731e-05	4.58579121002768e-07	4.77101479497298e-06	2.41731714398615e-07	0.000114919255042244	8702	0.0338901719799752	0.104824075247167	0.8475657516068	0.00399044634281867	0.0415162349705379	0.00210349183267639
2.87548310775519e-07	8.46847735249804e-06	2.83937984012725e-08	1.07540046674043e-06	2.94321796340895e-08	9.88925210804935e-06	101120	0.00296239372875362	0.0290768510736489	0.856331425265732	0.00287117752596896	0.108744367621603	0.00297617851304784
1.02165869370512e-05	9.27544018567291e-05	3.72186980159203e-07	4.34808150794486e-06	6.77314753701444e-09	0.000107698030429421	9285	0.0317947209787799	0.0948632662669403	0.861245108075719	0.00345583831640367	0.0403728971700585	6.28901708787808e-05
1.21342578247924e-07	1.30773352800872e-05	5.99045641051534e-08	8.31227319479238e-06	1.88431229202712e-08	2.1589698740153e-05	46318	0.00645604912132913	0.00562039237825252	0.60572106343317	0.00277468272374462	0.385011078423852	0.000872783040979927
2.69005265770074e-05	0.000207557400055841	6.05336958201152e-07	6.01469832103969e-06	1.03841817836893e-08	0.000241088346093873	4148	0.0697809879838474	0.111579539255428	0.8609184285292	0.00251085117969764	0.0249481089338833	4.3072101791457e-05
1.19381031766958e-05	7.64060880447902e-05	3.72059883771818e-07	3.06309891377313e-06	9.56282754913229e-08	9.18749782945223e-05	10884	0.0271873456841499	0.129938568675641	0.831631086756356	0.00404963234471861	0.0333398599992459	0.00104085222403829
9.89616086747284e-07	3.03068817511747e-05	8.46846854011326e-08	3.33753397264174e-06	4.74602317258831e-08	3.47661767276908e-05	28764	0.0103758301317726	0.0284649098604814	0.871734674438208	0.00243583544041765	0.0959994536869348	0.00136512657395778
1.13545042847195e-06	1.72641128299723e-05	4.79301578715284e-08	9.37223052467916e-07	5.23181102230778e-09	1.9389948279806e-05	51573	0.00580015465634609	0.0585587136224849	0.89036404743546	0.00247190746359268	0.0483355106957146	0.000269820782748376
1.34541845461889e-05	0.000114758352271842	6.3941375424084e-07	7.01901019989525e-06	4.54266018073808e-08	0.000135916387373974	7357	0.0399574642730801	0.0989886856628235	0.844330507079209	0.00470446402082105	0.0516421186253458	0.00033422461180041
4.27379078189201e-08	7.70883884526588e-06	2.794734781269e-08	6.49027358721676e-06	2.51717123786633e-07	1.45215148119009e-05	68863	0.00434701035482987	0.00294307504227417	0.530856384138948	0.00192454769180046	0.446941911452499	0.017334081674478
2.11799568103821e-05	0.000194149325640695	9.85299105760272e-07	1.16330132785814e-05	8.98515433302749e-08	0.000228037446378749	4385	0.0661309324921538	0.0928792930578782	0.851392298606217	0.00432077766790889	0.0510136096650549	0.000394021002941068
1.81295457518309e-05	0.000133516512542821	6.26675746971417e-07	5.9396359797423e-06	1.9596734674342e-07	0.000158408337368109	6313	0.0464145736784221	0.11444817901031	0.842862912149349	0.00395607805361375	0.0374957283084147	0.00123710247831231
0.000149880322787694	0.000648319398029099	2.57691529872461e-06	1.43716499066849e-05	1.54437341195621e-06	0.000816692659434159	1224	0.217379911312021	0.183521084775683	0.793835221291549	0.00315530606153606	0.0175973785740185	0.00189100929721374
5.45144689838616e-09	1.42681346732559e-06	6.17365886703374e-09	2.07827847202632e-06	1.2301811239712e-08	3.52901885635704e-06	283365	0.00105814729192999	0.00154474858885101	0.404308825030896	0.00174939809570945	0.588911127035376	0.00348590124916789
1.10064430793815e-05	0.000115276669072293	4.22276165121929e-07	5.69321852645848e-06	9.80972711305476e-08	0.000132496704114386	7547	0.0389719141354878	0.0830695612615352	0.870034238533012	0.00318706920254691	0.0429687558231144	0.000740375179792089
1.1716492313339e-05	0.000124357407154344	7.49513647296173e-07	1.02415926802329e-05	7.06734739947135e-08	0.000147135679269207	6796	0.0431837875083373	0.0796305312996304	0.845188656972953	0.00509403056429858	0.0696064525688184	0.000480328594299726
6.48685769717973e-05	0.000281745075867714	7.37821611186756e-07	4.12522792280987e-06	2.99616705982811e-07	0.000351776319079491	2843	0.100171835360167	0.184402910183215	0.800921098398463	0.00209741694130363	0.0117268494184161	0.000851725058602101
8.08796362597145e-05	0.000216493482477861	1.16269327396851e-06	4.00373314478375e-06	3.52125231521804e-08	0.00030257475767948	3305	0.0867870310713509	0.267304638628815	0.715504109259485	0.00384266448029404	0.0132322113565896	0.000116376274816293
1.03680310821832e-05	9.7228717205092e-05	3.73367030287092e-07	4.50581030898749e-06	6.85559966162955e-09	0.000112482781226211	8890	0.0331836630822816	0.0921743841071311	0.864387563546794	0.00331932608899688	0.040057778264977	6.0947992100608e-05
1.10021395498579e-05	0.000132905522959438	5.68650844529184e-07	8.8460559315797e-06	1.85083200809263e-08	0.000153340877605486	6521	0.0449635681126825	0.0717495538154159	0.866732504957852	0.00370841000396649	0.057688830726134	0.000120700496631722
5.16276866017828e-07	7.33926494645089e-06	2.48245274183717e-08	4.53774863251129e-07	3.21628698889865e-08	8.3663040730272e-06	119527	0.00250675455149885	0.0617090726695309	0.877240999417237	0.00296720358257185	0.0542383900095253	0.00384433432113458
5.52572277478581e-06	0.000120552657642156	4.64975857567342e-07	1.30768934738045e-05	4.81285508217049e-07	0.000140101535256531	7138	0.0411622500507068	0.0394408438470572	0.860466356927638	0.00331884912407245	0.0933386879013157	0.00343526219991664
1.09692846704772e-05	7.97398651581053e-05	3.80708047190579e-07	3.56027637802841e-06	1.4991239872215e-07	9.48000466525236e-05	10549	0.0280407139106077	0.115709696965483	0.841137404186948	0.00401590569449835	0.0375556395143782	0.00158135363869211
7.4519493147386e-06	4.1229586553659e-05	1.5510596500955e-07	1.10359701431854e-06	1.73618255955048e-09	4.99419750302852e-05	20023	0.0148712804992214	0.149212146900872	0.8255497810941	0.00310572349042049	0.0220975845198215	3.4763994785902e-05
1.22573760246914e-06	5.57670528073489e-05	2.41243293458231e-07	1.41475401294972e-05	1.39987424205967e-06	7.2781448074833e-05	13740	0.0215985660781468	0.0168413467290297	0.76622620574971	0.00331462618344977	0.194383878085949	0.0192339432518619
8.47507059387927e-08	2.00963894550781e-05	9.26347309066678e-08	2.83772772618021e-05	6.6311946108888e-07	4.93141716148145e-05	20278	0.0146857136630903	0.00171858723696644	0.407517530904664	0.00187846065082921	0.575438587581937	0.0134468336256037
2.54327401193841e-05	0.00021431140188344	1.13806793412042e-06	1.23522151835078e-05	1.55804242683037e-07	0.000253390229363135	3946	0.0732085404258978	0.100369853183787	0.845776107555863	0.00449136471039477	0.0487477958978668	0.000614878652087854
2.7108883921656e-07	6.9348657073977e-06	3.50296918445724e-08	1.15234795187447e-06	1.79981227962063e-08	8.41133031312951e-06	118887	0.00252022858462042	0.032229008863605	0.824467170974471	0.00416458402422902	0.136999488663016	0.00213974747467858
4.38047788867276e-07	2.61155856946749e-05	1.59186295769918e-07	1.2220843328401e-05	2.21297064046787e-08	3.89557928141177e-05	25670	0.0116189381709575	0.0112447406976794	0.670390301624422	0.0040863318205201	0.313710553568097	0.000568072289281169
2.70026908072867e-06	2.74658951786305e-05	9.33025520236052e-08	1.22052141486095e-06	8.50141336458877e-08	3.15650023598897e-05	31681	0.00942495422265865	0.0855462974449183	0.87013759306833	0.00295588610955299	0.0386669198039374	0.00269330357326116
3.10869408610712e-05	0.000156285812350446	8.14223059897062e-07	5.26706031321955e-06	3.09051117570608e-07	0.000193763087702205	5161	0.0564770202916069	0.160437889536777	0.806581966688323	0.0042021577461051	0.0271829912274856	0.00159499480130906
9.5019316420944e-06	0.000109360616738272	3.80586208232152e-07	5.63886577082243e-06	2.92222243634733e-07	0.000125174222603056	7989	0.0368581878873002	0.0759096517197976	0.873667233269499	0.00304045194224246	0.0450481389343557	0.00233452413410554
3.13497853964609e-07	3.05946738919955e-05	9.95218920055753e-08	1.25248884415437e-05	1.65266852593682e-07	4.36978489321031e-05	22884	0.0130240840504301	0.00717421707534658	0.700141417476474	0.00227750093969638	0.286624828169567	0.00378203633891614
5.33291737454736e-06	5.78331315782338e-05	1.44263961622542e-07	2.01273052143365e-06	4.78483802730431e-08	6.53708918161104e-05	15297	0.0194208461682917	0.0815793884157027	0.884692406230583	0.00220685319741941	0.030789399769786	0.000731952386509297
3.50004187019691e-09	9.92255435306799e-07	3.18716647541685e-09	1.1620400101056e-06	3.99287045262506e-08	2.20091135828426e-06	454357	0.000660056201089887	0.0015902693477512	0.450838436346805	0.00144811214836996	0.527981286357427	0.0181418957996461
4.31789089880948e-07	1.51565971434885e-05	6.10910138487977e-08	2.75855457518975e-06	7.6281739632802e-09	1.84156599963713e-05	54302	0.00550951551139489	0.0234468430654144	0.823027637699384	0.00331734045159584	0.149793956650661	0.00041422213294464
5.65846907082745e-07	1.58359345463505e-05	6.65743375382501e-08	2.3965525429389e-06	1.16954795402367e-08	1.88766038134506e-05	52976	0.00564702983932008	0.0299760970074261	0.838918626615796	0.00352681754600434	0.126958883421139	0.000619575409635022
7.46910795790281e-06	0.0001387149124965	7.0437072734614e-07	1.68623216535798e-05	1.49564721008136e-07	0.000163900277556337	6101	0.0479846431751849	0.045571051307924	0.846337264125864	0.00429755664754155	0.102881593033202	0.000912534885468555
2.48474834348051e-05	0.000303175741495033	1.37182215687632e-06	2.16004515227877e-05	1.66856322268654e-07	0.00035116235493177	2848	0.100006023142674	0.0707578220895371	0.863349209381907	0.00390651827455384	0.0615112958989714	0.000475154355030661
8.70991641165879e-06	0.000109112448691669	5.01864086143505e-07	8.09435683489294e-06	2.63614381171986e-09	0.000126421222168176	7910	0.0372184770408561	0.0688959991232495	0.863086488331196	0.00396977720620264	0.064026883272218	2.08520671332622e-05
4.97743298829737e-06	0.000129804041275612	6.92907271526293e-07	2.33116351005341e-05	1.4827251739772e-06	0.000160268741809947	6240	0.0469467263229901	0.0310567920611732	0.809914895504319	0.00432340869280656	0.145453410548253	0.00925149319344802
9.89178696138323e-07	2.86747564176025e-05	1.48556176327058e-07	5.54139037094348e-06	7.33348262740953e-09	3.53612151436388e-05	28280	0.0105524798778198	0.0279735493285578	0.810909814640826	0.00420110495987245	0.156708143326922	0.000207387743821037
6.38856092694385e-06	3.61045557453256e-05	1.36554249208675e-07	9.92422725297446e-07	4.88755768537702e-09	4.36269812044609e-05	22922	0.0130030994889928	0.146436007043518	0.827574009215055	0.00313004121391541	0.0227479119090635	0.000112030618448504
3.47489880519329e-07	1.63057887680465e-05	7.30866365756296e-08	4.41277942797624e-06	9.11956799571282e-09	2.11482642811134e-05	47285	0.00632446223565963	0.0164311300398141	0.771022555388079	0.00345591655202172	0.208659177383039	0.000431220637045713
0.000100422814718491	0.000358224571615632	1.95044003310771e-06	8.95677678262259e-06	1.71223387851613e-07	0.000469725826537705	2129	0.131468005070024	0.213790277317081	0.762624815109836	0.00415229464277955	0.0190680952091606	0.000364517721143164
5.90441887405101e-06	9.5584308895526e-05	4.75967610819565e-07	9.92203260863094e-06	9.41002346814664e-08	0.000111980828223709	8930	0.0330380468669401	0.0527270512971693	0.853577441886508	0.00425043838637007	0.0886047439192828	0.000840324510669614
7.67861827863065e-05	0.000384343518391942	1.48010475707963e-06	9.54348951623111e-06	8.26016940638848e-07	0.000472979312392198	2114	0.132315717838972	0.162345753343721	0.812601118742465	0.00312932240015672	0.0201773931040721	0.00174641240958528
3.91561483372129e-06	0.000106458775692995	5.06537960220529e-07	1.77580339963505e-05	9.31366725988281e-08	0.000128732099155887	7768	0.0378857917352535	0.0304167714144063	0.826979256852484	0.00393482249992011	0.137945657010119	0.000723492223070528
1.31166631258253e-05	0.000117426016348816	3.15683521223281e-07	3.63741228819988e-06	1.05538208970425e-07	0.000134601313493035	7429	0.0395785802325187	0.0974482550387897	0.872398740409708	0.00234532273891679	0.0270236017302172	0.00078408008236774
1.47165733596612e-05	0.000116175141118627	4.78261262567789e-07	4.85861968055023e-06	3.82023222072549e-08	0.000136266797743613	7339	0.040058395361703	0.107998232903004	0.852556477750442	0.00350974170147918	0.0356551981920919	0.000280349452983644
4.91699860458848e-05	0.0003869785999939	1.34399373173548e-06	1.36412334455879e-05	7.47850995786909e-07	0.000451881664212895	2213	0.126803915196238	0.108811642383257	0.856371547334089	0.0029742161237644	0.0301876232782065	0.00165497088068299
2.98331203307707e-08	4.7511576643237e-06	1.43822827686431e-08	2.94713720230195e-06	1.24083376824036e-07	7.86659364654909e-06	127120	0.00235720479570167	0.0037923810064675	0.603966326188455	0.00182827325458108	0.3746395625246	0.015773457025897
5.36876066234127e-07	6.88307216501296e-06	3.43586666426137e-08	5.66404947149281e-07	3.94716118085622e-08	8.06018345684754e-06	124067	0.00241514361844952	0.0666084176754095	0.853959739485264	0.0042627648398529	0.070271967155796	0.00489711084367801
2.75009619001879e-05	0.00026572310606026	1.15040456588664e-06	1.43281418108894e-05	5.92235984282904e-07	0.000309294850321506	3233	0.0886268015096137	0.0889150332493449	0.859125542452599	0.00371944299974868	0.0463251871021956	0.00191479419611185
3.73133590052427e-06	4.95575634766173e-05	2.04644504448986e-07	3.49682642224303e-06	9.06084093996697e-08	5.70809787132332e-05	17519	0.0169789867086659	0.065369164731214	0.868197508062843	0.00358516110028686	0.0612608000260576	0.00158736607959849
1.28676744958387e-06	5.14905550950271e-05	2.27830719666202e-07	1.17456642204909e-05	4.68436526012588e-07	6.52192540107806e-05	15333	0.0193762343793957	0.0197298707122773	0.789499295507363	0.0034933045942007	0.180095040929928	0.00718248825623114
4.55265291327161e-06	9.13185392023576e-05	3.19801077203997e-07	8.26253937705787e-06	1.38073073425213e-08	0.000104467339877234	9572	0.0308557749355015	0.0435796768504083	0.874134818687563	0.00306125414488218	0.0790920816665546	0.00013216865059211
1.9122819245194e-06	2.13519030530049e-05	7.10348870759747e-08	1.02000847466276e-06	7.32891213865302e-09	2.43625572514017e-05	41047	0.00728221147114994	0.078492660059706	0.876422898986781	0.0029157401804315	0.041867873890951	0.000300826882130009
3.14690310574762e-06	4.52370124470177e-05	1.7817076174028e-07	3.29513096772169e-06	1.54581467982147e-07	5.20117987502094e-05	19226	0.0154828346205518	0.0605036392004218	0.869745202704329	0.00342558354107226	0.0633535283704915	0.0029720461836849
0.000102863251207666	0.000537690951450685	1.82252194398363e-06	1.22831847060453e-05	2.95272980304696e-08	0.00065468943660641	1527	0.178374966639765	0.157117627773038	0.821291625290018	0.00278379616666902	0.0187618495415403	4.51012287345352e-05
1.07371891973543e-06	1.7671528039918e-05	7.42243579296084e-08	1.57108566543883e-06	8.27329222853194e-08	2.04732899053072e-05	48844	0.00612322601631232	0.0524448647335911	0.86315038382459	0.00362542406583944	0.0767383099006266	0.00404101747535323
4.57051610473915e-05	0.000246528027829915	1.20274011661872e-06	8.35202895501764e-06	4.33856755577958e-07	0.000302221814704521	3309	0.0866903030695294	0.15123051620902	0.815718839061776	0.00397966016382578	0.0276354271884157	0.00143555737696214
1.34218358914256e-05	0.00011118174403979	6.32351265412429e-07	6.74095745010088e-06	5.43035221585189e-08	0.000132031192168888	7574	0.0388376759912347	0.101656553053441	0.84208695091969	0.0047894081317054	0.0510557947661201	0.000411293129043754
1.68162810012512e-06	4.93472876315677e-05	2.38157234596006e-07	8.9984439175063e-06	1.64744030370243e-07	6.04302609141654e-05	16548	0.0179662730640209	0.0278275829805482	0.816598950344765	0.00394102608516422	0.148906256259386	0.00272618433013626
4.19045040498037e-06	7.28202986767912e-05	3.34705147434607e-07	7.48766005339425e-06	8.58485052034463e-07	8.56915993346349e-05	11670	0.0253809295697247	0.048901531042923	0.849795070254438	0.00390592718578571	0.0873791609858294	0.010018310531024
1.29901741324718e-05	0.000207677837455559	8.07957511899464e-07	1.66629597327438e-05	6.57998081654041e-07	0.000238796926914328	4188	0.0691411580631959	0.0543984141685886	0.869683878009311	0.00338345020741967	0.0697787863020611	0.00275547131261914
4.14705363232895e-06	6.92910947174293e-05	2.80211240916417e-07	6.0265461686058e-06	1.85732276672124e-09	7.97467630820472e-05	12540	0.0236410493793574	0.0520027832109282	0.868889118999594	0.00351376319347435	0.0755710443370023	2.32902590016142e-05
5.19682805850133e-07	1.4598505788192e-05	5.92329323166277e-08	2.14020283906084e-06	5.70885983021977e-08	1.73747129637218e-05	57555	0.00519889787921779	0.0299102958958358	0.840215652406662	0.00340914594907584	0.123179176745513	0.00328572900291349
2.87247025648501e-06	7.00116924343425e-05	3.27838535821941e-07	1.02910122241408e-05	3.55091927207954e-08	8.3538522643511e-05	11971	0.0247511440248337	0.034384977919024	0.838076736562694	0.00392439949196786	0.123188822335969	0.000425063690344704
0.000120051301435703	0.000441747484454684	1.43897957073609e-06	6.81884910101791e-06	3.81365077454203e-07	0.000570437979639596	1753	0.157330308155961	0.210454608074224	0.774400548739377	0.00252258724365661	0.0119537081057017	0.000668547837041199
1.07123596299681e-07	6.218444862497e-06	2.92976814176633e-08	2.18740924234933e-06	1.7128184531291e-08	8.55940356709497e-06	116831	0.00256453799910683	0.0125153108461315	0.726504459539991	0.00342286482790609	0.25555626921932	0.00200109556665106
3.14829460699842e-07	8.75168093155656e-06	3.64497398150368e-08	1.30304681393512e-06	3.53188521554286e-09	1.04095388312221e-05	96066	0.00311800679200003	0.0302443235770974	0.840736662157116	0.00350157104997873	0.125178150066245	0.00033929314956292
4.16672061322385e-07	3.35571479241606e-05	1.40110113876829e-07	1.4547132368108e-05	4.73128251065711e-08	4.87083752925743e-05	20530	0.0145066186803698	0.0085544233167208	0.688939996922386	0.00287650969746448	0.2986577211974	0.000971348866029289
2.03966780173649e-05	6.07813380250178e-05	3.14759415383139e-07	1.20617990431623e-06	7.85961832968063e-09	8.27068149804117e-05	12091	0.0245077568469799	0.246614236350361	0.734901205413523	0.00380572526529629	0.0145838030953302	9.50298754890042e-05
7.63373697857998e-05	0.000179813920566933	9.17047099318259e-07	2.77846505161859e-06	6.55771557504664e-08	0.00025991237965942	3847	0.0750206340695568	0.293704247122933	0.691825148161679	0.00352829326760012	0.0106900065909111	0.000252304856876753
3.74786607089124e-07	3.24956025693626e-05	1.03442201868836e-07	1.15639882306147e-05	2.69173892539976e-07	4.48069935014752e-05	22318	0.0133524536403395	0.00836446674505812	0.725235058859566	0.00230861733370776	0.258084449032135	0.00600740802953258
2.52343895557202e-05	0.000104368280735577	5.73120744024499e-07	3.04896449512771e-06	2.078587458438e-07	0.000133432614276294	7494	0.0392417429165255	0.189117103734986	0.782179688988677	0.00429520733842297	0.0228502192785816	0.00155778065933262
2.09349176313436e-05	0.000106009596769387	3.88415023191133e-07	2.53015103446044e-06	3.50057542612525e-07	0.000130213138000994	7680	0.0383132306665768	0.160774234863949	0.814123662149799	0.00298291730891368	0.0194308429495119	0.00268834272782714
1.91399675690334e-05	0.000123833883004503	6.87878395126254e-07	5.72663971380763e-06	5.47924008641998e-09	0.000149393847922556	6694	0.0438318597647966	0.128117508419458	0.828908852181761	0.00460446266490733	0.038332500256478	3.66764773959122e-05
4.47370854488493e-05	0.000296164930473125	1.00117418797716e-06	8.53830050580352e-06	2.88257077419226e-07	0.000350729747693175	2851	0.0998891713787905	0.127554294276704	0.844424895296353	0.00285454597040057	0.0243443864170683	0.000821878039473854
4.54230801895292e-06	3.44290716209099e-05	1.31549248924509e-07	1.28231362580016e-06	1.67937999270156e-08	4.04020363145145e-05	24751	0.012047694069967	0.112427700019692	0.852161790878377	0.00325600541270862	0.0317388365234325	0.000415667165790413
1.1674221028955e-06	2.66180980171237e-05	1.3448670588231e-07	3.94488726062939e-06	1.44152821536813e-07	3.20090469080677e-05	31241	0.00955690746246873	0.0364716296067303	0.831580462035399	0.00420152172192336	0.123242884174571	0.00450350246137695
4.49739278883654e-06	7.24682676481202e-05	3.9561799398054e-07	8.20562365315e-06	8.58810797842164e-08	8.56527831638715e-05	11675	0.0253695792371549	0.0525072580564265	0.846070203106809	0.00461885743074619	0.0958010160329635	0.00100266537305517
6.6377887079353e-07	2.8806650701212e-05	8.42021823340604e-08	4.70412844185653e-06	3.22805403148221e-07	3.45815655993443e-05	28917	0.0103210180229922	0.0191945870376128	0.833005973036633	0.00243488635851862	0.136029944287593	0.00933460927964296
5.1089924827485e-06	5.33004202330102e-05	1.7675532260145e-07	2.37220716459958e-06	5.80743681890503e-08	6.10164495711488e-05	16389	0.0181389654749237	0.0837313956917652	0.873541817126852	0.00289684706081337	0.0388781579602308	0.000951782160339109
3.5004198884748e-06	6.95214676151141e-05	2.74892902395205e-07	7.02916994394248e-06	1.70786951916823e-07	8.04967373018434e-05	12423	0.0238607154795197	0.043485239350125	0.863655720037762	0.0034149570729112	0.0873224205048806	0.00212166303432166
2.52098113385887e-05	0.000255917817285939	9.84554300151629e-07	1.28837376970217e-05	1.31074921003174e-06	0.000296306669831732	3375	0.0850676704321288	0.0850801345541932	0.863692394880177	0.00332275443111268	0.0434810924247441	0.0044236237097737
7.53787921491249e-06	4.43251111403592e-05	1.8988888576666e-07	1.4360090426651e-06	1.31848045783667e-07	5.36207363294871e-05	18650	0.0159579530393957	0.14057768935872	0.826641224544019	0.00354133305070331	0.0267808527253552	0.00245890032120207
1.79458958036032e-05	0.000189560880990619	7.51287654525369e-07	1.02235670581311e-05	3.25257072690027e-07	0.000218806888579569	4570	0.0635407293646058	0.082017051291679	0.866338725536448	0.00343356490923348	0.0467241553705164	0.00148650289212329
1.04971544947914e-05	0.000106373466839615	5.35618533004642e-07	6.98597748264626e-06	3.44087003956319e-07	0.000124736304354014	8017	0.0367316305474461	0.0841547659212308	0.852786743927549	0.00429400675110996	0.0560059681006692	0.00275851529944134
4.65339508991033e-05	0.000140746941391273	5.78572871605427e-07	2.25089602213481e-06	2.48743148752803e-08	0.000190135235498992	5259	0.0554493753396622	0.244741332541437	0.740246493617536	0.00304295450597054	0.0118383950046268	0.000130824330429865
5.15435917603719e-05	0.000289898406768035	1.29588342113673e-06	9.38613542508605e-06	4.55202146330522e-07	0.00035257921952096	2836	0.100388627328269	0.146190101136428	0.822222044628473	0.00367543902019355	0.0266213517570285	0.00129106345787762
1.29754661038158e-08	2.06629515459507e-06	9.56871315045046e-09	1.95978864880803e-06	5.49952323232903e-08	4.10362321498065e-06	243687	0.00123033201067524	0.00316195357713341	0.503529453447838	0.00233177186334237	0.477575192979131	0.013401628132555
0.000164951471719677	0.000424140383202799	1.0287494297949e-06	3.40471317941706e-06	2.65403655355785e-07	0.000593790721187044	1684	0.163216685410889	0.277793953044472	0.714292709651816	0.00173251179765547	0.00573386053020618	0.000446964975850781
0.000110879542318447	0.000482862330696874	2.73105553963415e-06	1.53234397672864e-05	2.51888855166103e-08	0.000611821557207758	1634	0.167733551573505	0.181228564133113	0.789220852074205	0.00446381057917963	0.0250456028996752	4.11703138273973e-05
1.61362333242678e-07	2.34323640625287e-05	6.53212606155887e-08	1.22375978891912e-05	6.38242537825913e-07	3.65348880834041e-05	27371	0.0109008174050222	0.00441666422719868	0.64136953174828	0.001787914621949	0.334956490389528	0.0174693990130445
2.3616363356862e-05	0.000167787098612827	7.60459150129171e-07	6.95474138510494e-06	3.37651125571271e-07	0.000199456313630495	5014	0.0580874680808258	0.118403689143743	0.841222298551368	0.00381266020757793	0.034868494551589	0.00169285754572197
2.89877926612729e-05	0.000231186295847197	1.21570491349228e-06	1.24887043725147e-05	1.09422789849614e-07	0.000273987920584327	3650	0.0789193131014808	0.105799527947989	0.84378280383366	0.00443707485680237	0.0455812225074753	0.000399370854073608
4.74982520140362e-05	0.000303905602561149	1.30880079318793e-06	1.07875185248595e-05	4.04426554824074e-07	0.000363904600448057	2748	0.103441064843834	0.13052391191415	0.835124376517818	0.00359654918233095	0.0296438091510175	0.00111135323468328
2.10275777436998e-07	1.66063593464198e-05	5.93575155315134e-08	6.03493846140457e-06	7.80034654020255e-08	2.29889345661949e-05	43499	0.00687303157820396	0.00914682569701198	0.722363156874584	0.00258200376187935	0.262514926214933	0.00339308745159201
1.89558382968447e-06	4.61896228992688e-05	2.68716872294632e-07	8.42803571650545e-06	1.16214950779951e-08	5.67935808128313e-05	17608	0.0168942227757358	0.0333767267806471	0.813289499239203	0.00473146557143868	0.14839768149645	0.00020462691226135
1.88041420484238e-06	3.73196139962721e-05	1.32629099869614e-07	3.38677958377478e-06	5.53684397585407e-08	4.27748053245174e-05	23378	0.012750727842302	0.043960789314559	0.872467185137169	0.00310063596697644	0.0791769724743449	0.00129441710695069
1.14961460553949e-05	0.000167591280614696	7.31411207925979e-07	1.37424725884457e-05	4.33873256173049e-07	0.000193995183722635	5155	0.0565427271218513	0.0592599560194831	0.863894027669828	0.00377025446658363	0.0708392462366177	0.00223651560748735
9.48794441715859e-06	8.65264803476255e-05	4.39653683153781e-07	5.15908527848515e-06	2.20141369083811e-08	0.000101635177863331	9839	0.0300319080477981	0.0933529572793881	0.851343817826319	0.00432580227040073	0.0507608230432042	0.000216599580688327
2.57318943353329e-05	0.000228141135256474	1.44373508913172e-06	1.64906158659221e-05	1.15973980687583e-07	0.000271923354527549	3678	0.078348490959088	0.0946292177810201	0.838990588553368	0.00530934568544187	0.0606443528713213	0.000426495108848159
4.89514328814903e-05	0.00019840251359164	9.40185809206835e-07	4.9032869948333e-06	5.75192591784717e-09	0.000253203171203088	3949	0.0731565166171974	0.193328672184076	0.783570413628453	0.00371316759083059	0.0193650299541489	2.27166424911547e-05
6.24375662337234e-06	0.000141465176461171	5.15241116184005e-07	1.50575158950101e-05	3.31745343282621e-07	0.00016361343543902	6112	0.0479027028011628	0.0381616375612345	0.864630560941287	0.00314913695688542	0.0920310477841054	0.00202761675648736
0.000214977752945637	0.000903090475890842	4.17759545225554e-06	2.26494142037043e-05	1.53835982180858e-07	0.00114504907447462	873	0.290866547091079	0.187745449289389	0.788691503292298	0.00364839861048954	0.0197802999963966	0.000134348811426656
3.31134918829266e-05	0.000198685257916229	6.67064793544571e-07	5.15216188041718e-06	6.36195758346445e-08	0.000237681596048952	4207	0.0688295670245214	0.139318703817971	0.835930342184796	0.00280654793906376	0.0216767388222859	0.00026766723588284
2.41596227630647e-06	3.78861863228467e-05	8.05714655815769e-08	1.62545045209371e-06	2.6758744082118e-08	4.20349292609106e-05	23790	0.0125315615945102	0.0574751122170469	0.901302487930629	0.00191677414469929	0.0386690421673971	0.00063658354022738
0.000144150794165313	0.000446590572001292	1.3231062582133e-06	5.27754013382487e-06	3.01499565821366e-07	0.000597643512124464	1673	0.164183887869184	0.241198626339797	0.7472524388557	0.00221387203470176	0.00883058215601575	0.000504480613785323
5.466537386337e-06	5.19720201596492e-05	2.61446521579443e-07	3.19740499271767e-06	1.00736178663091e-07	6.09981452389464e-05	16394	0.0181335734380149	0.0896180919095667	0.852026237126729	0.00428613887447373	0.0524180691100125	0.00165146297921814
3.9744842699518e-05	0.000164226047924746	5.58407647525375e-07	2.96859367757221e-06	1.01970731520293e-07	0.000207599862680882	4817	0.0603862800083346	0.191449272587491	0.791070118274552	0.00268982667095376	0.0142995936473015	0.000491188819700909
1.05685130057463e-05	7.03497621606755e-05	3.38724300281133e-07	2.90029099087845e-06	9.77800697565109e-08	8.42550705273379e-05	11869	0.0249607828307958	0.125434741667176	0.834961762186756	0.00402022451777817	0.0344227471738618	0.00116052445442776
2.09952673947238e-07	1.37024495651601e-05	5.68843520174269e-08	4.7774973538514e-06	1.12291324077176e-07	1.88590752690533e-05	53025	0.00564180085886268	0.0111327130812059	0.726570596366675	0.00301628532713748	0.25332617244977	0.00595423277521142
6.95495395192374e-07	2.07326961613583e-05	7.84604257830125e-08	3.00901041667133e-06	1.37682700962142e-07	2.46533450999672e-05	40562	0.00736881089716135	0.0282109949936692	0.840968885856627	0.00318254684972211	0.122052825061672	0.00558474723830987
2.24216789683248e-06	2.41722366018291e-05	1.42184829354123e-07	1.97132685817742e-06	1.62377863158951e-08	2.8544153972509e-05	35033	0.0085268072069018	0.0785508619029983	0.84683668064254	0.00498122415858117	0.0690623677295186	0.000568865566361986
5.08775161562029e-05	0.000226336567393008	7.87829880286718e-07	4.51067656108917e-06	9.67811744274981e-09	0.00028252226810803	3540	0.0812751982636468	0.180083207235008	0.80112823993917	0.00278855852872267	0.0159657381745371	3.42561225618121e-05
7.86748967442e-07	9.33591633841864e-06	4.70268428168244e-08	7.1756086794471e-07	3.81848864881481e-08	1.09254379031103e-05	91530	0.00327228364729026	0.0720107490810984	0.854511866820536	0.00430434397539677	0.0656779960957382	0.00349504402723093
2.71323234085852e-05	0.000177665313910707	7.95164442330647e-07	6.7022365946494e-06	3.2996029958412e-08	0.000212328034386231	4710	0.0617184112041262	0.127784931872118	0.836749204711842	0.00374498094247987	0.0315654812800547	0.000155401193506041
6.13069546458441e-06	6.45778943040009e-05	3.41792458628388e-07	4.63206146122789e-06	4.2329937670822e-08	7.57247736261125e-05	13206	0.0224621750472928	0.0809602349536815	0.852797455993085	0.00451361479554858	0.0611696970412678	0.000558997216417234
1.01962314517189e-06	2.05351322405427e-05	9.89652338011633e-08	2.56367663746104e-06	4.26753725741257e-08	2.42600726295509e-05	41220	0.00725168876776328	0.0420288578992091	0.846457986920002	0.0040793461467471	0.105674730517429	0.00175907851661348
3.09872559671708e-05	0.000126800855960054	4.24069631709203e-07	2.23226208539945e-06	3.88581649183635e-09	0.000160448329460825	6233	0.0469980801542002	0.193129190383603	0.790290907896385	0.00264302927387439	0.0139126539547081	2.42184914289501e-05
2.60503079519377e-07	2.24436106501852e-05	9.48702940410015e-08	1.05291266909808e-05	8.51255483385756e-08	3.34132362630649e-05	29928	0.00997406413111057	0.00779640372062186	0.671698199883572	0.00283930276295539	0.315118434146401	0.00254765948644949
8.67487402867953e-07	2.95799334500762e-05	1.78633778273579e-07	7.83928095057089e-06	4.09008179889208e-08	3.85062363997775e-05	25970	0.0114856241040947	0.0225284910699028	0.768185525663243	0.00463908693695682	0.203584709478805	0.00106218685109296
2.53991738308348e-06	3.18894867063907e-05	1.51810458069332e-07	2.45158452226528e-06	4.15470981445512e-08	3.70743461679534e-05	26973	0.0110608836086311	0.0685087572840045	0.860149672280819	0.00409475752806548	0.0661261701328235	0.00112064277428752
1.75448126257798e-05	6.67441719281924e-05	2.06005395188818e-07	1.00785362046654e-06	8.80806480758528e-08	8.55909242177034e-05	11683	0.0253514906373168	0.204984497902534	0.779804313812833	0.00240686027253118	0.0117752393688732	0.0010290886432283
3.5034505871773e-05	0.000177125677868802	7.29300462496103e-07	4.74486009735935e-06	1.90008675376888e-07	0.000217824352975807	4591	0.0632645970136545	0.160838333240288	0.813158287624866	0.00334811260785475	0.0217829642670227	0.000872302259968109
3.44545706136458e-07	1.68036599834472e-05	8.81429732004943e-08	5.53149717308859e-06	5.50986823151361e-08	2.28229445181879e-05	43816	0.00682357445599158	0.0150964616271088	0.736261702343278	0.00386203336428619	0.242365623273565	0.00241417939176197
2.10586941122852e-06	2.51042871596271e-05	9.0149254291963e-08	1.38214042049247e-06	2.70535777647594e-08	2.87094998234048e-05	34832	0.00857598818861915	0.0733509613257615	0.87442440007824	0.00314004962979085	0.0481422675070678	0.000942321459139616
2.58930864333979e-05	0.000170743268447085	4.9268423441969e-07	4.18177571654937e-06	2.55639878929574e-08	0.000201336378819345	4967	0.0586186818012332	0.128606099827747	0.848049763526787	0.00244707010878429	0.0207700950075276	0.000126971529153683
2.49230769118725e-06	4.43738423591814e-05	1.55962996652712e-07	3.57300040405555e-06	3.41704331767695e-08	5.06292838842537e-05	19751	0.0150743960791707	0.0492266036565922	0.876446178078023	0.00308048988030855	0.0705718139767486	0.000674914408327173
1.15783374250847e-05	0.000107557896240621	4.03152386816394e-07	4.81994067016356e-06	2.81993781127878e-09	0.000124362146660497	8041	0.0366234867274722	0.0931017816594383	0.86487648475745	0.00324176124039561	0.0387572971325573	2.2675210158418e-05
2.55258391684719e-07	2.11758613935167e-05	1.17739834921664e-07	1.25802208726318e-05	1.5543529294436e-07	3.42845157856993e-05	29168	0.0102328158687788	0.0074452966837931	0.617650881403131	0.00343419856525364	0.366935935489551	0.004533687858272
0.000203659991245244	0.000579420271991625	1.85938337313327e-06	6.81264675884678e-06	1.40851385368988e-08	0.000791766378507385	1263	0.211500886855218	0.257222328168541	0.731807118513836	0.00234839900203709	0.00860436480226627	1.77895133201434e-05
1.9653575859762e-08	2.58949256990577e-06	1.00167558134145e-08	1.69743067421635e-06	5.88555495672466e-08	4.37544912536254e-06	228548	0.0013117764773739	0.00449178479663698	0.591823261044363	0.00228930917179492	0.387944328818063	0.0134513161691418
1.70281240046236e-05	0.000128295252941753	6.02998612416384e-07	5.84684488007587e-06	1.35505777072587e-08	0.000151786771016576	6588	0.0445181278000005	0.112184506532285	0.845233428990609	0.00397266908293696	0.0385201216213852	8.92737727833926e-05
1.12789689997949e-06	5.43433668794121e-05	2.3008292964243e-07	1.42903473510124e-05	4.63160659660826e-07	7.04548547197072e-05	14193	0.0209153760688134	0.016008788953815	0.77132182154953	0.00326567885999874	0.202829846259199	0.00657386437745749
4.3057888704031e-06	2.74588879145186e-05	1.45316672250813e-07	1.19169613859967e-06	1.63324477094106e-08	3.31180220434816e-05	30195	0.00988637641098877	0.130013467131277	0.829122218665929	0.00438784272985936	0.0359833125612109	0.000493158911723871
6.74794774357983e-06	0.000107764377609636	5.12895735310069e-07	1.05492426284031e-05	3.22440035282501e-07	0.000125896903752212	7943	0.0370670047936925	0.0535989968177535	0.855973216162142	0.00407393446561276	0.0837927090658712	0.00256114348862083
3.23163250679861e-05	0.000206794724755811	1.04679729369002e-06	8.62376138786174e-06	2.40821623270421e-08	0.000248805690667676	4019	0.0719326694738064	0.129885795542958	0.831149497428586	0.00420728838991148	0.0346606275954528	9.67910430923709e-05
0.000167456213636345	0.000651705304172713	2.94510888566119e-06	1.47739572529849e-05	2.64664111888431e-07	0.000837145248059593	1195	0.222171141285866	0.200032448400668	0.778485341323136	0.00351803810926194	0.0176480214003834	0.000316150766550837
9.97551621019995e-07	4.73918690603678e-05	2.32136603401012e-07	1.42112524878823e-05	6.43268901897367e-07	6.34760786745684e-05	15754	0.0188632474989431	0.015715394552557	0.746609904864133	0.00365707221126779	0.223883591813241	0.0101340365588004
0.000111464830686602	0.000359516311854694	1.79077294200521e-06	7.43474548153751e-06	5.16804627269637e-09	0.000480211829011111	2082	0.134197234904876	0.232115962066446	0.748661924040975	0.00372913125795528	0.015482220620945	1.07620136791274e-05
1.80536124742445e-05	0.000100557056592898	3.57907860652354e-07	2.56452163848969e-06	4.08836755411595e-08	0.000121573982241826	8225	0.035817234801984	0.148498980960693	0.827126452046932	0.00294395111562958	0.0210943294872791	0.000336286389466431
4.49274895412777e-06	4.31852203849095e-05	2.09661881324813e-07	2.59218499309119e-06	8.69501772067487e-08	5.05667663906601e-05	19776	0.0150559224471946	0.0888478594699622	0.854023768323973	0.00414623865218202	0.0512626212454427	0.00171951230843997
9.67536021235774e-08	4.96290988310632e-06	2.32632421220902e-08	1.53459509802678e-06	5.13445915248389e-09	6.62265628453126e-06	150997	0.00198483107677283	0.0146094856756446	0.749383581131689	0.00351267544662205	0.231718970771771	0.000775286974272937
3.63499782334407e-06	0.000110759416769283	4.90411035641973e-07	1.92774530950894e-05	2.37784189186825e-07	0.000134400062912545	7440	0.0395205850709268	0.027046102096763	0.824102417581119	0.00364888992619807	0.143433363625978	0.00176922676994245
1.90905038518168e-05	0.00011486950817748	4.89517397739e-07	3.78964534288558e-06	3.10840419633395e-08	0.000138270258811885	7232	0.0406352628601695	0.138066595201715	0.830760780839781	0.00354029421760889	0.0274075233202634	0.000224806420631851
1.4055237247951e-07	1.50429807663359e-05	5.46681333251461e-08	7.53480794932994e-06	2.60302968278093e-07	2.30333121897486e-05	43415	0.0068862535788704	0.00610213465269945	0.653096725404133	0.00237343777893468	0.327126549896868	0.0113011522673645
5.05241111304482e-06	3.11764658323975e-05	1.68456399497001e-07	1.3367281126961e-06	8.85325159537105e-09	3.77429147092308e-05	26495	0.0112592232117898	0.133863829859678	0.826021680428742	0.0044632588869932	0.0354166635776323	0.000234567246954189
0.00019245098037196	0.000533850082370198	2.12037141926288e-06	7.57350909677522e-06	3.77582002826804e-08	0.000736032701458479	1359	0.198196017594331	0.261470692797494	0.725307559449944	0.00288081143006456	0.0102896366992499	5.12996232475283e-05
0.000112913778430262	0.000522519365678754	2.73217283817426e-06	1.62950462478957e-05	6.39593589729622e-07	0.000655099956784815	1526	0.178476214808459	0.172361144678492	0.7976177685055	0.00417061978080959	0.0248741372658161	0.00097632976938161
2.44768210981913e-06	1.84943122210443e-05	6.98357770756447e-08	6.78525169358176e-07	6.21198356147233e-09	2.16965672608587e-05	46090	0.00648790287180656	0.112814256761936	0.852407295526818	0.00321874775101547	0.0312733881447808	0.000286311815449209
3.13738927291202e-09	2.58798169046861e-06	7.73939633354376e-09	8.22568436807996e-06	8.67513279265013e-08	1.09112941720815e-05	91648	0.00326805435750577	0.000287535944264026	0.237183751959544	0.00070930140929995	0.753868811375907	0.00795059931098457
3.46224335929651e-05	0.000212687959127203	9.71605577825181e-07	7.68395269616392e-06	1.41263031927376e-07	0.000256107214026085	3905	0.0739638484282384	0.13518726414883	0.830464537814779	0.00379374544961557	0.0300028748716985	0.000551577715077515
3.30697574961715e-06	4.85212646504508e-05	1.8038361525945e-07	3.40525990810535e-06	4.14329608463779e-09	5.54180272195174e-05	18045	0.0164884218782555	0.0596732853105331	0.875550197018965	0.00325496276770966	0.0614467904932219	7.47644095706566e-05
5.72007361269401e-06	9.76970560716475e-05	3.01639718827274e-07	6.63492039993417e-06	3.87888615156597e-08	0.000110392478664619	9059	0.0325771237335299	0.0518157910927253	0.884997395234318	0.0027324299850507	0.0601030113663052	0.000351372321600854
0.000172131927461322	0.00050668071698578	2.3542990136497e-06	8.92327076468225e-06	1.91096381154125e-07	0.000690281310606588	1449	0.187107089354241	0.249364896334887	0.734020622028042	0.00341063705111884	0.0129270061749765	0.000276838410975083
1.2329614630247e-05	0.000140614306468057	6.13155518654448e-07	9.00511829674952e-06	7.93749530895227e-08	0.000162641569866798	6148	0.0476250238506901	0.0758085072613655	0.864565600192001	0.00376998032641113	0.0553678761470678	0.000488036073154793
4.44141244273085e-05	0.00041719261499453	1.79963923775177e-06	2.18198921788309e-05	4.3403102916408e-07	0.000485660301867586	2059	0.135611952459747	0.0914510085681616	0.859021446451839	0.00370555145403348	0.0449283009027575	0.000893692623208099
8.78340734730916e-05	0.000411897617846188	1.00715465429955e-06	6.08423870034022e-06	3.75325982701755e-07	0.000507198410656621	1972	0.141181888409462	0.173174977735796	0.812103526335864	0.00198572123480373	0.0119957763520267	0.000739998341508714
1.53013375996269e-05	7.76452988143263e-05	2.12146108163549e-07	1.38463671176723e-06	1.83292299817388e-08	9.45617484638657e-05	10575	0.0279712200056618	0.161813183958564	0.821106843683166	0.0022434664291832	0.014642672478675	0.000193833450411959
1.14010702809235e-08	1.50646216316731e-06	5.16740035011118e-09	8.78041660471624e-07	1.79953718097906e-08	2.41906766607976e-06	413382	0.00072545790568479	0.00471300180676616	0.622744946034776	0.00213611236368814	0.362966969789043	0.00743897000572667
4.1529531354092e-06	7.45157611236072e-05	2.87693773103348e-07	6.645757568699e-06	2.68668488195752e-08	8.56290324496384e-05	11678	0.0253626341670701	0.048499358413885	0.870216081998039	0.00335976905113988	0.0776110318963095	0.000313758640626666
3.5147127774424e-06	4.39059345777521e-05	1.6905051316406e-07	2.71663497949563e-06	6.08677910006988e-08	5.03672006388549e-05	19854	0.0149969493740604	0.0697817772848594	0.871716792294421	0.0033563611044456	0.0539365885941242	0.00120848072214963
5.99273101551508e-05	0.000394122719644718	1.69591737969037e-06	1.43773734642128e-05	6.21559169330617e-07	0.000470744879813103	2124	0.131733613478334	0.127303158727809	0.837232090131696	0.0036026252274134	0.0305417521905305	0.00132037372255093
4.68904486489143e-05	0.000200510961676851	1.10916806257323e-06	6.10331216676123e-06	2.34226512092707e-07	0.000254848117067192	3924	0.0736139021458007	0.183993702557164	0.786786121805973	0.00435227097354143	0.0239488218983076	0.000919082765013922
4.67371495815111e-08	2.24064961905952e-06	8.4027976073307e-09	5.17996009382122e-07	1.79448817739738e-08	2.83173045740446e-06	353141	0.000849159599800364	0.0165048016697006	0.791265147853544	0.00296737197756902	0.182925605799682	0.00633707269950472
3.63255671546724e-05	0.000198764085490608	8.98228191212149e-07	6.32596060782986e-06	3.64064159061602e-08	0.000242350247860229	4126	0.0701331599497589	0.149888714682159	0.820152185712811	0.00370632256060322	0.0261025547268193	0.000150222317606858
7.097134641254e-05	0.000332602187887306	1.40929620818527e-06	8.5047898308513e-06	4.8409192086834e-07	0.000413971712259751	2416	0.116812031930003	0.171440087113992	0.803441824736593	0.00340432973183682	0.0205443743593641	0.00116938405821456
3.61796582312386e-07	7.10711526407308e-06	3.32219467926918e-08	8.39186824256042e-07	1.59581771294944e-09	8.34291643514715e-06	119862	0.00249975576521266	0.0433657205037083	0.8518742000258	0.00398205436323609	0.100586746946272	0.000191278160982958
1.13549994907081e-05	0.00010581734774793	4.51275923430566e-07	5.41230422335886e-06	9.04769207071909e-08	0.000123126404306135	8122	0.0362662307535555	0.0922222942730922	0.859420433368878	0.00366514336200819	0.0439572994424658	0.000734829553555663
4.90902320364375e-06	4.29314120645523e-05	2.45616401396276e-07	2.7627631564511e-06	4.05224031503559e-08	5.08893372291938e-05	19650	0.0151512369414735	0.0964646715977975	0.843622935610247	0.00482648064937604	0.0542896273930285	0.000796284749550822
4.03120836604756e-08	3.22635809476651e-06	1.11651469342915e-08	1.14920578719612e-06	2.5598577218844e-09	4.42960097027929e-06	225754	0.00132800065994421	0.00910061288385846	0.728363145216462	0.00252057623456488	0.259437767624397	0.000577898040717424
2.56980934534689e-06	3.51581166089714e-05	1.19356206338682e-07	2.10049654160315e-06	6.39404619512606e-08	4.00117191642114e-05	24993	0.0119319982260054	0.0642264166355908	0.878695475809965	0.00298303119265719	0.0524970330063185	0.00159804335546902
3.56289254413222e-06	8.28722743047908e-05	3.6325058697041e-07	1.08841038940804e-05	1.98913978859936e-07	9.78814353088338e-05	10216	0.0289388805321927	0.0364000847851346	0.846659778162362	0.00371112852834951	0.111196815409777	0.00203219311437686
3.68201460960375e-06	3.34336303601718e-05	1.15877171585946e-07	1.35322980748958e-06	1.42344230281387e-08	3.85989863718792e-05	25907	0.011513130186094	0.095391484484324	0.866178972630469	0.00300207809784267	0.0350586876673906	0.000368777119974038
2.01459627748911e-06	2.85654680646584e-05	1.46179201076891e-07	2.66598630149054e-06	8.04961910515594e-10	3.33930348066254e-05	29946	0.00996806392276539	0.0603298349238206	0.855431925552055	0.00437753567243573	0.0798365981687171	2.41056829718239e-05
3.40927105070447e-08	6.28417120449286e-06	2.77008341155552e-08	6.57240598804141e-06	1.01284508497597e-08	1.29284991880066e-05	77348	0.00387106287221095	0.00263701996738117	0.486071206959776	0.00214261792592696	0.508365734681596	0.000783420465320175
2.921928372198e-07	3.46938616974054e-05	9.82222995249178e-08	1.50569631872816e-05	1.72367084227054e-06	5.18649108637023e-05	19281	0.0154394473174383	0.0056337287070186	0.668927433203899	0.00189381024452235	0.290311174482694	0.0332338533618661
0.000141943983911487	0.00060275702610711	2.1662311748959e-06	1.1857294431986e-05	3.79994303754968e-07	0.000759104529929234	1317	0.203730703924339	0.186988719359532	0.794036924220833	0.00285366651032611	0.0156201075932077	0.000500582316101304
1.25620342008293e-06	3.75684278987348e-05	1.49456907190994e-07	5.75319967696464e-06	2.74708826747255e-07	4.50019967297206e-05	22221	0.013410174380893	0.0279143929463312	0.834816910999941	0.00332111724038877	0.127843209080655	0.0061043697326841
8.3926446511178e-06	0.000154468968365798	6.32102747999629e-07	1.50005798461324e-05	1.06490947826723e-07	0.000178600786558875	5599	0.0521746477406086	0.0469910844897159	0.864884031822997	0.0035391935286425	0.0839894388773452	0.000596251281298912
2.72483588324672e-05	0.000210705153604722	1.05461745215013e-06	1.05021607781231e-05	2.05690361878264e-07	0.00024971598102934	4005	0.0721861412666635	0.109117400977496	0.843779211631493	0.00422326776125	0.0420564223996906	0.000823697230070734
8.05411246921757e-06	7.98832980048514e-05	2.49034917775576e-07	3.17823487856899e-06	9.49039250146911e-08	9.14595841954282e-05	10934	0.0270660968240045	0.0880619843187541	0.873427303519761	0.00272289580109445	0.034750156656932	0.00103765970345878
4.32745295788763e-05	0.00029197063859332	1.52547650367025e-06	1.32589599619504e-05	2.36471945823412e-07	0.00035026607658364	2855	0.0997639121480502	0.123547589880697	0.833568130379877	0.00435519339625796	0.0378539654518449	0.000675120891323155
1.95813419902892e-05	0.00017295119214554	6.2493458053092e-07	7.10759172044594e-06	1.86752872864907e-07	0.000200451813309671	4989	0.0583687844085108	0.0976860307072338	0.862806822696853	0.0031176299690813	0.0354578569437317	0.000931659683099991
5.73528994235363e-05	0.000241369447626073	7.82062311049862e-07	4.23596917322423e-06	2.38115951647376e-07	0.000303978494485531	3290	0.087171639921959	0.188674200523966	0.794034617595496	0.00257275539302037	0.0139350949164789	0.000783331571038851
1.83433636898081e-05	0.000121762690497658	3.794008743765e-07	3.24061833726788e-06	2.90989419416115e-07	0.000144017062818527	6944	0.0422880553253114	0.127369377841862	0.845474057828059	0.00263441613758347	0.0225016277505348	0.00202052044196169
0.00012568343655135	0.000432025038918417	2.7075872816734e-06	1.19839219360419e-05	6.01891656484338e-09	0.000572406003604047	1747	0.157827963847451	0.219570437346931	0.754752808667716	0.00473018672869535	0.0209360521388444	1.05151178131368e-05
3.58012552003508e-08	2.63082082683627e-06	1.14478248355854e-08	1.08179209899492e-06	1.84418278528791e-09	3.76170618865241e-06	265837	0.00112787744673226	0.00951729173010615	0.699369034926869	0.00304325331683772	0.287580168344424	0.000490251681763739
0.000127738678149166	0.000422228247895025	2.24630768195724e-06	9.5596503304013e-06	3.91320863772452e-07	0.000562164204920322	1779	0.155234904310036	0.2272266306377	0.751076365587647	0.00399582126057923	0.0170050854300768	0.000696097083996865
4.70968692152711e-05	0.000318343809255261	1.36239717708048e-06	1.18654584127519e-05	3.80337230965492e-07	0.00037904887129133	2638	0.107506651968478	0.124250123881976	0.839848983511648	0.00359425203520356	0.031303241643562	0.00100339892760997
3.78992341926694e-05	0.00026988407787948	1.17219141282813e-06	1.07528265012565e-05	1.43753357409612e-07	0.000319852083343643	3126	0.0915096145442149	0.118489877559907	0.843777770831404	0.00366479217697871	0.0336181224422537	0.000449436989457298
1.15089871447032e-06	1.5184751387546e-05	5.85655542684526e-08	9.93673650557671e-07	1.47692651593917e-08	1.74026585720018e-05	57462	0.00520723808585632	0.0661334996436658	0.872553542593538	0.00336532225959289	0.0570989568315924	0.000848678671611311
7.58568229373365e-06	0.000131476807395417	6.68751743174587e-07	1.49365862393678e-05	8.69152296739772e-07	0.000155536979968433	6429	0.0455926653421702	0.0487709244147162	0.845308989682718	0.00429963178731074	0.0960323791962481	0.00558807491900751
5.07012143105519e-06	0.000127673122811224	4.90459446114499e-07	1.59303938472156e-05	7.17125264318749e-08	0.000149235810062041	6701	0.0437865186897008	0.0339738929211924	0.855512646449582	0.00328647290426208	0.106746456099196	0.000480531625767718
3.14443182504204e-05	0.000257888545890143	1.49618321472358e-06	1.58100149208486e-05	3.11070838789014e-07	0.000306950133114925	3258	0.0879853045310236	0.102441129219668	0.840164307058917	0.00487435271501705	0.0515067863317367	0.00101342467466058
7.30144513325173e-05	0.000604138955801971	2.08692172080806e-06	2.23133352095297e-05	2.19088245572422e-07	0.000701772752310398	1425	0.189906602997959	0.104042870134437	0.860875481148285	0.00297378562210833	0.0317956705159456	0.000312192579223307
4.25024356224324e-07	7.55356187544595e-06	2.71773986812082e-08	6.21081041988535e-07	3.0992751820013e-09	8.62994394752202e-06	115876	0.00258564580025167	0.0492499555974943	0.875273573197988	0.00314919758998109	0.0719681432191539	0.000359130395382373
3.32477735446142e-06	4.22741775638625e-05	1.98682467032406e-07	3.24973780891507e-06	1.21717279260002e-07	4.91690924735314e-05	20338	0.0146428260527605	0.067619254031406	0.859771361178152	0.00404079996268713	0.0660931012843985	0.00247548354335652
3.23594186231747e-05	0.00020373130718951	1.12752904821528e-06	9.13867132108508e-06	2.48120226023172e-07	0.000246605046408008	4055	0.0713196114568916	0.131219612471498	0.826144112446249	0.0045722059002385	0.0370579250270699	0.00100614415494425
6.6996388465291e-06	7.75976247371986e-05	3.33698819444733e-07	4.97375390517963e-06	2.38666897862631e-08	8.96285829981383e-05	11157	0.0265314686518153	0.0747489095824293	0.865768732936572	0.00372312947814498	0.0554929436436916	0.000266284359162064
2.37580823155836e-05	0.000220721581484266	9.12746388409599e-07	1.09248618091247e-05	5.77117904734866e-07	0.000256894389902119	3893	0.074182564698547	0.0924819040409403	0.859191909828645	0.00355300241767589	0.0425266655814761	0.00224651813126304
6.15660449313379e-07	2.24757504486843e-05	8.78743600659871e-08	4.12794643913722e-06	1.29976798181694e-07	2.74372084953826e-05	36447	0.00819749128201885	0.0224388880310833	0.819170450684397	0.00320274418881846	0.150450671387795	0.00473724570790677
4.38447204696915e-06	6.49708679213698e-05	2.87912179507794e-07	5.49062250391057e-06	1.14139470865864e-07	7.52480141226232e-05	13289	0.0223223393571989	0.0582669469499124	0.863423024234156	0.00382617644950226	0.072967008736777	0.00151684362965199
3.14528111815707e-05	0.00022746004263717	1.0356855076711e-06	9.64561395175586e-06	4.95001194412058e-08	0.000269643653397609	3709	0.0777177775252106	0.11664584270853	0.843557932000587	0.0038409415338395	0.0357717076972426	0.000183576059801468
0.000602019672809276	0.00193607508293054	8.00738644290483e-06	3.33177217223114e-05	1.26334047252528e-06	0.00258068320437755	387	0.53939096323287	0.233279184282706	0.750218035149148	0.00310281650584701	0.012910426845804	0.000489537216494572
2.52208938395719e-06	5.31840824861824e-05	2.33168584622275e-07	6.32877645040629e-06	2.31273835376802e-07	6.24993907405449e-05	16000	0.0185757079357426	0.0403538235184915	0.85095361500349	0.00373073372171311	0.101261410318047	0.00370041743825783
3.82486798899906e-07	2.14431910625532e-05	5.93949356326416e-08	4.28635194306625e-06	1.12942287454423e-07	2.62843670276065e-05	38045	0.00785440542335147	0.0145518740663673	0.81581538714748	0.00225970576237423	0.163076095329376	0.00429693769440215
5.71892859030174e-06	9.67410139388639e-05	3.03040113493698e-07	6.6016193884936e-06	7.61784064598558e-08	0.000109440780437613	9137	0.0323008455369947	0.0522559192965719	0.883957639483497	0.00276898713881566	0.0603213844244914	0.000696069656623854
6.37438821353562e-07	2.06633842061692e-05	1.02432652402005e-07	4.27203507678069e-06	2.61227657512011e-07	2.59365184142175e-05	38556	0.00775086237649347	0.024576884652496	0.796690746081104	0.00394936015567358	0.164711200190959	0.0100718089197668
3.68227661643369e-05	0.000364973132319926	1.5664432807184e-06	2.00345231345318e-05	1.30706010601114e-07	0.000423527570910114	2361	0.119341349692892	0.0869430202270156	0.861745863523451	0.00369856271069268	0.0473039407835476	0.000308612755292983
2.5134426791844e-06	2.27286237865041e-05	8.35717647544512e-08	9.71844829440298e-07	1.0870654434745e-07	2.64061896042307e-05	37870	0.00789066543586059	0.0951838457897652	0.860730916771976	0.00316485513461062	0.0368036753505925	0.00411670695305593
3.9328393822107e-07	1.61715717130855e-05	4.96050971049257e-08	2.62424653652971e-06	3.20750330382284e-08	1.92707823179794e-05	51892	0.00576461089971958	0.0204083016315399	0.839175672593094	0.00257410915065159	0.136177478071626	0.00166443855308888
3.71754856127575e-07	3.39049209727096e-05	8.22749305748386e-08	9.6775273915223e-06	3.03938489927197e-08	4.4066871999927e-05	22693	0.0131333478610747	0.00843615258483042	0.769397042131008	0.0018670472134935	0.219610037025962	0.000689721044706101
1.27235182039884e-06	6.22751914660919e-05	3.31894979516258e-07	2.09495839631088e-05	2.05595461168934e-07	8.50346176902847e-05	11760	0.0251888021842809	0.0149627511119417	0.732351048991744	0.00390305723164528	0.246365357217362	0.00241778544730758
1.01297346320901e-07	4.26890590320973e-06	2.32574575376944e-08	1.26038317506294e-06	1.09688471997527e-08	5.66481272933102e-06	176528	0.00169800538719844	0.017881852615605	0.753582882114774	0.00410560042298891	0.22249335243458	0.00193631241205179
3.03156601346779e-05	0.000225230521474372	1.01607599385734e-06	9.72198438630384e-06	5.39896746578935e-09	0.000266289640956677	3755	0.0767890576824751	0.113844684403664	0.845810301389137	0.00381567976210779	0.0365090596516503	2.02747934406796e-05
2.77865707619874e-06	3.12920920373956e-05	8.92477003003179e-08	1.29268728086197e-06	1.00854207501524e-08	3.54627695155068e-05	28199	0.0105826253025242	0.0783542039767571	0.88239278727829	0.00251665906300106	0.0364519550650639	0.000284394616888069
1.37633754404507e-08	1.98483301292581e-06	9.21833487742966e-09	1.70969782634439e-06	3.30173328838668e-08	3.75052988247195e-06	266629	0.00112452831831911	0.00366971491275771	0.529214024450759	0.00245787533129956	0.455855007137695	0.0088033781674885
7.93483418200221e-06	0.000103861862892148	5.47335303468506e-07	9.22366155298683e-06	6.88819100749859e-08	0.00012163657584068	8221	0.0358353423347005	0.0652339489759663	0.853870327854232	0.00449975921868604	0.0758296712089954	0.000566292742120655
2.28415962874976e-06	2.63201915380138e-05	1.52271272059584e-07	2.25660479263552e-06	9.88012498275162e-11	3.10133260327085e-05	32244	0.00926099248381484	0.0736509082044524	0.848673615666212	0.00490986590406298	0.0727624244576533	3.18576761883955e-06
2.01816944506457e-07	5.75782825369861e-06	2.56138752558915e-08	9.39705261665187e-07	3.12203095467313e-09	6.92808636608082e-06	144340	0.00207627466315985	0.0291302581755521	0.831084941707472	0.00369710680589871	0.135637059356807	0.000450633954270297
2.59010663270438e-06	2.61842777215024e-05	1.02921720838525e-07	1.33810029099264e-06	5.95222013443891e-09	3.02213585861724e-05	33089	0.00902556739689775	0.0857045068082899	0.866416301134882	0.00340559543493243	0.0442766425333664	0.000196954088528711
2.79771661973522e-06	2.66691354247797e-05	1.61478718960559e-07	1.97958613453934e-06	6.94716572586416e-10	3.16086116145874e-05	31637	0.00943791401906069	0.0885112150400201	0.843730048948808	0.00510869382462962	0.0626280634745046	2.19787120376336e-05
7.2111642554247e-05	0.000262188088491924	1.13464652324789e-06	5.30914447215424e-06	1.26112580164168e-07	0.000340869634621738	2934	0.097221747400647	0.211551969521337	0.769174082586951	0.00332868172463354	0.015575293111825	0.000369973055253557
4.50743480517188e-06	5.44479921667879e-05	2.57552471830478e-07	4.00263901994275e-06	1.5705325941809e-07	6.33726717231511e-05	15780	0.018832808188061	0.0711258446679193	0.859171480171273	0.00406409363574915	0.0631603325393731	0.00247824898568566
6.60599056573095e-07	2.41121156849093e-05	7.0937576393642e-08	3.33195449943483e-06	6.03297741656393e-08	2.82359365914765e-05	35416	0.00843512358405407	0.0233956842349798	0.853951332791559	0.00251231533134466	0.118004036757918	0.00213663088419921
1.21693795640116e-05	0.000133748310495637	5.39552304337245e-07	7.63543802398154e-06	1.90202164971614e-07	0.000154282882552939	6482	0.0452334662007822	0.0788770559808273	0.866903108643592	0.00349716245515511	0.0494898584835656	0.00123281443685983
1.54081174387309e-06	4.75826702306123e-05	2.08982194793263e-07	8.30976349896234e-06	1.4627603474781e-07	5.77885037029888e-05	17304	0.0171876301278995	0.0266629458307535	0.823393359952169	0.00361632818643917	0.143796135329466	0.00253123070117222
1.51188688086842e-06	4.82717365351948e-05	1.99952921208724e-07	8.22078821549779e-06	3.21241373585323e-07	5.8525605926355e-05	17087	0.0174049486926152	0.0258329129094517	0.824796869184693	0.00341650322186041	0.140464811690157	0.00548890299383749
2.03398256502136e-06	4.1444830320844e-05	1.31386053947354e-07	3.44494533578201e-06	4.74303464703462e-07	4.75294477402982e-05	21040	0.0141579926678441	0.0427941552389811	0.871982156142427	0.00276430844863272	0.0724802306688952	0.00997914950106437
2.84599568855802e-06	7.63585110541089e-05	3.30847428245126e-07	1.14362476658369e-05	4.51639627373683e-09	9.09761182330227e-05	10992	0.0269249595870058	0.0312828876834292	0.839324786957025	0.00363664041367105	0.125706041189233	4.96437566413716e-05
6.00680178653646e-05	0.000239570819073571	9.47100640030602e-07	4.86120467331125e-06	9.1293055971343e-10	0.000305448055182837	3274	0.0875741108397677	0.19665542748147	0.784325894398532	0.00310069297859395	0.0159149963171362	2.98882426724558e-06
1.01615150237578e-05	0.000135545049745617	3.97328733366124e-07	6.82659111566637e-06	2.87845829757148e-07	0.000153218330448164	6527	0.0449284509844605	0.0663204917716783	0.884652961229554	0.00259321931131828	0.0445546632423064	0.00187866444514307
5.20566779598015e-06	8.75109304630346e-05	4.10642713460879e-07	8.88855001427561e-06	1.06549342177862e-07	0.000102122340328929	9792	0.0301736717451366	0.0509748188223366	0.856922492974288	0.00402108600467074	0.0870382522144145	0.00104334998429015
2.73518674790444e-06	5.47685586111322e-05	2.79199211614928e-07	7.19575235533843e-06	1.40122824621034e-07	6.51188197506111e-05	15357	0.0193466855418255	0.0420030147717592	0.841055762694751	0.00428753488905653	0.110501885367339	0.00215180227709393
3.31156835464681e-06	7.14868852222515e-05	2.26745552757202e-07	6.3029590539322e-06	3.75666221849015e-07	8.17038244054368e-05	12239	0.0242141656862934	0.0405313751069216	0.874951518395443	0.00277521345429351	0.0771439905022706	0.00459790254107148
4.2596023834399e-05	0.000258070566999897	1.25505393881438e-06	9.7915696779703e-06	5.21644860727684e-08	0.000311765378937153	3208	0.0893022329895053	0.136628460734204	0.827771729752968	0.00402563601864009	0.03140685380574	0.000167319688448421
1.4129959498566e-06	2.78994154119608e-05	1.129186040618e-07	2.8681511923109e-06	3.44350390422905e-08	3.23279161972324e-05	30933	0.00965165254398548	0.0437082285550334	0.863013107363514	0.00349291316436496	0.0887205712490819	0.0010651796680059
1.37250033034436e-07	1.48218902721503e-05	5.4851202431835e-08	7.6280787295613e-06	2.22263680352403e-07	2.28643339175302e-05	43736	0.00683590675385937	0.00600280041087071	0.648253753011638	0.00239898536426553	0.333623483503834	0.00972097770939185
8.74695654379502e-05	0.000461286179495998	1.8036217419445e-06	1.22591032249681e-05	9.31897025450554e-09	0.000562827788871115	1777	0.155403153969979	0.155410886184904	0.819586716606898	0.00320457123405739	0.0217812685645046	1.65574096353646e-05
5.06813425372522e-06	7.77625022443591e-05	2.58031685854217e-07	5.09631747236836e-06	4.49805747139028e-07	8.86347914034459e-05	11282	0.0262411720519574	0.0571799648137738	0.877336100340119	0.00291117835071913	0.0574979349719576	0.00507482152343105
1.5877001619933e-05	0.000150200137551874	6.07141122030784e-07	7.39521012065624e-06	2.13522886774905e-07	0.000174293013301269	5737	0.0509487344475893	0.09109373530934	0.861767977424603	0.00348345071630226	0.0424297565380517	0.0012250800117032
1.60063466138207e-06	3.45459050252787e-05	1.20333392450809e-07	3.34162111440009e-06	7.63460740690463e-08	3.96848402675807e-05	25199	0.011835096039957	0.0403336551335363	0.870506339255695	0.00303222569725478	0.0842039703793371	0.00192380953417658
9.81662110173534e-06	0.000101388685695849	3.46689504917511e-07	4.60856411805916e-06	4.68949460488902e-08	0.00011620745536661	8605	0.0342635058778454	0.0844749682433537	0.872480043349966	0.00298336714992836	0.0396580761838395	0.000403545072912461
0.00030020394279478	0.000941005598350112	4.57105750327565e-06	1.84764145694728e-05	1.79772396421703e-06	0.00126605473718186	790	0.316177609761745	0.237117664804139	0.743258226294955	0.00361047383579203	0.0145936933268777	0.00141994173823687
4.59372522658312e-05	0.000264510604465445	1.06633758628303e-06	7.90635424588671e-06	5.88219133251571e-08	0.000319479370476771	3130	0.0914079945617993	0.143787851457443	0.827942674579288	0.00333773534326079	0.0247476205868559	0.000184118033153048
1.21577975227322e-05	7.88579580573026e-05	3.65450512049723e-07	3.04918909525633e-06	6.21784152122433e-08	9.44925736025531e-05	10583	0.0279510459025046	0.128664053260622	0.834541330083658	0.00386750511830539	0.0322690871780207	0.00065802435939329
2.90695131228161e-06	5.62434039738517e-05	3.27758046067377e-07	8.16208700900218e-06	5.64032273920316e-07	6.82042326151231e-05	14662	0.020254042132976	0.0426212743816876	0.824632164564236	0.00480553821222382	0.119671268131714	0.00826975471013878
2.31804747465453e-08	1.78136929512282e-06	8.48302763251957e-09	8.38273976363317e-07	1.40270344192614e-09	2.65270947730713e-06	376973	0.000795497322836569	0.00873841441923624	0.671528228161329	0.00319787285606979	0.316006703159323	0.00052878140404206
1.64748280118762e-05	0.000185325867258529	5.40982395507274e-07	7.84057426269401e-06	5.0904200394036e-09	0.000210187342348646	4758	0.061115518690269	0.0783816371993931	0.88171754391909	0.00257381053236748	0.0373027898591941	2.42184899553082e-05
4.11422391908415e-05	0.000222422131400592	7.38591122118139e-07	5.13995078050749e-06	1.35552046335161e-07	0.000269578464540394	3709	0.0776997357272734	0.152616935707328	0.825073812108102	0.00273980016681736	0.0190666223626973	0.000502829655055214
1.64036083104352e-05	0.000156739449156804	6.63381421246459e-07	8.16196951110148e-06	4.2735600104962e-08	0.000182011143999692	5494	0.0531440535154679	0.0901241976176082	0.86115303553649	0.00364472969439487	0.0448432405386962	0.000234796612810885
1.58309757914133e-06	6.11798672414624e-05	2.12579000954514e-07	1.05874611108979e-05	5.92938063578623e-07	7.41559429960347e-05	13485	0.0220019548810136	0.0213482226127983	0.825016374543761	0.00286664820600934	0.142772928010153	0.00799582662727825
2.18062651782067e-05	0.000139827282534566	3.81895305078587e-07	3.1512851848088e-06	1.08354726462331e-07	0.000165275082929123	6051	0.0483772775712836	0.131939217888992	0.846027604745056	0.00231066473124906	0.0190669103228356	0.00065560231186693
3.58550557088847e-05	0.000106575128982171	5.24739446354474e-07	2.00599691878998e-06	8.9123003708752e-08	0.000145050044059909	6894	0.0425848417743966	0.247190932903652	0.734747305131139	0.00361764417070942	0.0138296884485017	0.000614429345998283
5.24469764610698e-06	0.000105934808319264	3.39168017385061e-07	8.82686751723635e-06	2.78443287348517e-07	0.000120623984787341	8290	0.0355423709983435	0.0434797246613378	0.878223418883286	0.00281177924923481	0.0731767196449201	0.00230835756122143
2.21994512231101e-06	2.21957842027267e-05	9.6312174870002e-08	1.23836763043137e-06	4.22550248959768e-08	2.57926641552351e-05	38771	0.00770803856551194	0.0860688569800352	0.860546396802584	0.003734091766959	0.0480123969737348	0.00163825747668646
3.91092670144742e-07	1.45594560498339e-05	7.5460697277476e-08	3.61380286394132e-06	9.90384490809917e-08	1.87388507302784e-05	53365	0.00560593566105372	0.0208706860294698	0.776966328372987	0.00402696506651531	0.192850827190918	0.00528519334011048
1.32347238045711e-05	0.000128720827676858	4.99303155890333e-07	6.25149843067136e-06	1.57463454357847e-07	0.000148863816522349	6718	0.0436797852543283	0.0889049072753297	0.864688482963443	0.00335409347653916	0.0419947477950952	0.00105776848959268
3.49003605427752e-07	1.27862159616524e-05	5.5782004980314e-08	2.62877039985617e-06	7.23506272980901e-08	1.58921225992147e-05	62924	0.00475632734386111	0.0219607924145386	0.804563133831109	0.00351004119380947	0.165413423124868	0.00455260943567509
6.72852534030079e-06	5.63965688063239e-05	2.38349633527653e-07	2.56977903337456e-06	2.23210057408124e-08	6.59555438192677e-05	15162	0.0195928316481678	0.102016069471558	0.855069423138448	0.00361379225650511	0.0389622901209988	0.000338425012489878
1.25835036971401e-06	1.86610857907487e-05	1.11211868456287e-07	2.12104510555266e-06	1.58302072525835e-08	2.21675233417243e-05	45111	0.00662826620335055	0.0567654920360684	0.841820960468974	0.00501688288501591	0.0956825475203347	0.000714117089606824
2.11869626086369e-05	0.000206503844554353	1.17444945284007e-06	1.47471644029246e-05	2.32446184442318e-08	0.000243635665637199	4104	0.0704917581498019	0.0869616628305428	0.847592835040255	0.00482051529593766	0.0605295795439275	9.5407289336881e-05
1.092653767484e-05	6.39567398223765e-05	2.41675103082274e-07	1.81945701290585e-06	9.14510223690197e-09	7.69535547154415e-05	12995	0.0228224901351309	0.141988732232631	0.831108323181112	0.0031405320257906	0.023643573316838	0.000118839243628429
6.42390591069315e-05	0.000442194602948488	1.86644788997657e-06	1.65690400555331e-05	1.02411985405088e-09	0.000524870174120784	1905	0.145725228116176	0.122390378181689	0.842483769799292	0.00355601819650561	0.0315678826355262	1.95118698784208e-06
1.25620486300343e-06	2.60596470614913e-05	8.58855306389288e-08	2.29195504464458e-06	1.37705645177709e-08	2.9707463064296e-05	33662	0.00887277384386354	0.0422858343805601	0.877208767544044	0.00289104224258552	0.0771508169406486	0.00046353889216212
1.90074044885964e-05	7.23367601209963e-05	2.61754523517296e-07	1.28113164244316e-06	6.01531532419454e-09	9.28930660908774e-05	10765	0.0274844503652028	0.204615966384417	0.778710006732141	0.00281780475693656	0.0137914668592145	6.47552672909919e-05
8.04057763592898e-05	0.000267679229935404	1.10146794852286e-06	4.71877069166264e-06	1.87617740775189e-08	0.000353924006708957	2825	0.100751618083075	0.227183731069732	0.756318375869669	0.00311215946825736	0.013332722850708	5.30107416334358e-05
1.94365733987284e-08	7.18337788437855e-06	3.30785897150896e-08	1.57598596233158e-05	5.48533161438001e-08	2.3050605986952e-05	43383	0.00689140609654393	0.000843213120285457	0.311635099244019	0.00143504208669455	0.683706954699449	0.00237969084955295
1.732400145168e-07	1.30846238095473e-05	7.21543660291582e-08	7.01368785655118e-06	4.33466307933737e-08	2.03870526774379e-05	49051	0.00609751240503864	0.00849755073760727	0.641810467484982	0.00353922497630129	0.344026572527237	0.00212618427387226
1.55085676434736e-06	3.17634448082853e-05	1.3659409553617e-07	3.599260659663e-06	6.85971490619897e-08	3.71187534768938e-05	26941	0.0110740588470892	0.0417809494953206	0.855724986240657	0.00367992140741469	0.0969660972560276	0.00184804560058007
2.9014578997098e-06	5.81193330662155e-05	2.22862688550332e-07	5.74632436009101e-06	3.10894317111972e-07	6.73008723316786e-05	14859	0.0199884690792638	0.0431117428227461	0.863574736145859	0.00331143833399363	0.0853826133452092	0.00461946935219194
1.84401876552381e-07	1.16855562735424e-05	5.71211266380067e-08	4.65741444633563e-06	1.73493410292591e-07	1.6757987133361e-05	59673	0.00501482184886626	0.0110038201536318	0.697312641461537	0.00340859115020398	0.277922068400677	0.0103528788339506
3.11599008396761e-06	6.50310195808501e-05	3.50043658164899e-07	9.40538824962491e-06	2.02980506710674e-07	7.81054220793182e-05	12803	0.0231601316358944	0.039894670574896	0.832605699445671	0.0044816819222796	0.120419146318337	0.0025988017388158
7.71127411161447e-06	0.000108204318088392	6.36072986479035e-07	1.14927934694273e-05	1.50065800901914e-07	0.000128194524456815	7801	0.0377305968076067	0.0601529132721436	0.844063492936807	0.00496177967954717	0.0896512040442021	0.00117061006730024
1.91776603546604e-05	8.42907834918393e-05	3.29874427069684e-07	1.86482304851216e-06	9.47155732829349e-08	0.000105757856895364	9456	0.031230950875539	0.181335561419655	0.797016750965704	0.00311914818202167	0.017632950432772	0.000895588999847503
4.10479210508488e-05	0.000204021256944491	7.21464517659354e-07	4.61511229551535e-06	2.11164296052875e-08	0.000250426871238119	3993	0.0723840417886785	0.163911807258967	0.814693950117263	0.00288093891079822	0.0184289819726536	8.43217403183899e-05
2.18921240623662e-07	1.00691455274933e-05	2.52371970053617e-08	1.49310651176419e-06	8.77688802775618e-08	1.18941793571641e-05	84075	0.0035619163001992	0.0184057457055078	0.846560760951404	0.00212181069811772	0.125532537128328	0.00737914551664275
2.84127419391581e-07	2.01557852568303e-05	6.37980486904797e-08	5.82717607954833e-06	2.48539544535553e-07	2.65794263489962e-05	37623	0.00794222639947584	0.0106897498712312	0.758322809235177	0.00240027936844051	0.219236337272132	0.00935082425301999
4.32159192041887e-06	6.0208998571646e-05	1.99147990874632e-07	3.57026826616971e-06	2.57661025400969e-07	6.85576677745102e-05	14586	0.0203579267297623	0.0630358654356916	0.878224136353013	0.00290482446879086	0.0520768629106888	0.00375831083181578
1.21380539511736e-05	0.000170102180666443	8.97599865681836e-07	1.62114249385383e-05	2.75479778854921e-07	0.000199624739200692	5009	0.0581350690231119	0.0608043572143164	0.852109720205729	0.00449643600926355	0.081209498399095	0.00137998817159615
1.31380853833033e-05	0.000124323602604057	3.83816653919794e-07	4.67518779633549e-06	6.17322805817058e-08	0.000142582424718198	7013	0.0418757164965918	0.0921437926818093	0.871941986186395	0.00269189316059379	0.0327893694161508	0.000432958555051329
8.44228799736589e-06	0.000120152230200437	4.2819974625721e-07	7.8488049423902e-06	1.65523731566059e-07	0.000137037046618017	7297	0.0402802182265755	0.0616058810789926	0.876786483405142	0.00312470063260188	0.0572750590887172	0.00120787579454662
4.79943650227506e-06	6.59770701067257e-05	3.51922865370066e-07	6.22567365308481e-06	1.16303293506519e-07	7.74704064209622e-05	12908	0.0229740068457278	0.0619518694170218	0.851642235464941	0.00454267483066723	0.0803619593687874	0.00150126091858283
0.000130858834490542	0.000515605392224069	2.06320557447702e-06	1.04732616082491e-05	2.01370381474129e-08	0.000659020830935485	1517	0.179442608721838	0.198565551114351	0.782381023513572	0.00313071374625334	0.0158921556294089	3.05559964149057e-05
4.52166047688406e-07	1.82724943568584e-05	8.2214869685809e-08	4.27477920849373e-06	2.56411329246963e-08	2.31072956156511e-05	43276	0.00690829602993892	0.019568107631866	0.790767325644204	0.0035579615656158	0.184996949863675	0.00110965529463902
1.29305679081285e-05	0.000104500178479291	3.93382502149994e-07	4.09094634966769e-06	2.02207545460828e-08	0.000121935295993783	8201	0.0359217536106737	0.106044503379791	0.857013366208737	0.0032261577662472	0.0335501408048107	0.000165831840414065
1.85990142225292e-05	8.85004838547894e-05	3.67431844555927e-07	2.24884160036965e-06	3.18215498304425e-08	0.000109747593072075	9112	0.032389921897784	0.16947081664301	0.806400225986445	0.00334797178025237	0.0204910334470184	0.000289952143274288
9.24866157784738e-06	4.4620634112284e-05	1.80769246693048e-07	1.12155040108516e-06	3.43083678041874e-08	5.52059237057137e-05	18114	0.0164258345467141	0.167530238732155	0.808258083863305	0.00327445380058623	0.0203157618929413	0.000621461711012664
7.88782897618504e-06	9.02257360790478e-05	3.03902846344175e-07	4.47403054901283e-06	1.70020872734087e-07	0.000103061519323324	9703	0.0304469134370214	0.0765351513152003	0.875455132734772	0.00294875185558611	0.0434112613358332	0.00164970275860866
0.000358549855465034	0.000989809528480681	3.62169090141158e-06	1.28897518276988e-05	1.25341451913769e-07	0.00136499616812674	733	0.336202792940137	0.262674624176486	0.725137221329384	0.00265326085594938	0.00944306814090779	9.18254972728471e-05
3.13919325989319e-09	1.72332340812924e-06	7.26201107330389e-09	5.13048947395615e-06	1.01503244563715e-07	6.9657173309823e-06	143560	0.00208754052764237	0.000450663314448694	0.247400709251321	0.00104253599855448	0.736534262040267	0.0145718293954086
9.95541021948311e-08	1.79487191864276e-05	8.69673718527168e-08	2.02246067969416e-05	8.48428849569535e-09	3.83683317459124e-05	26063	0.0114447254661821	0.0025946945740073	0.467800354346649	0.00226664459712877	0.52711717910686	0.000221127375354265
2.67306472430628e-05	0.000240032191894353	6.36591827696875e-07	7.3655029509886e-06	1.86627030533498e-08	0.000274783596619154	3639	0.0791392117408891	0.097278904461357	0.873531734963909	0.00231670243613261	0.0268047403178767	6.79178207249978e-05
3.86002964697371e-06	9.5780659315353e-05	4.04222607329359e-07	1.29265622739105e-05	8.9186881921663e-10	0.000112972365712386	8852	0.0333256701453204	0.0341679102020479	0.847823790458626	0.00357806623575948	0.114422338528521	7.89457504578794e-06
2.02505584120427e-05	0.000221189074349462	1.14753681656121e-06	1.61541755476908e-05	1.82869057903126e-07	0.00025892421418366	3862	0.0747463124436755	0.0782103693001018	0.854261835057915	0.00443194090664398	0.0623895899370478	0.000706264798291187
4.94694679218925e-05	0.000260376366128444	9.96829003526576e-07	6.75495905520356e-06	2.56411465818634e-07	0.000317854033574885	3146	0.0909647148056916	0.155635803533818	0.819169614429638	0.00313612192463094	0.0212517644631749	0.00080669564873785
5.8627214196729e-06	0.000108779734609135	2.85158404567629e-07	6.81641211111965e-06	9.74736672612804e-07	0.000122718763217108	8149	0.0361483518108963	0.0477736351473888	0.886414854236163	0.00232367404211157	0.0555449870290854	0.00794284954525129
2.55933861711444e-07	7.39865871621304e-06	2.76941066182318e-08	1.02955482494125e-06	2.3822257786905e-08	8.73566376727087e-06	114473	0.00261727951297763	0.0292975861399713	0.846948659348925	0.00317023495363808	0.117856507801798	0.00272701175566735
6.31744295285562e-06	6.31947767749139e-05	1.84575122052324e-07	2.37536811345756e-06	3.19823261213505e-08	7.21041452894007e-05	13869	0.0213997292686522	0.0876155306674758	0.876437499137841	0.00255984064871033	0.0329435721611242	0.00044355738484916
6.78155703140979e-07	1.97282350066867e-05	6.86750055430866e-08	2.57010010571883e-06	9.20186330311931e-08	2.31371844541208e-05	43220	0.00691720090317971	0.0293102086161654	0.852663600698963	0.00296816605664633	0.111080936006502	0.00397708862172313
7.48394405690935e-07	1.06976781180957e-05	4.66758255767359e-08	8.57948915967786e-07	2.02965879433507e-08	1.23709938532745e-05	80834	0.00370444267220782	0.0604958998902777	0.864738778870552	0.00377300531633367	0.0693516564750935	0.00164065944774343
8.38972898842247e-05	0.000433585022269075	2.10453457551944e-06	1.40151567725093e-05	1.57073080938325e-07	0.000533759076582266	1874	0.148001466160771	0.15718194512294	0.812323464446506	0.00394285487189288	0.0262574584440799	0.000294277114581518
2.54138179668521e-07	1.12282625839124e-05	4.7159631690779e-08	2.68022716327123e-06	1.34942458657984e-07	1.43447300172009e-05	69712	0.00429420329954866	0.0177164839884599	0.782744782958514	0.00328759283961631	0.186844029832373	0.00940711038103701
5.61003552725433e-05	0.000260429749669045	9.12206347128224e-07	5.45112186625115e-06	1.28639506102463e-07	0.00032302207266107	3096	0.0923734528400942	0.173673442221413	0.806228959908569	0.00282397527702497	0.01687538508234	0.000398237510652834
9.09266053370416e-05	0.000520245108488247	2.12174694682789e-06	1.56548079786574e-05	3.28107298491079e-07	0.000629276376049265	1589	0.172082970933086	0.144493912051647	0.826735482673702	0.00337172509184069	0.024877476057407	0.000521404125403544
1.0189181970425e-05	0.000149729278874383	7.96267740295099e-07	1.50772707550941e-05	4.70410601027037e-07	0.000176262409941224	5673	0.0515093845914119	0.0578068912924921	0.849468011496672	0.00451751306793445	0.0855387757385234	0.00266880840437787
3.37301124537927e-06	3.69367822751519e-05	1.74622151394933e-07	2.45957139555048e-06	2.30719421704074e-07	4.31747064891807e-05	23162	0.0128691664675865	0.0781247058674164	0.85551901283702	0.00404454750465281	0.0569678776198938	0.00534385617101742
1.57444307189947e-05	0.000173098798858115	7.96585148715216e-07	1.12815139404682e-05	6.20065901205882e-08	0.000200983335256414	4976	0.0585189518739195	0.0783369959450021	0.861259460329267	0.00396343879804231	0.0561315888507637	0.000308516076924887
5.64369253522322e-05	0.000201187134169343	7.51079238559012e-07	3.44490443250172e-06	3.84023942840005e-08	0.00026185844558692	3819	0.0755606385491644	0.215524556505086	0.768304927948417	0.00286826432836859	0.0131555979597314	0.000146653258396638
1.42253779306178e-05	9.16955240886918e-05	3.70598391080003e-07	3.07317646968383e-06	2.32694166657206e-07	0.000109597371046731	9124	0.0323463092282671	0.129796707665116	0.836658062259489	0.00338145329163038	0.0280406038970905	0.00212317288667434
0.000117116573188768	0.000583510779327626	2.26827399635063e-06	1.45724390375228e-05	3.74025899028624e-07	0.000717842091449296	1393	0.19380526506224	0.163150885945284	0.812867880385141	0.00315985092455511	0.0203003407171369	0.000521042027883151
8.30547908664227e-05	0.000276929754928645	1.08662527063202e-06	4.66260027363327e-06	4.00829401402113e-08	0.000365773854279473	2734	0.103943876161047	0.227065958637284	0.75710647901327	0.0029707570891652	0.0127472213201733	0.000109583940107391
6.77769228788865e-06	4.55751611684472e-05	1.97620060285761e-07	1.70904771343172e-06	3.9459597048365e-08	5.42989808271017e-05	18417	0.0161581698040955	0.124821721966939	0.839337322252276	0.00363948010212238	0.0314747659605925	0.000726709718070251
1.98322272777638e-05	0.000173275236015439	9.46053432365011e-07	1.06433640889186e-05	1.81036265818591e-07	0.000204877917080305	4881	0.0596185350186931	0.0968002191763316	0.845748719455798	0.00461764472153526	0.0519497866856325	0.000883629960703041
2.06173960816522e-07	5.4379846652328e-06	1.91659292943526e-08	6.50040564126241e-07	2.2682888406353e-08	6.33604800787627e-06	157827	0.00189901500918443	0.0325398356452207	0.85826127871394	0.00302490278964548	0.1025940086499	0.00357997420129333
1.00317327426056e-06	3.78224597641228e-05	1.98806428728376e-07	9.65082376287079e-06	2.62631066205742e-07	4.89378942961882e-05	20434	0.0145744764948548	0.0204989055758922	0.772866513937212	0.00406242302795323	0.197205537787564	0.00536661967137802
8.7830759025711e-06	9.47182103883557e-05	4.35459924716684e-07	6.04394114730739e-06	1.59316703502679e-07	0.000110140004066454	9079	0.0325038379666401	0.0797446484319338	0.859980087990618	0.00395369446739758	0.054875076485931	0.00144649262412006
8.73628314419654e-07	2.48605347226364e-05	1.19118015658108e-07	4.36124950082866e-06	6.95050356614059e-08	3.02840355892042e-05	33021	0.00904420117768545	0.0288478169247393	0.82091221460256	0.00393336004731718	0.144011503618209	0.00229510480717383
5.0181936012074e-06	8.01707321826401e-05	3.60242500647454e-07	7.40903116558027e-06	2.02172898056493e-09	9.29602211790558e-05	10757	0.0275040447989413	0.0539821607302502	0.862419765850372	0.00387523282623834	0.0797010922694486	2.17483236907404e-05
1.72242163811583e-07	1.12029100575668e-05	4.78478098307817e-08	4.00417125768055e-06	1.0077996093737e-07	1.55279512498271e-05	64400	0.00464758792632713	0.0110923946784995	0.721467364066561	0.00308139876671203	0.257868613396447	0.00649022909178002
0.000239520718333358	0.000643428904878522	2.692574498058e-06	9.31576782756864e-06	6.77512655393403e-08	0.000895025716803046	1117	0.235572390004792	0.267613224778507	0.718894320910459	0.00300837668405288	0.0104083800640319	7.56975629497463e-05
4.98273337939363e-05	0.000364086139545523	1.69429945859151e-06	1.59597204228016e-05	1.05625079143963e-07	0.000431673118299996	2317	0.121491674796993	0.115428391719561	0.843430188517083	0.0039249593888634	0.0369717727285261	0.000244687645966775
1.36343604193716e-06	2.27002358576653e-05	1.04948674607133e-07	2.24739809743099e-06	2.59074855083437e-08	2.64419261571489e-05	37819	0.0079013020302301	0.0515634161382201	0.858494034162031	0.00396902532680126	0.084993736238212	0.000979788134736141
6.17974224322383e-05	0.00047813474288477	2.84371110137644e-06	2.83933715057647e-05	1.32923179056825e-08	0.000571182540242055	1751	0.157518620210175	0.108192071848082	0.837096215654888	0.00497863800278512	0.0497098029182268	2.32715760184993e-05
2.40081355573673e-05	0.000189619166164738	9.14520419896129e-07	9.30056736997666e-06	2.5823472116964e-07	0.000224100624233148	4462	0.0650270883019541	0.107131051685023	0.846134038285694	0.00408084726682728	0.0415017468237867	0.0011523159386695
7.85386479568628e-06	5.68923124609257e-05	3.95824389463685e-07	3.68802927885344e-06	3.76826016289106e-08	6.8867713526558e-05	14521	0.020449048912152	0.114042769732112	0.826110081888893	0.00574760463495046	0.0535523700439277	0.000547173700116801
8.5632044076734e-07	1.82337478099281e-05	7.56285402048939e-08	2.07127330150429e-06	1.6737915799458e-08	2.12537080082041e-05	47051	0.00635589546058013	0.0402904020529874	0.857909020058511	0.00355836921141952	0.0974546794707432	0.000787529206338822
3.91378607185569e-06	6.30694358606126e-05	1.88180625275597e-07	3.90284797747163e-06	1.51111182833344e-07	7.12253617180489e-05	14040	0.0211416834101302	0.0549493323368257	0.88549126798791	0.00264204520323146	0.054795762118013	0.00212159235402032
2.09842691252716e-05	0.000130248222841181	4.84948031531548e-07	3.87317478794823e-06	7.73974156880806e-09	0.000155598354527501	6427	0.0456102408133607	0.134861767587412	0.837079693012822	0.00311666555217868	0.0248921320518442	4.97417957427057e-05
2.05823551605232e-05	0.000157992773620242	9.85167152827654e-07	9.73463782754274e-06	1.73028368613229e-07	0.000189467962129748	5278	0.0552602384675609	0.108632377364297	0.833875932607791	0.00519965033535858	0.0513788068342468	0.000913232858306347
2.41374279664505e-05	0.000124823185093731	3.7708861993564e-07	2.5088320597814e-06	1.07203640854297e-07	0.000151953737380753	6581	0.0445659938708941	0.158847214833347	0.821455182645226	0.00248160148236935	0.0165104992021024	0.000705501836954985
1.34056351339088e-05	0.000143339525611635	5.39002242458622e-07	7.42124452937736e-06	4.97406051771949e-08	0.000164755148122557	6070	0.0482288069596086	0.0813670181883284	0.870015457756795	0.00327153505429568	0.0450440827734069	0.000301906227174123
3.26760048890085e-05	0.000159811821250989	5.69567177464404e-07	3.58432400116498e-06	1.22369018791953e-07	0.000196764086337419	5082	0.0573262571277802	0.166066915448047	0.812200154132484	0.00289467040488114	0.0182163527292193	0.000621907285367667
1.37080309552942e-07	6.02972010834798e-06	2.76185287593032e-08	1.5623612119008e-06	1.63257727001155e-08	7.77310593126115e-06	128649	0.00232922398081359	0.0176352040953984	0.775715674232384	0.00355308791666271	0.200995744264522	0.00210028949103318
3.42283810354618e-06	9.95843309742966e-05	4.067870143681e-07	1.52606997346218e-05	3.55693331779319e-08	0.000118710225160011	8424	0.0349884236841952	0.0288335575046927	0.838885873900634	0.0034267226249448	0.128554214382559	0.000299631587169409
1.1848313748435e-05	4.45112185191322e-05	1.61214537358499e-07	7.78814087173463e-07	5.68936553004071e-08	5.73564545473996e-05	17435	0.0170602275602134	0.206573328876936	0.776045501249524	0.00281074795558137	0.0135784907438769	0.000991931174082422
4.46908441774177e-06	9.13885580939971e-05	4.1219902774538e-07	1.08576144509845e-05	5.21828343765908e-07	0.000107649284334235	9289	0.0317805604825305	0.0415152264632428	0.848947196065415	0.00382909213279639	0.10086099984904	0.004847485489506
1.24689692541559e-06	2.5043674598617e-05	1.34153763074024e-07	3.46602399134273e-06	4.7299263059118e-08	2.99380485415085e-05	33402	0.0089413353804545	0.0416492385496268	0.836516600736166	0.00448104567964817	0.115773210352611	0.00157990468194808
2.10231095427813e-07	1.1082610061935e-05	4.81716523252658e-08	3.26688229925481e-06	6.59231756447131e-08	1.46738182845876e-05	68149	0.00439250240199163	0.0143269523549045	0.755264229595608	0.00328283009854784	0.222633416599286	0.00449257135165388
7.02014992518852e-06	7.93923231834368e-05	3.25290666875971e-07	4.7340884957206e-06	1.54093099046019e-07	9.16259453702679e-05	10914	0.0271146575857421	0.0766174896948623	0.866482990845071	0.00355020257156905	0.0516675541691795	0.00168176271931837
3.04681900835199e-07	2.2433892905147e-05	9.05435903492353e-08	8.58569537044574e-06	1.57198005626999e-07	3.15720117724042e-05	31674	0.00942703729094674	0.00965037967905197	0.710562667557205	0.00286784355086222	0.27194007883749	0.00497903037539088
5.87119919849024e-07	2.5618785505627e-05	1.08041365201123e-07	6.06805927137066e-06	2.10501568444142e-08	3.24030562188922e-05	30861	0.00967397745379217	0.0181192760301021	0.790628678127289	0.00333429552049878	0.187268115401804	0.000649634920305485
9.40476908969533e-06	0.000111992910564018	4.99047572983501e-07	7.65078490994783e-06	5.20868629998071e-08	0.000129599598999644	7716	0.0381361816712736	0.0725678872642279	0.864145502211972	0.00385068763202632	0.0590340168411233	0.000401906050650281
2.53394419580066e-05	0.000176702088563422	8.12667965115129e-07	7.29516414853936e-06	2.29600457539685e-08	0.000210172322680837	4758	0.0611112872714683	0.120565075528458	0.840748611946197	0.00386667452093219	0.0347103940970269	0.000109243907385632
0.000203932379044175	0.000917301616426438	3.2246277148095e-06	1.87262383311479e-05	2.04950292968852e-06	0.00114523436444626	873	0.290906009779842	0.178070432895872	0.800972835695487	0.0028156924162581	0.0163514464047736	0.00178959258760935
1.71182168694268e-06	2.18190364643771e-05	1.04217386222867e-07	1.70836818077444e-06	3.32256819970803e-09	2.53467662865168e-05	39453	0.00757528803111363	0.0675360978040533	0.860821306265949	0.00411166399077523	0.0673998474386538	0.000131084500569032
6.20625221584539e-07	1.06626975520655e-05	4.25183282118088e-08	9.3937149705008e-07	4.86280128535971e-09	1.22700754001973e-05	81499	0.0036742784619872	0.0505803918348017	0.869000165385622	0.00346520512914902	0.0765579237626346	0.000396313887792534
4.0525739443996e-06	8.93084433700731e-05	3.30716568753565e-07	9.38892330002844e-06	9.69485962837626e-08	0.000103177605779538	9692	0.0304806819257446	0.0392776505500506	0.865579722414766	0.00320531346172359	0.0909976852931627	0.000939628280296739
1.02562072453828e-05	0.000165590477242933	5.41152316334725e-07	1.12635537426341e-05	5.47840548969989e-08	0.000187706174602182	5327	0.054760683034322	0.0546396902878636	0.882179169619113	0.00288297557329494	0.0600063038230134	0.000291860696714461
2.76368685300848e-09	8.88283495871451e-07	3.81342572194319e-09	1.57632513437813e-06	8.06331079495779e-08	2.55181885077412e-06	391877	0.000765253675941602	0.00108302627052468	0.348098179305315	0.00149439515300483	0.617726110887512	0.0315982883836434
6.25752986068567e-07	4.02925434106244e-05	1.4728169528836e-07	1.22248094032387e-05	2.49223718906956e-08	5.33153098671107e-05	18756	0.0158677783423373	0.0117368348346519	0.755740583915844	0.00276246533416877	0.22929266347151	0.000467452443825517
3.82655290559976e-07	2.47672221866294e-05	1.07783270345082e-07	8.98378742345588e-06	4.17583130025621e-08	3.42832064839929e-05	29169	0.010232427084221	0.0111615957141769	0.722430155364651	0.00314390867713634	0.262046300355554	0.00121803988848182
2.00769796267507e-06	6.34020512160475e-05	2.91588956138784e-07	1.18628058582856e-05	7.59936643073538e-08	7.76401376574543e-05	12880	0.0230237589865477	0.0258590211616183	0.816614358616612	0.00375564707812941	0.152792179614929	0.000978793528711081
8.54284717527657e-08	3.2241148411953e-06	1.14801829152183e-08	5.57126305034845e-07	5.61673555002845e-09	3.88376653644816e-06	257482	0.00116445372049534	0.0219962943063239	0.830151558014058	0.00295594053027639	0.143449998810783	0.00144620833855918
7.05646240280715e-06	4.21768476335856e-05	2.04358218221955e-07	1.57084138920235e-06	6.43177561202648e-09	5.10149414194291e-05	19602	0.0151883484726163	0.138321483990172	0.826754798889615	0.00400585029671571	0.0307917905126534	0.000126076310842865
2.55164608324906e-06	3.02861549566241e-05	1.28860047067625e-07	1.96716895295144e-06	2.96640250582099e-09	3.4936796442398e-05	28623	0.010426485418803	0.0730360634941467	0.866884146248449	0.00368837615893268	0.0563065064135118	8.49076849593763e-05
2.40165692556794e-06	2.75765550081111e-05	1.28256209532541e-07	1.89403683762414e-06	4.25592757785902e-08	3.20430642566143e-05	31208	0.00956701540898719	0.074950913131605	0.860609172308443	0.00400261998994265	0.0591091046241987	0.00132818994581035
1.2203593000646e-06	5.20668166373835e-05	2.10301967811763e-07	1.15617740333334e-05	1.15653248247605e-07	6.51749051868409e-05	15343	0.0193631865886954	0.0187243739989513	0.798878287404031	0.00322673224009882	0.177396100541897	0.00177450581502274
9.37805695891368e-06	8.12228902815532e-05	2.53965279440499e-07	2.83001451377542e-06	6.62336560949818e-08	9.37511606897778e-05	10667	0.0277347946057835	0.100031369104278	0.866366770117326	0.00270892944228039	0.0301864477511902	0.00070648358492487
1.32844542654097e-05	6.66820953090334e-05	2.93414205546199e-07	1.89424207344281e-06	6.83352974721278e-08	8.22225411509043e-05	12162	0.0243660132526865	0.161567060315353	0.810995310722041	0.00356853730666986	0.0230379899104101	0.000831101745526339
3.95220350018028e-05	0.000302347252815546	1.19678579864966e-06	1.17986291694672e-05	7.32763003934653e-08	0.000354937979085859	2817	0.101025217345462	0.11134912951156	0.851831223004762	0.0033718166811339	0.033241382620858	0.000206448181685679
4.52367656420795e-05	0.000159588415535387	9.25427313200729e-07	4.1999038185111e-06	7.73478021927118e-08	0.000210027860111371	4761	0.0610705875557468	0.215384595253658	0.759844029505239	0.00440621216970933	0.0199968890616894	0.000368274009703745
9.22466857337414e-06	0.000151749516819542	5.59491143044524e-07	1.18631010083955e-05	4.69905007135155e-07	0.000173866682551491	5752	0.0508273226268794	0.0530559877142778	0.872792386629916	0.00321793189375905	0.0682310195047414	0.00270267425730626
9.83437670876306e-07	2.31572409604859e-05	1.15028339424798e-07	3.48437002383665e-06	1.39088092118036e-07	2.78791650867417e-05	35869	0.00832898629828482	0.0352750043918636	0.830628926240644	0.00412596069742063	0.124981146780959	0.0049889618891127
0.000106404482645959	0.000355532167657733	1.80393479520015e-06	7.75885298253059e-06	3.36264635242396e-08	0.000471533064544947	2121	0.13193899225055	0.225656461119316	0.75399201962823	0.00382568038349767	0.0164545258136209	7.13130553351349e-05
9.32882346951091e-06	0.000155241535453302	4.91379269572712e-07	1.05405997358423e-05	5.72472397224768e-07	0.000176174810325453	5676	0.0514844536465181	0.0529520846497719	0.881178956097753	0.00278915736401232	0.0598303453051566	0.00324945658330622
7.92871343237845e-08	4.93816630579894e-06	1.8595224715995e-08	1.48950400780946e-06	8.97546318923534e-09	6.53452813583742e-06	153033	0.00195844458562144	0.0121335669042343	0.755703579990188	0.00284568745125036	0.227943621459145	0.00137354419518237
1.82631285230418e-05	9.58599033413673e-05	4.15308948206088e-07	2.80410799947171e-06	4.14230172770955e-08	0.000117383871829364	8519	0.0346043180322552	0.155584649223278	0.816636066330431	0.00353804097388954	0.0238883583900514	0.000352885082350243
7.52785564678541e-05	0.000452572973834794	1.23049292983125e-06	9.53729847865667e-06	5.67700910893598e-07	0.000539187022622029	1855	0.149388461279711	0.139614926378939	0.839361770307383	0.00228212638324907	0.0176882938173798	0.00105288311304843
1.39047258026697e-05	0.000140807923966335	5.77333068209226e-07	7.52752706502373e-06	7.88823521480524e-08	0.000162896392254385	6139	0.0476978388590589	0.0853593232498088	0.864401734241256	0.00354417344803831	0.0462105204470609	0.000484248613835884
5.30629288426116e-06	6.46576354251007e-05	2.7412278351423e-07	4.29792355587856e-06	6.90247819337205e-08	7.46049994306883e-05	13404	0.022133708700573	0.0711251648650029	0.866666254520526	0.00367432190343897	0.0576090555415329	0.000925203169498685
5.39973131630916e-05	0.000417549359163966	1.91753733851529e-06	1.91261412372932e-05	7.64206267546166e-07	0.000493354557170412	2027	0.137605873048359	0.109449304518008	0.84634742518399	0.00388673279823976	0.0387675373812078	0.00154900011855408
5.03818210754312e-05	0.00028281063533866	9.71440388614008e-07	7.02214768148671e-06	2.74201586884771e-07	0.000341460246071076	2929	0.097381745163025	0.147548130873613	0.828238831877932	0.00284495896606306	0.0205650518977984	0.00080302638459323
1.00885497022259e-06	2.91747738166235e-05	9.92296587494404e-08	3.69257780095974e-06	7.21235181865806e-09	3.39826485983739e-05	29427	0.0101431752793524	0.0296873555132742	0.858519715794593	0.00292000955906034	0.108660682826718	0.00021223630635439
2.43373268146854e-06	6.1548660658574e-05	3.2000261671335e-07	1.04211753510604e-05	7.92184992301176e-08	7.48027898070464e-05	13368	0.0221917350763478	0.0325353197086144	0.822812368593987	0.004277950294886	0.139315330055761	0.00105903134675139
1.79089119170558e-06	1.64214616449288e-05	4.68888054046658e-08	5.52867864982229e-07	1.23802798819457e-08	1.88244897869032e-05	53122	0.00563148350358122	0.0951362407150903	0.872345642873876	0.00249084070460639	0.0293696068919157	0.00065766881451199
2.27258739565453e-06	2.00970557268445e-05	1.14910610684496e-07	1.30675134438551e-06	3.15232935395752e-08	2.38228283711086e-05	41977	0.00712145504559969	0.0953953644904163	0.843604941183953	0.00482355028942974	0.0548529051223108	0.00132323891389007
5.35577626509650e-09	2.42299019975632e-06	9.50732608038175e-09	5.53612240783924e-06	4.76650546197652e-08	8.02164076456081e-06	124663	0.00240360857714006	0.000667665932979452	0.302056682775046	0.00118520965466125	0.690148383644596	0.00594205799271727
5.50061093495764e-06	3.38837938752823e-05	1.58882427682433e-07	1.25861054259549e-06	1.25130065409171e-08	4.08144107870588e-05	24501	0.0121699133662138	0.134771293493761	0.830191915597272	0.00389280218968175	0.0308374056693369	0.000306583049947756
1.32680006763157e-05	0.000101782574951488	5.53944326197384e-07	5.46783773726748e-06	2.49491042493815e-08	0.000121097306795518	8258	0.0356793275336426	0.109564787421075	0.840502383123646	0.00457437362445029	0.0451524305697428	0.000206025261086193
1.23311889080672e-05	0.000164508113003812	5.1729540631864e-07	8.89236547113901e-06	8.15819051312988e-08	0.000186330544694468	5367	0.0543704396903235	0.0661791062130316	0.882883229228793	0.00277622440897635	0.0477236058410074	0.000437834308191774
8.94457873246268e-06	0.000120734496164411	2.57876194021906e-07	4.48265366677184e-06	2.95867210961333e-07	0.000134715471968629	7423	0.0396114761724796	0.066396076128105	0.896218484781959	0.00191422848655393	0.0332749728094759	0.0021962377939056
4.26967931407161e-05	0.000192258471002353	6.84846051228561e-07	3.96827676322981e-06	2.60616285093664e-08	0.000239634448586037	4173	0.0693750689673368	0.178174688124552	0.802298968853494	0.00285787813592534	0.0165597091179696	0.000108755768058988
4.69613603686728e-06	6.48074191438305e-05	1.88707887592989e-07	3.35124296794893e-06	5.82280511046107e-08	7.31017340873443e-05	13680	0.0216925789070229	0.064241103107844	0.886537370869978	0.00258144201295573	0.0458435495380282	0.000796534471193774
0.000128021448727001	0.000655581029191831	2.14719315389035e-06	1.41847287958659e-05	1.636307116941e-07	0.000800098030580282	1250	0.213470841913595	0.160007203909941	0.819375881623357	0.00268366259111158	0.0177287385466731	0.000204513328917239
9.6406677970791e-06	0.000129858131015856	4.3120336079378e-07	7.48077519025331e-06	1.00148288513417e-07	0.000147510925652496	6779	0.0432915098618386	0.0653556186054343	0.8803289006658	0.00292319608792641	0.0507133634824881	0.000678921158350973
1.93302559095331e-07	2.65296051404816e-05	1.05542909461485e-07	1.86918186363842e-05	1.37716679315869e-06	4.68974360385814e-05	21323	0.0139710470138742	0.00412181508038745	0.565694148367863	0.00225050489699816	0.398568028772553	0.0293655028821986
3.57580103750787e-06	7.62127011031109e-05	4.10763769580934e-07	1.12743765262871e-05	4.80752122255763e-07	9.19543945587426e-05	10875	0.0272105246825736	0.0388866791485812	0.828809775419972	0.00446703794366814	0.122608349284327	0.00522815820345213
1.16950723862616e-06	3.86789741839789e-05	1.85837980604158e-07	7.91231142465646e-06	1.60490557688805e-07	4.81071213855545e-05	20787	0.0143288345169666	0.0243104805472176	0.804017639591991	0.00386300354815994	0.164472768205008	0.0033361081076241
2.22497208053389e-06	2.98469795568706e-05	1.49013215590104e-07	2.57109229797833e-06	3.24083125463994e-07	3.51161402764369e-05	28477	0.0104797280238289	0.0633603825197969	0.849950459301988	0.00424343946735206	0.0732168250194496	0.00922889369141333
1.45086246677634e-05	0.000152364773748763	6.76490969716797e-07	9.14865706714639e-06	1.70993667488225e-07	0.000176869540120878	5654	0.0516821565456523	0.0820300921110994	0.86145287450079	0.00382480199391293	0.0517254529010135	0.000966778493184089
2.09423326756544e-06	6.13887992454086e-05	2.97055824863774e-07	1.12156797442846e-05	1.81373029099459e-07	7.51771411112219e-05	13302	0.0223015502846139	0.0278573145587845	0.816588637689562	0.00395141156570839	0.149190027427239	0.00241260875870664
2.72103514374258e-05	0.000221678076658213	5.44577260861642e-07	5.7144799835372e-06	3.16794507246504e-07	0.000255464279847284	3914	0.0737851714062965	0.106513331154133	0.867745881305721	0.00213171587506163	0.0223689980726593	0.00124007359242507
3.42796623527057e-06	5.53655631965622e-05	2.28568168241344e-07	4.75061370536638e-06	9.41849490754562e-08	6.3866896254516e-05	15658	0.0189782817269588	0.0536735998820075	0.866889835634488	0.00357882066682053	0.0743830369716842	0.00147470684500026
4.86337032071625e-06	4.35482477530558e-05	2.11350622159716e-07	2.4341620870741e-06	1.19106036579891e-07	5.11762368195858e-05	19540	0.0152360034313946	0.0950318081781069	0.850946659219565	0.00412985860810362	0.0475643040275778	0.00232736996664646
2.63328585649841e-07	8.0382550226353e-06	3.24479705980477e-08	1.27380123774794e-06	1.15767048168699e-08	9.619409521448e-06	103956	0.00288167671232575	0.0273747141196877	0.835628736328642	0.00337317696327408	0.132419899049707	0.0012034735386884
3.98437305229074e-05	0.000231622723124329	8.76658904219761e-07	6.56113647349931e-06	4.13914985585909e-07	0.000279318164010542	3580	0.0803914183311174	0.142646399900451	0.82924332524106	0.00313856747313674	0.0234898310202686	0.00148187636508411
0.000248027101977552	0.000574446463964745	1.67752107426041e-06	5.00195283007242e-06	8.1218247548834e-08	0.000829234258094179	1206	0.220321387061667	0.299103781056502	0.692743284973525	0.00202297608653535	0.00603201421220628	9.79436712316941e-05
3.52589585092351e-06	7.9299157811582e-05	3.92220683475362e-07	1.13617366760547e-05	1.9968555454558e-09	9.45810078775811e-05	10573	0.0279768367319517	0.0372791105745794	0.838425806523665	0.00414692856712866	0.12012704168643	2.11126481971982e-05
1.41072215259357e-06	5.39612394909352e-05	2.18774561952167e-07	1.0781415967127e-05	2.93186437493736e-07	6.66653386101017e-05	15000	0.0198015896342063	0.0211612538390349	0.809434716990376	0.00328168380320829	0.161724461195391	0.00439788417199025
5.58468429125761e-06	8.53881645306447e-05	2.75537789461391e-07	5.42363430294782e-06	3.78646436929183e-07	9.70506673512407e-05	10304	0.0286968088349738	0.0575440071014227	0.879830781808149	0.0028391127746106	0.0558845647430624	0.00390153357275541
5.03127351991163e-07	1.98865032012373e-05	7.07506348033134e-08	3.59828154118869e-06	2.33714284967842e-08	2.40820341577173e-05	41525	0.00719866185225893	0.020892228152161	0.825781703945658	0.00293790110669039	0.149417674504693	0.000970492290797398
0.000150164985816422	0.000469771537865263	1.95352266289919e-06	7.86894425655399e-06	1.67816644266499e-07	0.000629926807245405	1587	0.172244607848422	0.238384815647195	0.745755748861552	0.00310118991671701	0.0124918389978733	0.000266406576662996
1.20833278426581e-05	0.000134090307601395	5.56929259853628e-07	7.95789567892973e-06	1.24436158771674e-07	0.000154812896541608	6459	0.0453852894798173	0.0780511708816876	0.866144298032408	0.00359743453094003	0.0514033123641669	0.000803784190797243
1.5919799670088e-05	0.000202990487797309	9.60078884442716e-07	1.57802008307019e-05	4.67700560876642e-07	0.000236118267743419	4235	0.0683926435385929	0.067422990276159	0.859698361068327	0.00406609320667217	0.0668317660531447	0.00198078939569756
1.79026859160785e-06	5.03265265938134e-05	2.5094093152002e-07	9.08252575484945e-06	1.05700810967167e-06	6.25072699814624e-05	15998	0.0185780279415398	0.0286409659570605	0.805130772928311	0.00401458792864319	0.145303510416357	0.0169101627696289
5.93266082587228e-05	0.000217053459046711	1.23270061771294e-06	5.80311238287773e-06	5.82904369330366e-08	0.000283474170742957	3528	0.0815375960212644	0.20928399967882	0.765690427730454	0.00434854651653856	0.0204713973328447	0.000205628741342688
2.30021864583974e-06	2.50467800177392e-05	8.70654424402794e-08	1.21924462934637e-06	1.22207045591423e-07	2.87755157809571e-05	34752	0.00859562350020049	0.0799366608525562	0.870419846108009	0.00302567790975608	0.0423709044392955	0.0042469106903827
0.000147691954694314	0.00039133211740831	1.41593749628678e-06	4.82865141171293e-06	2.47513971166696e-07	0.000545516174981789	1833	0.151002898692328	0.270737993606228	0.717361162428177	0.00259559214047879	0.00885152747647514	0.000453724348640914
3.05831478539316e-05	0.000132694126732474	7.00737818902328e-07	3.91126675479204e-06	7.80653958607203e-08	0.000167967344555961	5954	0.0491457004474011	0.182077938630163	0.789999550705912	0.00417186936398145	0.0232858759845962	0.000464765315348019
2.25420774692141e-07	7.38909295329971e-06	2.70423109222432e-08	1.13996082149497e-06	1.5457212861966e-08	8.79697407327103e-06	113675	0.00263562445703858	0.0256248083505288	0.839958477966979	0.00307404690487941	0.129585561125917	0.00175710565169581
5.70552218967226e-09	2.42326818855038e-06	8.19877073722667e-09	4.4817196606151e-06	2.7087792065759e-07	7.18977006274997e-06	139087	0.00215461425193331	0.000793561148670447	0.337043906467229	0.00114033837878965	0.623346730354394	0.0376754636509172
4.21440987148293e-06	2.44995411465641e-05	9.1664060632428e-08	6.85213933568397e-07	7.81704211700292e-10	2.94916107164595e-05	33908	0.0088085887242102	0.142901990399962	0.830729165053391	0.00310814019328112	0.0232341983676725	2.65059856925352e-05
0.000366160264930696	0.00129343822618937	6.50469738436572e-06	2.96782498129151e-05	9.27220711869277e-07	0.00169670865902922	589	0.399170999460303	0.215806209853492	0.762321933884288	0.00383371496912583	0.0174916593105004	0.000546481982593165
7.20455312892422e-07	2.60362223456095e-05	1.085302786012e-07	5.04746528332531e-06	5.71770930874215e-08	3.19698503135158e-05	31279	0.00954526042252191	0.0225354609367013	0.814399257121395	0.00339476968258801	0.157882043044518	0.00178846921479795
3.53240865050076e-05	0.000309917531588293	1.0127653973539e-06	1.1455388135958e-05	1.29963012656618e-08	0.000357722767927878	2795	0.101776207683224	0.0987471015882596	0.866362332438333	0.00283114603864994	0.0320230892831166	3.63306516410553e-05
3.09372224459365e-05	0.000279577205417311	2.06122320273043e-06	2.4009389423133e-05	3.8600854550742e-07	0.000336971049034618	2968	0.0961649038209037	0.0918097342028875	0.829677226629012	0.00611691481697193	0.0712505999904651	0.00114552436066329
1.57836886753431e-05	0.00020300166071267	8.16375597794074e-07	1.35350356231636e-05	2.43263669742945e-07	0.000233380024278714	4285	0.0676268589520678	0.0676308468307185	0.869833060220423	0.00349805258747903	0.0579956903552268	0.00104235000615317
3.90084444412472e-06	6.16632406489106e-05	2.63686771664059e-07	5.36440774029309e-06	2.68319272045067e-09	7.11948627977129e-05	14046	0.0211327264948115	0.0547910943407286	0.866119242677879	0.0037037331248643	0.075348241846256	3.76880102722365e-05
2.18039766960243e-07	1.08402938502336e-05	5.88404401269739e-08	3.76320397645521e-06	3.54076174987043e-08	1.49157856512747e-05	67043	0.00446477220547514	0.0146180544597467	0.726766534708627	0.0039448435035633	0.25229673209561	0.00237383523245243
1.8548842916592e-06	3.66423094790432e-05	1.40954421502364e-07	3.5826304685278e-06	1.34613704502201e-07	4.23553923652347e-05	23610	0.0126264951971082	0.0437933445560921	0.865115571662586	0.00332789790463751	0.0845849906815742	0.00317819519511031
5.039574222769e-06	5.44774979372941e-05	2.10207194862662e-07	2.92327521624594e-06	7.07775246119777e-08	6.27213320957837e-05	15944	0.0186410554428987	0.0803486478104915	0.868564109163049	0.00335144659462346	0.046607352212828	0.00112844421900815
0.000107711274615534	0.000371914805675248	2.17092477480538e-06	9.6499679806108e-06	2.38834724312026e-07	0.00049168580777051	2034	0.137173816206946	0.219065250436936	0.756407445156188	0.00441526832887282	0.0196262894476605	0.000485746630343051
7.3314870894674e-06	0.000116947344392714	5.86029613878567e-07	1.20412051270741e-05	1.07420120773935e-07	0.000137013486343908	7299	0.0402734338946166	0.0535092368284471	0.853546227552905	0.00427716737611955	0.087883356948164	0.000784011294364898
1.28502716948746e-07	4.78553667719185e-06	1.91972071427412e-08	9.19343309557497e-07	2.53994162358674e-08	5.8779793270767e-06	170126	0.001761845106241	0.0218617163821592	0.814146564814791	0.00326595349771135	0.156404651735091	0.00432111357024783
1.91160675308085e-05	0.00012932810963186	9.09002293574011e-07	7.91371602749564e-06	5.8485983945727e-08	0.000157325381467683	6356	0.0461046671256975	0.12150657034787	0.822042244076332	0.00577784897194564	0.0503015848661471	0.000371751737705087
4.73299460825505e-06	6.73148880755023e-05	2.69471529506814e-07	4.93226426886651e-06	9.64381396586803e-08	7.73460566217894e-05	12929	0.0229375554483855	0.0611924487811795	0.870307951246461	0.00348397243862721	0.0637687877610173	0.00124683977271457
3.80300963309773e-06	5.10425661813009e-05	2.77270588083967e-07	4.78794130152557e-06	3.50601833981616e-08	5.99458478874063e-05	16682	0.0178235411232874	0.0634407513968401	0.851477925162922	0.00462535101021095	0.0798711081794781	0.000584864250548489
4.54476079999913e-06	7.33028694618598e-05	2.82084203359138e-07	5.85658047280999e-06	6.43584570192752e-08	8.40506533950473e-05	11898	0.0249009815485011	0.0540716891115439	0.872127300632967	0.0033561214810944	0.0696791784030924	0.000765710371301737
7.88588139271446e-08	6.11502141509187e-06	2.31129718587952e-08	2.30543480525695e-06	1.15750195197976e-08	8.53400302565455e-06	117178	0.00255693728495343	0.00924054206332979	0.716547837715683	0.00270833884043795	0.270146940225642	0.00135634115490717
1.1312557030474e-06	1.19493826359584e-05	4.68576452631782e-08	6.36449751560158e-07	4.84911973766015e-09	1.37687948555668e-05	72628	0.00412214742380734	0.0821608365085069	0.867859733644532	0.00340317694865163	0.0462240710415434	0.000352181856765744
0.000304416398143641	0.000761884427390747	3.41124337728092e-06	1.09977455884404e-05	3.4566547314496e-07	0.00108105547997325	925	0.277105561683589	0.281591836666118	0.70475978477034	0.00315547484886281	0.0101731555800564	0.000319748134622574
7.41752733576149e-05	0.000275731972050086	1.45259575504755e-06	6.94959178955092e-06	3.54121540985679e-08	0.000358344845106398	2791	0.101943881426429	0.206994112990773	0.769459853589402	0.00405362536920618	0.0193935866092548	9.88214413634261e-05
1.10204788419314e-05	9.20436034842432e-05	2.69651196001012e-07	2.89782907776095e-06	5.15502735452254e-08	0.000106283112873482	9409	0.0313836105528158	0.103689838808636	0.86602284215942	0.00253710291984016	0.0272651882261907	0.000485027885912509
1.28670073509829e-05	6.23640726091907e-05	3.43968676469926e-07	2.14412659682704e-06	3.19112953592888e-09	7.77223663630065e-05	12866	0.0230478612090802	0.165550895489811	0.802395443261673	0.00442560735816254	0.0275869958309399	4.10580594139986e-05
4.65247504307081e-06	5.86368776279725e-05	3.76793920952995e-07	6.11017533118368e-06	2.53185826890346e-08	6.9801640505869e-05	14326	0.0207234782115265	0.0666528037070937	0.840050136401052	0.00539806683943644	0.0875362711664338	0.00036272188598355
1.52266580671909e-05	0.000205279617095109	9.10539503160382e-07	1.58265568544796e-05	1.59404285808653e-06	0.000238837414378026	4187	0.0691524671293876	0.0637532360951223	0.859495224522056	0.00381238218279821	0.0662649815385696	0.00667417566145442
3.0355284890498e-07	2.49593073890624e-05	1.56640896776794e-07	1.65933602107513e-05	1.18809306561165e-08	4.20247422761517e-05	23796	0.012528543665266	0.00722319358701318	0.593919344586354	0.00372734937307838	0.394847399698815	0.000282712754739693
1.00739350145214e-05	8.06354432763459e-05	3.22394040471767e-07	3.31999199386582e-06	9.44152176767251e-08	9.44461795428816e-05	10588	0.0279375153409943	0.106663234693866	0.853771361283437	0.00341352124598528	0.0351522106022133	0.000999672174498679
8.53361630790073e-06	6.56661755546664e-05	2.0017252405807e-07	1.98141799587092e-06	4.4794075888392e-08	7.64261764583845e-05	13085	0.0226678633935272	0.111658291744419	0.859210529659597	0.00261916182823915	0.025925907688838	0.000586109078906796
1.74362291523843e-07	1.24328217829772e-05	4.55428023143174e-08	4.17892443210621e-06	4.10826079368917e-09	1.68357595697153e-05	59397	0.00503803669438563	0.0103566631966812	0.738477033453352	0.00270512311165582	0.248217160312945	0.000244019925366435
3.85163293752534e-05	0.000180955482125215	5.71493843562901e-07	3.45502272211645e-06	3.76534678768759e-08	0.000223535981534025	4474	0.0648686617368587	0.172304830349608	0.809513890709678	0.00255660784291192	0.0154562263238617	0.000168444773939647
1.1266546133279e-05	9.69433266527275e-05	2.9004379921939e-07	3.21141349785827e-06	1.91316649671059e-08	0.000111730461748051	8950	0.0329654075570074	0.100836834977777	0.867653504120762	0.00259592410772838	0.0287425062746085	0.000171230519124205
1.93427917721305e-05	8.24929062877855e-05	3.05000840321359e-07	1.67299624696721e-06	6.37091749113339e-09	0.000103820066064696	9632	0.0306675465547502	0.186310724942874	0.794575744503763	0.00293778314619157	0.016114382415483	6.13649916882478e-05
2.66593309953716e-05	0.000179323530050817	9.26706949836734e-07	8.02408610966554e-06	8.16560525135112e-08	0.000215015310158204	4651	0.0624746943225173	0.123988059156142	0.834003541044933	0.00430995797069	0.0373186732784822	0.000379768549753179
3.67536518937623e-08	1.01452147542514e-05	4.57603988252718e-08	1.62858133317576e-05	1.65219489048696e-06	2.81657370272151e-05	35504	0.00841424054855566	0.00130490644921698	0.360197027489416	0.00162468316668071	0.578213640069901	0.058659742824785
1.86491326635643e-07	1.07640002049363e-05	4.53482706133743e-08	3.36735101983393e-06	4.84420614074489e-08	1.44116328834267e-05	69388	0.00431418805785133	0.012940332864717	0.746896641900645	0.00314664347754268	0.23365506511801	0.00336131663908515
2.46796588500494e-07	7.17174617246634e-06	2.55233082397767e-08	9.53799670190188e-07	1.65149788951653e-08	8.41438071829196e-06	118844	0.00252114140711412	0.0293303330052543	0.852320142452757	0.00303329610274132	0.113353519661492	0.00196270877775515
3.66664347281591e-06	3.49584398118519e-05	1.60314086492076e-07	1.96581741088019e-06	4.25126373862115e-08	4.07937274194263e-05	24514	0.0121637836012181	0.0898825310841741	0.856956253406851	0.0039298710030536	0.0481892078816034	0.00104213662431756
3.38791122238964e-05	0.000216688661874492	7.17245809777659e-07	5.90632998683003e-06	2.19140478211816e-08	0.000257213263942817	3888	0.0742711489762663	0.131716038685424	0.842447463839444	0.00278852575012273	0.02296277375549	8.51979695186073e-05
2.59978576009753e-05	0.000237285971459862	9.90989090064841e-07	1.16543243522131e-05	3.52422316676167e-07	0.000276281564819791	3619	0.0795530588262159	0.0940991398319784	0.85885560846101	0.00358688098031886	0.0421827795850758	0.00127559114161685
2.63038271111055e-05	0.000274305071853813	1.71734569913943e-06	2.30916224532246e-05	1.13305524962978e-06	0.000326550922366912	3062	0.0933341195568349	0.0805504603093743	0.840007034325887	0.00525904409239373	0.0707136953889195	0.00346976588342531
6.35566618382688e-06	6.03919878644777e-05	2.91170932714048e-07	3.55924864523396e-06	8.52648506407323e-08	7.06833384768933e-05	14148	0.0209824899848547	0.0899174589200335	0.854402029754439	0.00411937153773846	0.0503548463036659	0.00120629348412293
6.19537779736512e-06	3.56190757692091e-05	9.08942709315397e-08	6.72023457645115e-07	8.51707241531769e-08	4.26625420193041e-05	23440	0.0127174763019949	0.14521820557626	0.834902799582174	0.00213054043733286	0.0157520725638204	0.00199638184041257
3.35150410344814e-05	0.000251272779744539	1.22727010483582e-06	1.18523737661547e-05	1.7575525785047e-07	0.000298043219907861	3355	0.0855443356533456	0.112450271624506	0.843074973563293	0.00411775884455691	0.0397672987488823	0.000589697218761774
3.32500531435738e-05	0.000162822177789163	1.10410938402026e-06	6.95698384850319e-06	4.42057235182893e-08	0.000204177529888778	4898	0.0594208844896545	0.162848738358653	0.797453950382576	0.0054075949719918	0.0340732099770865	0.000216506309692205
2.75669585694654e-07	5.98023263535321e-06	1.93955157842325e-08	5.4104206457212e-07	2.08200635319551e-08	6.83715986493617e-06	146260	0.00204905279071799	0.0403193125713505	0.874666199633909	0.00283677962302752	0.0791325748205495	0.00304513335116371
2.53050159245758e-05	0.000246832601023689	1.23923491178793e-06	1.55789173378741e-05	7.64065621961216e-07	0.000289719834819888	3452	0.0832573995040381	0.0873430565784608	0.851969977054346	0.00427735613116835	0.0537723533756642	0.00263725686036035
3.33655510091476e-06	3.0944185369792e-05	1.25715189229967e-07	1.4994663571974e-06	6.12013966914019e-08	3.59671234138255e-05	27803	0.0107323242765339	0.0927668043542291	0.860346406182076	0.00349528061456377	0.0416899160921225	0.00170159275700866
9.31838643719771e-06	8.48199185225192e-05	3.15124612983329e-07	3.6907742573892e-06	3.2109203541073e-08	9.81763130336305e-05	10186	0.0290247884418044	0.0949148134540933	0.863955020326175	0.00320978251521201	0.0375933271819335	0.000327056522585788
2.62341384745811e-05	0.000152709849600608	4.03877441914213e-07	3.0253777993764e-06	1.24607405897889e-07	0.000182497850722378	5480	0.0532823209670845	0.143750396899136	0.836776153780111	0.00221305314180717	0.0165776078315504	0.000682788347395093
3.44418017759834e-06	8.36823303648419e-05	3.07476363126826e-07	9.62466173201639e-06	3.44355590045645e-07	9.74030042276291e-05	10267	0.0287994811708359	0.0353601021334963	0.85913500336476	0.00315674414321205	0.098812781067037	0.00353536929149426
4.32828891637343e-05	0.000217516401847071	8.65985452728383e-07	5.60148304287566e-06	1.19153730889764e-07	0.000267385913237299	3740	0.0770927159429761	0.161874231292513	0.813492375920455	0.00323871008103497	0.0209490581424327	0.000445624563564864
2.14789134319656e-06	4.68941120177578e-05	1.8853042828095e-07	5.29754701149509e-06	2.44899370808079e-07	5.47729801715385e-05	18257	0.0162980696013221	0.0392144326722733	0.856154108666252	0.00344203342031982	0.0967182540534436	0.00447117118771155
3.69634259723101e-06	5.29059107134131e-05	2.43854219943872e-07	4.49090226728262e-06	3.16818535570892e-07	6.16538283334415e-05	16220	0.0183267042515138	0.0599531723681478	0.858112336954695	0.00395521618909111	0.0728406067988923	0.00513866768917328
3.06647238834522e-06	4.65791734483251e-05	1.60703963148364e-07	3.1407234400124e-06	8.49192479578915e-08	5.30319924877889e-05	18857	0.0157841238104636	0.0578230657475541	0.878322145996123	0.00303032104979589	0.0592231838306958	0.00160128337583101
1.93476555043889e-06	5.38517587687822e-05	2.86344676262745e-07	1.0262488794098e-05	6.39535352972416e-08	6.63993113248791e-05	15060	0.0197233534504629	0.029138337609745	0.811028875063114	0.00431246455044866	0.154557157135044	0.000963165641648439
3.42303572851296e-07	3.86382034521708e-05	1.73610151796154e-07	2.53061468906168e-05	1.32641279524391e-07	6.45929053469594e-05	15482	0.0191919413878497	0.00529939892024704	0.598180299285602	0.00268775883146316	0.391779046857939	0.00205349610474883
1.99196312563695e-06	3.73365570995615e-05	1.16915934579167e-07	2.81951300293041e-06	2.17725808750396e-07	4.24826749714584e-05	23539	0.012664198718514	0.0468888347302808	0.878865493395736	0.00275208504779221	0.0663685374055348	0.00512504942065614
3.37021347654621e-05	0.000326307737658639	1.18644300609089e-06	1.48161456834203e-05	2.01177386788946e-06	0.000378024234981502	2645	0.107232161550832	0.0891533707279674	0.863192640743276	0.00313853688811499	0.0391936397520791	0.00532181188856293
2.00670436774044e-08	2.42418935775122e-06	8.79392061932691e-09	1.36627033064975e-06	6.55826606688176e-09	3.82587891876458e-06	261378	0.00114710743992052	0.00524508070001447	0.633629398426967	0.00229853605042121	0.357112799348845	0.00171418547375239
9.02828821163659e-06	7.82892817899829e-05	2.28492034115167e-07	2.54921259391555e-06	1.83476426278793e-07	9.02787510559291e-05	11077	0.0267213426568907	0.100004575894536	0.867195002968988	0.00253096139947276	0.028237127387111	0.00203233234989179
3.2645222221251e-06	4.98237074178385e-05	2.17662621517785e-07	4.27438032182047e-06	1.42554095746411e-08	5.75945279928764e-05	17363	0.017130432645667	0.0566811177362	0.865077102880345	0.00377922398365183	0.0742150421364533	0.000247513263350369
1.30501945929985e-06	2.62870518415721e-05	1.00707563200314e-07	2.60951804885238e-06	2.58473650734827e-09	3.0304881649432e-05	32998	0.00905039860333756	0.0430630112467148	0.867419716257654	0.0033231465598613	0.0861088348418378	8.52910939316181e-05
2.71137010983519e-05	0.000196313229544489	8.45348811151479e-07	7.88054092786491e-06	2.95726045508109e-08	0.000232182392986408	4307	0.0672917289644227	0.116777593466956	0.845512990969911	0.00364088249879036	0.0339411650750202	0.000127367989322696
2.11863340091041e-07	1.09445317099387e-05	5.00011787711457e-08	3.32284435462431e-06	9.27971754950155e-08	1.46220377589202e-05	68390	0.00437703613145801	0.0144893169874215	0.748495653641843	0.00341957664147342	0.227249061273775	0.00634639145548674
2.93246631044828e-05	0.000264295453957105	8.4430144187219e-07	9.80692689057602e-06	1.56677310321183e-07	0.000304428022704357	3285	0.0872947717082356	0.0963270819945545	0.868170583014211	0.00277340250865186	0.0322142712206883	0.000514661261894864
4.04598008459764e-07	1.73615864430606e-05	7.3572087477779e-08	4.06204430608565e-06	2.22933731153772e-08	2.19240942181992e-05	45612	0.00655571727175708	0.0184544914117322	0.791895266927323	0.00335576406238516	0.185277634079576	0.00101684351898431
9.53827086778076e-07	2.54904335258202e-05	7.34469298707378e-08	2.52534241602329e-06	5.11204460208307e-08	2.90941704045131e-05	34371	0.00869039638890967	0.0327841307559715	0.87613543096132	0.00252445520355324	0.0867989147280017	0.00175706835115329
4.2082989616714e-09	1.03263907455225e-06	4.55053469662236e-09	1.43601217075624e-06	7.31837356654972e-08	2.55059381463228e-06	392066	0.000764886445315138	0.0016499291018151	0.404862220173274	0.00178410794792836	0.563010920248497	0.0286928225284856
1.10089551429668e-05	4.31297222053208e-05	1.96266081039391e-07	9.8876525819113e-07	3.96651494026792e-09	5.53276752024584e-05	18074	0.0164617613641918	0.198977367161772	0.779532522331688	0.00354734010278224	0.0178710790679887	7.16913357691861e-05
2.88800745606267e-07	1.99454956949994e-05	7.74378406969988e-08	6.88556940532177e-06	4.7375041608662e-07	2.76710541027111e-05	36139	0.00826706935657329	0.0104369260576153	0.720807224074823	0.00279851430341469	0.248836541599156	0.0171207939649904
0.000116479051894354	0.000421256417355543	1.37353059393633e-06	6.39649415180423e-06	8.13397878250958e-08	0.000545586833783463	1833	0.151020905060239	0.213493150277493	0.772116171562041	0.00251752884946169	0.0117240625244687	0.000149086786535942
2.29606141566576e-05	0.00023574422238456	1.44869251487853e-06	1.91701396685446e-05	1.92263036934154e-07	0.000279515931761575	3578	0.08044599263745	0.082144205562647	0.843401737063232	0.00518286204921678	0.068583352468426	0.00068784285647858
1.21450365927263e-07	1.2049016743109e-05	4.06981312349785e-08	5.19743540411782e-06	1.77954956535172e-08	1.74263961400426e-05	57384	0.00521432237224895	0.00696933347269625	0.691423323920809	0.00233543016627872	0.298250731955708	0.00102118048450801
3.82993088686705e-05	0.000165682312089437	4.24144881601314e-07	2.36077351512095e-06	7.96326085482136e-08	0.000206846171963379	4835	0.0601737585019338	0.185158412675151	0.800992885276944	0.0020505329036324	0.0114131844583467	0.000384984685925502
2.54501257850393e-06	5.48294754844066e-05	2.29167506702231e-07	6.35524956250046e-06	1.0399501074515e-07	6.40629001428584e-05	15610	0.0190359689422641	0.0397267774769582	0.855869393395218	0.00357722654127731	0.0992032759729647	0.00162332661358203
7.10303626265996e-06	7.82236858001367e-05	3.57219450352328e-07	5.06227517944811e-06	3.16214497141135e-09	9.07493788375685e-05	11019	0.026858760986649	0.078270907786307	0.861974889548815	0.00393632942647147	0.0557830284272141	3.48448111922754e-05
8.26186122988505e-05	0.000361872185735672	1.67355927328876e-06	9.4395014233361e-06	1.40998397623894e-07	0.000455744857128772	2194	0.127815785404239	0.181282599258178	0.794023629834236	0.00367214077594274	0.0207122500137592	0.000309380117884808
1.10466013634352e-05	8.26434842243822e-05	5.48771282708673e-07	5.2817977528442e-06	7.02219610713313e-08	9.95908765844416e-05	10041	0.0294367935979377	0.110919812560028	0.829829870553555	0.00551025657700059	0.0530349559516714	0.000705104357744971
1.28966123821082e-06	2.37910678171635e-05	8.80908294789097e-08	2.09027343624659e-06	3.83435018943094e-08	2.72974368229942e-05	36633	0.00815590150324297	0.0472447741732464	0.871549514756015	0.00322707329813127	0.0765739820115945	0.00140465576101308
2.08454614257216e-06	2.4213907922559e-05	7.92053540245563e-08	1.18324306568104e-06	1.45723117862243e-07	2.77066256026989e-05	36092	0.0082776528215216	0.0752363774810996	0.873939261668885	0.002858715282053	0.0427061412186468	0.00525950434931521
2.69830382301008e-05	0.000169531968756228	8.29372718304088e-07	6.7067973512791e-06	2.15490066031244e-07	0.000204266667121943	4896	0.0594460414768646	0.132097118978264	0.829954153288362	0.00406024502181243	0.0328335378736819	0.00105494483787999
2.53388219705046e-05	0.000160364312352083	7.59251005332836e-07	6.18428399897802e-06	9.10896841736196e-08	0.000192737759011072	5188	0.0561866931813789	0.131467866496512	0.832033708261964	0.00393929559640267	0.0320865202060523	0.0004726094390689
3.10487934176696e-06	4.26106757230538e-05	1.78237837859104e-07	3.14680807962954e-06	1.50846459591797e-07	4.91914474419012e-05	20329	0.0146494346441416	0.0631182757009551	0.866221222162251	0.00362335013763553	0.0639706339876694	0.00306651801148885
5.39788007393453e-06	7.52428202143243e-05	3.22054730514527e-07	5.77789402209798e-06	1.94643948260358e-08	8.67601134356974e-05	11526	0.0256933246997697	0.0622161481835221	0.867251289039529	0.00371201370953968	0.0665962017947371	0.000224347272672274
2.18727324710885e-05	0.000204924067479475	1.03049318950006e-06	1.24367874454269e-05	7.97959205348642e-08	0.000240343876506026	4161	0.0695731588191845	0.0910059902047896	0.852628618871168	0.0042875783002286	0.0517458053278721	0.000332007295941503
4.55231582439346e-05	0.000173544005581913	8.47818359318443e-07	4.15824107446372e-06	4.02130496939478e-08	0.000224113436309324	4462	0.0650306827838405	0.203125519797497	0.774357880722447	0.00378298763911805	0.0185541801640329	0.000179431676905106
7.21655140910133e-07	1.01557568675274e-05	4.3374728148536e-08	7.84920069782815e-07	1.34316452030779e-08	1.1719138451572e-05	85331	0.00350958908110233	0.0615791974719211	0.866595860224276	0.00370118744887068	0.0669776257893368	0.00114612906559494
4.58811749110731e-06	6.85183064610636e-05	1.59967576963169e-07	3.07462642131284e-06	7.90243274950493e-08	7.6420042277942e-05	13086	0.0226660647148894	0.0600381438473979	0.89660126347301	0.0020932673182954	0.0402332467984031	0.00103407856289369
7.01259813448389e-07	1.14765315544927e-05	6.18531282428315e-08	1.30172338610967e-06	3.59985102387563e-08	1.35773663925323e-05	73652	0.0040649531894863	0.0516491779903713	0.845269341836785	0.0045556057378588	0.0958745126614266	0.00265136177355836
2.20124758951643e-06	2.33087065625861e-05	1.1298864083186e-07	1.53863274312392e-06	3.19873949925438e-08	2.71935629310508e-05	36773	0.00812499216748397	0.0809473769618819	0.857140589546328	0.00415497745250749	0.0565807704942938	0.001176285544989
7.72048186774494e-06	5.30082557050216e-05	2.78602155831051e-07	2.46028236211925e-06	5.82136769131839e-08	6.352583576763e-05	15742	0.0188778938735095	0.121532944422574	0.834436179618628	0.00438565116797747	0.0387288468131088	0.00091637797771166
3.00772385031844e-05	0.000185343827485754	8.04632300203539e-07	6.38228208362763e-06	1.87246985207816e-07	0.000222795227357978	4488	0.0646607815145922	0.13499947400066	0.831902144779573	0.00361153292979068	0.028646403961665	0.000840444328311199
3.5005126155007e-05	0.000155777150814551	7.95976255744018e-07	4.55738510331018e-06	1.33761295540132e-09	0.000196136975941567	5098	0.0571488574394516	0.178472855446877	0.794226331199067	0.0040582671978238	0.0232357263663936	6.81978983809674e-06
2.21023654896233e-05	0.000145754566252408	7.71817262179952e-07	6.55024252518607e-06	6.25965010196361e-08	0.000175241588030416	5706	0.0512188170324764	0.126125115265373	0.831735023007832	0.00440430420001666	0.0373783563525409	0.000357201174237084
5.33755203168062e-09	1.25990118239382e-06	4.69122246968107e-09	1.42414173822088e-06	1.43715621813595e-08	2.70844325729742e-06	369216	0.000812204061129473	0.001970708456712	0.465175402511846	0.00173207338091407	0.525815608055948	0.00530620759457961
8.51106473588108e-07	2.5869809579035e-05	1.38338119971014e-07	5.41046825379565e-06	3.59874936623012e-08	3.2305709920052e-05	30954	0.00964505472380894	0.0263453883444867	0.800781336892327	0.00428215694109071	0.167477150856152	0.00111396696594381
1.01487847601876e-05	0.000102465540443314	4.04265693192208e-07	5.25318223120209e-06	4.60093448330852e-08	0.000118317782472729	8452	0.0348747900070789	0.0857756505242714	0.866019784193735	0.00341677882008468	0.0443989239944797	0.000388862467429101
1.48013110546775e-07	1.13660618556745e-05	3.0995573777481e-08	3.06289431362896e-06	1.33520542204252e-07	1.4741485395832e-05	67836	0.0044127134590991	0.0100405831958172	0.771025548001299	0.00210260858693689	0.207773791540368	0.00905746867557892
4.35475577215392e-08	8.76867365683214e-06	3.74210608003106e-08	9.70500232435588e-06	3.53514969908484e-07	1.89081595696184e-05	52887	0.00565644324055836	0.00230310927730436	0.463750775137399	0.00197909588516689	0.513270595618935	0.0186964240811947
3.75272839144461e-06	9.98253897536701e-05	3.99279205665382e-07	1.36920399986769e-05	5.3260235848975e-07	0.000118202039707947	8460	0.034841273583469	0.0317484232989282	0.84453187102624	0.00337793837273806	0.115835902937945	0.00450586436414889
2.14681241608825e-05	0.00018939333224394	7.54843281928086e-07	8.57621728218151e-06	1.35412957783642e-07	0.000220327929926716	4539	0.0639680436682518	0.0974371436613738	0.859597475031581	0.0034259990650262	0.0389247849105381	0.000614597331480771
5.07226539882524e-06	7.39244337905367e-05	2.61203340185927e-07	4.89976495292313e-06	1.39410941582949e-07	8.42970784240539e-05	11863	0.0249730715930185	0.060171307163332	0.876951315188672	0.00309860489911585	0.0581249676089011	0.00165380513997942
8.34992866226415e-08	5.79741931210128e-06	1.79059411341756e-08	1.59906993536778e-06	3.43490634349193e-08	7.5322435386608e-06	132763	0.00225713041340558	0.0110855797736842	0.769680279500367	0.00237723873933041	0.212296632093775	0.00456026989284343
1.49537316547954e-05	8.88997855308798e-05	3.89661381608361e-07	2.97996599513907e-06	6.67041921138735e-08	0.000107289848754536	9321	0.0316761398760514	0.139376947850932	0.828594564750199	0.00363185693830037	0.0277749109513314	0.000621719509237849
1.31236401842303e-05	0.000158252971661579	4.84942675876152e-07	7.53286784597131e-06	4.37104927218176e-07	0.000179831527294875	5561	0.05252460403013	0.0729774160384626	0.880006826623271	0.00269664993213885	0.0418884717228667	0.0024306356832606
2.85178560650241e-07	2.2646754898979e-05	7.28783720059018e-08	7.45439933105543e-06	7.29981239667976e-08	3.05322092866574e-05	32752	0.00911797942399895	0.00934025304139601	0.741733252459909	0.00238693411674437	0.244148704113365	0.00239085626858643
1.09157634450422e-05	0.000127550777431761	4.76565180022035e-07	7.17035873904525e-06	2.51602912928351e-08	0.000146138625087163	6843	0.0428975034326549	0.0746945815216992	0.872806743293803	0.00326104874558516	0.0490654591472209	0.000172167291691901
1.97674713813572e-07	5.65179164614517e-06	3.04294776441313e-08	1.11877709789019e-06	2.62700973348511e-09	7.00129994522655e-06	142831	0.00209819304541659	0.0282340015939962	0.807248895256735	0.00434626110610758	0.159795624618678	0.000375217424483605
3.74229722373337e-05	0.000163105710018237	9.89696909786754e-07	5.54988440249592e-06	3.08923380005121e-08	0.000207099155905854	4829	0.0602450988445395	0.180700747299743	0.787573031405227	0.00477885535292411	0.0267981990473146	0.000149166894791959
2.43951610371622e-05	0.00014813150274191	6.55055997261275e-07	5.11864554569734e-06	2.99842242904413e-09	0.00017830336374446	5608	0.0520900574063384	0.136818288364569	0.830783556917124	0.00367382860034028	0.0287075097081917	1.68164097753164e-05
2.55789739207242e-06	1.87529498970854e-05	9.27750254417308e-08	8.74623778392532e-07	1.59888593647317e-08	2.22942349523568e-05	44855	0.00666602784481873	0.114733580117851	0.841156915102078	0.00416139085463093	0.0392309393106164	0.00071717461482308
8.29559420886628e-06	6.83207506996763e-05	2.3324180382545e-07	2.47114975581047e-06	5.88496369334776e-08	7.9379586105112e-05	12598	0.0235334859387754	0.104505385022813	0.860684138730682	0.00293830964949349	0.0311307966828934	0.000741369914118106
5.7696504816384e-05	0.000285876385701058	1.32038034678447e-06	8.42334357052631e-06	6.47237058776797e-08	0.00035338133814063	2830	0.100605156215131	0.163269812491975	0.808974201086113	0.00373641787008859	0.0238364131361521	0.000183155415671448
8.90448179889417e-06	8.52762777867886e-05	2.75024061305119e-07	3.38913010236616e-06	3.0405030281059e-07	9.81489640521646e-05	10189	0.0290168210720952	0.0907241547059181	0.868845418902899	0.00280210865148763	0.0345304724822657	0.00309784525742923
2.69237866044582e-05	8.31803757352344e-05	2.41149564409604e-07	9.58135068110493e-07	3.37728211520863e-08	0.000111337219793365	8982	0.0328513045282743	0.241821977003082	0.747103043255546	0.00216593844230315	0.00860570319511062	0.000303338103958107
0.000216080702385249	0.000884284112431945	5.066129023355e-06	2.67527455067672e-05	4.54404368812703e-07	0.00113263809371613	883	0.288218291596155	0.19077647448383	0.780729623467504	0.00447285770402908	0.0236198532039416	0.000401191140695105
4.50159829360923e-06	7.30937369309518e-05	3.14964298328676e-07	6.58312386976696e-06	7.74181576756895e-08	8.45708415503324e-05	11824	0.0250531529921115	0.0532287276688632	0.864290050696138	0.00372426586462693	0.0778415320113494	0.000915423759022358
3.62537104616565e-05	0.000274521105429828	8.90772548081842e-07	8.6903467015226e-06	6.48332628803052e-07	0.000321004267769892	3115	0.0918236854401874	0.112938406437775	0.855194565907189	0.00277495546794531	0.0270723712238997	0.00201970096319031
3.11728815783299e-07	1.97201997501138e-05	8.26281295068085e-08	6.72894057576522e-06	4.37203081443345e-08	2.68872175793134e-05	37192	0.00803382862387225	0.0115939410563307	0.733441446365434	0.00307313797952754	0.250265411655773	0.00162606294293435
8.71103389087814e-07	1.30501145058059e-05	5.52216497311041e-08	1.06385602103931e-06	8.67483087403164e-09	1.50489703965381e-05	66450	0.00450454903848541	0.0578845838708144	0.867176568358984	0.00366946364276239	0.0706929439693788	0.000576440158060727
3.20800587329151e-06	2.09793417070947e-05	1.36617038203904e-07	1.14885455397254e-06	2.31142477909758e-08	2.54959334203536e-05	39222	0.00761969931134943	0.125824217548769	0.822850505655412	0.00535838543157011	0.0450603056978257	0.000906585666423319
6.85991777898618e-06	6.28613064263508e-05	3.72122943188771e-07	4.38675755483711e-06	1.7484960637129e-07	7.46549543097341e-05	13395	0.0221483644421941	0.0918883126031426	0.842024578376233	0.00498457130714834	0.0587604345270508	0.00234210318642566
9.63096566695825e-06	0.000111570059889311	4.6293139663585e-07	6.90395160044624e-06	2.2547902496803e-07	0.000128793387578319	7764	0.0379034837893001	0.0747784171846683	0.866271646294459	0.00359437239240517	0.0536048607017805	0.0017507034266873
6.27218477241046e-05	0.000238108605882836	8.18966769035399e-07	4.00090499604963e-06	1.01135484385625e-07	0.000305751460856412	3271	0.0876571830033167	0.205139977249562	0.778765227207395	0.00267853755053686	0.0130854812102715	0.000330776782234643
[truncated: 8,388 more rows]
