# Supplementary material for: Quantitative Risk Assessment for African Horse Sickness in Live Horses Exported from South Africa
Source: PLoS One. 2016 Mar 17;11(3):e0151757. doi: 10.1371/journal.pone.0151757 (PMC4795756; doi:10.1371/journal.pone.0151757)
Supplement: S2 Dataset — (ZIP) [file pone.0151757.s002.zip › simulation_results_6.xls]

Detailed Results
EN.NoPAQ.HSe
Thu Oct 01 14:30:37 2015
Pathway 1	Pathway 2	Pathway 3	Pathway 4	Pathway 5	Overall probability	Horses/case	Probability per year	Pathway 1 proportion	Pathway 2 proportion	Pathway 3 proportion	Pathway 4 proportion	Pathway 5 proportion
1.69295760137066e-07	1.45529247244073e-05	4.95229190320899e-08	5.48020362314491e-06	5.34050568388832e-08	2.03053520835602e-05	49248	0.00607315088374993	0.00833749444187833	0.716703884991471	0.00243890964452594	0.269889613368577	0.00263009755354705
2.05945489828483e-06	6.6871444485891e-05	4.78194878179762e-07	2.00066973814092e-05	2.99518078414812e-07	8.97153097221796e-05	11146	0.0265567983146645	0.0229554454491917	0.745373835223565	0.00533013684799821	0.223002043278496	0.00333853920074875
1.3209757213154e-07	1.1667533923766e-05	3.85809766930035e-08	4.38579460040969e-06	6.24902884400314e-08	1.62864973614403e-05	61401	0.00487407196883061	0.00811086442959141	0.716393074878698	0.00236889343588066	0.269290228775246	0.00383693848058348
6.59475220169915e-09	3.65172742078589e-06	1.16470511156258e-08	8.30880139385298e-06	2.03765440286078e-07	1.21825360582423e-05	82085	0.00364811248911534	0.000541328354799933	0.299751004497562	0.000956044871112512	0.682025594189113	0.0167260280874127
5.36938535314089e-09	2.5590999569757e-06	1.302620625497e-08	7.9919372259733e-06	6.30523630085981e-07	1.11999564046431e-05	89286	0.00335436723501847	0.000479411272611288	0.228491956978939	0.00116305865704708	0.713568601272424	0.0562969718189786
3.32446815233021e-07	2.57872748483218e-05	1.17501092971649e-07	1.17418401518154e-05	1.3500520398364e-07	3.81140681123256e-05	26237	0.0113693136093723	0.00872241751400744	0.676581538667675	0.00308287986014411	0.308071028188626	0.00354213576954755
2.83751389959727e-08	7.3023706638947e-06	3.54957882917746e-08	1.17668663088489e-05	1.66534336982497e-07	1.92996422370139e-05	51814	0.0057732190943135	0.0014702417095356	0.378368188084328	0.00183919410815289	0.609693494021449	0.00862888207653451
1.75866301663967e-09	6.14894566754724e-07	1.63126799958099e-09	7.33467354818283e-07	9.83141129317857e-09	1.36158326388241e-06	734439	0.000408391842593669	0.00129163090006338	0.451602618117837	0.00119806701716471	0.53868711100846	0.00722057295647522
1.86115697782287e-07	1.87030011291395e-05	9.96096963282033e-08	1.28939912889917e-05	2.4554748398872e-07	3.21282652962304e-05	31125	0.00959233167370299	0.00579289594586745	0.582135417418068	0.00310037580335501	0.401328586218582	0.00764272461412753
8.70329102386999e-08	5.47510185933365e-06	2.61523544470976e-08	2.11598482995125e-06	2.49696551401711e-08	7.72924160911088e-06	129379	0.00231609514696207	0.0112602134388074	0.708362105394643	0.00338356022100155	0.27376357694098	0.00323054400456806
8.7847225332226e-08	1.17552539047681e-05	8.89484802885257e-08	1.53272758708275e-05	6.14204684163496e-08	2.73207459496327e-05	36602	0.0081628373743069	0.00321540361651096	0.430268409451175	0.00325571199455927	0.561012349336442	0.00224812560131344
1.37515993528538e-08	3.29481612276644e-06	1.61615198060592e-08	4.98247683547663e-06	1.21543339994604e-07	8.42874941739658e-06	118642	0.00252544117613196	0.00163151123278989	0.39090213264213	0.0019174279606299	0.591128836407571	0.0144200917568796
3.01773894342079e-08	6.66715769516949e-06	2.27217024511344e-08	6.46372543046912e-06	7.6039795384108e-08	1.32598220129081e-05	75416	0.0039700713240346	0.00227585177273353	0.502808988588173	0.00171357522212707	0.487466982903456	0.00573460151351092
1.46936029496131e-09	1.65593514733015e-06	7.50442052806976e-09	1.08939331686182e-05	1.12910502716287e-07	1.26717525994877e-05	78916	0.00379433312317101	0.000115955569951761	0.130679251692233	0.00059221646486163	0.859702166932982	0.00891040933997177
4.44528665726922e-07	3.3878594168357e-05	1.24046392204441e-07	1.21864148615828e-05	9.2215404844832e-07	4.75557381363195e-05	21028	0.0141657684598756	0.00934752951268828	0.712397609542793	0.00260844215789184	0.256255403431026	0.0193910153556012
1.97516862300126e-09	7.59141348885596e-07	3.25160420389843e-09	1.60726133247661e-06	1.60912553760847e-08	2.38772070956519e-06	418809	0.000716060574238897	0.000827219287033338	0.317935571712588	0.00136180257216538	0.673136236594981	0.00673916983323186
3.88141317858161e-08	5.90820892605653e-06	2.74666981435567e-08	5.38028428720762e-06	2.3351170341383e-08	1.13781252135349e-05	87888	0.00340763776229136	0.00341129413303034	0.51926031882901	0.00241399155204265	0.472862109199455	0.00205228628646181
8.45686230601459e-09	1.45165026592243e-06	5.75759585885523e-09	1.2710012336382e-06	4.94046308287658e-08	2.78627058855426e-06	358903	0.000835533088735407	0.00303519060236094	0.521001180533459	0.00206641662245831	0.456165757503724	0.0177314547379983
3.47663863451257e-10	2.85674883493145e-07	9.95610872441357e-10	1.05207787560595e-06	5.90000420847095e-08	1.39809607591969e-06	715258	0.000419341167883669	0.000248669508082667	0.204331367789029	0.000712119066485775	0.752507566344373	0.0422002772920296
1.04087481538739e-07	1.4195685858337e-05	5.34896455641166e-08	9.39749681701538e-06	6.32151690527108e-08	2.38139749715079e-05	41992	0.00711881787414037	0.00437085709812302	0.596107364491703	0.00224614519953573	0.394621092373657	0.00265454083698098
4.60187047856656e-07	1.62510157409753e-05	5.19957117543226e-08	2.36214427201565e-06	1.44327509349222e-07	1.92696702819511e-05	51895	0.00576427920560207	0.0238814178511238	0.843346850423109	0.00269831870465497	0.122583533472711	0.00748987954840131
2.59278790020337e-07	1.7990494107673e-05	9.75619534463811e-08	8.71445897849747e-06	2.30829904767291e-07	2.72926237344045e-05	36640	0.00815446931306785	0.00949995839694575	0.659170561348214	0.00357466377713612	0.319297223429355	0.00845759304834853
6.01214406790466e-08	2.78265405089453e-06	1.19244444154384e-08	7.09688839589668e-07	3.99970243076703e-09	3.56838847800945e-06	280239	0.00106994565296881	0.0168483451422263	0.779806926303824	0.00334168896938323	0.198882168789412	0.00112087079515462
2.80648223749369e-08	4.06092005813104e-06	2.45864540562575e-08	4.57673194133125e-06	2.15846194201991e-07	8.90614947009548e-06	112282	0.00266829050666917	0.00315117351995621	0.455968100666461	0.00276061547572409	0.513884474620454	0.0242356357174047
2.63725884366494e-08	3.05020266401863e-06	8.89192582518667e-09	1.32272241889197e-06	3.18073714665567e-09	4.41137033431909e-06	226687	0.00132253869318866	0.00597832111973887	0.691441079042718	0.00201568337076809	0.29984388492655	0.000721031540224705
5.23424103989707e-07	2.03002020006827e-05	8.05343842062374e-08	4.01895397409162e-06	1.36100646169958e-07	2.50592151091402e-05	39905	0.00748967031208925	0.0208874899596832	0.810089298977217	0.00321376323462194	0.160378286254693	0.00543116157378432
4.99778419490434e-08	4.63943938169758e-06	1.98931328202845e-08	2.37531668170254e-06	7.86435208318449e-11	7.08470568169027e-06	141149	0.00212316212940977	0.00705432860509734	0.654852804074523	0.00280789826904121	0.335273868587274	1.1100464065161e-05
1.36281741989658e-08	2.42925526179244e-06	8.86335927872761e-09	2.03219435542875e-06	9.20181748415985e-09	4.49314296818305e-06	222561	0.00134703784766255	0.00303310495469875	0.540658349621755	0.00197264127616037	0.45228793515345	0.00204796899393587
2.81006138577035e-08	4.58413572556121e-06	2.3552680666142e-08	4.94366545038592e-06	2.36539349563844e-07	9.81599382003483e-06	101875	0.00294048089160048	0.00286273752539952	0.467006786027596	0.00239941885640454	0.503633716669188	0.0240973409214112
2.1343087212719e-09	1.19684756391665e-06	3.24356864291044e-09	2.3401285376097e-06	2.76595863299559e-08	3.57001356522049e-06	280111	0.00107043265910478	0.000597843308514173	0.335250144586701	0.000908559192746404	0.655495699066109	0.00774775384592904
1.81732771503236e-06	6.35289227980569e-05	2.20997586936988e-07	9.9548526445548e-06	9.55007683796468e-07	7.64771084283775e-05	13076	0.0226827976564907	0.0237630286026613	0.830692008413905	0.0028897220551161	0.130167743644201	0.0124874972841168
8.43828444452819e-09	1.98764766736283e-06	7.19894092947925e-09	2.18122594087376e-06	1.06175431865959e-07	4.29068626547656e-06	233063	0.00128638054347063	0.00196665146841981	0.46324702958492	0.00167780641232217	0.508362953130413	0.0247455594039258
3.72113776908841e-08	2.66576177633984e-06	8.77857208828243e-09	8.0871667477284e-07	2.49461187979325e-08	3.54541451968977e-06	282054	0.00106306079149743	0.0104956352731754	0.751890014985636	0.00247603546483207	0.228102150053699	0.00703616422265775
5.28437036351127e-08	1.14182563287223e-05	4.14458907955056e-08	1.15425883974136e-05	2.70196339077624e-07	2.33253306596442e-05	42872	0.00697325405156135	0.00226550716069973	0.489521734775549	0.0017768618760553	0.494852080162952	0.0115838160247434
3.38963014918113e-08	3.09716649317097e-06	1.18573130252937e-08	1.39336593888006e-06	8.42493654280994e-09	4.54471098311095e-06	220036	0.0013624873632373	0.00745840640203012	0.681488108854592	0.00260903566131219	0.306590659792908	0.00185378928915803
2.28273548290842e-07	9.77214738146192e-06	2.68971855956541e-08	1.4810399727902e-06	2.00304692311849e-08	1.15283885573698e-05	86742	0.00345256265446181	0.0198009936215164	0.84765943937714	0.00233312621810092	0.128468949968156	0.00173749081508707
6.06445249867878e-07	4.99759482351297e-05	2.69695827396348e-07	2.86930735371389e-05	8.28099374499301e-09	7.95534438432778e-05	12570	0.0235844185357976	0.00762311749900595	0.628205968475526	0.00339012133689216	0.360676699222034	0.000104093466541898
8.92673840368059e-08	9.46853349203105e-06	3.32643532467623e-08	4.54096279364138e-06	9.62642242322559e-07	1.50946702652786e-05	66249	0.00451819735407122	0.0059138346494486	0.627276603306201	0.00220371513005345	0.300832195327029	0.0637736515872673
4.40489099313953e-08	1.2796046424824e-05	4.32307760605338e-08	1.62068006793127e-05	1.70379906648546e-07	2.92605066967771e-05	34176	0.00873986382719338	0.00150540489226207	0.437314587796711	0.00147744454696321	0.553879700282078	0.00582286248198541
2.85021308191558e-08	5.11388910460162e-06	2.35658198495112e-08	5.44123177132195e-06	2.40434146414537e-07	1.08476229730068e-05	92186	0.00324901503308572	0.00262750013436865	0.471429465914055	0.00217244090324235	0.501605908028138	0.022164685020196
5.39927742465064e-10	6.93607973228344e-07	3.124411612387e-09	5.16506414031627e-06	1.87863697875214e-07	6.05020015077468e-06	165284	0.00181341930069989	8.9241302603176e-05	0.114642153307859	0.000516414587042538	0.85370136716137	0.0310508236411253
5.58313747084425e-07	4.69426081781521e-05	1.87187540768994e-07	2.03156653346811e-05	7.32083001449878e-07	6.87358578021365e-05	14548	0.0204102976594809	0.00812259808689069	0.682942057888932	0.00272328805887362	0.29556138505119	0.0106506709141138
6.53334120894525e-08	1.03844637410507e-05	3.61753453089238e-08	7.40493928977972e-06	1.55325358556194e-07	1.8046237146785e-05	55413	0.00539929114146942	0.00362033434217015	0.575436511034698	0.00200459214930402	0.410331485148355	0.00860707732547257
5.218837596564e-10	1.05981403690727e-06	2.41259450935712e-09	6.31277711323843e-06	4.89419477368353e-07	7.86494510578306e-06	127146	0.0023567113952111	6.63556773298598e-05	0.134751612713481	0.00030675287327602	0.802647320271399	0.0622279584645142
2.81937842290214e-08	6.29939522110739e-06	2.41693453869016e-08	6.95288061448497e-06	4.71935934489743e-07	1.3776574899698e-05	72587	0.00412447184516351	0.00204650172007844	0.457254090147288	0.00175437984861036	0.504688622905638	0.0342564053783853
2.35019366311852e-08	5.48301066162691e-06	2.07556146132551e-08	6.23375008805323e-06	1.54981275146628e-07	1.19159995760712e-05	83921	0.00356843910561033	0.00197230089520815	0.460138541179329	0.00174182740447011	0.52314118075091	0.013006149770083
1.04071830560926e-07	1.51191988588379e-05	4.89347037317738e-08	9.16032486905725e-06	1.13006152133233e-06	2.55625917835202e-05	39120	0.00763954475349993	0.00407125503713672	0.591457978395799	0.0019143091649776	0.358348830456338	0.044207626945749
2.36315701830052e-07	1.43250704165652e-05	9.75107684856642e-08	7.60633302543168e-06	1.61826600133336e-08	2.22814125723259e-05	44880	0.00666220668058726	0.0106059569187082	0.642915720449308	0.00437632794461043	0.34137570949514	0.000726285192233855
3.01344365642062e-07	2.09412733806695e-05	1.08167037727636e-07	9.67850385763188e-06	2.61653078349683e-07	3.12909417200207e-05	31958	0.00934350502535741	0.00963040257267982	0.66924394823409	0.00345681631110602	0.309306889649771	0.0083619432323531
5.85307843027381e-07	3.08553394006269e-05	1.31034834876859e-07	8.89571062947548e-06	2.32218197147463e-07	4.06996109051541e-05	24570	0.0121358905604886	0.0143811655691593	0.758123694905385	0.00321955989167122	0.218569918277743	0.00570566135604149
1.63243277606503e-07	1.18515084475408e-05	8.43335334644036e-08	7.87867740052227e-06	1.01945943465276e-07	2.00797086025993e-05	49802	0.00600586531352654	0.00812976327681229	0.590223129333992	0.00419993811331938	0.392370106382041	0.00507706289383501
3.49777583119164e-08	5.16067658789733e-06	3.74127059095897e-08	7.1024133418424e-06	2.05488474404193e-07	1.25409688683654e-05	79739	0.00375524561543017	0.00278907943070871	0.4115054141403	0.00298323887909197	0.566336892818403	0.016385374731496
2.95866475183538e-07	2.65649220236672e-05	1.17124198564175e-07	1.35530469455388e-05	3.31843115336845e-07	4.08628027582906e-05	24472	0.0121842547613357	0.00724048413745947	0.650100341398573	0.00286627912571201	0.331671986028639	0.008120909309617
2.22413546768924e-08	4.31314321790593e-06	1.81621461303668e-08	4.53216344129775e-06	7.37246041256585e-08	8.9594347641366e-06	111614	0.00268423345565849	0.00248245065257035	0.481407960597119	0.00202715311942082	0.505853724103152	0.00822871152773701
2.67895437993103e-07	1.73396184345177e-05	6.33536961728753e-08	5.27808416407315e-06	1.23808968467638e-07	2.30727607012244e-05	43341	0.00689800683797548	0.0116108965659617	0.751519016690425	0.00274582209702861	0.228758241478795	0.00536602316778971
1.62416496286044e-07	1.98091209449645e-05	8.24547812388615e-08	1.29611192998636e-05	3.74957969132871e-08	3.30526073192663e-05	30255	0.00986694517452047	0.00491387849428059	0.599320978028194	0.00249465285574608	0.392136062812466	0.00113442780931327
3.64763972263564e-08	1.0637600387303e-05	3.5523429361304e-08	1.33610706343484e-05	6.05048454338822e-07	2.46757193025779e-05	40526	0.00737547383853021	0.00147823035183196	0.431095858113109	0.00143961069283167	0.541466308256819	0.0245199925854081
1.18240833911464e-09	1.60767699975781e-06	6.26871327647326e-09	1.09825367791574e-05	1.36588354472459e-07	1.27342532550032e-05	78528	0.00381301223751007	9.28525854980995e-05	0.12624823517831	0.000492271761126654	0.862440581260027	0.0107260592150383
6.26949989533582e-09	2.18177439303397e-06	6.54585108127288e-09	2.93100129585267e-06	2.56988426748737e-07	5.38257946661199e-06	185785	0.00161347513299182	0.00116477609559234	0.405339931638254	0.00121611787097183	0.544534700143974	0.0477444742512081
2.41210336797567e-07	7.44199309107136e-06	2.1063452353068e-08	8.35731233516311e-07	2.13521381748503e-08	8.56135025191315e-06	116804	0.00256512051166435	0.0281743334520936	0.869254600278541	0.00246029559979292	0.0976167554095285	0.00249401526004369
4.58303311437289e-09	2.40610387865953e-06	1.07665671768228e-08	7.27661605218138e-06	1.78033165275166e-07	9.87610269640728e-06	101255	0.00295846054473647	0.000464052800508049	0.243628884047026	0.00109016355011572	0.736790237593263	0.018026662009087
1.54637780650728e-06	4.69725185670594e-05	1.53774140302776e-07	6.01414898694049e-06	1.96123887668223e-07	5.48829433884781e-05	18221	0.0163305221539963	0.0281759270008817	0.855867336315649	0.00280185665725535	0.109581385684265	0.00357349434194881
1.08655176684476e-08	2.29453209510227e-06	1.33713643313632e-08	3.63222447444764e-06	1.45930432686922e-09	5.9524527558766e-06	167998	0.00178414765450152	0.00182538494870381	0.385476741976151	0.0022463621098315	0.610206350795763	0.000245160169550025
3.20603571807084e-07	1.91854827681787e-05	9.83133305420453e-08	7.57280808598321e-06	3.14096353955346e-07	2.74913041104664e-05	36375	0.0082135872435033	0.011661999391474	0.697874596675625	0.00357616103430379	0.275461944459016	0.0114252984395805
2.6517403775331e-08	6.6291642421756e-06	2.31079076810997e-08	7.43961577730488e-06	7.74655825333007e-08	1.41958709134702e-05	70443	0.00424973571033649	0.00186796596960945	0.46697834057404	0.00162779077253887	0.524068993206015	0.00545690947779716
1.06401565501735e-08	1.33923035703064e-06	4.52676088792465e-09	7.32676217752866e-07	4.72909286408926e-09	2.09180258508569e-06	478057	0.000627344568915	0.00508659690261241	0.640227890805372	0.00216404785049982	0.350260690457485	0.0022607739840304
9.11187284099865e-07	5.29635823997724e-05	1.70804186087072e-07	1.28042224725865e-05	4.9224955396866e-07	6.73420458965145e-05	14850	0.0200005749899794	0.0135307336147776	0.786486090445816	0.00253636764094678	0.190137117192176	0.00730969110628309
2.03467055876984e-09	1.28167054945469e-06	5.08512630571146e-09	4.12171138659033e-06	1.60597724331077e-07	5.57109945724058e-06	179498	0.00166993859103259	0.000365218853906017	0.230057021830574	0.000912768896829239	0.739838054988135	0.0288269354305554
5.301588730055e-10	7.14956687536752e-07	3.45779171480419e-09	6.00113195305307e-06	3.19575846486674e-08	6.7520341758263e-06	148104	0.00202356691347749	7.85183930057079e-05	0.105887599043329	0.00051211110974287	0.888788740812122	0.00473303064180011
3.60140437671257e-07	2.42177446499223e-05	9.99541909638583e-08	8.65590017927549e-06	1.72121680629755e-07	3.35058611384626e-05	29846	0.0100015749780751	0.0107485802613155	0.722791291644249	0.00298318525677638	0.258339880998882	0.00513706183877691
3.22394177751631e-08	7.8146474615366e-06	2.73496646774588e-08	8.53965949062015e-06	9.12010432979913e-08	1.65050970779074e-05	60587	0.00493933117269285	0.00195330070601746	0.473468736636319	0.00165704355135647	0.517395290091979	0.00552562901432837
2.03189242157629e-07	1.93513360273349e-05	9.35126739054804e-08	1.1471570032656e-05	3.03556242766619e-07	3.14231642188206e-05	31824	0.00938280160132798	0.00646622474880905	0.615830280253717	0.0029759152596565	0.365067309987364	0.00966026975045394
2.26412216611166e-08	5.52887215676461e-06	2.76964268562956e-08	8.707400434869e-06	1.7917539753985e-07	1.44657856376909e-05	69129	0.00433036389875563	0.0015651567241619	0.382203379425106	0.00191461615359017	0.601930697229586	0.012386150467556
1.77525261010766e-08	4.38589450594793e-06	1.75923127588909e-08	5.59415073255992e-06	1.62063382254863e-07	1.01774534596227e-05	98256	0.00304859514278422	0.00174429941355239	0.430942231605207	0.00172855742634299	0.54966114605719	0.0159237654977075
7.14009060250508e-08	5.19792726904971e-06	1.5615357299738e-08	1.46213133281299e-06	3.00900491708699e-08	6.77716491435836e-06	147554	0.00203109090148379	0.0105355125524212	0.766976653915738	0.00230411351901069	0.215743803093129	0.00443991691970192
2.25941298071032e-06	9.82821742466729e-05	6.3885935299838e-07	3.58829176367427e-05	1.48162790661879e-06	0.000138544992123743	7218	0.0407143413818213	0.0163081533736874	0.709388139839013	0.004611204946533	0.258998301466526	0.0106942003742398
4.01469611364524e-07	2.62146682944728e-05	7.98058176055663e-08	6.71139830461933e-06	7.79128153445538e-08	3.34852548434068e-05	29864	0.00999545469424379	0.0119894447046018	0.782871995959573	0.00238331223634931	0.20042846727627	0.00232677982320612
1.35351791478345e-07	1.43649378881161e-05	6.1962271878507e-08	8.46779704772007e-06	8.39765220843183e-08	2.31140255212773e-05	43264	0.00691030109829216	0.0058558294553127	0.621481440993159	0.0026807217903895	0.366348866402573	0.00363314135856668
1.39889659834001e-08	2.43563527497124e-06	1.34146155175909e-08	3.00422183249151e-06	5.40998405622452e-09	5.47267067301996e-06	182726	0.00164045866873719	0.00255614978850548	0.445054237774404	0.00245120094357666	0.548949865977173	0.000988545516340954
3.79820949684895e-07	2.57834370132331e-05	1.10379000870326e-07	9.6505262235672e-06	5.83871589915909e-07	3.65080347772714e-05	27391	0.010892848906964	0.010403763226427	0.706240069358237	0.00302341666824104	0.264339789376318	0.0159929613707777
8.85833436104329e-09	2.66227069709656e-06	1.23234986475687e-08	4.76567339622608e-06	8.88635585809801e-08	7.53798948491224e-06	132661	0.0022588503179567	0.00117515875801814	0.353180473709239	0.00163485219397493	0.63222075405715	0.0117887612816184
1.11072919201321e-08	3.32167850329559e-06	1.13111348472774e-08	4.35341042926521e-06	1.54490210347811e-07	7.85199756967602e-06	127356	0.00235283625050697	0.00141458168084868	0.423036109451145	0.00144054232657437	0.554433491685968	0.019675274855464
1.11540022866107e-07	9.3446397875007e-06	4.35794025890826e-08	4.69781058751506e-06	5.36625840659663e-09	1.42029360588775e-05	70408	0.00425184627420783	0.00785330740092917	0.657937186280567	0.00306833758938479	0.330763341328901	0.000377827400218594
7.97525201134162e-08	1.13966356497932e-05	5.11929048827581e-08	9.42086037461577e-06	1.35733189342543e-07	2.10841746387477e-05	47429	0.00630535635559959	0.00378257728746232	0.540530319306354	0.0024280250832621	0.446821397376516	0.00643768094640506
5.51180536978461e-10	7.62023194883944e-07	1.73170635424851e-09	3.08141213270788e-06	2.29555988203873e-07	4.07527420268692e-06	245382	0.00122183769972151	0.000135249926646667	0.186986974859636	0.000424930021422057	0.756123877670914	0.0563289675213809
1.39756720592005e-07	1.78530435824386e-05	9.60031518754674e-08	1.58036436749306e-05	6.92115236815073e-08	3.39616586535183e-05	29445	0.0101369419359293	0.00411513236199161	0.525682322073193	0.0028268098697683	0.465337804497763	0.00203793119728377
8.23716973548678e-08	1.65145356946925e-05	7.75531104794583e-08	2.00572242947497e-05	4.87956834810287e-07	3.72196416320869e-05	26868	0.0111039907807984	0.0022131244080506	0.443704855031582	0.00208366085966288	0.538888162680709	0.0131101970199956
7.27657189961992e-08	6.53987352737036e-06	2.58457611666077e-08	2.98834190891874e-06	2.6245360722503e-08	9.65307227717441e-06	103594	0.00289174648367985	0.00753808910850699	0.677491407873792	0.00267746479301957	0.309574177330564	0.00271886089411789
1.26507850443299e-08	4.29398331701133e-06	1.88878120683832e-08	8.25466621793454e-06	3.52982400499594e-07	1.29331705325582e-05	77321	0.00387245886773224	0.000978165795655643	0.332013198635368	0.00146041622360385	0.638255422145259	0.0272927972001135
3.11840767140346e-08	3.98459710377283e-06	1.80135770581576e-08	2.96084474260122e-06	3.61211248947362e-08	7.03076062504098e-06	142232	0.00210701272800728	0.00443537739045878	0.566737699699398	0.00256210928217352	0.421127229400441	0.00513758422752812
6.3106900194787e-07	1.3032601846e-05	6.49566358885925e-08	1.72519558828944e-06	3.46403891792187e-08	1.54884634613052e-05	64564	0.00463579639395473	0.0407444549631712	0.841439299550881	0.00419387217143093	0.111385844864437	0.00223652845007904
2.14317155720961e-09	3.63942712111877e-06	1.06517639836262e-08	2.34020716889799e-05	1.66419376860859e-06	2.8718487514248e-05	34821	0.00857866144555397	7.46268951714926e-05	0.126727673917825	0.000370902679966748	0.814878279274611	0.0579485172324251
7.71647986397509e-08	6.41845085306625e-06	2.85632661452202e-08	3.05628467197384e-06	7.64740412154887e-08	9.65693763104056e-06	103552	0.00289290274703535	0.00799060753915589	0.664646609338684	0.00295779751682444	0.31648590772192	0.00791907788341473
1.4894362478214e-09	6.1537526606183e-07	2.88416592194316e-09	1.53247132912311e-06	3.48509255184568e-09	2.15570528990655e-06	463885	0.000646503210727345	0.000690927584023309	0.285463541302766	0.00133792218047959	0.710890925720901	0.0016166832118303
9.60320700126035e-07	3.87079558902484e-05	1.2472468713513e-07	6.47377790646842e-06	3.46284680321534e-07	4.66130638642996e-05	21453	0.0138869197328298	0.0206019647822707	0.830410032752523	0.00267574531247785	0.138883338055506	0.00742891909722221
8.55784215806895e-07	2.76116631671585e-05	6.46848170249751e-08	2.68572175565013e-06	5.08499177367601e-08	3.12687038733772e-05	31981	0.00933689577638575	0.0273687140750188	0.88304469795013	0.00206867599267679	0.0858916879486265	0.00162622403354732
1.32367296844454e-10	1.82152658680914e-07	9.38740064891647e-10	1.66131729605406e-06	2.48671729361016e-08	1.86940823503282e-06	534929	0.000560665762883938	7.08070577436662e-05	0.0974386735156949	0.000502158943830248	0.888686197546841	0.0133021629358903
1.29211016688256e-07	1.41518917390766e-05	5.37267985097241e-08	7.57743418122594e-06	3.88686692400292e-07	2.23009504279008e-05	44841	0.00666802910040887	0.00579396905553406	0.634586933181606	0.00240917079670768	0.339780773277976	0.0174291536881767
2.5712868242118e-07	2.04944252087978e-05	6.56606067841671e-08	6.73973381886768e-06	5.88782556464559e-09	2.75628361424354e-05	36281	0.00823487095021691	0.00932881801758083	0.743552844231613	0.00238221518441917	0.244522507917509	0.000213614648877905
8.33666153429826e-09	2.27816882171891e-06	1.00210848795272e-08	3.52307182345898e-06	2.1818761310299e-08	5.84141715290201e-06	171191	0.00175089565485298	0.00142716421650465	0.390002761673529	0.00171552289747853	0.603119368338336	0.00373518287415228
5.19734110035367e-07	2.74077336090795e-05	1.28280194036403e-07	8.71005046279732e-06	8.35812191058863e-08	3.68493795950545e-05	27137	0.0109941354159488	0.0141042838643916	0.743777341986997	0.00348120363072868	0.236368985272313	0.00226818524556933
4.37783594489898e-09	8.98975246944637e-07	3.27986967478319e-09	8.66101805518389e-07	1.15610247470608e-08	1.78429578282977e-06	560445	0.000535145970688711	0.0024535371248572	0.503826358609067	0.00183818720323463	0.485402596280765	0.00647932078207671
5.93836342538981e-07	4.19110732162112e-05	1.72109019484708e-07	1.56636860058508e-05	7.1466947597705e-09	5.83478512788455e-05	17139	0.0173525459820839	0.0101775186150562	0.718296771819709	0.00294970621389631	0.268453519067802	0.000122484283536275
6.20557134611323e-09	1.50207188747201e-06	7.30346720383583e-09	2.27373201479434e-06	6.97264325390609e-08	3.85903937335536e-06	259132	0.00115704415348605	0.00160806116386359	0.389234662347067	0.00189256094515708	0.589196376303716	0.0180683392401967
1.165068766238e-07	1.44267160701556e-05	3.72141174707004e-08	5.93531467984319e-06	1.08921127801344e-07	2.06246728718947e-05	48486	0.00616836272322197	0.00564890785650057	0.699488237208115	0.001804349465412	0.287777397329355	0.0052811081406179
8.73586917364546e-08	7.54016688146019e-06	3.97458801405941e-08	4.41359216780722e-06	9.32733538043721e-08	1.21741369749488e-05	82141	0.00364560192262331	0.00717576054189433	0.619359458249556	0.0032647801008302	0.362538402261222	0.00766159884649763
2.3082383627844e-07	1.56453646620944e-05	6.43745661541931e-08	5.61593907283617e-06	4.02306879825989e-09	2.15605252061615e-05	46381	0.00644735333922242	0.0107058540583453	0.725648587522503	0.00298576057580436	0.260473203650497	0.000186594192849727
8.62589892998629e-08	9.41388058792267e-06	4.20460432177293e-08	5.90578284612271e-06	9.73267754721788e-08	1.55452952420351e-05	64328	0.00465276700866091	0.00554888073573636	0.605577471598425	0.0027047439474829	0.379908052833453	0.0062608508849033
1.51256415389619e-08	4.70598226502468e-06	2.03571163736938e-08	8.15513210768377e-06	6.37482532052005e-08	1.29603453838263e-05	77158	0.00388057982508694	0.00116707086817592	0.363106238734768	0.00157072329253649	0.629237251490293	0.00491871561422694
9.43279804390365e-08	7.17734998925896e-06	2.8710861041735e-08	2.81028397521136e-06	2.54960068439747e-07	1.03656328743908e-05	96473	0.00310487585178842	0.00910006958398861	0.692417923365895	0.00276981264816619	0.271115522734207	0.0245966716677423
8.91176691005852e-07	5.43464436832824e-05	1.93039294571087e-07	1.51858211085571e-05	4.93070708818483e-07	7.11095514862349e-05	14063	0.0211076718562492	0.0125324470817168	0.764263626297834	0.00271467461875996	0.213555293081784	0.00693395891990585
9.40388246056962e-08	8.488320523659e-06	2.87874193875846e-08	3.34343511627865e-06	2.14735548265983e-07	1.21693174321969e-05	82174	0.00364416131224432	0.00772753485391821	0.697518210939347	0.00236557387445745	0.274743027692973	0.0176456526393048
6.10209367296573e-09	2.12284975653137e-06	1.01254506334698e-08	4.5322947877206e-06	8.84993989257126e-08	6.75987148748412e-06	147932	0.00202591336228031	0.000902693739705517	0.31403699914441	0.00149787620256051	0.670470554967226	0.0130918759460988
1.33648856574657e-07	1.6826936608831e-05	6.2740836367536e-08	1.01778070213967e-05	6.48101232891388e-07	2.78492345560612e-05	35908	0.0083200816382657	0.00479901364274909	0.604215407606911	0.00225287471514655	0.365460924999876	0.0232717790353176
7.73308933262458e-09	3.38647671354566e-06	1.60705329574123e-08	9.06173821994557e-06	7.27048749124124e-07	1.31990673049054e-05	75763	0.00395191686615426	0.000585881498592753	0.256569395042564	0.00121755064855527	0.68654383000061	0.0550833428096786
3.67474445552448e-07	3.10913772506659e-05	1.41844737301827e-07	1.54708007173089e-05	4.99304069476517e-08	4.71214275577767e-05	21222	0.0140373065393764	0.00779845740246046	0.65981399253119	0.00301019609662521	0.328317742461002	0.00105961150872246
6.0653783915754e-08	7.85705397795669e-06	3.69253290501296e-08	6.15617265039182e-06	1.47212845905183e-08	1.41255270259049e-05	70794	0.0042287217076683	0.00429391298494708	0.55623085521323	0.00261408505200634	0.435818970796769	0.00104217595304733
3.33054140796578e-08	3.22223943342338e-06	1.35468761886842e-08	1.68562525618911e-06	1.6387114466046e-08	4.97110409434687e-06	201163	0.0014902234477524	0.00669980218630558	0.648193916737269	0.00272512422423213	0.339084683039729	0.00329647381246379
9.90696970214459e-08	9.73643385847419e-06	4.25380723649241e-08	5.38015683654625e-06	1.13816971851023e-08	1.52695801615919e-05	65490	0.0045704326623105	0.00648804328429666	0.637635989689132	0.00278580497399146	0.352344778285335	0.000745383767245352
9.03572028771378e-08	6.0146019525229e-06	2.57174290178227e-08	2.20185489336712e-06	2.16562403092112e-07	8.5490938808771e-06	116971	0.0025614529939596	0.0105692140168506	0.703536776684201	0.00300820524094938	0.25755418340794	0.0253316206500582
1.08335294393678e-07	1.6769479201281e-05	6.96241263294558e-08	1.38925130707176e-05	6.94958146441398e-08	3.09094475073659e-05	32353	0.00923011609459523	0.00350492497052434	0.542535714922913	0.00225251927627836	0.449458472766521	0.00224836806376363
9.34535281575381e-09	1.6179852073536e-06	6.94974848928263e-09	1.54743778712928e-06	1.09899531778423e-08	3.19270804896575e-06	313214	0.000957355386334013	0.00292709282290347	0.506775183492811	0.00217675665381742	0.484678762792156	0.00344220423831184
2.5670576604914e-07	2.16070520276712e-05	1.10616792148059e-07	1.19925574752946e-05	5.1499481636432e-07	3.44819268775272e-05	29001	0.0102914334545926	0.00744464678441278	0.626619623213488	0.0032079643501637	0.347792555731867	0.0149352099200685
3.99470046872484e-07	1.24751039167224e-05	4.04150206888391e-08	1.62336268957101e-06	2.66823333074656e-08	1.45650340071622e-05	68658	0.0043600094641244	0.027426647042228	0.856510455834699	0.00277479755069336	0.111456155115927	0.00183194445645269
9.62319080847101e-07	5.78483197173312e-05	1.72971060187813e-07	1.34154203846467e-05	9.33965964343282e-07	7.33329962073561e-05	13636	0.0217604551566029	0.013122593247466	0.788844349871639	0.00235870711867166	0.182938391699056	0.0127359580631671
1.31838894158513e-08	1.56844206008069e-06	7.3523931906071e-09	1.12480848148576e-06	3.68002353547046e-08	2.75058705952761e-06	363559	0.000824836887613811	0.00479311838910327	0.5702208387289	0.00267302689625458	0.40893396832854	0.0133790476572026
9.36844238090284e-08	6.25555559044588e-06	3.37345097079514e-08	2.8973268176754e-06	6.72762303991722e-08	9.34757757203743e-06	106980	0.00280035804013457	0.010022321086618	0.669216761480418	0.00360890395912473	0.309954830045223	0.00719718342861619
6.06821041643947e-08	6.88595146065989e-06	3.69959237089553e-08	5.40179793910963e-06	1.56123466570708e-07	1.25415508942136e-05	79735	0.00375541956965308	0.00483848486333474	0.549051031945095	0.00294986832338451	0.430712117239178	0.0124484976290085
3.69135121769688e-07	2.15126882635873e-05	6.89784360685423e-08	5.17499386874362e-06	2.43129478157156e-07	2.73689251683263e-05	36538	0.00817717344460822	0.0134873810169529	0.786026054413114	0.00252031950996637	0.189082831602484	0.00888341345748304
4.80161255198921e-09	1.14487224146491e-06	4.74373454419231e-09	1.45463012516985e-06	7.25246082647876e-09	2.61630017455742e-06	382219	0.000784583132672156	0.00183526821527712	0.437592082360572	0.00181314613297183	0.555987473958687	0.00277202933249263
1.15786710653178e-08	1.503158936971e-06	5.30441327121701e-09	8.85548366004556e-07	3.65809948432861e-09	2.40924848679642e-06	415067	0.000722514277490593	0.00480592646577273	0.623911956449853	0.00220168791234577	0.367562072097457	0.00151835707457174
3.5213801563187e-08	6.339855008403e-06	1.80868598298097e-08	4.19149336329161e-06	1.14886720323281e-08	1.05961377051199e-05	94374	0.00317381093334967	0.00332326764177216	0.59831753652462	0.00170692948064183	0.395568034309929	0.00108423204303743
1.07319949338592e-07	1.52228067147501e-05	6.76703008497128e-08	1.23678202564667e-05	4.7763292546077e-07	2.82432501468659e-05	35407	0.00843729920248448	0.00379984416738601	0.538989196908678	0.00239598135830065	0.437903576683051	0.0169114008825848
1.55096692578485e-08	4.83952896789132e-06	2.16103676049397e-08	8.68280244977054e-06	7.55035686274149e-09	1.35670018113874e-05	73708	0.00406185640777623	0.00114319062335722	0.35671322486515	0.00159286243971761	0.63999419845899	0.000556523612785556
8.03439786386099e-09	2.46376403929158e-06	1.18239307048803e-08	4.66528778722179e-06	1.76355325214239e-08	7.16654568760353e-06	139537	0.00214766187712223	0.00112109769672698	0.343786832134946	0.00164987864730046	0.650981378000794	0.00246081352023323
2.53935771522654e-08	4.07079229572992e-06	1.42779648412874e-08	2.94474763887757e-06	4.71347877558087e-09	7.05992495537662e-06	141645	0.00211574361554678	0.00359686219227111	0.576605604373985	0.00202239612057261	0.417107498661857	0.000667638651313317
2.63137474056346e-11	2.12940007551251e-07	7.30786701998981e-10	7.61652457087527e-06	4.6007479851315e-07	8.29029647738908e-06	120623	0.00248400898375489	3.17404178214888e-06	0.0256854514349424	8.8149646275272e-05	0.9187276464296	0.0554955784474001
2.94371762847761e-08	9.06972373944685e-06	3.32198867334419e-08	1.31963488575059e-05	7.59480265281807e-07	2.30882099252527e-05	43312	0.00690260973008683	0.00127498738014242	0.392829230538433	0.00143882470061517	0.571562234587635	0.0328947227931744
2.45562684605393e-08	6.12564448221171e-06	2.3601370717827e-08	7.58111156713247e-06	4.5682739206742e-07	1.421174108059e-05	70364	0.00425447658334654	0.0017278860008277	0.431027025293752	0.00166069523670545	0.53344002850478	0.0321443649639342
4.85731066293592e-08	5.97822662186855e-06	4.04672538454847e-08	6.40828137005839e-06	1.34491912985195e-08	1.24889975437003e-05	80070	0.00373971245205518	0.0038892718538375	0.478679461738231	0.00324023234882428	0.513114150886422	0.00107688317268535
4.95851484496869e-08	1.25718513311802e-05	4.98777153134689e-08	1.63111768543278e-05	7.02462126813494e-08	2.90527372619525e-05	34420	0.00867807403244603	0.00170672897368	0.432725192735773	0.0017167991733016	0.561433392910931	0.00241788620631433
9.94441137665692e-08	8.83194027102863e-06	2.87182225794916e-08	3.28184694025142e-06	1.31593606540787e-07	1.23735431541669e-05	80818	0.00370520463849122	0.00803683411675665	0.71377617235322	0.00232093768306134	0.265230977042031	0.0106350788049316
5.65007282193024e-08	5.91391596704575e-06	1.24560296357543e-08	1.67731072147034e-06	1.52059148949766e-07	7.81224259532092e-06	128004	0.002340937655116	0.00723233150147476	0.757006185469438	0.00159442432614864	0.214702846334413	0.0194642123685253
1.56737442318677e-07	1.89784654155995e-05	5.77689879788262e-08	9.0141561236727e-06	5.93810776048238e-08	2.82665090471745e-05	35378	0.00844421817125574	0.00554498760554744	0.671411718508499	0.00204372559350766	0.318898810908302	0.00210075738414396
7.65247125494213e-08	1.06702684053736e-05	5.62703871552967e-08	1.01027613367963e-05	4.22857723816239e-07	2.13286825656908e-05	46885	0.00637824509318274	0.00358787807515681	0.500277894450813	0.00263824954879365	0.473670200007924	0.0198257779173124
6.70946127985937e-07	4.06447538915304e-05	1.51543437334262e-07	1.18322197602513e-05	8.35111514649112e-07	5.4134574731751e-05	18472	0.0161096410981698	0.0123940408012925	0.75080951670784	0.00279938353788118	0.218570475872076	0.0154265830809105
7.52474315499528e-08	1.46702427172644e-05	7.94815849793107e-08	1.99800457894485e-05	3.52994014516656e-08	3.48403169246938e-05	28702	0.010397841932325	0.00215978034047732	0.421070874555293	0.00228131061927788	0.573474857666613	0.00101317681833848
1.23399911238652e-07	1.90337754535657e-05	6.12164196495392e-08	1.21758837937479e-05	2.60930174840173e-08	3.14203685956859e-05	31826	0.00938197075719893	0.00392738585681631	0.60577823571997	0.00194830367642296	0.38751562562572	0.000830449121071099
8.29547774183426e-09	1.38949383892593e-06	4.6774906638813e-09	1.00756486341879e-06	3.62293023419863e-08	2.44626097309242e-06	408787	0.000733609966091175	0.00339108452985194	0.568007197191807	0.00191209797945977	0.411879547808461	0.0148100724904209
1.76466306570406e-07	1.48995689808712e-05	7.45633876431759e-08	8.10446849718905e-06	9.74501009354502e-08	2.33525172732093e-05	42822	0.00698135331788097	0.00755662888526598	0.638028389254825	0.00319294861324082	0.347049031261685	0.00417300198498291
1.14318046605969e-07	1.12245778532378e-05	4.18662483946903e-08	5.29102967941445e-06	1.04043410019322e-07	1.67758352376722e-05	59610	0.00502014950367302	0.00681444738734995	0.669092041869343	0.00249562825346988	0.315395901572327	0.00620198091750923
4.06655894433247e-08	4.03498514324904e-06	1.34288892673127e-08	1.71384873841988e-06	9.64077751822333e-08	5.8993361355618e-06	169511	0.00176824087776972	0.006893248411154	0.683972747191967	0.00227633905895988	0.290515525651882	0.0163421396860365
4.39213943726621e-07	3.13005894392211e-05	1.4312480332041e-07	1.31432300474386e-05	2.71657886927996e-07	4.52978161206347e-05	22076	0.0134977301692472	0.00969613949063085	0.690995551658892	0.00315964025592863	0.290151516630212	0.00599715196433601
2.30206280233213e-07	1.54931107261874e-05	7.88105216905562e-08	6.82652645672096e-06	1.19059408448417e-07	2.27477133932806e-05	43960	0.00680115835836625	0.0101199745334058	0.681084312006671	0.00346454697788816	0.300097259829968	0.00523390665206755
8.41727790108192e-08	6.01366932552678e-06	2.78126003578459e-08	2.55587294574528e-06	3.79403128699698e-08	8.7194679635107e-06	114686	0.00261243343448969	0.00965343061790766	0.689683057577921	0.00318971300476546	0.293122580006156	0.00435121879325009
1.73746371479404e-07	1.56591744642759e-05	6.32214605353123e-08	7.33623312885564e-06	2.43726753022268e-07	2.34761021781685e-05	42597	0.0070181701319243	0.0074009888933342	0.667026167522735	0.00269301351883299	0.312497921212745	0.0103819088523529
4.93185774035338e-09	1.70567198333854e-06	5.26948486368285e-09	2.34451399692802e-06	2.73798459418608e-08	4.08776716881245e-06	244632	0.00122558101850001	0.0012064918418008	0.417262508577281	0.00128908635107359	0.57354391776896	0.00669799546088506
3.07641230544537e-08	3.06025778661654e-06	1.2626257761639e-08	1.61534004241426e-06	1.30416259478067e-07	4.84940446932496e-06	206211	0.001453767123621	0.00634389712160595	0.63105847449399	0.0026036718202218	0.333100703938418	0.0268932526257643
8.63217408611943e-07	3.37235856446978e-05	1.29206952199622e-07	6.49851653790283e-06	1.79021262536697e-07	4.13935478059488e-05	24158	0.01234153220284	0.0208539121280125	0.8147063354606	0.00312142734914481	0.156993465947099	0.00432485911514375
3.01937899101148e-08	3.40324820457001e-06	9.38758067481789e-09	1.36094310933008e-06	1.28659078612373e-08	4.81663859234626e-06	207614	0.00144395155502952	0.00626864343903512	0.706560838917382	0.00194899004665514	0.282550389288631	0.00267113830829689
1.34679127858479e-06	7.23072440419245e-05	3.12408093786506e-07	2.16490056354696e-05	1.20008164155558e-06	9.6815530691321e-05	10329	0.0286282830792175	0.0139109011639754	0.746855835273611	0.00322683862347007	0.223610876074146	0.0123955488647976
5.17478194660967e-07	3.18884480819902e-05	1.10330553039174e-07	8.75858724962168e-06	3.35048615503164e-07	4.16098926948151e-05	24033	0.0124056352414028	0.0124364222339234	0.766366986713322	0.00265154620436985	0.210492906431192	0.00805213841719215
7.46875248412671e-08	9.05059075952476e-06	2.75942380274033e-08	4.30394617101319e-06	5.84092967860979e-09	1.34626596230852e-05	74280	0.00403067998887086	0.00554775407923081	0.672273608106765	0.0020496869712197	0.31969508934423	0.000433861498555159
1.79412504813646e-07	1.72753986011956e-05	9.12707292843914e-08	1.13180273001149e-05	2.00020323977057e-07	2.90641294593856e-05	34407	0.00868146212562215	0.00617298739548893	0.594388991603426	0.00314032214217645	0.389415664967044	0.00688203389186545
1.08690076062926e-07	1.76702896408102e-05	6.66168996752829e-08	1.39646817085809e-05	7.42590265520644e-07	3.25528685906499e-05	30719	0.00971848682621967	0.00333887859253499	0.542818203305302	0.00204642179197741	0.42898467364538	0.0228118226648062
2.0334893015833e-07	1.02854995304666e-05	5.11459232070684e-08	3.32784700745805e-06	4.52473343958634e-08	1.3913088725686e-05	71875	0.00416525680824376	0.0146156568226948	0.739267874535857	0.00367610127524338	0.239188225782983	0.00325214158322221
9.93295872302048e-10	3.64253708793242e-07	1.66337565318782e-09	7.84364101611806e-07	2.43045797667986e-08	1.17557906169734e-06	850645	0.000352611743656084	0.000844941786278413	0.309850456393228	0.00141494154445571	0.667215100343245	0.0206745599327934
4.17430984139764e-10	2.63010879764518e-07	1.22416608585676e-09	9.9184838355818e-07	9.64340457143515e-10	1.25746520084984e-06	795251	0.000377168651460869	0.000331962255383011	0.209159569256283	0.00097351885764268	0.788768057269382	0.00076689236130891
1.20312590242457e-08	2.96662218286647e-06	1.11425894694524e-08	3.53507045527729e-06	1.38607989383785e-08	6.53872728557584e-06	152935	0.0019597018708577	0.00184000012522103	0.453700246745375	0.00170409148184425	0.540635860907597	0.00211980073996278
3.21512835719776e-08	8.89750679327529e-06	4.1923560202332e-08	1.49534134509835e-05	4.32097363169923e-08	2.39682048243501e-05	41722	0.00716475748445811	0.00134141391929837	0.371221243246221	0.00174913225707002	0.623885416557848	0.00180279401956271
1.4572623695174e-06	6.20553650202393e-05	3.22545052007561e-07	1.7706055415512e-05	4.41976885904266e-07	8.19832047431805e-05	12198	0.0242959535653509	0.0177751330175784	0.756927778252059	0.00393428206445407	0.215971740443396	0.00539106622251224
7.30979542791778e-08	1.56168432665974e-05	5.4035873177967e-08	1.48924572730717e-05	1.69529279189146e-07	3.08059636463154e-05	32461	0.00919935606004463	0.00237285076092469	0.50694220917401	0.00175407183486792	0.483427736397169	0.00550313183302814
3.19290688810214e-09	7.07469676525562e-07	3.39989901388795e-09	9.68723090933758e-07	7.3181990777861e-08	1.75596756413917e-06	569487	0.000526652001874184	0.00181831769180053	0.402894501569216	0.001936196933999	0.551674820604477	0.0416761632005071
6.55662029405476e-08	8.62714196870004e-06	2.91204618460239e-08	4.9319763535773e-06	1.78830498015662e-07	1.38326354850796e-05	72293	0.00414122074506096	0.00473996463011477	0.623680279727288	0.00210519982814803	0.356546397748796	0.0129281580656525
2.53131367588541e-09	1.14167337935472e-06	4.86636950772075e-09	2.82336935546541e-06	6.03303935603547e-08	4.0327708115641e-06	247968	0.00120910212922487	0.000627685974275252	0.283098998852338	0.00120670619162544	0.700106573715846	0.0149600352659158
2.73769636416054e-08	6.00910588595536e-06	1.9524918996913e-08	5.51734228621031e-06	2.20707855546914e-07	1.17940579103511e-05	84788	0.00353198604938965	0.00232125056954129	0.509502830292315	0.0016554878011729	0.467806952293154	0.0187134790438165
8.46093641630101e-08	1.46592405328148e-05	5.49444412515458e-08	1.22705175767861e-05	1.53977095741153e-07	2.72232890107566e-05	36733	0.00813383773537746	0.00310797729582119	0.538481611352051	0.00201828813666989	0.450736043390558	0.00565607982489966
1.73174827811639e-07	2.12061888565457e-05	8.73449581580393e-08	1.37875410021091e-05	4.05766854189897e-07	3.56600164988144e-05	28043	0.0106411735299999	0.00485627447248646	0.594676922184002	0.00244938075564108	0.386638660208347	0.0113787623795235
5.88430202090603e-09	1.2496908090596e-06	6.72975309523925e-09	1.83808493621508e-06	2.75274440175758e-10	3.100665074831e-06	322511	0.000929768461770397	0.0018977547974048	0.403039599214926	0.00217042245222375	0.592803444375642	8.87791598035663e-05
2.96884184231916e-07	1.7636577363079e-05	9.53919027562813e-08	7.29349205937566e-06	1.7122928665061e-07	2.54935747960935e-05	39226	0.00761899709750846	0.0116454513188715	0.691804798038036	0.00374180174884295	0.286091382542917	0.00671656635133212
2.40773886165289e-07	2.16886484940014e-05	7.41617481632916e-08	8.60587888528912e-06	1.23502636866347e-07	3.07329656504854e-05	32538	0.00917765721640484	0.00783438503473831	0.705712840754071	0.00241310093554607	0.280021101222726	0.00401857205291856
8.15069698515182e-08	1.2253135545708e-05	4.76779150357325e-08	9.23236630132715e-06	1.04710409439565e-06	2.2661790826318e-05	44127	0.00677555598890311	0.00359666941047135	0.540695818773419	0.00210388999709424	0.407397913610836	0.0462057082081793
1.97931106161094e-07	2.01100603409921e-05	6.72008526032124e-08	8.79640360959717e-06	1.6998680011676e-07	2.93415827094703e-05	34081	0.00876397446625909	0.00674575424648818	0.685377491054746	0.0022902940604333	0.299793085352483	0.00579337528584969
7.88061056524366e-07	2.82210248251867e-05	1.30108495491661e-07	5.99651753020458e-06	1.41849859658239e-07	3.52775617670655e-05	28347	0.0105276475013374	0.022338875394163	0.79997095636959	0.00368813741580996	0.169981065295811	0.00402096552462613
1.16595818665746e-07	1.30305054418277e-05	5.82138146342248e-08	8.37680774131483e-06	3.18584426554337e-07	2.19007072429968e-05	45661	0.00654874699752539	0.00532383805564224	0.594981034048316	0.00265807921124738	0.382490284371683	0.0145467643131119
1.86373122037758e-08	1.91877159169653e-06	6.78097319389864e-09	8.97763057628522e-07	8.44787646791462e-09	2.85040081119064e-06	350828	0.000854755949899921	0.00653848824719876	0.673158520080212	0.00237895427452751	0.314960287024869	0.00296375037319256
1.52602701065768e-08	4.70853124893077e-06	2.26109352994661e-08	8.98283684580826e-06	9.89663346660927e-08	1.38282056348112e-05	72316	0.00413989727430497	0.00110356112062439	0.340501969183731	0.0016351315489947	0.649602492401099	0.00715684574555028
3.13610070697017e-07	2.47232178261264e-05	1.25580817055559e-07	1.27534206268526e-05	7.56520575488524e-08	3.79914813982805e-05	26322	0.0113329536610371	0.00825474709473191	0.650756878020697	0.0033054993496843	0.335691585520271	0.00199129001461566
1.72558710212926e-07	2.03100541249313e-05	8.20616435997201e-08	1.24478934631709e-05	6.38578664999397e-07	3.36511466069142e-05	29717	0.0100447252021122	0.00512787015041774	0.603547164742322	0.00243859873656903	0.369909935271367	0.0189764310993251
1.44671505772944e-07	1.39217690570173e-05	8.74626372070347e-08	1.08356945601342e-05	1.91965689000019e-07	2.51815634491314e-05	39712	0.00752610015603716	0.00574513596287184	0.552855627298132	0.0034732806556557	0.430302692762625	0.00762326332071493
1.40056028944402e-07	1.50993705784451e-05	6.68667767160514e-08	9.28360642103072e-06	1.0077744349618e-06	2.55976742400981e-05	39066	0.00764998929848315	0.00547143571055403	0.589872753157876	0.00261222078571913	0.3626738247371	0.0393697656087501
5.65461003772367e-07	1.50535287673551e-05	5.40707360054933e-08	1.85146534032454e-06	9.98838326397632e-08	1.76244096800973e-05	56739	0.00527341596277819	0.0320839684299285	0.854129530610867	0.0030679459333355	0.105051197397854	0.00566735762801514
7.45139206368103e-09	1.92662851336323e-06	8.39434841548182e-09	2.79194742317126e-06	1.97238403106133e-08	4.75414551732427e-06	210343	0.00142523043855702	0.00156734623215211	0.405252322702898	0.0017656902559866	0.587265874171775	0.00414876663718832
1.34793010279765e-08	3.19254509468759e-06	1.36181171992067e-08	4.15009182423664e-06	8.93914553884073e-09	7.37867348269025e-06	135526	0.00221116198329163	0.00182679191044268	0.432671956846584	0.00184560507131175	0.562444162080407	0.00121148409125451
1.87996553563582e-07	2.36409198653897e-05	1.05337554910302e-07	1.70817581316345e-05	1.92691106802323e-07	4.12087032123004e-05	24267	0.0122867594235802	0.00456205944154698	0.57368754710857	0.00255619679094535	0.414518215815532	0.00467598084340607
3.77219688364102e-06	0.000100312733306247	4.77615295097214e-07	1.63735205939318e-05	4.73998733205653e-07	0.000121410064812123	8237	0.0357698139666119	0.0310698860879314	0.826230786232402	0.00393390198610227	0.134861311698245	0.00390411399531948
1.04575730853068e-08	2.57802367618035e-06	1.0760303919568e-08	3.41270826535167e-06	4.81971877994499e-08	6.06014700633635e-06	165012	0.00181639795961386	0.00172563026513592	0.425406128512201	0.00177558463653065	0.563139518197071	0.00795313838906153
1.53008317810045e-07	1.68193010416832e-05	5.64561436182505e-08	7.9937506579354e-06	4.73750493866818e-07	2.54962666549137e-05	39221	0.00761979852249572	0.00600120479915663	0.659677013475294	0.00221429060114455	0.313526319995356	0.018581171129049
4.19224862290759e-10	2.98247982378833e-07	1.21236914989648e-09	1.10917848870305e-06	9.10748414011766e-09	1.41816554923419e-06	705136	0.000425359475442866	0.000295610665847257	0.210305477057941	0.000854885489603923	0.782122009170233	0.00642201761637472
1.0532537726143e-08	3.6655458635644e-06	1.68642196999594e-08	7.555587793829e-06	1.51488133533867e-08	1.12636792281729e-05	88781	0.00337341998903051	0.000935088572106955	0.325430597703464	0.00149722123280804	0.670792166642215	0.00134492584940596
2.91676532963471e-06	8.09141932061524e-05	3.57420066046436e-07	1.27767417385893e-05	3.15603792993801e-07	9.72807241334167e-05	10280	0.0287638495015315	0.0299829730464844	0.831759774888001	0.00367410984272946	0.131338883960881	0.00324425826190359
7.9104603207338e-09	1.51261698046597e-06	8.91189908410773e-09	2.1916262005018e-06	3.34160520020319e-08	3.75448159237465e-06	266348	0.00112571250190552	0.00210693810213371	0.402883046100985	0.00237366967045671	0.583736035609548	0.00890031051687666
1.34334606847131e-07	2.21143462928607e-05	8.69078704310735e-08	1.84618188367616e-05	2.38866801028415e-07	4.1036274407929e-05	24369	0.0122356629368269	0.00327355757278919	0.538897514745828	0.00211783042405724	0.449890227685836	0.0058208695714897
3.88814831256795e-08	1.02742617494969e-05	4.25642255997375e-08	1.45002119651642e-05	2.34088625687068e-07	2.50900080490736e-05	39857	0.00749883919293404	0.00154967997816625	0.409496151990126	0.00169646121740918	0.577927752625794	0.00932995418850456
1.86472439899133e-07	1.12502825732163e-05	5.180562233819e-08	4.02126814394352e-06	1.40400532914803e-07	1.5650229312312e-05	63897	0.00468410075513626	0.011914997293518	0.718857362963095	0.00331021490512186	0.25694627622996	0.00897114860830512
3.09136194770117e-08	3.08400832914564e-06	1.6141091758481e-08	2.07097886439431e-06	8.3283762308967e-08	5.28532566708442e-06	189203	0.00158434548781705	0.00584895263304841	0.583503935878921	0.00305394459588429	0.391835620895002	0.0157575459971437
6.29651117044387e-09	1.89580422023468e-06	7.22129186534785e-09	2.79704563382637e-06	4.19083627400846e-09	4.71055849337085e-06	212289	0.00141217282066353	0.00133668039136016	0.402458481919424	0.00153300120898835	0.593782167817816	0.000889668662411519
1.03339006763523e-08	2.35287302197607e-06	8.34183781074559e-09	2.44327193365491e-06	1.73123691830766e-07	4.98794438594884e-06	200483	0.001495268018888	0.00207177544029222	0.471711959861495	0.00167239992375311	0.489835440133949	0.0347084246405111
2.53079654553866e-10	2.39900107562997e-07	8.8268325995606e-10	1.07602112996552e-06	3.80586664423222e-10	1.31743758710745e-06	759049	0.00039515344279839	0.000192099919594312	0.182095994459759	0.000670000058138668	0.816753021543904	0.000288884018603745
1.09122593762566e-06	5.02439551367755e-05	2.34031403470398e-07	1.38863916028421e-05	8.61827176800899e-07	6.63174312575146e-05	15079	0.0196992720213119	0.0164545869303708	0.75762818589392	0.00352895760635902	0.209392784665021	0.0129954849043289
9.67318595344147e-09	3.53707886903756e-06	1.17548272041668e-08	5.53344708291574e-06	2.26561748629728e-07	9.31851571374064e-06	107313	0.00279166377868922	0.00103806080824416	0.379575350591721	0.00126144845008242	0.593812067597459	0.0243130725524936
8.16736110458639e-08	1.6982110012458e-05	5.90885198089348e-08	1.58524206763918e-05	9.66218386535202e-08	3.30719146583581e-05	30237	0.00987268039795386	0.00246957613097321	0.513490379613271	0.00178666764290291	0.479331808882298	0.00292156773055477
4.32603477768406e-08	6.07134828680893e-06	3.11804805133882e-08	5.63105272630405e-06	7.84068029502069e-08	1.18552486443534e-05	84351	0.00355027848056833	0.00364904601114758	0.512123234943763	0.00263009924538692	0.474983941309918	0.00661367848978449
1.22198636507e-07	1.04511637156945e-05	4.06577565163462e-08	4.47479016247232e-06	4.9811291184348e-07	1.55869231830336e-05	64156	0.00466519740129845	0.00783981771591797	0.670508450767922	0.00260845299863941	0.28708617537444	0.0319571031430806
1.15778875723995e-07	1.32804891055168e-05	5.26777268229172e-08	7.78065190265082e-06	3.60242918294052e-07	2.15898405290086e-05	46318	0.00645609138429137	0.00536265543825727	0.61512678093536	0.00243993126082326	0.360384871402665	0.0166857609628946
2.20978557004307e-07	1.96996907708014e-05	6.94161159614559e-08	7.97030844250871e-06	6.9726394485587e-08	2.80301202807615e-05	35676	0.00837389590388649	0.0078836107298468	0.702804360933204	0.00247648298566524	0.284347992897453	0.00248755245383103
9.36826352331119e-09	3.44802901807814e-06	1.8181833857666e-08	8.61474644937142e-06	3.22763124391528e-08	1.21226018772697e-05	82491	0.00363019745001214	0.000772793136172938	0.284429782730333	0.00149982933051341	0.710635104294267	0.00266249050871431
1.99066274003371e-07	1.62983055412409e-05	8.31117481286028e-08	8.76047842810194e-06	8.52237823697346e-07	2.61931998151722e-05	38178	0.00782726899579411	0.00759992194187988	0.622234230878515	0.00317302768333257	0.334456213441609	0.0325366060546636
4.32257983944937e-10	5.40777515894788e-07	2.25863910888542e-09	3.63545816166911e-06	1.30071205522653e-07	4.30899778017938e-06	232073	0.00129186693970429	0.000100315202280504	0.125499604196193	0.000524168083649233	0.843689959273492	0.0301859532443848
2.19691393480019e-08	1.88375176006013e-06	8.00583766049591e-09	8.82737189332674e-07	6.42500292206809e-08	2.86071395562198e-06	349563	0.000857847252723198	0.00767960015884403	0.65849007949855	0.00279854532284241	0.30857233649589	0.0224594385238742
3.27847338656695e-07	2.03830605224439e-05	1.17004475154599e-07	9.3646618469705e-06	6.04517944312847e-08	3.0253025977657e-05	33055	0.00903498210944709	0.0108368445159444	0.673752785506401	0.00386752965607512	0.309544633779333	0.00199820654224575
1.45753519410233e-07	1.46512310228425e-05	6.4667282295379e-08	8.36992418068467e-06	2.30090400373982e-07	2.34616664056067e-05	42623	0.00701386968375683	0.00621241121114063	0.624475293849597	0.0027562953618642	0.356748921239647	0.00980707833775167
5.83643903904419e-07	3.15267882777273e-05	1.43841703403453e-07	1.00068665006312e-05	1.86252032851487e-07	4.24473924185179e-05	23559	0.0126537475010953	0.0137498176130556	0.742726148331637	0.00338870529396056	0.235747496618088	0.00438783214325866
1.04566720171896e-08	3.08589511835506e-06	7.08089734002166e-09	2.68915104786499e-06	5.67892468324512e-08	5.84937298240971e-06	170958	0.00175327823585181	0.00178765690760958	0.527559984229933	0.00121053955036128	0.459733215158587	0.00970860415350986
1.70182256337977e-07	1.34088818752756e-05	4.96222230308334e-08	5.03218247462646e-06	4.06561929165804e-08	1.87015250221874e-05	53472	0.00559480045150429	0.00909991330311689	0.716994034409885	0.00265337842619581	0.269078723187349	0.00217395067345289
4.7833262275064e-07	3.41267988672892e-05	9.15071133383804e-08	8.4144172447311e-06	4.03807967778599e-07	4.3514863815888e-05	22981	0.0129698996296397	0.0109923961792567	0.784256133988612	0.00210289324874251	0.193368805664488	0.00927977091890063
2.10397280976025e-08	5.39273726944425e-06	1.28829923289803e-08	4.25137948530204e-06	4.80779756685256e-07	1.01588192318581e-05	98437	0.00304302184466487	0.00207108007509591	0.530842920457979	0.0012681584379983	0.41849149869403	0.0473263423348973
1.36627331493938e-07	9.82963897892242e-06	3.70631305570868e-08	3.43077619029532e-06	1.72129813050977e-07	1.36062354443197e-05	73496	0.00407357877950421	0.0100415233922015	0.722436343186024	0.00272398127378868	0.252147348495839	0.0126508036521473
1.48368512381946e-08	1.52510532500211e-06	8.36266553418186e-09	1.10538816692064e-06	4.77304838391334e-08	2.70142349253426e-06	370175	0.000810099834232969	0.00549223447534169	0.564556179072603	0.00309565144350494	0.409187293282792	0.0176686417257578
1.10912476779512e-08	2.96762757108569e-06	1.19639049713146e-08	4.11897907657068e-06	3.57313347094322e-07	7.46697514739995e-06	133923	0.00223759375402943	0.00148537358957371	0.397433701399024	0.00160224250585333	0.551626193372952	0.0478524891325962
2.28670547368115e-07	1.45997330843615e-05	7.54071421873141e-08	6.19574748281321e-06	4.97735795361685e-07	2.15972940520918e-05	46302	0.0064583130505107	0.0105879258214743	0.675998254649287	0.00349150879760377	0.28687609974978	0.0230462109818557
8.32988690011643e-08	8.15295772840561e-06	2.42373424855489e-08	3.05246629704453e-06	1.08475059351097e-08	1.1323807742872e-05	88310	0.00339139773268493	0.00735608294423744	0.719983764607597	0.00214038802458526	0.269561826406491	0.000957938017089523
1.60739943768017e-07	1.19162404262262e-05	5.84839877147736e-08	5.57928306839166e-06	1.72473922954164e-08	1.77319948183961e-05	56395	0.0053055213513552	0.00906496676850238	0.672019169206146	0.00329821818209079	0.314644975116022	0.000972670727239499
2.31439223918192e-08	5.11562125582419e-06	3.50171123294667e-08	9.962618532902e-06	7.67946947247575e-08	1.52131955181722e-05	65732	0.00455359418089996	0.00152130578774023	0.336262112040403	0.00230175917266287	0.654866922666024	0.0050479003331697
7.2088340280587e-08	1.22241890792568e-05	4.35871437708074e-08	9.52264391263964e-06	4.46083196993175e-07	2.2308591672941e-05	44826	0.00667030623650555	0.00323141600946625	0.547958798048377	0.00195382767365257	0.426859931467124	0.0199960268013802
1.46654003021901e-06	5.22478336221422e-05	1.75337249208213e-07	8.04637581733456e-06	1.912974161726e-07	6.21273841350765e-05	16096	0.0184661661015412	0.0236053722627445	0.840979132624442	0.00282222166037117	0.129514157554746	0.00307911589769631
4.31833715986199e-07	2.28477244347617e-05	1.124282816206e-07	7.65718126088295e-06	4.58393081179896e-08	3.10950070013694e-05	32160	0.00928527029683668	0.0138875580882545	0.734771483851265	0.00361563776511284	0.246251150885598	0.00147416940976957
4.06442366809532e-08	5.11584113421998e-06	2.66003735905259e-08	4.30752945508797e-06	2.03474629256641e-07	9.69408982883607e-06	103156	0.00290401620867731	0.00419268207728514	0.527727844959965	0.00274397845080828	0.444345939757519	0.0209895547544221
3.9258019335084e-09	2.64728162581304e-06	1.46097450547779e-08	1.26891042939223e-05	2.66189852446557e-07	1.56211113191701e-05	64016	0.00467540610075323	0.000251313869627872	0.16946820054757	0.000935256445989789	0.812304837643034	0.0170403914937787
6.98976662270633e-08	6.13107213637488e-06	3.60238709914578e-08	4.06481075325716e-06	6.47715984947969e-08	1.03665760253454e-05	96464	0.00310515792146138	0.00674259910467735	0.591426920652003	0.00347500186207892	0.392107359587105	0.0062481187941357
2.13586506923484e-09	1.21092648450977e-06	5.47234128620432e-09	3.99170004895551e-06	5.77225601400655e-08	5.26795729996078e-06	189827	0.00157914319190866	0.000405444643458052	0.229866419858564	0.00103879757837921	0.757732043307417	0.0109572946121821
1.8269687541393e-08	8.11550068859142e-06	3.1149464360291e-08	1.78544774729428e-05	1.07434604755347e-07	2.61268319181913e-05	38275	0.00780751375704347	0.000699269149761413	0.310619393656406	0.00119224039324119	0.683377055773506	0.00411204102708464
4.18403460414113e-08	1.20656720989901e-05	4.89572310949745e-08	1.82150269170739e-05	5.61740087392833e-09	3.03771139940743e-05	32920	0.00907187260614772	0.00137736409224303	0.397196129340786	0.00161164852936736	0.599629935899345	0.000184922138259221
2.21212840067458e-07	1.01338150273997e-05	4.11318346221241e-08	2.42373785750689e-06	9.74753953426502e-09	1.28296450991304e-05	77944	0.00384152062812981	0.0172423195153272	0.789874930218182	0.00320599941029639	0.188916983967949	0.000759766888245858
2.29802696992271e-09	1.37550019445971e-06	4.90512267503833e-09	3.77794838319994e-06	7.62934797411236e-08	5.23694520704574e-06	190951	0.00156985416378908	0.00043881058118213	0.262653157533351	0.000936638150889763	0.721403076380697	0.0145683173538801
1.93153450643691e-07	2.06959859856712e-05	9.45549592993073e-08	1.30548984679695e-05	1.04787798830993e-07	3.41433806624146e-05	29288	0.0101909062735808	0.00565712729367529	0.606149291140743	0.00276934965035241	0.382355180263108	0.00306905165212138
6.26323711320632e-09	1.9166623795674e-06	6.02539732441784e-09	2.37208805333062e-06	2.27424621740109e-08	4.32378152950965e-06	231279	0.00129629634421247	0.00144855540698806	0.443283816836316	0.00139354805123587	0.548614225103928	0.00525985460153211
4.41346463784112e-08	2.64110336697686e-06	1.02338299050463e-08	7.87511003131266e-07	1.03586244002349e-07	3.58656909039393e-06	278818	0.00107539400561563	0.0123055335798825	0.736387143370706	0.00285337592755595	0.219572238337885	0.0288817087839708
5.96572157333304e-07	3.67442926585571e-05	1.58607996394822e-07	1.25886175923315e-05	6.73027003820669e-07	5.07611174084374e-05	19700	0.0151133511476998	0.0117525418625663	0.723866899203632	0.00312459623610371	0.247997251341812	0.0132587113558852
1.11339621390988e-09	5.42519533673945e-07	2.82701660633356e-09	1.7715460365367e-06	6.37222228778904e-08	2.38172820590878e-06	419863	0.00071426410451092	0.000467474085056251	0.227783981534089	0.00118696020785246	0.743806968461687	0.0267546157113155
8.83250885795673e-09	2.45589666183282e-06	1.07579770302337e-08	3.84853877169199e-06	1.40019609705432e-07	6.46404552911844e-06	154702	0.00193734085420572	0.00136640573123582	0.379931832282091	0.00166427927863015	0.595376185757907	0.0216612969501358
3.41031110210075e-09	2.58334272509494e-06	1.24320133999282e-08	1.21316795062022e-05	4.12375068856748e-07	1.51432396246559e-05	66036	0.0045327024417442	0.000225203535480489	0.170593795589736	0.000820961280945896	0.801128411548718	0.0272316280451197
1.84974022469525e-09	1.34049453600511e-06	4.57553084892924e-09	4.26737374035043e-06	1.52844049741223e-07	5.76713759717039e-06	173396	0.0017286504278986	0.000320738007985592	0.232436718115208	0.000793379865112668	0.739946579815296	0.0265025841963983
3.02858130130425e-07	3.18825434459197e-05	1.23288663961629e-07	1.67433445001772e-05	6.20773013204192e-07	4.96728077533931e-05	20132	0.0147917240002013	0.00609706082317718	0.64185104261077	0.00248201520183257	0.337072641097754	0.0124972402664673
5.95723016716846e-09	4.09462800059145e-06	1.75135384542424e-08	1.55206911101108e-05	3.46615666620019e-07	1.99854055459437e-05	50037	0.00597774334680468	0.000298079023389023	0.204880906278257	0.000876316390677244	0.776601259075323	0.0173434392323537
3.41834297470696e-08	3.57827811290615e-06	1.37888930693986e-08	1.85649640129648e-06	6.45551291939645e-08	5.54730196621306e-06	180268	0.00166281120078005	0.00616217216139856	0.645048373912283	0.00248569361346878	0.334666548279477	0.0116372120333723
1.53714773440203e-07	1.16076714264953e-05	3.90234561980928e-08	3.7920912756796e-06	5.29153850473962e-08	1.56454163168606e-05	63916	0.00468266359633329	0.00982490784055069	0.741921543755027	0.00249424210949494	0.242377140938908	0.00338216535602002
7.3084283186451e-08	5.4230461137736e-06	2.55121168175355e-08	2.43491544265504e-06	1.14711856319808e-07	8.07126981275243e-06	123896	0.00241846151389835	0.00905486805446392	0.671895035054497	0.00316085540558029	0.301676873545712	0.0142123679397467
2.51229856984459e-09	5.85711852272272e-07	3.35554657377382e-09	1.00595662513174e-06	4.72520488854421e-08	1.64478837143307e-06	607981	0.000493315197245714	0.00152742967635142	0.356101649576932	0.00204010840060245	0.611602466677988	0.0287283456681253
1.86475242154549e-08	2.38833495035428e-06	1.14638971130266e-08	1.88835100437311e-06	7.99934036368053e-08	4.38679077969267e-06	227957	0.00131517451948004	0.00425083509835437	0.544437852247332	0.00261327646763899	0.430462973779069	0.0182350624076057
1.50834241589125e-08	6.00335981193078e-06	3.70134098057738e-08	1.89859332795001e-05	4.73394368767705e-07	2.55147842941633e-05	39193	0.00762531160934621	0.000591164086868762	0.235289459738999	0.00145066520567219	0.744114982929458	0.018553728039002
4.13969105126406e-07	1.77450128503604e-05	7.59062633947602e-08	4.18657597776717e-06	4.3658420195246e-08	2.2465122616844e-05	44513	0.00671695223588409	0.018427190992317	0.789891653520532	0.00337884928069998	0.186358919520348	0.001943386686103
4.60560519405462e-08	7.57836642291152e-06	3.18733598653731e-08	6.75149276013218e-06	1.35108526722696e-07	1.45428971215723e-05	68762	0.00435339723534922	0.00316691038625506	0.521104313642575	0.00219167883805583	0.464246752465662	0.00929034466745155
9.013146118471e-08	1.22988600097873e-05	5.09402496704781e-08	8.95202100083403e-06	1.88736429645309e-07	2.15806891511219e-05	46338	0.0064533636329499	0.00417648669852717	0.569901170609651	0.00236045518814351	0.414816271072078	0.00874561643160027
4.58715142962412e-08	8.71529526628586e-06	2.85012138529627e-08	6.97371688315261e-06	9.01396735193423e-07	1.66647816127811e-05	60007	0.00498699956146686	0.00275260218598124	0.52297686635159	0.00171026626782217	0.418470343337959	0.0540899218566473
2.06077276224393e-10	5.52535042656593e-07	2.04354804352306e-09	7.05505306047755e-06	8.96756887800179e-08	7.69951341723391e-06	129878	0.00230719723710959	2.67649739739563e-05	0.0717623325936218	0.000265412621913088	0.916298560463073	0.0116469293474177
1.06245940143441e-06	4.46644267995037e-05	1.52881944867675e-07	8.27874124873128e-06	2.14294587405155e-07	5.43728039819422e-05	18392	0.0161799598391091	0.0195402724087443	0.821447921176499	0.0028117355308446	0.152258861828806	0.00394120905510639
2.85028202438014e-07	2.15683249345241e-05	9.6310044034772e-08	9.38535942463309e-06	4.512592247699e-07	3.17862818303998e-05	31460	0.00949071229941989	0.00896701929338015	0.678541927288158	0.00302992481312057	0.295264462660653	0.0141966659446883
4.74096597073443e-08	4.25740116032402e-06	1.98087008821655e-08	2.28793120513062e-06	9.0980745683378e-09	6.62164880061249e-06	151020	0.00198452942946292	0.00715979677190959	0.642951821898228	0.00299150581352687	0.345522886221177	0.00137398929515807
4.58885224178136e-07	1.97743223724885e-05	7.39305023536751e-08	4.09953001642818e-06	9.99457952050817e-08	2.45066139106536e-05	40805	0.00732511387485357	0.0187249542450517	0.806897372463691	0.00301675713434796	0.167282596909319	0.00407831924759026
3.20299629447931e-07	2.2840805647874e-05	8.58482317821917e-08	7.88381820390911e-06	5.92974043089773e-08	3.11900691173222e-05	32061	0.00931352460541091	0.010269282451511	0.732310196619243	0.00275242197954969	0.25276693598382	0.00190116296587637
3.69542658917876e-08	9.49546296259339e-06	3.72655956658027e-08	1.23413508052468e-05	4.45716339026275e-07	2.23567499684241e-05	44729	0.00668465757279357	0.00165293550914066	0.424724657027719	0.00166686104726471	0.5520190019872	0.0199365444286754
1.55190558850736e-09	6.02297600851925e-07	1.6499826480025e-09	8.23513566090792e-07	8.49355371322012e-08	1.51394859231143e-06	660524	0.0004540817951314	0.00102507152249997	0.397832267165931	0.00108985381431174	0.543950811984632	0.0561019955126254
6.7766443767151e-08	1.27418346944411e-05	6.57938012350906e-08	1.59435586500325e-05	3.49393281048994e-07	2.91683468705248e-05	34284	0.00871245633902162	0.00232328709158456	0.436837738902404	0.00225565752927796	0.546604808315133	0.0119785081616011
1.41679448432632e-08	3.45064644558118e-06	9.33139322332782e-09	2.92448009018212e-06	1.25287725251406e-07	6.5239135990813e-06	153282	0.00195526643520672	0.00217169412624629	0.528922769005878	0.00143033672681408	0.448270818699062	0.0192043814419997
1.01855700957405e-07	5.99014774398875e-06	2.94264296694654e-08	2.22580054486151e-06	3.99161268749688e-08	8.38714654635211e-06	119230	0.00251299165214991	0.0121442615071161	0.714205684958981	0.00350851502436953	0.265382336240398	0.00475920226913525
1.86281590680424e-08	2.3161059372246e-06	1.05808802911317e-08	1.69191615717575e-06	7.69055655788244e-09	4.04492169031741e-06	247224	0.00121274299346186	0.004605320076439	0.572595989378191	0.00261584304993094	0.418281560611124	0.00190128688431517
9.72005030938292e-09	4.87423252760554e-06	2.38719902591275e-08	1.54287616543406e-05	3.09425892731233e-07	2.06460121152459e-05	48436	0.00617472511870776	0.000470795534514156	0.236085908523041	0.00115625187691813	0.747299845036289	0.0149871990292372
1.08366436556954e-07	1.64182009198641e-05	6.35943127663575e-08	1.24186364616354e-05	8.11483786889147e-08	2.90899465095117e-05	34376	0.00868914019527278	0.00372521951944879	0.564394331715108	0.00218612683751631	0.426904754107224	0.00278956782070332
4.75729427093195e-08	1.20049407985742e-05	2.77356167455867e-08	9.02613445219694e-06	3.96167659714276e-08	2.11460005761975e-05	47290	0.00632378740472195	0.0022497371329342	0.567716848172571	0.00131162470395497	0.426848302574862	0.00187348741567809
2.20266399332737e-07	7.56232148905944e-06	4.53104288810914e-08	2.00060409943278e-06	2.02227628076801e-08	9.84872517951373e-06	101536	0.0029502714738594	0.022364965548121	0.767847751990256	0.00460063897156368	0.203133305373798	0.00205333811626152
2.61055196995923e-07	1.90092802782891e-05	7.92531586438493e-08	7.43006492431576e-06	4.83317360936835e-07	2.72629709191815e-05	36680	0.00814564572945931	0.00957544934371961	0.697256375126553	0.00290698907609108	0.272533208003687	0.017727978449949
4.29733465685763e-09	1.0481574770374e-06	5.88043392399641e-09	1.84455373209486e-06	4.51697821543648e-08	2.94805875986748e-06	339206	0.000884027948479194	0.00145768283704454	0.355541582585184	0.00199468002607273	0.625684181470581	0.015321873081117
1.32588462714923e-08	3.45534136358669e-06	1.04300538084663e-08	3.4978897222093e-06	5.88254723417959e-08	7.03574545821775e-06	142131	0.00210850503640569	0.00188449771957085	0.491112332603058	0.00148243762802476	0.497159788252966	0.0083609437963802
8.45554058468654e-07	3.29148787688749e-05	1.34852332721633e-07	6.75784131938789e-06	2.00532762303063e-08	4.06731797556834e-05	24586	0.0121280570955218	0.0207889833926865	0.809252656580793	0.00331550996336325	0.166149815676597	0.00049303438656045
4.07037847426183e-08	4.40263119308207e-06	1.66629241101665e-08	2.31834974828502e-06	1.54045543655043e-08	6.79375220458537e-06	147194	0.00203605700279264	0.00599135551560825	0.648041179675431	0.00245268352574297	0.341247322314798	0.00226745896841912
2.99396933153202e-07	2.70278107468488e-05	1.21183059955929e-07	1.4099598893038e-05	6.43520723363373e-08	4.16123417053322e-05	24031	0.0124063608599959	0.00719490710888874	0.649514294058232	0.00291219035001822	0.338832142465831	0.00154646601703002
5.26597816373616e-07	3.18925868553778e-05	1.59440449508053e-07	1.24390679948047e-05	1.12131232636257e-08	4.50289062393277e-05	22208	0.0134181393018021	0.0116946615042071	0.70826918792718	0.0035408465988632	0.276246283413842	0.000249020555907536
1.92352581861888e-08	3.64419224029524e-06	1.903775831239e-08	4.64046275162961e-06	2.94832218051594e-08	8.35241123022859e-06	119726	0.00250259710300005	0.00230295870928548	0.436304216811832	0.00227931285800316	0.555583606184895	0.00352990543598421
4.9164970824595e-08	3.48306990557911e-06	2.47255533287138e-08	2.25269778329604e-06	9.04122061778521e-08	5.90007041920631e-06	169490	0.00176846077461612	0.00833294644493561	0.590343785430218	0.00419072173244332	0.381808626548406	0.0153239198439965
1.54629353585776e-08	1.64117926555778e-06	4.90691974993171e-09	6.69719300951701e-07	3.77470925347404e-09	2.33504313087147e-06	428258	0.000700268454643216	0.00662211980333169	0.702847516544704	0.00210142574458588	0.286812389928641	0.00161654797873703
5.61741525862236e-08	7.92223241075542e-06	3.26903053092426e-08	5.93414413764791e-06	1.16219596320534e-08	1.39568629659308e-05	71649	0.00417833447739779	0.00402484087744836	0.567622712216481	0.00234223875300923	0.425177502432556	0.000832705720506319
4.80059092818645e-08	8.86135533132695e-06	3.10285879384362e-08	7.37599682844407e-06	2.80100725281915e-08	1.63443967295195e-05	61183	0.00489135724945589	0.00293714782358172	0.542164723358832	0.0018984235669216	0.451285963655198	0.00171374159546694
1.29429864994155e-07	1.49930291995418e-05	7.96459309547722e-08	1.18826658225709e-05	1.1587306379284e-07	2.72006438818545e-05	36764	0.00812709924800603	0.00475833827891471	0.551201260700435	0.00292808991216211	0.436852372840257	0.00425993826823116
2.92957135613066e-07	1.67453865503881e-05	8.281576515358e-08	6.09201992340347e-06	3.37470785779577e-07	2.35506501603378e-05	42462	0.00704037784330669	0.0124394500202139	0.711037123662489	0.00351649591793656	0.258677356333167	0.0143295740661937
4.05061975240408e-08	9.16800979002867e-06	4.5135109908288e-08	1.31616672730351e-05	4.16243860947334e-07	2.28315622314434e-05	43799	0.00682614218419408	0.00177413166534247	0.401549823752427	0.00197687348113781	0.576468098836835	0.0182310722642574
5.30312949885282e-08	1.33081179547908e-05	7.63809555945206e-08	2.47265240225778e-05	2.0940982439175e-07	3.83734640523434e-05	26060	0.0114462475940056	0.00138197830970357	0.346805228129467	0.00199046287534357	0.644365178730007	0.00545715195547903
6.60233685272706e-07	3.4394984738885e-05	1.45030624931042e-07	9.73144138013067e-06	1.8152630560645e-07	4.51132167348259e-05	22166	0.0134430938725869	0.0146350389765717	0.762414813846188	0.00321481453613755	0.215711538313301	0.00402379432780102
4.1578825186023e-07	3.46042552769498e-05	1.62710497595816e-07	1.74609094240588e-05	1.76454783342197e-07	5.28201182338068e-05	18932	0.0157215595094961	0.00787177813612143	0.655133998825504	0.003080464471427	0.330573084800162	0.00334067376678568
5.96677376612388e-07	3.50633771641979e-05	1.53460891093016e-07	1.16184752979854e-05	5.06282047398978e-07	4.79382727772877e-05	20860	0.0142789020930657	0.0124467850434337	0.7314276283398	0.00320121861306866	0.242363243914996	0.010561124088702
1.4307023368161e-07	1.71695793767115e-05	5.50425546033505e-08	8.51037006804412e-06	1.4499906573362e-07	2.60230612987742e-05	38427	0.00777662434211701	0.00549782487306171	0.659783227637413	0.00211514525410364	0.32703185725674	0.00557194497868129
6.43241005882616e-09	2.23195214411362e-06	7.77980413337308e-09	3.47343697286631e-06	2.58139253003062e-08	5.74541525647244e-06	174052	0.00172214493213285	0.00111957269782716	0.388475339811032	0.00135408909297006	0.604558037637636	0.00449296076053438
2.22275364054473e-07	1.24584710253113e-05	5.12506669529604e-08	3.69588794593121e-06	1.95488155116293e-08	1.64474338177616e-05	60800	0.00492211720750535	0.0135142884000809	0.757472026539326	0.00311602816103841	0.224709093642318	0.00118856325723704
4.09047767879821e-08	7.97984354639181e-06	4.30114110889214e-08	1.08049168809092e-05	6.3044103280133e-07	1.94991176479793e-05	51284	0.00583271560697918	0.00209777578280426	0.409241263653731	0.00220581319962335	0.554123375014816	0.0323317723490254
3.51128479272568e-08	3.72691183234901e-06	1.67034654968636e-08	2.28036695026295e-06	2.31106656864904e-08	6.08220576172257e-06	164414	0.00182300358423637	0.00577304506010535	0.612756617969711	0.00274628418558022	0.374924334953298	0.00379971783130618
5.79660647778762e-09	1.79355256320021e-06	7.53631834809905e-09	2.99973888956417e-06	2.81486092398624e-07	5.08811046998889e-06	196537	0.0015252726118814	0.00113924540592773	0.352498746593473	0.00148116248508172	0.589558522217132	0.0553223232983852
3.68553804123416e-07	2.96206952864123e-05	1.27956979364957e-07	1.32536471732493e-05	8.01557093284197e-08	4.34510089524784e-05	23014	0.0129509906246276	0.00848205399617984	0.681703279176047	0.00294485634395512	0.305025072898643	0.00184473758517517
8.01751710502208e-07	2.96348398600594e-05	1.87788613144434e-07	8.93405652475058e-06	7.24378812389621e-08	3.96308745896956e-05	25233	0.0118190971792903	0.0202304823903803	0.747771533353058	0.00473844231520595	0.225431727592343	0.00182781434901254
9.73930103621808e-08	9.1846217915173e-06	5.50265185771235e-08	6.67764493860284e-06	1.07118415567146e-08	1.60253981006162e-05	62401	0.00479611966324267	0.00607741597124106	0.573129087580306	0.00343370680913117	0.416691360593787	0.000668429045535085
1.35237117105669e-07	1.97705890992495e-05	6.69916510668326e-08	1.26283023065924e-05	3.7076504540979e-07	3.29718852194242e-05	30329	0.00984296640681337	0.00410158885989324	0.599619614337442	0.00203178103469094	0.383002131135433	0.0112448846325404
1.93032009819776e-08	9.48145277612916e-06	4.7975363145898e-08	3.04396025822101e-05	9.54560266551425e-07	4.09428941890185e-05	24424	0.0122079901199126	0.000471466450145457	0.2315774926012	0.00117176286865343	0.743464847445358	0.0233144306346436
2.15747482474075e-07	2.82500940669618e-05	1.19086400166859e-07	2.01229439141738e-05	1.65925423723643e-07	4.88737972875001e-05	20461	0.0145555265373903	0.00441437936988894	0.578021263639094	0.00243661034697864	0.411732769520661	0.00339497712337731
1.15323056099165e-09	1.35270452627341e-06	5.46531275237069e-09	8.25531921029879e-06	1.10945619814695e-08	9.62573684186703e-06	103888	0.00288356945487056	0.000119806990356903	0.140529971730563	0.000567781235053027	0.857629846516515	0.00115259352751197
2.53839289350508e-08	7.63318502242178e-06	2.2690009856711e-08	8.7927301801547e-06	2.30620056089613e-07	1.67046091974578e-05	59864	0.00499888837815565	0.00151957634177481	0.456950829091136	0.00135830833205987	0.526365512429515	0.0138057738055141
3.30176694896628e-09	1.7985721943559e-06	8.15165168921824e-09	5.71471829286827e-06	3.48390250574072e-07	7.87313415643643e-06	127014	0.00235916233693334	0.000419371356230102	0.228444245788132	0.00103537568740069	0.725850490963168	0.044250516205069
3.26204233868053e-07	1.4934904339697e-05	4.75961929867685e-08	2.80365909063873e-06	1.33140512837415e-07	1.8245504370028e-05	54808	0.00545874783965372	0.0178786087384852	0.818552561595978	0.0026086531795172	0.15366300836519	0.00729716812082904
1.87416219773367e-08	2.56882997119912e-06	1.52897402132877e-08	2.69540701892764e-06	4.01175479778e-08	5.33838590029518e-06	187323	0.00160023829599421	0.00351072821024431	0.481199751980665	0.00286411295452475	0.504910485916464	0.0075149209381026
3.43120240830095e-08	2.68606994568699e-06	1.39623036736335e-08	1.40560399993537e-06	1.79580697806689e-08	4.15790634315967e-06	240506	0.00124659684797768	0.00825223592144097	0.646015019098721	0.00335801302898594	0.338055714566006	0.00431901738484619
3.51140104521596e-07	1.67168060624131e-05	7.97818455988757e-08	4.88725698552355e-06	2.83881565002567e-09	2.20378238137071e-05	45377	0.00658961264350388	0.0159335199105818	0.758550671959521	0.00362022340650771	0.221766769116457	0.000128815606932114
2.35442492835063e-09	4.37890621191151e-07	1.49882985233061e-09	3.58436949487687e-07	1.05134973858321e-08	8.10694322845351e-07	1233511	0.00024317882268432	0.00290420798814422	0.540142700955713	0.00184882243540334	0.442135758678629	0.01296850994211
4.92673971673503e-08	1.01091749967618e-05	2.6405693608592e-08	6.98070916448301e-06	6.79213882722616e-07	1.78447711347433e-05	56039	0.00533917477447043	0.00276088702933421	0.566506284694201	0.00147974403309554	0.391190736590157	0.0380623476532127
4.48932611138292e-08	4.57532781020383e-06	1.59293060854177e-08	2.08825699655656e-06	3.47751560969439e-07	7.07215893492908e-06	141400	0.00211940606337047	0.00634788634233082	0.646949234639862	0.00225239650748565	0.295278572748521	0.0491719097617998
3.56749968057969e-08	8.43228973375863e-06	4.44296616748977e-08	1.3528853950433e-05	8.26276792421931e-07	2.28675251350943e-05	43730	0.00683685759596397	0.00156007248685811	0.368745182696565	0.00194291517828978	0.591618632558999	0.0361331970792879
5.38337536133401e-09	1.52157831521774e-06	6.40712751909102e-09	2.32934203315966e-06	9.10817052895105e-08	3.95379255654734e-06	252922	0.00118543692572093	0.00136157253683412	0.384840199240616	0.0016205016898221	0.589141185291159	0.0230365412415688
2.8734890287208e-07	2.28316637470063e-05	8.22516342036163e-08	8.41790523533636e-06	4.40812496079217e-08	3.16632507690263e-05	31582	0.00945415144209905	0.00907515482122167	0.721077690776487	0.00259770024258143	0.265857264522282	0.00139218963742797
3.11566848681274e-07	2.74242090309303e-05	1.10184775888643e-07	1.24996101319986e-05	1.63559817876693e-07	4.05091306053755e-05	24686	0.0120794360596809	0.00769127463426553	0.676988338705328	0.00271999853470126	0.308562784369899	0.00403760375580583
2.00117714208103e-07	1.88325940211448e-05	8.77170229675011e-08	1.06321312622077e-05	7.71547619497981e-07	3.0524107640026e-05	32761	0.00911557101477112	0.00655605453132692	0.616974433560499	0.0028736965549315	0.348319151131083	0.0252766642221592
1.42025774371687e-07	1.01827465818115e-05	3.3365921192277e-08	3.07794856651834e-06	2.56587622460295e-09	1.34386527201185e-05	74412	0.00402350682489749	0.0105684533509127	0.757720791948688	0.00248283231118297	0.229036989839798	0.000190932549418565
2.14735729195857e-09	1.47053552301454e-06	4.95536406809563e-09	4.36743850035655e-06	6.10012737403714e-08	5.90607801847151e-06	169317	0.00177025987611446	0.000363584308443373	0.248986809590963	0.000839027871389019	0.739482019488601	0.0103285587406037
2.63395535579903e-07	1.01532191324769e-05	3.24223495996819e-08	1.60750910737971e-06	1.90677623721451e-09	1.20584529012734e-05	82929	0.00361102220293164	0.0218432279610337	0.842000148410804	0.00268876528897484	0.133309730571651	0.000158127767535846
5.18443667958032e-08	1.47654268789643e-05	5.7751949067788e-08	2.1236837036729e-05	1.38369784976838e-06	3.74955580813252e-05	26670	0.0111858462535654	0.00138268022797144	0.393791361817821	0.00154023441770164	0.566382743008326	0.0369029805281798
1.5436555547125e-08	3.53656869777151e-06	1.11783057184684e-08	3.29535885397052e-06	9.15156578540736e-08	6.9500580708617e-06	143884	0.00208285251276796	0.0022210685709006	0.508854553690518	0.00160837587319359	0.474148391333074	0.0131676105323142
2.81992413966539e-08	2.55824718516379e-06	1.88384030388283e-08	2.19782641362093e-06	1.27923690152223e-10	4.80323916691036e-06	208193	0.00143993750448579	0.00587088013249874	0.532608745112595	0.00392202061654697	0.457571721342093	2.66327962666304e-05
7.10975268766265e-08	1.34255298011092e-05	6.6223504755667e-08	1.61188038283474e-05	4.8199350366413e-07	3.0163648164753e-05	33152	0.00900840986470886	0.00235705994474852	0.445089722827269	0.00219547398225693	0.534378459140848	0.0159792841048767
4.3967827559775e-09	8.47567122417422e-07	4.27719125282625e-09	1.06026059895202e-06	3.20547935717967e-08	1.94855648895004e-06	513200	0.000584396689917277	0.00225643073778511	0.434971799495597	0.00219505632866254	0.544126180054102	0.0164505333838533
3.40356806652496e-07	2.16820017813823e-05	8.23074390596559e-08	6.75066506547002e-06	9.13498024238232e-08	2.89466808949883e-05	34546	0.00864653181536135	0.0117580598579585	0.749032397187072	0.00284341542846476	0.233210332126154	0.00315579540035069
2.36044019018471e-07	1.63171448675318e-05	7.1196731006874e-08	6.33494330092661e-06	2.90822787248331e-07	2.32501517057321e-05	43010	0.00695085686379937	0.0101523646815723	0.701808103192246	0.0030622050087235	0.272468901756233	0.012508425361226
3.35872530225486e-08	8.56152327933341e-06	4.46134359691661e-08	1.46531921292197e-05	3.09474095077107e-07	2.36023901926219e-05	42369	0.00705579081593821	0.00142304456237013	0.362739672103622	0.00189020839012789	0.620835093803349	0.0131119811405308
5.31143207635709e-07	3.97934735607437e-05	1.25592260081379e-07	1.2134031713643e-05	6.72297774274607e-07	5.32565385163784e-05	18777	0.0158504256307297	0.00997329571978026	0.747203529731954	0.00235825052810661	0.227841163764546	0.0126237602556135
2.0037472305545e-06	8.55091579408598e-05	2.38797164775955e-07	1.31502665757475e-05	1.82237173190898e-06	0.000102724340643847	9735	0.030348824594594	0.0195060607641342	0.832413792144227	0.00232464052121671	0.128015098401464	0.0177404081689585
2.14796408730089e-07	1.12876656738143e-05	5.50803579805784e-08	3.7236974897739e-06	8.33801654231214e-08	1.5364620095722e-05	65085	0.00459881436058973	0.0139799362035574	0.734653092851749	0.00358488251824168	0.242355324542694	0.00542676388375768
1.01707997177747e-07	9.46726010402508e-06	3.4407682950676e-08	4.1214507058785e-06	1.39291893570596e-07	1.38641183836026e-05	72129	0.0041506265871657	0.00733605948561714	0.682860593229081	0.0024817793673322	0.297274633109959	0.0100469348080106
2.84485509681438e-07	1.78618148482948e-05	8.82278218444922e-08	7.13017195808284e-06	4.65183898477493e-08	2.54112185277513e-05	39353	0.00759447753166953	0.0111952722523225	0.702910599457798	0.00347200279861194	0.280591501359766	0.0018306241315011
6.32953676217959e-07	3.80458961240246e-05	1.74503934409526e-07	1.35168868197629e-05	2.73036452963119e-08	5.23975441997112e-05	19085	0.0155967658808631	0.012079834768696	0.726100749665177	0.00333038383906717	0.257967945372474	0.000521086354586489
5.66161908246737e-08	1.12626449069331e-05	6.69380349514891e-08	1.71586846646523e-05	1.35309682838029e-08	2.85584147656454e-05	35016	0.00853104907718893	0.00198246966049323	0.394372201656012	0.00234389882984727	0.60082763015591	0.00047379969773673
1.82162167511191e-08	5.80840011183853e-06	1.44221833825628e-08	5.92349540001056e-06	6.80816345006763e-08	1.18326155464834e-05	84512	0.00354351255424257	0.00153949198125792	0.490880489526657	0.00121884999355438	0.500607441925295	0.00575372657323508
9.75590044091924e-08	8.28285361699272e-06	3.73118115281574e-08	4.07574646080249e-06	1.33363172446267e-08	1.25068072109772e-05	79956	0.00374503542363669	0.00780047239582979	0.66226763371893	0.00298332027501063	0.325882248926426	0.00106632468380271
2.07637918284457e-07	1.03059087556271e-05	3.3772508825123e-08	2.15629631715497e-06	1.09266091177216e-08	1.27145421090094e-05	78650	0.0038071213490054	0.0163307429008652	0.810560747470762	0.00265621117422641	0.169592919561534	0.000859378892612976
1.68582178518571e-08	3.4853204525008e-06	1.45652541211762e-08	3.87440478483884e-06	6.03097868849751e-07	7.99424657816243e-06	125090	0.00239540997536214	0.00210879382904051	0.435978602664261	0.00182196708329757	0.484649146978078	0.075441489445323
1.81296279799172e-08	5.22560009297445e-06	1.7908508969078e-08	6.64665674596775e-06	4.22768838763105e-08	1.19505718597675e-05	83678	0.00357877384973326	0.00151705108279814	0.437267785533078	0.00149854828532251	0.556178969840282	0.00353764525852012
1.7459720380656e-07	1.78895052364073e-05	1.02455375390758e-07	1.35217331402073e-05	3.867783043988e-10	3.16886777341164e-05	31557	0.00946170762504916	0.00550976614649297	0.564539340723178	0.00323318556395471	0.426705501998579	1.22055677944047e-05
5.17107119636507e-08	1.4133370033266e-05	7.39589043924966e-08	2.60902401107868e-05	1.74912768731731e-07	4.05241925291407e-05	24677	0.012083900225716	0.00127604546164531	0.348763766806773	0.00182505559708101	0.643818876638331	0.00431625549616941
7.34599791497581e-08	3.37390828349302e-06	1.55559622765548e-08	9.18735687535653e-07	1.30947792459219e-07	4.5126077049142e-06	221601	0.00135286941201551	0.0162788312110004	0.747662660731366	0.00344722238088954	0.203593076910974	0.0290182087657692
2.23869009188134e-08	5.75718710201158e-06	2.51913208430524e-08	8.34165069891379e-06	7.40643486936879e-08	1.42204803713809e-05	70321	0.0042570872499279	0.00157427177803836	0.404851801884138	0.00177148170702802	0.586594157234067	0.00520828739672847
9.2812413155379e-10	4.2589308384292e-07	1.19206773006304e-09	7.03435664848118e-07	2.88627158828197e-08	1.16031165643547e-06	861837	0.000348033121288838	0.000799892103475911	0.367050594967977	0.00102736857244469	0.606247175874369	0.0248749684817329
3.72727659899077e-09	1.16699406268721e-06	5.03841922571214e-09	2.02895992717019e-06	7.07366665320703e-08	3.27545635221418e-06	305301	0.000982155883839764	0.00113794115939636	0.356284418779794	0.00153823427453284	0.619443432912374	0.0215959728739029
2.81203443376002e-09	8.44645091399968e-07	3.27551874437125e-09	1.26528315872947e-06	2.90003830141749e-08	2.14501618632174e-06	466197	0.000643298540774606	0.00131096187137966	0.39377096396105	0.0015270368425462	0.589871147265871	0.0135198900591536
5.75074213013637e-08	3.9917335943191e-06	2.02031443666534e-08	1.80351820425712e-06	1.64508862130893e-08	5.88941325045733e-06	169796	0.00176526925410136	0.00976454170488003	0.67778120239892	0.00343041717527371	0.306230540727818	0.00279329799310854
3.47074973188824e-09	1.33456524618118e-06	5.47099612137835e-09	2.70613277310272e-06	3.17519047986456e-07	4.36715881312362e-06	228982	0.00130929263227475	0.000794738611625112	0.305591187151407	0.00125275868258732	0.619655224117475	0.072706091436906
1.54621760291345e-09	5.72611975244664e-07	2.72906928716336e-09	1.29969121587927e-06	8.1029463869949e-09	1.88468142440101e-06	530594	0.00056524514884726	0.000820413244856421	0.303824279175804	0.00144802683988394	0.689607908823287	0.0042993719161689
1.63362761709003e-08	2.7052627894444e-06	1.24546125257612e-08	2.65292134075306e-06	3.45034169345974e-08	5.42147843582872e-06	184452	0.0016251259899881	0.00301325115727462	0.498989864382054	0.00229727235350654	0.489335404014668	0.00636420809249668
2.10796237558571e-07	1.74212711785579e-05	6.1661816288938e-08	6.56147114206867e-06	4.89550387380264e-08	2.43041554132121e-05	41145	0.00726481793246003	0.0086732591186435	0.716802163348883	0.00253708944995545	0.269973221883767	0.00201426619875108
3.21335100716597e-06	0.000112017166186608	6.434845125803e-07	2.89537819332327e-05	3.77058355201073e-08	0.000144865489475107	6903	0.0425318240142507	0.0221816184020703	0.773249492287509	0.00444194483387206	0.199866662778977	0.000260281697571501
1.15712480230522e-08	2.62132391957854e-06	9.18482754614856e-09	2.67677906984515e-06	7.13111915120714e-09	5.3259901841441e-06	187759	0.00159652550523404	0.00217260032838602	0.492175882595959	0.00172452956700756	0.502588059177078	0.00133892833156866
2.33565070546988e-09	1.41011112493856e-06	4.94493634450529e-09	3.84165822700829e-06	1.72809046603902e-07	5.43185898560073e-06	184099	0.00162823510602728	0.000429991042046827	0.25960009799161	0.000910358011431038	0.707245574156493	0.0318139787984188
4.64493810288021e-08	3.84734124702171e-06	1.90844300536622e-08	2.03302066938799e-06	6.44076948961193e-08	6.01030342238829e-06	166381	0.00180147184349189	0.00772829219499616	0.640124296003164	0.00317528562411225	0.338255912640786	0.0107162135369408
2.08889002044099e-08	6.89088081812168e-06	2.56006495368389e-08	1.088281112685e-05	7.22919224677752e-08	1.78924734171808e-05	55889	0.00535340920446292	0.00116746856163284	0.385127346982944	0.00143080550910622	0.608234025173967	0.00404035377234982
1.05897335286766e-08	3.87827583264351e-06	1.18597262189372e-08	5.5922722093612e-06	3.84550497628594e-07	9.87754799938092e-06	101240	0.00295889285705686	0.00107210144960474	0.392635483308872	0.0012006751290584	0.566159962949479	0.0389317771629857
3.94295559766153e-08	5.72934143932303e-06	2.52898483043873e-08	4.7286061399384e-06	4.69631268815958e-08	1.0569630110424e-05	94611	0.00316588377853699	0.00373045750557807	0.54205694801681	0.00239269000335648	0.447376690625619	0.00444321384863597
1.09740077499953e-07	1.02546581759602e-05	4.38709846267934e-08	5.2758359118594e-06	4.28242649091136e-07	1.61123477990375e-05	62064	0.00482207954498326	0.00681093027960263	0.636447171067942	0.00272281762868936	0.327440542971309	0.0265785380524568
1.51493293409378e-08	5.28159352034781e-06	2.48207673741462e-08	1.11462469696539e-05	1.32578891268216e-07	1.6600389477985e-05	60240	0.00496777775275614	0.000912588789620169	0.318160819500778	0.00149519186926685	0.671444907026776	0.00798649281355947
1.2972314255151e-07	9.21598547727012e-06	4.37876847829048e-08	4.00224323690212e-06	8.02917078238805e-08	1.34720312493305e-05	74228	0.00403348017832805	0.00962907078752185	0.684082845912942	0.00325026597493089	0.297077935972054	0.00595988135255182
5.89331065125005e-07	3.94898072038077e-05	2.33914510315601e-07	2.02056895303666e-05	7.14827093079536e-08	6.05902250189229e-05	16504	0.0180134018287257	0.00972650398543579	0.651752113339646	0.00386059814503986	0.333481011566737	0.00117977296314098
3.51903063667621e-07	2.44669563892563e-05	1.2366207279758e-07	1.10732016809805e-05	1.86211393707819e-07	3.62019346004097e-05	27623	0.0108020116716746	0.00972055962069049	0.675846654586778	0.00341589680669111	0.305873202722573	0.00514368626326704
6.0963457022823e-07	2.90546667211385e-05	1.09884341425608e-07	6.74257254166588e-06	3.22303559975644e-08	3.65489885304558e-05	27361	0.0109050015712637	0.0166799299991634	0.794951321209002	0.00300649473060091	0.184480414171992	0.000881839889240909
1.33457850313031e-08	1.69159542914955e-06	9.91958125094423e-09	1.61689746412584e-06	1.07670125153166e-08	3.34252527207295e-06	299175	0.00100225666245501	0.00399272524363785	0.506083063390113	0.00296769072587815	0.483735299665536	0.00322122097483476
4.08776397607552e-07	3.25653034988406e-05	1.73983109256602e-07	1.78667052862246e-05	7.25999135081578e-07	5.1740767427011e-05	19327	0.0154027767157375	0.00790047032418295	0.629393515370244	0.00336259236011593	0.345311949835854	0.0140314721096034
2.36613980851359e-08	5.60889024088361e-06	1.66487861957802e-08	5.08089076416524e-06	4.88765244629149e-08	1.07789677137927e-05	92773	0.00322848494050076	0.00219514509305553	0.52035504603159	0.00154456221020836	0.47137081203646	0.00453443462868647
6.3615760546202e-07	3.19598284526869e-05	1.0738209842572e-07	6.94722663151667e-06	3.24500467385807e-07	3.99750952554771e-05	25016	0.0119211416584662	0.0159138483947667	0.799493490845603	0.00268622495429845	0.173788869973107	0.00811756583222516
7.89561628437691e-08	1.47331686287568e-05	6.63930410823271e-08	1.59724211171543e-05	8.24571156248275e-08	3.09333960654621e-05	32328	0.00923723454215974	0.00255245698457033	0.476286813047559	0.00214632240643169	0.516348773453553	0.00266563410788552
7.24146285946206e-07	3.04326655168949e-05	1.36942314083778e-07	7.40881565267022e-06	1.46138023825295e-07	3.88487077934204e-05	25741	0.0115871841836843	0.0186401640383223	0.783363649538148	0.00352501593648815	0.190709448871939	0.0037617216151021
1.45588642565672e-08	3.7246029358401e-06	1.79993141951024e-08	5.9260348485219e-06	2.64973434765366e-07	9.94816939757904e-06	100521	0.00298001657379154	0.00146347168757603	0.374400835669979	0.00180930917797627	0.595690987124128	0.0266353963403407
8.52697479379804e-09	2.55057967199664e-06	9.99507251477595e-09	3.84683716277031e-06	4.73135510210358e-07	6.88907439228588e-06	145157	0.00206459522187186	0.00123775333350242	0.370235466589341	0.00145085855452048	0.558396809748179	0.068679111774458
1.69327591762696e-07	8.13104091342215e-06	3.25018589342468e-08	2.00742658036942e-06	8.9772591021157e-09	1.03492742035906e-05	96625	0.00309998342538431	0.0163613011339431	0.78566291253556	0.00314049645365183	0.193967861018984	0.000867428857861461
1.08392849451293e-07	6.38961308226684e-06	2.88606004726548e-08	2.18819588376184e-06	4.33273717259115e-08	8.75838978767854e-06	114176	0.00262407951128751	0.0123758878148791	0.72954198627422	0.00329519479862114	0.249839974790827	0.00494695632145365
2.45855436735737e-08	4.69688496644007e-06	1.79289017740247e-08	4.40774234937302e-06	1.43315043528962e-07	9.29045680478965e-06	107637	0.00278326949187091	0.00264632237038105	0.5055601748257	0.00192981918443252	0.47443763444448	0.0154260491750068
4.848237078253e-10	2.38490147239749e-07	1.19623049124582e-09	7.56652485644959e-07	9.36543094241665e-09	1.0061891180262e-06	993849	0.000301811333066837	0.000481841533703287	0.237023182786539	0.00118887241952331	0.751998279537406	0.00930782372282903
1.3331939920067e-08	1.54330163165757e-06	7.2017226875529e-09	1.07205066132146e-06	4.24942059491036e-09	2.64013537618156e-06	378768	0.000791728076216858	0.00504971829866886	0.584553976125898	0.00272778538272109	0.406058973715192	0.00160954647752053
2.01947595137638e-08	2.93687527559104e-06	9.02871204952769e-09	1.68889159792142e-06	9.79723374195134e-10	4.65597006844995e-06	214778	0.0013958192091752	0.00433739032185983	0.630776236190191	0.00193916883416166	0.362736781614165	0.000210423039622611
1.63853603663519e-07	1.28381289109951e-05	4.21812995250406e-08	4.25349041467027e-06	2.18591255338599e-07	1.75162454841925e-05	57090	0.00524113673155946	0.00935437927102518	0.73292698041831	0.00240812447867935	0.242831171697657	0.0124793441343276
1.48576559429664e-06	6.34569797239215e-05	2.99886425198405e-07	1.65121941284137e-05	4.47121599095455e-07	8.22019474709257e-05	12165	0.0243599851702533	0.0180745790094832	0.771964432428633	0.00364816691605115	0.200873515001016	0.0054393066448164
9.82214168100831e-08	9.64462077135212e-06	3.07427898183828e-08	3.88487344385102e-06	2.2022128141452e-08	1.36804805499731e-05	73097	0.00409576163382053	0.0071796759222962	0.704991373374754	0.00224720101798203	0.283972001543372	0.00160974814159546
5.1291166241054e-07	2.20556865641141e-05	1.0286261126368e-07	5.69232121878771e-06	1.58608006653079e-08	2.83796428572413e-05	35237	0.00847787209839213	0.0180732247051399	0.777165754870885	0.00362452099137089	0.200577619930663	0.000558879501940629
3.20179985285922e-09	1.90825010694386e-06	1.06998823514725e-08	8.20834652651167e-06	1.21419486641396e-08	1.0142640264324e-05	98594	0.00303818286343471	0.000315677157960666	0.188141357399413	0.00105494053546477	0.809290905779626	0.00119711912753605
8.54239588565692e-08	8.5721750155315e-06	3.98458073399351e-08	5.14528983764016e-06	1.29704498174798e-07	1.3972439117543e-05	71569	0.00418298785227311	0.00611374708008682	0.613505984418195	0.00285174313552077	0.368245643753068	0.0092828816131286
3.44269904400073e-10	2.91085973753931e-07	8.0089672774256e-10	8.70862470524287e-07	1.92897642768926e-07	1.35599125367929e-06	737468	0.000406714920970219	0.000253887997777232	0.214666557003308	0.000590635614772176	0.642233103024321	0.142255816359822
7.71822704402821e-08	1.28729775649809e-05	6.76756989440596e-08	1.45434410895813e-05	7.41957494640179e-07	2.83032341185867e-05	35332	0.00845514290714511	0.00272697706971927	0.454823555182594	0.00239109420006589	0.513843790029303	0.0262145835183173
2.25391116477607e-07	1.27369238493177e-05	4.3210315999562e-08	3.14174550719243e-06	1.39199702288976e-07	1.62864704912763e-05	61401	0.00487406394694345	0.0138391627945623	0.782055501598099	0.00265314182239223	0.192905240510845	0.0085469532741018
5.59114213659544e-07	2.38984612959631e-05	1.2187566393417e-07	6.70458325144458e-06	8.0048129254806e-08	3.13640825542562e-05	31884	0.00936524270057937	0.0178265763933104	0.761969085326235	0.00388583545280942	0.213766279942875	0.00255222288477057
1.0848814203023e-07	1.07200955134014e-05	3.7275005129829e-08	4.74063977097634e-06	2.79996634871822e-07	1.58864950664097e-05	62947	0.00475464708583861	0.00682895387413786	0.674792990435503	0.00234633284270759	0.298406901658247	0.0176248211894042
1.33568331713947e-07	4.64828232459117e-06	2.3252778541017e-08	1.04058604822012e-06	2.0415141261619e-09	5.84773099719242e-06	171006	0.00175278650094746	0.0228410526712113	0.794886482778172	0.00397637623074334	0.177946976138219	0.000349112181655083
2.74532208606689e-08	6.72267130073146e-06	2.23322486474674e-08	7.04269038933557e-06	6.79887403993436e-07	1.44950345635686e-05	68989	0.00433910066713039	0.00189397415647901	0.463791326005391	0.00154068267650748	0.485869168400361	0.046904848761261
1.85678305570851e-07	1.30050450888352e-05	4.52970767068376e-08	4.08281048141592e-06	9.63734575387682e-09	1.73284682982827e-05	57709	0.00518509627075825	0.0107152174314941	0.750501709959215	0.00261402657910202	0.23561288921425	0.000556156815939233
7.90987772855704e-08	8.55386010893763e-06	4.2169139432991e-08	5.86855289759335e-06	4.49898455221296e-08	1.45886707687717e-05	68546	0.00436706965351719	0.00542193175370633	0.586335811158884	0.00289054020762863	0.402267827590948	0.00308388928883325
2.27128022716016e-08	3.34378946002305e-06	1.34849369251192e-08	2.55372534365985e-06	7.622554777816e-09	5.94133509765744e-06	168312	0.00178081828233922	0.0038228448485521	0.562801021161295	0.00226968125908874	0.429823482716324	0.00128297001473986
3.27757948715206e-08	4.78378650831418e-06	2.14497654868573e-08	4.02797207844787e-06	9.17908987381974e-10	8.86690205610781e-06	112779	0.00265654752604272	0.00369642008721001	0.539510471418702	0.00241908226245513	0.454270505409865	0.000103520821767698
8.18338220299337e-08	1.40918923204356e-05	6.04704742556208e-08	1.34207879623587e-05	2.38814580789109e-07	2.7893799159869e-05	35850	0.00833334006598485	0.00293376393659809	0.505198027693184	0.00216788232786232	0.481138760820624	0.00856156522173192
4.10252899100495e-08	5.3389174762138e-06	2.09569796622714e-08	3.5089313848894e-06	3.13582524531631e-07	9.22341365520715e-06	108420	0.00276321213937081	0.00444795077437391	0.578843980742387	0.00227215003530064	0.380437386423454	0.0339985320244848
4.55066902182897e-09	2.12425104665886e-06	7.50868895125753e-09	4.51095578404243e-06	2.292880882573e-07	6.87655427693167e-06	145422	0.0020608469091139	0.000661765884273582	0.308912132604689	0.00109192607938055	0.65599071895281	0.0333434564788469
6.94249504457026e-07	3.42860914306812e-05	1.69161244151575e-07	1.0759180583924e-05	5.33030611081835e-07	4.64417133742957e-05	21532	0.013836224783303	0.0149488348731181	0.738260691511389	0.00364244193120579	0.231670621133434	0.0114774105508531
4.54103450090834e-08	3.24746095595533e-06	8.56039825071906e-09	7.87277794935514e-07	2.94564530989488e-08	4.11816594724959e-06	242827	0.001234689471037	0.0110268370898001	0.788569717090739	0.00207869191294642	0.191171945234824	0.00715280867169085
2.14883220289817e-09	1.46835924950712e-06	4.74397544552273e-09	4.1720599525229e-06	5.83307498533131e-08	5.70564275953175e-06	175265	0.00171023359197653	0.000376615272540218	0.257352118138504	0.00083145329027085	0.731216469091607	0.0102233442070776
1.64297280112309e-07	1.27529534206626e-05	4.78663132170693e-08	4.78170641075149e-06	2.26300120382813e-07	1.79731235451263e-05	55639	0.00537747485731843	0.00914127584444612	0.709556877447759	0.00266321616812393	0.266047601505979	0.0125910290336917
3.71877103599642e-09	1.02812594554076e-06	6.49947747982032e-09	2.3109583180635e-06	7.2477626001599e-09	3.35655027472024e-06	297925	0.00100645995147419	0.00110791459433938	0.306304348629623	0.00193635636229582	0.688492091260606	0.00215928915313625
3.19308482125225e-09	9.01233485468434e-07	2.61325384078425e-09	9.48555951793533e-07	1.42807194592746e-07	1.99840297051675e-06	500400	0.000599341813110499	0.0015978182920868	0.450976854400587	0.00130767111505469	0.474656996505692	0.0714606596865791
4.25634192300182e-08	1.07844190961152e-05	4.158744299237e-08	1.35848013260832e-05	2.39704707321813e-07	2.46930759917425e-05	40497	0.0073806425552696	0.00172369854789462	0.436738586141375	0.00168417426027753	0.550146175819731	0.00970736523072179
1.38397436614187e-07	1.18146008537001e-05	4.70592152634224e-08	5.1703084201942e-06	7.62944059073373e-08	1.72466603316793e-05	57982	0.00516068041372653	0.00802459339678498	0.685037023196813	0.00272859871757214	0.299786064128439	0.00442372056039145
5.66442506867378e-08	3.29683702028495e-06	1.88986471002222e-08	1.41448836183546e-06	3.96524373398548e-09	4.79083352364135e-06	208732	0.00143622114575681	0.0118234646241025	0.688155203894276	0.00394475136883029	0.295248907075434	0.000827673037357314
4.33428996570252e-08	6.59610747209101e-06	3.14563462750262e-08	6.16107474456778e-06	1.80005897200934e-07	1.30119873597918e-05	76852	0.00389601237851867	0.00333099767610893	0.50692544418492	0.00241748976580082	0.473492217154011	0.0138338512191588
1.18207614759286e-07	1.8409704985319e-05	8.74590718519392e-08	1.75628634159671e-05	2.26581109108229e-07	3.64048161970055e-05	27469	0.0108622190453209	0.00324703231900974	0.505694215998632	0.0024024038846578	0.482432415560766	0.00622393223693481
2.25889374015727e-07	2.31612318867768e-05	1.06217274539306e-07	1.40357503254989e-05	1.4208379693867e-07	3.76711726577694e-05	26545	0.011237941892795	0.00599634569562939	0.614826411091292	0.00281959034045093	0.372585967870161	0.00377168500246744
4.95734168100687e-08	4.76477909058763e-06	1.84110993199487e-08	2.27622912724848e-06	5.85140881694339e-08	7.16750682213556e-06	139519	0.0021479496002651	0.00691641013259591	0.66477496413013	0.0025686894727591	0.317576136826093	0.00816379943842169
1.5604378181239e-08	4.49667333036328e-06	1.30336921486352e-08	4.8352430866131e-06	4.93681864557003e-08	9.40992267376196e-06	106271	0.00281900919458267	0.00165828973544589	0.477865067148907	0.00138510087707496	0.513845145624352	0.00524639661422037
6.08259616726174e-09	1.75207587828411e-06	9.17601573594974e-09	3.40000976724936e-06	1.15170254364096e-07	5.28251451180077e-06	189304	0.00158350347255976	0.00115145848699017	0.331674598218347	0.00173705452497123	0.643634723511686	0.0218021652580061
3.62007986757318e-09	8.02344587171643e-07	3.35031589178801e-09	9.54882037119944e-07	1.24606383075624e-08	1.77665765835851e-06	562855	0.000532855752902739	0.00203757873698518	0.451603370743323	0.00188574083252676	0.537459781645373	0.00701352804179227
2.28401041986221e-08	2.07859101526249e-06	8.57972386800026e-09	1.00408474369363e-06	3.92287366212977e-08	3.15332432364404e-06	317126	0.00094555147282005	0.00724318270320753	0.65917450979493	0.00272085043827188	0.318421018784802	0.012440438278789
6.88715405850907e-08	1.40199401188952e-05	4.46020406577532e-08	1.17070371811882e-05	6.28283978639847e-07	2.64687348599661e-05	37780	0.00790928127299573	0.00260199593782847	0.529679268505587	0.00168508396391902	0.442296817098542	0.0237368344941233
2.42307674674704e-07	1.80354868584973e-05	4.62295050612597e-08	4.43003067700909e-06	2.96464495054102e-07	2.30505192102964e-05	43383	0.00689138024234426	0.0105120267558428	0.78243299831793	0.00200557326451065	0.192187891153022	0.012861510508695
3.18494029471723e-07	2.18681344542929e-05	1.25855528987614e-07	1.11269378312546e-05	3.00982909968409e-08	3.34695201350037e-05	29878	0.00999078129693043	0.0095159425108886	0.653374603701665	0.00376030276143667	0.332449876376255	0.000899274649754031
1.36328496171288e-07	9.13001033996387e-06	2.81315794033637e-08	2.42374888237389e-06	5.87406299436303e-10	1.17188067042118e-05	85333	0.00350948990503375	0.0116333087158345	0.77909044584569	0.00240054982673731	0.20682557051673	5.01250950086227e-05
1.73016644196012e-08	2.56711360185384e-06	1.11262340149022e-08	2.12331388704047e-06	1.20175783176719e-07	4.83903117050554e-06	206653	0.0014506596382079	0.00357543975435762	0.530501563515586	0.00229926892860659	0.438789049341595	0.0248346784598547
1.38843985985408e-08	4.14810557824733e-06	1.87072420993296e-08	7.19469542164907e-06	8.79861681110836e-08	1.14633788087054e-05	87234	0.00343312665197515	0.00121119600339796	0.361857149403214	0.0016319134533985	0.627624328019709	0.00767541312028059
9.85061885383098e-08	1.52872429179433e-05	1.20871535859727e-07	2.41745407312663e-05	2.9952815313785e-07	3.99806895267455e-05	25012	0.0119227999977131	0.00246384416337825	0.382365664497025	0.00302324790518853	0.604655422840932	0.00749182059347619
1.6763367450439e-06	0.000101533340347765	4.86854660298646e-07	3.81488105638706e-05	2.99745740146152e-07	0.000142145088057125	7035	0.0417499834862892	0.0117931387426502	0.714293696219468	0.00342505440710685	0.268379379726013	0.00210873090476184
8.86902218909606e-08	1.37964332348497e-05	5.81061365087716e-08	1.16462883967566e-05	4.36661330722155e-07	2.60261793207282e-05	38423	0.00777755249811474	0.00340773114632022	0.530098293139083	0.00223260340262444	0.447483599234293	0.0167777730776788
4.86794539751476e-08	5.35317859600135e-06	2.34812440791081e-08	3.32189233627851e-06	5.14117298889242e-08	8.79864336022304e-06	113654	0.00263612392751433	0.00553260906053062	0.608409544157913	0.00266873461257246	0.377545969336153	0.00584314283283109
3.21623684135491e-08	8.19029846635642e-06	3.16775753944993e-08	1.03932743262218e-05	2.75302813020928e-07	1.89227155494072e-05	52847	0.00566078540661552	0.00169966981375232	0.432828916387372	0.00167405018121153	0.549248563140158	0.0145488004775061
2.18188826016396e-07	2.34724838548407e-05	7.39619238619186e-08	1.02559732474513e-05	2.11378106670426e-07	3.42319859588407e-05	29212	0.0102172175218618	0.0063738290345976	0.685688638779623	0.00216060861764923	0.299602052296432	0.00617487127169833
8.31317297178339e-11	2.38101503764459e-07	7.06214636628877e-10	2.60238370514138e-06	6.71828138322913e-09	2.84799283665542e-06	351124	0.000854034172712237	2.91895852573354e-05	0.083603266377621	0.00024796924610886	0.913760621742831	0.00235895304818212
1.165166275288e-08	3.48806392228036e-06	1.37379179456809e-08	5.29313894835792e-06	3.76863394828757e-08	8.84427879081971e-06	113067	0.00264977849344905	0.00131742372990032	0.394386473422902	0.00155331127281296	0.598481693482136	0.0042610980922485
9.35253404076953e-08	1.87333604541226e-05	9.87750893486419e-08	2.5533448269055e-05	1.03107599140806e-08	4.44694199128481e-05	22487	0.0132525242738434	0.00210313830472688	0.421263881805443	0.00222119131623986	0.574179926769809	0.000231861803780841
5.20029375648433e-07	2.09388742480447e-05	7.96501998530765e-08	4.12687078991549e-06	4.32353193694338e-09	2.56697481453987e-05	38956	0.00767144637873796	0.0202584525840644	0.815702364099666	0.0031028820151223	0.160767872226095	0.000168429075051848
9.2645492599241e-07	4.25158521686783e-05	1.59164393849017e-07	9.40941139346256e-06	3.45727575780121e-07	5.33566104577624e-05	18742	0.0158799724898034	0.0173634516518961	0.796824457249477	0.00298303045271238	0.176349496580393	0.00647956406552103
2.78593327977366e-08	1.8938836373831e-06	6.5242209840433e-09	5.70310439704686e-07	2.75401633582968e-08	2.52611779422786e-06	395864	0.000757549210082531	0.011028516905029	0.749721031105752	0.00258270655428303	0.22576557633529	0.0109021690996459
1.80844591254616e-07	1.48657886234588e-05	5.3491469146308e-08	5.66031159250653e-06	1.28909246537649e-07	2.08893455229039e-05	47871	0.00624727324454799	0.00865726458764976	0.711644537027709	0.00256070584344818	0.270966440107008	0.00617105243418508
2.71281274629566e-08	5.78146308265148e-06	2.24179111571616e-08	6.15022440177881e-06	2.22138987434655e-07	1.22033725104851e-05	81945	0.00365434067712966	0.00222300248883235	0.473759452781113	0.00183702588263206	0.503977437097374	0.0182030817500486
1.82333405407432e-07	1.272805229117e-05	4.66720194287952e-08	4.1925781222898e-06	4.27781308935259e-10	1.71500636196049e-05	58309	0.00513185003795213	0.0106316460073652	0.742157730343345	0.00272139045451952	0.244464289770744	2.4943424025917e-05
5.10219811416107e-09	9.59550608109947e-07	3.42538271137585e-09	8.28403682334557e-07	6.2924515032305e-10	1.79711111642036e-06	556449	0.00053898851285461	0.00283911109755086	0.53394061131916	0.00190604948134694	0.460964085506655	0.000350142595287282
5.35411962351995e-08	8.90144129043326e-06	4.45219424923735e-08	9.53082631496003e-06	1.04672393611214e-07	1.86350031377321e-05	53662	0.00557495497066429	0.00287315198390225	0.477673184417644	0.00238915669416903	0.511447529389574	0.00561697751471123
1.26960936805712e-07	1.5473112706608e-05	5.94460397530693e-08	9.33238912945977e-06	1.34483544218728e-07	2.51263923568453e-05	39799	0.00750967284615356	0.00505289159711475	0.615811155332556	0.00236588042202064	0.371417790382363	0.00535228226594537
9.27845306825205e-07	3.95755389295343e-05	1.56759616672372e-07	8.61115513134594e-06	1.86105063025217e-07	4.9457404047403e-05	20219	0.0147280535330263	0.0187604934932675	0.800194423702519	0.00316958845074286	0.174112558012395	0.00376293634107529
2.64237098829828e-08	3.65746440655707e-06	1.37535864913765e-08	2.44886818886771e-06	2.69299901589162e-08	6.17343988195805e-06	161984	0.00185032371779448	0.00428022470263401	0.59245161149881	0.00222786432756419	0.396678065339966	0.00436223413102626
1.3668630810473e-07	1.97447541461115e-05	9.90460863692594e-08	1.84477954777392e-05	8.06344620689143e-07	3.92346266390138e-05	25488	0.0117016161667883	0.00348381824459145	0.503248172278461	0.00252445594246514	0.470191691830583	0.0205518617038995
2.02992597431244e-07	2.74885360484956e-05	1.15210356572306e-07	2.01338773196441e-05	1.6305984619623e-07	4.81036761683395e-05	20788	0.0143278157120342	0.00421989780408608	0.57144356186623	0.00239504266096266	0.418551739147448	0.00338975852127392
2.68785045836212e-09	2.99240365266401e-06	1.44356774306238e-08	2.0732198091172e-05	6.98355248959623e-07	2.44400805206846e-05	40916	0.00730529938460867	0.000109977152329236	0.122438371270153	0.000590655886686066	0.848286816143077	0.0285741795477547
1.11037417405943e-07	8.45709224758247e-06	2.96877515794572e-08	2.90905554723529e-06	3.61742225453653e-08	1.15430471863485e-05	86632	0.00345694510111227	0.00961941986490905	0.732656820253175	0.0025719163319862	0.252017989727678	0.00313385382225129
6.79340964271131e-08	1.142534391357e-05	4.46289164321034e-08	9.66885341696124e-06	2.06211648275962e-07	2.14129719916664e-05	46701	0.00640337085468523	0.00317256737894917	0.533571141736726	0.00208420000967042	0.451541870074094	0.00963022080056038
3.60362127289278e-08	1.08590099084717e-05	4.93119567988117e-08	1.91677203211402e-05	2.73454333018531e-07	3.03855327321582e-05	32910	0.0090743753883249	0.00118596613219124	0.357374346673185	0.0016228761639128	0.630817319877176	0.00899949115353583
1.15404204142739e-08	3.74111025872626e-06	1.69814358350214e-08	7.08633367048292e-06	8.24126669085701e-08	1.0938378452367e-05	91421	0.00327615314329277	0.001055039415991	0.34201689720442	0.00155246373207599	0.64784133236398	0.00753426728353289
3.77955593799906e-08	4.01073388339234e-06	1.12056108271145e-08	1.52949179005172e-06	9.37054743862252e-08	5.68293231803739e-06	175965	0.00170343204971235	0.00665071432577669	0.705750774237172	0.0019718008591354	0.269137780366868	0.0164889302110476
1.999960663912e-07	1.56607988910064e-05	4.9074461294066e-08	4.9467908574133e-06	3.85618911227195e-07	2.12422791873321e-05	47076	0.00635248852820514	0.00941500036919145	0.737246636902584	0.00231022579363008	0.232874768935498	0.0181533679990968
1.52308295697812e-06	5.21603107037288e-05	2.88111075817686e-07	1.27084845555139e-05	8.49506068910644e-07	6.75294953609491e-05	14808	0.0200556872671005	0.0225543364249526	0.772407826016304	0.00426644793179211	0.188191611496374	0.0125797781305781
4.19665822030334e-08	4.56306320051718e-06	1.92511373843953e-08	2.69257504969724e-06	8.90113548122331e-09	7.32575710528308e-06	136505	0.00219532192988137	0.00572863413295106	0.622879401396815	0.00262787000820872	0.367549047968769	0.00121504649325653
1.04898165254563e-09	9.88688322397088e-07	3.75589939145368e-09	4.55567806098462e-06	2.59575006433654e-09	5.55176701449004e-06	180123	0.00166414849441399	0.000188945546491378	0.178085341084491	0.000676523236953356	0.820581636278028	0.000467553854036321
2.23291773215404e-09	1.63544547659907e-06	4.10519575438194e-09	3.870446690964e-06	9.27609691942449e-10	5.51315789074155e-06	181384	0.00165258490176434	0.000405016104455101	0.296644048476379	0.000744617846203163	0.702038063786235	0.000168253786727244
6.41801465429502e-07	4.61759476848404e-05	2.33368439262292e-07	2.16592980395776e-05	3.29537002198524e-07	6.90399526313084e-05	14484	0.0204996661883193	0.00929608785882128	0.668829365098673	0.00338019408136823	0.313721218136461	0.00477313482467665
2.34476860513078e-07	1.87786140257229e-05	8.74748280046332e-08	9.02073144029593e-06	8.80961374647611e-08	2.82093932920013e-05	35449	0.0084272275087085	0.00831201359369762	0.665686561612353	0.00310091135598568	0.319777577168018	0.00312293626994596
2.23229404558919e-07	2.00776364942954e-05	7.2133966138646e-08	8.35658013971486e-06	4.24805178161512e-07	2.91543851828694e-05	34300	0.0087083041951479	0.00765680370752887	0.688666091511088	0.00247420639077756	0.286632013925132	0.0145708844654739
1.74237948153533e-07	1.38852850742744e-05	6.70426268705073e-08	6.87679005174324e-06	3.62262791913375e-08	2.10395819802331e-05	47529	0.00629206254089376	0.00828143583447769	0.659960121228636	0.00318649994726581	0.326850127450444	0.00172181553917623
5.68103066834514e-10	3.93677251151093e-07	1.67151567740018e-09	1.48965530634447e-06	1.48434586468921e-08	1.90041563488669e-06	526201	0.000569962741685415	0.000298936220269723	0.207153237388812	0.00087955268664154	0.783857635665732	0.00781063803854525
3.23612530300629e-07	3.38577153835301e-05	1.30406130756665e-07	1.76042213168107e-05	1.64576991814552e-07	5.20805323532126e-05	19201	0.015503136291443	0.00621369474693295	0.650103097140126	0.00250393236905191	0.338019227557392	0.00316004818649669
6.36829375658471e-07	2.49000697792156e-05	1.56501220905562e-07	7.87515835303308e-06	1.27443127924438e-07	3.36960018567372e-05	29677	0.0100580469684221	0.0188992563083903	0.738962144087047	0.00464450416316294	0.233711951539988	0.00378214390141236
3.94993325484323e-08	7.26111764442145e-06	4.29254225142938e-08	1.01589492158791e-05	2.2737312492655e-07	1.77298647402898e-05	56402	0.00530488570679855	0.00222784173071964	0.409541626559683	0.00242108008961563	0.572985150461617	0.0128243011583648
2.36159884045637e-08	6.50496611040381e-06	3.29914589032964e-08	1.17046857816537e-05	8.40851966341368e-07	1.91071113057068e-05	52337	0.0057157905105617	0.00123597900418941	0.340447386647136	0.00172665864428407	0.612582697320544	0.044007278383846
7.56647401012982e-08	1.28150707124085e-05	4.66464744073826e-08	1.01796371020447e-05	5.23200007661233e-07	2.36402190366231e-05	42301	0.00706705959767095	0.00320067847019858	0.542087647011882	0.00197318283452106	0.430606716726039	0.0221317749573597
2.30036173016847e-08	5.86400419109751e-06	2.28178570725938e-08	7.48969832602035e-06	1.84561159931985e-07	1.35840851514241e-05	73616	0.00406696064895284	0.00169342410955611	0.431681937041063	0.00167974926675144	0.551358316922443	0.0135865726601865
2.80621110869852e-08	5.56897037410081e-06	2.38050134145431e-08	6.08058197160857e-06	7.38609433278776e-08	1.17752804135388e-05	84924	0.00352637261495992	0.00238313739473418	0.472937389049166	0.00202160904696358	0.516385322307683	0.00627254220145407
3.18248567466325e-07	1.35825916445601e-05	7.0200442470214e-08	3.85434495676026e-06	1.51721098808491e-07	1.79771067100654e-05	55626	0.00537866340163229	0.0177029915102043	0.755549369741194	0.00390499114247949	0.214402963665016	0.0084396839411062
4.50186636877103e-08	6.28524880458474e-06	2.030051672284e-08	3.64721300403819e-06	4.80349692929105e-08	1.00458159583264e-05	99544	0.0030092231096831	0.00448133470436485	0.625658366692977	0.00202079321451376	0.363057915769921	0.00478158961822282
1.31549787612915e-07	1.685215282832e-05	6.31250045262774e-08	1.04195254266117e-05	1.07406069401453e-07	2.75737591164723e-05	36266	0.00823812094190701	0.00477083255341591	0.611166317843572	0.00228931442606848	0.377878307509662	0.00389522766728203
8.2952569176998e-08	9.71419902323302e-06	4.33400744213817e-08	6.53285654171684e-06	1.70647097368969e-08	1.63904129182851e-05	61011	0.0049050947116146	0.00506104206102435	0.592675673984751	0.00264423322569448	0.398577911019483	0.00104113970904659
1.28618777108905e-07	1.74916285367659e-05	7.03775470651973e-08	1.23349178438621e-05	6.44466427403282e-07	3.06700091322054e-05	32605	0.00915894284762087	0.00419363347935386	0.570317030600379	0.00229466990902512	0.402181746692397	0.0210129193188454
9.71833133879723e-07	1.97918963341045e-05	8.9137650069123e-08	2.33493779266012e-06	1.20522605956376e-08	2.31998571713091e-05	43104	0.00693587291950293	0.0418896171085731	0.853104231976947	0.00384216374311813	0.100644489981934	0.000519497189428496
1.69102547765893e-07	1.44193614392583e-05	6.98563270186738e-08	7.66792199529246e-06	1.41221657648106e-07	2.24674639669835e-05	44509	0.00671764993832114	0.0075265525301117	0.641788564140927	0.00310922172263543	0.341290054211756	0.00628560739456997
4.60376448686149e-08	6.68501751800511e-06	3.87480618975694e-08	7.24107148371324e-06	2.82694747961633e-08	1.40391441832807e-05	71229	0.0042029157437834	0.00327923442252565	0.476169874084372	0.00276000170606658	0.515777271689871	0.00201361809716504
1.57945303662627e-06	7.39115435012697e-05	2.28234398850071e-07	1.37796073336541e-05	5.35623726529221e-09	8.95041945076654e-05	11173	0.0264951382356542	0.0176466929322625	0.825788600275484	0.00254998550744484	0.153954877863003	5.98434218055946e-05
1.94206316745208e-08	5.08305445274658e-06	1.67943625764945e-08	5.65907961368509e-06	6.87454733505356e-08	1.08470945340332e-05	92191	0.00324885701474231	0.00179039941189668	0.468609767970426	0.00154828212511668	0.52171386502897	0.00633768546359062
4.9428842794725e-08	6.2928248328747e-06	2.41964931206206e-08	3.96376896579755e-06	1.5848877101774e-07	1.04887079056053e-05	95341	0.0031416834256518	0.00471257691982341	0.59996187228283	0.00230690885268047	0.377908222964169	0.0151104189804963
6.27989654727004e-08	1.04771454036434e-05	2.55202936882249e-08	5.48377288249252e-06	1.09916312631359e-07	1.61591538579282e-05	61884	0.00483605377923946	0.00388627808267877	0.648372154616435	0.00157930878761352	0.339360150333739	0.00680210817953381
7.97451384419262e-08	1.23536201607333e-05	5.86035752886436e-08	1.16946423398215e-05	1.81147948668523e-07	2.43677591629539e-05	41038	0.00728376071673342	0.00327256757212054	0.506965785328115	0.00240496366107139	0.479922764404237	0.00743391903445601
2.84260749767743e-07	1.72959445170479e-05	8.43886271926223e-08	6.60861075052114e-06	5.81144309603451e-08	2.43313190754898e-05	41099	0.00727290799320401	0.0116829157057126	0.710851083058257	0.00346831287406984	0.271609226364482	0.00238846199747908
1.72770298476133e-07	9.18569674588013e-06	4.1439529384774e-08	2.83408459800466e-06	9.29518379905667e-08	1.23269430097363e-05	81123	0.00369127612469655	0.0140156645763409	0.745172322012435	0.00336170365613304	0.229909767228274	0.00754054252681707
5.81414756645588e-08	4.72032672563297e-06	1.5998545152399e-08	1.67061579706819e-06	5.95997171830681e-08	6.52468226070119e-06	153264	0.00195549658426286	0.00891100491049974	0.723456949630172	0.00245200371652728	0.256045540658811	0.00913450108399043
8.59759213860787e-08	9.43949407968346e-06	3.34073653942018e-08	4.72070772357124e-06	8.0267744348652e-08	1.43598528343836e-05	69639	0.00429872071716075	0.00598724251408869	0.657353121132361	0.00232644204501945	0.328743461232962	0.00558973307556862
6.73665917691816e-09	2.44773382008392e-06	8.15378956890674e-09	3.81248623356955e-06	6.76141754057207e-08	6.34272467780501e-06	157661	0.00190101421709843	0.00106210808747408	0.385912040081013	0.00128553421173067	0.601080202473634	0.0106601151461488
5.84310073654658e-08	4.89766637044199e-06	1.55286092959766e-08	1.67417286865779e-06	1.10135628609159e-08	6.65681241862214e-06	150222	0.00199505759427943	0.00877762563986446	0.735737476504668	0.00233273950345003	0.251497678374467	0.00165447997754991
1.35079885021562e-07	1.32473028420919e-05	7.13841250434285e-08	9.012447926394e-06	5.80984634631303e-08	2.2524313242014e-05	44396	0.00673459038941493	0.00599707008023674	0.588133484903862	0.00316920317509515	0.40012087514319	0.00257936669761637
4.94318176340958e-07	2.07789895632227e-05	9.3578735132032e-08	5.06193543631217e-06	2.3896795166231e-08	2.64527187061741e-05	37803	0.00790451429212358	0.0186868571745552	0.785514328187857	0.00353758478179374	0.191357852194252	0.000903377661542725
1.07997924616173e-07	1.37263846155041e-05	4.65914836974706e-08	7.6269055793461e-06	5.50964777981873e-07	2.20588443811457e-05	45333	0.00659587737688017	0.00489590128794244	0.622262181025059	0.00211214526438627	0.345752726097702	0.0249770463249107
3.26953813087837e-07	2.0373310690133e-05	7.68612526116568e-08	6.16561638231377e-06	5.14241685221142e-07	2.74569838233674e-05	36421	0.00820337539202276	0.0119078561283771	0.742008329144812	0.00279933342664695	0.224555487302524	0.0187289939976398
3.76359704101805e-11	3.16184247269241e-07	9.57053600966381e-10	1.03650785285432e-05	8.23828175841182e-07	1.1506085641225e-05	86911	0.00344589478119683	3.27096213114694e-06	0.0274797404719802	8.31780355899115e-05	0.900834467232392	0.0715993432979067
6.91297543201024e-08	9.07390517808484e-06	3.38603198911105e-08	5.72110449704819e-06	4.47029343962008e-09	1.49024700427839e-05	67103	0.00446079529104915	0.00463881182928978	0.608885986821939	0.00227212802937366	0.383903103352889	0.000299969966507982
2.72037580275403e-08	5.12155917586355e-06	3.38651885903306e-08	8.20515577816126e-06	1.19588325886253e-07	1.35073722265289e-05	74034	0.00404403979380008	0.00201399336386919	0.379167693757979	0.00250716334919817	0.607457589866818	0.008853559662136
4.92618008806871e-09	2.21170420161186e-06	6.94431979646509e-09	4.01255310054419e-06	1.19813620146312e-07	6.3559414221869e-06	157333	0.00190497172012027	0.000775051209703212	0.347974289676647	0.00109257139661865	0.631307438822113	0.0188506488949182
1.22195078369211e-06	4.73593614248744e-05	2.21712696823407e-07	1.10683339634445e-05	1.27040237920952e-07	5.99983991067554e-05	16667	0.0178390263010798	0.0203663898017994	0.78934375133256	0.00369531021034266	0.184477154861258	0.00211739379403954
1.42330569630376e-09	1.38522506396087e-06	5.05340326062398e-09	6.33190672766481e-06	5.37354495927746e-08	7.77734395017538e-06	128579	0.00233049243416639	0.000183006654382524	0.178110299973248	0.000649759518544891	0.814147704952926	0.00690922890089783
1.25921224908687e-09	9.49117083871505e-07	4.83099399437469e-09	4.68500935928203e-06	1.22301310743977e-07	5.76251796014098e-06	173535	0.00172726692356817	0.000218517713575345	0.164705271278371	0.000838347754886044	0.813014274608425	0.0212235886447431
2.78098643087585e-07	2.84441870842591e-05	9.36700209910864e-08	1.23539452046829e-05	8.05103692970807e-09	4.11779519899504e-05	24285	0.0122776469893237	0.006753581216362	0.690762549123399	0.00227476152806111	0.300013589983736	0.000195518148441985
5.49413325731329e-08	1.24511465236892e-05	5.0942005787152e-08	1.48852457222123e-05	2.49465665514354e-07	2.76917412497762e-05	36112	0.00827322434532973	0.00198403314827943	0.449633932780947	0.00183961006018586	0.537533757373694	0.00900866663689378
4.76253054157624e-07	2.46076421699173e-05	8.37469230826432e-08	5.57053166215528e-06	1.85879033762655e-07	3.09240528430755e-05	32337	0.0092344573773433	0.0154007321283008	0.795744409530959	0.00270814836294641	0.180135886147363	0.00601082383043064
2.68482488036367e-09	1.80589121220808e-06	6.29737342867675e-09	5.45262808983771e-06	4.56836182754253e-08	7.31318511863026e-06	136739	0.00219155857910991	0.000367121143087724	0.246936346190334	0.000861098594733267	0.745588686924826	0.00624674714701899
1.0198127924172e-07	1.09199229232803e-05	5.11087930026523e-08	7.044410809314e-06	2.01952802310324e-08	1.81376190850697e-05	55134	0.00542655782322898	0.00562263871368143	0.602059337119348	0.00281783362871058	0.388386743390853	0.00111344714740737
4.88267341275965e-07	2.96188609954571e-05	1.39663210540495e-07	1.09122634037319e-05	1.17608266691521e-07	4.1276663217697e-05	24227	0.0123068975479923	0.0118291379005322	0.717569170725948	0.0033835877140528	0.264368835876573	0.00284926778289331
1.17901350685868e-07	1.48469950212341e-05	5.81424477744971e-08	9.43120532491653e-06	9.63123950540213e-08	2.4550556539665e-05	40732	0.00733820033288679	0.00480239014115142	0.6047518718057	0.00236827412366638	0.384154441048171	0.00392302288131084
9.11448909225611e-08	1.44009178243185e-05	7.3299261367876e-08	1.49240664878112e-05	2.09751997944399e-07	2.96991804623645e-05	33671	0.00887031103396718	0.00306893623001018	0.484892768087244	0.00246805670145553	0.502507687265084	0.00706255171620648
1.24575847769036e-08	3.94845063212919e-06	1.44401801942626e-08	5.89185367934981e-06	4.97920589760217e-07	1.03651226662104e-05	96477	0.00310472326298827	0.00120187528677441	0.380936218439641	0.0013931509215358	0.568430675553591	0.0480380797984577
7.69070488493354e-07	3.99971688235151e-05	2.03979010384225e-07	1.36676620626125e-05	9.08341158017771e-07	5.55462215430229e-05	18003	0.0165262474299682	0.0138455950221146	0.720070019389807	0.00367223916799154	0.246059258090604	0.0163528883294829
1.78652749790713e-08	5.85592345167554e-06	2.61723338669888e-08	1.10510616404792e-05	2.79442342894687e-07	1.72304650438955e-05	58037	0.00515584680592762	0.00103684229842657	0.339858700084836	0.0015189569057082	0.641367578433088	0.0162179222779416
8.48155373248955e-09	1.9564941417029e-06	6.90558262664343e-09	2.04900506216276e-06	2.34030413653659e-08	4.04428938159016e-06	247262	0.00121255353009286	0.00209716786615173	0.483767099013482	0.00170748974049138	0.506641555248235	0.00578668813164012
6.0722949926787e-08	5.29555394448579e-06	2.53519907510613e-08	2.84390011693071e-06	4.32815769736603e-10	8.22596181786409e-06	121566	0.00246475618345376	0.0073818662511801	0.643761065482408	0.00308194850795504	0.34572250393318	5.26158252760995e-05
1.26353274509407e-07	1.34673705438705e-05	6.29509807534618e-08	8.63901209458287e-06	3.45552451037285e-07	2.26412393447535e-05	44167	0.00676943216113435	0.00558066952897107	0.594815961211557	0.00278036815012289	0.381560919128075	0.0152620819812745
2.68981823058492e-11	1.00185291546576e-07	4.93611983309354e-10	2.36467856968909e-06	2.11318020184259e-08	2.48651617341971e-06	402169	0.000745677623601115	1.08176180768035e-05	0.0402914296788147	0.000198515492714648	0.951000679169903	0.00849855804049055
2.92690415425468e-08	3.43663121844176e-06	1.15509171951403e-08	1.74445548519387e-06	2.37103183976042e-08	5.24561698077092e-06	190635	0.00157245162212005	0.00557971381628502	0.655143376087039	0.00220201307824857	0.3325548723036	0.00452002471482766
1.35802020059163e-07	1.06747744478805e-05	4.10577127662962e-08	4.1529282150191e-06	2.16662656494271e-08	1.50262286613745e-05	66550	0.00449775712502221	0.0090376649470434	0.71040942397745	0.0027324030328273	0.276378611600286	0.0014418964423935
4.78370340255401e-08	7.08206194497313e-06	2.67613896999071e-08	5.09920026071789e-06	3.66509647788239e-08	1.22925115941953e-05	81350	0.00368098464894406	0.0038915589917466	0.576128148483292	0.00217704815609401	0.414821675915751	0.00298156845311669
2.6990503824812e-07	1.7535083391247e-05	6.58090964342736e-08	5.50325971348155e-06	7.62359677759744e-09	2.33816808361886e-05	42769	0.00699004147142579	0.0115434403599582	0.749949651357289	0.00281455798217974	0.235366300311651	0.000326049988921162
1.60216879747092e-08	5.18307950164704e-06	1.70642286977517e-08	7.10948323771885e-06	1.44228886738353e-08	1.23400715447122e-05	81037	0.00369520018752301	0.00129834644123879	0.420020214863992	0.00138283061292816	0.57612982323148	0.00116878485036139
5.20527646593177e-09	2.21608670406976e-06	6.87039366712865e-09	3.76424379257915e-06	2.5657506898916e-08	6.01806367368088e-06	166166	0.00180379573619416	0.00086494207243042	0.368239158678478	0.00114162861007525	0.625490854980733	0.00426341565828314
3.38291343169266e-09	2.12843098434909e-06	1.09216623946844e-08	8.84667220331911e-06	2.89274775241765e-08	1.10183352410188e-05	90758	0.00330006157041252	0.000307025821750172	0.193171739449842	0.000991226183972469	0.802904613973349	0.00262539457108603
9.51013384884905e-08	8.33411733604656e-06	3.3632210918257e-08	3.79217446199031e-06	2.35146350256928e-08	1.22785399824693e-05	81443	0.00367680853415153	0.00774532954441419	0.678754749990275	0.00273910505371774	0.308845715158691	0.00191510025290188
1.80405680798174e-08	2.68685847937261e-06	9.03441882079904e-09	1.73066247864266e-06	3.00980376699201e-08	4.47469398258581e-06	223479	0.00134151056735643	0.0040316875634459	0.600456364128826	0.00201900260799025	0.38676666725767	0.00672627844206839
6.43209909284606e-08	8.50821364261187e-06	3.74794173850094e-08	6.38130131246348e-06	3.45643708226247e-08	1.50258797342115e-05	66552	0.00449765291612103	0.00428068053692805	0.566237304777575	0.00249432432895593	0.424687367750875	0.00230032260566597
4.81421001925461e-09	3.11339904023244e-06	1.31823894532978e-08	1.09830113869754e-05	1.8371026982418e-07	1.42981172965045e-05	69939	0.00428027923592045	0.000336702372726481	0.217748880895919	0.00092196680023883	0.768143886304554	0.0128485636265616
9.31584063944796e-08	5.16541322363746e-06	2.74507031130319e-08	1.95751185443705e-06	1.16113189917972e-07	7.3596473775e-06	135876	0.00220546671445465	0.0126579986263044	0.701856075255619	0.00372989379857444	0.265979027802552	0.0157770045169493
1.08389478427393e-07	2.16391128666796e-05	9.25734679649034e-08	2.38652529627118e-05	2.30437292680849e-09	4.57076331487104e-05	21878	0.0136190138607384	0.00237136493317749	0.473424488996759	0.0020253393489817	0.522128391226599	5.0415494482315e-05
3.33026802980621e-07	2.86269647591903e-05	1.21822594361714e-07	1.34969523561058e-05	9.68447040228461e-08	4.26756112166613e-05	23433	0.0127213473566099	0.00780367974789782	0.670803860637241	0.00285461861912718	0.316268518981078	0.00226932201465544
4.40991984567379e-07	1.92299711242407e-05	6.41443200485248e-08	3.5992611612859e-06	2.31654583092037e-08	2.33575340484517e-05	42813	0.00698284787708026	0.018880074568343	0.823287727392412	0.0027461940081289	0.154094227319535	0.00099177671158053
1.04170484345194e-09	1.08433370127846e-06	4.21954201305384e-09	5.65348678977485e-06	5.06435692047811e-09	6.74814609483029e-06	148189	0.00202240284099753	0.000154369041335661	0.160686162694249	0.000625289072547851	0.837783697970906	0.000750481220961988
1.44478721083759e-07	1.58692660037716e-05	8.77931551446061e-08	1.24197174747057e-05	3.01422568573444e-07	2.88226779232791e-05	34695	0.00860965083121934	0.00501267513963608	0.550582636561834	0.00304597495688277	0.430900886717217	0.0104578266244301
1.63721535327556e-08	2.06652118179185e-06	9.00922963232289e-09	1.46244195798362e-06	1.62963523036439e-09	3.55597415817091e-06	281217	0.00106622532159739	0.00460412612817665	0.581140663534746	0.00253354755450669	0.411263381828358	0.000458280954213298
7.85547494539443e-07	4.53993079071941e-05	1.59420398138898e-07	1.18769546662018e-05	3.50563596798263e-08	5.82562868257541e-05	17166	0.0173255513644632	0.0134843385554083	0.779303151314544	0.00273653551960372	0.203874213640255	0.000601760970188173
3.56156100282312e-08	3.44089455410641e-06	1.24957017773176e-08	1.55267183326848e-06	3.73125140644508e-08	5.0789902132449e-06	196890	0.00152254069051883	0.00701234074744886	0.677476114274312	0.00246027285989479	0.305704828731399	0.00734644338694489
6.73240189280716e-08	6.45143806904709e-06	2.33121443472113e-08	2.87395753543016e-06	4.40881205481722e-08	9.46011988830071e-06	105707	0.00283402593564963	0.00711661371346159	0.681961554950858	0.00246425464185093	0.30379715789695	0.00466041879687971
2.9892057371982e-07	2.14317213190081e-05	7.19771703947335e-08	6.64517918153275e-06	1.58569443995925e-07	2.86063676886513e-05	34957	0.00854531253253654	0.0104494417806986	0.749194079873008	0.00251612407342748	0.23229720228231	0.00554315199055604
1.06177775475379e-07	1.25975571239629e-05	4.96044248344752e-08	7.57818243709515e-06	5.27535470320582e-08	2.03842753084e-05	49057	0.00609668425757537	0.00520880795951697	0.618003678490924	0.00243346521198299	0.371766095308394	0.00258795302918223
2.00645611667778e-08	8.11565990000348e-06	5.88887867857516e-08	3.07250711004319e-05	6.72001370376117e-09	3.89264043620917e-05	25690	0.0116102236963781	0.000515448613751689	0.208487273176119	0.00151282369257563	0.789311820702181	0.000172633815372514
6.18521072528663e-09	2.79376234346584e-06	1.81716257231679e-08	1.05661687675466e-05	1.46899355050168e-07	1.3531187302511e-05	73903	0.00405115549465795	0.000457107760539152	0.206468381599255	0.00134294392036061	0.780875213041044	0.0108563536788015
1.24909984465049e-07	1.20026681382973e-05	6.68037543953981e-08	8.26271896078254e-06	4.7526846864323e-07	2.09323693065835e-05	47773	0.00626009993068477	0.00596731228250226	0.573402272934402	0.00319140912416386	0.39473405230739	0.0227049533515421
6.78247960576842e-07	5.07500401095141e-05	2.36999585963462e-07	2.28871953967516e-05	3.50750995445115e-08	7.45875581523505e-05	13407	0.0221285917340449	0.0090933123080859	0.680408922971489	0.00317746809031303	0.306850042603659	0.000470254026453957
4.18938065389109e-08	3.8555772653775e-06	1.87636827308399e-08	2.22103380620949e-06	9.24788192892055e-08	6.22974738014595e-06	160520	0.00186718467329738	0.00672480021781066	0.618897850924924	0.00301194921492954	0.356520685459553	0.0148447141827826
9.27538941713814e-08	5.60025820254824e-06	2.7733893169291e-08	2.15365924372085e-06	3.23606909041316e-09	7.87764130270018e-06	126942	0.00236051130060533	0.0117743231263384	0.710905458544891	0.00352058339591888	0.273388843305503	0.000410791627349668
4.77340088258781e-08	7.13939401288701e-06	3.91335559243122e-08	7.53335518945844e-06	7.81617975483676e-08	1.4837778564644e-05	67396	0.00444147394542849	0.00321705898345325	0.481163267249386	0.00263742687315479	0.507714490861131	0.00526775603287505
2.49629715421891e-07	1.44017316587856e-05	6.86624440645106e-08	5.09730789985023e-06	2.50600822702837e-07	2.00679325408251e-05	49831	0.00600235363591195	0.012439234331392	0.717648996950111	0.00342150064162452	0.254002642747605	0.0124876253292674
2.95640039394382e-08	5.87220352917569e-06	3.21623323502102e-08	8.22306215445013e-06	3.33903942126084e-08	1.41903824141281e-05	70470	0.00424809613332899	0.00208338317295832	0.413815735038209	0.00226648806294248	0.579481363818862	0.00235302990702806
4.32738151990208e-08	8.04867351990377e-06	3.71184115534659e-08	8.88956840760211e-06	1.62393991075903e-07	1.71810281453343e-05	58204	0.00514109183979705	0.00251869764911434	0.468462856344805	0.00216043016980598	0.517406079101045	0.00945193673522984
4.05921724329571e-08	8.34099160264223e-06	2.70293895537736e-08	7.1531845327979e-06	6.20154077972727e-07	1.61819517753996e-05	61797	0.00484286016571234	0.00250848432848915	0.5154502817962	0.00167034174424279	0.442047080110104	0.0383238120209645
4.97349738716213e-07	2.15815932940211e-05	1.10628510180774e-07	6.17784719020661e-06	4.73765608611315e-08	2.84147952939858e-05	35193	0.00848832866584737	0.0175031962599245	0.759519576711115	0.00389334179733434	0.217416565077778	0.00166732015384813
4.90622997432931e-08	8.33715349878152e-06	4.92293848423386e-08	1.07708429241979e-05	1.43382681592257e-07	1.93496707891573e-05	51680	0.00578814118861659	0.00253556250532105	0.430867976495667	0.00254419754107262	0.556642179681599	0.00741008377634015
5.56525366689172e-09	7.72623275309516e-07	3.67391082821417e-09	6.5584637569608e-07	1.85260986476016e-09	1.43956142536546e-06	694656	0.00043177549658624	0.00386593692275331	0.536707403863207	0.00255210424750127	0.455587628384513	0.00128692658202469
7.99777493885792e-08	1.17972505121736e-05	5.24162449244812e-08	9.95806250399175e-06	4.00649210180107e-08	2.19277719314965e-05	45604	0.00655681337619385	0.00364732676162603	0.538004980580284	0.00239040451023626	0.454130156730071	0.00182713141778269
9.47472680654914e-08	7.78942788135334e-06	3.99404876452566e-08	4.22447870162191e-06	1.57929163226861e-08	1.21643872550087e-05	82207	0.00364268762999276	0.00778890593329961	0.640346917445105	0.00328339494690216	0.347282490524336	0.00129829115035641
1.0411012410778e-07	7.6650185684792e-06	3.55442154765456e-08	3.36648751982233e-06	1.54644091826502e-08	1.11866248370685e-05	89392	0.0033503811278609	0.00930666091194868	0.68519492520032	0.00317738513575289	0.300938627052816	0.0013824016991619
1.5132482350468e-07	1.26050631356757e-05	5.96008263584342e-08	6.3897734094557e-06	1.38788593705087e-09	1.92071500809316e-05	52064	0.00574563072682333	0.00787856724537767	0.656269310260127	0.00310305412866038	0.332676809549134	7.22588167012206e-05
1.08405650355253e-07	1.69573815351733e-05	6.99193426606302e-08	1.4099399177278e-05	1.39812569634884e-07	3.13749182751021e-05	31873	0.00936846306887862	0.00345516917063271	0.540475719697094	0.00222851075013367	0.449384411256515	0.00445618912562503
1.08987784240405e-07	8.37515156434988e-06	5.04004417793952e-08	4.9827706656545e-06	2.5532057397404e-07	1.37726310299982e-05	72608	0.00412329354725804	0.00791335976423226	0.608101062615264	0.00365946358902796	0.361787857004338	0.0185382570271378
1.32425737681985e-10	4.74833059169411e-07	1.42245628536511e-09	6.56887040426217e-06	1.63545111967094e-08	7.06161285665134e-06	141611	0.00211624891802376	1.87529025408485e-05	0.067241445942787	0.000201435042424522	0.930222392194008	0.00231597391823952
1.3282049610856e-07	1.58832426424579e-05	8.44097924761582e-08	1.30026810933402e-05	4.00392094498392e-09	2.91071579453278e-05	34356	0.00869425889597941	0.00456315578312514	0.545681672951083	0.00289996682722187	0.44671764648968	0.000137557948890253
5.68272145417941e-08	1.03537722249123e-05	4.45354126838657e-08	1.04522569451661e-05	3.6629248531333e-08	2.09440210458354e-05	47746	0.00626357363679353	0.00271329055759776	0.494354555997311	0.00212640221218271	0.499056839290395	0.00174891194251433
2.30341207072992e-08	3.26457621646021e-06	1.10150187005374e-08	2.00809833499578e-06	8.17824718427946e-08	5.38850616270661e-06	185580	0.0016152502810487	0.00427467650806755	0.60584067604006	0.00204416926842757	0.372663271482113	0.0151772067013311
9.80449911988959e-08	1.11040001689684e-05	6.480921876381e-08	9.44883675858264e-06	1.01783441120474e-07	2.08174745786342e-05	48037	0.00622584598265008	0.00470974473049307	0.533398041487936	0.0031132123408632	0.453889674412301	0.00488932702840613
3.04865985580155e-08	6.37200360775225e-06	2.80710696388118e-08	7.55346071282443e-06	1.79389922119362e-07	1.41634119108929e-05	70604	0.00424003920751459	0.00215248972139042	0.449891851472006	0.00198194261491631	0.533307988240826	0.0126657279508616
1.13870560596561e-08	3.40245572957199e-06	1.03191518954688e-08	3.96834745728459e-06	8.81183780866864e-09	7.40132123262038e-06	135111	0.00221794131200725	0.00153851666503395	0.459709236045059	0.00139423105296233	0.536167439915269	0.00119057632167505
2.70818667806634e-08	3.35115800475853e-06	9.64553888477688e-09	1.53520615770673e-06	4.68916436184901e-08	4.96998321174919e-06	201208	0.00148988768236991	0.00544908616927339	0.674279542199718	0.00194075884642317	0.308895642560212	0.00943497022437357
3.50661116719563e-08	4.60733691348228e-06	2.27909291330341e-08	3.85238521249297e-06	1.39776343510946e-07	8.65735551029119e-06	115509	0.00259384804325447	0.00405044145758741	0.532187560971181	0.00263255091071887	0.444984061000331	0.0161453856601812
6.52064419974777e-08	8.81980649438625e-06	4.71561085347116e-08	8.21043674909622e-06	3.2592540056076e-08	1.71751983340707e-05	58223	0.0051393518565046	0.00379654666741906	0.513519921158072	0.0027455932454164	0.478040287477149	0.00189765145194403
6.06732315574129e-08	7.5169226652625e-06	3.33400173053298e-08	5.31564095966902e-06	8.80384365501533e-09	1.29353807174493e-05	77307	0.0038731193638738	0.00469048672649946	0.581113368787243	0.00257742837521245	0.410938114291329	0.000680601819716007
3.11305393203023e-07	2.3048485916734e-05	1.06602668214556e-07	1.01649897248899e-05	5.66718228363492e-07	3.4198101931405e-05	29241	0.0102071557783637	0.00910300208553807	0.673969741448369	0.0031172100845942	0.297238418239673	0.0165716281418256
7.06404746049412e-08	1.47964630825862e-05	4.89859429597983e-08	1.32333039091837e-05	1.63286542489121e-07	2.83126799518238e-05	35320	0.00845795277290773	0.00249501194253393	0.522609060949496	0.00173017683395396	0.467398491831264	0.00576725844275306
3.80405480452072e-07	2.65537518058039e-05	1.18735510419316e-07	1.06759404230169e-05	9.83419381579971e-08	3.78271751578502e-05	26436	0.0112842173627129	0.010056407301488	0.70197554258273	0.00313889445679835	0.282229386108452	0.00259976955053141
8.58932993141172e-06	0.000276254585094201	1.40531893372985e-06	5.86386133750778e-05	5.10359973339027e-07	0.000345398207307759	2895	0.0984478241447364	0.0248679053616465	0.799814762350664	0.0040686920313911	0.169771041465856	0.00147759879044272
6.59564807376943e-09	4.48445339165447e-06	1.80993796696162e-08	1.58702993339321e-05	1.68735428319015e-07	2.0548183181649e-05	48666	0.00614555662984151	0.000320984488772702	0.218240870835696	0.000880826275959049	0.772345622658525	0.00821169574104771
2.61205120157941e-08	2.80213914375012e-06	1.04872193443067e-08	1.44691388387045e-06	4.46694897400516e-08	4.33033024872073e-06	230929	0.00129825841982167	0.00603199075255535	0.647095944836525	0.00242180589977053	0.334134765887175	0.0103154926239743
3.25536595472126e-07	4.36023848076319e-05	1.67331457217809e-07	2.89861953309622e-05	1.60772322029118e-08	7.3097525423487e-05	13680	0.0216913436058302	0.00445345575771745	0.596496044907452	0.00228915351440945	0.396541403597894	0.000219942222527632
3.84322821638763e-08	7.92089221808738e-06	3.30828130609602e-08	8.78075430720051e-06	2.15300121148662e-07	1.69884617416614e-05	58863	0.00508361627707932	0.00226225792236548	0.466251290937231	0.00194736954787555	0.51686576693799	0.0126733146545384
6.81693054802907e-09	1.88084675912745e-06	8.5955707280231e-09	3.05075704696406e-06	1.39720592576931e-08	4.96098836662526e-06	201573	0.00148719323220647	0.00137410734399007	0.379127427869157	0.00173263271203159	0.614949445857976	0.00281638621684526
7.55859872614419e-09	1.3328380999786e-06	6.28383939735585e-09	1.42497432612625e-06	1.67955272567782e-10	2.77182281950092e-06	360773	0.00083120235807721	0.00272694151767794	0.480852560488907	0.00226704223413793	0.514092861961078	6.05937981988413e-05
2.50942830167112e-07	1.27852593676388e-05	7.29786133001667e-08	4.78361006028682e-06	5.84490416282302e-08	1.79512399130211e-05	55706	0.00537094493255541	0.0139791363372671	0.712221519493195	0.00406538008815932	0.266477974973583	0.00325598910779604
4.8517393985785e-08	3.08704446681355e-06	9.07036238371815e-09	7.42163326249357e-07	1.09682352091024e-08	3.89776378464151e-06	256557	0.00116864801270478	0.0124474946832232	0.792003989307288	0.00232706825884586	0.190407466243524	0.00281398150711979
5.68559370494226e-07	1.31329287168756e-05	5.16364738804878e-08	1.53397357727033e-06	3.50918029052825e-08	1.53221899414259e-05	65265	0.00458614357772347	0.0371069261422637	0.857118255750679	0.00337004527929005	0.10011451255561	0.00229026027215643
8.58974801372494e-08	9.91882253609872e-06	4.12152626958338e-08	6.12601086496676e-06	1.08924303622942e-07	1.62808704475215e-05	61422	0.00487239209368207	0.00527597590154192	0.609231709574146	0.00253151468950533	0.376270475507613	0.00669032432719367
2.46393761194854e-08	4.74951151734343e-06	1.84916313437491e-08	4.58706195530421e-06	9.28238060845606e-09	9.38898686071933e-06	106508	0.00281274607762982	0.0026242848653425	0.505859853443181	0.00196950231351505	0.488557713771555	0.000988645606406237
8.036730696081e-09	1.65634175023154e-06	7.4448012261441e-09	1.97340055654412e-06	2.28745452297972e-08	3.66809838392768e-06	272621	0.00109982628068006	0.00219098013600048	0.45155325099486	0.00202960783679211	0.537990083687741	0.00623607734460597
7.74409959089881e-08	1.58579126165413e-05	6.22390472162318e-08	1.64397359157425e-05	1.46055241877414e-08	3.24519340995967e-05	30815	0.00968849932939519	0.00238632913746581	0.488658474649692	0.00191788406278704	0.506587245779807	0.000450066370248266
2.17734163819696e-08	7.61977512311692e-06	2.92175959683689e-08	1.31814731463902e-05	3.93061076581178e-07	2.12453003584387e-05	47069	0.00635338914065553	0.00102485801634342	0.358656973286345	0.00137524984233812	0.620441835323572	0.018501083531401
3.47946180721783e-09	9.65483483388262e-07	2.91479792079171e-09	1.04016344364365e-06	4.92357651411947e-09	2.01696476327404e-06	495794	0.000604907009154387	0.00172509796431435	0.478681383516605	0.00144514072524512	0.515707295726478	0.00244108206735712
5.26650490962449e-07	3.14110491747523e-05	1.15728486312844e-07	8.89113393557762e-06	5.42947323757585e-07	4.14875094113628e-05	24104	0.0123693735567674	0.012694193949811	0.757120627881058	0.00278947779596401	0.214308693429124	0.0130870069440437
5.86531963309971e-08	8.86128287161537e-06	3.6189937788344e-08	7.03909217704624e-06	6.74365492096715e-08	1.60626547319906e-05	62256	0.00480724316277015	0.0036515256854885	0.55166988393065	0.00225304835297665	0.438227198087442	0.00419834394344316
9.20248623274691e-09	1.20170085320962e-06	3.73678405554046e-09	6.27482239680256e-07	1.73437491710157e-08	1.85946611234918e-06	537789	0.000557684788344615	0.00494899378463039	0.646261228009924	0.00200960051421402	0.337452904095961	0.00932727359527099
1.25337006680277e-08	5.67140711289256e-06	1.72350506651309e-08	1.00527152876255e-05	5.1383505508845e-07	1.62677262069396e-05	61471	0.00486846796307872	0.00077046420062571	0.348629368403877	0.00105946279436266	0.617954541387418	0.0315861632137166
3.01664926889171e-09	1.27876524427359e-06	6.40358883522733e-09	3.49194747713902e-06	2.98249279914424e-09	4.78311545231587e-06	209069	0.00143390903605389	0.000630687111562635	0.267349859526063	0.00133879035517047	0.730057116946299	0.000623546060904757
2.76827204099039e-08	2.01300042658489e-06	6.3452137424233e-09	5.93320060192861e-07	1.57187693236254e-08	2.65606719025371e-06	376496	0.000796503837579454	0.0104224473354756	0.757887614429141	0.00238895076363532	0.223382925842395	0.00591806162935355
2.487465807821e-08	4.57591217822258e-06	1.89520238628972e-08	4.4862555339903e-06	2.18974805888881e-07	9.32496920004286e-06	107239	0.00279359443592753	0.00266753246521132	0.49071606351274	0.00203239533089397	0.481101378218994	0.0234826304721601
2.31204750173277e-07	1.52688444701867e-05	7.06659673094011e-08	6.00619317143235e-06	8.30700456552481e-08	2.1659978404757e-05	46168	0.00647699713419292	0.010674283503556	0.704933503850279	0.003262513285511	0.277294513373719	0.00383518598693543
2.54092962777192e-07	2.93843555820827e-05	1.03096612392662e-07	1.5381232213599e-05	2.74934983989503e-07	4.53977123548411e-05	22028	0.0135272954254617	0.00559704332216415	0.647265116629808	0.00227096492410962	0.338810733311297	0.00605614181262119
2.85001090144951e-09	1.55859769067427e-06	1.16612407805457e-08	8.20622603240598e-06	6.48784925534495e-08	9.84421346731569e-06	101583	0.0029489219392167	0.000289511286088217	0.158326279275541	0.00118457821127739	0.833609110535028	0.00659052069206505
2.89748963346705e-07	2.32799579302242e-05	1.05563354774156e-07	1.09251547350884e-05	4.21252804090076e-07	3.50216777875235e-05	28554	0.010451684878744	0.00827341754168979	0.664729944449368	0.00301422894170315	0.311954064604538	0.0120283444627016
8.21678829665511e-08	4.98074589521144e-06	2.29286509334835e-08	1.78749792061151e-06	1.89797749910259e-08	6.89232012471401e-06	145089	0.00206556693749049	0.0119216579438786	0.722651560735234	0.00332669558560803	0.259346328706066	0.00275375702921423
1.12559986052601e-06	6.64722302776814e-05	3.01112391007591e-07	2.2952898637963e-05	1.58135514863859e-07	9.10099766820419e-05	10988	0.02693484447973	0.0123678732987535	0.730383994162672	0.0033085646429685	0.252202005480704	0.0017375624149024
7.63620671879918e-08	7.94808718132852e-06	3.32687440919446e-08	4.45577180977699e-06	2.3151123916033e-07	1.27450010415458e-05	78462	0.00381622431477746	0.00599153087073661	0.623623894217002	0.00261033671033028	0.349609371960991	0.0181648662409408
2.52390257792681e-07	2.9559636733358e-05	1.31949801001233e-07	1.99381442811329e-05	3.76660246396979e-07	5.02587813196818e-05	19897	0.0149649092329293	0.00502181412213913	0.588148696748884	0.00262540788965689	0.396709664611882	0.00749441662743771
5.22039026817529e-08	9.98798919549116e-06	4.11280159654585e-08	1.01364279715144e-05	1.03155572311462e-07	2.03209046579642e-05	49210	0.00607778840352913	0.0025689753266616	0.491513018913587	0.00202392642737682	0.49881775157789	0.00507632775448472
9.27645182942722e-08	1.0941231452947e-05	5.4690494208397e-08	8.30421587669554e-06	1.05498720891827e-08	1.94034522142344e-05	51537	0.00580418240918001	0.00478082545673084	0.563880660623913	0.00281859607272751	0.427976206759927	0.000543711086702564
3.04216922399373e-08	6.18444603612396e-06	1.62273309157597e-08	4.24672418605701e-06	8.95149865096614e-08	1.05673342318463e-05	94631	0.00316519718804287	0.00287884262695664	0.585241831140928	0.0015356125357383	0.401872799031835	0.00847091466454177
5.01412439047015e-07	5.05906426687487e-05	1.73912985775113e-07	2.26769321070858e-05	2.49961904076062e-06	7.64425192414173e-05	13082	0.022672655446172	0.00655933954064854	0.661812865023138	0.00227508181965941	0.296653385211816	0.0326993284047381
1.72590107719875e-07	1.11966030119227e-05	4.74292345994898e-08	3.95890012813581e-06	9.7441954171866e-08	1.54729644365498e-05	64629	0.00463116815922793	0.011154301325232	0.723623650647994	0.0030652972023547	0.255859188739827	0.00629756208459263
5.62693057765638e-09	1.68424936152885e-06	6.7184856177377e-09	2.5868341151681e-06	8.69497396753917e-08	4.37037863256773e-06	228813	0.0013102573171464	0.00128751557947975	0.385378362638411	0.00153727770122068	0.591901602275648	0.0198952418052406
2.24836609415722e-09	6.42615942720866e-07	4.03631803889529e-09	1.48351974846508e-06	6.31851689891817e-09	2.13873889221791e-06	467565	0.000641416558182062	0.00105125787085941	0.300464888471945	0.00188724208157526	0.693642292597316	0.0029543189783049
2.74494829318014e-08	5.78702723782925e-06	2.44097963779811e-08	6.62457212774679e-06	8.17940941683024e-09	1.24716380543026e-05	80182	0.00373452400281249	0.00220095249816294	0.464015008504256	0.00195722456598713	0.531170973604493	0.000655840827100365
2.3505208204529e-08	7.71189979906931e-06	3.94232322793658e-08	1.66720925528985e-05	5.05072804411739e-08	2.44974280728929e-05	40821	0.00732237823893078	0.000959496977992483	0.314804467478068	0.00160928045842448	0.680565017000567	0.00206173808494867
1.75546988717095e-07	1.38084219711613e-05	4.61809331775682e-08	4.67549983015531e-06	1.3385267604573e-07	1.8839502399257e-05	53080	0.00563596199855876	0.00931802682453112	0.732950461138819	0.00245128200304215	0.248175335583157	0.00710489445045051
6.92263368460443e-07	3.79395316966984e-05	1.43316985012569e-07	1.01196214506555e-05	2.48037225493639e-07	4.91427707263206e-05	20349	0.0146350447427958	0.0140867793620288	0.772026711883752	0.00291633912566126	0.205922891629623	0.00504727799893447
1.28157860337682e-07	2.25131868207019e-05	9.97307239747593e-08	2.2614448683326e-05	2.60865894841627e-07	4.56163899831819e-05	21922	0.0135920121011279	0.00280946958724555	0.493532847053485	0.00218629146259773	0.4957527040536	0.00571868784307142
6.48681322895577e-08	1.029541255302e-05	5.92396276755129e-08	1.21080752499993e-05	4.80477739442002e-09	2.25324003403788e-05	44381	0.00673700023128387	0.0028788824674534	0.456915925400557	0.00262908641692086	0.537362867119898	0.000213238595171314
1.26348858073627e-07	1.00112061130222e-05	4.63870216196381e-08	4.72932093059665e-06	3.68568028310289e-08	1.49501197261432e-05	66889	0.00447502654012211	0.00845136095149004	0.669640531073186	0.00310278596221015	0.316340003774452	0.00246531823866117
1.42714219557291e-07	1.21418564859513e-05	6.33835270876551e-08	6.94040283973153e-06	1.56839596307069e-07	1.94451966686348e-05	51427	0.00581663322166848	0.00733930450739487	0.624414177591536	0.00325959815000961	0.356921195398678	0.0080657243523822
6.41982394484617e-09	3.19975479011788e-06	8.10757561589097e-09	5.20380274764163e-06	1.21547830069106e-07	8.53963276738935e-06	117101	0.00255862190194256	0.000751768152064081	0.374694659275855	0.000949405652061726	0.609370787876688	0.0142333790433314
8.60435944743483e-10	4.71267643109715e-07	2.95304814960155e-09	2.08005645863269e-06	3.20087649708276e-08	2.58714635080758e-06	386526	0.000775843786698704	0.000332581086676793	0.182157318994578	0.0011414306533837	0.803996441091707	0.012372228173654
1.48337874227029e-07	1.34150477090175e-05	7.42395685486416e-08	8.64259138556645e-06	1.68729258022453e-07	2.24489457953821e-05	44546	0.00671213166717033	0.00660778798163179	0.597580297591394	0.00330704030493553	0.384988741312935	0.00751613280910331
9.68719683205379e-07	4.28306160303328e-05	2.16222864273022e-07	1.23146461724119e-05	8.71199516049343e-08	5.64173247018279e-05	17725	0.0167832403630689	0.0171706065171501	0.75917488567027	0.00383256145901608	0.21827774070281	0.00154420565075308
3.57692202358556e-07	3.73872250220005e-05	1.09559025105616e-07	1.47812878162829e-05	3.14968573588497e-07	5.2950732639336e-05	18885	0.0157601290766051	0.0067551889186295	0.706075688822977	0.00206907477280544	0.279151714801811	0.00594833268377695
3.03266914015637e-08	3.28004313916498e-06	1.34791123763818e-08	1.87505269456504e-06	7.96136277019802e-08	5.27851526520994e-06	189447	0.00158230559139527	0.00574530713237551	0.621395027647897	0.00255358025868012	0.355223505163144	0.0150825797979034
2.90580785002999e-08	7.43910031138098e-06	2.47068253763134e-08	8.1478145462784e-06	2.4391424935374e-07	1.58845940108897e-05	62954	0.00475407947165107	0.00182932459465939	0.468321715133612	0.00155539545797491	0.512938167679491	0.0153553971342626
1.12131859531739e-07	1.10163631887253e-05	2.54069559795117e-08	3.21274058304102e-06	3.55056710424967e-07	1.47216992977025e-05	67927	0.00440680371818813	0.00761677420956689	0.748307852643377	0.00172581680047471	0.2182316401166	0.0241179162299815
2.70763216132971e-09	6.55589719522083e-07	3.11576632210242e-09	9.70108349226833e-07	1.47843455029258e-08	1.64630581273527e-06	607421	0.000493770205734156	0.00164467144584218	0.39821867507887	0.00189258052665543	0.589263757512364	0.00898031543626891
2.13296679632246e-08	4.25381254806069e-06	2.35287610068907e-08	6.03814906877229e-06	2.79104122731089e-09	1.03396110870304e-05	96715	0.00309709344294762	0.00206290814844861	0.411409337571362	0.00227559439217247	0.583982223117299	0.000269936770717795
1.76061804781516e-08	3.68366510419859e-06	2.08701106691205e-08	5.61845058108714e-06	2.75695659209219e-07	9.61628763564222e-06	103990	0.0028807428360339	0.00183087082512958	0.383065195610964	0.00217028768895874	0.584263989802331	0.0286696560726167
2.52773088385354e-09	7.00190997832431e-07	3.77611845690953e-09	1.34511468739775e-06	9.74953910918168e-08	2.14910492566276e-06	465310	0.000644524375378874	0.00117617844232245	0.325805868978919	0.00175706565641276	0.625895307081357	0.045365579840989
6.21745442680255e-08	4.42211219946817e-06	1.6811460820677e-08	1.53780990706703e-06	9.49378760259916e-08	6.13384598764989e-06	163030	0.00183846738460214	0.0101363067141252	0.720936294842063	0.00274076995974889	0.25070892066141	0.0154777078226521
4.18628534584987e-08	5.80446179749311e-06	2.37845595299109e-08	4.24346392937594e-06	1.62186498303385e-08	1.01297917896878e-05	98719	0.00303433998548763	0.00413264698106781	0.573008993472314	0.00234798108625725	0.418909294236019	0.00160108422434202
1.22047848634274e-06	4.57449147220898e-05	1.63127188836285e-07	7.87456938384315e-06	1.1340126600658e-07	5.51164910471185e-05	18143	0.0163994436411982	0.0221436173304168	0.82996783454489	0.00295968022885981	0.14287138448475	0.00205748341108352
3.21372249955986e-07	2.02003000376355e-05	4.97405787204284e-08	4.02489966923988e-06	9.29811516425521e-08	2.46892936871943e-05	40503	0.00737951621021571	0.0130166643901471	0.818180556056686	0.0020146618753305	0.163022066173059	0.00376605150477751
1.29055532455861e-08	3.36003921000248e-06	1.38869339368422e-08	4.65260914866335e-06	1.2976668565307e-07	8.16920753150133e-06	122411	0.00244777157939191	0.00157978031477606	0.411305404722038	0.00169991200288311	0.569530046913657	0.0158848560466453
1.27756043280815e-07	7.75389719933733e-06	2.87420663389598e-08	2.24390431558293e-06	4.19111849131736e-08	1.01962108094532e-05	98076	0.00305420523401811	0.0125297569526876	0.760468505824582	0.00281889683099845	0.220072373700094	0.00411046669163769
2.61242446204185e-07	1.50476275688755e-05	3.47168939144721e-08	2.57326860510832e-06	4.16543839553987e-08	1.79585098980579e-05	55684	0.00537311425064524	0.0145470001513008	0.837910698286991	0.00193317230168559	0.143289650406162	0.002319478853861
3.45443115919197e-09	1.39807243177514e-06	7.17822584612369e-09	3.737307761017e-06	4.31183374430483e-08	5.1891311872405e-06	192710	0.00155553229876826	0.000665705112194126	0.269423219673621	0.00138331940109245	0.720218399990855	0.00830935582223698
2.69535394469801e-07	2.02399833721712e-05	5.21788430627198e-08	5.04537114143938e-06	8.17370715402517e-07	2.64244394665456e-05	37844	0.00789609732210095	0.0102002312976608	0.765956961841928	0.00197464332701476	0.190935786843351	0.0309323766900464
4.45355720523802e-07	2.4569851324162e-05	1.31809540265826e-07	9.36208208732059e-06	1.337791539818e-07	3.4642877826254e-05	28866	0.0103392223123666	0.012855621370644	0.709232398283661	0.00380480919994282	0.27024550715084	0.00386166399491258
4.43151619233025e-08	6.74769369998219e-06	1.86412815773182e-08	3.65316024968199e-06	2.55619456801877e-08	1.0489372338845e-05	95335	0.00314188213142941	0.00422476774508151	0.643288605076364	0.00177715891619983	0.348272530678823	0.00243693758353156
1.0887427702832e-07	1.98198650379985e-05	1.11502315769483e-07	2.61921583979864e-05	3.47991250722224e-07	4.65803912795049e-05	21468	0.0138772535760657	0.0023373414013425	0.425498036696808	0.00239376082309861	0.562300094063632	0.00747076701511818
7.56868089547438e-08	5.66620362412547e-06	2.41552673852182e-08	2.32600766976924e-06	1.92635932872623e-08	8.11131696352194e-06	123285	0.00243044662837777	0.00933101360668323	0.698555320869276	0.0029779710858112	0.286760791155089	0.00237490328314059
1.30970851171384e-07	1.03078588410356e-05	3.27916318374974e-08	3.32087124317501e-06	5.9021333370201e-08	1.38515139005897e-05	72194	0.0041468608779196	0.00945534561141426	0.744168393073393	0.00236736807780278	0.239747890880984	0.00426100235640585
6.41760284037391e-08	3.63196985648766e-06	1.47190701219429e-08	1.07123062125522e-06	6.06595898233564e-09	4.7881615352509e-06	208848	0.0014354206963586	0.013403062518102	0.758531187753119	0.00307405462693347	0.223724829116294	0.00126686598555155
1.66294826766769e-07	1.70569531279533e-05	7.86065382460049e-08	1.03844426146376e-05	1.69740538495071e-07	2.78560376460988e-05	35899	0.00832210563890745	0.00596979473101979	0.612325175053823	0.00282188512396032	0.3727896532367	0.00609349185449721
1.99156731005571e-08	1.47893334004882e-06	6.79287278377953e-09	6.48632762280586e-07	3.05158135572621e-08	2.18479046177101e-06	457710	0.000655223102063673	0.00911559870341676	0.67692227969999	0.00310916442681335	0.296885570323663	0.0139673868461169
2.61434304448472e-08	5.21887008163903e-06	1.78532331690616e-08	4.58697664669402e-06	2.96052546016731e-08	9.87944864654863e-06	101220	0.00295946136949454	0.00264624387252424	0.528255196049046	0.00180710825146084	0.464294801339594	0.00299665048737468
3.61995326808753e-08	8.94262869610864e-06	3.29196373865104e-08	1.0479002073363e-05	3.6557050340554e-08	1.95273069898796e-05	51210	0.00584112321192687	0.00185379032037733	0.457955042174701	0.0016858257722671	0.536633242811922	0.0018720989207319
3.27660972727588e-08	2.9641801108886e-06	1.62147192848304e-08	1.886467199003e-06	1.22962484318988e-08	4.91192437488108e-06	203586	0.00147249574424713	0.00667072511138816	0.603466153926761	0.00330109302328642	0.384058681491543	0.00250334644702189
3.69772266502722e-07	2.65336573000262e-05	1.11314720127988e-07	1.02892727658607e-05	4.76635017209858e-07	3.77806520697275e-05	26469	0.0112704173112638	0.00978734474514298	0.702308082217744	0.00294634195096863	0.272342381673852	0.0126158494122914
1.45668030147449e-08	5.99755334713282e-06	3.20211898442635e-08	1.69927054650901e-05	8.58104681100901e-07	2.38949514861829e-05	41850	0.0071429381737963	0.000609618438571346	0.250996673945995	0.00134008181028447	0.711142078481142	0.0359115473240067
1.20011308981428e-08	3.04783229678393e-06	1.29609083454488e-08	4.235286880194e-06	1.19893626213743e-07	7.42797484243527e-06	134626	0.00222591968734243	0.00161566660532849	0.410318069384399	0.00174487779245084	0.570180563347932	0.0161408228698895
3.28904369959361e-09	2.74466757423837e-06	1.45112914469464e-08	1.56049373291564e-05	6.69199198830882e-07	1.90366044373721e-05	52530	0.00569475872726077	0.000172774704145065	0.144178421276124	0.000762283604446716	0.819733234490136	0.0351532859251479
8.41244884941511e-08	1.27858155532558e-05	6.0184613451872e-08	1.1783596436994e-05	2.2539802851264e-07	2.49391191207085e-05	40098	0.00745390982118543	0.00337319406058321	0.512681121228495	0.00241326139710752	0.472494492686767	0.00903793062704758
1.37244331284396e-07	1.43427611083473e-05	3.91309662893037e-08	5.26567226695371e-06	8.1636115158774e-08	1.98664447880334e-05	50336	0.00594226711455104	0.00690834886406373	0.721959125620031	0.00196970150959643	0.265053577685198	0.00410924632111064
1.19471419406324e-07	8.63925331919103e-06	4.08760206940031e-08	3.80272217336809e-06	1.16362519448273e-07	1.27186854521077e-05	78624	0.0038083596346532	0.00939337794430044	0.679256779462169	0.00321385577526246	0.298987044509219	0.00914894230904889
9.28261377616416e-10	6.15732936616587e-07	2.1051028342912e-09	1.7960420029684e-06	1.47752869862593e-08	2.42958359078315e-06	411593	0.000728610397107143	0.000382066038451141	0.253431468236955	0.000866445938422164	0.73923861265027	0.0060814071359021
1.6575682846301e-06	4.91394614076643e-05	1.95683382832131e-07	7.4694306245623e-06	6.70212701148708e-08	5.85291649698037e-05	17085	0.0174059978830069	0.0283203815650756	0.839572227504292	0.00334334827659148	0.127618950798562	0.00114509185547835
6.97824195452386e-09	2.06388082175239e-06	8.57932795288433e-09	3.26437132501677e-06	3.74140573744346e-09	5.34755112241402e-06	187001	0.00160298347351762	0.00130494160687401	0.385948778142902	0.00160434706587927	0.610442284756158	0.000699648428186415
1.90019640167135e-08	7.08246274157325e-06	2.54495994184792e-08	1.22280604423651e-05	6.71791149245455e-07	2.0026765896619e-05	49933	0.00599007744976987	0.000948828388707609	0.35364984931336	0.00127077929356411	0.610585878193618	0.0335446648107506
1.35442004341867e-08	2.86270973368538e-06	1.97676013248697e-08	5.37505448727037e-06	2.35230432357082e-07	8.50630645507189e-06	117560	0.00254864945424649	0.00159225399481239	0.336539689559207	0.0023238759888651	0.631890529180911	0.0276536512762041
2.35817026891358e-07	2.2356720888699e-05	8.13028887186013e-08	9.93123635852408e-06	2.68845118436915e-09	3.26077656140174e-05	30668	0.00973479627549845	0.00723192842106253	0.685625662099592	0.00249335970090667	0.304566601590599	8.24481878394463e-05
1.2302613245294e-07	7.3656459362696e-06	2.96716902800589e-08	2.28502306862836e-06	8.6865369621906e-08	9.89023219725286e-06	101110	0.00296268688732715	0.0124391551178255	0.744739434764282	0.00300010047168565	0.231038364221929	0.00878294542427769
4.44815557554138e-08	2.8816193324365e-06	1.55367775273704e-08	1.2943224535077e-06	8.34132408028717e-08	4.31937336002986e-06	231515	0.0012949756010725	0.0102981502286958	0.667138284247922	0.00359699804400864	0.299655145694272	0.0193114217851024
4.16217387803675e-09	4.30785693063552e-06	2.38609885120982e-08	3.18944970861566e-05	5.59730319224062e-07	3.67901074984063e-05	27181	0.0109765484766889	0.000113132963208032	0.11709280628827	0.000648570774443426	0.866931337113875	0.0152141528602032
2.84111010022326e-07	2.83247120921293e-05	1.88617793523968e-07	2.42452385600112e-05	1.86384828656958e-07	5.32290642843438e-05	18787	0.015842313539275	0.00533751652113657	0.532128687080085	0.00354351135155021	0.455488723801264	0.0035015612459635
3.15638420057047e-08	8.75370912222092e-06	4.97538677272392e-08	1.77837973043173e-05	1.19638365636841e-07	2.6738462501908e-05	37399	0.00798955844770277	0.00118046585526196	0.327382665386848	0.00186076023345355	0.665101716415006	0.00447439210943051
8.32157934498675e-08	1.25338685016436e-05	6.52254464752809e-08	1.26548538351002e-05	2.87051780736213e-08	2.53658687547425e-05	39423	0.00758097548749392	0.00328062067396406	0.494123368011994	0.00257138626340507	0.498892979280836	0.00113164576980059
3.2309120480448e-08	2.38123256809631e-06	7.49273018732837e-09	7.10128646951659e-07	2.661132110027e-09	3.13382419782577e-06	319099	0.000939706931128104	0.0103098063072153	0.759848803818796	0.00239092230908383	0.226601303112134	0.000849164452770923
4.42520168408166e-07	2.04410820175554e-05	6.00187860181765e-08	3.56788732954901e-06	4.16203389511975e-07	2.49277116910427e-05	40116	0.00745051301077349	0.0177521376166741	0.820014378812817	0.00240771342199626	0.14312935634726	0.0166964138012527
4.39496542275594e-09	2.50326393079915e-06	7.6795902271927e-09	5.63185305974885e-06	8.22648613452171e-08	8.22945640754317e-06	121515	0.00246580198444002	0.000534052944095735	0.304183387921546	0.000933183171145246	0.68435298528183	0.0099963906813836
5.584775620145e-11	2.22838244743875e-07	6.10134853834401e-10	3.13284818239712e-06	4.63834172926427e-07	3.82018658267746e-06	261767	0.00114540169002619	1.46191174155446e-05	0.0583317699073468	0.000159713364944278	0.820077269681786	0.121416627928508
6.32975555009163e-09	3.77441688767356e-06	1.72724131103979e-08	1.32719917469556e-05	5.97945837736838e-07	1.76679566410265e-05	56600	0.00528641130311658	0.000358261890647467	0.213630640167468	0.00097761237823563	0.751189965914729	0.0338435196489195
9.42405489585385e-08	6.98940798887688e-06	2.75083931997361e-08	2.62443723110905e-06	6.0459360360036e-09	9.7416400981802e-06	102652	0.00291823990021367	0.00967399205972958	0.717477541608475	0.0028237948561531	0.269404043329347	0.00062062814629469
2.15274007252715e-09	1.23737952366028e-06	4.88330608807505e-09	3.61141082923509e-06	4.58540251343985e-08	4.90168042419037e-06	204012	0.00146942706453146	0.000439184093255678	0.252439860737078	0.000996251421038254	0.73676994759029	0.00935475615833776
7.47026562345313e-07	2.95352032842818e-05	1.13375863730084e-07	5.7699757612524e-06	1.20733206022582e-07	3.62863146776321e-05	27559	0.0108270528431301	0.0205870055689563	0.813948827448384	0.00312447997922402	0.159012448977332	0.0033272380261037
8.76546008216251e-09	1.01193787365179e-06	5.63184975845856e-09	8.36035988616446e-07	1.36147122023544e-08	1.87598588431121e-06	533053	0.000562637953064216	0.00467245524364958	0.539416571368997	0.0030020746987264	0.445651534805341	0.00725736388328596
5.90090703178523e-08	4.45165412613741e-06	2.8533716594732e-08	2.76853389210772e-06	4.97854625457439e-08	7.35751626770346e-06	135915	0.0022048287866403	0.00802024326835381	0.605048492475428	0.00387817240989103	0.376286479210446	0.00676661263588123
8.08636470357608e-07	4.26135752757547e-05	1.16148779311834e-07	7.8873270874956e-06	8.48981512485726e-08	5.15105857641683e-05	19413	0.0153347799898232	0.0156984522377556	0.827278017587551	0.00225485262084962	0.153120508541803	0.00164816901204081
1.7444399581807e-08	5.88971766686311e-06	2.61627684649954e-08	1.13796303674774e-05	4.10156049474591e-07	1.77231112518619e-05	56424	0.00530287037045241	0.000984274111577019	0.332318495503681	0.00147619501413708	0.642078594766024	0.0231424406045808
2.43881584913732e-06	5.6322664151591e-05	1.70627712677802e-07	5.07296186448905e-06	1.25123213883609e-07	6.41301927917788e-05	15593	0.0190557735122302	0.0380291364015666	0.878255026216159	0.00266064555944507	0.0791041106169789	0.00195108120585051
6.64431595706349e-08	1.0458498141738e-05	5.7551033676209e-08	1.16661616032603e-05	1.05296398904911e-06	2.33016179272943e-05	42915	0.00696618964849449	0.00285143974885997	0.448831414812937	0.00246982994295846	0.500658865820438	0.0451884496748068
2.56421927595424e-07	2.42602771388286e-05	8.07863234943692e-08	9.84961640250905e-06	1.37209309897865e-07	3.45843111023253e-05	28915	0.0103218332008461	0.00741440032842472	0.701482156664888	0.00233592403374308	0.284800133024677	0.00396738594826714
1.5716859581934e-07	1.06834396051681e-05	2.92273211960943e-08	2.55619047329059e-06	3.82403744083363e-07	1.38084297395575e-05	72420	0.0041339889676173	0.0113820759335939	0.773689681351883	0.0021166288815857	0.18511811418845	0.0276934996444873
2.61790261835724e-08	3.26822565195939e-06	9.66919994623346e-09	1.55263718166982e-06	6.25381293949124e-09	4.86296487269851e-06	205636	0.00145782934199767	0.0053833467583831	0.672064416978982	0.00198833431853846	0.319277893695383	0.00128600824871288
4.958885371214e-08	7.02715314403221e-06	1.70609495147113e-08	3.11153628436654e-06	5.81713465202859e-08	1.02635105781459e-05	97433	0.00307433350317099	0.00483156843212396	0.684673444873252	0.0016622918040382	0.303164912305146	0.00566778258543916
2.95143624004858e-08	3.95904007833561e-06	1.31009314760186e-08	2.26064688187332e-06	2.13051116447226e-08	6.28360736573016e-06	159144	0.00188331246960849	0.00469704115528489	0.630058475634173	0.00208493795259537	0.359768959181401	0.00339058607654537
5.11683672228107e-07	3.62828336646013e-05	1.72041616334297e-07	1.57251051582174e-05	5.16086793067096e-07	5.32077509044481e-05	18794	0.0158360204662376	0.00961671304519151	0.681908801778878	0.00323339388359516	0.295541624874483	0.00969946641785138
1.05643950260903e-10	3.70718941432687e-07	1.80176698912198e-09	8.13963786778261e-06	1.43253108752346e-07	8.65551732890703e-06	115533	0.00259329801432573	1.22053883374575e-05	0.0428303621084078	0.000208163986120689	0.940398772075527	0.0165504964416073
1.24607894156643e-09	1.26970514733488e-06	6.05858289525789e-09	7.94751537578648e-06	3.06426576089711e-09	9.22758945071909e-06	108371	0.00276446142721143	0.000135038402848463	0.137598790465904	0.000656572653954143	0.861277521960749	0.00033207651654445
6.63403873494659e-09	3.810796104732e-06	2.41923727905138e-08	1.79063613830711e-05	2.13385935806523e-07	2.1961369835135e-05	45535	0.00656682682798115	0.00030207763835993	0.173522696140533	0.00110158760460422	0.815357216671587	0.00971642194491603
1.06853909368317e-07	1.03668369805536e-05	3.66089138914763e-08	4.57111824073867e-06	2.72486596217657e-08	1.51086667041739e-05	66187	0.00452237736848626	0.00707235863100998	0.686151675957597	0.0024230406698536	0.302549412879422	0.00180351186211806
1.17240198528351e-06	4.58006483349442e-05	2.41274793978461e-07	1.21401819555401e-05	2.37173867722272e-07	5.95916809374686e-05	16781	0.0177191730086751	0.0196739203667328	0.768574532794339	0.00404879993621322	0.203722764059621	0.00397998284309426
2.40872784882093e-07	1.61766833290952e-05	6.87548011402152e-08	5.94318236479836e-06	3.18678369236631e-07	2.27481716491525e-05	43960	0.0068012949032239	0.0105886657001318	0.711120154120074	0.00302243196511033	0.261259781949103	0.0140089662655813
2.6170397230064e-08	9.1743175335711e-06	4.71131579574432e-08	2.13031865211603e-05	2.60748306813291e-07	3.08115359167322e-05	32455	0.00920101241244509	0.000849370096342784	0.297755930063486	0.00152907528156876	0.691402940078415	0.00846268448018819
1.54379414962794e-08	4.08170413285589e-06	2.15479167188924e-08	7.33276615341303e-06	1.10437388534205e-07	1.15618935330183e-05	86491	0.00346257950904549	0.00133524335371122	0.353030766214843	0.00186370136149033	0.634218446353291	0.009551842716664
9.78006321755729e-09	3.94048579051255e-06	2.3315173840157e-08	1.20969666879788e-05	2.3804541917786e-07	1.6308593134727e-05	61317	0.00488066847755886	0.000599687731293753	0.241620215671566	0.00142962508461324	0.741754153043402	0.014596318469125
1.98357172968407e-07	2.10595112972131e-05	1.13255107475113e-07	1.54941854576728e-05	1.35278961950919e-07	3.70005879972804e-05	27027	0.0110389998539538	0.00536091948006305	0.569166935908183	0.00306090020740853	0.418755114346065	0.00365613005828075
6.725860411348e-08	1.24047799014111e-05	3.82648661124711e-08	9.09452235734938e-06	3.44469592560049e-08	2.16392726882424e-05	46212	0.00647082549973399	0.00310817304640856	0.573253088499188	0.00176830647978581	0.420278559652832	0.00159187232178656
3.62846781407365e-08	7.96417560941655e-06	4.08696869907486e-08	1.15536641231093e-05	3.90662334922253e-07	1.99856564325795e-05	50036	0.00597781816436282	0.00181553597016644	0.39849457215895	0.00204495094412436	0.57809780539783	0.0195471355289294
2.05585442517545e-07	1.62965776780089e-05	6.06491316938726e-08	6.18917240975507e-06	2.0189854843803e-07	2.29538832104135e-05	43566	0.00686258814937468	0.0089564558917106	0.709970401461993	0.0026422166192062	0.269635091937177	0.00879583408991273
3.28017576852484e-08	4.58530918095785e-06	1.47875976974386e-08	2.65944351295348e-06	1.94995191607264e-07	7.48733724090128e-06	133559	0.00224368874038716	0.00438096437089294	0.612408528349646	0.00197501424360292	0.355192163433706	0.0260433296021526
2.32502931511881e-08	2.58280273950355e-06	6.55170150211452e-09	9.36020763082287e-07	3.04692535626776e-09	3.55167242259541e-06	281557	0.0010649361715257	0.00654629436072762	0.727207476419278	0.00184468068069375	0.263543663860273	0.000857884679027125
3.58234710818914e-07	3.89135498312104e-05	1.55761950977654e-07	2.18464950001307e-05	1.64695961511997e-06	6.29210011082576e-05	15893	0.01869984146661	0.00569340449943826	0.618450901063357	0.00247551609532818	0.347205140022218	0.0261750383196593
1.07664911514471e-07	1.74892213338661e-05	6.04424295419824e-08	1.26595295660073e-05	3.83944469923529e-08	3.03552526879222e-05	32943	0.00906537349252134	0.00354682969110348	0.576151400012055	0.00199116871677472	0.417045764571887	0.00126483700818044
2.03070744398584e-09	6.81994425418107e-07	2.08809044456357e-09	9.01833195518443e-07	7.54617523362768e-08	1.66340817116138e-06	601175	0.000498898375202561	0.00122081127121554	0.409998241707533	0.00125530851703445	0.542159892655085	0.0453657458491322
3.80621128005421e-07	2.40351161239368e-05	9.88760265064701e-08	8.03981197082775e-06	4.1444667425442e-07	3.29688719235308e-05	30332	0.00984207128605163	0.0115448635576081	0.729024522879784	0.00299907217741046	0.243860693489167	0.0125708478960306
3.49099474474884e-07	1.87160270797906e-05	8.53040843206901e-08	5.88589557901679e-06	3.13487417688402e-08	2.50676749593718e-05	39892	0.00749218931865281	0.0139262805601511	0.746619984107996	0.00340295158840802	0.234800219348476	0.00125056439496876
1.75517838949164e-08	2.99952015414662e-06	1.19347588404849e-08	2.62367437783995e-06	1.40914276711505e-09	5.65409021748909e-06	176863	0.00169479407235662	0.00310426314752206	0.530504473534678	0.00211081860766363	0.464031219332947	0.000249225377189123
4.70389178721969e-08	9.04792114356228e-06	3.88771623189847e-08	9.63127568208072e-06	2.5965525513338e-07	1.90247681609676e-05	52563	0.00569122799229882	0.00247250938745761	0.475586407519308	0.002043502553621	0.506249306198688	0.013648274340925
1.75428626840616e-07	1.12842468071618e-05	5.9288479830112e-08	4.9068164131955e-06	1.39850313779622e-07	1.65656306408076e-05	60366	0.00495740167765502	0.0105899153883382	0.681184257444704	0.00357900529811774	0.296204625081287	0.00844219678755338
9.0582735145809e-10	9.12765020630562e-07	4.52909885281629e-09	5.87309303896526e-06	9.72478682779717e-08	6.88854085407806e-06	145169	0.00206443548974389	0.000131497710566939	0.13250484245734	0.000657483050294321	0.852588837516779	0.0141173392650202
2.1939541111778e-07	1.19666749253533e-05	4.85841991575061e-08	3.40931565798412e-06	6.46962863970118e-08	1.57086664800097e-05	63659	0.00470154990843452	0.0139665204170561	0.7617880830675	0.00309282772152128	0.217034059658896	0.00411850913502697
1.03972049155043e-08	2.02229547241487e-06	1.37865387812593e-08	3.44902902787879e-06	1.60285052007311e-08	5.51153674919116e-06	181438	0.00165209936022714	0.00188644390641686	0.366920436974615	0.00250139650856588	0.625783549095442	0.00290817351496084
4.475431451462e-08	5.20177309637893e-06	1.85532300364595e-08	2.77422407132276e-06	3.37017519552876e-08	8.07300646420806e-06	123870	0.002418981253411	0.00554369858528415	0.64434150021323	0.00229818099597911	0.343641998011816	0.00417462219369022
7.29195294944666e-10	4.94963836182489e-07	1.46009214028589e-09	1.27467517053637e-06	1.86811081956211e-07	1.9586393761103e-06	510559	0.000587419789680688	0.000372296862729672	0.252707998327619	0.000745462466493203	0.650796254830621	0.0953779875125368
6.67050727211882e-09	3.79141364163696e-06	2.32840509326241e-08	1.7052047302075e-05	5.71507051340646e-08	2.09305662070508e-05	47777	0.00625956237569292	0.000318696933763395	0.181142430841635	0.0011124424777759	0.81469593958384	0.0027304901629853
1.96207979977393e-08	2.63215300446854e-06	1.32763685866027e-08	2.29071105090992e-06	6.47216940046928e-08	5.02048291596749e-06	199184	0.00150501498292888	0.00390814953982534	0.524282832652823	0.00264444054662105	0.456273049675038	0.0128915275856925
6.33580483837784e-07	3.32202685879059e-05	1.605282160487e-07	1.08405368928619e-05	5.02875474444121e-08	4.49052017280987e-05	22269	0.0133815235878091	0.0141092893352115	0.73978664630113	0.00357482451633775	0.241409379663885	0.00111986018343495
3.42083458607037e-08	3.64517299280216e-06	1.33511895261314e-08	1.82986121025481e-06	5.77379957822461e-08	5.58033173422605e-06	179201	0.00167270366054217	0.00613016349026213	0.653217974559665	0.0023925440568782	0.327912621938164	0.0103466959550307
1.25540474640143e-08	3.10347689689111e-06	1.27919550659866e-08	4.06890347285484e-06	3.3974870824864e-08	7.23170124310081e-06	138280	0.00216716651393234	0.00173597429456743	0.429148936407168	0.00176887216935164	0.56264817033705	0.00469804679186335
5.04277444985898e-08	1.3426586292266e-05	5.94644503796516e-08	2.04291592447784e-05	2.24583728567039e-07	3.41902214604897e-05	29248	0.0102048156854473	0.00147491716474736	0.392702524836869	0.00173922390202616	0.597514680283262	0.00656865381309591
1.0628910028211e-08	1.65461929123387e-06	8.32385943184643e-09	1.6664393591228e-06	3.53717988473567e-08	3.37538321866408e-06	296263	0.001012104151347	0.00314894912359543	0.490201907174479	0.00246604870991237	0.493703751890533	0.0104793431014794
9.1656304357001e-08	1.65226110152641e-05	8.75876246621027e-08	2.03607789326137e-05	6.4016656827531e-07	3.77028004451723e-05	26523	0.0112473239087123	0.00243102112508296	0.43823299118832	0.00232310660290271	0.540033596767501	0.0169792843161941
1.02878532779116e-08	4.08654272829513e-06	1.27791776670321e-08	6.53706820292055e-06	1.46061787015766e-07	1.07927397491764e-05	92655	0.0032326032481631	0.000953219804887511	0.378638123707836	0.0011840531657411	0.605691266058686	0.0135333372628495
4.72632650714857e-07	2.79797745829324e-05	1.11014345224666e-07	8.46373351050807e-06	6.11788690858529e-08	3.70883339584658e-05	26963	0.0110650336757612	0.0127434317013038	0.754409044479219	0.00299324163088556	0.228204737370688	0.00164954481790326
1.32341005006499e-07	1.85093165948705e-05	8.35984440267189e-08	1.50716810510913e-05	9.46806238404127e-08	3.38916177188355e-05	29506	0.0101161417315712	0.00390482998198549	0.546132579106244	0.00246664071099382	0.44470232067781	0.00279362952296589
1.36932794200843e-08	3.45410012743547e-06	1.19833895678445e-08	3.88980870601006e-06	1.82081816805973e-08	7.38779368411405e-06	135358	0.00221389201028477	0.00185350051795964	0.467541498196249	0.00162205254778735	0.526518318232722	0.00246463050528201
2.5015294232091e-09	6.53807561580079e-07	3.02827723916449e-09	1.01778982070478e-06	1.70086108302643e-08	1.6941357997775e-06	590271	0.000508112037769237	0.00147658140719159	0.385923939312273	0.00178750560584471	0.600772276247543	0.0100396974271473
2.72800942025316e-10	1.94369741364537e-07	6.34052928756622e-10	5.80915035512775e-07	5.23947310343292e-09	7.81431103851528e-07	1279703	0.000234401946315743	0.000349104278906651	0.248735608816344	0.000811399655876882	0.743398915975515	0.00670497127335799
7.94697659894648e-08	1.16320771853726e-05	3.32665768463852e-08	6.27114957178818e-06	2.89602272691934e-07	1.83055653726886e-05	54628	0.0054766679491205	0.00434128989580576	0.635439384064443	0.00181729305646129	0.342581583475404	0.0158204495078864
1.37185106243153e-07	9.48978091288166e-06	4.29288701188662e-08	3.82055725625357e-06	1.24930270248472e-07	1.36153824157457e-05	73446	0.00407631172611822	0.0100757438942371	0.696989671175674	0.0031529683712167	0.280605945510221	0.00917567104865114
7.13708597882924e-08	8.49628832087523e-06	4.32080305729427e-08	6.61993194913655e-06	1.72842663366502e-07	1.54036418237395e-05	64920	0.00461046715391689	0.00463337570458814	0.551576595852876	0.00280505292627306	0.429764079487628	0.0112208960286342
3.02912103920317e-07	2.44944650795969e-05	1.00522321985129e-07	1.0471706057152e-05	1.47147858809961e-07	3.55167534214643e-05	28156	0.010598649525839	0.00852871038987629	0.689659462646544	0.00283027901768689	0.294838493059546	0.0041430548863465
1.31583031711648e-07	1.74829325885825e-05	7.71030046786692e-08	1.32019206968948e-05	1.28383793769204e-07	3.10219231156368e-05	32235	0.00926354779940075	0.00424161426811488	0.563567014314794	0.00248543600573251	0.425567449435147	0.00413848597621247
3.70707102680939e-08	3.8861804820431e-06	1.50197532814273e-08	2.02523459072161e-06	9.37269570624753e-08	6.05723249337671e-06	165092	0.00181552518822192	0.00612007386353899	0.64157690600327	0.00247963955450788	0.334349819482099	0.0154735610965835
4.78185181554957e-08	2.82824855230066e-06	1.09976079636494e-08	8.3644303711886e-07	4.16542362170868e-08	3.76516195175575e-06	265593	0.00112891300973195	0.0127002553324956	0.751162523296456	0.00292088576920869	0.222153269324527	0.0110630662773119
7.47310484727786e-08	1.24106086238108e-05	3.99106501506183e-08	8.53926490471143e-06	5.34246299376293e-08	2.11179398570833e-05	47353	0.00631542221198289	0.00353874710215697	0.587680839504243	0.00188989316290867	0.404360698178958	0.00252982205173342
1.6060527979547e-06	6.08111619102618e-05	2.37664067341908e-07	1.15965726797998e-05	5.1853578932309e-07	7.47699872446813e-05	13374	0.0221821119243103	0.0214799126914248	0.813309780450545	0.003178602486104	0.155096625091704	0.00693507928022251
1.80557348573415e-07	1.98672237051628e-05	8.49234432779024e-08	1.20404155815697e-05	3.36460506533182e-08	3.22067661292372e-05	31049	0.00961565649745744	0.00560619305424475	0.616864904270144	0.00263681994451499	0.373847393844348	0.00104468888674838
1.54579280780371e-07	1.57971168936899e-05	5.60715872664801e-08	7.37926652217923e-06	1.23843299280356e-07	2.35108775831964e-05	42534	0.00702852972487833	0.006574798419726	0.671906730737282	0.00238492106762342	0.313866060340228	0.00526748943513996
4.15832245741028e-07	2.49193040857758e-05	9.38433635144629e-08	7.24123529772307e-06	4.54076701587369e-08	3.2715622662913e-05	30566	0.009766838928425	0.0127105098999819	0.761694323917749	0.00286845720411262	0.221338758315361	0.00138795066279487
1.26958379685151e-08	4.84252175444179e-06	2.17680006588713e-08	1.06948245985279e-05	6.96240845741099e-08	1.56414342761712e-05	63933	0.00468147455877965	0.000811679910189336	0.309595761420619	0.00139168827324445	0.683749610789904	0.0044512596060438
2.21866761776826e-08	6.48393977493423e-06	3.38223149391771e-08	1.27325350636723e-05	3.42402323810258e-07	1.96148861535336e-05	50982	0.00586724366089209	0.0011311141958214	0.330562192621554	0.00172431869726065	0.649126126147743	0.0174562483376216
1.66924604949405e-08	4.84816298289375e-06	1.57273872327398e-08	5.88123012371598e-06	2.46969359071083e-09	1.07642826479281e-05	92900	0.00322409358690656	0.00155072669874136	0.450393504283067	0.0014610715592615	0.54636526335064	0.000229434108290178
9.49147057322403e-08	1.42240536877735e-05	5.56850068478119e-08	1.0752171281807e-05	4.21787447511797e-07	2.55486121296724e-05	39141	0.00763538278170794	0.00371506308250716	0.556744672296839	0.00217957071660808	0.420851482156221	0.0165092117478244
8.92269572615768e-08	1.304087294153e-05	5.02738107547533e-08	9.46505984677168e-06	5.33572120474887e-10	2.26459671284385e-05	44158	0.00677084092581826	0.00394008154986355	0.575858512359733	0.00221998956677899	0.417957855060453	2.35614631712873e-05
2.63892927781701e-07	1.63942806431927e-05	7.65497806890041e-08	6.12058201503279e-06	2.36749170020201e-08	2.28789802836982e-05	43708	0.00684027071758042	0.0115342958693719	0.716565180786226	0.00334585631613781	0.267519878033806	0.00103478899445921
5.3876357100051e-09	1.62952096413982e-06	8.98544117688761e-09	3.49589152456575e-06	6.01430027396685e-08	5.19992856833213e-06	192310	0.0015587664859581	0.00103609802311826	0.313373720951418	0.00172799319429299	0.672296066883675	0.0115661209474959
4.37809952499007e-07	2.2181681830989e-05	7.56534571251057e-08	4.93365666210502e-06	2.39833249323544e-09	2.76312002352114e-05	36191	0.00825521163994347	0.0158447678266647	0.802776630843641	0.00273797216483915	0.178553831180228	8.6797984626783e-05
5.64147905186403e-08	5.37738681924865e-06	1.42886303844684e-08	1.75200417674519e-06	2.26356888200207e-07	7.42645130509716e-06	134654	0.00222546364004139	0.00759646676467398	0.724085649838957	0.00192401859211834	0.235914046260924	0.0304798185433259
7.39432271681372e-08	6.41704747047743e-06	1.63098392190223e-08	1.82084180538309e-06	2.30410804667862e-07	8.55855314691554e-06	116842	0.00256428352511651	0.00863968779521876	0.749781810117064	0.00190567715582865	0.212751124416317	0.0269217005155715
1.34440158747178e-08	5.87119135643845e-06	1.96195290879836e-08	1.10444549219343e-05	4.35228437879015e-07	1.73839382612145e-05	57524	0.00520165112411075	0.00077335846876038	0.337736551304818	0.00112860094146543	0.635325250008264	0.0250362392766925
4.8154154457547e-09	1.48059256806638e-06	4.74239564796563e-09	1.87560296301959e-06	3.34525457681248e-08	3.39920588794781e-06	294186	0.00101924371748807	0.00141662953186454	0.435570135164789	0.00139514810349682	0.551776804597129	0.00984128260272018
1.20239132360343e-08	4.02979280986592e-06	1.98457885072556e-08	8.56314583283261e-06	8.34284494126785e-08	1.27082367938545e-05	78689	0.00380523693025325	0.000946151179827624	0.317100859484666	0.00156164768009774	0.673826430191607	0.00656491146380143
2.58819862672484e-08	6.24775031865925e-06	2.72915273737459e-08	8.48301916762726e-06	2.90276718357049e-07	1.50742197182846e-05	66338	0.00451208979897588	0.00171697021477366	0.414465918330813	0.0018104769522924	0.562750134080746	0.0192565004213752
1.45185305749813e-08	1.56738230174434e-06	5.58184667596982e-09	7.74903671836033e-07	6.43204112730872e-09	2.36881839195863e-06	422151	0.000710393909976625	0.00612901800503872	0.661672632678424	0.00235638438764169	0.327126669763532	0.00271529516536321
8.30927094048671e-09	1.25372419502459e-06	6.65045759690691e-09	1.29037666845493e-06	9.71865839467731e-09	2.56877925041158e-06	389290	0.000770337902217144	0.00323471584378274	0.48806225557284	0.00258895644530037	0.502330695893069	0.00378337624500826
2.0014776474196e-09	7.58126036904068e-07	3.44264304682809e-09	1.67706957830091e-06	1.96887601883591e-08	2.46032849608759e-06	406450	0.000737827128387325	0.000813500169023098	0.30814016831884	0.00139926154263651	0.681644577530109	0.00800249243939096
3.36006690774386e-09	2.60119307153854e-06	1.58250212395399e-08	1.57827756371912e-05	2.94033625993885e-08	1.84325571594764e-05	54252	0.00551455681187962	0.000182289786418289	0.141119490314519	0.000858536398537849	0.856244497203529	0.0015951862969958
1.01874717308355e-08	2.22655492054169e-06	9.50805484018695e-09	2.67308616060143e-06	1.03711306151115e-07	5.02304791386527e-06	199082	0.00150578332774864	0.00202814544187698	0.443267704931834	0.0018928855553899	0.532164177296186	0.0206470867747126
8.5990960298066e-08	5.59369950348347e-06	1.6434663107623e-08	1.37501988363773e-06	3.70906606000288e-08	7.10823567112691e-06	140682	0.00213020616396364	0.01209737046949	0.78693219559456	0.00231205940095364	0.193440390450608	0.00521798408438934
3.91573054679759e-09	1.05514290832742e-06	4.46970148034023e-09	1.54897420111665e-06	1.71319627385956e-08	2.6296345042098e-06	380281	0.000788580295517871	0.00148907787014844	0.401250784714846	0.00169974248253309	0.589045435263678	0.00651495966879386
7.2425873239058e-08	1.44981847660671e-05	5.47184821971705e-08	1.4124061086149e-05	2.26024593443015e-08	2.87719926669966e-05	34756	0.00859457562032417	0.0025172352181966	0.503899223591054	0.00190179675180914	0.490896172872664	0.000785571566276259
2.8834238582933e-07	2.27080052798468e-05	5.84212318143524e-08	5.92600047496552e-06	3.41174734028521e-07	2.93219441064845e-05	34104	0.00875813433049855	0.00983367217337967	0.774437233676635	0.001992406492632	0.202101213120279	0.0116354745370745
1.43300751918664e-07	1.9143804611641e-05	7.69278532325108e-08	1.32469827329612e-05	5.26696539780896e-07	3.31377124895343e-05	30177	0.00989222532115452	0.00432440084583152	0.577704469422477	0.00232145937221245	0.399755497219217	0.0158941731402625
6.21917945026441e-08	7.84570676118513e-06	3.02275392904768e-08	4.90765360891503e-06	6.02579400558785e-08	1.29060376439492e-05	77483	0.00386435038469102	0.00481881397051418	0.607909799865142	0.0023421239054458	0.380260289355031	0.00466897290386641
3.03660662007954e-08	9.98143103450746e-06	3.48978491184486e-08	1.47970509288134e-05	1.61464956849486e-07	2.50052108354896e-05	39992	0.00747358983946156	0.00121438952866965	0.399174040170096	0.00139562307024896	0.591758694864198	0.0064572523667875
4.12704211874491e-08	6.26219545355563e-06	2.27102064201452e-08	4.43469596581867e-06	2.8458885542029e-09	1.07637179355361e-05	92905	0.0032239247175555	0.00383421615417811	0.581787398281887	0.0021098849446034	0.412004104193185	0.00026439642614633
9.21592269271279e-09	1.69737632806155e-06	3.92470637619271e-09	9.29664630267299e-07	2.8383957128817e-08	2.66856554452657e-06	374733	0.000800250360308397	0.0034535118358308	0.636063195653184	0.00147071762364712	0.348376164930297	0.0106364099570402
6.341160748474e-08	5.4660277007784e-06	1.94362355484241e-08	2.15507932088853e-06	9.64464602650186e-10	7.70491932930275e-06	129787	0.00230881528012727	0.00823001575676178	0.709420497108961	0.0025225748275528	0.279701737134677	0.00012517517204654
3.49009155632851e-07	1.87105881367252e-05	8.19575633704433e-08	5.6548067842783e-06	4.59759993271363e-07	2.52561216332782e-05	39594	0.00754829958314762	0.0138187945362516	0.740833783128112	0.00324505735918114	0.223898461782326	0.0182039031941298
9.07271429317564e-10	7.53242398738225e-07	4.31958166065858e-09	4.61373973942067e-06	2.66410617486678e-08	5.39885005299754e-06	185225	0.00161834844764575	0.000168049014218098	0.139519044119407	0.000800092912056388	0.854578233166346	0.00493458078797284
6.44642477140253e-08	3.87247782503949e-06	1.24449040271952e-08	9.61405274601708e-07	3.77100619842138e-08	4.94850231336663e-06	202081	0.00148345296144203	0.0130270218405068	0.782555524846247	0.00251488293611174	0.194282070355875	0.00762050002125964
1.62343720832304e-07	9.63668913543947e-06	3.48268831896583e-08	2.65949240220715e-06	4.60047099209209e-09	1.24979526126607e-05	80013	0.00374238895578705	0.0129896252501267	0.771061423746903	0.00278660707629648	0.212794245956176	0.000368097970497322
5.91432165151001e-09	2.19584203434749e-06	1.10901208463791e-08	5.29820518608238e-06	3.76786262890534e-08	7.54873028921681e-06	132473	0.00226206529975292	0.000783485622735586	0.290888924390927	0.00146913724844841	0.701867066790126	0.00499138594776348
1.07900054402286e-07	8.52028799222832e-06	3.7192645473921e-08	3.77854664448412e-06	1.25961407421442e-08	1.24565234773308e-05	80279	0.0037300064969148	0.00866213230349946	0.684002081939965	0.0029857966022066	0.303338780789084	0.00101120836524472
4.66551433318965e-08	1.05117497198435e-05	4.28655079896798e-08	1.24466928575063e-05	2.65700140267602e-07	2.3313663368939e-05	42893	0.00696977818490296	0.00200119314556355	0.450883653653865	0.00183864317294681	0.533879753710829	0.0113967563167956
4.43692116047646e-09	2.10744286033067e-06	9.84418614092107e-09	6.01770560325621e-06	2.01443464081208e-07	8.34087303496949e-06	119892	0.00249914427226194	0.000531949250620944	0.252664541408929	0.00118023450298894	0.721471910437517	0.0241513643999432
2.05597694794548e-09	9.85204812145741e-07	4.3234593859338e-09	2.66494243024791e-06	9.81040936792237e-08	3.75463077240676e-06	266338	0.0011257572056983	0.000547584322553127	0.262397256046089	0.00115150054639392	0.709774833209407	0.0261288258755569
1.19319300731795e-08	2.11047357139645e-06	7.42009997369749e-09	1.6880473676146e-06	3.84787800164736e-09	3.82172084705957e-06	261662	0.00114586144378803	0.00312213543340298	0.552231221445764	0.0019415599073403	0.441698238874088	0.00100684433940483
1.90343381097648e-08	3.61426383176473e-06	1.63328681817118e-08	3.9901151841524e-06	2.48791629942425e-08	7.66462538520286e-06	130470	0.00229675484067304	0.00248340096914744	0.471551269647483	0.00213094148257312	0.520588415430665	0.00324597247013188
1.97011018878639e-08	4.03644565241074e-06	1.65440183557139e-08	4.36165818596466e-06	1.08806100990014e-08	8.44522956871798e-06	118410	0.00253037276502144	0.00233280833014166	0.477955705000864	0.0019589779319907	0.516464135222647	0.00128837351435707
3.3944375751223e-08	3.59046273558738e-06	2.13387515870742e-08	2.90308346309002e-06	7.36683916833083e-08	6.62249771769901e-06	151000	0.00198478360082377	0.00512561531890071	0.542161415320939	0.00322216065549485	0.438366849916968	0.0111239587876981
3.7067586848985e-07	2.18157998272045e-05	8.78517755056712e-08	6.65621665557204e-06	7.61662307960367e-08	2.9006710357568e-05	34475	0.00866438529668467	0.0127789695529241	0.752094931079027	0.00302867076006604	0.22947161444784	0.00262581416014189
9.10626491636458e-09	2.83512548410229e-06	1.32700131966946e-08	5.31653891702901e-06	2.82556048822934e-07	8.45659672806729e-06	118251	0.00253377430686319	0.00107682383459779	0.335256081763077	0.00156919073043316	0.628685402412948	0.0334125012589445
7.42982567841701e-10	3.74237581532743e-07	1.53226758136462e-09	9.9249685375403e-07	4.60559820629551e-09	1.37361528364227e-06	728006	0.000411999972800614	0.000540895676314558	0.27244715896027	0.00111549980523052	0.722543542994315	0.00335290256387022
9.85763939527366e-08	1.53760705108783e-05	6.37507166602586e-08	1.2815678463661e-05	4.44625069852552e-07	2.87987011550048e-05	34724	0.00860251949912472	0.00342294582738865	0.533915416119596	0.00221366638436677	0.445008904904511	0.0154390667641371
8.33777726482253e-07	3.58815395713127e-05	2.12719364487029e-07	1.1787984274625e-05	1.73383056593413e-07	4.88894039935004e-05	20454	0.0145601406147957	0.0170543647165979	0.733932849254676	0.00435103206648436	0.241115319716153	0.00354643424608865
3.2774552262598e-08	4.66066324046298e-06	1.64099882865409e-08	3.00227312281302e-06	4.8069679128928e-08	7.76019058295406e-06	128863	0.00232535836361925	0.00422342105032706	0.600586182857484	0.00211463727741261	0.386881364667483	0.00619439414729289
2.74685853856288e-07	2.08480264729699e-05	1.0799763090917e-07	1.05553264084285e-05	2.07440696844061e-07	3.1993477063008e-05	31256	0.00955228098996164	0.00858568305393381	0.651633657445604	0.00337561405709293	0.329921201988795	0.00648384345457441
2.93895507811199e-08	3.52507147796078e-06	1.07560097459195e-08	1.65940823763398e-06	7.20998167134183e-08	5.29672509283521e-06	188796	0.00158775990957083	0.00554862679599412	0.66551905492114	0.00203069057906534	0.313289477658304	0.0136121500454963
2.41502315241334e-08	5.21954582907356e-06	2.39685852344718e-08	6.66784719224766e-06	2.93723888463111e-07	1.22292357265429e-05	81771	0.00366207135248042	0.00197479483298507	0.426808833011927	0.00195994138721598	0.545238258657116	0.0240181721107558
6.99688863395964e-10	5.42398846276235e-07	1.96305265733273e-09	1.95736543269325e-06	1.70335602609372e-08	2.51946058075115e-06	396910	0.000755553551927468	0.000277713756961167	0.215283720023326	0.000779155932158887	0.776898613793624	0.00676079649393
1.55497767984469e-07	7.46264655454191e-06	3.27772322689556e-08	2.02320426656676e-06	3.04710855367289e-08	9.70459690689882e-06	103044	0.00290715920378881	0.016023104254225	0.768980579629933	0.00337749548831388	0.208478959608152	0.00313986101937604
2.65062013995083e-07	2.18120241133503e-05	5.92147073767432e-08	6.27627411055299e-06	2.99228714890304e-07	2.87118036601654e-05	34829	0.00857667343177859	0.00923181340790614	0.759688397549617	0.0020623820111621	0.218595605655407	0.0104218013759077
3.90748655711872e-08	2.81617208362221e-06	1.2269607039821e-08	1.13716703092768e-06	6.71189595429689e-09	4.01139548311519e-06	249290	0.0012026972378999	0.00974096564042652	0.702042991142626	0.00305868795322385	0.283484148026355	0.00167320723736881
5.75274722855734e-08	3.56142936647258e-06	1.89687577446598e-08	1.51017519712314e-06	2.74511781833521e-08	5.17555197180931e-06	193216	0.00155146484164914	0.0111152342008968	0.688125515089273	0.00366506951296802	0.291790171434643	0.00530400976221972
1.35578123469034e-07	1.26075981228978e-05	7.32444443831771e-08	8.7673406036605e-06	3.07235846456557e-08	2.16144848790561e-05	46265	0.00646343708897856	0.00627255862111269	0.583293943549596	0.00338867406709049	0.405623388793124	0.00142143496907604
1.78617175371786e-07	1.67922303356518e-05	5.69623415031672e-08	6.8960675556667e-06	4.59177465058621e-08	2.39697951546993e-05	41719	0.0071652311765168	0.00745176061034331	0.700557940828278	0.0023764217063824	0.287698226503814	0.00191565035118207
2.04064460173748e-07	2.44880356607901e-05	1.25439441937867e-07	1.94106630884537e-05	5.37230520214788e-07	4.47654331715702e-05	22339	0.0133401513934085	0.00455852754493943	0.547030016819809	0.00280214962864542	0.433608293570163	0.0120010124364434
1.2847673538494e-08	2.87845996672549e-06	9.01817126740383e-09	2.59942579119936e-06	7.79188198750889e-08	5.57767042260584e-06	179286	0.00167190659776439	0.00230341209950724	0.516068492512452	0.00161683473280421	0.466041482240346	0.0139697784148899
7.00084754792677e-08	1.06605467949827e-05	5.49374550596531e-08	1.07731876063355e-05	6.00817331766812e-07	2.2159497663624e-05	45127	0.00662587440293472	0.00315929884972936	0.481082511743151	0.00247918323301326	0.486165696076239	0.0271133100978677
1.79894823262399e-07	2.16686402677452e-05	8.90666186172218e-08	1.38294819160233e-05	7.74131040419166e-09	3.57748249360523e-05	27953	0.0106752501825013	0.0050285311971187	0.605695214623077	0.00248964512828306	0.386570219162317	0.000216389889203632
4.25719525179366e-08	3.70028258883691e-06	1.49167469911508e-08	1.66751046944008e-06	2.12281102337376e-08	5.44650986801982e-06	183604	0.00163262322843993	0.00781637297086444	0.679386006544081	0.0027387716817952	0.306161286740923	0.0038975620623369
3.94399308165697e-08	7.87435868736793e-06	2.18421567127327e-08	5.61566808058149e-06	6.74757541508317e-07	1.4226066396987e-05	70294	0.00425875594588554	0.00277237078163242	0.553516233344423	0.00153536164553251	0.394744964902655	0.0474310693257572
5.59391961691679e-08	1.00626056960971e-05	3.79389983113734e-08	8.79040433962456e-06	7.92726537656786e-07	1.9739614767859e-05	50660	0.00590444273723778	0.00283385450157065	0.509767075722347	0.00192197257938121	0.445317927578683	0.0401591696180181
1.55220186574199e-07	1.19567443398211e-05	5.13982943636999e-08	5.09513823657098e-06	1.60287770595347e-07	1.74187888279253e-05	57409	0.00521205203657582	0.00891107803806395	0.686427997832569	0.00295073870356012	0.29250818107414	0.00920200435166752
2.98734012310607e-07	2.3157252677482e-05	8.04781731525816e-08	8.0353043567968e-06	2.94143880622961e-07	3.18659131003649e-05	31381	0.00951437542360067	0.00937471998275129	0.726709214468321	0.00252552540701117	0.252159865354832	0.00923067478708441
1.18937359836524e-09	1.12768119838083e-06	2.51261691639352e-09	3.06621417656629e-06	8.62596879674845e-07	5.06019424513672e-06	197621	0.00151691044096014	0.000235045047827626	0.222853341937343	0.000496545546410271	0.605947919788491	0.170467147679928
1.48446325831745e-09	4.61350551202411e-07	1.50359702018081e-09	6.00896132466883e-07	4.32600836187246e-09	1.06956075230966e-06	934963	0.000320816924525458	0.00138791859659381	0.431345812013153	0.00140580796082305	0.561815802579963	0.00404465884946756
1.10008848103147e-08	3.43914446099365e-06	1.02313856176319e-08	4.11686936525445e-06	4.2198555374799e-07	7.99923165042404e-06	125012	0.00239690192546116	0.00137524268468105	0.429934350108656	0.00127904604651492	0.51465810032345	0.052753260836698
5.00942294355024e-07	2.90583212535975e-05	1.1291523895023e-07	8.43546984062462e-06	1.5402506253384e-07	3.82616736900612e-05	26136	0.0114130925329917	0.0130925348016114	0.759462889391209	0.0029511317216518	0.220467873647038	0.00402557043848946
1.38899104737526e-08	5.0848678026713e-06	2.06654701700208e-08	9.74486733585432e-06	1.01798891565561e-07	1.4966089410735e-05	66818	0.00447979606599136	0.000928092175086806	0.33975928267701	0.00138081963850876	0.651129835484243	0.00680197002515183
7.65850776044346e-09	2.70363183012158e-06	9.10272293782273e-09	4.13553969044577e-06	1.99017032271627e-08	6.87583445449278e-06	145437	0.00206063140591184	0.00111382957386929	0.393207813250214	0.00132387174212359	0.601460043550575	0.00289444188321878
1.11165623308309e-07	1.58523615816282e-05	7.03934790889058e-08	1.29354132620799e-05	1.04096108384859e-07	2.90734300544902e-05	34396	0.0086842281578946	0.00382361568965065	0.545252539927945	0.00242123062043153	0.444922158748933	0.00358045501303973
8.38797931242782e-08	6.76805497239882e-06	4.22347946734466e-08	4.38385612243334e-06	2.26764431813431e-07	1.15047901144433e-05	86920	0.00344550745789174	0.00729085818080018	0.588281481458934	0.00367106172762111	0.381046162409323	0.0197104362233212
1.30288233484042e-06	5.3398368584845e-05	2.78248033852266e-07	1.46942166182907e-05	9.03838390349658e-08	6.97640994108633e-05	14334	0.0207124484458503	0.0186755415155197	0.765413286142558	0.00398841289720624	0.210627195683437	0.00129556376127879
6.48684611291881e-09	1.34153542536668e-06	4.53808244878522e-09	1.20699452754358e-06	5.28671820788608e-09	2.56484159967985e-06	389888	0.000769157513254348	0.00252914102521127	0.523048060953991	0.00176934218836425	0.470592229825905	0.00206122600652843
1.59784912631182e-07	1.85181771073036e-05	5.39963974160724e-08	8.06312489128166e-06	5.1938157071914e-08	2.68470214657044e-05	37248	0.0080218662749022	0.00595168118874189	0.689766540059557	0.00201126212399576	0.300335920004454	0.00193459662325157
7.76846234198566e-09	3.96092882853957e-06	1.53794072666582e-08	1.01023266115214e-05	3.2344746520806e-07	1.44098507748777e-05	69397	0.00431365572397857	0.000539107757835306	0.274876464053681	0.00106728428398932	0.701070869459241	0.0224462744452539
7.34239260257011e-10	8.24747572729723e-07	2.87843376523851e-09	4.16087682670344e-06	3.91830794569874e-07	5.38106786702853e-06	185837	0.00161302238229311	0.000136448615479452	0.153268383359966	0.000534918688328679	0.773243699860843	0.0728165494753825
1.66011057770125e-07	1.09192523048171e-05	4.95460308426755e-08	4.19294830546052e-06	1.74846077804586e-08	1.53452423066708e-05	65167	0.00459302765262748	0.0108184057607196	0.711572491759891	0.0032287551967255	0.273240931727599	0.00113941555506476
2.96366233771165e-07	2.84462708620841e-05	1.04163567114571e-07	1.28897241418699e-05	6.95052960238218e-08	4.18060301008635e-05	23920	0.0124637472144815	0.00708907861033768	0.680434635708127	0.00249159192736693	0.308322127472315	0.00166256628185287
1.14069851085664e-06	6.09809449336823e-05	2.14438975327126e-07	1.47873217010933e-05	6.14043087079577e-07	7.77374472080389e-05	12864	0.0230522815218042	0.0146737325680883	0.784447484755792	0.00275850292270661	0.19022134418075	0.00789893557266282
1.35533729539601e-07	1.66698581288274e-05	8.46766253318402e-08	1.34177723175104e-05	1.38134525783041e-07	3.04459753269922e-05	32845	0.00909234400674952	0.00445161398457294	0.54752255264585	0.00278120915564065	0.440707586910994	0.00453703730294282
1.61179950948119e-08	2.78292782584219e-06	1.65470073648841e-08	3.67503661371865e-06	2.73078091619897e-08	6.51793725118253e-06	153423	0.00195347702314597	0.0024728674845539	0.426964500975718	0.00253868773619783	0.563834304027997	0.0041896397755341
1.27512965698929e-08	1.41759138294648e-06	6.57475546247556e-09	9.39915268222181e-07	8.30051803908031e-09	2.38513322124011e-06	419264	0.000715284881423806	0.00534615695942684	0.594344739456283	0.002756556910082	0.394072440001272	0.00348010667293654
2.57058975967476e-09	1.34227938850009e-06	4.70022907042636e-09	3.15774296075097e-06	6.34590033148543e-08	4.57075217139602e-06	218782	0.00137028908058301	0.000562399724002021	0.293667067950029	0.00102832726303575	0.690858493819085	0.0138837112438482
3.66681155140632e-08	4.9715905766195e-06	2.10460029657413e-08	3.67123217872846e-06	7.67533807705625e-08	8.77729025459833e-06	113930	0.00262973480603523	0.00417761227559418	0.566415195625431	0.00239777908161526	0.418264871302979	0.00874454171438072
3.93830651799022e-09	3.24679121961652e-06	1.0225759773716e-08	1.08679964868414e-05	7.14514007536404e-07	1.48434657802861e-05	67370	0.00444317255601567	0.000265322571984555	0.218735386174343	0.000688906480809698	0.732173782572764	0.0481366022000984
6.66589260714344e-10	1.08975844421949e-06	5.50009159994283e-09	1.15813036008055e-05	2.19335208237881e-07	1.28965639341236e-05	77540	0.00386151921410338	5.16873536330547e-05	0.0844999063150497	0.00042647728713149	0.898014669640963	0.0170072594032224
7.33849728522639e-08	9.68050397534169e-06	3.99153136065467e-08	6.77840361738016e-06	5.60871449844776e-07	1.71330793290254e-05	58367	0.00512678079923656	0.00428323312131878	0.565018336134228	0.00232972210307376	0.395632535588437	0.0327361730529429
4.62044567138114e-08	3.45945004871057e-06	2.44205740984559e-08	2.35144531920479e-06	1.65602013035354e-10	5.88168600074067e-06	170019	0.00176295515507785	0.00785564831376462	0.58817319528362	0.00415196834638583	0.399791032521743	2.81555344869652e-05
1.26752339700056e-08	2.09540198643778e-06	8.20493255979298e-09	1.74453717870656e-06	6.09136979853602e-08	3.9217330296595e-06	254989	0.00117583038498115	0.00323204916656607	0.534305107102028	0.00209217009361429	0.444838331807107	0.0155323418306852
8.29438039546438e-08	1.40703599997645e-05	5.59409469771987e-08	1.22301353727737e-05	1.97740960995247e-07	2.66371210844653e-05	37542	0.00795939766100529	0.00311384265933365	0.528223750425129	0.00210011235072334	0.459138783579216	0.00742351098559855
6.99456269985075e-07	4.83909915458169e-05	1.87754661045445e-07	1.67569705160468e-05	8.45036316134178e-07	6.68802093090283e-05	14952	0.0198647765920531	0.010458344511949	0.723547250311677	0.00280732765320607	0.250552004683764	0.0126350728394043
2.17427550654056e-09	2.21134712111112e-06	8.08279131701718e-09	1.0593134161399e-05	4.52256787654206e-07	1.32669951369879e-05	75375	0.00397221474404008	0.000163886055892095	0.166680329515307	0.00060924054268194	0.798457680282534	0.0340888636035849
2.75807475006647e-08	5.29060414590135e-06	1.92906002243011e-08	4.7624299684792e-06	3.25816436869564e-07	1.04257218989751e-05	95917	0.00312284661333018	0.00264545206249709	0.507456864586178	0.00185028916090669	0.456796183000755	0.031251211189663
3.82615478465176e-08	4.37152677593726e-06	1.90222335224836e-08	2.79571127188926e-06	1.25955775858468e-07	7.35047760505398e-06	136046	0.00220272182583248	0.00520531452544118	0.59472690222626	0.00258789082078209	0.380344165658978	0.0171357267685387
5.39667934345646e-10	5.65537142841672e-07	3.12817077567005e-09	4.21720879344706e-06	6.49262473079866e-08	4.85134002230674e-06	206129	0.00145434694799251	0.000111241003900824	0.116573388020897	0.000644805509670842	0.869287408026668	0.0133831574388627
2.63644891856441e-08	7.06543871040647e-06	3.8495834710812e-08	1.3289149915738e-05	9.53819080560299e-08	2.0514830858097e-05	48745	0.00613561216942526	0.00128514289822859	0.344406383814655	0.00187648803819497	0.647782572893743	0.00464941235517834
7.8765523056835e-09	3.73407216714017e-06	1.48935464892107e-08	9.09402514855148e-06	1.43695862999788e-08	1.28652370007865e-05	77729	0.0038521572604211	0.000612235305513763	0.290245113005838	0.00115765815183196	0.706868062204801	0.00111693133201513
4.40003541087368e-09	2.57029667965087e-06	1.35362249755807e-08	1.018163062294e-05	2.14631243347572e-07	1.29844948063249e-05	77015	0.00388779660520511	0.000338868433196982	0.197951227058818	0.0010424914621235	0.78413760217921	0.0165298108666516
3.23377853931136e-07	2.63091967910739e-05	1.02407883371976e-07	1.07350176142e-05	5.32958428713981e-07	3.80029585712911e-05	26314	0.0113363579153429	0.00850928101622669	0.692293383993238	0.00269473449494375	0.282478470565965	0.014024129929626
8.04739735527834e-08	1.39295324147374e-05	3.08672625028575e-08	6.88610272730161e-06	3.13402014653022e-08	2.095831657956e-05	47714	0.00626783551472909	0.00383971552520908	0.664630308539307	0.00147279302637128	0.328561824188562	0.00149535872055045
4.17171132603738e-09	2.45758617424409e-06	1.0940187176455e-08	8.2983183374808e-06	2.55232986855416e-07	1.10262493970828e-05	90693	0.00330242800534597	0.000378343639419319	0.222885052363706	0.000992194787408802	0.752596648111032	0.0231477610984333
5.08853051324603e-08	2.72076161507998e-06	1.30138568942239e-08	8.94769611312293e-07	1.58232499570758e-09	3.68101271341467e-06	271664	0.00110369632520124	0.0138237243644988	0.739133990264349	0.00353540123531702	0.243077022812634	0.00042986132320085
1.21327730752183e-07	1.37758924657799e-05	6.59723914923709e-08	9.64590691463835e-06	3.21511936909571e-07	2.39306114395724e-05	41787	0.00715355994196243	0.00506998039137234	0.575659861452586	0.00275682013637466	0.403078163673143	0.0134351743465238
4.75131707443511e-08	8.14228496623343e-06	4.76448051777809e-08	1.05122318750412e-05	7.42693628630323e-08	1.88239441800598e-05	53124	0.00563132074024164	0.00252408157875233	0.432549357793918	0.00253107450394222	0.558450013158072	0.00394547296531541
2.06275595329799e-07	9.67869374398973e-06	3.53167433642903e-08	2.13152441977571e-06	1.55471895982231e-08	1.20673576920578e-05	82868	0.0036136840220945	0.0170936836873213	0.802055759924963	0.00292663433582766	0.17663555470628	0.00128836734560836
3.51588745384233e-10	4.42830861915362e-07	1.56130513932816e-09	2.5297412941287e-06	3.72265469809979e-08	3.01171159690977e-06	332037	0.0009031067929961	0.00011674050919915	0.147036277434313	0.00051841123862264	0.839967975925846	0.0123605948920192
2.96523336789475e-09	1.61309142970767e-06	8.62726362475021e-09	6.03943898010421e-06	3.83231336553705e-08	7.7024460404599e-06	129829	0.00230807500058705	0.000384972949153916	0.209425865658042	0.00112006803805341	0.784093643549057	0.00497544980569345
1.9060624541645e-08	1.69866521145169e-06	8.81886752419129e-09	1.01063235792588e-06	7.81613251415526e-09	2.74499319395757e-06	364300	0.000823160106125709	0.0069437784339875	0.618823104986522	0.00321271016030345	0.368172992250233	0.00284741416895334
2.79583792347216e-08	4.41176143245097e-06	2.21552024805272e-08	4.49801060368653e-06	2.01274504185325e-07	9.16116012203806e-06	109156	0.00274458734023275	0.00305183828928664	0.481572352592991	0.00241838393668403	0.490987008606707	0.021970416574331
1.02366114484533e-07	1.52200541472549e-05	5.51864937038286e-08	1.05735249713821e-05	2.68645483510574e-07	2.62197772103359e-05	38139	0.00783517998157313	0.00390415653280915	0.580479918847483	0.00210476592768583	0.403265248463438	0.010245910228584
3.07545849622829e-08	1.18269915309477e-05	4.88104031960135e-08	2.42441315135056e-05	1.96977601717322e-06	3.81204640497848e-05	26233	0.0113712106459039	0.000806773624846693	0.310253083894829	0.0012804252102563	0.635987313319247	0.0516724039508207
4.81991947404055e-09	1.63983122798395e-06	6.90510656645713e-09	3.02214443089072e-06	2.16213676849567e-08	4.69532205260013e-06	212978	0.00140760831147946	0.00102653650165944	0.349247870457759	0.00147063534494578	0.643650083430838	0.00460487426479796
5.14185960305421e-09	2.00679193241364e-06	7.44721509992373e-09	3.73989449106594e-06	2.93154847890061e-07	6.05243034607262e-06	165223	0.001814087149838	0.000849552875299215	0.331567951660251	0.0012304503602848	0.617916155531262	0.0484358895729031
4.48452093698785e-09	7.88056409915505e-07	3.84403655347709e-09	8.68626191132174e-07	3.04630921525285e-09	1.6680574677534e-06	599500	0.000500292469639008	0.00268846908675621	0.472439604240308	0.00230449887236462	0.520741166251348	0.00182626154922332
2.5815766371198e-09	1.54813603028555e-06	7.02817970915652e-09	5.42391481705579e-06	4.32393913901634e-07	7.41405451758926e-06	134879	0.00222175284590453	0.00034820038495741	0.208810985488807	0.000947953605207881	0.731572016929196	0.0583208435918314
6.0655032649295e-07	3.79946341589645e-05	1.59605702558045e-07	1.28849062499287e-05	1.34837127796758e-07	5.17805335657409e-05	19312	0.0154145233426031	0.0117138678326455	0.733762893940176	0.0030823495156806	0.248836876768948	0.00260401194254918
2.91427478084402e-08	4.22951188310212e-06	1.55427980868098e-08	2.90200992266616e-06	2.46663741129678e-08	7.20087372577649e-06	138872	0.00215793819196619	0.00404711274190517	0.587360929266405	0.00215846002564554	0.403008028356062	0.00342546960998236
4.28129551805034e-08	7.20789764295435e-06	3.47163550629308e-08	7.52378848293573e-06	5.27920578878597e-08	1.48620074940214e-05	67286	0.00444871042175443	0.00288069799438104	0.484988158285744	0.00233591290254001	0.506243082299775	0.00355214851756041
1.72546811459168e-07	1.05292757918688e-05	5.47397095020211e-08	4.2974932246384e-06	5.19923936690564e-08	1.51060479311374e-05	66199	0.00452159527736351	0.0114223662102584	0.69702385692589	0.00362369494334707	0.284488255580083	0.00344182634042137
1.58426780340989e-08	1.97617263907965e-06	7.0674658086108e-09	1.13373314669049e-06	2.98421821926318e-08	3.16265811180548e-06	316190	0.000948348966519852	0.00500929201767393	0.624845484152411	0.00223466007350891	0.358474772362693	0.00943579139371332
9.70994670443378e-07	5.28163449309413e-05	1.70703457120421e-07	1.19725594515943e-05	1.55988714402911e-07	6.60865912245023e-05	15132	0.0196313773799542	0.0146927637278918	0.799199110626228	0.00258302711575069	0.18116472993625	0.00236036859388016
1.94924236488678e-08	2.13525216351756e-06	9.43876698235776e-09	1.32966997623543e-06	5.14595544950238e-09	3.49899928583372e-06	285796	0.00104915087818958	0.00557085670974159	0.61024652738927	0.0026975618487755	0.380014360568412	0.00147069348380168
7.88711037853695e-09	1.10131642370906e-06	7.15353343727006e-09	1.28447438859989e-06	4.32549096625206e-09	2.40515694709101e-06	415773	0.000721287698703943	0.0032792497753946	0.45789794509713	0.00297424808219776	0.534050133465693	0.00179842357958538
3.37590774968986e-08	5.65144884369953e-06	2.63323911156771e-08	5.67299134387451e-06	1.06143600469004e-07	1.14906752566556e-05	87027	0.00344128753294681	0.00293795418831845	0.491829132533017	0.00229163130342796	0.493703913578848	0.00923736839638934
1.23826980309965e-07	1.60562721049468e-05	5.95469379273632e-08	9.94801097018853e-06	9.26400864168362e-08	2.62802970797895e-05	38051	0.00785319399653883	0.00471178008125305	0.610962351612633	0.00226583960396539	0.378534951107494	0.00352507759465473
1.09914259063047e-08	4.91325283826217e-06	2.27650729432597e-08	1.31123558779928e-05	2.3293740886883e-07	1.82923026239733e-05	54668	0.00547271083493761	0.000600877108379986	0.26859673925485	0.00124451652759257	0.716823690682228	0.0127341764269496
3.83495993407783e-08	6.20712875449002e-06	3.60096728157971e-08	7.50113546954281e-06	5.04412083830013e-08	1.38330647045724e-05	72291	0.00414134897945173	0.00277231402872728	0.448716816342101	0.00260315942886426	0.542261286977381	0.00364642322292676
3.91278054401217e-07	3.12264630910999e-05	1.29194367716429e-07	1.32894293125139e-05	3.00197075733842e-07	4.53365619014653e-05	22057	0.0135091974624709	0.00863051890109405	0.688769985667807	0.00284967280927082	0.293128299878522	0.00662152274330575
2.03464083451841e-09	6.13348966724739e-07	2.72050498053439e-09	1.05461420738792e-06	5.14414966578045e-09	1.67786246959349e-06	595996	0.000503232499207251	0.00121263862288508	0.365553779192247	0.00162141118824447	0.62854627628892	0.00306589470770316
7.44838857262408e-08	1.47994149100935e-05	4.72374136959337e-08	1.21029855192071e-05	2.0523708309923e-07	2.7229358811822e-05	36725	0.00813564391201294	0.00273542562059531	0.543509489605319	0.00173479713651666	0.444482942211347	0.00753734542622148
2.19312115505844e-08	5.589979080513e-06	1.87333871720511e-08	6.14788550965146e-06	2.88725090409724e-07	1.20672542792968e-05	82869	0.00361365310997575	0.00181741521666703	0.463235376592954	0.0015524150513834	0.509468464603342	0.0239263285356533
1.9058027024291e-07	1.6427344421153e-05	5.36758106931827e-08	5.95698024999585e-06	4.79332700987841e-07	2.31079134530728e-05	43275	0.00690848010495726	0.00824740280553401	0.710896916526601	0.00232283242717637	0.257789620949256	0.0207432272914325
9.57918973606601e-08	1.2833891564039e-05	4.31076579565208e-08	7.43830206837512e-06	7.06969617114004e-07	2.11180628048453e-05	47353	0.00631545886414286	0.00453601725905851	0.607721062421238	0.00204126952149371	0.352224639973534	0.0334770108246764
8.37803089761436e-09	1.871826565058e-06	6.28092278734255e-09	1.80497892251316e-06	2.70902541336538e-08	3.71855469538978e-06	268922	0.00111494646757604	0.00225303419847538	0.503374756697454	0.00168907634870332	0.485397975926226	0.00728515682914118
3.36674780397192e-09	1.20453650005489e-06	4.43311507915692e-09	2.04008832353098e-06	6.72136147550188e-09	3.2591460479445e-06	306829	0.00097726757038985	0.00103301532194155	0.369586536575915	0.00136020755558126	0.625957933004456	0.0020623075421063
8.69673423976486e-08	8.90924390049807e-06	4.46546653722514e-08	5.88694518270447e-06	5.50311239772057e-09	1.49333142033702e-05	66964	0.00447000735717851	0.00582371342444678	0.596601918312776	0.0029902716010739	0.394215584198711	0.000368512462992216
1.62775427841681e-07	1.28041006794424e-05	5.69317855163309e-08	5.76361396496827e-06	7.10208944385577e-08	1.88584427522072e-05	53027	0.00564161217076675	0.00863143526644742	0.678958535849614	0.00301890173353086	0.305625127201645	0.00376599994876275
7.21337363022137e-08	6.08746895981522e-06	2.57257494905658e-08	2.79275413673006e-06	1.75816320114873e-07	9.15389890245293e-06	109243	0.0027424149307993	0.00788011065786234	0.665013785348229	0.00281035980020187	0.305089029984993	0.0192067142087138
1.17546783754273e-07	1.07297865074419e-05	6.69098253996922e-08	7.86026047924551e-06	6.81500029800821e-08	1.88426535988214e-05	53071	0.00563690204771472	0.00623833491062135	0.569441371469727	0.00355097677982454	0.417152522494876	0.00361679434495069
3.82719755881302e-07	2.36005319581723e-05	9.20254627466379e-08	7.30673379194495e-06	5.53562039581903e-08	3.14373671727034e-05	31809	0.00938702263212654	0.0121740396954619	0.750715918051315	0.00292726366814019	0.232421937619804	0.00176084096527826
8.94794672080663e-08	6.04230011894495e-06	2.1177507162152e-08	1.83939308715645e-06	7.15161218742933e-08	8.06386630234592e-06	124010	0.00241624581199051	0.0110963480609835	0.749305592676697	0.0026262225052009	0.228103123016975	0.00886871374014325
6.35068202826158e-08	6.86732547617159e-06	3.57085686136783e-08	4.9682655165427e-06	1.69195841169316e-07	1.21040022227799e-05	82617	0.00362463772692734	0.00524676211336901	0.567359898798365	0.00295014557635112	0.410464689703407	0.0139785038085078
8.28271299979071e-10	3.0862465582039e-07	1.5498036206289e-09	7.42555077705291e-07	6.74376238983082e-08	1.1209954323446e-06	892064	0.000336242276089194	0.000738871253245623	0.275313035999524	0.00138252447415191	0.66240687185693	0.0601586964161489
4.54840075131851e-10	3.95003005540903e-07	1.31754107388699e-09	1.47163008593899e-06	2.86833532679135e-08	1.89708882589682e-06	527123	0.000568965265469679	0.000239756867956265	0.20821534561207	0.000694506791617489	0.775730722699974	0.0151196680283823
2.38312264290398e-08	5.55244032513014e-06	2.64466795957489e-08	7.93254636675167e-06	4.50112031212814e-08	1.35802758010279e-05	73636	0.00406582247546827	0.00175484112238987	0.408860645135784	0.00194743317317216	0.584122626298301	0.00331445427035249
6.46365881748151e-08	1.16673394014672e-05	7.22830709068225e-08	1.68106953607048e-05	9.87581418475558e-08	2.87137125631012e-05	34827	0.00857724120719217	0.00225107039129022	0.406333363400052	0.00251737112531072	0.585458788157805	0.00343940692554211
7.80427637346448e-09	3.31809545217787e-06	1.42018505135319e-08	7.77421337891787e-06	3.72743702602083e-07	1.14870586605848e-05	87054	0.0034402062748492	0.000679397276888909	0.288855097742571	0.00123633481234515	0.676780158317923	0.0324490118502717
3.32822266474787e-08	3.88840430555385e-06	2.02176632158701e-08	3.03829737929314e-06	3.99493453760464e-08	7.02015092008638e-06	142447	0.00210383649560741	0.00474095600313236	0.553891839337551	0.00287994709031431	0.432796589970711	0.00569066759829072
1.76681563389579e-08	2.94752513361306e-06	1.53708485918238e-08	3.29853166883068e-06	1.1619113795743e-07	6.39528694533195e-06	156365	0.00191675289702276	0.00276268390925824	0.460890208494009	0.00240346503967947	0.515775397887087	0.0181682446699659
1.77103657493406e-08	5.22497944597761e-06	1.57804611436494e-08	5.99500331073549e-06	2.9965295424658e-07	1.15531265378527e-05	86557	0.00345995848369385	0.00153295003662552	0.452256748756147	0.00136590394746793	0.518907439565684	0.025936957694075
4.3616346804278e-07	1.64176639971751e-05	6.12227056768529e-08	2.96473735583957e-06	1.04078204261174e-07	1.99838657309954e-05	50040	0.00597728415441701	0.0218257805528727	0.821545952028235	0.00306360673660327	0.148356549015499	0.00520811166679057
2.35218915183116e-08	2.68093446354882e-06	1.38912748340623e-08	2.03625493313716e-06	2.7363921669491e-08	4.78196648470785e-06	209119	0.00143356483832879	0.00491887418984047	0.560634306434837	0.00290492935876588	0.425819574363154	0.00572231565340273
1.75625000113876e-07	1.61513063805591e-05	6.03185271702221e-08	7.14266459870869e-06	2.54235245761786e-08	2.3555338031128e-05	42453	0.00704177433513875	0.00745584715794739	0.685674998983897	0.00256071583818972	0.303229127481413	0.00107931053855316
1.14357131154422e-09	5.25965547884382e-07	1.38150755583733e-09	8.17139800284249e-07	5.84355709055614e-08	1.40406599794157e-06	712217	0.000421131394351959	0.000814471195243492	0.374601727166296	0.000983933488783779	0.581981047530681	0.0416188206189956
2.47681125734384e-07	3.2255206758493e-05	1.33227668785111e-07	2.24014037317308e-05	1.22526621089514e-06	5.62627854956384e-05	17774	0.0167376530766473	0.00440221939871044	0.573295589159791	0.00236795365909211	0.398156677355894	0.0217775604265119
1.27910821063997e-07	1.06792048428843e-05	5.44061732571496e-08	5.84533116013697e-06	5.8961321636354e-08	1.67658143189787e-05	59645	0.00501715826538074	0.00762926384787662	0.636963086892565	0.00324506595516582	0.348645824707728	0.00351675859666478
7.69018088083801e-08	6.08765174438648e-06	2.12033392303011e-08	2.15908703261146e-06	5.55757226227292e-08	8.40041964765935e-06	119042	0.00251696360140763	0.00915451989708724	0.724684241945307	0.00252408095305204	0.257021330263311	0.0066158269412427
1.37376733774846e-07	1.82950756724006e-05	7.59283795412395e-08	1.30324570211181e-05	1.56248805710876e-07	3.16970866125456e-05	31549	0.00946420649592827	0.00433404922837521	0.577184770828731	0.00239543717280273	0.411156305323023	0.00492943744706914
2.78152966572134e-08	2.76459580864971e-06	1.57307865851374e-08	2.01076445694375e-06	5.18239532359076e-08	4.87073030207172e-06	205308	0.00146015558322177	0.00571070351511402	0.567593694825151	0.00322965666533547	0.412826071706021	0.0106398732883783
1.99845353017502e-08	3.74270943281085e-06	1.49737554455687e-08	3.60802995714139e-06	1.59436209608833e-07	7.54513389030839e-06	132536	0.00226098881197678	0.00264866543023445	0.496042812125349	0.00198455794996591	0.478192966433088	0.0211309980613632
1.65125142219992e-08	5.82013426008638e-06	2.2989672368134e-08	1.04396649557141e-05	6.4212037897624e-07	1.69414217813668e-05	59027	0.00506957569162858	0.000974682906493756	0.343544617163579	0.00135700962202708	0.616221300103409	0.0379023902044917
1.24366033427859e-07	1.40396257607964e-05	5.28348139185295e-08	7.68077595578424e-06	7.42394810093488e-08	2.19718420449364e-05	45513	0.00656994792381549	0.00566024610833755	0.638982645700931	0.00240466019237134	0.349573601524882	0.00337884647347799
4.33304806198553e-09	1.43338261269345e-06	9.32868313110369e-09	3.96951518454113e-06	6.81234636654399e-08	5.48468299209311e-06	182326	0.00164405646600685	0.000790027075080217	0.261342836907777	0.00170086095122584	0.723745600295169	0.0124206747707477
3.21736243366742e-07	1.96054371206226e-05	7.25347687486478e-08	5.6896337491499e-06	6.27353177708142e-07	2.6316695059596e-05	37999	0.00786402786413098	0.0122255565388491	0.744980974101219	0.00275622636445753	0.216198642582791	0.0238386004126832
1.48351358165009e-07	1.5905458523794e-05	4.51673266523383e-08	6.23682575235796e-06	7.48967864281964e-08	2.24106997473975e-05	44622	0.00670073454551168	0.00661966649132572	0.709726099723461	0.00201543580349755	0.278296787813697	0.0033420101680178
1.64210156627036e-08	6.960399948495e-06	1.79603939185612e-08	9.81701790655046e-06	3.86762452728441e-08	1.68504755098996e-05	59346	0.00504242929891519	0.000974513487946159	0.413068458774697	0.00106586866987876	0.582595897711196	0.00229526135628173
3.54502208301577e-09	1.26002422634826e-06	5.8297498358744e-09	2.6653085117799e-06	5.61403585789981e-08	3.99084786862606e-06	250573	0.00119654032370708	0.000888287952764341	0.31572845365866	0.00146077977106189	0.667855202583179	0.0140672760343345
1.80081747725037e-08	2.62582479363848e-06	9.80157781462935e-09	1.83823831136752e-06	2.49484832793173e-08	4.51682134087245e-06	221395	0.0013541317975343	0.00398691323244266	0.581343514714108	0.00217001671638758	0.406976095054593	0.005523460282469
1.57937194924379e-08	3.15698918720669e-06	1.67480459782638e-08	4.30694526485994e-06	1.12478370918929e-08	7.50772405462922e-06	133196	0.00224979108912782	0.00210366275818297	0.420498830835439	0.00223077537964878	0.573668562339382	0.00149816868734774
4.73123823268013e-10	3.60859377363847e-07	1.1562176698376e-09	1.13413853027445e-06	6.0442190112447e-08	1.55706943924385e-06	642232	0.000467012111327381	0.00030385531392728	0.231755481334917	0.000742560120118397	0.72838018760757	0.0388179156234672
3.53299314469489e-08	4.08755317107207e-06	2.01769240606679e-08	3.00278298703014e-06	3.69945510332897e-08	7.18283756464311e-06	139221	0.00215253896647472	0.00491865939177817	0.569072199431697	0.00280904640806399	0.418049685797027	0.00515040897143381
1.56509393062691e-07	2.27487329328855e-05	1.30932228243913e-07	2.45495297444162e-05	1.95095334920969e-07	4.77807996335293e-05	20929	0.0142323313841327	0.00327557082056164	0.476106157857644	0.00274026866959409	0.513794870171846	0.00408313248035439
2.85791706230378e-07	1.55176143786699e-05	5.09762780987758e-08	3.56166257306944e-06	1.06045469038329e-08	1.94266494829723e-05	51476	0.00581110130771767	0.0147113225304692	0.798779758304244	0.00262403859931982	0.183339004298774	0.000545876267193059
5.39615423376172e-07	2.23439281941246e-05	9.12687574396255e-08	4.86341599124315e-06	1.70726513011715e-07	2.80089548791953e-05	35703	0.00836759925805475	0.0192658178680202	0.79774230386302	0.00325855633790245	0.17363789588792	0.00609542604313766
6.78938828286664e-08	1.19100244063138e-05	4.61663199447058e-08	1.04341628699111e-05	5.80256207966766e-07	2.3038503686965e-05	43406	0.00688780033747649	0.00294697449761375	0.516961716270332	0.00200387666542885	0.452901065611072	0.0251863669555532
4.91852483934858e-08	3.78949265686961e-06	1.67658616087305e-08	1.66127890015813e-06	1.1001291924123e-08	5.52772395895408e-06	180906	0.00165694751528256	0.00889792051099316	0.685543034530731	0.00303304972050428	0.30053579239736	0.00199020284041184
1.04592172356104e-08	1.48298282623901e-06	5.41362202199396e-09	9.87097795252651e-07	1.90392662691489e-08	2.50499272701841e-06	399203	0.000751216454887182	0.00417534834444789	0.59201083110694	0.00216113283028872	0.394052160154393	0.00760052756393052
6.63978707519439e-09	4.05121563492248e-06	2.12076910596288e-08	1.66778507345123e-05	1.41124513410554e-07	2.08980383609802e-05	47851	0.00624986485479018	0.000317722982439916	0.193856263681031	0.00101481730932348	0.798058193138951	0.00675300288825455
5.21902796363802e-08	6.67678846793224e-06	2.91759287794662e-08	4.8030419291274e-06	4.06021783511205e-10	1.1561602627259e-05	86493	0.00346249253851261	0.00451410425690728	0.577496795486662	0.00252351942201141	0.415430462711388	3.51181230320025e-05
3.75983475793705e-07	2.51167470065921e-05	9.46130993047431e-08	8.13986870965446e-06	2.98712082669208e-07	3.40259243740143e-05	29389	0.0101560266794735	0.0110499121687593	0.73816501590105	0.00278061804478116	0.239225498187227	0.00877895569818334
7.2280823094679e-08	7.34909043692147e-06	2.7341149737451e-08	3.5768012425098e-06	2.32002948768254e-07	1.12575166010316e-05	88830	0.0033715774151748	0.00642067213012638	0.65281630908259	0.00242870170273126	0.317725602303977	0.0206087147805754
1.90676701273068e-07	1.87186765668688e-05	9.49370255939434e-08	1.20047489885144e-05	4.95294611261834e-07	3.1504333893512e-05	31742	0.00940692448936187	0.00605239589948405	0.594161953404248	0.00301345922484318	0.381050716040902	0.0157214754305227
1.06948816318598e-06	3.28913906304464e-05	1.11706186539466e-07	4.42146201458117e-06	1.10128252167874e-08	3.85050598199698e-05	25971	0.0114852751707684	0.0277752629962495	0.854209571007808	0.00290107811964836	0.11482807805659	0.000286009819703639
2.11320845788498e-08	3.94344430776106e-06	1.52183515616012e-08	3.65395952306095e-06	8.51695826711402e-09	7.64227122522957e-06	130851	0.00229006392164743	0.00276515762867536	0.516004233760049	0.00199133884588663	0.4781248159576	0.00111445380778908
8.26337924510953e-08	1.15584936666889e-05	6.7478599511664e-08	1.21549322569219e-05	3.37532605108511e-08	2.38972915760844e-05	41846	0.00714363520265038	0.00345787271281371	0.483673793320422	0.00282369235429149	0.508632211237115	0.00141243037535811
1.3566144789793e-08	2.76803088278035e-06	1.58358414559838e-08	4.15664906538502e-06	7.81488790292043e-08	7.03223081344036e-06	142202	0.00210745285821801	0.00192913815682283	0.393620595827138	0.00225189443806616	0.591085414523173	0.0111129570548
1.46747262016277e-07	1.50820974196332e-05	5.74183118668946e-08	7.59903159887482e-06	1.2374552159386e-07	2.30090401139851e-05	43461	0.00687902190642098	0.00637780895201634	0.655485728431852	0.00249546750244463	0.330262868908472	0.00537812620521472
2.47632151147376e-07	1.33278152955606e-05	3.53891285070144e-08	2.45062511782063e-06	5.1396602114782e-09	1.60666013532471e-05	62241	0.0048084214756634	0.0154128521460657	0.829535444524303	0.00220265180724499	0.152529154358172	0.000319897164215099
4.85401411225227e-08	9.56528562423669e-06	3.43909704218054e-08	8.72977909286599e-06	7.69776344143401e-07	1.91477721727904e-05	52225	0.00572791920601501	0.00253502813196722	0.49955083745091	0.00179608207740617	0.455916177301884	0.0402018750378322
2.0420102918548e-08	4.78004756628859e-06	1.81728981240548e-08	5.47554542077472e-06	2.9276127234673e-08	1.03234621153406e-05	96867	0.00309226369433591	0.00197802856158148	0.463027568937893	0.00176034918528446	0.530398170652276	0.00283588266296526
5.56344557382966e-09	3.12686990781003e-06	1.46364883397153e-08	1.05951672948647e-05	1.6416053491943e-07	1.39063976715077e-05	71909	0.00416325782318716	0.000400063748013506	0.224851178692852	0.00105250034447839	0.761891580058345	0.0118046771563115
1.12148743086271e-08	3.48849855503411e-06	1.58888136169247e-08	6.36134178874045e-06	1.05424239280837e-07	9.98236827098095e-06	100177	0.00299024571131357	0.00112346829972494	0.349466024527995	0.00159168778245879	0.637257774513596	0.0105610448762253
1.28580455043205e-07	5.13929586555578e-06	1.60842589078444e-08	8.26728615249089e-07	1.89611680410431e-08	6.12965036279696e-06	163141	0.00183721100270384	0.0209768008667519	0.838432139090347	0.00262400919397712	0.134873698550051	0.00309335229887259
9.65721470102306e-09	3.05035719135045e-06	1.49369774510503e-08	6.07186028648206e-06	8.4255505893644e-08	9.23106717587823e-06	108330	0.00276550186959346	0.00104616449182153	0.330444696505011	0.00161812032850137	0.657763633477664	0.00912738519700221
4.75688573071725e-08	7.83369927837424e-06	2.89853531246268e-08	6.14505459505954e-06	6.42560376950269e-07	1.46978684608159e-05	68037	0.00439968584233097	0.00323644598085701	0.532981996624795	0.0019720786862327	0.41809154922308	0.0437179294850351
2.3731215211897e-08	6.20478408517365e-06	3.40322271190048e-08	1.14588890210538e-05	1.05435661705209e-07	1.78268722102636e-05	56095	0.00533383365717721	0.00133120465171866	0.348057921321797	0.00190904084113035	0.64278741025902	0.00591442292633396
3.5315667634063e-06	8.51856667921683e-05	4.23430683885111e-07	1.31587477623053e-05	2.22344398013469e-07	0.000102521756399778	9754	0.0302898859400335	0.0344469982511334	0.830903310512854	0.00413015440580207	0.128350783525337	0.00216875330487363
3.1346219808806e-08	4.79543390324182e-06	2.16348922935117e-08	4.25852034493745e-06	3.96122531048745e-08	9.14654761338646e-06	109331	0.00274021556963011	0.00342710945525819	0.524288956438978	0.00236536157772227	0.465587730468366	0.00433084205967504
8.80401833711203e-08	9.19439819734215e-06	5.88259896107055e-08	7.90623889237173e-06	4.51893810748076e-08	1.72926926437705e-05	57828	0.0051744189823274	0.00509117840609026	0.531692685849842	0.00340178310125097	0.457201145896724	0.00261320674609264
2.11247168575981e-08	5.25433654827972e-06	2.64053899017771e-08	8.45529186996888e-06	8.79571652771053e-08	1.38451156902851e-05	72228	0.00414494934626142	0.00152578839571713	0.379508316565864	0.0019071989351671	0.610705757836451	0.00635293826680146
2.36017902542339e-07	2.73992468018319e-05	1.30379595424251e-07	1.95221686623095e-05	4.48506760925732e-08	4.73326636382006e-05	21127	0.0140997887788812	0.00498636426520178	0.578865516871501	0.00275453746742083	0.41244601849438	0.000947562901496542
1.18907216231412e-08	1.11295932752498e-06	4.78805319409557e-09	5.76261260398338e-07	5.35609896574235e-10	1.70643497263713e-06	586017	0.000511799914307276	0.00696816568683264	0.652213149268155	0.00280588083980494	0.337698927670114	0.000313876535093806
3.77692147180383e-08	5.27365177032989e-06	3.03946050987805e-08	5.46049425113664e-06	5.13360252331473e-08	1.08536458665165e-05	92135	0.00325081604850597	0.00347986429468428	0.485887584244766	0.00280040508715581	0.503102304819275	0.00472984155411953
3.20635704836507e-08	1.08195819100512e-05	6.05110307028967e-08	2.63488793089171e-05	5.96076639947109e-07	3.7857112460102e-05	26415	0.0112930975038359	0.000846962919251775	0.285800506350136	0.00159840586802995	0.696008691542084	0.0157454333204975
2.55707292090528e-08	6.91864055022358e-06	2.24388092686101e-08	7.82047890492064e-06	1.37561395083391e-09	1.47885046075727e-05	67620	0.00442675708624152	0.00172909498881711	0.467839090821987	0.00151731428322509	0.528821480767976	9.3019137995163e-05
7.60290314232383e-09	1.04793988095599e-06	4.92534467783262e-09	8.72971825109764e-07	8.89581978457963e-10	1.93432953586437e-06	516975	0.000580131080857971	0.00393051080560915	0.541758713562584	0.00254628003476755	0.451304603959155	0.000459891637884984
2.82862069070583e-08	3.70696815792193e-06	1.89915793450869e-08	3.20154095397401e-06	3.00845133977132e-07	7.25663203212521e-06	137805	0.00217462956807202	0.00389798005215573	0.510838656488455	0.00261713412792752	0.441188272989555	0.0414579563419072
1.09598368918793e-06	6.04007604689018e-05	3.03501148468703e-07	2.15769088050164e-05	1.42480865678109e-06	8.48019627683559e-05	11792	0.0251207556442835	0.0129240368195452	0.712256632949544	0.003578940139602	0.254438790101541	0.0168015999897677
9.02164335182867e-08	1.01646373883692e-05	4.15727955518709e-08	6.02913370461368e-06	1.57857436287097e-07	1.64834177583402e-05	60667	0.00493285937342158	0.0054731630806748	0.616658361596532	0.00252209803581761	0.36576963546065	0.00957674182632578
2.55901392398739e-07	3.27482982770441e-05	1.1386695218578e-07	1.88142508304147e-05	9.29782837508928e-07	5.28621002895523e-05	18917	0.01573395669621	0.004840923667373	0.619504296985274	0.00215403761034983	0.355911905265958	0.0175888364710452
1.05575823455491e-08	3.38490311608323e-06	1.12735758536921e-08	4.65219184223677e-06	2.76308080145683e-07	8.33523419666493e-06	119973	0.00249745683296076	0.0012666209606652	0.406095742029371	0.00135252058762823	0.558135708304177	0.0331494081181592
1.08486391971653e-08	2.95543264446834e-06	9.80467981701119e-09	3.43693982171079e-06	1.97012358856835e-07	6.61003814405013e-06	151285	0.00198105311595942	0.00164123700359134	0.447112797242872	0.00148330154884759	0.519957638187681	0.0298050260170088
1.350331717334e-07	1.51987378145261e-05	6.11237990920592e-08	8.86059790450338e-06	1.28780847211946e-07	2.43842735370669e-05	41010	0.00728867905064268	0.00553771559067091	0.623300825075732	0.00250668936268058	0.36337346245047	0.0052813075204469
1.62456609983655e-07	1.45943916283188e-05	7.7598390729062e-08	8.97453258817687e-06	6.29677642066364e-08	2.3871946981415e-05	41890	0.00713608593100323	0.00680533557275959	0.611361596927178	0.00325061004824929	0.375944726886491	0.00263773056532249
7.51809694920084e-09	2.97794072454665e-06	1.17372722243529e-08	5.98452676117469e-06	1.94637239082281e-07	9.17636009397718e-06	108976	0.00274913484785577	0.000819289660846601	0.324523089116914	0.00127907711817636	0.652167820343339	0.021210723760724
2.20977689637371e-07	2.39074359329079e-05	1.3018014731909e-07	1.81548883778843e-05	5.30011051311615e-07	4.29434931990603e-05	23286	0.0128006898138361	0.00514577816511225	0.556718472390854	0.00303142892255302	0.422762263277679	0.0123420572438018
1.50915229798085e-07	9.26362493775335e-06	3.89869496796832e-08	3.07862826038483e-06	3.0139009475083e-08	1.2562294387091e-05	79603	0.00376161930587349	0.0120133492455936	0.73741504953686	0.00310348957589674	0.245068947241709	0.00239916439994065
5.47953133207703e-07	2.88944522762819e-05	1.09945536470985e-07	7.46540259855579e-06	2.75624153506916e-07	3.72933776980233e-05	26814	0.0111258665442581	0.0146930411518275	0.77478775213792	0.00294812492880775	0.200180382131262	0.00739069965018281
1.76920868070288e-07	2.17269793514247e-05	1.20393647497329e-07	1.90600814316807e-05	3.52512070150706e-07	4.14368873688237e-05	24133	0.0123543740570755	0.00426964666760659	0.524339078802808	0.00290547034640231	0.459978599792732	0.00850720439045162
9.08268091272143e-08	1.44265135769673e-05	3.88585086404603e-08	7.95377670506121e-06	2.00232208088418e-07	2.27102078078846e-05	44033	0.00678998289028021	0.00399938256380379	0.635243574123468	0.0017110591399771	0.350229146837652	0.00881683733509917
1.53415913966928e-09	8.49817016646971e-07	3.7879262298887e-09	2.69900852787572e-06	2.22444799190917e-08	3.57639210981134e-06	279611	0.00107234417914437	0.000428968382818128	0.237618524634258	0.00105914735118027	0.754673549488984	0.00621981014276007
3.57381551660979e-08	4.36986909754447e-06	1.9567942328069e-08	3.07791419189007e-06	1.67866839340192e-09	7.5047680553221e-06	133249	0.0022489062774127	0.00476205992012687	0.58227903451933	0.00260740134589398	0.410127823964836	0.000223680249812847
3.3236068207531e-07	2.17893026677587e-05	1.1080341018325e-07	9.35296153365492e-06	2.26718510664209e-07	3.18121468043363e-05	31435	0.0094983983630722	0.010447603052995	0.684936568467883	0.0034830535287278	0.294005984292139	0.00712679065825587
1.48372999607046e-06	5.75340215747924e-05	2.81407965065888e-07	1.40610369170328e-05	1.21889206131847e-07	7.34820856590934e-05	13609	0.0218042109492843	0.0201917240475991	0.782966638177785	0.00382961319812598	0.191353263736503	0.00165876083998662
1.08497590127823e-08	2.8842999475092e-06	1.04734191998596e-08	3.58248703856117e-06	1.37249858526482e-08	6.50183515013566e-06	153803	0.00194865578634851	0.00166872256251466	0.443613207795497	0.00161084047165378	0.550996288868755	0.00211094030157959
8.23733043217525e-08	8.76568729800795e-06	2.80704433983539e-08	3.84412225586635e-06	5.55358995121873e-08	1.27757892011066e-05	78273	0.00382542558921606	0.00644760985212699	0.686117089130486	0.0021971592483635	0.300891177472886	0.00434696429613733
1.17361335857633e-07	1.07211010921379e-05	3.95982665791889e-08	4.65541211462699e-06	4.31281867369891e-08	1.55766009959387e-05	64199	0.00466211513888681	0.00753446376961395	0.68828244974197	0.00254216350470256	0.298872142635021	0.00276878034869314
1.65733748792698e-07	1.52189122595979e-05	7.44271905587655e-08	8.7993977995736e-06	1.89808635023455e-07	2.44482796335464e-05	40903	0.00730774120603728	0.00677895341827197	0.622494199498415	0.0030442710765072	0.359918895376983	0.00776368062982277
8.86785632503633e-09	2.95745351396797e-06	1.25422362028545e-08	5.38325044573911e-06	1.26287962412921e-08	8.37474284847626e-06	119407	0.00250927985585303	0.00105888102900375	0.353139620819051	0.00149762642624143	0.642795909455126	0.00150796227057763
1.20082236268862e-08	4.30885719586688e-06	2.11708858283881e-08	9.78217098727898e-06	1.37977032810974e-07	1.42621843254121e-05	70115	0.00426954527440437	0.00084196244789027	0.30211762080437	0.00148440697058347	0.685881682923511	0.00967432685364535
2.15852575088937e-07	2.55823013638371e-05	9.48761191992367e-08	1.45011321577238e-05	5.15178258713762e-07	4.09093404745628e-05	24444	0.0121980464355966	0.00527636409154905	0.625341329561253	0.00231917987673818	0.354469956970841	0.0125931694996182
5.20321719860047e-08	7.81112887190523e-06	3.81570050641609e-08	7.37339337820279e-06	3.70547024444475e-08	1.53117661296026e-05	65309	0.0045830307231548	0.00339818225706893	0.510138987611871	0.00249200547743418	0.481550809736286	0.0024200149173392
4.16502593152755e-07	2.78924093534953e-05	6.69881300603229e-08	5.77859342365901e-06	7.12217723076607e-08	3.4225715272675e-05	29218	0.0102153554712177	0.0121692882043368	0.814954753502665	0.00195724558352195	0.168837769426327	0.00208094328314951
1.02334145025831e-06	6.3326064522084e-05	2.11927341328018e-07	1.69278240887472e-05	1.29382320942194e-06	8.27829806118395e-05	12080	0.0245300481315653	0.012361737191569	0.764964779644902	0.00256003516377022	0.20448435129583	0.0156290967039292
1.99531632834144e-08	5.04389748067912e-06	1.09816808222434e-08	3.57372711616953e-06	5.04687962687007e-08	8.69902823722301e-06	114955	0.00260631746378359	0.00229372324577993	0.579823095538	0.00126240316996018	0.410819118953725	0.00580165909253467
2.43160454440213e-08	6.21220887169041e-06	2.36088514777537e-08	7.76711138986795e-06	4.17810687866006e-08	1.40690262272667e-05	71078	0.00421184276490916	0.00172833890926262	0.441552156584279	0.00167807288837078	0.552071711602524	0.00296972001556341
2.70047061641554e-07	1.67024074697691e-05	4.62153148303342e-08	3.67889433071568e-06	1.15149436719306e-07	2.0812713613676e-05	48048	0.00622442655491273	0.0129751010201816	0.802509839889115	0.0022205328765955	0.176761877331473	0.00553264888263496
2.43775727363535e-07	1.45195105560423e-05	4.11053091647735e-08	3.15049115491728e-06	2.09844880893247e-07	1.81647276283811e-05	55052	0.0054346463683258	0.013420279805498	0.799324429910887	0.0022629191037552	0.173440043768939	0.0115523274109202
5.80703020156498e-07	2.68393014351247e-05	1.46581706989142e-07	8.72120627488071e-06	1.49698180278558e-08	3.63027622551789e-05	27546	0.0108319338578604	0.0159961111519456	0.739318436610036	0.00403775629961135	0.240235335635832	0.000412360302575052
4.65452684164703e-08	5.08818945293901e-06	2.55158753478161e-08	3.58825037999642e-06	1.31940081347059e-07	8.88044105804678e-06	112607	0.00266059846424183	0.00524132395139253	0.572965849295118	0.00287326667459783	0.404062180756779	0.0148573793221121
1.49953678470668e-07	2.09448205126015e-05	9.70997394088636e-08	1.74884945103992e-05	1.96605803474146e-07	3.88769742443543e-05	25722	0.0115955661505726	0.00385713346743913	0.538746158097504	0.00249761565286847	0.449841965593267	0.00505712718892203
6.8441639003943e-08	7.57988853630307e-06	4.31421810388572e-08	6.14824257777022e-06	2.0496491791099e-08	1.38602114259072e-05	72149	0.00414945934790945	0.00493799386609742	0.546881162442798	0.00311266399286066	0.443589378894904	0.00147880080334038
9.32582448682196e-09	1.78356960420774e-06	7.0958594900276e-09	1.7454183647834e-06	9.64752185762963e-11	3.54550612818657e-06	282047	0.00106308824492773	0.00263032248419547	0.503050774620997	0.00200136714857603	0.492290325183032	2.72105631997993e-05
6.71473446073237e-08	1.10413961121282e-05	4.44125551272247e-08	9.40659177671431e-06	1.37670794262635e-07	2.06972185828397e-05	48316	0.00618999240156259	0.00324426899868547	0.533472459979852	0.00214582239393498	0.454485791849994	0.00665165677753337
1.75050497095387e-06	6.84677623538598e-05	3.06551797969259e-07	1.54573083247264e-05	1.97318055886485e-07	8.61794455033959e-05	11604	0.0255235706432188	0.0203123257608439	0.794479030979166	0.00355713356216918	0.17936189116136	0.00228961853646076
8.85404915603808e-08	1.20750204001034e-05	6.66092280874218e-08	1.16986678088655e-05	1.08198231845186e-06	2.50108202470686e-05	39983	0.00747526012657296	0.00354008747756916	0.482791858916289	0.00266321645709435	0.467744268012829	0.0432605691362193
7.39621479232968e-10	4.45235473848797e-07	2.14860852764674e-09	1.66340336286471e-06	8.31421450132204e-08	2.1946692117336e-06	455650	0.000658184787293958	0.000337008181132103	0.202871335446994	0.000979012470835878	0.757928964406785	0.0378836794942529
6.08002498661837e-10	2.60410479848061e-07	1.21590828645847e-09	6.69647838791556e-07	7.96895525574291e-10	9.32679124950312e-07	1072180	0.000279764726517362	0.00065188818147316	0.279206935034527	0.00130367267148093	0.717983088586046	0.000854415526472457
1.85228598330922e-07	1.61491956011971e-05	6.15124456017217e-08	6.90493929158803e-06	2.18685230980482e-07	2.35195611676983e-05	42518	0.00703111654785626	0.00787551251531488	0.686628270232202	0.00261537386531696	0.293582828453077	0.00929801493408916
4.3705554436378e-08	6.59440344549854e-06	2.47918162299886e-08	4.81417701840398e-06	5.27074477105184e-08	1.15297852822794e-05	86732	0.00345298022997564	0.00379066507886758	0.571945034885753	0.00215024093016651	0.417542642862837	0.00457141624237587
2.94993411902953e-06	0.000105098539185112	3.85318930559099e-07	1.77166089147646e-05	4.3840351799183e-07	0.000126588804667457	7900	0.0372668855480577	0.023303278096186	0.830235655208224	0.00304386261937865	0.139953994836315	0.00346320923989681
4.3881618756583e-07	2.28393649297838e-05	9.52985784675712e-08	6.3847862145301e-06	3.89167465233811e-07	3.01474333755811e-05	33170	0.00900358909168864	0.0145556731844796	0.757589034039736	0.00316108430460158	0.211785399273879	0.012908809197304
2.73274151331471e-09	1.05329727460862e-06	4.74755348782804e-09	2.35365009132103e-06	8.32514145034436e-08	3.49767907543423e-06	285904	0.00104875522913928	0.000781301387113522	0.301141771984284	0.00135734393734755	0.67291768071341	0.0238019019778446
8.33632606207201e-07	3.95710620666682e-05	1.66145683140736e-07	1.01589609476988e-05	2.98758802986561e-07	5.10285601067015e-05	19597	0.015192372222252	0.0163365888526751	0.775468913563786	0.00325593516245261	0.199083825341266	0.00585473707982062
2.90322381528029e-07	1.27502492847709e-05	4.4902679106585e-08	2.53686266703522e-06	4.68347011574488e-10	1.56228053594523e-05	64009	0.00467591194453087	0.0185832425642028	0.816130585474944	0.00287417516082779	0.162382018380606	2.99784194194753e-05
4.83560934733395e-07	3.33302434377731e-05	1.83851957773914e-07	1.63303031425264e-05	6.61778779052717e-08	5.03941373507121e-05	19844	0.0150049095659477	0.00959557917160302	0.661391288550396	0.0036482806818265	0.324051645707864	0.00131320588831027
1.08343024178764e-08	1.61478496688692e-06	7.65135771486982e-09	1.4665618253496e-06	5.21365463733294e-08	3.1519689987426e-06	317262	0.000945145258425817	0.00343731249330134	0.512309914066764	0.0024274850793019	0.465284343194571	0.0165409451660622
5.2898358319343e-09	1.54200595732744e-06	6.12424351337482e-09	2.29633179763548e-06	1.75666034012226e-07	4.02541786832046e-06	248421	0.00120689890210446	0.00131410849878833	0.383067300779589	0.00152139323511526	0.570457992872573	0.0436392046139348
1.63045362181558e-08	3.81443979802124e-06	2.21044007522383e-08	6.65472870887505e-06	3.48855234754367e-08	1.05424629673421e-05	94854	0.00315775931918005	0.00154655854790888	0.361816760451273	0.00209670176890468	0.631230930522565	0.00330904870934839
3.92648633870895e-07	2.06406613213007e-05	4.51356457417434e-08	3.05389661250317e-06	8.08445010163949e-08	2.42131867144329e-05	41300	0.00723772455719629	0.0162163138004816	0.852455381637035	0.00186409357322798	0.126125348493795	0.00333886249546019
1.18686108552927e-08	4.45583006604932e-06	2.02091696995255e-08	9.7711422950883e-06	5.53980867182584e-07	1.4813031008875e-05	67508	0.00443408251638222	0.000801227706077293	0.300804748425874	0.00136428322383296	0.65963152910664	0.0373982115375762
1.81912484595704e-08	8.6375312580344e-06	3.15196937096258e-08	1.93216020897357e-05	2.26794177171502e-07	2.82356384671108e-05	35416	0.00843503489864583	0.000644265525667491	0.305908834613232	0.00111630887136979	0.684298395173239	0.0080321958164918
1.00747810383453e-07	9.29061369269125e-06	3.34496581128757e-08	3.9693148134103e-06	1.53117680874938e-08	1.34094377426854e-05	74574	0.00401477744022583	0.0075132016954558	0.692841405506292	0.00249448625324518	0.296009041510744	0.00114186503426261
3.94027002443024e-08	3.28238112405546e-06	1.05620580322997e-08	1.13155121517355e-06	3.5349969781148e-08	4.49924706728676e-06	222259	0.00134886661719325	0.00875762092079641	0.729540093034917	0.0023475167898857	0.251497905816478	0.00785686343792307
1.11901187429425e-06	4.07643739876257e-05	1.55174872622816e-07	7.27871219180566e-06	7.82315666318647e-08	4.93955044929803e-05	20245	0.0147097560904352	0.0226541238070213	0.825264857724428	0.00314147763476873	0.147355761754393	0.00158377907938935
1.35324184146425e-08	6.29280301652632e-06	2.3645412270414e-08	1.41785792538042e-05	2.74315799843355e-08	2.05359916809999e-05	48695	0.00614192157537108	0.00065896103898225	0.306428007679244	0.00115141321820319	0.690425837429723	0.00133578063384762
1.40891292382993e-08	2.96613788299284e-06	1.01158646014281e-08	2.73983631575168e-06	2.27384428040551e-07	5.95756362062481e-06	167854	0.00178567818628994	0.00236491460863689	0.497877668099794	0.0016979868358279	0.45989207841046	0.0381673520452819
6.08166121879614e-08	1.05488602962146e-05	5.7088564737477e-08	1.27546286080541e-05	6.87628767033737e-08	2.34901569578975e-05	42571	0.00702235706369503	0.0025890253648354	0.449075768847428	0.00243031857300057	0.542977581244554	0.00292730597018234
6.83898754666368e-08	8.85059807184226e-06	3.46362733733287e-08	5.76968076736791e-06	2.42782188018599e-07	1.49660871760687e-05	66818	0.00447979539859067	0.00456965636121607	0.591376888809966	0.00231431722706475	0.385516982461109	0.0162221551406446
3.04736238645966e-07	3.27666218156364e-05	1.55050759262695e-07	2.15108686170178e-05	6.45937002332165e-07	5.53832144328951e-05	18056	0.0164781496219099	0.00550232126766854	0.591634525932727	0.00279959841353307	0.388400507938762	0.0116630464473096
7.81410591500773e-07	5.499852774162e-05	2.85359500803448e-07	2.59234047963429e-05	7.18826625959743e-08	8.20605852928631e-05	12186	0.0243186053149974	0.00952236190751047	0.670218565287314	0.00347742463431181	0.315905677540878	0.000875970629985576
2.91442112749684e-08	5.70678138654601e-06	1.97538894359292e-08	4.97874072502728e-06	6.73964940131309e-07	1.14083851524155e-05	87655	0.00341668487149804	0.00255463072867922	0.500226921716235	0.00173152371453261	0.436410645197505	0.0590762786430479
4.40345213152586e-07	3.31495261935052e-05	1.25633141189189e-07	1.21903419830548e-05	6.20436038143142e-07	4.65262825690449e-05	21493	0.0138612453518637	0.00946444007210578	0.712490325104126	0.00270026174996358	0.262009799836562	0.0133351732372432
1.81161996835079e-08	5.74957090595e-06	2.80025634048688e-08	1.14472398728398e-05	9.67371748383407e-08	1.73396667167165e-05	57671	0.00518843842913597	0.00104478361547992	0.331584856841974	0.00161494242434732	0.660176464741618	0.00557895237658057
4.55803705118949e-07	2.60338404153213e-05	1.43102623542204e-07	1.0524336216057e-05	5.02004288118308e-07	3.76590872481578e-05	26554	0.011234356872924	0.0121034188140406	0.691303011243186	0.00379994933491662	0.279463390780184	0.0133302298276723
1.40221741038236e-07	1.23598192784941e-05	5.91295802326609e-08	6.70836835945761e-06	6.48143132829567e-08	1.93323532725055e-05	51727	0.00578297589116006	0.00725321636024827	0.639333406764928	0.00305858161182865	0.34700216082841	0.00335263443458462
1.5566695603805e-07	1.60617436828568e-05	5.24570407787057e-08	6.97047893344278e-06	4.65929738935543e-08	2.32869395870099e-05	42943	0.00696181671054441	0.00668473224901076	0.689731839722576	0.00225263781797964	0.299329970234951	0.00200081997548296
9.90272539011368e-08	1.26017556225852e-05	7.03299247611812e-08	1.15253302714451e-05	2.22728760654683e-08	2.43187159487581e-05	41121	0.00726915445519072	0.00407205931883068	0.518191653257446	0.00289200815163815	0.473928405419518	0.000915873852566862
1.47659368164148e-07	1.0538355057258e-05	3.92478097184431e-08	3.60409991793347e-06	1.40250008099628e-07	1.44696121611737e-05	69110	0.004331506900635	0.0102047910143965	0.728309434964371	0.00271242997263995	0.249080616521592	0.00969272752700036
4.69399411928789e-10	2.20772439726799e-07	7.882288139841e-10	4.76698608574364e-07	1.33381931988368e-08	7.12066869725913e-07	1404362	0.000213597321805592	0.000659206925480846	0.310044532491419	0.00110695897744478	0.669457643434322	0.0187316581713328
2.11249982528804e-08	4.18398193294319e-06	1.89027494695796e-08	4.81748541798571e-06	4.68553486828849e-08	9.08835044733425e-06	110031	0.00272280395088553	0.00232440401317014	0.46036758344529	0.0020798878277327	0.53007258532804	0.00515553938576701
9.56964181852923e-09	4.02074164274184e-06	1.68860496073624e-08	9.13721094577425e-06	1.57071132573889e-07	1.33414794125159e-05	74954	0.00399447131387942	0.000717284906916079	0.301371498498878	0.00126568044556748	0.684872394076663	0.0117731420719757
1.69484417554784e-07	2.05176005353616e-05	8.26794224424753e-08	1.29007832593502e-05	1.9983725353518e-07	3.38703848882442e-05	29524	0.0101098360869563	0.00500391176876202	0.605768154187196	0.00244105352552908	0.380886821980809	0.00590005853770326
3.61090804435241e-07	1.53871360692656e-05	7.98940418183571e-08	4.38008836498903e-06	2.39394545196598e-08	2.02321487350279e-05	49426	0.00605132256956187	0.0178473779114764	0.760529011069688	0.00394886587997629	0.216491506777319	0.0011832383615396
1.1882527574113e-08	2.47321171787904e-06	1.25999333195744e-08	3.37354920232551e-06	1.01786602748251e-08	5.88142204137306e-06	170027	0.00176287610642545	0.00202034941388748	0.420512539396281	0.00214232769404062	0.573594137369187	0.0017306461266039
2.54076893378315e-09	1.15547685222896e-06	5.37542314658769e-09	3.14470524873297e-06	4.51479503427542e-08	4.35324624338505e-06	229714	0.00130512429916185	0.000583649256607977	0.2654287829421	0.00123480796767605	0.722381660240673	0.0103710995929437
7.08815121002234e-08	1.34223757756503e-05	8.0002185168251e-08	1.9527339854084e-05	4.0024585186208e-08	3.3140623912189e-05	30174	0.00989309013608342	0.0021388104306073	0.40501276654341	0.00241402169676192	0.589226681604564	0.00120771972465754
2.36294241049492e-08	3.3151589383744e-06	1.4294241347291e-08	2.57963073248885e-06	1.28140570936188e-07	6.06085390725168e-06	164993	0.00181660964593089	0.00389869554134561	0.54697885629744	0.00235845337406802	0.425621665191828	0.0211423295953183
3.55546209049815e-08	7.00450581610157e-06	2.77710148796785e-08	7.04392542666311e-06	6.41778395009755e-07	1.47535352735591e-05	67780	0.0044163125172122	0.0024099051682007	0.474767958067302	0.00188232951389278	0.477439833643605	0.0434999736069993
2.25628578524534e-08	4.8220658210489e-06	2.13996103879692e-08	5.88619485095145e-06	9.47019485620258e-08	1.08469250888028e-05	92192	0.00324880634577196	0.00208011557816924	0.444556017633669	0.00197287343765837	0.542660228844738	0.00873076450576634
4.86715924749706e-08	9.2100128526151e-06	2.81707453944431e-08	6.86566977291289e-06	7.3072913342889e-07	1.68832540968263e-05	59230	0.00505221340679995	0.00288283243241123	0.545511712362749	0.0016685613586624	0.406655596932791	0.0432812969133866
1.54969792596298e-08	1.31398121894721e-06	3.60743804051587e-09	3.93308738459981e-07	2.0929502335215e-08	1.74732387704255e-06	572304	0.000524060253513259	0.00886897927925035	0.7519963735465	0.00206455030341694	0.225092064286147	0.0119780325846857
1.33948294795518e-07	2.06471465759261e-05	8.2315918609061e-08	1.63657336213275e-05	1.2413411629216e-06	3.84704855735798e-05	25994	0.0114750215774769	0.00348184570063001	0.536700960959689	0.00213971613255625	0.425410113163919	0.0322673640432059
6.81603225801236e-07	2.55803583642468e-05	1.25061741679148e-07	6.04030023544698e-06	5.03793634088984e-08	3.24777029305831e-05	30790	0.00969615529925438	0.0209868052324413	0.787628312843477	0.00385069541237111	0.185982988032046	0.00155119847966397
6.11594292293785e-09	9.5645470734042e-07	3.70860496532701e-09	7.45796805526953e-07	4.45286295968971e-09	1.71652892371533e-06	582571	0.000514826550385927	0.00356297108568392	0.557202791124678	0.00216052576457608	0.434479603124146	0.00259410890091601
1.76536122999893e-08	5.50542687150386e-06	2.06527959655697e-08	8.29515214064726e-06	2.195441826994e-07	1.40584296031161e-05	71132	0.00420867711750594	0.00125573145780638	0.391610373770593	0.00146906849119136	0.59004827529304	0.015616550987369
7.19732910351096e-08	1.03503265717093e-05	4.94496869868745e-08	9.15659234264523e-06	4.13489049633877e-09	1.96324767828728e-05	50936	0.00587248997623735	0.00366603214821567	0.527204319973463	0.00251876966588413	0.466400263395872	0.000210614816564867
3.47745115494829e-08	5.08827090497532e-06	2.8403518431723e-08	5.3474529709387e-06	1.00501781879897e-07	1.05994036877751e-05	94345	0.00317478762832468	0.00328079886131616	0.480052562847842	0.00267972796096844	0.504505076743724	0.00948183358614891
1.05468324046088e-08	3.59658819688695e-06	1.6535695432536e-08	7.25881580567262e-06	2.28669831851119e-08	1.09053535135818e-05	91698	0.00326627796330559	0.000967124301974571	0.32980023915847	0.00151629155459674	0.665619486487283	0.00209685849767573
1.69780666812403e-09	8.93522776206125e-07	4.50289532156661e-09	3.04829009934065e-06	5.33092078630654e-08	4.00132278539953e-06	249917	0.00119967904625073	0.00042431134881674	0.223306847292228	0.00112535168069851	0.761820593545611	0.0133228961326454
8.40300957253285e-07	4.42564807642902e-05	1.49844127085795e-07	1.01704161055126e-05	6.96963257769635e-07	5.61140052119115e-05	17821	0.0166937626157317	0.0149748882490197	0.788688681144004	0.00267035166211923	0.181245592202954	0.0124204867419032
3.24391522113835e-08	8.27257220478194e-06	2.74304749696811e-08	9.01288054904837e-06	1.55348135818087e-07	1.75006705168295e-05	57141	0.00523648863829462	0.00185359481970639	0.472700300072883	0.00156739565740082	0.515002013230359	0.00887669621965037
9.50674528456957e-08	8.60572519349196e-06	3.88961627815412e-08	4.53046943942267e-06	2.369037832052e-07	1.35070620317471e-05	74035	0.00404394711044309	0.00703835168760228	0.637127835295716	0.00287969083803121	0.335414868812642	0.0175392533660081
8.13410553063313e-08	1.28467907429133e-05	5.19916615975113e-08	1.05789599434632e-05	1.38894054562534e-07	2.36979774578429e-05	42198	0.00708426492753111	0.00343240495738641	0.542104944009118	0.00219392822404363	0.446407714003547	0.00586100880590409
2.70644215622856e-11	7.91383046197413e-08	2.89354963466652e-10	1.08808603273048e-06	1.4458633372799e-09	1.16898662007253e-06	855442	0.000350634704273101	2.31520370700278e-05	0.0676982125037765	0.000247526326219799	0.930794257219958	0.00123685191297587
7.89606733973681e-08	1.43553262849866e-05	4.25828830700114e-08	9.97967858506291e-06	3.8070110866266e-07	2.48372495351796e-05	40262	0.00742357552505912	0.00317912308629536	0.577975683847509	0.001714476597326	0.401802887671908	0.0153278287969621
1.75052909960114e-07	2.42409405677975e-05	1.05450750961866e-07	1.88378609467015e-05	6.51837345461813e-07	4.40111425208827e-05	22722	0.0131168477271387	0.00397746797591209	0.55079098563041	0.00239600121518843	0.428024810711586	0.0148107344669029
1.82488376283102e-10	3.44909707642171e-07	1.45124056484322e-09	3.52887041617609e-06	1.09613560057182e-07	3.98502741281657e-06	250939	0.00119479626781738	4.57935058856022e-05	0.0865514015117885	0.000364173295314298	0.885532281365645	0.0275063503213667
2.76155330632166e-07	1.06164717605506e-05	4.20466773861781e-08	2.07911799925233e-06	3.60155060293007e-09	1.30173933184242e-05	76820	0.00389762786729897	0.021214334074189	0.815560496702865	0.00323003817720306	0.159718458864544	0.000276672181198721
1.53596919385983e-08	4.27608537672354e-06	2.47007117365027e-08	8.8517827248041e-06	1.31586974274731e-07	1.32995154794775e-05	75191	0.00398193217511822	0.00115490612889619	0.321521891780342	0.0018572640315069	0.665571820151141	0.0098941179081135
1.47631247051486e-08	4.52868196237268e-06	2.37017608237264e-08	9.36093419809512e-06	6.21982298375408e-07	1.45500633443721e-05	68728	0.00435553777180175	0.00101464332874255	0.311248264367479	0.0016289799063242	0.643360374215546	0.0427477381819089
1.42951694655212e-07	1.52410129222156e-05	8.24101726225544e-08	1.13149329891475e-05	2.69165336888753e-07	2.70504731155296e-05	36968	0.00808241193516923	0.00528462825935357	0.563428700752215	0.0030465335031513	0.418289652118936	0.00995048536634376
3.07275590122863e-07	3.03307013341784e-05	1.02161402026488e-07	1.30043535275652e-05	1.56678192117044e-07	4.390117004601e-05	22778	0.0130842867639858	0.00699925741844299	0.690885944552064	0.00232707697583959	0.296218836854147	0.00356888419950629
5.16095195729302e-09	1.31823178154429e-06	3.93267550704095e-09	1.29193297768469e-06	7.51668894286256e-08	2.69442527612194e-06	371137	0.000808002062207658	0.00191541847644821	0.48924414168264	0.0014595600560507	0.479483691432764	0.0278971883520974
1.04005565259253e-07	1.34023940066781e-05	6.70818087934664e-08	1.11332452079363e-05	3.18694005488166e-08	2.4738595989216e-05	40423	0.00739419800694241	0.00420418221408323	0.541760494917354	0.00271162554345076	0.450035451194947	0.00128824613016475
2.48863463011647e-08	8.10819561933902e-06	2.71115515473096e-08	1.13869981115009e-05	2.4577751710061e-07	1.97929691457891e-05	50523	0.00592035472943364	0.00125733264766187	0.409650293476259	0.00136975667205936	0.575305201944577	0.0124174152594432
3.09568633974235e-07	2.91765833264833e-05	1.05200350952711e-07	1.27830419695988e-05	9.02316319394941e-08	4.24646259129485e-05	23549	0.0126588523324709	0.00729003558417879	0.687079721043454	0.00247736436365573	0.30102801319394	0.00212486581477173
3.74207317453571e-07	1.71670399742633e-05	7.37977685782415e-08	4.35622962426546e-06	3.44897004771886e-07	2.23161716893325e-05	44811	0.00667256512093928	0.0167684369282948	0.769264559049322	0.00330691883919849	0.195205059582321	0.015455025600863
2.45188229829657e-08	2.47286113623898e-06	1.2520470706142e-08	1.62395002457339e-06	7.20003967624669e-08	4.20585085126394e-06	237764	0.00126096222693872	0.00582969388360439	0.58795740117504	0.00297691742977033	0.386116883837038	0.0171191036745465
5.92456757475574e-08	7.0633372098402e-06	2.34925112065795e-08	3.60405219077384e-06	6.52912624050355e-08	1.08154188499732e-05	92461	0.00323938503484456	0.00547789009093292	0.653080320588573	0.00217213142943952	0.333232789295328	0.00603686859572685
4.20094341201329e-07	2.43324626244367e-05	1.19871453418508e-07	8.93940253652706e-06	4.79592171151918e-08	3.38597901726988e-05	29534	0.0101066896939986	0.0124068796368399	0.718624140915558	0.00354023024971845	0.264012342986547	0.0014164062113374
1.00084850648745e-06	4.00352001409502e-05	1.54213060591706e-07	7.94388398403681e-06	1.59489405615019e-07	4.92936350976812e-05	20287	0.0146796428679525	0.0203038080779425	0.812177881822181	0.00312845786856893	0.161154355289381	0.00323549694192713
6.91224361857615e-08	5.81393026973466e-06	3.59312999585252e-08	3.8875754354542e-06	9.69865583077867e-08	9.90354599964093e-06	100974	0.00296666922611599	0.00697956430840707	0.587055411258296	0.00362812471006122	0.392543785387087	0.00979311433614819
4.68949237200317e-09	2.08627136963942e-06	6.17266560820845e-09	3.533978432044e-06	2.70321201669945e-07	5.90143316133358e-06	169450	0.00176886887660144	0.000794636191549014	0.35351944393927	0.00104596043697521	0.598833933289081	0.045806026143124
8.15820173178384e-08	4.6276168791523e-06	1.67825445073081e-08	1.22427397529865e-06	2.37213836718668e-08	5.97397679994796e-06	167393	0.00179059336469645	0.0136562326988864	0.774629201638783	0.00280927513937688	0.204934504484402	0.00397078603855198
6.16500478654827e-09	2.45653141687128e-06	1.09301448037399e-08	5.6050892188025e-06	4.58698295337549e-08	8.12458561479783e-06	123083	0.00243441757347773	0.000758808520070187	0.302357748855159	0.00134531720409618	0.689892319996431	0.00564580542424333
2.23939992419082e-09	1.76460768931316e-06	6.67341748855671e-09	6.77035336682501e-06	9.69686655922744e-08	8.64084253914319e-06	115729	0.00258890694658953	0.00025916453332488	0.204217086623144	0.00077231097064042	0.783529307027084	0.0112221308458063
4.36273630801801e-07	2.78646013049561e-05	1.14394769076623e-07	9.4105453514272e-06	9.20189214987595e-08	3.79178339777605e-05	26373	0.0113111087572874	0.0115057635163887	0.734867960055398	0.00301691201938692	0.248182566465866	0.00242679794296083
2.65785592432689e-08	5.11219294086249e-06	2.46205518672687e-08	6.09456022760264e-06	1.81269057210233e-07	1.14392213367859e-05	87419	0.00342590418222866	0.00232345877929631	0.446900430575886	0.00215229263796957	0.532777542122027	0.0158462758848203
2.0396445444419e-09	2.39162976768888e-06	8.18558445311612e-09	1.23752073649278e-05	9.51491742788375e-07	1.57285541044026e-05	63579	0.00470748822055223	0.000129677815958364	0.152056555981801	0.000520428285955723	0.786798791725161	0.0604945461911238
3.83041087037045e-11	1.19600773242744e-07	9.06813800609253e-10	3.64176242416566e-06	9.71552475084906e-09	3.77202384006857e-06	265110	0.00113096925789946	1.01547896640569e-05	0.031707321669677	0.000240405108519348	0.965466438859904	0.00257567957223527
1.36608755602612e-08	4.06122630676928e-06	1.26730624185934e-08	4.84984225642367e-06	2.57324759452734e-07	9.19472726062454e-06	108758	0.00275462988500275	0.00148572928517005	0.441690785561532	0.00137829671934528	0.527459066370855	0.0279861220630981
1.6060638474492e-07	1.45597613199542e-05	6.08305436591847e-08	7.09951697773868e-06	1.91391867468205e-07	2.20721070935652e-05	45306	0.00659983002621101	0.00727644098789925	0.659645282538472	0.00275599168676193	0.321651075162119	0.00867120962474863
3.20676113041817e-07	1.98094516763398e-05	8.2073945941395e-08	6.52655586288248e-06	1.75030559270287e-07	2.69137881574757e-05	37156	0.00804173593948043	0.0119149378439595	0.736033573588093	0.00304951296566543	0.242498596804539	0.00650337879774348
2.7081607291588e-10	3.96152544561566e-07	2.37929186154665e-09	4.47744026972593e-06	1.87856959607584e-07	5.06409988182954e-06	197468	0.00151808035984369	5.34776325971754e-05	0.078227632512344	0.000469835097463967	0.884153230427267	0.037095824330328
1.69910717612805e-07	1.24467738196003e-05	6.90056647729095e-08	6.50516399463437e-06	3.62899470768097e-07	1.95537536673884e-05	51141	0.00584901099454083	0.00868941690189031	0.636541404342168	0.00352902393815038	0.332681085447221	0.0185590693705699
8.63629614079291e-09	3.72364454532147e-06	1.50153054754536e-08	8.33706804464382e-06	2.37942514236738e-07	1.23223067058183e-05	81154	0.00368989034962508	0.000700866838245072	0.30218729611423	0.00121854664341083	0.67658339008128	0.0193099003228339
2.9279216344548e-08	1.74779687200234e-06	7.31028558415891e-09	5.61119469392045e-07	2.90003398301006e-08	2.37450618315319e-06	421140	0.000712099037731395	0.0123306549177594	0.736067517702303	0.00307865510564867	0.236309963466557	0.012213208807732
4.08547002344261e-07	3.27795703518891e-05	1.27044055472377e-07	1.31402015016842e-05	3.98002577001821e-07	4.68533654883918e-05	21343	0.0139580098650077	0.00871969383811887	0.699620401014959	0.0027115246503232	0.280453738268594	0.00849464222800449
1.37955661864161e-08	2.82784829904567e-06	1.48038582179639e-08	3.90378380829134e-06	1.34504545867513e-08	6.77368198632814e-06	147630	0.00203004813769592	0.00203664214149125	0.417475798945586	0.00218549649184059	0.576316369172727	0.00198569324835436
1.50199230982968e-09	5.8533957532676e-07	2.62286653791217e-09	1.31449571265064e-06	7.08013968651988e-09	1.91104028651167e-06	523275	0.000573148321462491	0.000785955335651951	0.306293686981981	0.00137248102848729	0.68784301509942	0.00370486155445926
3.89113237934502e-07	3.14207785421572e-05	1.6894053992145e-07	1.75840289548604e-05	4.86275883284589e-07	5.00491371581581e-05	19980	0.0149029521204854	0.00777462429981324	0.6277986060552	0.00337549355521531	0.351335306726544	0.00971596936322659
2.66267217038082e-08	1.12643263893257e-05	5.10435101129139e-08	2.78965509155071e-05	4.71525060775528e-07	3.97100725974251e-05	25183	0.0118425764194202	0.000670528154751719	0.283664210426453	0.00128540460326995	0.702505663948749	0.0118741928667766
3.31362957634916e-08	7.73571888895484e-06	2.80946062678792e-08	8.44785933215385e-06	9.17989700440762e-08	1.63366080931841e-05	61212	0.00488903204695768	0.00202834612757324	0.473520503450303	0.0017197331360113	0.517112198809398	0.00561921847671525
2.88081635577028e-08	2.2606848479724e-06	7.78059836598251e-09	7.85160700715597e-07	6.09299910038569e-09	3.08852730971207e-06	323779	0.000926130499927513	0.00932747574130676	0.731962071652576	0.00251919364336392	0.254218474366929	0.00197278459582529
2.26848823496656e-07	1.87934836118624e-05	1.03115079020116e-07	1.10004579632393e-05	8.27364868617325e-08	3.02066419644802e-05	33105	0.00902119211629504	0.00750989877535562	0.62216394771592	0.00341365581587546	0.364173481321581	0.00273901637126767
1.40304682679673e-07	6.2607493836133e-06	2.62199592426202e-08	1.50470431089285e-06	1.60645374189101e-08	7.94804287384736e-06	125817	0.00238158186105553	0.0176527334976185	0.787709563597598	0.00329892020699784	0.189317588590772	0.0020211941070134
2.45271098998809e-08	4.38989112709022e-06	2.0510891807847e-08	4.72362656483057e-06	1.01662607630747e-07	9.26021830125926e-06	107989	0.00277422306446717	0.00264865353082934	0.47405914032213	0.00221494689872028	0.510098834731382	0.0109784245169385
3.70615489971199e-08	6.82993834588939e-06	4.09967075509079e-08	9.72589467569259e-06	1.20170727976566e-08	1.66459083509277e-05	60075	0.00498136570942165	0.0022264660008809	0.410307338109834	0.00246286995498345	0.584281402411457	0.000721923522844994
9.60177952097503e-08	1.69318497891247e-05	7.78034496865323e-08	1.76926399046952e-05	2.60737665031366e-07	3.50590486037475e-05	28523	0.0104627792737642	0.00273874503255878	0.482952346496785	0.0022192116667483	0.504652596385743	0.00743710041816409
1.2193983193569e-08	2.76545806896245e-06	8.48930550893089e-09	2.47690449251661e-06	5.16922243785936e-08	5.31473807456015e-06	188156	0.00159315523803849	0.00229437142950421	0.520337602750313	0.00159731399550362	0.466044508265179	0.00972620355949933
8.90399510204362e-10	5.00471467523921e-07	2.28418514489656e-09	1.65116901762812e-06	4.99687519929086e-08	2.20478382180005e-06	453559	0.000661217175221718	0.000403848895025643	0.226993441522681	0.00103601320107279	0.748902908893832	0.0226637874873885
2.56452275667901e-08	3.69376407950132e-06	1.73530867356941e-08	3.2152390633499e-06	2.97120143482214e-09	6.95497265858852e-06	143782	0.0020843238273357	0.00368732255692213	0.531096851249297	0.00249506181944011	0.462293559037861	0.000427205336480091
1.14977406957177e-08	2.25735820502169e-06	7.04615275929969e-09	1.77940923225296e-06	6.51299936536183e-08	4.12044132438329e-06	242692	0.00123537124392037	0.00279041485864103	0.547843793251819	0.00171004807606484	0.431849186086709	0.0158065577267664
2.12918251557296e-07	2.34204496834138e-05	1.29748781458875e-07	1.83969771779483e-05	4.25360553791984e-07	4.25854544481703e-05	23482	0.0126946429011703	0.00499978817453819	0.549963596418075	0.00304678635323217	0.432001429040491	0.00998840001366381
1.2072741935421e-08	6.68276519745295e-06	3.1596750885805e-08	2.25707037519056e-05	9.78145783678865e-09	2.93069199000166e-05	34122	0.00875366640272301	0.000411941683964344	0.22802686943056	0.001078132775249	0.770149296784096	0.000333759326130452
3.11082360584487e-10	6.52086188346686e-07	2.24616798331164e-09	6.06190077315732e-06	6.32314357413993e-08	6.7797756475893e-06	147498	0.00203187253564152	4.58838723808064e-05	0.0961810865494567	0.000331304175841027	0.894115246322755	0.00932647907956699
3.12887809818467e-08	1.02915271618294e-05	4.90398319130946e-08	2.08092442584469e-05	1.47814420093517e-06	3.26592442341064e-05	30619	0.00975008990236281	0.000958037508693222	0.315118350199968	0.00150156052484159	0.637162455728708	0.0452595960377898
3.54611761146907e-08	5.42923859738513e-06	1.88543073478628e-08	3.71450092756269e-06	5.39022082423756e-08	9.25195721665275e-06	108085	0.00277175158857002	0.00383282966882548	0.586820547290572	0.0020378723016495	0.401482717719112	0.00582603301984105
1.51628832698178e-07	5.56226122118507e-06	1.96550208998306e-08	9.27204768737212e-07	5.09466525846021e-08	6.7116964961049e-06	148994	0.0020114899430147	0.0225917296448335	0.828741470120573	0.00292847284009897	0.138147600874877	0.00759072651961672
2.06934879947756e-08	3.97912498694858e-06	2.03049536655459e-08	5.0237739366153e-06	2.62163046851652e-08	9.07011366990936e-06	110252	0.00271734774975141	0.00228150260822281	0.43870728987108	0.00223866584306531	0.55388213637079	0.00289040530684189
1.15940729074551e-07	1.21718667845286e-05	4.85147143619119e-08	6.5568033835969e-06	3.46384349570618e-08	1.8927764046519e-05	52832	0.00566229140959129	0.00612543186768399	0.64306944838353	0.00256315084247017	0.346411935793481	0.00183003311283522
6.4027971526685e-07	3.14762434796776e-05	1.49915943779946e-07	9.49019227865868e-06	6.29432733685823e-08	4.18195746907516e-05	23912	0.012467760106191	0.0153105267091214	0.752667709139532	0.00358482707891096	0.226931821971815	0.00150511510062062
5.05980710122772e-10	9.86608839983237e-07	4.20090419988296e-09	1.05519196704231e-05	4.99344632013769e-07	1.20425800273301e-05	83039	0.00360627746742215	4.20159724057861e-05	0.0819266999051842	0.00034883755726341	0.876217525353867	0.0414649212112794
1.07983925947877e-07	1.76791361860712e-05	1.01744976437399e-07	2.14790137175481e-05	4.87219469577069e-07	3.98550982755817e-05	25091	0.0118855696546643	0.00270941311450826	0.443585311566094	0.00255287230090049	0.538927631517292	0.0122247715012053
1.72066709597732e-07	1.34493430854293e-05	3.86784952677214e-08	3.89110780861684e-06	4.13882974970337e-07	1.79650790738819e-05	55664	0.0053750744476051	0.00957784315282461	0.748638123445962	0.0021529821888707	0.216592857321393	0.0230381938909499
4.93038358067938e-07	2.12642570272206e-05	9.82715164168957e-08	5.45428776074085e-06	4.90436910250936e-08	2.73588983534714e-05	36551	0.00817418991131535	0.0180211334425086	0.777233671929723	0.0035919398196246	0.199360650062461	0.00179260474568307
3.90182875285431e-06	0.000109011172025316	4.82517270444113e-07	1.73853346995108e-05	8.52449551247018e-07	0.000131633302299372	7597	0.0387229229888597	0.0296416536294168	0.828142803691068	0.00366561699824813	0.13207398428683	0.00647594139443756
1.95138014462887e-08	3.84256341390328e-06	1.12784330606832e-08	2.85758893605265e-06	3.91204887582237e-08	6.77006507322113e-06	147709	0.00202896525859175	0.00288236541824025	0.567581459313068	0.00166592683212084	0.422091797515477	0.00577845092109441
1.13854936541123e-09	3.16972243566658e-07	1.07308124004982e-09	3.84135583423117e-07	1.63955729492645e-08	7.197150305445e-07	1389439	0.00021589127898447	0.00158194468239723	0.440413538851416	0.00149098072779997	0.533732890269776	0.0227806454686106
3.6435089179146e-08	9.67197792266288e-06	3.03717103026915e-08	1.03926187163536e-05	1.15996823634314e-06	2.12913716748414e-05	46967	0.00636712292007591	0.00171126077434451	0.454267487805476	0.00142647973867178	0.488114099695785	0.0544806719857227
1.34968201049923e-07	9.42526353777342e-06	4.00524151336862e-08	3.59847981721725e-06	4.34120203993835e-07	1.36328841751681e-05	73352	0.00408154090868085	0.0099001942153784	0.691362401137483	0.00293792675262659	0.263955871038043	0.0318436068564693
2.98871303464237e-07	2.48153068308888e-05	1.13814702665403e-07	1.21750671986367e-05	6.43514376877195e-07	3.80465744125324e-05	26284	0.0113492947415621	0.00785540638228366	0.652234983413244	0.0029914572973464	0.320004294384682	0.0169138585224436
1.51948581442388e-07	1.66830330333561e-05	7.05090767823565e-08	9.97152720458849e-06	1.21213254962956e-07	2.69982311511323e-05	37039	0.00806686547620894	0.00562809395148153	0.617930594784778	0.0026116183829843	0.369340018935659	0.0044896739450974
7.01481529918182e-08	4.08948622035017e-06	1.23073381227883e-08	9.22707647374667e-07	3.01574150241724e-10	5.09495093298969e-06	196273	0.00152732162905134	0.0137681704719884	0.802654681887287	0.00241559502430114	0.181102361830446	5.91907859777487e-05
1.75705607220981e-08	3.38022057167765e-06	1.67648864177816e-08	4.14940004767293e-06	2.67107211819274e-07	7.83106327830974e-06	127697	0.00234657067077149	0.00224370051647579	0.431642607337894	0.00214081866305646	0.529864195985471	0.0341086774971031
5.08121015954922e-09	3.77908085031255e-06	1.29280908930523e-08	1.23970708494723e-05	8.04212645802873e-08	1.62745822654178e-05	61446	0.00487051479827527	0.000312217547380396	0.232207548475318	0.000794373132422788	0.761744335264147	0.00494152558073188
1.84041315606633e-08	2.31359035883368e-06	1.12951314098836e-08	1.82613208908282e-06	4.79451751343902e-10	4.16990116263839e-06	239814	0.00125019081650246	0.00441356541626484	0.554830982461421	0.00270872880899098	0.437931744148916	0.00011497916440795
1.44023142447324e-09	1.38388442309768e-06	8.97153211543669e-09	1.10981790044063e-05	3.09032313439851e-07	1.28015075044837e-05	78116	0.00383311163383893	0.000112504829917008	0.108103238826598	0.000700818408479972	0.866943131542839	0.0241403063921661
6.44250283669631e-08	7.70291010022552e-06	3.91321051317682e-08	6.02109469752529e-06	1.59591112503268e-07	1.39871530437528e-05	71494	0.00418738361746063	0.00460601440231883	0.550713220633982	0.0027977176634416	0.430473212003249	0.0114098352970083
3.85800712528494e-07	2.36363178478075e-05	1.10860395842029e-07	8.74507777794963e-06	7.67476720028062e-07	3.36455334541557e-05	29722	0.0100430581135638	0.0114666249252423	0.702509825858864	0.00329495134898317	0.259917940961328	0.022810656905583
7.35914258128233e-10	9.65018662029715e-07	4.43607183732151e-09	7.4885725429668e-06	2.7579414758167e-07	8.73455733867363e-06	114488	0.00261694845018956	8.4253183028504e-05	0.110482835547595	0.000507875976459631	0.857349978093333	0.0315750571995844
1.3621838105212e-07	2.12667205146696e-05	7.51105466978854e-08	1.51270800281906e-05	3.08913479424338e-07	3.69140429500345e-05	27090	0.0110133216686802	0.00369015068971177	0.576114638633741	0.0020347418135573	0.409792014618016	0.00836845424497315
9.84164255856092e-08	1.067434881701e-05	6.76635380704458e-08	9.44651552184863e-06	9.77248444489853e-08	2.03846691469637e-05	49056	0.00609680169123028	0.00482796286150508	0.523645919394281	0.00331933462263351	0.463412746792395	0.00479403632918621
5.489137778434e-09	1.50034556296862e-06	6.28658626419042e-09	2.21015969239134e-06	1.5722150072087e-08	3.73800312947467e-06	267523	0.00112077449732206	0.00146846794620138	0.401376219066857	0.0016818033710619	0.591267480480132	0.00420602913574782
1.34630595045641e-07	1.51570501894608e-05	6.90945228079706e-08	1.00183858117095e-05	3.75497267111097e-08	2.5416710845735e-05	39344	0.00759611275392003	0.00529693223732892	0.5963419217166	0.00271846830328814	0.394165314013895	0.00147736372888747
3.56909536976082e-09	2.40862797022571e-06	8.47364009471189e-09	7.36428353484157e-06	2.62010591614566e-07	1.00469648321463e-05	99533	0.00300956673808428	0.000355241152864507	0.239736876804729	0.000843402981525286	0.732985897519893	0.0260785815409879
2.16741551088542e-08	2.79711488466734e-06	1.27203663706644e-08	2.11138745617663e-06	1.55085315108683e-07	5.09798217743217e-06	196156	0.00152822961767951	0.00425151645386319	0.548670981442354	0.00249517670480982	0.414161404000853	0.0304209213981204
1.20611488006185e-08	1.71296358571474e-06	5.71388566491765e-09	1.04361573617094e-06	3.0415073479873e-08	2.80476942983109e-06	356536	0.000841078104318438	0.00430022827271933	0.610732407268822	0.00203720334518255	0.372086106284247	0.0108440548290291
6.99934069080521e-07	4.34927049197652e-05	1.29861073028833e-07	1.04029871942741e-05	5.51640243099799e-08	5.47806512804586e-05	18255	0.0163003335481504	0.0127770308077772	0.793942822933905	0.00237056460617797	0.189902583322975	0.00100699832916477
1.40718949783627e-08	1.59649230214977e-06	7.5955195690106e-09	1.10813921455126e-06	5.93655672063051e-08	2.78566449845471e-06	358981	0.000835351413096652	0.00505153976229685	0.573110043594767	0.00272664549992436	0.397800673830598	0.0213110973124139
1.92325358299391e-07	9.02553571838112e-06	5.29738795053398e-08	3.19760770044055e-06	3.30730463060282e-08	1.25015157029324e-05	79990	0.00374345389527264	0.0153841632382447	0.72195531588734	0.00423739654967709	0.255777601406404	0.00264552291833465
3.60941814454497e-08	1.00844254928058e-05	3.51829539568969e-08	1.26740349937076e-05	9.43114921466491e-08	2.29240491140624e-05	43622	0.00685369909852818	0.00157451160856693	0.439905945177009	0.00153476175966289	0.552870696212779	0.00411408524198264
8.78807773333153e-09	1.94768658340832e-06	8.22574765357132e-09	2.34493848303696e-06	2.73402007661816e-08	4.33697909259836e-06	230575	0.00130025049006122	0.00202631314232747	0.44908830359185	0.0018966537485988	0.540684756133344	0.00630397338387941
6.07958923345083e-08	5.71276912552637e-06	2.49864462917903e-08	3.02032137220919e-06	2.34667099235636e-08	8.84233954628543e-06	113092	0.00264919825635301	0.00687554374227214	0.646069865969606	0.00282577321997173	0.341574914240655	0.00265390282749566
2.10840319737262e-08	4.11003694172203e-06	1.82554399994097e-08	4.57904496593021e-06	3.43439376615372e-07	9.07186075624075e-06	110231	0.00271787045604011	0.00232411327072254	0.453053353899269	0.00201231483704722	0.50475256278379	0.0378576552091711
2.35663737742684e-07	2.14954315557793e-05	7.72849700981198e-08	9.08121635236224e-06	1.83765907175173e-07	3.10733625231575e-05	32182	0.00927883702495591	0.00758410801428571	0.691763935742705	0.00248717756375812	0.292250841716742	0.00591393696250997
3.47631000199301e-10	3.01193968453258e-07	1.6420643663982e-09	1.82967853630243e-06	9.05421282193987e-09	2.14191641294423e-06	466872	0.000642369204551851	0.0001622990505598	0.140618918008683	0.000766633261911962	0.854224994610037	0.00422715506880782
1.0887663726164e-07	8.12887440603736e-06	3.13047089198022e-08	3.00685210496515e-06	2.80989530845942e-07	1.15568973880299e-05	86528	0.0034610858370574	0.00942092272744493	0.703378608730824	0.00270874680883004	0.260178143320673	0.0243135784122284
9.35070914335949e-08	1.04493612637047e-05	5.6812468765415e-08	8.17216965106318e-06	7.02850474093698e-08	1.88421355223763e-05	53073	0.00563674749794452	0.00496265889408071	0.554574148524483	0.00301518204759468	0.433717804510968	0.00373020602287366
7.66735949843769e-08	9.79047962172616e-06	2.93559103162449e-08	4.82547541045254e-06	2.0066943134086e-07	1.49226539688202e-05	67012	0.0044668235295936	0.00513806693799782	0.656081662295639	0.00196720438452718	0.323365764597573	0.0134473017842633
1.3790521048961e-07	8.75695945726703e-06	3.89549221634115e-08	3.18213950752981e-06	7.6291708843354e-09	1.21235882683342e-05	82484	0.00363049229661394	0.0113749500096277	0.722307559729612	0.00321315119758384	0.262475055824957	0.000629283238219344
5.28051443874564e-08	8.53880267506365e-06	2.70996632068362e-08	5.64192421351969e-06	5.50122603332224e-08	1.43156439565109e-05	69854	0.004285514789371	0.0036886321389294	0.596466543943358	0.00189301042196646	0.394109006249328	0.00384280724641817
8.37303910083172e-08	1.47488203227872e-05	5.8789490813949e-08	1.33488796466753e-05	3.37587356171298e-07	2.85778072074561e-05	34992	0.0085368173263648	0.00292990957635377	0.516093492258538	0.00205717290998487	0.467106505050272	0.0118129202048511
7.39587220374412e-08	4.39056029104767e-06	1.51875703749118e-08	1.15951392417962e-06	4.63250320775469e-08	5.68554553971719e-06	175885	0.00170421468489712	0.0130082015034076	0.772232015446325	0.00267125999938209	0.203940662523881	0.00814786052700427
2.10752080356254e-08	6.49609073961526e-06	1.3174823183167e-08	5.23167159661451e-06	1.65120035616699e-07	1.19271324030653e-05	83842	0.00357176706978235	0.00176699707217211	0.54464816186209	0.0011046094516215	0.438636163313654	0.0138440683004628
6.53692905430395e-08	8.39429842828363e-06	3.40387084605713e-08	5.62593033595991e-06	1.41084402769112e-08	1.41337452035241e-05	70753	0.00423117676688733	0.00462505086951338	0.593918901707003	0.0024083290005882	0.398049508813641	0.000998209609254417
2.97855958850693e-08	3.5608784446061e-06	1.1329027308557e-08	1.74209600014711e-06	1.27527334645671e-07	5.47161640259251e-06	182761	0.00164014290470849	0.00544365571222365	0.650790951448811	0.00207050832422923	0.318387816682779	0.0233070678319568
8.86490302363065e-08	1.20225193234046e-05	4.46514377149692e-08	7.79843842101804e-06	1.10081884607959e-07	2.00643400969819e-05	49840	0.00600128234961128	0.00441823801868477	0.599198342197811	0.00222541272222981	0.388671562748834	0.00548644431244057
2.83280519982163e-07	9.65470990358503e-06	4.74562633123525e-08	2.08018661340961e-06	6.26134143268936e-08	1.21282467146161e-05	82452	0.00363188477269316	0.0233570875203895	0.796051575364962	0.0039128708731792	0.17151585570095	0.00516261054051915
2.46829029490978e-07	1.64070176338007e-05	7.47524095131401e-08	6.39549879980885e-06	1.80784170995462e-07	2.33048820436092e-05	42909	0.00696716208404258	0.010591301386083	0.704016334564542	0.00320758583430116	0.27442742631528	0.00775735189979379
3.92854702653391e-08	9.08894744308679e-06	3.07437098973859e-08	9.16421437910432e-06	3.96797677069855e-07	1.87199886794237e-05	53419	0.00560030864633709	0.00209858408239959	0.485520990355994	0.00164229318851983	0.489541662446478	0.0211964699266084
6.25120183788044e-08	1.45846759617193e-05	5.54580210694163e-08	1.66925485151005e-05	1.65507056035334e-07	3.15607015723034e-05	31685	0.00942367610561912	0.00198069165970831	0.462115074606527	0.00175718594031776	0.528902961071985	0.00524408672146177
3.81299618720552e-09	2.13199036993241e-06	8.01931023049925e-09	5.77186475504929e-06	1.51972186638357e-08	7.93088465006324e-06	126089	0.00237644659902692	0.00048077816731014	0.268821255635765	0.00101114952295206	0.727770609424166	0.00191620724980719
4.97392599690924e-07	3.02833679372469e-05	1.56218338216281e-07	1.22512179755557e-05	2.97781456024638e-08	4.32179749963122e-05	23139	0.0128819804411768	0.0115089288596554	0.70071232953027	0.00361466121977282	0.283475058158118	0.000689022232184752
1.90831875524547e-07	1.9263063313217e-05	7.28373599910663e-08	9.47144639777827e-06	4.93405275654196e-07	2.94915842221651e-05	33908	0.00880858084572844	0.00647072310822566	0.653171534228379	0.0024697676273465	0.321157599619887	0.0167303754161625
3.03600291514492e-08	6.31002238429187e-06	2.18528530807151e-08	5.8472132358003e-06	5.46385461810734e-08	1.22640870485054e-05	81539	0.00367248853378321	0.00247552296647708	0.514512198040934	0.00178185730371004	0.476775255481645	0.00445516620723367
2.17290616395939e-08	4.94530868009028e-06	3.64973453705807e-08	1.06915943890507e-05	2.67270220421962e-08	1.57218564981934e-05	63606	0.00470548836393259	0.00138209260732604	0.314549918494584	0.00232143992503523	0.680046557496522	0.00169999147653252
1.00236544018328e-08	2.72472968810525e-06	1.20470930173014e-08	4.21350532111709e-06	3.61175390545402e-08	6.99642329569602e-06	142930	0.00209673310891434	0.0014326826691574	0.389446088801033	0.00172189310282475	0.602237049280468	0.00516228614651698
3.68391710364538e-07	3.00006184557401e-05	1.47548825436284e-07	1.54867122671995e-05	4.32369937228488e-08	4.60465082524632e-05	21717	0.0137192913515616	0.00800042661964126	0.651528630385023	0.00320434341356146	0.336327614295728	0.000938985286045785
2.48569413846518e-07	1.40051194214058e-05	6.45415448012594e-08	4.67911614676221e-06	6.70303140747077e-08	1.90643768408905e-05	52454	0.00570304312447789	0.0130384232288868	0.734622460429272	0.00338545263450869	0.24543766553786	0.00351599816947264
1.08054967535125e-07	1.47839364569717e-05	6.16256624004276e-08	1.08624513857787e-05	1.0258326201609e-07	2.5918651734702e-05	38582	0.00774554376515491	0.00416900418436704	0.570397588898413	0.00237765694879561	0.419097856515242	0.00395789345318232
1.18636138497309e-08	3.08868036164908e-06	1.58039781529929e-08	5.2943669997139e-06	3.54715313330701e-08	8.44618648469878e-06	118397	0.00253065911580452	0.00140461187675919	0.365689340064249	0.00187113772370804	0.626835200632291	0.00419970970299209
1.63145271827397e-07	2.28672430838862e-05	8.18953088377502e-08	1.48059992268139e-05	2.99802158955656e-08	3.79482631072608e-05	26352	0.0113201345411493	0.00429914990750081	0.602589979395155	0.0021580779232576	0.390162764102397	0.000790028671689834
5.67986344063041e-09	4.64198197486622e-06	1.57239221436419e-08	1.65852998080836e-05	3.43402200198723e-07	2.15920877687329e-05	46313	0.00645676121793493	0.000263052998925621	0.214985323540051	0.000728226112826913	0.768119321564658	0.0159040757835376
3.83279316610378e-08	6.75959764549615e-06	2.99145317147851e-08	6.79121611751898e-06	1.09783307197494e-07	1.37288395335884e-05	72839	0.00411021000203871	0.0027917823328961	0.492364822894053	0.00217895559501569	0.494667892424837	0.00799654675319805
7.48171645737087e-10	6.66709186134076e-07	1.71346992153798e-09	1.9643242151067e-06	2.11857402364048e-07	2.8453524451721e-06	351450	0.000853242729196291	0.000262945157112807	0.234315150400902	0.000602199535753589	0.690362355088805	0.074457349817426
1.13291976024494e-08	3.95913769733766e-06	1.8181754011214e-08	8.18049950331987e-06	1.13242954698508e-07	1.22823911069697e-05	81417	0.00367795963702355	0.00092239349030504	0.322342584831958	0.00148031062134934	0.666034767340848	0.00921994371553986
1.00375896180094e-08	2.22704070415096e-06	1.21011144635932e-08	3.45367484233423e-06	7.08811678930472e-08	5.77373541845983e-06	173198	0.00173062636212362	0.00173849144280445	0.385719216892178	0.00209589002379697	0.598169918090134	0.0122764835510864
6.38894466272611e-08	6.58440011463515e-06	2.49119626451104e-08	3.30318577654832e-06	8.76556314728898e-10	9.97726385677057e-06	100228	0.00298871894967223	0.00640350376059321	0.659940461549183	0.00249687319116103	0.331071306118338	8.78553807248534e-05
1.12217010160332e-08	2.29237169372213e-06	1.07903627478181e-08	2.83536449424599e-06	1.37117574973988e-07	5.28686582670596e-06	189148	0.00158480680596207	0.00212256209706479	0.433597478896191	0.00204097533425416	0.536303471127164	0.025935512545326
4.5566401988232e-08	6.38351489011457e-06	2.00729901794202e-08	3.6187513927931e-06	2.12435292590921e-07	1.02803409676662e-05	97273	0.00307936713631551	0.00443238236275894	0.620943887969477	0.00195256074118104	0.352006942588267	0.0206642263383164
4.45124059368721e-09	1.65862874672768e-06	7.22185205952692e-09	3.46200701577574e-06	7.86859366965242e-08	5.21099479185316e-06	191902	0.00156208118988899	0.000854201696890248	0.31829407108999	0.00138588740691461	0.664365856052711	0.0150999837534939
4.18589517286083e-09	1.04442424666621e-06	5.53637142811403e-09	1.77652200370412e-06	2.86881200216195e-08	2.85935663699293e-06	349729	0.000857440405206855	0.0014639290246994	0.365265470264874	0.00193622976458663	0.621301302789714	0.0100330681561254
8.02688963500416e-08	8.9901185885341e-06	5.58658588631724e-08	8.05272930701179e-06	2.05643081206124e-08	1.71995469588797e-05	58141	0.00514661900146418	0.0046669192242067	0.522695080866227	0.00324810060385516	0.468194268503936	0.00119563080177502
9.92184360451761e-09	1.04841940100126e-06	4.09941201693776e-09	5.57001666488142e-07	6.6036985696916e-09	1.62604602168055e-06	614989	0.000487695241121244	0.00610182213309265	0.644766130246239	0.00252109224602447	0.342549755087787	0.00406120028685693
6.39977731538441e-08	8.6286248292899e-06	3.24343429031481e-08	5.6289788522783e-06	1.03737619452855e-07	1.44577734170781e-05	69167	0.00432797060384682	0.00442653037280606	0.596815607795973	0.00224338436960393	0.389339263377108	0.00717521408450881
1.29492861416798e-08	2.9679181648848e-06	1.27056742634763e-08	3.74664053223215e-06	2.23403740789682e-08	6.76255403160107e-06	147873	0.00202671650027342	0.00191485141281955	0.438875334824072	0.00187882776301725	0.55402744506355	0.00330354093654155
3.0809018877034e-08	3.56957569149536e-06	1.24706037474034e-08	1.85844362208633e-06	3.38448800962466e-08	5.50514381630237e-06	181648	0.00165018463647582	0.0055964058170105	0.648407346039676	0.00226526393560767	0.33758311936973	0.00614786483797604
1.54321413042179e-07	8.94836563021886e-06	3.77778006980574e-08	2.81788224267159e-06	3.17980902071337e-08	1.19901451768378e-05	83402	0.00359060342905815	0.0128706876160509	0.746310031967338	0.00315073755495767	0.235016524079716	0.00265201878193771
7.74017212632226e-09	3.86866927657289e-06	1.87487201494984e-08	1.2071575694831e-05	1.78096534077648e-07	1.61448303977574e-05	61939	0.00483177744367314	0.000479421086231877	0.239622788301962	0.00116128319019708	0.747705327180633	0.0110311802409759
1.23700004905378e-07	1.11699302841662e-05	3.02898918438342e-08	3.52013928001569e-06	2.76602968877959e-07	1.51206624298091e-05	66135	0.00452595985911963	0.00818085883998803	0.738719638509069	0.00200321196140986	0.232803244987206	0.0182930457023272
2.64285405673688e-09	1.02866585499696e-06	6.21627569568872e-09	3.11206246574071e-06	1.73208489680372e-07	4.32279594017046e-06	231332	0.00129600104938155	0.000611376084671871	0.237963084363496	0.00143802200745187	0.719918892497615	0.040068625046766
1.77179813146669e-08	2.1210265349012e-06	1.17025240784345e-08	1.80162838527466e-06	1.91124816639914e-08	3.97118790723295e-06	251814	0.00119064935162094	0.00446163257155274	0.534103795752916	0.0029468573010912	0.45367492734183	0.00481278703261076
3.81895372664365e-09	1.84929299728098e-06	9.3333943889585e-09	5.81609771822285e-06	4.86752647619849e-08	7.72721832838142e-06	129413	0.0023154895637445	0.000494221020340134	0.239321955028589	0.00120785954172897	0.75267676815353	0.00629919625581236
1.66597259406797e-08	3.69499955632984e-06	1.45917667412926e-08	4.16440685659005e-06	2.11792922380263e-07	8.10245082798213e-06	123419	0.00242779322726139	0.00205613416167176	0.456034801663839	0.00180090778100119	0.513968791048767	0.0261393653447211
3.23338977334153e-07	9.83696680967639e-06	3.03771747071605e-08	1.18856854234327e-06	4.20647571311057e-08	1.14213162611921e-05	87556	0.00342055098629235	0.028310132557384	0.861281360634494	0.00265969123106919	0.104065811256961	0.00368300432009185
4.61528060873694e-08	7.20859681681512e-06	2.84751276171647e-08	5.72465966840707e-06	7.78481565098366e-08	1.30857325754366e-05	76419	0.00391804979330856	0.00352695623430388	0.55087453264531	0.00217604382888092	0.437473380676671	0.00594908661483474
1.92156583302482e-08	3.89631303439042e-06	1.53668917981691e-08	4.00931759892444e-06	4.63714810143559e-09	7.94485033154471e-06	125868	0.00238062637129244	0.00241863062592296	0.490419941445626	0.00193419525313843	0.504643565531449	0.000583667143863488
4.21272320654668e-07	2.05163765193716e-05	8.19041210337949e-08	5.1335718615349e-06	2.06052770274105e-07	2.63591775928691e-05	37937	0.00787667265142888	0.0159819978893664	0.778339022417827	0.00310723355253513	0.194754629329698	0.00781711681057333
1.38008381181007e-09	1.55705445771262e-06	4.61982122422892e-09	6.71321499786345e-06	8.17352905434323e-08	8.35800465115554e-06	119646	0.00250427094244321	0.000165121206485482	0.186294997753722	0.000552742121720428	0.803207856187937	0.00977928273013487
5.93447878401275e-09	3.12775059985254e-06	9.98277306136508e-09	6.77578660057469e-06	3.42902361063995e-08	9.95374468837901e-06	100465	0.00298168419187661	0.000596205646196777	0.314228533860647	0.00100291632685937	0.68072738579335	0.00344495837294615
3.57212442636171e-08	3.49105883908639e-06	1.39145658246133e-08	1.74900919295613e-06	3.43989999990145e-08	5.32410284212976e-06	187825	0.00159596020344499	0.0067093452780352	0.65570837803161	0.00261350432874943	0.328507777707856	0.00646099465374979
5.0932824712844e-07	2.21884040896116e-05	9.18221929295206e-08	5.14799238256055e-06	3.45801377438833e-08	2.7972127049974e-05	35750	0.00835664299025429	0.018208420339951	0.793232636544607	0.00328263177002858	0.184040075799861	0.00123623554555231
5.36135945828946e-08	1.18481161599959e-05	4.44520193551785e-08	1.26633326429666e-05	2.2187632830132e-09	2.46117331801836e-05	40631	0.00735641892772776	0.00217837541917049	0.481401129829229	0.00180613120700372	0.51452421291332	9.01506312769418e-05
1.32290124376067e-08	1.52201976164549e-06	5.27322857925447e-09	7.80170585762564e-07	2.77728866442335e-08	2.34846547506915e-06	425810	0.000704292339466228	0.00563304531322402	0.648091180306015	0.00224539327285584	0.332204409238587	0.0118259718693185
6.21958420079817e-09	3.27167417179532e-06	1.11103340055242e-08	7.52707657025726e-06	9.82167718994646e-07	1.17982483792535e-05	84758	0.00353323876387412	0.000527161660008353	0.277301686371372	0.000941693516561406	0.637982548620788	0.0832469098312699
1.36448412759071e-09	1.34373217400002e-06	6.6352570650919e-09	8.41237728158887e-06	6.28254050944829e-08	9.82693460187605e-06	101761	0.00294375350156917	0.000138851450922469	0.136739708611013	0.000675211277362645	0.856053044250734	0.00639318440996738
7.66198557277365e-07	4.40830147175095e-05	2.40024636048753e-07	1.78003986217287e-05	1.46425153539741e-10	6.28897829577178e-05	15901	0.0186906505326083	0.0121831960811901	0.70095669986884	0.00381659189713099	0.283041183870777	2.32828206193978e-06
2.67679907255594e-08	7.76325826165639e-06	3.48427745589322e-08	1.30215264312158e-05	1.49833903200902e-07	2.09962293613575e-05	47628	0.00627913823276649	0.00127489513783006	0.369745354179845	0.00165947770712862	0.620184043863666	0.00713622911153104
2.34520952418163e-07	1.64907532764781e-05	8.00982877441733e-08	7.24981687255784e-06	2.24364284561427e-08	2.40776258176544e-05	41532	0.00719734883800993	0.00974020255129161	0.684899474780716	0.00332666884811553	0.301101816577034	0.000931837242843589
1.35884930512318e-08	2.75877411823418e-06	1.69835893817015e-08	4.4356781659046e-06	6.32882706816104e-08	7.28831263725333e-06	137206	0.00218411310542732	0.00186442236050302	0.378520276988811	0.00233024984341258	0.608601522282698	0.0086835285245751
6.83193133422585e-09	1.68403382646966e-06	6.0901349990473e-09	1.93089261876201e-06	1.36539023995292e-07	3.76438753556023e-06	265647	0.00112868094623497	0.00181488522892187	0.447359314247394	0.00161782891413727	0.512936726232848	0.0362712453766989
1.12545248497567e-08	1.6926470169055e-06	8.12332427635509e-09	1.57118500839963e-06	1.01117322118235e-07	3.38432719654948e-06	295480	0.00101478463450899	0.00332548367700126	0.500142840394172	0.00240027745681248	0.464253282011724	0.0298781164602908
4.23344658407838e-07	3.77985921898465e-05	1.96254741637134e-07	2.26054381053781e-05	1.9440371356571e-06	6.29676668309266e-05	15881	0.0187135801595216	0.00672320699994416	0.600285735397165	0.0031167542250548	0.359000725976961	0.0308735774008746
6.01979189770352e-08	6.45040235364465e-06	3.43568137950176e-08	4.73653498360232e-06	9.23240291898451e-08	1.13738160992089e-05	87921	0.00340634941764661	0.00529267560262579	0.56712736493896	0.00302069362607395	0.416442022825723	0.00811724300661647
3.18436606328923e-08	7.16021896023694e-06	2.57137447908607e-08	7.44579233232526e-06	1.16974173907074e-08	1.46752661153767e-05	68142	0.00439293484962999	0.00216988641858608	0.487910672552268	0.00175218252185001	0.507370174672581	0.000797083834714991
1.21285290869169e-08	1.52750136901878e-06	5.92199497646351e-09	9.59111440449805e-07	1.2028992882689e-08	2.51669232641465e-06	397347	0.000754723700689186	0.00481923394433976	0.606947997967991	0.00235308659477662	0.381099997954927	0.00477968353796581
1.44356412014114e-07	1.46210071579828e-05	7.01915673770655e-08	9.15400919961293e-06	1.07976469547822e-07	2.40975408065348e-05	41498	0.00720328045928953	0.00599050389303489	0.606742707704759	0.00291281039590691	0.379873169345585	0.00448080866071366
9.47509760747095e-07	4.78652979913728e-05	2.77046626780463e-07	1.80376914336731e-05	2.11357080297012e-07	6.73389028928705e-05	14850	0.0199996508847958	0.0140707632593078	0.710811966561465	0.00411421355083876	0.267864349711329	0.00313870691705893
3.66339694854549e-08	2.26257335290944e-06	1.5348258642561e-08	1.21894001123262e-06	2.56647602559328e-08	3.55916035252601e-06	280965	0.00106718016370477	0.0102928685018238	0.635704247296317	0.00431232569548828	0.342479655452307	0.00721090305406386
1.26253608914163e-07	1.64171927195927e-05	7.36957824727089e-08	1.2347177056918e-05	1.5916438600943e-07	2.9123483553907e-05	34337	0.00869911412628233	0.00433511357528608	0.563709787299475	0.00253045904815265	0.423959483901149	0.00546515617593683
9.03388227305942e-08	1.0864289302337e-05	5.03818965829021e-08	7.80028931333802e-06	2.89049139436867e-09	1.88081898263829e-05	53168	0.00562662094993516	0.00480316413033395	0.577636093777471	0.00267872118731116	0.414728338311234	0.000153682593649394
1.26096016115431e-07	9.47473974464429e-06	3.02558594862798e-08	2.92501296522462e-06	9.1090337424367e-08	1.2647194922895e-05	79069	0.00378699365426105	0.00997027537601731	0.74915740623973	0.00239229802898888	0.231277606066585	0.00720241428867897
1.1952581176935e-06	4.46592596589949e-05	1.13039622933347e-07	5.43937152648546e-06	3.39328680442255e-07	5.17462576065494e-05	19325	0.0154043984829746	0.0230984456263793	0.863043275487857	0.00218449851567701	0.105116230198588	0.00655755017149892
1.65491222316346e-08	4.96810930525601e-06	1.82110624189005e-08	7.03950380766679e-06	2.54408718085525e-08	1.20678141693819e-05	82865	0.00361382047205061	0.00137134380753249	0.411682615884238	0.00150906056086819	0.583328820684629	0.00210815906273237
4.21968335514094e-10	8.22611334520552e-07	2.6940851816048e-09	6.76341690709686e-06	3.47812448910917e-07	7.93695674404545e-06	125993	0.00237826391100404	5.31650038071163e-05	0.103643167154426	0.000339435537887489	0.852142341858041	0.0438218904458383
3.13448004390429e-07	3.50476428231953e-05	1.06941018333698e-07	1.54345038148928e-05	1.85352357507007e-07	5.10878880183192e-05	19574	0.0152099009352097	0.0061354660869526	0.686026457203082	0.00209327538252023	0.302116693674208	0.00362810765323756
6.68535907643277e-08	1.13637098760379e-05	4.67893019940124e-08	1.02452680070263e-05	5.04415927141739e-07	2.22270367029643e-05	44990	0.00664600210597688	0.0030077599482891	0.511256179935241	0.00210506252449623	0.460937197519449	0.0226938000725247
1.91775344653068e-08	2.74882348722337e-06	1.6450349267788e-08	3.03279684388206e-06	3.20282150499124e-08	5.84927642988843e-06	170961	0.00175324932069987	0.00327861654260587	0.469942482659483	0.00281237337044469	0.518490941612056	0.00547558581541056
4.18216715502325e-09	9.1240175148434e-07	3.07964038562658e-09	8.64002790408001e-07	1.42641946177263e-08	1.79793054405072e-06	556195	0.000539234209032902	0.00232610050975656	0.507473302850014	0.00171288062034264	0.480554042127463	0.00793367389242372
1.98383710675607e-08	5.15018264815784e-06	1.70409288376231e-08	5.69552025751355e-06	3.66793716003467e-07	1.124937592158e-05	88894	0.00336914341505568	0.00176350858979689	0.457819410077503	0.001514833263322	0.506296553445925	0.0326056946234532
1.37049696083029e-07	8.66996499917849e-06	3.92361862080221e-08	3.19306077902646e-06	3.3083017470727e-11	1.20393447435135e-05	83061	0.00360531037036815	0.0113834846499323	0.720135952901396	0.00325899681784274	0.265218817722352	2.74790847637712e-06
6.97584262390941e-08	1.34467526355906e-05	3.96221103853754e-08	9.84531173521264e-06	5.79912394929769e-08	2.34594361469207e-05	42627	0.00701320528315097	0.00297357642367081	0.573191638169686	0.0016889626049506	0.419673843546531	0.00247197925516163
1.59381146640921e-08	3.69670163306007e-06	1.60530631482001e-08	4.79126882226701e-06	2.39896897661329e-07	8.7598585308007e-06	114157	0.00262451898174432	0.00181944886530436	0.422004718462294	0.00183257105029215	0.546957328753694	0.027385932868416
3.36393909701527e-10	1.90093339541885e-07	8.8393562079669e-10	6.42288448029872e-07	1.29529469885673e-08	8.46555064090823e-07	1181258	0.000253934379921272	0.000397368020074164	0.224549291127377	0.00104415608421883	0.7587084116255	0.0153007731428297
3.00833101928848e-07	1.80881655380542e-05	8.92701008947541e-08	6.9085812299094e-06	1.16930474177619e-07	2.55037804449648e-05	39210	0.00762203553795049	0.0117956278120423	0.709234679034626	0.00350026934584824	0.270884594729695	0.0045848290777889
5.03622105174587e-07	2.80179252032336e-05	1.05394229581761e-07	7.55036256997487e-06	2.82143034498607e-07	3.64594471424634e-05	27428	0.0108784307627486	0.0138132128884651	0.768468185865655	0.00289072484203993	0.207089332443035	0.00773854396080521
1.15742234466669e-07	4.01982419766861e-06	1.93124648738253e-08	8.62496957077949e-07	1.62840239882861e-08	5.03365987807534e-06	198663	0.00150896213414031	0.0229936541741321	0.798588759478446	0.00383666464195225	0.171345895028516	0.00323502667695387
1.46424460165828e-08	3.79988215578963e-06	1.49986274712931e-08	5.00931751238337e-06	2.28100835123118e-09	8.84112175001211e-06	113108	0.00264883388206538	0.00165617513598462	0.429796383675457	0.00169646204354923	0.566592979264934	0.000257999880074952
5.11885858478411e-08	4.38393591152229e-06	1.67490931361852e-08	1.84496892730674e-06	1.18972053005312e-08	6.30873972311359e-06	158510	0.00189083799620149	0.00811391626449565	0.694898839376855	0.00265490317738436	0.292446512026364	0.00188582915490124
1.08995134277237e-08	1.67763894861101e-06	8.89685081103328e-09	1.76109747282334e-06	2.41722527611517e-08	3.48270503843426e-06	287133	0.00104426770353305	0.00312961141050976	0.481705723021907	0.00255458062421304	0.505669430338862	0.00694065460450791
1.64035989282974e-09	8.88269440670781e-07	3.91371684533018e-09	2.72613176853193e-06	5.39727279465982e-08	3.67392801388747e-06	272188	0.00110157325108584	0.000446486672201842	0.241776495705174	0.00106526770000292	0.742021008094643	0.0146907418279784
1.8133993331454e-09	1.86962549323364e-06	6.42652936739698e-09	8.53529921669956e-06	2.24631166188961e-07	1.06377958048227e-05	94004	0.00318626875318018	0.000170467582421848	0.175753090916262	0.000604122271691235	0.802355993036644	0.021116326192981
4.63010197090608e-08	3.74917800766852e-06	1.91171798655709e-08	1.99087781013116e-06	5.83869022954928e-08	5.86386091966981e-06	170536	0.00175761701261501	0.00789599554685004	0.639370213418984	0.00326016938796144	0.339516546760673	0.00995707488553131
7.62755291189555e-08	5.55827391936436e-06	2.86485692312075e-08	2.68520010092975e-06	6.95434524981396e-10	8.34909355316925e-06	119773	0.00250160428195412	0.00913578565543823	0.66573381696681	0.00343133886915576	0.321615763894569	8.32946140263831e-05
2.12350339209147e-07	1.56835265154194e-05	6.02660804883049e-08	5.72940171433926e-06	4.8652770205957e-08	2.17341974196621e-05	46010	0.00649911885747156	0.00977033267476637	0.721605965593702	0.00277286891825987	0.263612297418266	0.00223853539500579
4.59594671045829e-08	1.37595855368345e-05	8.56515262842057e-08	3.31054951376661e-05	1.97605609480935e-07	4.71942972773703e-05	21189	0.0140588613677538	0.000973835182553305	0.291551868141328	0.00181487025393798	0.701472361016384	0.00418706540579611
1.64767401348751e-07	2.05361691316219e-05	6.08438397387198e-08	9.77510938617807e-06	2.37542373633429e-08	3.05606439962508e-05	32722	0.00912643227890497	0.00539148983146314	0.671980902435868	0.00199092138719931	0.319859404382228	0.000777281963241911
1.01607381236543e-07	1.06845359636785e-05	3.75582048314083e-08	5.08353751808388e-06	5.58513269501255e-08	1.59630903947804e-05	62645	0.0047775165306212	0.0063651447635582	0.66932753617508	0.00235281539492434	0.31845572457236	0.0034987790940774
1.01180649089917e-08	5.36340458632493e-06	1.87753469107327e-08	1.28324767402838e-05	2.38139792848094e-07	1.84629145312766e-05	54163	0.0055236139269953	0.000548021001334945	0.290496095686258	0.00101692215922501	0.69504068377424	0.0128982773789415
3.4950914773212e-06	7.54630330618685e-05	3.11371179271012e-07	8.65773102805604e-06	6.02079230120748e-07	8.85293059766375e-05	11296	0.0262103536247066	0.0394794857902031	0.852407372105491	0.00351715373611063	0.0977950852832934	0.00680090308490201
1.02573963870244e-07	9.01499958279154e-06	4.71124957646884e-08	5.3278368079288e-06	4.93388559851237e-08	1.45418617063404e-05	68767	0.00435308795850853	0.00705370233479255	0.619934349868072	0.00323978433546421	0.366379279044155	0.0033928844175166
1.24519764739512e-07	1.56618170923628e-05	9.06135539009698e-08	1.46822754615514e-05	1.23974797346527e-07	3.06832006699012e-05	32591	0.00916286417531731	0.00405823910220877	0.510436224071184	0.00295319757791297	0.478511861246406	0.00404047800228807
1.41465031557605e-07	1.4700323229642e-05	6.49378785593884e-08	8.68924175947272e-06	2.29213682205944e-07	2.38251815814377e-05	41972	0.00712215599765242	0.00593762658530254	0.617007815004236	0.0027255984739265	0.364708312076099	0.00962064786043542
2.91203491723347e-08	5.43879759144178e-06	2.17882438119687e-08	5.23736126375515e-06	2.54739351434342e-08	1.07525413833247e-05	93001	0.00322058252003332	0.00270822944401733	0.5058150810632	0.00202633433671397	0.4870812468462	0.00236910830986802
3.00890349645654e-09	1.55947665155546e-06	4.47810854842377e-09	2.98648049374221e-06	5.91256018644408e-09	4.55935671752899e-06	219329	0.00136687510750411	0.000659940356254304	0.34203874541333	0.000982179905162311	0.655022337309194	0.00129679701605986
1.65087970473691e-08	4.95139539841043e-06	2.74954217298708e-08	1.06183957073433e-05	1.63229944640082e-07	1.5777025269171e-05	63383	0.00472196123954516	0.00104638211359324	0.313835803260432	0.00174275069354158	0.673029010614065	0.0103460533183679
5.98559833119468e-09	1.07571179218492e-06	3.82674615455649e-09	8.84394322345476e-07	1.96401279783377e-09	1.97188247181398e-06	507130	0.000591390384538482	0.0030354741810187	0.545525307700183	0.00194065630647661	0.448502552757062	0.000996009055259275
1.18643458644046e-08	4.06919006525182e-06	2.94055520425787e-08	1.29849321935246e-05	1.74243057713305e-08	1.71128164624548e-05	58436	0.00512073298230087	0.000693301765401084	0.237786110438311	0.00171833503310773	0.758784050656615	0.00101820210656493
2.64649781498432e-07	2.38636109164625e-05	7.79107850065255e-08	9.0519141425518e-06	2.59613778470213e-07	3.35176994039895e-05	29835	0.0100050910489308	0.00789582179578028	0.711970431766033	0.00232446696497469	0.270063706743381	0.007745572729831
6.55125029319014e-09	3.54833113851345e-06	1.64001640709072e-08	1.14426084947079e-05	1.12050137666477e-07	1.5125941185252e-05	66112	0.00452753634091974	0.000433113563840755	0.234585808251927	0.00108424089913146	0.756489024687249	0.00740781259785191
6.30826977513215e-09	1.12420176353918e-06	7.77558574187327e-09	1.7819585131678e-06	2.20341825034784e-08	2.94227831472746e-06	339873	0.000882295341367301	0.00214400852004936	0.382085460070868	0.00264270912202727	0.605639005748801	0.00748881653825445
8.33835373222935e-07	4.35905132378173e-05	2.14216484402733e-07	1.44310106050763e-05	1.12034918204667e-06	6.0189924882566e-05	16614	0.0178954608138846	0.01385340445016	0.724216109637368	0.00355900900060403	0.239757910202281	0.0186135667095869
1.02236815491785e-06	5.73315861662797e-05	2.21303847927832e-07	1.60072914155154e-05	3.12840590527023e-07	7.48953901751678e-05	13352	0.0222189003538747	0.0136506152451666	0.765488850945175	0.00295483937543071	0.213728660443279	0.00417703399094845
1.88294153514602e-08	6.31072680266868e-06	2.02300794620413e-08	8.73579369001659e-06	2.62871432470267e-07	1.5348451419969e-05	65153	0.00459398597898375	0.0012267957747817	0.411163747403086	0.00131805345754432	0.569164500768522	0.0171269025960664
2.6922415415643e-06	0.000116008400312014	5.28802510169614e-07	2.94438886700769e-05	1.4790458925839e-06	0.000150152378926409	6660	0.0440494525495571	0.0179300625192478	0.772604477807648	0.00352177244177253	0.196093387801119	0.00985029943021279
1.41111917539282e-08	1.3763431594402e-06	5.32277240718666e-09	6.67580002451716e-07	3.69048462031101e-09	2.06704761067334e-06	483782	0.000619922692574049	0.00682673765280689	0.665849761918089	0.00257506038066185	0.322963050780554	0.00178538926788863
2.5869723043054e-09	1.17920625158299e-06	3.98640173933296e-09	2.33752255677764e-06	3.71645932019838e-08	3.56046677560625e-06	280862	0.00106757167368288	0.000726582346457904	0.331194286002628	0.00111962896737161	0.656521378823882	0.0104381238596604
5.90731035212425e-07	2.75265834273291e-05	1.59045716239108e-07	9.54075037901563e-06	2.02136509782696e-07	3.8019247067579e-05	26302	0.0113411892404067	0.0155376836937987	0.724017058475693	0.00418329473901482	0.250945274167503	0.00531668892399157
4.39673012965759e-07	1.98786842930481e-05	4.80558187554291e-08	2.7960037413262e-06	5.77872744300214e-08	2.32202041405255e-05	43066	0.0069419347952232	0.018934933142918	0.856094294983154	0.00206956917624849	0.120412539200998	0.00248866349668163
4.64092307946421e-08	9.75531490251933e-06	3.69594981217497e-08	1.00091225185444e-05	3.93060678543899e-07	2.0240866828524e-05	49405	0.00605392222001633	0.00229284798856741	0.481961320390284	0.0018259839578444	0.494500685338201	0.019419162325103
7.60366310333375e-10	7.89868886659298e-07	3.90711845759236e-09	5.22260231941464e-06	1.84210796170279e-07	6.20134948701215e-06	161255	0.00185868112351406	0.000122613039617563	0.127370484168578	0.000630043261676393	0.842171906349198	0.0297049531809299
1.61081376400123e-07	1.24532492787028e-05	5.74765794414004e-08	5.71858140798544e-06	2.32034538205563e-07	1.86224231807353e-05	53699	0.00557120194639182	0.00864986123646678	0.668723353445513	0.00308641785677276	0.307080413353578	0.0124599541076695
1.09170917786407e-07	1.34007425268023e-05	6.70225097292061e-08	1.05949369479122e-05	1.63572784944788e-07	2.43354456871749e-05	41092	0.00727413700208701	0.00448608664044077	0.55066764336536	0.00275411063313822	0.435370573611309	0.00672158574975239
2.0555626055721e-07	3.57752113579062e-05	2.1732886072705e-07	4.89365286716435e-05	8.38921277233733e-07	8.59735464280677e-05	11631	0.0254633704634275	0.00239092452384984	0.416118827758706	0.00252785734398993	0.569204490274083	0.00975790009937116
8.65753608050996e-08	9.8536830628541e-06	4.09940710545268e-08	6.00556780169317e-06	7.66528435016122e-08	1.60634731399085e-05	62253	0.00480748750874649	0.00538957920563328	0.613421703826513	0.00255200545345826	0.37386483915317	0.00477187236122516
2.15969294218253e-07	1.61130292129659e-05	5.31632082233205e-08	5.10577060659069e-06	4.61329631728303e-08	2.1534065285171e-05	46438	0.00643946634060177	0.0100291928791994	0.74825765593187	0.00246879572060787	0.237102030618746	0.00214232484957677
1.40189487715117e-07	1.5146455819319e-05	5.50456609840767e-08	7.65900710578315e-06	4.25651748430282e-08	2.30432632486443e-05	43397	0.00688921840275591	0.00608375151567843	0.657305159251264	0.00238879625642063	0.332375107776184	0.00184718520045256
3.18520975532833e-10	4.61903459258875e-07	2.21144892275742e-09	4.12594679173187e-06	1.00208463430875e-07	4.69058868431991e-06	213193	0.00140619029216293	6.7906396610219e-05	0.0984745178793793	0.000471465112716031	0.879622382052903	0.0213637285583919
2.03439835256445e-07	2.71281818207978e-05	1.7646407921104e-07	3.03637680258543e-05	8.94368134994044e-08	5.7961290574619e-05	17253	0.0172385768784327	0.00350992590467836	0.468039644249694	0.0030445160461681	0.52386286994014	0.00154304385931959
4.52189222271674e-09	9.64048206237974e-07	4.28721219281729e-09	1.1754024809181e-06	1.29877964424164e-08	2.16124758801402e-06	462696	0.00064816482741048	0.00209226015926844	0.446060974959302	0.00198367471482378	0.543853692393558	0.00600939777304781
1.19535073138962e-08	2.81933577190366e-06	1.29194550364185e-08	3.92037169276941e-06	1.86153824036752e-07	6.95073425106013e-06	143870	0.00208305494571204	0.00171974742266589	0.405616970821989	0.00185871802456668	0.564022670291484	0.0267818934392952
9.81803534638615e-07	5.50993793542816e-05	1.76822333792047e-07	1.27981660898258e-05	6.10441493986073e-07	6.96666128065241e-05	14354	0.0206838058047516	0.0140928845983261	0.790900793573844	0.00253812158606178	0.183705875372015	0.00876232486975319
9.44917620234085e-08	1.69710392336388e-05	6.09040655278842e-08	1.41068943780341e-05	1.34288167185124e-07	3.13676176064093e-05	31880	0.00936629331663497	0.0030123984297775	0.541036920514204	0.00194162228997078	0.449727950494768	0.00428110827127926
2.18951220417913e-07	6.27611991692698e-06	1.81956798073785e-08	6.70709355298917e-07	9.50428801768644e-10	7.18492660125295e-06	139180	0.00215316433274171	0.0304736892343105	0.873512043370423	0.00253247956690405	0.0933495068943299	0.000132280934032493
1.08449445562499e-07	1.34712344819832e-05	4.530020011884e-08	7.24686477303411e-06	5.45221455002225e-07	2.14170703557009e-05	46692	0.0064045925163182	0.0050636918944253	0.628995201409393	0.00211514457236593	0.338368630848014	0.0254573312758014
6.09429774436579e-08	4.63424464741767e-06	1.72603077801162e-08	1.68810850412881e-06	4.96970587464021e-09	6.40552614264489e-06	156115	0.00191981878331771	0.00951412516107445	0.723476033696141	0.00269459641499322	0.263539398097246	0.000775846630545197
1.70438846922966e-08	2.20874607138901e-06	4.57592627904274e-09	7.62648887231735e-07	2.34057082469126e-08	3.016420477839e-06	331519	0.000904518184746905	0.00565036765182919	0.732240775984714	0.00151700544160242	0.252832419364195	0.00775943155765896
2.04929853588905e-08	5.27824803951956e-06	1.94264146129876e-08	6.44184765340396e-06	2.76233474508814e-07	1.20362485674042e-05	83082	0.00360438485478343	0.00170260569513231	0.438529331623623	0.00161399247483115	0.535203939776497	0.0229501304299158
1.5815104179983e-08	2.19008942564393e-06	6.99505956540998e-09	1.24582415891826e-06	5.51027330528261e-09	3.46423402161286e-06	288664	0.00103873215051642	0.00456525283260738	0.632200195477637	0.0020192225818951	0.359624711017136	0.00159061809072505
4.25114218843606e-08	2.64260777647879e-06	1.36496555912712e-08	1.09109853029275e-06	2.68820377476683e-08	3.81674942199484e-06	262003	0.00114437171843562	0.0111381223088368	0.692371304558323	0.00357625143338258	0.285871145746445	0.00704317595301246
1.98560080754898e-07	7.24982873166927e-06	2.44560417666013e-08	1.14836715762788e-06	3.31108721391737e-08	8.65432288395782e-06	115549	0.00259294060696602	0.0229434565150048	0.837711838219948	0.0028258758188852	0.132692894987378	0.0038259344587836
3.04754188325806e-08	2.78344033806273e-06	1.26004530415985e-08	1.48003693542503e-06	4.17315088455256e-09	4.3107262962465e-06	231979	0.00129238482673211	0.00706967149807601	0.64570101342003	0.00292304641391176	0.343338183339024	0.000968085328958666
1.31423101847151e-06	3.53953425648902e-05	2.01691941399338e-07	6.99066299383218e-06	2.74907495273472e-08	4.39294192681206e-05	22764	0.0130926509762087	0.0299168766709658	0.805732084661918	0.00459127265417108	0.159133972410723	0.000625793602222672
6.56764179839617e-08	6.57236798433279e-06	2.91674134133878e-08	3.75524917454489e-06	1.94549164526154e-07	1.06170101548012e-05	94188	0.00318005284135037	0.00618596168095985	0.619041320343907	0.00274723420135355	0.353701194572815	0.0183242892009645
2.82906296003991e-08	4.98985183742913e-06	1.8698854234579e-08	4.24409190888423e-06	3.17960980392261e-08	9.31272932818756e-06	107380	0.00278993269147398	0.00303784514758414	0.535809821329817	0.00200788121028942	0.455730190293227	0.00341426201908246
5.25959492138839e-07	2.78054696473177e-05	1.53384184318116e-07	1.04408854757599e-05	3.2730093973705e-08	3.89584288935083e-05	25668	0.0116197198363771	0.0135005313888949	0.713721534390495	0.0039371244856251	0.268000681041316	0.000840128693669134
1.33219194451874e-07	1.39912791518528e-05	8.18268732815197e-08	1.10653490107155e-05	1.69047495704886e-07	2.54407217260065e-05	39307	0.00760326145722379	0.00523645499866821	0.549956062667448	0.00321637389704526	0.434946348216374	0.0066447602204649
3.65837423497374e-07	2.37452823520366e-05	1.3468326600097e-07	1.12567580705193e-05	1.40259660704308e-07	3.56428207727585e-05	28056	0.0106360695118702	0.0102639862829538	0.666200986263828	0.00377869268147001	0.315821189975029	0.003935144796719
1.41312457655129e-08	3.45451416452187e-06	1.52460238542734e-08	4.79592335943643e-06	4.89128348418643e-07	8.76894314199673e-06	114039	0.00262723723240632	0.00161151070735476	0.393948747138901	0.00173863869424084	0.546921479792418	0.0557796236670849
1.72901238795018e-08	5.95167742508582e-06	2.2917183930852e-08	1.01633246625076e-05	1.99718239716388e-08	1.61751812193755e-05	61823	0.00484083880077701	0.00106892922218335	0.367951205267277	0.00141681157200271	0.628328333677863	0.00123472026067414
3.15592435382097e-07	1.7365030860783e-05	3.75231032287556e-08	2.65709060651277e-06	6.61799961420623e-08	2.04414170020487e-05	48920	0.00611372245499642	0.0154388727234745	0.84950230500374	0.00183564100399669	0.129985636819917	0.00323754444887209
1.5136313454383e-06	5.23135853720227e-05	2.3938628281169e-07	1.06566279716742e-05	1.92495565531101e-07	6.4915726537478e-05	15405	0.0192869306265882	0.0233168667466801	0.805869211705123	0.0036876469783248	0.164160959756366	0.00296531481350619
9.80892277359415e-08	1.2012536887182e-05	5.94650497739783e-08	9.37682672302085e-06	3.60008198745351e-07	2.19069260864581e-05	45648	0.00655060047176659	0.00447754410403457	0.548344246918677	0.00271444060838536	0.42803023509616	0.0164335332727439
3.06017257820334e-08	5.79309671668422e-06	2.38031076900689e-08	5.7998540015784e-06	2.08589305467141e-07	1.18559448572019e-05	84346	0.00355048660534119	0.00258112922678149	0.488623790550546	0.00200769385964289	0.4891937396331	0.0175936467299301
9.99341010361919e-09	3.92704943034018e-06	1.68227843004138e-08	8.51259780910637e-06	7.84949031687226e-07	1.32514124655378e-05	75464	0.00396755843928831	0.000754139238334666	0.296349497878285	0.00126950876702117	0.642391732296055	0.059235121820304
1.69506586077131e-07	1.62797313512978e-05	6.33906405135209e-08	7.83984431217068e-06	8.40312637062038e-08	2.44365041537654e-05	40922	0.00730423428583227	0.00693661356020977	0.666205413379038	0.00259409611598446	0.320825117326066	0.00343875961870166
1.71187772481756e-07	9.71093428801658e-06	3.49872807731818e-08	2.55317747252705e-06	2.87190437155866e-08	1.24990058575142e-05	80006	0.00374270375062247	0.0136961110694129	0.776936533890698	0.00279920508655079	0.2042704437163	0.00229770623703815
9.98359826964027e-09	3.99752246960458e-06	1.17126292045466e-08	6.03944506011061e-06	6.71512640449626e-08	1.01258150212343e-05	98757	0.00303315056226128	0.00098595503163984	0.394785255430953	0.00115670977397717	0.59644038997805	0.00663168978537955
5.91891760123069e-09	3.79457468972153e-06	1.25264206573488e-08	1.0350200574259e-05	1.5222100537062e-07	1.43154416076097e-05	69855	0.00428545434397876	0.000413463849978917	0.265068643617982	0.000875028588059069	0.723009520625413	0.0106333433185675
9.13114622222494e-09	3.30072103013155e-06	9.65134525908965e-09	4.49089638554762e-06	1.0503844098365e-08	7.82090375125885e-06	127862	0.00234352993625897	0.001167530826697	0.422038313615644	0.00123404475570182	0.574217063446762	0.00134304735519528
7.93026090256443e-09	3.35683367810746e-06	1.24150893044718e-08	6.76630589173595e-06	2.76192183387958e-07	1.04196771034384e-05	95972	0.00312103881727799	0.000761085091585757	0.322162927390498	0.00119150422620821	0.649377694199672	0.026506789092036
6.95844085861648e-09	2.27775199827602e-06	1.01763771216621e-08	4.28601569957627e-06	9.04010926075017e-08	6.67130360844007e-06	149896	0.00199939629747736	0.00104304065097759	0.341425324339064	0.00152539559266762	0.642455500624181	0.0135507387931097
1.60839894709362e-07	1.29779282593371e-05	3.82362693203047e-08	3.97086375791108e-06	4.6609458920683e-07	1.76139627704847e-05	56773	0.00527029835733461	0.00913138609438179	0.736797756895678	0.0021707931269377	0.225438409837278	0.0264616540457241
1.47673858828015e-06	6.5998767144237e-05	2.63451684139974e-07	1.51830887131716e-05	5.67827986761538e-08	8.29788289285049e-05	12051	0.024587364442591	0.017796570611433	0.795368746419668	0.00317492651489413	0.182975451801729	0.000684304652275561
2.73594687681995e-07	2.04133560722217e-05	9.65410374539154e-08	9.27515821620748e-06	3.13375574006009e-08	3.00899875709657e-05	33234	0.00898650985424931	0.00909254904265867	0.678410252715387	0.00320841067900837	0.308247326268663	0.00104146129428245
5.13772126511861e-08	5.12629203655072e-06	1.85755951743522e-08	2.3841912052561e-06	3.93909293541213e-09	7.58437514256777e-06	131850	0.00227273459014887	0.00677408641917359	0.67590169792355	0.00244919256038584	0.314355653621968	0.00051936947492269
4.31618329467768e-09	2.16721829409377e-06	7.46934214561726e-09	4.82726257953197e-06	1.21325904925711e-07	7.12759230399174e-06	140300	0.00213600080818488	0.000605559789420116	0.304060361712894	0.00104794744523114	0.677264127022039	0.0170220040304162
1.22278294126285e-08	1.29380100692393e-06	5.82143419244292e-09	7.92048176503194e-07	2.13484148187132e-08	2.12524686185091e-06	470534	0.00063737152846044	0.00575360426693163	0.608776810895813	0.00273918023216039	0.37268525869667	0.0100451459084243
3.95989347971728e-08	9.08588735508722e-06	4.51872829484769e-08	1.33581441010956e-05	2.89283500628118e-07	2.28181011745566e-05	43825	0.00682213133359766	0.00173541761841813	0.39818770569825	0.00198032617187548	0.585418742730032	0.0126778077814242
1.65016552854242e-08	4.45448797687758e-06	1.25472959103179e-08	4.35999257630532e-06	3.55386340686827e-08	8.87906813844732e-06	112624	0.00266018768044951	0.00185848954283505	0.501684175345965	0.00141313206686485	0.491041684591436	0.00400251845289896
5.04810310900764e-09	2.74962032454598e-06	1.43455527409321e-08	1.00612852919089e-05	4.90290800295178e-07	1.33205900726e-05	75072	0.0039882294416872	0.000378969931624231	0.206418807992737	0.00107694574059751	0.75531828823444	0.0368069881006014
3.33706988203705e-09	2.80890685861482e-06	1.14585157689221e-08	1.24299632072031e-05	4.69559095012682e-07	1.57232247464815e-05	63600	0.0047058969132725	0.000212238261288214	0.178646995378183	0.000728763720781022	0.790547957408329	0.0298640452314185
7.39926296683789e-07	2.57570134080794e-05	1.16149607182521e-07	5.20302916112353e-06	2.56928021232939e-08	3.18418112751925e-05	31405	0.00950721341618532	0.0232375693169268	0.808905410106061	0.00364770729211035	0.16340242444616	0.000806888838742373
5.0874760720966e-09	1.26949751744022e-06	6.17090239947032e-09	1.98042888076323e-06	3.52012601012043e-08	3.29638603677622e-06	303363	0.000988428623260873	0.0015433496002404	0.385117975648797	0.00187202054936057	0.600787910963256	0.0106787432383466
8.29040759285384e-07	4.21178698615577e-05	1.58648842999835e-07	1.03848441371018e-05	5.55484823560656e-08	5.35459520833008e-05	18676	0.015935874355846	0.0154827905197326	0.786574301565046	0.00296285408751397	0.193942655477415	0.00103739835029265
9.81607107276919e-09	1.47593836410287e-06	7.03561062829029e-09	1.36041808148627e-06	1.22970547507034e-07	2.97617867479724e-06	336001	0.00089245645473357	0.00329821295874917	0.495917256783458	0.00236397454489845	0.457102287912521	0.041318267800374
1.83401966801663e-07	9.97027887323711e-06	4.79229772290065e-08	3.35139351321419e-06	9.3213410371369e-08	1.36462107408533e-05	73280	0.00408552260685169	0.013439772423608	0.730626183530098	0.00351181570760424	0.245591510849305	0.00683071748938417
9.1372092275859e-08	1.06954279699261e-05	4.20989519511566e-08	6.34368627388489e-06	1.12804794210236e-07	1.72853900822482e-05	57852	0.00517223950978418	0.00528608795295262	0.618755371966415	0.00243552223877154	0.366996998256912	0.00652601958494906
1.13466716310014e-07	7.29056727875658e-06	2.91394351570048e-08	2.40835511076744e-06	5.0951467939925e-08	9.89248000893097e-06	101087	0.00296335923939139	0.0114699970288113	0.736980744178874	0.00294561476300155	0.243453118792575	0.00515052523673799
3.40780935946017e-08	4.01356574683624e-06	1.43460211226141e-08	2.17337812090403e-06	6.81902179009578e-08	6.30355820035845e-06	158641	0.00188928646758868	0.00540616783591589	0.636714315830068	0.00227586081806911	0.344785921192961	0.0108177343229861
3.01226393350372e-09	9.13024917099686e-07	3.35104324496426e-09	1.30627188193583e-06	9.7852654286437e-09	2.23544537164263e-06	447338	0.000670409536099426	0.00134750057939921	0.408430878554096	0.00149904949030442	0.584345248828858	0.00437732254734249
1.39672959222305e-07	1.67667913030975e-05	6.90855421115008e-08	1.06841954391609e-05	9.90541544632122e-08	2.77587993980554e-05	36025	0.00829317570616961	0.00503166427407124	0.60401716452737	0.00248877990437657	0.384894003733798	0.00356838756038387
2.70649303060841e-09	1.00658044809868e-06	3.78747936853068e-09	1.81174884982e-06	1.35579029506526e-08	2.83838117326847e-06	352313	0.000851153123957671	0.000953534027105955	0.35463187875488	0.00133438010518133	0.638303574897844	0.00477663221498906
2.16019060408595e-07	2.56424719052754e-05	8.02524967112757e-08	1.22855896019898e-05	9.47687916101549e-09	3.82338099435461e-05	26155	0.0114048284618556	0.00564994858549427	0.670675298724811	0.00209899292876572	0.321327893299935	0.000247866460993778
1.22977214801636e-08	2.57840194933828e-06	9.74563487089329e-09	2.6285358890724e-06	6.45746801819138e-08	5.29355587494365e-06	188909	0.00158681064832455	0.00232314946147509	0.487083164936976	0.00184103749939109	0.496553914073946	0.0121987340282115
8.79829652282094e-09	1.55631298937605e-06	6.75218555033029e-09	1.53605188451122e-06	9.52132502240828e-09	3.11743668098283e-06	320776	0.000934795268484279	0.00282228555803324	0.499228420217791	0.00216594152225139	0.492729136691543	0.00305421601038148
1.10344115685748e-07	9.916208247278e-06	3.23036355138422e-08	3.73575186437687e-06	1.24755427518078e-07	1.39193632903725e-05	71842	0.00416713136144808	0.00792738240850919	0.712403867936735	0.00232076962429634	0.268385254874462	0.00896272515599666
1.44705209744775e-07	1.96002199721439e-05	8.61725297424355e-08	1.50467383630867e-05	3.50941077252571e-07	3.52287771519704e-05	28386	0.0105131655765013	0.00410758537318918	0.556369580686613	0.00244608347802432	0.427114977570123	0.00996177289205006
5.75185199736181e-10	7.53947293435261e-07	3.05589814059066e-09	5.15518187948882e-06	3.51429472995958e-07	6.26418972926036e-06	159638	0.00187749809609639	9.1821165161946e-05	0.120358310654853	0.000487836140453474	0.822960686425044	0.0561013456144874
4.29772640358356e-09	1.67209571659827e-06	8.75960453173929e-09	4.38461937527817e-06	1.35225873241359e-07	6.20499829605312e-06	161160	0.00185977373780899	0.000692623301172743	0.269475612533505	0.00141170135974269	0.706627007144731	0.021793055660849
8.1791838539092e-08	9.75814957095537e-06	4.14429943443508e-08	6.36438894894783e-06	1.35832633420376e-07	1.6381605986207e-05	61044	0.00490246554509244	0.00499290720384552	0.595677223537883	0.00252984929433933	0.388508242372971	0.00829177759096053
1.00217205422443e-07	8.61465455588058e-06	3.32363324554165e-08	3.67598125328677e-06	2.04355724255791e-07	1.2628445071301e-05	79186	0.00378138991388288	0.00793583096387641	0.68216272923877	0.00263186261394511	0.291087400905808	0.0161821762776007
1.92876397279081e-08	5.1163715138286e-06	2.04588132897506e-08	6.98706780074733e-06	1.74281227349374e-09	1.21449285798671e-05	82339	0.00363687120432588	0.00158812294375132	0.421276377228774	0.00168455608077149	0.575307442509785	0.000143501236918168
3.9245763672416e-08	7.71929990151522e-06	3.36241181053732e-08	8.51604275963951e-06	9.26528658005749e-07	1.72347412009383e-05	58022	0.00515712306008032	0.00227713101199799	0.447891837278936	0.00195094998603998	0.494120721648892	0.0537593600741338
2.73740661289243e-07	1.0070520904324e-05	4.59222009898846e-08	2.17289961919228e-06	1.60108356466299e-07	1.27231917422617e-05	78597	0.00380970638943501	0.0215150936050095	0.791509010343173	0.00360933026241744	0.170782588458109	0.0125839773312917
5.13744612676304e-09	2.28246158069438e-06	8.18087008478633e-09	4.67776817325627e-06	1.13042491938835e-07	7.08659056210103e-06	141112	0.00212372639683245	0.000724953146614398	0.322081762829779	0.0011544155137927	0.66008726372212	0.0159516047876936
1.02607699538287e-08	2.17991039728485e-06	9.66306559360885e-09	2.64069289793621e-06	1.11738533431732e-07	4.95226566420022e-06	201928	0.00148458029680654	0.0020719344739527	0.44018446204196	0.00195124136079024	0.533229248387399	0.0225631137358979
1.42634745024403e-07	1.42809077674871e-05	4.33095934184302e-08	5.5831450030723e-06	4.67482423987756e-07	2.051747953299e-05	48739	0.00613640191242959	0.00695186486210749	0.696036164896613	0.00211086324461993	0.272116513828863	0.0227845931677959
1.60467380132076e-09	1.16020012383692e-06	4.90648389841569e-09	4.56481480653275e-06	1.26309543759381e-07	5.85783563182879e-06	170712	0.00175581259107227	0.000273936296983429	0.198059521768232	0.000837593303532811	0.779266454956442	0.0215624936748093
7.21444655635377e-07	4.14702696936362e-05	1.7381697255283e-07	1.28767224968762e-05	7.22851165292167e-07	5.59651049839928e-05	17868	0.0166498348160479	0.0128909729704202	0.741002267493246	0.0031058098185029	0.230084844843214	0.0129161048746164
1.16766058082553e-07	1.17204923570936e-05	4.40166131160664e-08	5.68720539147211e-06	1.38815718014923e-07	1.77072961377793e-05	56474	0.00529815090110508	0.00659423421701452	0.661901866095041	0.00248578963008108	0.321178645639648	0.0078394644182154
6.38228085998772e-08	1.04469546776333e-05	4.23113263391771e-08	8.91980237049384e-06	1.99642062270571e-07	1.96725332453367e-05	50832	0.00588443650863324	0.00324425979125012	0.531042674949331	0.00215078179365674	0.453414019397234	0.0101482640685279
2.7049345008402e-07	1.56630479376216e-05	7.48935625313995e-08	5.58085106454375e-06	1.53914590973349e-07	2.17432006057541e-05	45991	0.00650180231416708	0.0124403695200437	0.720365332667562	0.00344445897774496	0.256671092988345	0.00707874584630458
5.91295490741732e-07	3.46591741434301e-05	1.42252630510702e-07	1.07423385544002e-05	6.42003822168161e-07	4.67770646412509e-05	21378	0.0139354377982229	0.0126407138899496	0.740943759708803	0.00304107646774516	0.229649693429607	0.0137247565038958
3.0455828404468e-08	4.74224590784278e-06	1.911442527026e-08	3.82946908496652e-06	2.02878611651591e-07	8.82416385813562e-06	113325	0.00264375993238586	0.00345141238241951	0.537415893911644	0.00216614577625245	0.433975291770661	0.0229912561590233
6.63762498787819e-08	7.4871164596479e-06	3.70278442882972e-08	5.37450867263593e-06	8.77751536881451e-08	1.30528043801391e-05	76612	0.00390820986181484	0.00508520988637346	0.573602134958843	0.00283677309564511	0.411751261729909	0.00672462032922997
7.20314783506434e-09	1.74165385718087e-06	6.92338582360889e-09	2.15320043048634e-06	2.05422605653146e-08	3.92952308189119e-06	254484	0.00117816465915888	0.0018330844952303	0.443222706899751	0.00176188959304365	0.547954646305335	0.00522767270664002
8.27443450497243e-09	1.33464405121837e-06	4.31981593638144e-09	8.96045154103641e-07	3.25342993590229e-08	2.27581775512238e-06	439402	0.000682513085368264	0.00363580716704948	0.586445926179443	0.00189813790083079	0.393724476437901	0.0142956523147757
1.5071298314875e-09	1.2471739298478e-06	3.68714518966223e-09	3.92697509103075e-06	9.17889698669014e-08	5.2711322657666e-06	189713	0.00158009418209026	0.000285921459659733	0.236604559886986	0.000699497755654589	0.744996500378963	0.0174135205187366
2.69530463032357e-07	2.71381840230143e-05	1.1555389635464e-07	1.49998619907444e-05	7.19623737464959e-07	4.32427541106107e-05	23125	0.0128893187042233	0.00623296245985915	0.627577604183062	0.00267221407912791	0.346875732114015	0.0166414871639358
2.62703010459093e-08	4.98528837623156e-06	2.78265626194702e-08	6.79574282484654e-06	7.81753524977814e-08	1.19133034172413e-05	83940	0.00356763313435937	0.00220512314056319	0.418463981116834	0.00233575538579826	0.570433118912388	0.00656202144441682
7.83182616495248e-09	5.03425723080918e-06	2.36480828778181e-08	1.9607313996987e-05	6.00004992792001e-07	2.52730561296309e-05	39568	0.0075533416986292	0.000309888369842625	0.199194636572142	0.00093570333387945	0.775818875897591	0.0237408958265453
1.83342703481718e-08	6.28632122262454e-06	2.72007072182293e-08	1.20168806699842e-05	5.02958114788167e-07	1.88516949849633e-05	53046	0.00563959922109347	0.000972552885180656	0.333461857283321	0.00144287859738476	0.63744298215992	0.0266797290741942
3.70797486496411e-10	9.38752038015898e-07	4.9458759005422e-09	1.6137293953613e-05	4.07813892366144e-09	1.70854408039396e-05	58529	0.00511256216651379	2.17025414065355e-05	0.0549445606225996	0.000289478975538153	0.944505566979111	0.000238690881345074
8.12690514522575e-07	4.43106136808952e-05	2.22886484111447e-07	1.56623913689969e-05	2.34375304969772e-07	6.12429573534959e-05	16328	0.0182056870362858	0.0132699423679315	0.723521782678345	0.00363938146920209	0.255741917859929	0.00382697562459226
3.62769549758157e-07	2.22970986316967e-05	1.23337088744318e-07	9.75994093586806e-06	6.2096942730177e-08	3.26052431487974e-05	30670	0.00973404687791646	0.0111261108559326	0.683850095211422	0.00378273789222969	0.299336548153546	0.00190450788686933
1.21938682055573e-07	1.56880553961299e-05	6.48753037638312e-08	1.0752892789904e-05	1.4241270941898e-07	2.67701748812722e-05	37355	0.00799899635874746	0.00455502000253566	0.586027378069347	0.00242341725638917	0.401674357287313	0.00531982738441536
1.65690754133659e-08	1.88251418439627e-06	1.04006856991388e-08	1.51963250340976e-06	1.04227504104175e-08	3.43953919932895e-06	290737	0.00103133134625844	0.004817236976569	0.547315810432846	0.0030238602023108	0.441812817166393	0.00303027522188176
1.00983462555457e-07	7.98979522349018e-06	2.8050370121633e-08	2.85523315647014e-06	2.79578492552593e-07	1.125364070519e-05	88860	0.00337041855306075	0.0089734038255624	0.709974259246202	0.00249255959528693	0.253716395544186	0.0248433817887624
5.4166249857573e-08	5.57555247810668e-06	2.30244189060865e-08	3.0488780244165e-06	5.36215084809328e-08	8.75524267976778e-06	114217	0.00262313784771462	0.00618672169793124	0.636824435602574	0.0026297864888763	0.348234553390743	0.00612450281987558
1.13066216504711e-09	4.15805940756112e-07	2.30096519005672e-09	1.08812347155814e-06	3.61675693828737e-08	1.54352860905223e-06	647866	0.000462951744845119	0.000732517789703534	0.269386610858757	0.00149071755234234	0.704958408400528	0.023431745398669
1.37528217709073e-07	1.75548132149186e-05	7.35580262253589e-08	1.20990440060528e-05	1.93944354188095e-07	3.00588878190939e-05	33268	0.00897726345093808	0.00457529295617227	0.58401406334693	0.00244713066790959	0.402511366317662	0.00645214671132637
3.14885097686368e-07	1.24983780451122e-05	4.66030747704428e-08	2.37944054529203e-06	8.33763028659227e-09	1.52476443931477e-05	65584	0.00456388188704848	0.0206513930655333	0.819692388073337	0.00305641144092962	0.156052993101109	0.000546814319091756
2.12796193575797e-07	1.60394589836436e-05	6.69080553467972e-08	6.4918945753453e-06	3.14893481748737e-07	2.31259512896603e-05	43241	0.00691385418139823	0.00920161903441088	0.693569695047094	0.0028932022950646	0.280719028334539	0.0136164552888913
7.74505535880744e-08	1.51836009049001e-05	5.38843161841161e-08	1.36223185879753e-05	3.11874493546789e-08	2.89684418120023e-05	34520	0.00865300380979961	0.0026736182115251	0.524142824230511	0.00186010405854106	0.470246852639871	0.00107660085955183
7.08416611859251e-07	3.94803907147571e-05	1.5722012323867e-07	1.12901400666845e-05	9.40057799752338e-08	5.17301732965148e-05	19331	0.0153996472634189	0.0136944565756361	0.763198500968815	0.00303923442006451	0.218250574997497	0.00181723303798727
1.85026448768574e-09	8.65101513128935e-07	3.42727885863934e-09	2.06111284187348e-06	3.48424424789162e-08	2.96633434082766e-06	337116	0.000889505777101895	0.000623754531719267	0.29163992110463	0.00115539196356506	0.694834973086141	0.0117459593139439
2.15785844203699e-07	2.02647872531421e-05	8.35328106199238e-08	1.0105201852289e-05	5.62649509338385e-08	3.07255727111885e-05	32546	0.00917545961960764	0.00702300478601404	0.659541400371125	0.00271867383580147	0.328885711823013	0.0018312091840472
1.01897978814118e-08	2.70334402022514e-06	9.0994927574298e-09	3.10604457176587e-06	4.45585591775076e-08	5.87323644180736e-06	170264	0.00176042473821103	0.00173495448078302	0.460281830471182	0.0015493149045826	0.528847187158372	0.00758671298508044
1.8244266934272e-07	1.03843529158614e-05	4.62691610430866e-08	3.38800543144214e-06	1.52473226642937e-08	1.40163175003537e-05	71345	0.0041960964014599	0.0130164481032993	0.740875976560848	0.00330109253317921	0.241718656227404	0.00108782657526907
7.36155536430662e-09	4.62620098076689e-06	6.51046879304376e-09	5.27569703049628e-06	4.6295942575188e-08	9.96206597799571e-06	100381	0.00298417315702748	0.000738958704004459	0.464381684580817	0.000653525966142379	0.529578607705398	0.00464722304363842
1.89899466460077e-07	1.32418647915311e-05	4.30275488689822e-08	3.86114375831489e-06	2.58935921401012e-08	1.73618291573152e-05	57598	0.00519505275757393	0.0109377568883671	0.762699867136513	0.00247828431434905	0.222392682437383	0.00149140922338769
5.61851339217858e-09	1.31219385458847e-06	6.40038086487903e-09	1.9224678387405e-06	4.05276263362642e-08	3.28720821392229e-06	304210	0.000985677985066435	0.00170920520591988	0.399181849519279	0.00194705672666901	0.584832999199225	0.0123288893489064
3.64841267544714e-08	7.43194918577728e-06	3.99244427467694e-08	1.04721531171298e-05	7.97853899720097e-08	1.80602962623803e-05	55370	0.00540348617028319	0.00202012891839809	0.411507600861347	0.00221061948080731	0.579843927529768	0.00441772320967973
7.48996259904218e-09	1.03647992755587e-06	5.76783112662017e-09	1.02636062246108e-06	2.53069258071852e-08	2.10140526954979e-06	475872	0.000630223568908628	0.00356426373702148	0.493231811385876	0.00274474953032542	0.488416317087167	0.0120428582596098
2.84079391192544e-08	6.36475450400453e-06	3.1301333322612e-08	9.02953296009121e-06	5.61242260416675e-07	1.60152389969543e-05	62441	0.0047930864962118	0.00177380675521963	0.397418640159848	0.0019544718207805	0.563808817452453	0.035044263811699
1.22572676754605e-07	1.11894051984089e-05	4.95659772238699e-08	5.82347662421158e-06	2.88009050016629e-07	1.74730295266156e-05	57231	0.00522823958527829	0.0070149642091486	0.640381519493502	0.00283671341299853	0.333283739682407	0.0164830632019434
4.98694300342166e-07	1.87829722702191e-05	6.78800414108779e-08	3.2894429064201e-06	1.16241712592253e-07	2.27552312309845e-05	43946	0.00680339841910105	0.0219155892234187	0.825435350647785	0.00298305214839784	0.144557656787994	0.00510835119240509
1.53142327132896e-07	1.40052145057674e-05	5.60133642092731e-08	6.59454304098352e-06	6.56973175684154e-07	2.14658864137772e-05	46586	0.006419143745093	0.00713421864724888	0.652440539179345	0.00260941305332365	0.307210376215865	0.0306054529042181
3.63272624047086e-08	5.14490604735048e-06	3.01539565838665e-08	5.49474360810161e-06	2.84614920792864e-07	1.09907457952335e-05	90986	0.00329181192582595	0.00330525908628175	0.468112550613419	0.00274357692786814	0.499942743693023	0.0258958696794076
1.87404264950716e-06	5.69139541062949e-05	3.31593174776846e-07	1.29698925570298e-05	2.56588577621498e-07	7.23460710652302e-05	13822	0.02147075640999	0.0259038621159875	0.786690324274541	0.00458343030788594	0.179275700339492	0.00354668296209407
4.72182879373672e-07	3.54425890761363e-05	1.73357316097767e-07	1.67747296149522e-05	5.24611161055997e-07	5.33874700476159e-05	18731	0.0158890837960249	0.00884445130950268	0.663874670302325	0.00324715361007276	0.314207240013265	0.00982648476483526
3.3979564753738e-08	3.58361949330748e-06	1.42619459933339e-08	1.93459695566192e-06	2.51509271028726e-08	5.59160888681935e-06	178839	0.00167608116045947	0.00607688510436332	0.640892373884529	0.00255059791949191	0.345982166281728	0.0044979768098872
8.21049640945972e-09	5.51124641547349e-06	2.48280411338507e-08	2.15069073642242e-05	1.98261905850025e-07	2.7249454223091e-05	36698	0.00814162363351889	0.000301308655294175	0.202251625678554	0.000911139024311599	0.789260114648438	0.00727581199340203
3.58763938065701e-07	2.3179678414021e-05	1.00312997196541e-07	8.34542756211495e-06	2.29507715417803e-07	3.2213690626816e-05	31043	0.00961771393577227	0.0111370020349997	0.719559850578726	0.00311398648353059	0.259064621275274	0.00712453962746978
2.72676851239412e-07	1.06007358149562e-05	5.06012357549689e-08	2.53029485934069e-06	4.58800601517284e-08	1.3500188821443e-05	74073	0.00404189345596506	0.0201980027721024	0.78522870718064	0.00374818726050679	0.187426627346256	0.00339847544049568
5.97246353343307e-08	4.81542409686287e-06	1.33674437073209e-08	1.38625092869783e-06	2.13398066309291e-08	6.29610691123328e-06	158828	0.00188705528762767	0.00948596270304308	0.76482565571931	0.00212312844997457	0.220175887773527	0.00338936535414534
2.87607299078433e-09	1.70970175109129e-06	6.778014563996e-09	5.18569676358179e-06	2.82268539384659e-07	7.18732114161252e-06	139134	0.00215388115298887	0.000400159243495146	0.237877467474301	0.000943051580755623	0.721506199793703	0.0392731219077447
9.63439940583189e-08	8.8254570523032e-06	3.60854864231557e-08	4.25342548861732e-06	1.28770909827933e-07	1.33400829312299e-05	74962	0.00399405403728825	0.0072221435619993	0.66157437684606	0.00270504213573346	0.31884550572469	0.00965293173151663
4.94202745817982e-08	7.74180568208649e-06	4.45234454723419e-08	8.97829745967205e-06	5.21422293271413e-07	1.73354691550841e-05	57685	0.00518718567177379	0.00285081840818276	0.446587606763212	0.00256834384313644	0.51791488187321	0.0300783491122587
1.14181511975737e-08	2.71486138057737e-06	1.02549117180165e-08	3.13694821197929e-06	1.7459570279925e-07	6.0480783582715e-06	165342	0.00181278391320483	0.00188789736527767	0.448879994562977	0.00169556528711167	0.518668579696744	0.0288679630878904
1.80378011188479e-08	5.25792107150697e-06	1.86107497647407e-08	6.98557623765111e-06	4.88482040847496e-07	1.27686279008892e-05	78317	0.0038232853880269	0.00141266557838934	0.411784344592016	0.00145753716916167	0.547089028819193	0.0382564238412398
2.69423649604765e-09	1.45114991942412e-06	6.13495948155461e-09	4.25177436761897e-06	1.21379629205483e-08	5.72389144594124e-06	174706	0.00171569885134648	0.000470700138444818	0.253525059503551	0.0010718161830104	0.742811845363326	0.00212057881166757
3.1206522958946e-08	2.87694994652967e-06	1.48629413769475e-08	1.76218055689803e-06	1.0869176810337e-08	4.69606914457393e-06	212944	0.00140783212460505	0.00664524350008847	0.612629383844111	0.0031649749863928	0.375245871099267	0.00231452657014129
5.74493864636845e-07	4.0798155464137e-05	1.30173848572157e-07	1.19202021178071e-05	4.28519508950379e-07	5.38515448041035e-05	18570	0.0160260919149459	0.0106681037048554	0.757604180391649	0.00241727231866221	0.221353020812484	0.00795742277234962
7.60372935967102e-07	1.12759862028044e-05	2.85839860126647e-08	5.45089070471687e-07	8.15234417347833e-09	1.26181845394294e-05	79251	0.00377832335061923	0.0602600899987701	0.893629837760668	0.00226530099661685	0.0431986922340841	0.000646079009861034
8.80633546458828e-08	1.28286264313809e-05	4.72788403868733e-08	8.87170272378726e-06	4.92217143026753e-08	2.18848930645035e-05	45694	0.00654403369855105	0.0040239335136948	0.5861863886458	0.0021603413938338	0.405380218109305	0.00224911833736629
6.22418622332125e-08	5.59530885560177e-06	2.54062989050992e-08	2.93794999153173e-06	4.68362675791099e-08	8.66774327585092e-06	115370	0.00259695631174561	0.00718086129830629	0.645532369560458	0.00293113191018052	0.338952123757185	0.00540351347387039
1.02130673356142e-08	2.44270867073822e-06	9.39941307288962e-09	2.89209967977504e-06	7.96639034599049e-08	5.43408473438167e-06	184024	0.00162890174684893	0.00187944572726216	0.449516117274195	0.00172971411605328	0.532214682166549	0.0146600407159403
6.02081523383034e-08	7.35246501675289e-06	4.39748650783083e-08	6.91056593819445e-06	4.3433999693874e-08	1.44106479720578e-05	69393	0.00431389385488823	0.00417803227551229	0.510210576998986	0.00305155362642786	0.479545815815777	0.00301402128329637
8.2874295810016e-08	1.17001448846089e-05	4.99064489302281e-08	9.07376543185328e-06	4.08056963986537e-07	2.1314748025189e-05	46916	0.00637409129714939	0.00388811989295291	0.548922505242948	0.00234140459325395	0.425703621789488	0.0191443484813572
4.54608256865683e-08	7.12875664710596e-06	2.6659740561315e-08	5.38097271501466e-06	8.19583218926657e-08	1.26638082502612e-05	78965	0.00379195882856698	0.00358982264956758	0.562923609251502	0.00210519142697578	0.424909522370862	0.00647185430109268
4.48273186415597e-07	2.44505056040566e-05	9.82814442523978e-08	6.90142302465664e-06	6.71327996572996e-08	3.19656160590385e-05	31284	0.0095440022302592	0.0140236054136314	0.764900183963231	0.00307459878360792	0.215901455235843	0.00210015660368658
4.07765646582949e-09	2.24155023845288e-06	9.65806932982615e-09	6.83448356778018e-06	2.21533346130197e-07	9.31130287815891e-06	107396	0.00278950594634042	0.000437925446007589	0.240734327707326	0.00103724145333954	0.73399863125616	0.0237918741371669
5.39325990731372e-07	4.71731351824269e-05	1.97550630895204e-07	2.23082166723951e-05	1.99927508725702e-07	7.04181559851743e-05	14201	0.0209045959001524	0.00765890533749451	0.66990017734004	0.00280539341213076	0.316796376734032	0.00283914717630201
1.17584920028189e-08	1.80834845770465e-06	8.91438640265409e-09	1.76313743060722e-06	4.15743619070459e-09	3.59631620290805e-06	278062	0.00107831500100819	0.00326959347826833	0.502833554024639	0.00247875489798304	0.490262071277691	0.00115602632141824
3.47556965255284e-10	2.52327961056294e-07	1.17947667529321e-09	1.10116443228675e-06	2.93160447793674e-08	1.38433547176296e-06	722368	0.000415214703510025	0.00025106411873754	0.182273709085091	0.000852016508535421	0.79544623015721	0.0211769801304255
9.45343190079175e-07	4.31342047837581e-05	1.80813056181146e-07	1.06281986630417e-05	2.60017268774844e-08	5.49145614199376e-05	18210	0.0163398531297286	0.0172147999662609	0.785478453590955	0.00329262497060568	0.19354062726217	0.000473494210008278
2.82590966535062e-07	2.74866049898047e-05	1.38149764725098e-07	1.73227588508218e-05	6.70673434826364e-07	4.5900778006713e-05	21786	0.0136761691474289	0.00615656158363443	0.598826559884993	0.00300974778041657	0.377395756740514	0.0146113740104422
1.47640250513123e-08	2.05309744958317e-06	1.06764785804504e-08	1.90941531558488e-06	4.5176341645071e-08	4.03312961044489e-06	247946	0.00120920963917392	0.00366068697943077	0.509058137944815	0.00264719451435451	0.473432668922896	0.0112013116385039
2.12714266209553e-08	7.42884891766506e-06	4.39482748392981e-08	1.97849045067179e-05	3.79467992642195e-07	2.76584411184855e-05	36155	0.00826331663210711	0.000769075398350581	0.268592466431523	0.00158896427499399	0.715329704301185	0.0137197895939471
1.7963097860189e-10	5.36616542901628e-07	2.22860693710557e-09	8.57343889890553e-06	4.77135659728476e-07	9.58959933945134e-06	104280	0.00287275930321018	1.87318544021848e-05	0.055958181766156	0.000232398336804035	0.894035151566202	0.0497555364764358
5.04309581567918e-10	1.00485345309495e-06	5.33518528575163e-09	1.36951047940968e-05	9.96730712180236e-07	1.57025284542394e-05	63684	0.0046997171276989	3.21164571067384e-05	0.0639930986925653	0.000339766000189049	0.872159208882022	0.0634758099681162
4.59689308934892e-09	7.47896301959517e-07	3.24161964967512e-09	6.78165911817966e-07	1.82262061415508e-08	1.45212693265806e-06	688645	0.00043554351948627	0.00316562759492003	0.515035073821352	0.00223232527182832	0.467015586975315	0.0125513863365846
6.64582349535303e-10	4.09312494714383e-07	2.09419254974791e-09	1.65873078113625e-06	1.33144457037172e-07	2.20394650778709e-06	453732	0.000660966146511344	0.000301541959928324	0.185717980571752	0.000950201169741922	0.752618439365721	0.0604118369328563
1.99651175404195e-09	8.47168613267296e-07	3.37252832426192e-09	1.84057420962729e-06	2.44542082112769e-07	2.93765394508566e-06	340408	0.000880909249443063	0.000679627958691962	0.288382712567117	0.00114803458382284	0.626545619066653	0.0832440058237148
3.73313550020413e-08	3.43812295110831e-06	1.12230647059487e-08	1.32935333030468e-06	2.63223730032526e-08	4.84235307412423e-06	206511	0.00145165476790876	0.00770934180771048	0.710010794024992	0.00231768822598268	0.274526311889205	0.00543586405210924
2.4850850270713e-07	2.34956678728965e-05	8.76084264904892e-08	1.06733505816364e-05	3.07407475015249e-07	3.48125428587457e-05	28725	0.010389596028119	0.00713847602904133	0.674919610676869	0.00251657647779326	0.306594971385578	0.00883036543071776
1.1081818047387e-08	2.79207779091334e-06	1.48458544349177e-08	4.81248284578002e-06	4.83418141305841e-08	7.67883012330625e-06	130228	0.00230100649824738	0.00144316489223433	0.363607183135752	0.0019333484653943	0.626720837484542	0.00629546602207808
1.8240166274654e-07	7.81361080764756e-06	3.04612154658432e-08	1.67825968744965e-06	6.14354426168051e-09	9.71087691757127e-06	102977	0.00290903774637996	0.0187832328938795	0.804624636268356	0.00313681408223035	0.172822671082663	0.000632645672870606
7.92597348835949e-08	1.35398135929773e-05	5.88968191941231e-08	1.29658104619681e-05	3.6273327985908e-08	2.6680053937009e-05	37481	0.00797217525923932	0.0029707486750486	0.507488239152157	0.00220752249351434	0.485973922413354	0.00135956726592639
6.00243434897134e-08	5.81325400170617e-06	2.04316295667992e-08	2.5455576204562e-06	1.70082030443825e-09	8.44096841552332e-06	118470	0.00252909764222076	0.00711107310617653	0.688695149127123	0.00242053145575388	0.301571750437403	0.000201495873543415
3.46669574498689e-08	9.30271668769139e-06	4.28639703672277e-08	1.48256310321722e-05	3.62073146553554e-07	2.45679517942342e-05	40703	0.00734338072800667	0.00141106420837266	0.378652513062755	0.00174471078119289	0.603454091588195	0.0147376203594851
4.40942047598908e-08	4.90347710550202e-06	1.58437579575651e-08	2.26652773192936e-06	5.51274958668874e-08	7.28507029601572e-06	137267	0.00218314252000118	0.00605268075230604	0.673085763933366	0.00217482567961358	0.3111195417248	0.0075671879099145
3.57420131762807e-09	2.06057508233501e-06	1.00407507694144e-08	7.45132486894229e-06	1.5797069062846e-08	9.54131197242719e-06	104807	0.00285831446567852	0.000374602709559956	0.215963495197487	0.00105234487651494	0.780953907646599	0.00165564956983871
1.27827166335341e-06	5.74653522155499e-05	2.29727032175569e-07	1.3312535954296e-05	9.22205295050259e-07	7.32080921604251e-05	13660	0.0217237959603118	0.0174607973740425	0.784959019142621	0.00313800053240227	0.181845142544126	0.0125970404068088
1.27344736095204e-08	1.97904126606746e-06	6.44817427562065e-09	1.28880731806865e-06	9.2781161264722e-08	3.37981239328597e-06	295874	0.00101343156249567	0.00376780487426391	0.585547668266689	0.00190784976362298	0.381325105686007	0.0274515714094169
8.75500085889355e-08	6.63708677202203e-06	2.31139150844121e-08	2.25401484048883e-06	1.24632597262027e-08	9.01422879591041e-06	110936	0.0027006275538134	0.0097124236106205	0.736290027942618	0.00256415891006654	0.250050768792493	0.00138262074420133
1.50991655634016e-07	2.0268865840617e-05	7.98797214504468e-08	1.38241859734179e-05	3.68669737713411e-07	3.46925929288328e-05	28825	0.0103539830401475	0.00435227358023527	0.584241883626164	0.00230250075612132	0.398476585528686	0.0106267565087939
3.94520478704012e-08	7.50033491574141e-06	2.12635961713814e-08	5.20487741376973e-06	3.29561250778841e-08	1.27988840986308e-05	78132	0.00383232761849195	0.00308245996810157	0.586014753938102	0.00166136328819918	0.406666501052739	0.00257492175285888
1.28093131074017e-07	1.00458602002594e-05	5.34533836004377e-08	5.39412296144005e-06	4.99938380748097e-08	1.56715235144487e-05	63810	0.00469045917179989	0.00817362338485589	0.641026393572863	0.00341086069590843	0.344199015269117	0.00319010707725492
1.50032284236087e-06	6.96007800502995e-05	3.10264281722683e-07	1.85656144760181e-05	2.5839709747335e-07	9.02353787478746e-05	11082	0.0267086774288349	0.0166267694908546	0.771324739986631	0.00343838842400815	0.20574651243934	0.0028635896591661
4.65575709925137e-09	2.71865415636835e-06	8.15977552521583e-09	6.13584509385419e-06	6.07408041029918e-08	8.92805558694999e-06	112006	0.00267484484307512	0.00052147492294477	0.304506858172138	0.000913947661475456	0.687254356124626	0.00680336311881567
1.2457892703642e-07	1.02521610974289e-05	4.84769456294375e-08	5.13351220576678e-06	3.19371468017648e-08	1.55906663226633e-05	64141	0.00466631512122284	0.00799060953894739	0.657583254317098	0.00310935688226289	0.329268300630901	0.00204847863079074
2.20885669587751e-07	1.85423997770598e-05	7.64681067004272e-08	8.26603713556462e-06	1.70543626793578e-07	2.72763343157062e-05	36662	0.00814962219281978	0.00809807018168719	0.679798082925783	0.00280345979834965	0.30304794771506	0.00625243937912053
1.78721762637397e-07	5.18759340623435e-06	2.59374908464083e-08	9.68112396827843e-07	9.84343233960224e-09	6.3702084888856e-06	156981	0.00190924370468593	0.0280558733594389	0.814352217087617	0.00407168633360473	0.151974993992262	0.00154522922707735
5.26742025375915e-09	9.67544892250252e-07	4.61579943828821e-09	1.09028787498915e-06	3.30259642832314e-08	2.10074195121468e-06	476022	0.000630024698358822	0.00250740946583822	0.460572937904535	0.00219722343128307	0.519001333961428	0.0157210952369163
6.81884581026578e-11	2.73398343885577e-07	1.09835638872605e-09	5.66821432087245e-06	2.86794702423519e-08	5.97145867984721e-06	167463	0.00178983927656762	1.14190622021356e-05	0.0457841808079919	0.000183934352997006	0.949217707894695	0.00480275788211361
7.81745238388212e-10	4.03942165659474e-07	1.81026338891593e-09	1.2029017094444e-06	1.69710831029511e-08	1.62640696683412e-06	614852	0.000487803472024151	0.000480657826933633	0.248364753654349	0.00111304453671869	0.739606835173548	0.0104347088084516
7.50005670887961e-08	7.65249341899205e-06	3.50038827240776e-08	4.59554069520459e-06	7.86698691716827e-08	1.24367084331812e-05	80407	0.00372408406542046	0.00603058015645798	0.615315013623313	0.00281456165931229	0.369514226364241	0.00632561819667583
5.84273868272565e-08	1.13238231133304e-05	2.56813644829102e-08	6.4134667934213e-06	1.77325573615215e-07	1.79987242316771e-05	55559	0.0053851138712282	0.00324619601229439	0.629145875428264	0.0014268436002654	0.35632896592381	0.00985211903536632
2.32631151207295e-07	1.94708702815193e-05	9.38484654055339e-08	1.01156489978423e-05	4.24837721575948e-07	3.03378366175504e-05	32962	0.00906019586571838	0.00766802043731483	0.641801540662772	0.00309344620015662	0.33343343249434	0.0140035602054162
5.07230778589264e-09	2.09551442468875e-06	8.97235446875003e-09	4.76990519349602e-06	1.12274733972335e-07	6.99173901441175e-06	143026	0.00209533076023971	0.000725471556566588	0.299712906956247	0.00128327937445258	0.682220143467031	0.016058198645703
3.86984326605193e-09	1.86037750746317e-06	7.80737548456496e-09	4.82996202387724e-06	1.73387723262945e-07	6.87540447335397e-06	145446	0.0020605026764805	0.000562853179191091	0.27058444556581	0.00113555144498377	0.702498601005371	0.0252185488046441
1.21506795559938e-06	6.38682906169995e-05	2.9049812828843e-07	1.9698402887416e-05	6.84103306232538e-08	8.51406699189266e-05	11745	0.0252198186000134	0.0142712989779902	0.750150200577665	0.00341197841836399	0.231363024347511	0.000803497678470185
5.05765064680398e-08	9.40567574769876e-06	3.77315702709034e-08	9.03748198636003e-06	5.05888962484266e-07	1.9037354773282e-05	52528	0.00569498255037171	0.00265669821623651	0.494064215313105	0.00198197547507271	0.474723620691447	0.0265734903041391
5.75878754790146e-08	1.44802984389321e-05	4.07792360973714e-08	1.32317740697159e-05	2.99527212285509e-07	2.81099668325099e-05	35575	0.0083976496636774	0.00204866394265584	0.515130399306814	0.00145070381407242	0.470714680972622	0.0106555519638358
8.24900754880074e-08	1.15755472353673e-05	6.22481530734769e-08	1.12489687733126e-05	3.5439262114272e-08	2.30046934993557e-05	43469	0.00687772686154364	0.00358579328563181	0.503181980481136	0.00270588926017294	0.488985813856972	0.00154052311608779
6.6367876271213e-07	2.91375110196474e-05	1.03702462173008e-07	5.8611352566957e-06	5.62874882506741e-08	3.58223149894789e-05	27916	0.0106893455122529	0.0185269646282507	0.813389950599372	0.00289491235291369	0.163616875637912	0.00157129678155099
6.33268232912478e-08	5.03537659173114e-06	2.67711559327819e-08	2.73796782724401e-06	9.30755860319097e-08	7.95651798423109e-06	125683	0.00238411835587282	0.00795911269436634	0.632861837516195	0.00336468238818027	0.344116337406684	0.0116980299945749
2.1346270321739e-08	5.84429932127179e-06	2.98760954271078e-08	1.05334472116223e-05	1.3174181601009e-07	1.6560710714653e-05	60384	0.00495593299142216	0.0012889706661473	0.352901480013217	0.0018040346179511	0.636050432443231	0.00795508225945421
2.00762245486787e-07	1.90071776518103e-05	1.15056752242461e-07	1.4030385904572e-05	1.21339294586047e-07	3.34747218486976e-05	29873	0.0099923262707815	0.00599742833993401	0.567806888365522	0.00343712347372162	0.41913375615152	0.00362480366930273
2.37901920247339e-07	2.07278684148602e-05	9.13857686317996e-08	1.02555961636026e-05	2.93084701765713e-08	3.13420607375185e-05	31906	0.00935869780063547	0.00759050026224201	0.661343508598576	0.00291575494659178	0.32721511994666	0.000935116245929774
2.07945284256664e-09	1.36362825760325e-06	5.01514391902026e-09	4.2321535610765e-06	2.00634665603346e-07	5.80351108104468e-06	172309	0.00173954361353013	0.000358309446389879	0.2349660814911	0.000864156861076846	0.729240196490618	0.0345712557108154
1.15331649558745e-09	6.70619637873833e-07	3.02145594068769e-09	2.25973100877699e-06	1.18255253903802e-07	3.0527806729909e-06	327570	0.000915416350413811	0.000377792124338076	0.219675014260624	0.000989738950924202	0.740220556546915	0.0387368981171988
8.75418467464911e-08	4.63468934346627e-06	1.96251248776184e-08	1.33618831763591e-06	3.09430220781173e-08	6.10898765480441e-06	163693	0.00183102352179954	0.0143300087826571	0.758667328427374	0.00321250033337099	0.218724998827763	0.00506516362883501
2.92185080153735e-09	1.9834907706464e-06	7.89532118336199e-09	6.90031630746267e-06	5.11492715301875e-07	9.40611696539584e-06	106314	0.00281787068922734	0.000310633049991462	0.210872433113841	0.00083938156546512	0.733598820092099	0.054378732178603
9.95906664753664e-08	1.15109007781123e-05	4.75543339097095e-08	7.07620988477478e-06	1.53758899403352e-07	1.88880145626755e-05	52944	0.00565043379146135	0.00527269111027513	0.609428838585233	0.00251769892234631	0.374640217546106	0.00814055383603915
2.61571311241533e-07	2.15987635349761e-05	5.94076088012151e-08	6.31828563637068e-06	2.35170787092482e-07	2.8473198878482e-05	35121	0.00850570135847595	0.00918657971511623	0.758564698935141	0.00208643956918066	0.221902908181686	0.00825937359887608
3.95091732203939e-07	2.85568397603454e-05	1.14384048145244e-07	1.06516355452706e-05	1.54904875851436e-07	3.98728559618166e-05	25080	0.0118908338383301	0.0099087893925203	0.716197500066015	0.00286871971886794	0.267140020154838	0.00388497066775897
1.57355700682707e-07	1.43330826548436e-05	6.69224503591715e-08	7.84761572561094e-06	4.65310779700619e-08	2.24515076094665e-05	44540	0.00671289506967587	0.00700869195155337	0.638401790390245	0.00298075530263964	0.34953624772628	0.00207251462928229
1.1756811205921e-07	9.61311710007822e-06	4.73504154649379e-08	4.9817500899084e-06	2.65257477096043e-08	1.47863114652204e-05	67630	0.00442610204619054	0.00795114537765199	0.650136250862138	0.00320231421989948	0.336916350073257	0.00179393946705349
4.39438667524517e-07	2.5412740131364e-05	8.56945003115669e-08	6.38097629992651e-06	5.07510462765494e-08	3.23696006454032e-05	30893	0.00966403750449552	0.013575659222318	0.785080434255308	0.00264737588981458	0.197128669266813	0.00156786136574584
9.53026931138521e-07	3.76579517183586e-05	1.34260717730401e-07	6.83106908098938e-06	1.39633585136947e-07	4.57159420333539e-05	21874	0.0136214726878334	0.0208467088011268	0.823737848186171	0.00293684679257941	0.149424222211269	0.0030543740088539
1.43024423980747e-07	1.92403067466496e-05	8.42771317968112e-08	1.46143555582159e-05	8.25078755668416e-08	3.41644717362099e-05	29270	0.0101971693086728	0.00418634964079248	0.563167108076703	0.00246680623214462	0.427764716254243	0.00241501979611744
8.37569438599658e-08	1.08854972513995e-05	4.10709785833242e-08	6.87258328500852e-06	2.5000475265205e-08	1.79079089341166e-05	55841	0.00535801514150291	0.00467709234886713	0.607859761374007	0.00229345473748079	0.383773633777838	0.00139605776180693
2.11368790114035e-07	1.29557447169909e-05	4.12630465742328e-08	3.25439813424742e-06	7.81864114113864e-08	1.6540961099338e-05	60456	0.00495003735513788	0.0127785071764962	0.783252232998083	0.00249459788499741	0.196747825879216	0.00472683606120782
8.12645543536623e-08	4.70779909084844e-06	1.34918675479116e-08	1.00519708193067e-06	1.72231369454494e-08	5.82497573162613e-06	171675	0.00174597182379388	0.0139510545790679	0.808209219703339	0.00231621008730712	0.17256674160427	0.00295677402601663
1.53774286892095e-07	1.26272545220878e-05	4.32732937081808e-08	4.57339204823966e-06	4.49181388870863e-07	1.78468755397986e-05	56032	0.005339802736266	0.00861631418615418	0.707533063360529	0.00242469857604381	0.256257294899658	0.025168628977615
1.94152505766119e-08	3.34335204194035e-06	1.09052080345062e-08	2.41583007850523e-06	8.89109959141476e-08	5.87841357497085e-06	170114	0.00176197515187937	0.00330280446059091	0.568750735092152	0.00185512773053914	0.410966334317028	0.0151249983996896
1.15954677881624e-07	5.29954150524166e-06	1.18036080720763e-08	6.93767651798189e-07	4.43412388011214e-08	6.16540868179467e-06	162195	0.00184791879811741	0.0188072979207391	0.859560457182707	0.00191448915737414	0.112525817444472	0.00719193829470754
1.78887326393541e-08	4.29085232887518e-06	2.01555028610582e-08	6.22223528290398e-06	4.16132563762474e-08	1.05927451036558e-05	94404	0.0031727963718744	0.00168877212321292	0.405074632391022	0.00190276483232869	0.587405363011759	0.00392846764167728
6.88824167892556e-08	3.13215866120645e-06	1.05961312246902e-08	6.19567545089057e-07	4.9718239626884e-08	3.88092299393634e-06	257671	0.00116360164740559	0.0177489779871642	0.807065398128286	0.00273031215544494	0.159644379972776	0.0128109317563284
6.35388614094946e-07	5.38802744444706e-05	1.81805289942176e-07	1.99130859382325e-05	8.01327994948314e-07	7.54118822816885e-05	13261	0.0223704048680115	0.00842557691003597	0.714479904416254	0.00241083081924772	0.264057670167288	0.0106260176871741
1.62385100813294e-07	1.23608272561932e-05	8.82224587127067e-08	8.64231687190726e-06	3.33940248588294e-07	2.15876919362148e-05	46323	0.00645545095386124	0.00752211497612127	0.572586791247337	0.00408670176382811	0.400335380801373	0.0154690112113416
1.35159124597772e-06	6.06224326443559e-05	1.44655829726847e-07	8.36472677089328e-06	7.83333856624508e-07	7.12667403475782e-05	14032	0.0211538353452105	0.0189652457708296	0.850641299836242	0.00202978035786876	0.117372097139525	0.0109915768955347
4.84068432015257e-07	3.49715176942284e-05	1.69928750839439e-07	1.58239423326224e-05	3.59821050178736e-07	5.18092782598842e-05	19302	0.0154230142283091	0.00934327688540818	0.675004919366088	0.00327989033136202	0.305426805083962	0.00694510833317947
3.86085404311542e-08	1.00400766779785e-05	4.15350923418116e-08	1.39234517279579e-05	5.64429050660198e-07	2.46081010893695e-05	40637	0.00735533728906468	0.00156893619263588	0.407998839143086	0.00168786255351309	0.565807645108086	0.0229367170026795
1.69418306413644e-07	1.28507121842305e-05	5.21066598673964e-08	5.08658119564589e-06	2.17124630333216e-08	1.81805308091907e-05	55004	0.00543936163164993	0.00931866666555184	0.706839218233062	0.00286606922615566	0.279781775847518	0.00119427002771258
4.96388673043773e-09	1.63562647539206e-06	6.92915548705359e-09	2.93710580383113e-06	1.60155752791082e-07	4.74478107423176e-06	210758	0.00142242509229862	0.00104617824358555	0.3447211683327	0.00146037412024864	0.6190181923845	0.0337540869189658
7.15188156506258e-08	7.19506271415342e-06	2.85622436301542e-08	3.69712230851911e-06	5.81186313532018e-08	1.10503847133065e-05	90495	0.00330964474219386	0.00647206567971386	0.651114228221336	0.00258472843898009	0.334569556122979	0.00525942153699113
1.20883525590606e-09	8.43730578086908e-07	2.29333531982444e-09	2.05922393774469e-06	2.00728759350789e-08	2.92652956234241e-06	341702	0.000877574859144747	0.000413061009689067	0.288304136388625	0.000783636478282778	0.703640231160514	0.0068589349628891
8.52106586482842e-08	1.04606782969364e-05	5.80399150507802e-08	9.17258497097916e-06	6.42531304453431e-07	2.0419045146068e-05	48974	0.00610705177211934	0.00417309712764373	0.51230007192333	0.00284244021380973	0.449217135540026	0.0314672551951901
1.70640257507231e-07	1.78416524942005e-05	5.63598757392636e-08	7.59063396176975e-06	5.81546344091999e-08	2.57174412236259e-05	38884	0.00768564480295308	0.00663519578108216	0.693756907581064	0.00219150401663939	0.295155100998012	0.00226129162320296
1.46141390416528e-08	1.61384236342895e-06	6.95708743436374e-09	9.8795377496242e-07	2.30566197316314e-08	2.64642398459901e-06	377868	0.000793613168290186	0.00552222135481708	0.609820033683482	0.00262886350594267	0.373316513420322	0.0087123680354359
4.90106942943642e-08	6.54845849129017e-06	2.37718760604363e-08	4.08728398652563e-06	2.06289430204286e-07	1.09148144783749e-05	91619	0.00326910700895355	0.00449029109853101	0.599960586069913	0.00217794595662021	0.374471228496243	0.0188999483786921
1.1712143766012e-07	1.05891553686889e-05	2.3877155408126e-08	2.77822311589941e-06	6.78529970365142e-08	1.35762300746931e-05	73658	0.00406461367520283	0.00862694849864407	0.77997760132452	0.00175874710996791	0.204638776789603	0.00499792627726574
3.16218381193632e-08	4.6543854187283e-06	2.6368049855793e-08	4.99336223369055e-06	3.25723131009512e-07	1.00314606714035e-05	99686	0.00300492943073116	0.00315226656966387	0.463978833311529	0.00262853543661492	0.497770204884024	0.0324701597981682
7.10375622845057e-08	9.16451497698097e-06	2.86801607982451e-08	4.76276528241785e-06	2.16032112433244e-07	1.42430300949148e-05	70210	0.00426382344121812	0.00498753157236312	0.643438574229579	0.00201362776088529	0.334392699494351	0.0151675669428217
2.41507490522679e-07	1.07013400481956e-05	4.16902267828685e-08	2.37624430620268e-06	2.62658097726185e-07	1.36234401694301e-05	73403	0.00407871922832315	0.0177273498851342	0.785509380531403	0.00306018349729447	0.174423220321016	0.0192798657651515
5.83289741309293e-10	2.71335892531172e-07	1.02924560535798e-09	6.15659967194416e-07	3.66312643935826e-09	8.92271521511614e-07	1120735	0.000267645752376366	0.00065371327812988	0.304095654730184	0.00115351166157843	0.689991726006693	0.00410539432341457
7.31200651415805e-09	3.73399180217091e-06	1.28343437027656e-08	8.44271078874394e-06	3.55766029912431e-07	1.25526149710442e-05	79665	0.00375872636360886	0.000582508627168526	0.297467245732009	0.00102244382802876	0.672585816438981	0.0283419853738122
1.02510061297909e-08	3.24146096330901e-06	1.54683233087282e-08	6.29512694917374e-06	2.507373543035e-07	9.81304459622477e-06	101905	0.0029395987170644	0.0010446305455225	0.330321637848874	0.00157630215139133	0.641505996171216	0.0255514332829958
1.18440155912266e-08	3.01746933657484e-06	1.42196041746989e-08	4.66130615804348e-06	7.19177525988442e-08	7.7767568669831e-06	128588	0.00233031671829131	0.00152300191375552	0.388011273617898	0.00182847482799282	0.599389467585578	0.00924778205477624
1.28320872484472e-08	1.96944721734755e-06	9.22382326287637e-09	1.82067659853949e-06	3.32205154270743e-08	3.84540024182543e-06	260051	0.00115295712422991	0.00333699652610302	0.512156627007607	0.00239866403568378	0.473468685713506	0.00863902671710042
5.92103333651168e-08	6.61496519434533e-06	3.22383744607308e-08	4.63411622889207e-06	7.5166941414886e-08	1.14156970724781e-05	87599	0.00341887097531912	0.00518674707196513	0.579462222267023	0.00282403906270898	0.405942466716673	0.00658452488163026
3.12654506683567e-07	2.94154758211341e-05	1.1714805384059e-07	1.42099821922237e-05	4.96838417911551e-07	4.45520989917935e-05	22446	0.0132770000714723	0.00701772786824608	0.660248932975132	0.00262946205659511	0.318952025017747	0.0111518520822794
2.38870002843377e-08	7.00158201574324e-06	2.80290516741466e-08	1.05846703303731e-05	2.56011368036804e-07	1.78941797661116e-05	55884	0.00535391837768295	0.00133490333709374	0.391277058085835	0.00156637812073558	0.591514697444729	0.0143069630116069
4.33828598345525e-09	1.67334501436758e-06	7.36230726602712e-09	3.6534590964708e-06	1.90079714532853e-08	5.35751267554115e-06	186654	0.00160596716051697	0.000809757483778057	0.312336174584703	0.00137420249132373	0.681931955690945	0.00354790974925045
7.5390371032102e-08	6.17210218675734e-06	3.30621236640753e-08	3.48185044483042e-06	8.46933132730941e-08	9.84709843955703e-06	101553	0.00294978488676745	0.00765610006793976	0.626793996692796	0.00335754982719179	0.353591513906613	0.00860083950545985
2.58151499377966e-08	4.78388521112452e-06	1.42392727323706e-08	3.39564313534941e-06	1.65312290756337e-07	8.38489505990043e-06	119262	0.0025123178977271	0.00307876839881443	0.570536086253812	0.00169820524057217	0.40497145296291	0.0197154871438904
1.36680144559085e-08	3.40880386443895e-06	1.11218407163253e-08	3.56932166778399e-06	1.12794196337549e-07	7.11570958373272e-06	140534	0.00213244357489717	0.00192082241343226	0.479053258754663	0.00156299812203565	0.501611487341171	0.0158514333686985
7.2375998814825e-09	2.45708286943285e-06	1.12496245945927e-08	4.91436877302307e-06	6.20494989718834e-08	7.45198836590388e-06	134192	0.0022331077363309	0.000971230700600353	0.329721780119127	0.00150961381610104	0.659470805873566	0.00832656949060564
1.76588491306687e-08	2.4925175458818e-06	7.59728434469049e-09	1.37921144484059e-06	2.1600146688759e-08	3.91858527088651e-06	255194	0.00117488716360292	0.00450643482530973	0.636075872688081	0.00193878244812872	0.35196667917056	0.00551223086792043
1.26525257098102e-08	3.90662091083748e-06	1.67282416201851e-08	6.64875426762272e-06	1.18364693865706e-07	1.07031206396559e-05	93431	0.003205803777932	0.00118213427053523	0.364998306789437	0.00156293124065197	0.621197732088394	0.0110588956109824
3.31542535391531e-07	3.04705731214166e-05	1.35403150698004e-07	1.60446111828371e-05	5.31074109661423e-09	4.69874407314398e-05	21282	0.0139976720741575	0.00705598198647352	0.648483353149055	0.00288168814028223	0.341465952030485	0.000113024693704179
3.86641261431401e-08	4.90115545485918e-06	1.53328945556806e-08	2.50050410594865e-06	2.67986122806129e-07	7.72364270431278e-06	129473	0.00231441935145948	0.00500594442587958	0.634565274766328	0.00198518952036957	0.323746734756697	0.034696856530726
1.04791080290806e-09	4.67323362643061e-07	2.24644941693774e-09	1.28832092231399e-06	4.86932128878812e-10	1.75942557730578e-06	568367	0.000527688860779474	0.000595598254580757	0.265611327168881	0.00127680843447652	0.732239509832981	0.000276756309081544
9.39953958487985e-08	5.59720213200471e-06	3.12563203556352e-08	2.39381249939802e-06	1.19145506150178e-08	8.12818089822218e-06	123029	0.00243549354092587	0.0115641368008133	0.688616826088226	0.00384542627028289	0.294507778477421	0.00146583236325656
1.12051966308184e-06	3.94075937995575e-05	2.18750626299905e-07	9.90497237809643e-06	4.19407705561306e-08	5.06937772375918e-05	19726	0.0150934532067714	0.0221036924873479	0.777365506122415	0.00431513764055622	0.195388328071782	0.000827335677899132
5.50026808943601e-07	3.4513993408226e-05	2.00377480548977e-07	1.62009870500793e-05	3.48056798951531e-07	5.18134415467494e-05	19300	0.0154242440141759	0.0106155235499524	0.666120457894797	0.00386728761045883	0.312679230841319	0.00671750010347202
2.22110248969802e-06	7.97092396686353e-05	3.19188656265783e-07	1.47697915555603e-05	1.09439021052877e-07	9.71287613912122e-05	10296	0.0287195666750222	0.0228676085011723	0.820655370530103	0.00328624242391154	0.152064036892954	0.00112674165185821
1.43393985750899e-07	9.07118979908411e-06	3.6244601404987e-08	2.94964024080744e-06	1.4892825750651e-08	1.22153614527981e-05	81864	0.00365792425362232	0.0117388246189025	0.742605107031543	0.0029671329452707	0.241469747105338	0.00121918829894629
7.02387845486516e-09	1.19932598317127e-06	5.74624676508621e-09	1.26176147787292e-06	3.60768920997779e-09	2.47746527547412e-06	403638	0.000742964368510513	0.00283510672153456	0.484093962908019	0.00231940557228861	0.509295323072268	0.00145620172588993
1.7952459591138e-07	1.8390246285664e-05	4.37555800357186e-08	5.77377854933999e-06	8.13505413049977e-08	2.44686555522561e-05	40869	0.00731380944096582	0.00733692112866526	0.751583847604098	0.00178822984132793	0.235966317683835	0.00332468374207413
2.4040846567564e-10	4.3781664205962e-07	1.72215354406948e-09	4.03555838393415e-06	6.85665085103552e-08	4.54390409651387e-06	220075	0.00136224562595133	5.29079092712551e-05	0.0963525269812622	0.000379003057170756	0.888125783075015	0.0150897789772808
1.21450890096368e-08	1.25523200177409e-06	4.51610387568659e-09	6.0018848329311e-07	3.54338924084066e-08	1.90751557036093e-06	524242	0.000572091510114392	0.00636696716836699	0.658045481398917	0.00236753185444882	0.3146440808237	0.0185759387545665
5.62444824487929e-07	3.67992675511127e-05	1.48778782123407e-07	1.25455492006837e-05	1.43312402502893e-07	5.01993527609105e-05	19921	0.0149473464294784	0.0112042246274915	0.733062589997528	0.00296375897179414	0.249914560859691	0.00285486554349537
1.72977800772347e-07	7.04571527650035e-06	3.23128042056215e-08	1.69269012739409e-06	6.29689658563593e-09	8.94999290545804e-06	111732	0.00268140847202103	0.0193271438982771	0.78723138117837	0.00361037204687793	0.189127538454452	0.000703564422022709
6.79505384253042e-08	7.24309103514565e-06	2.63830507860306e-08	3.61854622744868e-06	2.61971073783898e-08	1.09821679591841e-05	91057	0.00328924701449984	0.00618735195799652	0.659531985129445	0.00240235360486972	0.329492887096359	0.00238542221132959
2.40217673586064e-07	1.46128903150177e-05	5.93764521502916e-08	4.64808780578295e-06	1.33521740883208e-07	1.96940939874202e-05	50777	0.00589086677518591	0.0121974473027043	0.741993529854779	0.00301493697492349	0.236014299959772	0.0067797859078207
1.31442317074323e-07	1.63477669356568e-05	3.75336630134026e-08	6.01412335112972e-06	1.51039137019288e-10	2.25310173060112e-05	44383	0.00673658810687283	0.00583383853862888	0.725567190936168	0.00166586632568023	0.266926400590228	6.70360929415253e-06
7.98178674020758e-08	9.34079733232005e-06	3.4025748040328e-08	5.12517264112405e-06	1.85060689251754e-07	1.47648742781383e-05	67728	0.00441969923981289	0.00540592936305992	0.632636428618331	0.00230450645222957	0.34711928761308	0.0125338479532986
4.47193839074532e-08	6.76643740424422e-06	2.33143652823712e-08	4.54020668500334e-06	6.28416927737463e-08	1.14375195312111e-05	87432	0.00342539538367781	0.00390988481247366	0.591600074280067	0.00203841097003158	0.396957283667482	0.00549434626994617
6.96953614027648e-07	2.29731222302626e-05	1.27091944571236e-07	5.39020151449319e-06	2.48433592043843e-09	2.91898536392751e-05	34258	0.00871885232263248	0.0238765710387083	0.787024235001717	0.00435397676678423	0.184660107621802	8.51095709879046e-05
5.9829414851932e-08	6.50623320974239e-06	3.16844158934942e-08	4.43312710321932e-06	5.71789085136511e-08	1.10880530522208e-05	90187	0.00332090790425998	0.00539584493058941	0.58677868685335	0.00285752744366137	0.399811137477505	0.00515680329489394
2.75777508958522e-07	2.03312996366918e-05	9.7717379085103e-08	9.27621285740788e-06	4.65254624532283e-08	3.00275328445966e-05	33303	0.00896794107924448	0.00918415476841776	0.677088582066123	0.00325425933561795	0.308923577085592	0.00154942674424884
3.7096035137978e-07	4.02230460334654e-05	1.66704825677953e-07	2.33422194603037e-05	2.76713726601306e-07	6.43796443974281e-05	15533	0.0191291849160274	0.00576207518466193	0.6247789407652	0.00258940271009966	0.362571425778739	0.00429815556129975
2.82505179019237e-08	4.44638257689806e-06	2.79634565570936e-08	5.6626167480655e-06	1.02074043924933e-07	1.02672873433475e-05	97397	0.00307546306034046	0.00275150747779823	0.433063030984422	0.00272354864746354	0.551520236913841	0.00994167597647586
7.48970524526979e-08	1.53826454436285e-05	4.50653825389307e-08	1.19379439636673e-05	7.32322826925333e-07	2.81728746692127e-05	35495	0.00841636388132438	0.00265848101523503	0.546009082290726	0.00159960185348704	0.423738936968085	0.0259938978724672
1.26331195371227e-09	6.08247237467624e-07	2.40487919288239e-09	1.48913367571479e-06	7.16673190434652e-10	2.10176577751945e-06	475790	0.00063033165335058	0.000601071711807613	0.289398202203812	0.00114421845602638	0.708515521397586	0.000340986230768533
5.60336994547612e-09	1.9504025218105e-06	6.82374902135553e-09	3.05587619492761e-06	4.84909067669156e-08	5.06719674247185e-06	197348	0.00151900801190152	0.00110581258835091	0.384907597027516	0.0013466516830027	0.603070366167962	0.00956957253316771
3.93581526109702e-07	1.72998994371526e-05	7.70677260389762e-08	4.35867276501617e-06	3.96287305871714e-08	2.21688501849046e-05	45108	0.0066286616266118	0.0177538087373473	0.780369721156426	0.00347639707951357	0.196612486830017	0.00178758619669665
9.86060953255907e-07	2.284995076762e-05	1.13094198870238e-07	3.37127940255534e-06	1.55016729136241e-07	2.74754020514377e-05	36396	0.00820885566832852	0.0358888634790445	0.831651188391775	0.00411619814183285	0.122701731397555	0.00564201858979274
4.36832323115127e-08	7.87975199326517e-06	2.84739043409741e-08	6.61309667655857e-06	1.15810069186665e-07	1.46808158756629e-05	68116	0.00439459248672136	0.00297553165174754	0.536738016470039	0.00193953146624342	0.450458389545054	0.00788853086691515
1.2792504935093e-08	2.68934843215597e-06	1.25261209767892e-08	3.3876335882641e-06	1.08106635714904e-08	6.11311130990345e-06	163583	0.00183225835994982	0.00209263405925044	0.439931206192686	0.00204905821958393	0.554158662672479	0.00176843885600067
1.1896916629817e-08	5.32341576543608e-06	1.94330042754067e-08	1.12065966333123e-05	2.39170546405776e-07	1.68005128660594e-05	59522	0.00502751572297333	0.000708128181839691	0.316860313008093	0.0011566911337966	0.667038960218412	0.0142359074578581
2.71095519553965e-07	1.42114603146109e-05	5.0419818563975e-08	3.4008227542112e-06	3.18821487884574e-08	1.79656805557285e-05	55662	0.00537525392543758	0.0150896326311181	0.791033786364383	0.00280645191300022	0.189295515060621	0.00177461403087742
3.3099710834558e-08	4.74847871825519e-06	1.90995047511219e-08	3.52525680028511e-06	1.63187944125866e-07	8.48912267825185e-06	117798	0.00254350740285625	0.00389907321275444	0.559360360101786	0.00224987969605535	0.415267505712506	0.0192231812768986
3.60830624959841e-10	3.02375749112478e-07	1.0894790762178e-09	1.17413041788576e-06	3.26888703944691e-08	1.51064534709388e-06	661969	0.000453091269589811	0.000238858594874033	0.200163294246513	0.000721201093501986	0.7772376356532	0.0216390104119107
7.41749423377444e-09	1.11952093302329e-06	4.1493018805422e-09	8.05318200649185e-07	1.85434037275398e-08	1.95494933351434e-06	511522	0.000586313424399409	0.00379421302977725	0.572659819787132	0.00212246006042682	0.411938144300393	0.00948536282227073
2.4491193405647e-07	1.8367525563953e-05	5.98273896508427e-08	5.77672395270373e-06	1.02585166184201e-07	2.45515740065482e-05	40731	0.00733850334040131	0.00997540662733675	0.748120082201415	0.00243680464783586	0.235289352575236	0.00417835394817621
4.14757660231157e-10	7.94913411563537e-07	2.45003189232909e-09	6.04647574295389e-06	2.00069270270616e-07	7.0443232143406e-06	141958	0.00211107295212631	5.88782836350846e-05	0.112844539833902	0.000347802310851011	0.858347290289672	0.02840148928194
1.13292583169596e-07	1.65596078199979e-05	6.95227801952693e-08	1.30969615998302e-05	7.71537496013079e-07	3.06109222792061e-05	32668	0.00914137844980945	0.0037010509561339	0.540970561715053	0.00227117561376111	0.427852564531417	0.0252046471836356
5.58935516931379e-07	2.58483632154149e-05	1.07093729130525e-07	6.37523916439107e-06	8.73334668908108e-10	3.28905049605368e-05	30404	0.00981879154489429	0.0169938259568228	0.785891346041318	0.00325606825614322	0.193832206955786	2.65527899299802e-05
8.83001374249192e-08	7.95538803388326e-06	4.4697107540219e-08	5.18122670490042e-06	4.37396515843623e-08	1.33133516353332e-05	75113	0.0039860665399214	0.00663244987765317	0.597549606724871	0.00335731442874192	0.389175231513424	0.00328539745530935
1.2419730117207e-07	1.21122605384566e-05	5.68349012594995e-08	7.13482173899526e-06	1.54099408661476e-07	1.95822138885449e-05	51067	0.00585749925149659	0.00634235239585052	0.618533767805589	0.00290237363267421	0.36435215035461	0.00786935581127624
1.46001256841793e-07	1.12148780841227e-05	4.77913369429683e-08	4.72393322622234e-06	3.26570475033693e-10	1.61329304746049e-05	61985	0.00482822465236299	0.00904989066131636	0.69515442974085	0.00296234692253819	0.292813090198235	2.02424770594378e-05
1.72569759513707e-08	5.22996283244123e-06	2.91574820931535e-08	1.13792480452429e-05	5.64221830998993e-08	1.67120475188286e-05	59837	0.00500110875421356	0.00103260692215769	0.312945665487661	0.00174469837165693	0.680900890954417	0.00337613826410746
1.83595049442908e-07	1.06542960632988e-05	4.52088810413835e-08	3.37519657071392e-06	5.28460558838993e-08	1.43111426203809e-05	69876	0.00428417015554672	0.0128288183769089	0.744475570254308	0.00315899870755254	0.235843961607035	0.00369265105419602
4.03558999095847e-09	1.33085159550119e-06	8.36867808963851e-09	3.54987247977169e-06	1.92672408482189e-08	4.9123955842017e-06	203567	0.00147263689958244	0.000821511607073535	0.270917024634828	0.00170358391261328	0.722635711828279	0.0039221680172058
9.41327698043656e-09	1.62715733777815e-06	5.53142319945894e-09	1.22967863460635e-06	2.12640648175186e-08	2.89304473738191e-06	345657	0.000867538147643399	0.00325376129128068	0.562437668783047	0.00191197292180993	0.425046532712509	0.00735006429135338
2.01792443807281e-08	4.6361622998361e-06	3.76517083102228e-08	1.11337307047142e-05	5.13633920013168e-07	1.63413578772545e-05	61194	0.00489045003776545	0.001234857258026	0.283707286423803	0.00230407464257485	0.681322249249023	0.0314315324265736
3.73183645773414e-08	6.15425968567649e-06	1.98593287903154e-08	4.21503977236125e-06	9.92147329588872e-08	1.05256918843643e-05	95006	0.0031527438165212	0.00354545477744576	0.584689325251723	0.00188674806449693	0.400452513589402	0.00942595831693199
2.03284622217413e-07	1.09030579638905e-05	4.43874896138334e-08	3.0626762652062e-06	5.00301814333339e-08	1.42634365223613e-05	70109	0.00426991933486853	0.0142521489753691	0.764406105555095	0.0031119772254215	0.21472218566716	0.00350758257695471
2.66349489917861e-07	1.67139609881808e-05	7.7935279797185e-08	6.29447322394449e-06	4.73283843707e-09	2.33574518202774e-05	42813	0.00698282338028233	0.0114031912370952	0.715572962187204	0.00333663450948561	0.269484585577954	0.000202626488261072
1.08712102709728e-07	1.44470905532771e-05	5.63006875467853e-08	9.63809974384226e-06	2.23368012145952e-08	2.42725398885905e-05	41199	0.00725540190602103	0.00447881034324014	0.595203082149145	0.00231952188791128	0.397078335768756	0.000920249850947604
1.58378243866711e-07	1.02362571294254e-05	4.7252362374056e-08	3.9291530852992e-06	1.00925268905034e-07	1.44719660898704e-05	69099	0.00433221003031492	0.0109437959488841	0.707316273812321	0.00326509626132486	0.271500987557551	0.00697384641991913
2.25218047946582e-08	1.79410986933128e-06	6.11487236371459e-09	6.26382218977262e-07	4.32613247118685e-08	2.49239009017879e-06	401221	0.000747438487442409	0.00903622786954776	0.719835099810795	0.00245341705851348	0.251317890183205	0.0173573650779382
1.52713865404551e-07	1.25005346936723e-05	5.56738038436737e-08	5.86526677451748e-06	1.86132609442609e-07	1.87603217468806e-05	53304	0.00561234095597707	0.0081402583316538	0.666328374445435	0.002967635875058	0.312642120623157	0.00992161072469659
8.7533887293431e-10	4.05470522707469e-07	1.68445522865727e-09	1.00338602673575e-06	3.23797468195405e-08	1.44379609036435e-06	692619	0.000433045348567695	0.000606275968453005	0.280836418254288	0.00116668499097555	0.694963806476674	0.0224268143096088
3.63688199108135e-08	2.99604500266317e-06	1.75791228374042e-08	1.86237466972792e-06	4.19187674237202e-08	4.95428638256303e-06	201845	0.00148518561516398	0.00734087961463354	0.604737952413887	0.00354826537667971	0.37591179151102	0.00846111108377916
6.15531279520205e-09	1.49674002875895e-06	9.01479412963196e-09	2.81937759222068e-06	1.47862184483637e-08	4.34607394635283e-06	230093	0.0013029754066326	0.00141629269800333	0.344388992740218	0.00207423855206078	0.648718274705534	0.00340220130418447
5.8025763105778e-08	8.14084672129778e-06	4.42445253186058e-08	7.98998065871142e-06	1.70751022037375e-07	1.6403848690471e-05	60961	0.00490910572987058	0.00353732616050557	0.496276628424817	0.00269720393996974	0.487079636582653	0.0104092048920547
1.00960971019763e-07	8.36593897149872e-06	3.37932199212211e-08	3.60275549129565e-06	3.12942386482942e-08	1.21347428923836e-05	82408	0.00363382656968358	0.00831999259606325	0.689420373030696	0.00278483196726247	0.296895906509639	0.00257889589633877
1.60970430818568e-07	1.2438724372332e-05	5.90338849472755e-08	5.87071419644784e-06	5.27017910626865e-08	1.85821446756084e-05	53815	0.00555918541862388	0.00866264005735911	0.669391213418953	0.00317691450464087	0.315933079788898	0.00283615223014945
5.5561183387405e-09	1.28543809443827e-06	5.65851595154208e-09	1.68366189980638e-06	2.19108460031382e-08	3.00222547453807e-06	333086	0.000900263513804234	0.0018506665757992	0.428161743793094	0.00188477381180463	0.560804614472014	0.00729820134728871
9.3417858542384e-09	2.71029297158071e-06	1.01330299362074e-08	3.78277232824452e-06	1.16410224268289e-07	6.62895033988397e-06	150853	0.00198671555631236	0.00140924058489808	0.408857033559879	0.00152860248103545	0.570644239931165	0.0175608834430228
2.37339053654196e-08	4.95513415755631e-06	1.6606716483136e-08	4.4623357151259e-06	9.74304093918286e-08	9.55524090392259e-06	104655	0.00286248123224875	0.00248386258432024	0.518577627438167	0.00173796941909844	0.467003999165948	0.0101965413924658
4.34853909271597e-08	6.16072199825239e-06	1.94308990502639e-08	3.54244682566145e-06	2.83532240160466e-08	9.7944383379073e-06	102099	0.00293403317795449	0.00443980445094628	0.629002070941487	0.00198387068047186	0.361679424939678	0.00289482898741743
2.31892520519414e-07	2.02346350579537e-05	1.08018824763136e-07	1.21399308488654e-05	2.56166705004924e-09	3.27170389191517e-05	30565	0.00976725966925551	0.00708782115314447	0.618473912261934	0.0033016076127814	0.371058361328629	7.82976435116722e-05
1.79408656734287e-07	2.18267535780328e-05	8.77212284183367e-08	1.37577686640175e-05	2.60359616918467e-07	3.61120117441214e-05	27692	0.0107753248942437	0.00496811581712815	0.60441810145307	0.00242914266421662	0.380974861259483	0.00720977880610185
9.19509448890365e-09	3.91963596791022e-06	1.69742326285091e-08	9.3185356254774e-06	2.29496088001662e-07	1.34938370085067e-05	74108	0.00403999558668289	0.000681429194906307	0.290476012526254	0.00125792483026201	0.690577159009915	0.017007474438663
6.47692659254328e-08	8.353558332947e-06	3.12689873330837e-08	5.19070857782604e-06	1.01638247030561e-07	1.37419434110621e-05	72770	0.00411412505346109	0.00471325372168934	0.607887697035812	0.00227544142758676	0.377727401616832	0.00739620619807992
2.19176602234246e-08	2.970232360256e-06	1.1653291247803e-08	2.03124774765247e-06	1.72160481012982e-08	5.05226710748099e-06	197931	0.0015145358922406	0.00433818318730035	0.587900896185381	0.00230654694217329	0.402046785025431	0.00340758865971399
2.18600819434333e-07	1.07485978535909e-05	9.79402369411855e-08	6.1948726694661e-06	4.46662810571631e-08	1.73046778604896e-05	57788	0.00517799599785851	0.0126324697400722	0.621138280657177	0.00565975499404149	0.357988326590601	0.00258116801810832
2.61417672673676e-08	7.06304850177382e-06	3.38895557636042e-08	1.17948594107761e-05	4.34792003281841e-08	1.89614184359091e-05	52739	0.00567233069762307	0.00137868205143664	0.372495787994311	0.00178729011640944	0.622045204616077	0.00229303522176607
1.30427198498244e-07	1.5315515757607e-05	7.86890072263505e-08	1.19014512611667e-05	4.12254085858675e-07	2.7838337310357e-05	35922	0.00831683956878271	0.00468516481584984	0.550159141577361	0.00282664177637775	0.427520190178128	0.0148088616522834
9.51066843645969e-08	1.19058819741259e-05	4.45696665912928e-08	7.18421779957021e-06	5.63450399208215e-09	1.92354106286441e-05	51987	0.00575406030501224	0.00494435425376209	0.618956475844423	0.00231706343325588	0.373489182958847	0.000292923509711387
6.39272753862023e-11	1.01637431480756e-07	6.99616333016812e-10	1.43034662723468e-06	1.5928375560122e-08	1.54867597788396e-06	645713	0.000464495241797369	4.12786640324528e-05	0.0656285968996747	0.000451751265602206	0.923593216180081	0.0102851569906094
4.86310783917252e-08	5.87972448920923e-06	2.17825633228138e-08	3.38847303128303e-06	1.83002796894163e-09	9.34044119017574e-06	107061	0.00279822309867828	0.0052065076372276	0.629491088214711	0.00233207006813818	0.362774408862722	0.000195925217201351
9.58831558977239e-08	9.28681392584618e-06	3.04386392980242e-08	3.79387790859061e-06	4.19217526817938e-07	1.36262311564505e-05	73388	0.00407955312034014	0.00703666001235668	0.681539438104272	0.00223382672351151	0.278424596282784	0.0307654788770764
1.4129090667102e-09	4.40742712097662e-07	1.8689211699602e-09	7.49662355326243e-07	4.87882411553781e-08	1.24247513881595e-06	804845	0.000372673313237426	0.00113717290798805	0.354729602491425	0.00150419200479233	0.603362056838137	0.0392669757576574
7.30548725527771e-08	6.41140886737592e-06	2.02298283744995e-08	2.28393716834947e-06	1.61576161453904e-08	8.80478835279806e-06	113575	0.00263796258005078	0.00829717531251743	0.728172967989452	0.00229759394137744	0.259397168544507	0.00183509421214602
3.74171816501214e-08	7.28012885889199e-06	2.59411949662187e-08	6.49854052831398e-06	3.22618316964925e-07	1.41646460807872e-05	70598	0.00424040789378233	0.00264158959120579	0.513964755446073	0.00183140438654553	0.458785944332808	0.0227763062433675
2.44061640931136e-07	1.41180161321433e-05	4.98604196012626e-08	3.71131536273695e-06	3.67075818799101e-08	1.81599611372926e-05	55066	0.00543322416540071	0.0134395464332763	0.777425459526514	0.00274562369513398	0.204368023404827	0.00202134694024917
2.49208473649476e-08	2.53066238870219e-06	9.20888435799635e-09	1.20263483505836e-06	1.81425132942267e-08	3.78556946877772e-06	264161	0.00113502835770618	0.00658311716915713	0.668502429971067	0.00243262854742161	0.317689278978327	0.00479254533402727
[truncated: 8,397 more rows]
