# Supplementary material for: Quantitative Risk Assessment for African Horse Sickness in Live Horses Exported from South Africa
Source: PLoS One. 2016 Mar 17;11(3):e0151757. doi: 10.1371/journal.pone.0151757 (PMC4795756; doi:10.1371/journal.pone.0151757)
Supplement: S2 Dataset — (ZIP) [file pone.0151757.s002.zip › simulation_results_7.xls]

Detailed Results
EN.PAQ.LSe
Thu Oct 01 14:30:37 2015
Pathway 1	Pathway 2	Pathway 3	Pathway 4	Pathway 5	Overall probability	Horses/case	Probability per year	Pathway 1 proportion	Pathway 2 proportion	Pathway 3 proportion	Pathway 4 proportion	Pathway 5 proportion
0	1.80848245451139e-05	6.359442466316e-08	6.80460286108044e-07	4.68149954692644e-09	1.88335607554321e-05	53097	0.00563418951650341	0	0.960244575094374	0.00337665434003593	0.0361301983700444	0.000248572195545985
0	5.24670607849763e-07	2.52350697303333e-09	2.08947483684171e-07	2.61985381013453e-09	7.38761452317102e-07	1353617	0.000221603959787098	0	0.710203011004635	0.00341586173062824	0.282834848825442	0.00354627843929518
0	3.26062989847304e-07	1.97709555259345e-09	1.4297927122894e-07	2.37378325109711e-10	4.71256734953947e-07	2121986	0.000141367060548347	0	0.691900965360565	0.00419536826945647	0.303399952985102	0.000503713384876946
0	1.13005466640473e-05	5.89371764310184e-08	1.0146517116134e-06	2.23452550039501e-08	1.23964808070956e-05	80668	0.0037120604990637	0	0.911593123879071	0.00475434741102355	0.0818499804422417	0.00180254826766318
0	5.37427809896572e-07	1.85165938295893e-09	1.13483619117868e-07	4.55532038073308e-09	6.57318408778132e-07	1521333	0.000197176145677713	0	0.817606509599479	0.00281698999789299	0.172646342476272	0.00693015792635538
0	9.41533756700971e-05	3.46333621087918e-07	2.05445567591682e-06	1.62676517928011e-07	9.67168414850299e-05	10339	0.0285995206990849	0	0.973495145462029	0.00358090293034978	0.0212419641126806	0.001681987494941
0	5.01088020663972e-06	3.16709988184646e-08	7.89306755312753e-07	1.32733262558152e-08	5.84513128702675e-06	171083	0.00175200795004604	0	0.857274192927257	0.00541835542492574	0.135036617067031	0.00227083458078612
0	3.5215975785541e-06	1.59423849967684e-08	1.60170745072527e-07	4.83499856505675e-09	3.70254570718845e-06	270084	0.00111014909653251	0	0.951128725221935	0.00430579019343811	0.0432596266837589	0.00130585790086795
0	0.000165711907561895	1.00594273607284e-06	4.35976024449292e-06	6.9269962306885e-08	0.000171146880504768	5843	0.0500524043103576	0	0.968243809487832	0.0058776574431622	0.0254737932215567	0.000404739847449076
0	1.51261577890201e-05	5.88343280171142e-08	3.61023394618635e-07	3.84155454017656e-08	1.55844310570576e-05	64167	0.00466445323951969	0	0.970594161162529	0.00377519896630877	0.0231656448218647	0.00246499504929752
0	6.95162701658483e-05	4.5499908161716e-07	2.78494027268029e-06	8.94447151910776e-08	7.28456542353369e-05	13728	0.0216174130887885	0	0.954295364569964	0.00624607035784494	0.0382306988922523	0.00122786617993869
0	4.63194262475267e-05	1.91409696778833e-07	1.01636742413007e-06	9.20931089417501e-10	4.7528124299525e-05	21040	0.0141576012380956	0	0.974568782803608	0.00402729330475063	0.0213845473413775	1.93765502634554e-05
0	2.40355071166402e-05	6.79179010736801e-08	6.84100720567896e-07	1.77528980463684e-08	2.48052786363281e-05	40314	0.00741405517496885	0	0.968967431046689	0.00273804225582099	0.0275788363677564	0.000715690329733637
0	6.31772251787453e-05	3.39813408487087e-07	2.37675065214014e-06	1.3051598301171e-08	6.59068408376737e-05	15173	0.0195785059732994	0	0.958583727815883	0.00515596566559814	0.036062275507849	0.000198031010670298
0	2.42699361344198e-05	1.44628169009833e-07	1.92039968669744e-06	2.88953640017479e-08	2.63638593541288e-05	37931	0.00787806615255804	0	0.920575997937832	0.00548584966514712	0.0728421306191156	0.00109602177790493
0	5.87360524059224e-07	2.55700051235332e-09	7.32834536598337e-08	2.23739791912275e-09	6.65438376150533e-07	1502769	0.000199611654225551	0	0.882667043426351	0.0038425804762647	0.110128084412216	0.00336229168516817
0	8.34975200911991e-06	3.59820192297652e-08	4.80338004548112e-07	6.38965495182555e-08	8.92996858241604e-06	111982	0.00267541721155129	0	0.935025911016234	0.0040293556352054	0.0537894394717069	0.00715529387685349
0	1.30751849425956e-07	5.13213487961337e-10	2.88090827195918e-08	1.22867191590177e-09	1.61302817549411e-07	6199520	4.83896783558535e-05	0	0.81059867032951	0.00318167714462971	0.178602476740785	0.00761717578507516
0	9.49362211036324e-06	2.6156152467362e-08	1.67241892000569e-07	1.36421936425249e-09	9.68838437419542e-06	103216	0.00290230952489301	0	0.979897343425915	0.00269974347188658	0.0172621033127061	0.00014080978949246
0	3.34696832458589e-05	1.33113078794941e-07	1.30290851830992e-06	2.65156830619343e-08	3.49322205260257e-05	28627	0.0104251269087134	0	0.95813214109658	0.00381061028444405	0.0372981877100887	0.000759060908887233
0	1.01915741724493e-06	4.34380235514667e-09	1.32565429369577e-07	3.86460074501679e-09	1.15993124971467e-06	862120	0.00034791903885012	0	0.878636054934834	0.00374487915229046	0.114287316082041	0.00333174983083476
0	1.00183489485404e-05	4.30951817577153e-08	6.18875206481802e-07	1.1744496633277e-08	1.06920638334132e-05	93527	0.00320249732899036	0	0.93698925713786	0.0040305765499679	0.0578817351003634	0.00109843121180916
0	3.1901652348625e-06	1.23931452902289e-08	1.01249183300961e-07	1.92282740794719e-09	3.30573039086164e-06	302505	0.000991229163940233	0	0.965040961501699	0.00374898852141374	0.0306283850554945	0.000581664921393061
0	9.21562151051007e-06	3.05544436225888e-08	3.13780669472343e-07	3.5315566856707e-08	9.59527219046171e-06	104218	0.00287445628431859	0	0.960433568489174	0.00318432275980267	0.0327015912882868	0.00368051746273679
0	3.8333561706883e-08	1.96163090726854e-10	2.41991237387357e-08	1.80820156360763e-10	6.29096686927063e-08	15895808	1.88727231029695e-05	0	0.609342927779992	0.00311817078047333	0.384664618994271	0.00287428244526309
0	4.63269724430549e-05	1.74534791129342e-07	9.25448811560326e-07	3.53340654502523e-08	4.74622901111948e-05	21069	0.0141381294807681	0	0.976079585172142	0.00367733606449334	0.0194986126752877	0.000744466088076904
0	1.55382932084131e-06	5.51318774640723e-09	1.18036093822048e-07	4.22248557638109e-09	1.68160108798615e-06	594671	0.000504353521541878	0	0.924017789916006	0.0032785348355178	0.0701926840231803	0.0025109912252958
0	1.28084236773036e-05	4.38558203247481e-08	3.2792239075343e-07	9.53198635764071e-09	1.31897338747394e-05	75817	0.0039491278619006	0	0.971090379756176	0.00332499660275478	0.0248619414059186	0.000722682235150787
0	1.41854841806419e-05	4.64302681008099e-08	4.33594795942824e-07	8.3816523721082e-09	1.46738908970577e-05	68148	0.00439252409037716	0	0.966715936499591	0.0031641415645335	0.029548726986226	0.000571194949649574
0	5.77606679368152e-05	1.99222936466715e-07	8.7341792822809e-07	4.29616872388686e-09	5.88376049702339e-05	16996	0.0174969204002972	0	0.981696450187537	0.00338597970749323	0.0148445527085943	7.30173963753335e-05
0	3.89828019357654e-05	1.75832521711994e-07	1.70820543232195e-06	1.68028133866703e-09	4.0868520171138e-05	24469	0.0121859491542601	0	0.953858905889518	0.00430239511916973	0.0417975846732105	4.11143181018252e-05
0	6.69185663093552e-06	2.55818735120082e-08	2.75179643063453e-07	1.5350843345354e-08	7.00796899085634e-06	142695	0.00210018957321578	0	0.95489244311251	0.00365039764664858	0.0392666753266879	0.00219048391415302
0	1.73227846396187e-07	5.77497879245825e-10	2.46553083467943e-08	8.73382965550993e-11	1.98547990918782e-07	5036566	5.95626292749785e-05	0	0.872473428688822	0.00290860600791502	0.124178080234918	0.000439885068345143
0	5.14827337199186e-06	1.12194656039518e-08	3.16172154366705e-07	3.3982401587297e-08	5.50964739354982e-06	181500	0.00165153348667513	0	0.934410680803091	0.00203633096685761	0.0573851885216557	0.00616779970839521
0	1.96324350032688e-07	7.26126853990611e-10	3.54502259768204e-08	4.50250968669858e-10	2.32950953832169e-07	4292749	6.98828523739703e-05	0	0.842771179096056	0.00311708040703604	0.152178926051364	0.00193281444554309
0	5.55115040633625e-07	1.85156705502417e-09	6.53648959000396e-08	3.49023695340988e-10	6.22680527284029e-07	1605960	0.000186786769522218	0	0.891492533185343	0.00297354256941392	0.104973406162457	0.000560518082785306
0	0.000158246090404329	7.05412039396245e-07	4.63633233372801e-06	1.03982984224746e-07	0.000163691817761678	6109	0.0479250944816138	0	0.966731829166455	0.00430939095821678	0.0283235435779578	0.000635236297370324
0	1.65962697709272e-05	7.44221509562933e-08	7.44719681751547e-07	2.0225897784899e-08	1.74356375014199e-05	57354	0.00521708036870605	0	0.951859074242374	0.00426839287925276	0.0427125008587095	0.00116003201966385
0	5.88370064361595e-05	2.69181414178849e-07	2.7559615061211e-06	1.38227421610194e-07	6.20003767780697e-05	16129	0.0184287644623153	0	0.948978207773907	0.00434160932831721	0.0444507219042566	0.0022294609935191
0	3.46372204741539e-05	1.41248354677135e-07	9.35116849314569e-07	3.03848972608186e-08	3.57439705754064e-05	27977	0.0106660923178569	0	0.969036733092713	0.00395166939775629	0.0261615269445744	0.000850070564956342
0	3.94579679106199e-05	1.88072092996514e-07	1.14957732900117e-06	1.72502816226494e-08	4.08128676142402e-05	24502	0.0121694560296889	0	0.966802143960412	0.0046081567895242	0.0281670315319882	0.000422667718076015
0	4.54218580992962e-05	2.59721627977607e-07	3.11888043406533e-06	7.87217170941907e-08	4.88791818784334e-05	20459	0.0145571184785419	0	0.929267969588039	0.00531354286214438	0.0638079508331838	0.00161053671663282
0	1.49161338346536e-07	5.28986025028954e-10	7.16032228977348e-08	3.2813552099762e-09	2.24574902479276e-07	4452857	6.7370208832962e-05	0	0.664194158384643	0.00235549929751286	0.318838935728103	0.0146114065897413
0	7.36390624339272e-05	2.25888339286537e-07	1.57177880206506e-06	7.12106766354853e-08	7.55079402519143e-05	13244	0.0223985793224598	0	0.975249254426064	0.00299158391200865	0.0208160730755095	0.000943088586417638
0	1.47718827639608e-05	6.76545755835188e-08	8.4966636757477e-07	2.35000918571544e-08	1.57127037989763e-05	63643	0.00470275542781995	0	0.940123542895479	0.0043057246193317	0.0540751215351064	0.00149561095008266
0	1.16501295637448e-05	5.16019088325374e-08	6.95643533836343e-07	6.1638585270876e-09	1.24035388649407e-05	80622	0.00371417008033925	0	0.939258520540011	0.00416025695524629	0.0560842789635316	0.000496943541210652
0	5.89539956404518e-05	2.27533140451841e-07	1.78759003090747e-06	6.33197968960731e-08	6.10324386087072e-05	16385	0.0181436754549325	0	0.965945274092999	0.00372806896854651	0.0292891791915463	0.00103747774690818
0	6.97572306462231e-06	3.78068893264783e-08	5.42571762221407e-07	2.30918188768895e-10	7.55633263435896e-06	132339	0.00226434085878513	0	0.923162518402565	0.00500333841241567	0.0718035836265744	3.05595584449129e-05
0	2.1317635228759e-05	9.63416664139408e-08	1.02417223026376e-06	1.82201888228424e-08	2.24563693142595e-05	44531	0.00671434382177105	0	0.949291264782617	0.00429017108980146	0.0456072046167064	0.00081135951087484
0	4.12632969996976e-05	1.84113526244159e-07	1.4874241732801e-06	1.13403555509495e-08	4.29461750547728e-05	23285	0.0128014841054291	0	0.96081425056064	0.00428707622994002	0.0346346134756603	0.000264059733759437
0	7.38020287601015e-06	3.9919711028658e-08	5.54418472569855e-07	2.82490487207376e-08	8.0027901083294e-06	124956	0.00239796691202432	0	0.922203728463245	0.0049882241678573	0.0692781473792259	0.00352989998967181
0	1.03659765640237e-06	3.25677026742429e-09	1.13527538833254e-07	8.7370564094695e-10	1.15425567114399e-06	866359	0.000346216954273282	0	0.898065898498022	0.00282153282746836	0.0983556257694066	0.000756942905102657
0	0.000112300596499682	3.62335348416496e-07	2.14950885239164e-06	3.21776497547265e-08	0.000114844618350245	8707	0.033868537079791	0	0.977848140495323	0.00315500502872038	0.0187166702564696	0.000280184219486832
0	1.73679261649092e-05	8.41251881884081e-08	7.509113409022e-07	2.92594396489037e-08	1.82322221336487e-05	54848	0.00545478483986717	0	0.95259513829944	0.0046140940786998	0.0411859473517682	0.00160482027009223
0	1.42840348217866e-05	5.95115095932617e-08	6.78606004075301e-07	1.04976637366758e-08	1.50326499991918e-05	66522	0.00449967488886871	0	0.950200717940916	0.00395881694820681	0.0451421408808017	0.000698324230075216
0	1.60256005793274e-07	4.33028297559814e-10	6.84425239769698e-08	1.39635355448707e-09	2.3052791162229e-07	4337870	6.91559900711791e-05	0	0.695169641999125	0.00187842025077341	0.296894738235038	0.0060571995150632
0	3.00268042986696e-05	1.13649860446321e-07	1.48753344467138e-06	1.00174713131723e-07	3.1728162316919e-05	31518	0.00947344122497273	0	0.946377038756443	0.00358198685795671	0.0468836937296603	0.0031572806559397
0	0.000291487386881016	1.4207062864123e-06	5.00753074123374e-06	1.4264963306982e-07	0.000298058273541732	3355	0.0855484666394579	0	0.977954355761925	0.00476653866886666	0.0168005091143112	0.000478596454897089
0	6.99060307262113e-06	2.28743055051894e-08	3.06613717004433e-07	4.46679377411556e-09	7.32455788890487e-06	136527	0.002194962952065	0	0.954406146917125	0.00312296057347557	0.0418610545039021	0.000609838005496795
0	5.64194183215922e-06	2.41669221758546e-08	1.98240291527213e-07	7.33559014521062e-09	5.8716846360075e-06	170309	0.00175996001318546	0	0.960872761721669	0.00411584130858347	0.0337620808705435	0.0012493160992036
0	1.46301739013048e-06	5.95463390657002e-09	2.25104518492462e-07	2.49468647643324e-08	1.71902340729385e-06	581726	0.000515574511201988	0	0.851074734598071	0.00346396324872855	0.130949071162928	0.0145122309902718
0	4.03829661015704e-07	1.70639688275752e-09	1.30502128785382e-07	1.19441518013075e-08	5.4798233848515e-07	1824876	0.000164381234509903	0	0.736939190653581	0.00311396328479255	0.238150246130457	0.0217965999311694
0	3.04327375875966e-06	1.47771878830407e-08	2.39794063696852e-07	4.08703466588043e-09	3.30193204500544e-06	302853	0.000990090785279452	0	0.921664564043035	0.00447531556725795	0.07262234971176	0.00123777067794673
0	2.13648655637852e-05	8.89657071536439e-08	8.38980881860519e-07	8.13391123824229e-10	2.22936255439232e-05	44856	0.00666584623691902	0	0.95833966178771	0.00399063431734612	0.0376332185273117	3.64853676321815e-05
0	6.86032147651044e-08	2.15175159636053e-10	4.30342688069907e-08	8.3092404981832e-10	1.12683582781549e-07	8874407	3.38045053676073e-05	0	0.608812864054029	0.0019095519890701	0.381903625574435	0.00737395838246611
0	1.33126764263931e-06	5.41124084264426e-09	7.82935559303629e-08	7.15652540558912e-10	1.41568809195287e-06	706370	0.000424616553080237	0	0.940367903217218	0.00382233973246163	0.0553042413617824	0.000505515688538217
0	1.77034505104655e-06	7.58910786463631e-09	4.07515677272994e-07	1.4965839138372e-08	2.20041567532255e-06	454460	0.000659907594024456	0	0.804550281522167	0.00344894282918788	0.185199406568151	0.00680136908049349
0	1.48236494570709e-05	8.11732559258064e-08	7.7051615658073e-07	2.9330954969946e-08	1.57046698245473e-05	63675	0.00470035652949063	0	0.94390073925022	0.00516873368448203	0.0490628688911605	0.00186765817413748
0	1.13711682110727e-06	3.57126665308823e-09	1.33766843197321e-07	1.31651126933898e-08	1.28762004365107e-06	776627	0.000386211662871006	0	0.883115191250795	0.00277354074340271	0.103886891056792	0.0102243769490104
0	2.09274182599735e-06	7.17422264321381e-09	2.57519429065931e-07	3.49752309481756e-09	2.36093300080131e-06	423561	0.000708029964745172	0	0.886404580429459	0.00303872352192073	0.109075280399117	0.00148141564950403
0	1.09760561937614e-06	5.0393550361331e-09	2.69413396147481e-07	6.12880117601621e-09	1.37818717173577e-06	725591	0.00041337097509786	0	0.796412593213846	0.00365650989900467	0.195483894838583	0.00444700204856589
0	0.000123525100977792	6.32640240792176e-07	3.14470205325699e-06	9.3959257541551e-08	0.000127396402529383	7850	0.037500137273567	0	0.969612159568652	0.00496591919576584	0.0246843866139131	0.000737534621669398
0	7.57651592971605e-06	2.71460695172167e-08	4.66223396965197e-07	8.22254703076079e-09	8.07810794322922e-06	123791	0.00242050800615945	0	0.937907240527333	0.00336044896998059	0.057714430191041	0.00101788031164558
0	7.94500281781866e-06	2.51498849663896e-08	3.77828755933249e-07	3.63303703403837e-09	8.35161449575233e-06	119737	0.00250235867882309	0	0.951313404355471	0.00301138001271263	0.0452402054866654	0.000435010145150515
0	1.87544948831782e-07	9.79241598815957e-10	5.6564052372727e-08	3.96122299304137e-10	2.45484365102629e-07	4073579	7.36426068034257e-05	0	0.763979199870328	0.00398901819432194	0.23041814638207	0.00161363555328068
0	0.000756677549702383	3.7774515686953e-06	1.15688322459714e-05	6.91067770362019e-08	0.000772092940294086	1295	0.206829716626805	0	0.980034281124457	0.00489248297913007	0.0149837301213567	8.95057750558884e-05
0	4.60603931518029e-05	1.45580599614358e-07	1.14201293200549e-06	3.12823316986198e-08	4.73792690151214e-05	21106	0.0141135738105852	0	0.972163440029066	0.00307266453536661	0.0241036418616126	0.000660253573955222
0	3.30931113973079e-05	1.2576533362356e-07	1.09833701528564e-06	7.0522386162099e-08	3.43877361323792e-05	29080	0.0102634656801841	0	0.962352138271403	0.0036572728469072	0.0319397883901829	0.00205080049150708
0	4.16934637864136e-09	1.82272369940846e-11	7.4755232451431e-09	1.22115854393142e-10	1.17852127151717e-08	84852096	3.53555758392243e-06	0	0.35377777893427	0.00154661926217249	0.634313815610599	0.0103617861929582
0	5.3634050735338e-05	2.69431229587587e-07	1.98061001149644e-06	2.72653530665131e-08	5.59113573294886e-05	17885	0.0166339779717579	0	0.959269338057199	0.00481889981671907	0.0354241089126955	0.00048765321338627
0	4.70717385725463e-07	2.41020963393654e-09	1.27810527078475e-07	6.09280151706279e-10	6.01547402589581e-07	1662379	0.000180447992357502	0	0.78251087727931	0.00400668280431586	0.212469585153669	0.001012854762706
0	1.41791263651203e-05	6.77193779259018e-08	7.29118850210978e-07	4.01083983169808e-08	1.50160729915742e-05	66595	0.00449472407723306	0	0.944263281956375	0.00450979280427716	0.0485558941155987	0.00267103112374896
0	1.11595831465376e-05	4.93875095726149e-08	5.32050115235863e-07	2.06773330934341e-09	1.17430885046554e-05	85156	0.00351674893884191	0	0.950310741685503	0.00420566612889239	0.0453075113097323	0.000176080875872108
0	7.12475433444096e-07	2.33722850447957e-09	1.43785729334499e-07	7.3857882118341e-09	8.65984179494909e-07	1154756	0.000259761622433352	0	0.822734930168877	0.00269892748599954	0.166037362736076	0.00852877960904772
0	3.26008035049736e-06	1.49148492504851e-08	3.44902064556819e-07	1.90504623596475e-08	3.63894772666431e-06	274805	0.0010910906315954	0	0.895885457933125	0.00409867092654199	0.094780714223938	0.00523515691639526
0	2.55027491075178e-05	1.38695500950588e-07	1.68821902296716e-06	1.81983294444514e-07	2.75116469258801e-05	36348	0.00821964010985021	0	0.926980095965374	0.0050413376314494	0.0613637935786049	0.00661477282457136
0	0.000404929668557669	1.48547059279162e-06	5.47031499362806e-06	1.13081145577768e-07	0.000411998535289667	2427	0.116288855185362	0	0.98284249547871	0.00360552396563065	0.01327751077994	0.000274469775719623
0	2.39281807941983e-07	1.01769899672793e-09	6.48695562284014e-08	1.72220491797977e-09	3.06891268085092e-07	3258483	9.20631564830243e-05	0	0.779695719057204	0.00331615494659742	0.211376350435669	0.00561177556052932
0	5.60197021092349e-08	2.42354571246838e-10	5.02967416715562e-08	1.23157774249365e-09	1.07790376094532e-07	9277266	3.23365917169749e-05	0	0.519709682245713	0.00224838784340352	0.466616255494333	0.0114256744165506
0	8.30074546180095e-07	3.95360745596277e-09	1.25923366547725e-07	3.07924763831921e-10	9.60259444947615e-07	1041385	0.000288036481320253	0	0.864427369652561	0.00411722839776749	0.131134733649607	0.000320668300064177
0	1.29200605128653e-06	6.15769901384746e-09	1.14282827676808e-07	3.24395494640996e-10	1.41277097347183e-06	707829	0.000423741787489385	0	0.914519108579559	0.0043585967785813	0.0808926781642196	0.000229616477640256
0	4.61908944509877e-05	2.184863571883e-07	3.25938226100739e-06	1.77887725331545e-08	4.96865518417165e-05	20126	0.0147957864305193	0	0.929645804324181	0.00439729361547002	0.0655988821963457	0.000358019864003103
0	2.19303580599824e-06	8.8097117564408e-09	1.76774032182187e-07	7.44692533090726e-09	2.38606647526777e-06	419100	0.000715564657993273	0	0.919100883705316	0.00369214849953086	0.0740859628239606	0.00312100497119283
0	5.44706474037159e-07	3.38551478128175e-09	9.40526344910394e-08	1.34304563278897e-09	6.43487668942269e-07	1554031	0.000193027730529094	0	0.846490927996365	0.00526119604878626	0.146160740959711	0.00208713499513767
0	0.000170416719492091	7.81293403406282e-07	3.04179580625726e-06	1.94838605127113e-08	0.000174259292562267	5739	0.0509391319125245	0	0.977949106680763	0.00448351070360914	0.0174555730230016	0.000111809592626168
0	2.03539447603677e-05	8.07348930811731e-08	6.87040906149851e-07	1.4664344978515e-08	2.11363849045772e-05	47312	0.00632092088071357	0	0.962981363760077	0.00381971152804325	0.0325051284432783	0.000693796268601226
0	1.6081835659555e-05	6.4451876605307e-08	3.27198341088466e-07	3.1148452407767e-09	1.64766007224895e-05	60692	0.00493082431526448	0	0.976040867313382	0.00391172170102625	0.0198583643919866	0.000189046593605023
0	2.5884281423875e-06	1.12211454444997e-08	3.53314663984071e-07	1.75423934478904e-08	2.97050634526396e-06	336643	0.000890756268040138	0	0.871376069104976	0.00377751943280317	0.118940888494441	0.00590552296777928
0	4.14279570476824e-05	1.69011313212517e-07	1.365604134789e-06	2.17199827518337e-08	4.29842924784357e-05	23264	0.0128127733651565	0	0.963792926647935	0.00393193195624439	0.0317698409360603	0.000505300459760507
0	1.49494078318797e-05	6.0406791726648e-08	5.01350441387312e-07	9.99450860220312e-09	1.55211595735958e-05	64428	0.00464555985937332	0	0.963163078183359	0.00389189940611205	0.0323010944517442	0.000643927958785084
0	1.57798870679271e-06	5.28273520066001e-09	2.05705113179902e-07	3.47018825766716e-10	1.78932357399904e-06	558870	0.000536653502421713	0	0.881891196049015	0.0029523643892163	0.114962501008223	0.000193938553545767
0	2.33948102942263e-05	1.07034922064427e-07	3.86605102357783e-07	1.06411081387404e-08	2.38990914267872e-05	41843	0.00714417131328071	0	0.978899568876676	0.00447861887939629	0.0161765606672586	0.000445251576669284
0	0.000191462678197116	8.26819535946543e-07	4.18451125950574e-06	4.12231232161671e-08	0.000196515232115784	5089	0.0572558641559731	0	0.974289250434839	0.0042074068612625	0.021293572078119	0.00020977062577968
0	2.84446005419062e-06	1.32024428973936e-08	1.91944862901989e-07	1.18721041623613e-08	3.06147946415236e-06	326639	0.000918023603411311	0	0.929112897047693	0.00431243882311947	0.0626967664325434	0.00387789769664463
0	0.000201694582196654	6.02699316553297e-07	2.30820906937177e-06	8.89691601806057e-09	0.000204614387498597	4887	0.0595441713532711	0	0.985730205301603	0.00294553732961437	0.0112807759883825	4.34813803996143e-05
0	1.89719788173507e-05	8.96730906478198e-08	6.75488023469884e-07	2.65378267962484e-08	1.97636777582647e-05	50598	0.00591161912662741	0	0.959941719825761	0.00453726739246802	0.034178255268679	0.00134275751309247
0	7.52758121497162e-06	2.41333239967428e-08	3.68474670628882e-07	9.29051680585858e-09	7.9294797264031e-06	126112	0.00237602612012444	0	0.949315904031728	0.00304349400331842	0.0464689592940074	0.00117164267094644
0	3.73571908068468e-05	1.45783448654884e-07	9.83450369213451e-07	5.99178956263509e-08	3.85463425203415e-05	25943	0.0114975181337929	0	0.969150076615774	0.00378203064474798	0.025513454841908	0.00155443789757047
0	3.31074122736469e-05	1.01616072411189e-07	8.69468009931038e-07	4.29016992223613e-08	3.41213980552115e-05	29307	0.0101843784539142	0	0.970282994268762	0.00297807470393697	0.0254816056635241	0.00125732536377737
0	4.99457436789484e-06	2.62400725320144e-08	3.5287492986266e-07	2.41230913219559e-09	5.37610167942171e-06	186008	0.00161153492003896	0	0.929032720309727	0.00488087355796383	0.0656376964024641	0.000448709729845562
0	7.4943621221594e-05	3.62918538708685e-07	3.10804080899324e-06	3.89499095764309e-09	7.84184755602536e-05	12752	0.023251875444097	0	0.95568832071991	0.00462797237660956	0.0396340376013195	4.96693021614574e-05
0	2.90212785219553e-07	9.04847836652628e-10	5.97990838534624e-08	3.63882457706314e-09	3.54555541486731e-07	2820433	0.000106361024572066	0	0.818525594051148	0.00255206231683306	0.168659284248418	0.010263059383601
0	1.00813901888035e-05	4.77561216522329e-08	5.25716265994547e-07	1.84085064699119e-08	1.06732710829202e-05	93692	0.0031968774830905	0	0.944545501606921	0.00447436603841666	0.0492554027636211	0.00172472959104073
0	7.08110846888657e-05	2.36434872520112e-07	1.66450652700126e-06	1.19389101905992e-07	7.2831415190293e-05	13730	0.0216132334053053	0	0.972260177889601	0.00324633088485728	0.0228542384169285	0.00163925280861361
0	9.98761338865501e-06	6.44126153213085e-08	1.00988721587068e-06	9.13485026001116e-09	1.1071048070107e-05	90326	0.00331582328192115	0	0.902138020303842	0.00581811359804581	0.0912187544914996	0.000825111606612585
0	1.01804134787775e-05	5.57323604760121e-08	1.15335046380168e-06	9.54416507631726e-09	1.13990404681315e-05	87727	0.00341389100875489	0	0.893093897441548	0.00488921507313041	0.101179609549253	0.000837277936068396
0	1.93878659398022e-07	6.76721124607249e-10	6.30723921565128e-08	9.74986635445605e-11	2.57725271342686e-07	3880101	7.7314602446199e-05	0	0.752268717723958	0.00262574609420991	0.244727231551337	0.000378304630495163
0	1.2038467084942e-07	3.15440033117144e-10	2.06415904155843e-08	4.20126309761179e-10	1.41761827607883e-07	7054085	4.25276469725455e-05	0	0.849203716408112	0.00222514084672822	0.145607535991138	0.00296360675402168
0	1.6446021709083e-07	6.206296503132e-10	6.08950178077633e-08	5.2458541943238e-10	2.26500449968339e-07	4415002	6.79478341284456e-05	0	0.726092231224348	0.00274008131286253	0.268851641646961	0.00231604581582822
0	1.23398313636846e-06	3.90248793629335e-09	9.03946762124632e-08	1.20934107571357e-09	1.32948964159293e-06	752168	0.000398767628651764	0	0.928163031710395	0.00293532782370352	0.0679920124117377	0.000909628054164152
0	2.12556232453137e-06	1.32062023417102e-08	5.94122305542485e-07	2.14363385781028e-10	2.73310519580135e-06	365884	0.000819596626280394	0	0.777709664376148	0.00483194073978484	0.217379962708786	7.84321752819237e-05
0	4.17083039476385e-07	1.77844865568658e-09	5.92667569129546e-08	1.98573217233459e-09	4.80113977217361e-07	2082839	0.00014402385532053	0	0.868716719920778	0.00370422178915534	0.123443098358544	0.00413595993152183
0	4.09074474921658e-05	2.11224967790705e-07	1.81240742645306e-06	3.3535875920428e-08	4.296461576233e-05	23275	0.0128069457166988	0	0.952119477070528	0.00491625408590064	0.0421837224491629	0.000780546394408377
0	5.32594560606454e-06	1.91159624634874e-08	2.1024606669856e-07	4.54228839013191e-09	5.55984992361672e-06	179861	0.00166656934231491	0	0.957929742571177	0.00343821555007951	0.0378150614831332	0.000816980395610593
0	0.000189271307883266	6.57065848966566e-07	3.62738537013562e-06	2.41090541513341e-07	0.000193796849643881	5160	0.0564865786457666	0	0.976648011725002	0.00339048777198382	0.0187174630382344	0.00124403746478008
0	8.90057517736578e-09	3.18006378990982e-11	5.92049526977125e-09	4.19606151860055e-10	1.52724772368962e-08	65477262	4.58173272810392e-06	0	0.582785296668391	0.00208221871316804	0.387657822495761	0.0274746621226807
0	1.45505656282937e-05	6.30095831589111e-08	4.34143138120953e-07	1.09941821638759e-08	1.50587125317374e-05	66407	0.00450745855341239	0	0.966255620965419	0.00418426097358014	0.028830030270248	0.000730087790752685
0	4.88247210204454e-05	1.57457131082781e-07	8.10193129268399e-07	1.19695429204199e-08	4.9804340823717e-05	20079	0.0148306014076961	0	0.980330634095952	0.00316151420696646	0.016267520378115	0.000240331318966477
0	2.61855527483427e-05	8.99693079347895e-08	8.00901922478993e-07	2.92819902819003e-08	2.71057059690384e-05	36893	0.00809884817571405	0	0.966053154204995	0.00331920179601879	0.0295473552097786	0.00108028878920725
0	9.84812206100792e-06	5.31458972269928e-08	3.59798397150476e-07	4.3234259499823e-09	1.02653897813354e-05	97415	0.00307489553652351	0	0.959351984755013	0.00517719232869493	0.0350496576179372	0.000421165298354593
0	6.69866715804659e-06	2.90751858534141e-08	2.01785556902833e-07	3.01084671433053e-09	6.93253874751716e-06	144247	0.00207760761264109	0	0.966264654553235	0.00419401707113821	0.0291070218648401	0.000434306510787097
0	8.52476162536077e-07	3.2889169833222e-09	1.5481906539696e-07	5.92793489781543e-09	1.01651207981417e-06	983756	0.000304907285276101	0	0.838628659181222	0.00323549227661262	0.152304206188344	0.00583164235382141
0	1.06752881238503e-05	5.45759244954694e-08	9.99019968323889e-07	4.06839516148417e-08	1.17695679682845e-05	84965	0.00352466490308945	0	0.907024637830126	0.00463703719988152	0.0848816176614086	0.0034567073085837
0	6.79120706766697e-06	2.64979714428277e-08	5.08404892940674e-07	4.75444109755551e-08	7.37365434302603e-06	135618	0.00220965955862218	0	0.921009685528596	0.00359360097587018	0.0689488372100763	0.00644787628545707
0	4.54622464939817e-05	2.36984311866565e-07	1.24257554803919e-06	1.3308331409167e-08	4.69551146852966e-05	21297	0.0139881095116211	0	0.96820648397261	0.00504703935779702	0.0264630500078042	0.000283426661788866
0	1.57869561728858e-06	7.15797078943246e-09	1.87172491180231e-07	1.3996706509542e-08	1.78702278576779e-06	559590	0.000535963634894165	0	0.883422209197126	0.00400552855086124	0.104739845888318	0.00783241636369418
0	2.52300880466928e-06	1.11017445037688e-08	3.7334672711267e-07	4.62327676838077e-09	2.9120805530541e-06	343397	0.000873243938344315	0	0.866393892168686	0.00381230680316368	0.128206181220199	0.00158761980795209
0	6.40244317936586e-05	2.42185765270588e-07	2.06000410221569e-06	7.27104613663236e-09	6.63338927072816e-05	15075	0.0197041134818352	0	0.965184299920192	0.00365101089934984	0.0310550763439451	0.000109612836513576
0	1.01422830502097e-05	3.07496630937077e-08	4.85643068831662e-07	2.10840233390471e-08	1.06797598054741e-05	93635	0.00319881789558818	0	0.949673329264491	0.00287924669222865	0.045473220154515	0.00197420388876538
0	1.13685755975197e-06	4.72167694249198e-09	1.54497057775761e-07	5.19564228132419e-10	1.29659585869836e-06	771250	0.000388903367244842	0	0.876801782240192	0.00364159495868824	0.119155908712264	0.000400714088855725
0	9.23617449490651e-07	3.99210468809024e-09	3.02003439209847e-07	9.23356274954816e-09	1.23884655613814e-06	807202	0.000371585142172393	0	0.745546286514974	0.00322243676451332	0.243777922062668	0.00745335465784561
0	1.28258890962067e-05	4.74175446938101e-08	4.76952007105794e-07	1.80445973934012e-08	1.33683032453997e-05	74804	0.00400248639442036	0	0.959425355691295	0.00354701294722107	0.035677826748127	0.0013498046133574
0	4.44601400663542e-06	1.70733733856566e-08	2.5909524710851e-07	8.35605192427982e-10	4.72301823232201e-06	211729	0.00141590547436754	0	0.941350168036423	0.00361492853633611	0.0548579815625926	0.000176921864647803
0	0.000111616626346786	3.38159815078032e-07	1.97502401018534e-06	2.66140809527541e-08	0.000113956424253002	8775	0.0336110396385744	0	0.979467608592023	0.00296744845492223	0.0173313968311297	0.000233546121925224
0	3.42394148477905e-05	1.27102223932377e-07	1.07802457792565e-06	2.15489125505728e-08	3.54660905621991e-05	28196	0.0105836111073645	0	0.965412716908922	0.00358376753449805	0.0303959235663442	0.000607591990235889
0	4.11917189155922e-07	1.30329119394153e-09	1.29709767754306e-07	1.67583499734657e-09	5.44606083101516e-07	1836190	0.0001633685233422	0	0.756358039208937	0.00239308967413534	0.238171720403144	0.00307715071378332
0	0.000174664786028105	9.28861905801088e-07	4.83948254306627e-06	9.8124069410533e-08	0.000180531254546383	5539	0.0527235112980775	0	0.967504416157643	0.00514515842774715	0.0268068958764306	0.000543529538179343
0	3.13278646819571e-06	1.24516355851613e-08	4.90803017393272e-07	2.51225101521175e-09	3.63855337218935e-06	274835	0.00109097245387846	0	0.860997805375239	0.00342213905128704	0.134889602319603	0.000690453253871085
0	5.77712061692718e-07	1.31984306862937e-09	3.40641091162651e-08	1.34567243642532e-10	6.13230581121255e-07	1630708	0.000183952309433688	0	0.942079667058363	0.00215227861959545	0.0555486144444736	0.000219439877568538
0	4.31017828482854e-05	1.06606551372302e-07	7.40960147661326e-07	2.9360793425027e-10	4.39496431552533e-05	22753	0.0130986389520028	0	0.980708368803524	0.00242565226287985	0.0168592983802818	6.68055331446247e-06
0	5.4533344827817e-05	1.54610089011074e-07	8.94131035383338e-07	2.16700787406064e-09	5.55842529600855e-05	17991	0.0165374688595991	0	0.981093419875174	0.00278154478611231	0.0160860493353289	3.89860033851088e-05
0	1.96263850155266e-06	8.06203815090505e-09	1.48075554036047e-07	2.65128878691432e-10	2.1190412226183e-06	471912	0.000635511017617385	0	0.926191751535446	0.00380456881388251	0.0698785622740665	0.000125117376604801
0	5.44253745514322e-06	2.08799195850349e-08	5.4408598563396e-07	1.35072425015979e-09	6.00885408461237e-06	166421	0.00180103782274155	0	0.905752973612824	0.00347485881517822	0.09054737858043	0.000224788991568087
0	0.000141663234319496	6.36051968747699e-07	2.21978894899475e-06	3.86294643763867e-08	0.000144557704701615	6918	0.0424433988980676	0	0.979977059070678	0.0043999866355141	0.0153557290742591	0.000267225219548987
0	2.10161561057103e-07	9.46099057926228e-10	5.50110720852393e-08	9.64837717462891e-11	2.66215215972014e-07	3756359	7.98613863416398e-05	0	0.78944233254945	0.00355388798672457	0.206641351751368	0.000362427712458148
0	1.19195117791888e-07	5.86232050700454e-10	8.20726309315059e-08	6.61512074375081e-10	2.0251549284847e-07	4937894	6.07528084733966e-05	0	0.588572835171059	0.00289475161852973	0.405265936828429	0.00326647638198255
0	1.2653192511932e-05	5.27011294109549e-08	4.62786892254578e-07	3.06258281828239e-08	1.31993063617804e-05	75762	0.0039519883007576	0	0.958625564489535	0.00399271961468786	0.0350614554712218	0.00232026042455559
0	3.12524418959944e-07	1.68345743253369e-09	6.75624355645558e-08	1.92139213264728e-09	3.83691704089681e-07	2606259	0.000115100908687049	0	0.814519614651083	0.00438752627328167	0.176085213322111	0.00500764575352452
0	8.55400765088512e-06	3.23752297469355e-08	5.16927328276875e-07	2.33797687488456e-09	9.10564818578382e-06	109822	0.00272797917658607	0	0.939417763168146	0.00355551072107984	0.0567699649415324	0.000256761169241606
0	1.00985588164093e-07	4.42068593445628e-10	3.50365346433359e-08	2.24280810459789e-09	1.38706999505472e-07	7209442	4.16112369856503e-05	0	0.728049691249422	0.00318706766797437	0.252593847233742	0.016169393848862
0	0.000123444576100496	5.35489562743911e-07	3.8683832489412e-06	9.05255662832157e-09	0.00012785750146881	7821	0.037633287357372	0	0.965485596718078	0.0041881747773285	0.0302554265842969	7.08019202966351e-05
0	3.37638862424187e-05	1.28896964280699e-07	1.26552699963805e-06	5.64672482702257e-09	3.51639569311644e-05	28438	0.0104939230855867	0	0.960184495405722	0.00366559896922358	0.0359893228772689	0.000160582747785648
0	8.16312287926604e-06	2.81577135242769e-08	4.19858098584954e-07	3.0173991942878e-10	8.6114404312947e-06	116125	0.00258010903534289	0	0.947939307528687	0.00326980297302521	0.0487558500734853	3.50394248019451e-05
0	6.03191097215118e-08	2.89308193529607e-10	6.18210934064502e-08	3.1038791389969e-10	1.22739899235391e-07	8147310	3.68212941067592e-05	0	0.491438481677677	0.00235708351833311	0.503675608270537	0.00252882653345206
0	0.000132613489018159	4.98667038763122e-07	2.98834040167137e-06	1.27994086468357e-07	0.000136228490545062	7341	0.0400473619929509	0	0.973463689479059	0.00366051944617393	0.0219362366103798	0.000939554464387306
0	1.30573718181892e-06	5.09943114911278e-09	1.30904448986027e-07	3.47972640017501e-09	1.44522078835424e-06	691936	0.000433472573416749	0	0.903486299353503	0.00352847896335605	0.0905774744183525	0.00240774726478823
0	1.46519375101076e-06	4.94525681721348e-09	6.07126397318962e-08	1.46506254677728e-09	1.53231671010665e-06	652607	0.000459589721496845	0	0.956195113808283	0.00322730724307594	0.039621469459581	0.000956109489059421
0	4.04594199615045e-07	1.45782270119065e-09	3.79364156858059e-08	4.5995845085612e-09	4.48588022510603e-07	2229217	0.000134567381928075	0	0.901928226595667	0.00324980299971384	0.0845684988945714	0.0102534715100479
0	1.97714015817418e-06	6.12639491300806e-09	1.51563613336053e-07	1.19064077404446e-08	2.14673657416369e-06	465823	0.000643814326090397	0	0.920998031136831	0.00285381773746261	0.0706018685106243	0.00554628261508193
0	0.000263955228639076	9.82760174477711e-07	3.86391440959552e-06	6.40589320363884e-08	0.000268865962155186	3719	0.0775025192139143	0	0.981735384141801	0.00365520487085857	0.0143711549748544	0.000238256012486305
0	0.000131149106265703	4.73358433596014e-07	2.7354774785371e-06	4.88959811653689e-09	0.000134362831775952	7443	0.0395098556470731	0	0.976081737279782	0.00352298643411543	0.0203588852838295	3.63910022727878e-05
0	1.52815910281642e-07	6.07398315342377e-10	1.15583026927692e-07	3.51030060438166e-09	2.72516636129057e-07	3669501	8.1751660129914e-05	0	0.560758097018604	0.00222884857221974	0.424132003717213	0.0128810506919631
0	7.14301071240172e-07	2.4750094955526e-09	4.71442869331828e-08	2.80005315183535e-10	7.64200372984091e-07	1308557	0.000229233921387184	0	0.934703902918721	0.00323869181833561	0.0616910022551955	0.000366403007748027
0	1.16801096532719e-05	3.95670443689171e-08	5.01794255785979e-07	2.56085477400018e-09	1.22240318082008e-05	81806	0.0036605158739027	0	0.955503866198713	0.00323682439556256	0.0410498159411967	0.000209493464527977
0	2.41026852402562e-06	1.30037711476037e-08	2.44432976970705e-07	5.87429876798779e-09	2.67357957091192e-06	374030	0.000801753367364211	0	0.901513667387694	0.00486380554709591	0.0914253608271448	0.00219716623806493
0	1.55524880287664e-07	6.04515282966128e-10	7.16230332799522e-08	2.51705920376333e-09	2.30269488054346e-07	4342738	6.90784683311518e-05	0	0.675403769738519	0.00262525134386653	0.311040050877468	0.0109309280401461
0	0.000376942076172734	1.69489130076194e-06	5.66364638198504e-06	8.38984693641775e-08	0.000384384512324845	2602	0.108934661095708	0	0.980638043642556	0.00440936418200319	0.014734325136385	0.000218267039056127
0	8.90138768802404e-08	3.10781201907048e-10	6.83362202360393e-08	8.1250811082856e-10	1.58473386429015e-07	6310208	4.75408895909135e-05	0	0.561696060682796	0.00196109396606007	0.431215750328204	0.00512709502293943
0	9.37285164051721e-06	3.59611559367288e-08	2.46067528706606e-07	3.6965728944023e-09	9.65857689805495e-06	103535	0.00289339310907921	0	0.970417457918125	0.00372323545345181	0.0254765822443428	0.000382724384080507
0	1.27361318330731e-05	4.52174554514426e-08	5.27567608276481e-07	7.96686410070613e-09	1.33168837609017e-05	75093	0.00398712196730877	0	0.956389802730447	0.00339549824593353	0.0396164461407567	0.000598252882862639
0	4.83026172126086e-05	2.34462488436578e-07	1.91902041671755e-06	7.12056766111894e-10	5.04568121745288e-05	19819	0.0150234306438732	0	0.957306162060557	0.00464679551346959	0.038032930223172	1.41122028012572e-05
0	8.4450200106391e-06	2.75328274883521e-08	5.23290150821225e-07	3.29869112326169e-08	9.02882990018129e-06	110756	0.00270499608526908	0	0.935339363350896	0.00304943473215718	0.0579576929243864	0.00365350899256111
0	6.01722382490446e-06	2.48483317286811e-08	5.89303909298403e-07	1.94539746845325e-08	6.65083004061608e-06	150357	0.00199326644789588	0	0.904732760897176	0.00373612490124306	0.0886060695732069	0.002925044628374
0	2.86438894273632e-06	8.75619626684939e-09	2.11570055940936e-07	1.92384781851194e-09	3.08663904276261e-06	323977	0.000925564542588964	0	0.927996083459316	0.00283680603580145	0.06854382809581	0.000623282409073024
0	1.14606415080285e-07	4.49004654886275e-10	6.51213799060965e-08	4.62472897929839e-10	1.80639272539198e-07	5535895	5.41903183021164e-05	0	0.634449051246131	0.00248564251048366	0.360505104956982	0.00256020128640345
0	1.44966426065988e-06	6.28819175617647e-09	9.43866017143909e-08	6.54032225636573e-10	1.55099308635608e-06	644748	0.000465190052291842	0	0.934668422066105	0.00405430031345273	0.0608555915204908	0.000421686099951073
0	8.32487964414029e-05	3.59518078714255e-07	1.93237683665233e-06	1.08767189789597e-08	8.55515680757484e-05	11689	0.0253399820630597	0	0.973083232883509	0.00420235522037344	0.0225872754891106	0.000127136407006933
0	2.56909129116601e-05	1.25862324287355e-07	1.41084495986363e-06	5.86070880480577e-08	2.72862272838592e-05	36649	0.00815256597204139	0	0.941534080340131	0.00461266861768786	0.0517053876736634	0.00214786336851801
0	0.000137200655177251	2.90702817062786e-07	1.56198394961055e-06	6.9545798630331e-08	0.000139122887742555	7188	0.0408806601486525	0	0.986183203953754	0.00208953984337019	0.0112273686591453	0.00049988754373058
0	4.89813514467277e-07	1.89963363607549e-09	1.27817513798268e-07	2.53865305510936e-09	6.2206931495673e-07	1607538	0.000186603439935817	0	0.787393788265135	0.00305373306543439	0.205471497669289	0.00408098100014135
0	4.32779524883937e-05	1.69123703130844e-07	1.33467038079591e-06	4.3032473490239e-09	4.47860498196695e-05	22328	0.0133462541334662	0	0.966326627658654	0.00377625854059063	0.0298010292528577	9.60845478971884e-05
0	2.78367245329625e-07	2.25996408614113e-09	1.10270333382247e-07	2.85778824663675e-09	3.9375533104465e-07	2539648	0.000118119645876602	0	0.706954861007481	0.00573951362168317	0.280047848722949	0.00725777664788668
0	1.20566950528206e-06	6.1241623963871e-09	1.60089545822842e-07	3.48937942666442e-10	1.37223215144395e-06	728740	0.000411585203448972	0	0.878619192833642	0.00446292006053265	0.11666360218596	0.000254284919865247
0	3.18656873478428e-07	1.13834340282767e-09	7.13217311356226e-08	1.52072959214851e-09	3.92637677609027e-07	2546877	0.0001177843892749	0	0.811579967105791	0.00289922100639865	0.181647700164532	0.00387311172327885
0	7.29715757074596e-07	3.38857259599483e-09	2.78492410406481e-07	9.67318582504533e-09	1.02126992590212e-06	979173	0.000306334204299374	0	0.714518011905635	0.00331799900305652	0.272692266112194	0.00947172297911419
0	1.32648182099107e-05	4.99333071624314e-08	9.11631562012994e-07	8.54129650148104e-09	1.42349243755876e-05	70250	0.00426140205641845	0	0.931850276118038	0.00350780277049208	0.0640418970947545	0.000600024016715471
0	8.68492251429534e-07	2.02416506612409e-09	7.04232099009281e-08	1.6971587773234e-09	9.4263678517391e-07	1060854	0.000282751187194008	0	0.921343475121548	0.0021473435982563	0.0747087436100168	0.00180043767017885
0	5.85891280591374e-08	1.40923981602038e-10	3.22159748867074e-08	2.77742807497897e-10	9.12237697349447e-08	10962055	2.73667576985437e-05	0	0.642257256298124	0.00154481646627298	0.353153295246541	0.00304463198906264
0	3.2930694733e-07	1.77271861027641e-09	5.78606281398605e-08	4.25231497821923e-09	3.93192609058356e-07	2543283	0.000117950849143122	0	0.837520695311761	0.00450852475208482	0.147155940388679	0.0108148395474751
0	3.06876076895622e-05	1.44928902347428e-07	1.20216477886932e-06	3.35885215073007e-08	3.20682898922862e-05	31183	0.00957451091140826	0	0.956945561881796	0.00451938356657709	0.0374876484810153	0.00104740607061121
0	2.49657356703869e-08	1.09561418368495e-10	4.22850900338401e-08	2.33697966804619e-09	6.96973667906417e-08	14347744	2.09089921598959e-05	0	0.35820199270052	0.00157195922046235	0.606695661270201	0.0335303868088166
0	5.89135603871519e-07	2.41238902847963e-09	6.87344266934139e-08	9.91212739076438e-10	6.61273632332489e-07	1512233	0.000198362478835867	0	0.890910471953161	0.00364809499506352	0.10394248815119	0.0014989449005855
0	0.000122060763570872	6.13729109260123e-07	4.3171500370709e-06	2.02963225390226e-09	0.000126993672349457	7874	0.0373838271305309	0	0.961156263242702	0.00483275345854465	0.0339950011461289	1.59821526250315e-05
0	9.34368913894854e-06	4.65644007550823e-08	1.02188089252265e-06	1.37383659272172e-08	1.04258727981535e-05	95915	0.00312289174219393	0	0.896202104115771	0.00446623526457461	0.0980139420752986	0.00131771854435538
0	9.80586688849659e-07	3.61288551764645e-09	1.22252431492979e-07	5.07227113449126e-10	1.10695923297373e-06	903376	0.00033203281858829	0	0.88583812270612	0.0032637927486641	0.110439867929518	0.000458216615698224
0	2.06431778685195e-07	9.07926046838805e-10	4.50726615930381e-08	3.02415002819218e-11	2.52442607825354e-07	3961296	7.57299242492016e-05	0	0.817737466996894	0.00359656420388008	0.17854617325226	0.000119795546965842
0	1.78368389453927e-05	5.94467169650434e-08	4.32493558374792e-07	2.54775559577369e-08	1.83542567766903e-05	54483	0.00549119553051702	0	0.971809382553987	0.00323885176546838	0.0235636650198799	0.00138810066066489
0	1.46411191063874e-05	7.39249912191913e-08	5.75081232859475e-07	2.73455812317979e-08	1.53174709116978e-05	65285	0.00458473433887341	0	0.955844420452338	0.00482618779858335	0.0375441374215564	0.0017852543275218
0	1.27393728492428e-06	5.61679193556876e-09	9.64960003625373e-08	1.34996006986093e-09	1.37740003729224e-06	726005	0.000413134932004122	0	0.924885472944114	0.00407782182626517	0.0700566267968408	0.000980078432780318
0	2.82959054381071e-05	1.3965686457957e-07	1.62542632410244e-06	4.13521894758803e-09	3.00651238457367e-05	33261	0.00897911751819447	0	0.941153796115811	0.00464514516208699	0.0540635166661032	0.000137542055998363
0	6.01162906529146e-06	2.89359677171565e-08	5.46037898741952e-07	1.79825876488854e-08	6.60458551939945e-06	151410	0.00197942055701439	0	0.910220489633101	0.00438119358620821	0.082675573983877	0.00272274279681377
0	1.58026584108966e-06	7.40669470294929e-09	4.50937081483535e-07	4.93859800374997e-09	2.04354821527989e-06	489345	0.000612877205003581	0	0.773295109591147	0.00362442865187541	0.220663783761898	0.00241667799507904
0	1.47891360981033e-06	4.76922055084832e-09	1.47246078898352e-07	3.15192499601986e-09	1.63408083425555e-06	611965	0.000490104510323053	0	0.90504311586525	0.00291859524380326	0.0901094216464721	0.00192886724447497
0	4.15451314126435e-07	1.90303831341924e-09	1.13541576938651e-07	2.0601180985479e-09	5.32956047477053e-07	1876327	0.000159874075641886	0	0.779522656874107	0.00357072280618259	0.213041164418985	0.00386545590072622
0	1.67843363591346e-05	9.74093787500552e-08	1.19403822676363e-06	4.32488026860224e-09	1.80801088449169e-05	55309	0.0054093979172114	0	0.928331599278697	0.0053876544431004	0.0660415397388123	0.000239206539390837
0	6.71860442264926e-05	2.51768033255006e-07	1.65640901310394e-06	2.21319405520663e-08	6.91163532134036e-05	14468	0.0205221178006304	0	0.972071602491078	0.00364266952102706	0.0239655151942061	0.000320212793689095
0	1.71589020870086e-07	5.92157154109326e-10	6.55166458563532e-08	1.81150279637228e-10	2.37878974160186e-07	4203818	7.13611544068682e-05	0	0.721329077005937	0.00248932111885841	0.275420079003009	0.000761522872194844
0	4.26826326299154e-06	9.70135173491541e-09	2.20690228858529e-07	1.06878988548616e-08	4.50934274243985e-06	221762	0.00135189124348878	0	0.946537778736715	0.00215138930195099	0.0489406641862671	0.00237016777506666
0	3.04851538695682e-06	9.79437756940019e-09	1.87659168347967e-07	8.33841187319235e-09	3.25430734474738e-06	307285	0.000975817372267151	0	0.936763207653783	0.00300966581574073	0.0576648572086649	0.00256226932181159
0	3.66563125758821e-06	1.4843010948281e-08	1.26690405876714e-07	5.80558391001145e-09	3.81297025832322e-06	262263	0.00114323926181403	0	0.96135847102049	0.00389276861414815	0.0332261720636728	0.00152258830168911
0	2.50628213703537e-06	1.76342495409268e-08	5.10141133937771e-07	7.2563941519192e-10	3.03478315992926e-06	329513	0.000910022008053124	0	0.825852130105332	0.0058107115439964	0.168098050850415	0.000239107500256735
0	3.4481045604445e-05	1.86863802381299e-07	1.57130094871562e-06	5.10493656511403e-08	3.6290259721193e-05	27556	0.0108282235840176	0	0.950146013540611	0.00514914480681363	0.0432981455847229	0.00140669606785228
0	1.51385536667002e-05	1.05151594253364e-07	1.4351145270811e-06	3.32648782665599e-09	1.66821462758613e-05	59944	0.00499218305403093	0	0.907470382789134	0.00630324135243414	0.0860269717906549	0.000199404067776899
0	1.68685861237293e-05	4.74154481986588e-08	4.48131614776425e-07	2.80789726745811e-09	1.73669410839718e-05	57581	0.00519657839387655	0	0.97130439046042	0.00273021299314588	0.0258037159572109	0.000161680589223025
0	1.33009838050275e-05	6.20270252372399e-08	7.11124533072939e-07	1.14005310213181e-08	1.4085535894359e-05	70995	0.00421677486141203	0	0.944300870395304	0.00440359711568239	0.0504861539103906	0.0008093785786229
0	1.64140807571107e-06	5.03399299145224e-09	2.49577755775378e-07	4.53283560747076e-09	1.90055266008537e-06	526163	0.000570003825918874	0	0.86364777476744	0.00264869955838325	0.1313185164594	0.00238500921477605
0	6.7487678341585e-06	2.69280934055436e-08	4.95819314126281e-07	2.7929886912909e-09	7.27430823038161e-06	137470	0.00217992092017605	0	0.927753900497622	0.00370180813799953	0.0681603388835601	0.000383952480818149
0	5.37615416440691e-05	2.16357260628968e-07	1.00925459963564e-06	5.31985452851298e-08	5.50403520496188e-05	18168	0.0163769750389401	0	0.976765947928587	0.0039308843888557	0.0183366305274683	0.000966537155088895
0	2.29489307185e-06	1.10189750500938e-08	1.17102709944453e-07	3.01333767199811e-10	2.42331609061174e-06	412658	0.00072673151069591	0	0.947005254799704	0.00454706469898122	0.0483233328075214	0.000124347693793319
0	1.93895380335297e-05	1.01788905372504e-07	8.37818733151604e-07	3.1012241489722e-09	2.03322468962028e-05	49183	0.00608117045727108	0	0.95363479169392	0.00500627923181051	0.0412064017040869	0.00015252737018216
0	8.09456793050183e-06	3.3368012438008e-08	4.6059339652688e-07	2.26097644051581e-08	8.61113910387188e-06	116129	0.00258001886957759	0	0.940011284553773	0.00387498239611582	0.0534880915255196	0.00262564152459132
0	2.1182894136483e-06	8.26819761697527e-09	2.06409366626262e-07	7.87285154150797e-09	2.34083982943305e-06	427197	0.000702006248996856	0	0.904927106508331	0.00353215009118237	0.0881774840084872	0.00336325939199982
0	1.80340007358058e-05	1.08497005799049e-07	9.76747048530654e-07	9.65832322736539e-10	1.91202106224582e-05	52301	0.00571969791071347	0	0.943190485288034	0.00567446708309846	0.0510845339424967	5.05136863713254e-05
0	9.74553883634136e-05	5.20326977306901e-07	2.28002693141727e-06	4.03608761483767e-08	0.000100296103148286	9970	0.0296421324844335	0	0.971676718280145	0.00518790821351858	0.022732956314826	0.00040241719151046
0	9.5938379739764e-05	3.29339500473638e-07	1.97027572057968e-06	5.05166131190113e-09	9.82430466221292e-05	10179	0.0290442291545121	0	0.976541170478664	0.00335229323394634	0.0200551162481546	5.14200392352576e-05
0	2.91076865447847e-05	1.16901128476057e-07	1.20304226457231e-06	1.70296855100432e-08	3.04446596233431e-05	32846	0.00909195287251019	0	0.956085136273513	0.00383979094929424	0.0395157074986606	0.000559365278532655
0	9.54630410774907e-07	5.19145663740159e-09	2.37661865476081e-07	1.70856489929495e-09	1.19919229778768e-06	833895	0.000359693199928457	0	0.796061159278662	0.0043291277362096	0.19818494991548	0.00142476306964861
0	1.4177061087304e-05	6.4246416312563e-08	5.56872830592579e-07	7.98470335639416e-09	1.48061650375656e-05	67539	0.00443203182578644	0	0.957510675541884	0.00433916656673485	0.0376108755494556	0.000539282341925524
0	1.94718975708378e-05	6.90248601491992e-08	8.50485515363978e-07	5.42502816911822e-08	2.04456582280421e-05	48910	0.00611498706891522	0	0.952373230230915	0.00337601555202212	0.0415973653612921	0.00265338885577063
0	1.38939436201057e-06	5.89852982179627e-09	1.49243683998145e-07	1.85415328710131e-09	1.54639072911761e-06	646667	0.000463809984322494	0	0.89847561541149	0.00381438514259721	0.0965109795266979	0.00119901991921493
0	3.06188345644415e-06	9.64969694195127e-09	1.85841354533051e-07	1.26255032726516e-08	3.27000001119181e-06	305810	0.00098052058253606	0	0.936355793872978	0.00295097764798914	0.0568322183171242	0.00386101016190825
0	1.40435835302486e-05	5.89099153360438e-08	1.21568337027211e-06	3.85122170773235e-08	1.5356689032934e-05	65118	0.00459644594458231	0	0.914492928790224	0.00383610784914022	0.0791631169756025	0.00250784638503326
0	0.000110136252501529	3.92343522992158e-07	2.84021503196444e-06	7.82040664274657e-08	0.000113447015122913	8815	0.033463325348555	0	0.970816661700645	0.00345838559584029	0.0250356082871571	0.000689344416358036
0	0.0001861610413643	5.81187474564254e-07	1.18027708379666e-06	2.04505195974278e-08	0.000187942956442259	5321	0.054827837913937	0	0.990518851508512	0.00309236103106003	0.00627997508467031	0.000108812375757805
0	6.96839915145348e-06	2.42214303885657e-08	3.38639714365207e-07	5.11682209689948e-08	7.38242851717625e-06	135457	0.00221228601039625	0	0.943916915042324	0.00328095698213821	0.0458710454936766	0.00693108248186146
0	2.48632941531357e-06	1.32514884423943e-08	5.09378134390533e-07	1.72833825381373e-08	3.02624242068464e-06	330443	0.000907462106920387	0	0.821589638133181	0.00437885886200629	0.168320333793779	0.0057111692110334
0	2.04696849726694e-05	9.20303047266375e-08	6.33565830802488e-07	1.94879781846624e-08	2.12147690863832e-05	47137	0.00634428771725348	0	0.96487899016577	0.00433802999937942	0.0298643755311551	0.000918604303695712
0	1.65205906946301e-06	5.33501864032843e-09	6.70960816359383e-08	7.88510423768948e-10	1.72527868016304e-06	579617	0.000517450127004437	0	0.957560705095413	0.00309226486229127	0.0388899963857419	0.000457033656553637
0	1.16344801359095e-05	5.24403918874135e-08	9.41417656525369e-07	1.43973565578473e-08	1.26427355408802e-05	79097	0.00378566088820442	0	0.920250217865394	0.00414786750208039	0.0744631297143965	0.00113878491812896
0	7.71344041166035e-06	3.66404854144399e-08	2.75821900469726e-07	1.66034519045156e-09	8.02756314273497e-06	124571	0.00240538103274024	0	0.960869478633886	0.00456433475052762	0.0343593560792291	0.000206830536357001
0	1.99167406260378e-07	1.05321804749351e-09	7.93172120624781e-08	1.07513173118288e-09	2.80612968101533e-07	3563627	8.41803588753631e-05	0	0.709758382186794	0.00375327645981219	0.282656972694787	0.00383136865860692
0	7.71535785179768e-06	3.52407062427182e-08	7.2229790433971e-07	1.54918244213832e-08	8.48838828680149e-06	117808	0.00254328764393408	0	0.908930834819869	0.00415163692470497	0.0850924674903013	0.00182506076512443
0	1.8282995775795e-05	6.82343040624219e-08	6.39796639450713e-07	3.58422140612606e-08	1.90268689333694e-05	52557	0.00569185464896627	0	0.96090406886286	0.00358620770981148	0.0336259550476345	0.00188376837969386
0	2.196769398523e-06	1.0909660428332e-08	5.4918676958814e-07	2.78448759937524e-09	2.75965031613884e-06	362365	0.000827553625657451	0	0.796031796375056	0.00395327638597206	0.199005927083013	0.00100900015595858
0	6.1103429373327e-06	3.30911443853273e-08	9.14367188790062e-07	9.40690956131896e-09	7.06720818006941e-06	141499	0.00211792397315214	0	0.864604916346569	0.00468235030611513	0.129381668898436	0.00133106444887924
0	4.06597580062045e-06	1.52152912553427e-08	1.877971590026e-07	3.25480807123834e-09	4.27224305894963e-06	234069	0.00128085466005856	0	0.951719212721971	0.00356142921771955	0.043957508131284	0.000761849929025003
0	1.73220977583433e-05	8.74024121786163e-08	7.99727548141628e-07	2.88201177345092e-08	1.82380478363981e-05	54830	0.00545652304749078	0	0.949778063624399	0.00479231181772566	0.0438494051181067	0.00158021943976878
0	1.055114728573e-06	5.78565899686473e-09	1.4529968980387e-07	1.66661461032234e-09	1.20786669198406e-06	827906	0.000362294581901401	0	0.873535743286252	0.00478998140710471	0.120294475183514	0.00137980012312843
0	1.08254749947156e-06	4.62372736439967e-09	6.67714535552693e-08	3.00297600342556e-10	1.15424297799157e-06	866369	0.000346213147628616	0	0.937885280753655	0.00400585271261096	0.0578486980890752	0.000260168444658928
0	2.38094704291128e-05	8.98512984624974e-08	4.14137224738081e-07	6.20238024445592e-09	2.43196613325578e-05	41119	0.00726943601548702	0	0.979021463478933	0.00369459497127986	0.0170289059158755	0.000255035633911255
0	4.10597014564976e-06	2.15954287415792e-08	6.70588736408558e-07	2.4728665875519e-08	4.82288297667542e-06	207345	0.00144582217261813	0	0.851351808764009	0.00447770116878632	0.139043128280674	0.00512736178653154
0	5.53238722369167e-06	2.54187286213478e-08	3.83351527478232e-07	5.58418867492828e-09	5.94674166846618e-06	168159	0.00178243737344108	0	0.930322440779342	0.00427439596983602	0.0644641299135344	0.000939033337287811
0	7.46424129528315e-05	3.86401901802839e-07	2.03183776266983e-06	5.37335794331864e-08	7.71143861967373e-05	12968	0.0228696409017362	0	0.967944071582192	0.00501076285321178	0.0263483619967632	0.000696803567833622
0	1.67346991298211e-05	9.27501599500453e-08	1.19518834448525e-06	1.24572405416825e-08	1.8035094874798e-05	55447	0.00539596644245777	0	0.92789637348711	0.00514275974670103	0.0662701445588394	0.000690722207349741
0	1.66128855889638e-05	8.76308661070161e-08	1.12575307134324e-06	2.96501011369313e-08	1.7855919627551e-05	56004	0.00534250151899918	0	0.930385325174222	0.00490766468123015	0.0630464907338766	0.00166051941067109
0	2.7109989428211e-05	6.01831625536052e-08	5.72426512379242e-07	4.82421313275377e-09	2.77474233162766e-05	36039	0.00828979108506334	0	0.977027276342028	0.0021689640103736	0.0206298979856431	0.000173861661955612
0	4.79612997466071e-06	1.96968712752541e-08	5.01539786372474e-07	3.30913514869602e-09	5.32067576745713e-06	187946	0.00159493371587749	0	0.901413689590953	0.00370194917640465	0.094262422348688	0.000621938883954495
0	4.10937515330505e-06	1.53485129521461e-08	3.93592383177373e-07	8.25271594619258e-09	4.52656876538077e-06	220918	0.00135705207403658	0	0.907834469396243	0.00339076102621741	0.0869515970214727	0.00182317255606706
0	1.19957299046414e-08	5.15664614681023e-11	1.18383558143774e-08	5.07020809950643e-10	2.43926729904375e-08	40995917	7.31777522045007e-06	0	0.49177594884103	0.00211401437998688	0.485324253681353	0.0207857830976297
0	1.28486267916443e-06	5.94488444797004e-09	1.9692075752682e-07	7.64208384535817e-09	1.49537040498458e-06	668731	0.000448510845837302	0	0.859227034908237	0.00397552634996234	0.131686943161652	0.00511049558014824
0	5.15238327922834e-06	2.66345823467438e-08	6.09352301794483e-07	4.81321341933808e-08	5.83650229756295e-06	171335	0.00174942377020693	0	0.882786130552838	0.00456344930385193	0.104403677190176	0.00824674295313454
0	2.38313356503228e-07	7.80674874624386e-10	1.01683644720216e-07	6.17689014873915e-10	3.41395365112942e-07	2929155	0.000102413382397804	0	0.698056801164795	0.00228671784798871	0.297847174013557	0.00180930697365961
0	2.28670830776632e-05	1.52935365343162e-07	6.287457434147e-07	1.26997505339267e-08	2.3661463936955e-05	42263	0.00707338815557657	0	0.966427231154911	0.00646347858064286	0.0265725630962635	0.000536727168182184
0	0.000167839712562862	7.18955466659113e-07	3.49655430138963e-06	2.04654418436684e-07	0.000172259876749347	5805	0.0503695922472558	0	0.974340140780913	0.00417366760168565	0.0202981353950312	0.00118805622236961
0	6.52064515412073e-05	1.97811908480271e-07	9.13439265157659e-07	2.04239653404148e-08	6.63381266801857e-05	15074	0.0197053587275238	0	0.982940803492475	0.00298187359787708	0.0137694461823037	0.000307876727343813
0	1.70586105643513e-06	7.99760218796095e-09	1.4779263780652e-07	5.68659723127662e-10	1.86221995615274e-06	536993	0.00055851048193456	0	0.916036288194098	0.00429466033888049	0.0793636848956623	0.000305366571359533
0	9.17424232435247e-06	4.80141274315208e-08	3.45910074141385e-07	9.93898783077322e-10	9.56916042470845e-06	104502	0.00286664516627921	0	0.958730120216579	0.00501759039461225	0.0361484246045467	0.000103864784261635
0	0.000226701026132311	1.0262090088658e-06	4.33762833384799e-06	1.23356679769972e-08	0.000232077199143002	4309	0.0672622871151818	0	0.976834548889148	0.00442184330324267	0.0186904545119713	5.31532956384749e-05
0	8.23878603962001e-05	2.89739606721107e-07	2.04944545792866e-06	4.19488164447469e-08	8.47689942772946e-05	11797	0.0251111126897294	0	0.971910320496367	0.00341799037715744	0.0241768287497261	0.000494860376749603
0	3.32329629573275e-05	1.32495227264328e-07	1.62889195893296e-06	3.64000783841797e-08	3.50307502219089e-05	28546	0.0104543782530512	0	0.948679738424298	0.00378225491675206	0.0464989173401779	0.00103908931877269
0	8.59159243384559e-06	3.57962418932336e-08	2.53035618732762e-07	2.34842560327901e-10	8.88065913703191e-06	112604	0.00266066371444784	0	0.967449859438819	0.00403080912586376	0.0284928871639286	2.644427138844e-05
0	7.07492798483354e-05	2.42655793737297e-07	1.38092827439127e-06	1.25976591723037e-08	7.23854615756363e-05	13815	0.0214823206084239	0	0.977396265884259	0.00335227252068764	0.0190774258301623	0.000174035764890997
0	1.04926025373773e-06	5.66539460252771e-09	1.1371416456042e-07	1.81490843785171e-09	1.17045472133853e-06	854369	0.000351074980649457	0	0.896455227706544	0.00484033640878373	0.0971538347338857	0.00155060115078709
0	1.35683766589486e-06	6.78056605146422e-09	2.24686557070186e-07	2.30163986896725e-09	1.59060642888548e-06	628691	0.00047706847481066	0	0.853031674746583	0.00426288108002636	0.141258423824944	0.00144702034844659
0	1.29705458464198e-07	4.12427453690593e-10	5.27363958061754e-08	9.96573286516192e-10	1.8385085501058e-07	5439191	5.51537405488745e-05	0	0.705492821650101	0.0022432718828904	0.286843353560367	0.00542055290664188
0	8.7529992645571e-06	4.43141680771132e-08	4.20344452916597e-07	4.38902036557517e-09	9.22204690591638e-06	108436	0.0027628032437178	0	0.949138445494311	0.0048052421039719	0.0455803854832842	0.000475926918432762
0	6.43943583058159e-05	2.7267863278095e-07	2.16064367402211e-06	9.64977637346868e-08	6.69241783763536e-05	14942	0.0198777060613001	0	0.962198713052388	0.00407444124674224	0.0322849488247962	0.00144189687607405
0	6.76944243188059e-06	1.98209364825453e-08	4.3088238848031e-07	1.0660713787293e-08	7.23080647063074e-06	138297	0.00216689866195785	0	0.936194663676304	0.00274117922572699	0.0595898106567253	0.00147434644124324
0	4.25823231738235e-06	2.03316319402203e-08	3.3296769539282e-07	5.43283588516931e-09	4.61696448060056e-06	216593	0.00138413374369872	0	0.922301294557166	0.00440367952269272	0.0721183142716117	0.00117671164852943
0	2.38161787939691e-06	8.72868513686295e-09	1.14246933943852e-07	3.47908935478905e-09	2.50807258783241e-06	398713	0.000752139720929135	0	0.949580921601319	0.00348023624962413	0.0455516855844231	0.00138715656463349
0	7.25916016593549e-06	2.92413228843677e-08	1.84181364601732e-07	8.92203391997602e-10	7.47347505681359e-06	133807	0.00223953937622723	0	0.971323261367855	0.00391268086961879	0.0246446750944613	0.000119382668064728
0	4.5579961132446e-05	1.98947535983537e-07	1.26711345583715e-06	3.26470520960001e-08	4.70786691763627e-05	21241	0.0140246584118664	0	0.968165879152141	0.00422585301292724	0.0269148104227497	0.000693457412181727
0	8.51058175324587e-06	4.02701539078747e-08	7.18375460399436e-07	9.98418630572736e-09	9.2792115538589e-06	107768	0.00277990526928529	0	0.917166475173918	0.00433982495971091	0.0774177263046329	0.00107597356173815
0	1.64293861515268e-06	4.20716989504503e-09	1.76023873677628e-07	4.10741142252551e-10	1.8235803998676e-06	548372	0.000546925000750598	0	0.900941145930259	0.00230709317524496	0.0965265220499232	0.000225238844573221
0	2.77019759379053e-06	9.5938216704318e-09	2.29392622422099e-07	1.44266099418869e-09	3.01062669887725e-06	332157	0.000902781616488157	0	0.920139848232801	0.00318665269062073	0.0761943094796995	0.000479189596879183
0	6.85309670522134e-07	3.28633442312749e-09	2.3274090344954e-07	2.19400826009232e-10	9.21556309220811e-07	1085121	0.000276428806675888	0	0.743643837783036	0.00356607012533627	0.252552015672625	0.000238076419003347
0	1.78919695694506e-06	8.30854118952298e-09	4.62286338401294e-07	1.51304505377119e-09	2.26130488158964e-06	442223	0.000678162175516195	0	0.791223231998373	0.00367422423095919	0.204433441136128	0.000669102634540615
0	0.000159601370678237	5.62105319663519e-07	2.42368318055198e-06	3.62545696484386e-08	0.0001626234137481	6149	0.047619835562846	0	0.981416925151104	0.00345648456583383	0.0149036545518975	0.000222935731164739
0	1.93233403848779e-05	7.00768777548462e-08	1.10152274859191e-06	1.04651426939883e-08	2.05054051539186e-05	48768	0.00613280174630826	0	0.942353503372995	0.00341748320644395	0.0537186532196566	0.000510360200904804
0	1.56456403061048e-05	7.55593862543733e-08	1.11599568488398e-06	2.95764069408793e-08	1.6866771784184e-05	59288	0.00504729359945177	0	0.927601351716617	0.00447977758999653	0.0661653397083635	0.00175353098502306
0	1.55461932989014e-05	4.78216042529285e-08	7.08576990787745e-07	3.42003278855186e-08	1.63367922218276e-05	61212	0.00488908701637103	0	0.951606232595046	0.00292723342523963	0.0433730796821309	0.0020934542975838
0	9.95048298188417e-07	6.15851494762615e-09	2.20984391464673e-07	3.53629652992523e-10	1.22254483425371e-06	817966	0.000366696424901614	0	0.813915588458427	0.00503745529413289	0.18075769924591	0.000289257001530249
0	2.14067938343382e-05	6.99604733488285e-08	5.13914015673812e-07	3.33248411806841e-08	2.20239931645415e-05	45405	0.0065854906909758	0	0.971976047867786	0.00317655716772853	0.023334279657388	0.00151311530709776
0	1.59620828243141e-05	6.17947545252967e-08	7.85224527207532e-07	6.12537808869747e-09	1.68152274841356e-05	59470	0.00503190797914255	0	0.949263567166936	0.00367492825081298	0.0466972289223179	0.000364275659932432
0	2.2474811723341e-07	1.24349154224347e-09	6.708720315991e-08	1.83920115420188e-09	2.94918013089765e-07	3390773	8.8471503149723e-05	0	0.762069820282569	0.00421639739538386	0.227477468931308	0.00623631339073913
0	5.5360705537415e-07	2.13303077278404e-09	8.68534197610012e-08	3.15441697667154e-09	6.45747922884607e-07	1548592	0.000193705676047484	0	0.857311399316848	0.00330319416786604	0.13450050194977	0.00488490456551608
0	3.9594386333445e-06	1.82973596605376e-08	5.77527834319561e-07	1.4236890988079e-08	4.56950071831268e-06	218842	0.001369914157339	0	0.866492616463917	0.00400423608365118	0.126387513630333	0.00311563382209863
0	0.000141169982243926	7.21129390427817e-07	2.58406724771027e-06	4.61542680929638e-08	0.000144521333150157	6919	0.0424329489848814	0	0.976810683701976	0.00498977815045872	0.0178801785963699	0.000319359551195184
0	1.28532710209522e-06	6.79613256492231e-09	2.26924887163115e-07	7.91030735855097e-11	1.51912722489684e-06	658273	0.000455634680618044	0	0.84609575882132	0.0044737086226493	0.14937846116116	5.20713948700914e-05
0	1.43848263687769e-05	4.61694405186502e-08	8.42641360521843e-07	7.70025543980849e-08	1.53506397242155e-05	65144	0.0045946394641817	0	0.937083185275007	0.00300765579468447	0.0548929149312641	0.00501624399904418
0	2.43175865232252e-05	1.46533300057884e-07	2.61327534208368e-06	1.55898753370291e-08	2.70929850407038e-05	36910	0.00809506269483962	0	0.897560253574536	0.00540853286700361	0.0964557924554108	0.000575421103049638
0	6.26992267020346e-05	2.73194559740658e-07	2.70291276731386e-06	3.67142546998303e-08	6.5712048283789e-05	15218	0.0195212068862777	0	0.954151154005382	0.00415745007005138	0.0411326817213315	0.000558714203235202
0	0.000160084245092412	4.95279265406898e-07	2.00635533866216e-06	2.41929035682211e-08	0.000162610072600049	6150	0.047616023181853	0	0.984466967714542	0.00304580926315108	0.0123384443938903	0.000148778628416982
0	2.01105148934336e-05	5.38820699905226e-08	7.40969503881251e-07	2.06972418646495e-08	2.092606370917e-05	47787	0.00625822005243915	0	0.961027127362752	0.0025748784262236	0.0354089289882334	0.000989065222791028
0	1.55013378979897e-05	8.77809375078239e-08	8.97684984916798e-07	1.21225350854003e-08	1.64989263554997e-05	60610	0.0049374890676056	0	0.939536159140592	0.00532040301389448	0.0544086909399147	0.00073474690559846
0	1.22678315610319e-06	4.0478214848245e-09	1.22909778191306e-07	9.03730203687406e-10	1.35464448598301e-06	738201	0.000406311054362507	0	0.905612630322682	0.00298810612430697	0.0907321289556765	0.000667134597334302
0	2.62848925734352e-08	7.40713915313848e-11	1.10242607751231e-08	1.3141947048412e-10	3.75146442105738e-08	26656257	1.12543301235002e-05	0	0.700656853518195	0.00197446605425908	0.293865529238201	0.00350315118934483
0	2.06383030773778e-05	9.61651178591158e-08	3.94697212386132e-07	7.38824042264512e-09	2.11365536480457e-05	47311	0.00632097118483488	0	0.976427066637045	0.00454970661066154	0.0186736787348786	0.000349548017414288
0	4.43465854876319e-06	1.42339882231454e-08	2.45259310222284e-07	8.39851284494855e-10	4.69499169849311e-06	212993	0.00140750934429146	0	0.94455088178037	0.00303173874145803	0.0522384970991538	0.000178882379017712
0	2.98080632054887e-06	1.0740513828645e-08	7.21843985220552e-08	7.02722090339058e-09	3.07075845380297e-06	325652	0.000920804749467874	0	0.970706867828471	0.00349767459415229	0.0235070259051665	0.00228843167221041
0	2.67995103708128e-05	1.38664363515266e-07	1.570096471415e-06	1.58102642695421e-08	2.85240814700126e-05	35058	0.00852083661413605	0	0.939539820028461	0.00486130863358541	0.0550445935679173	0.000554277770036643
0	1.4135313502404e-05	5.16734292346289e-08	3.81672432931166e-07	9.47661675446213e-09	1.45781359813242e-05	68596	0.00436392296825661	0	0.969624204391594	0.00354458411561167	0.0261811546702623	0.000650056822532211
0	7.0970879094024e-06	3.02425542528632e-08	6.52251233121447e-07	1.36113128400912e-08	7.7931930096168e-06	128317	0.0023352360967992	0	0.910677805701026	0.00388063714263767	0.0836949928375403	0.00174656431879652
0	4.94768765122834e-07	1.79919688408339e-09	6.82152469163285e-08	5.83823395892765e-11	5.64841591262835e-07	1770408	0.000169438168966196	0	0.875942516939418	0.00318531232811817	0.120768810178828	0.000103360553635488
0	1.18680683436236e-05	5.94218886502314e-08	9.45416629237207e-07	2.33230262563682e-08	1.28962298877674e-05	77542	0.00386141938589013	0	0.920274254329239	0.00460769458728365	0.0733095360012134	0.00180851508226378
0	7.01805018531699e-05	3.70322349771799e-07	2.79571290929275e-06	1.46983260316304e-08	7.3361235438266e-05	13631	0.0217687431491055	0	0.956642856869923	0.00504792957151638	0.038108858071854	0.000200355486706588
0	9.79448775943024e-05	4.71669470044733e-07	2.58189963112017e-06	5.65993963347307e-08	0.000101055046091802	9896	0.02986306345158	0	0.969223026283376	0.00466745094170015	0.0255494379644801	0.000560084810443941
0	7.17944007592938e-06	2.87254090621017e-08	3.7256630129888e-07	5.74225680529501e-09	7.58647404309566e-06	131814	0.00227336283379165	0	0.946347411873542	0.00378639785741365	0.0491092830717515	0.000756907197292918
0	1.03210563889947e-05	5.19298140711278e-08	6.59838144401074e-07	1.20157379657773e-08	1.10448400854327e-05	90540	0.00330798683935662	0	0.934468612416345	0.00470172620603347	0.0597417562678296	0.00108790510979196
0	2.24789814739302e-07	1.0125903566862e-09	5.43341844712552e-08	1.77675437881761e-11	2.80154357111031e-07	3569461	8.40427871248162e-05	0	0.802378435435907	0.00361440160034666	0.193943742412407	6.34205513396118e-05
0	4.21011337778754e-05	2.21682569891659e-07	2.85451103193182e-06	7.75611465025764e-08	4.52548885262015e-05	22097	0.0134850250613967	0	0.930311291198958	0.00489853311125294	0.0630763023596695	0.00171387333011925
0	4.03202096224784e-07	1.65829273695061e-09	9.56147355205825e-08	3.96638159643893e-10	5.00871762641961e-07	1996519	0.00015025027770621	0	0.805000653456692	0.00331081298774675	0.190896637926325	0.000791895629235987
0	6.56191878826941e-06	2.98563497074302e-08	2.28317548910466e-07	3.87902222243566e-09	6.82397170910974e-06	146542	0.00204510441615613	0	0.96159818181976	0.00437521592704921	0.0334581617045203	0.000568440548670112
0	1.36604054137167e-06	6.58109343842213e-09	3.64972661532332e-07	8.24883198148027e-09	1.7458431283239e-06	572789	0.000523616260813209	0	0.782453199379452	0.00376957891098744	0.209052380257511	0.00472484145204933
0	9.02960398375353e-07	2.8528962240573e-09	4.93443927852094e-08	1.00385887424099e-09	9.56161546258861e-07	1045848	0.00028680746388976	0	0.944359665904087	0.0029836968817871	0.0516067530411335	0.00104988417299226
0	6.68390599904343e-05	2.57930948591274e-07	1.50855777087979e-06	2.80088656049024e-08	6.86335575755102e-05	14570	0.0203802314584586	0	0.973853933141938	0.00375808799226966	0.0219798859941084	0.000408092871684339
0	4.93324025567399e-05	1.5097210346904e-07	9.28678481461388e-07	3.13730401968776e-08	5.04434261818672e-05	19824	0.015019474969633	0	0.977974857989986	0.00299289946968967	0.0184102974709362	0.00062194506938855
0	0.000121764848507639	5.47165290369972e-07	2.98150754766501e-06	1.08082150174661e-08	0.000125304329560692	7981	0.036895785297498	0	0.97175292294	0.00436669101768707	0.023794130323493	8.62557188196044e-05
0	2.45339814336038e-06	9.79510270588293e-09	4.39661993121999e-07	1.29820581270189e-08	2.91583729731528e-06	342955	0.000874369980101375	0	0.841404335426848	0.00335927615539511	0.150784131037357	0.00445225738040048
0	6.51177889469702e-06	3.60643393275642e-08	1.09963166375293e-06	1.79390789123204e-09	7.64926880566874e-06	130731	0.00229215840214447	0	0.85129429493591	0.00471474336224627	0.143756441522621	0.000234520179223223
0	9.87218131244208e-07	4.25821616993119e-09	1.3424048664157e-07	1.39029958886171e-09	1.12710713364457e-06	887227	0.000338075170357111	0	0.87588668528073	0.0037780048079032	0.119101798431082	0.00123351148028501
0	6.98867791964e-06	2.50608814997544e-08	3.61975615958863e-07	1.87812457727539e-08	7.39449566287137e-06	135236	0.00221589816547596	0	0.945118942287162	0.00338912653983801	0.0489520357387435	0.00253989543425616
0	5.80824251391373e-06	3.24590975948395e-08	5.80221571786979e-07	2.25321440432637e-08	6.44345532733882e-06	155196	0.00193117570192047	0	0.901417363641841	0.00503752970197828	0.0900482027593437	0.0034969038968366
0	4.85781916863712e-05	2.6039468125751e-07	2.29968357301435e-06	2.3183936616627e-08	5.11614538772597e-05	19546	0.0152316358854281	0	0.94950764696629	0.00508966539305581	0.0449495352210175	0.000453152419636999
0	4.90908783090384e-06	1.4778817137814e-08	4.06384509815106e-07	1.28418166185864e-08	5.34309297447534e-06	187158	0.00160164816504194	0	0.918772676117596	0.00276596668042543	0.0760579147240107	0.00240344247796799
0	8.57749674585837e-07	4.28159015002517e-09	2.5603126696117e-07	6.62234234932342e-10	1.11872476593196e-06	893875	0.000335561304215859	0	0.766720913585282	0.00382720601206889	0.228859925835182	0.000591954567467416
0	1.25031788235114e-05	7.78562687497116e-08	7.50972530374696e-07	5.29503616647787e-09	1.33373026588023e-05	74978	0.00399322327552065	0	0.937459330673554	0.0058374823411785	0.0563061774622825	0.000397009522985014
0	6.15332461373931e-06	1.66915527545686e-08	1.95717338811799e-07	1.9600415458959e-09	6.36769354685157e-06	157043	0.00190849065747745	0	0.966334916789729	0.00262128706913377	0.0307359858592079	0.00030781028192932
0	0.000101288328810482	4.54902155934542e-07	1.56053725462374e-06	3.74607149038811e-08	0.000103341228935945	9677	0.0305282764155154	0	0.980134742477906	0.00440194258011496	0.0151008195924497	0.000362495349528898
0	1.50956764117528e-05	3.25041215422005e-08	4.17757055480577e-07	7.2719362705269e-08	1.56186569514809e-05	64026	0.00467467322127502	0	0.966515652315517	0.00208110861536777	0.0267473097577041	0.00465592931141075
0	2.18164911943996e-05	9.1997597038188e-08	1.08518163176937e-06	3.57224323427994e-09	2.29972426664414e-05	43483	0.00687550693154781	0	0.948656824247681	0.00400037510463961	0.0471874671024328	0.000155333545246827
0	2.50911847588913e-05	1.03499554063386e-07	1.6542919058208e-06	2.63376396684164e-08	2.68753138584439e-05	37209	0.00803028609583412	0	0.93361457622598	0.00385110122279994	0.0615543287990677	0.000979993752152643
0	3.40603651219339e-08	1.09995765362611e-10	9.53974855077978e-09	4.51584238700057e-10	4.41616936767764e-08	22644059	1.32484206176731e-05	0	0.771264919575435	0.0024907506077027	0.216018629643195	0.0102257001736674
0	1.95555244160059e-06	7.19950197180374e-09	2.54884774770511e-07	2.84982129860978e-09	2.22048653964151e-06	450352	0.000665924875012713	0	0.880686465190779	0.00324230831544066	0.114787804483454	0.00128342201032656
0	2.80303250631818e-07	1.14517858310762e-09	3.88814960117303e-08	6.24857357988597e-10	3.20954782584644e-07	3115704	9.62818148523281e-05	0	0.873341871943891	0.00356803713559122	0.121143220545331	0.0019468703751869
0	2.00226422592975e-06	8.4244167665014e-09	1.46343940779977e-07	5.97536626803661e-09	2.16300794974427e-06	462319	0.000648692594646394	0	0.925685097998128	0.00389476921131863	0.0676576065276504	0.00276252626290305
0	7.99646232785231e-06	3.11850019961797e-08	2.25870573125057e-07	7.11137302658769e-09	8.26062927600014e-06	121056	0.002475130818412	0	0.968020965555818	0.00377513636724777	0.0273430226170887	0.000860875459845243
0	2.09479072794328e-05	9.75443101475198e-08	4.56178696919554e-07	8.69635931431423e-09	2.15103266458142e-05	46489	0.00643239043055921	0	0.973853518096582	0.00453476656834038	0.0212074276895429	0.000404287645534499
0	1.24281960529781e-05	4.74790969701897e-08	3.92356876460741e-07	9.3229144870292e-09	1.28773549408961e-05	77656	0.00385577867841125	0	0.965120252568987	0.00368702246603493	0.0304687475231958	0.000723977441782036
0	6.99320512231747e-08	3.00106466932848e-10	2.124966839837e-08	2.02204296023835e-10	9.16840303845013e-08	10907025	2.75048321014548e-05	0	0.76275062221737	0.00327326869984088	0.231770661796322	0.00220544728646676
0	1.40812619609989e-07	3.81535410038964e-10	2.76750217346328e-08	1.10972601426662e-09	1.69978902768927e-07	5883083	5.09923750003916e-05	0	0.828412334214279	0.00224460449987509	0.162814450992514	0.00652861029333272
0	1.50564757445798e-05	6.05219525774757e-08	7.61470831190818e-07	1.37694915005994e-08	1.58922380198487e-05	62924	0.0047563618059161	0	0.947410662096486	0.00380827121402828	0.0479146379660167	0.000866428723468771
0	1.99430591747253e-06	8.04157914731679e-09	4.58395423405917e-07	2.29044526426803e-08	2.48364737266845e-06	402634	0.00074481762261891	0	0.802974665171504	0.00323781034127919	0.184565421182724	0.00922210330449271
0	3.46136558659633e-08	1.45310703351341e-10	2.4478004578579e-08	8.56205102958252e-10	6.00931762508519e-08	16640825	1.80277908971016e-05	0	0.575999772777406	0.00241808991331659	0.407334178449787	0.0142479588594905
0	2.66690875685133e-06	7.74589918716268e-09	1.78010198384123e-07	8.08823463469792e-09	2.86075308905731e-06	349558	0.000857858982721726	0	0.932240103856757	0.00270764338830624	0.0622249431679482	0.00282730958698822
0	1.85308383021323e-06	1.27563492382788e-08	2.15110560224276e-07	1.13973365816028e-08	2.09234807625739e-06	477932	0.000627508113939412	0	0.885647971884232	0.00609666688971571	0.102808209907907	0.00544715131814463
0	3.36739052283635e-06	1.23248056385364e-08	4.12178071374336e-07	6.23963346525742e-08	3.85428973450179e-06	259451	0.0011556209039647	0	0.873673427478232	0.00319768530326366	0.106940084883788	0.0161888023347159
0	2.85027730967721e-05	1.62927154232777e-07	1.47976744559368e-06	1.40429637477378e-08	3.01595106603463e-05	33157	0.00900717975720422	0	0.945067491902232	0.00540218162249542	0.049064703411759	0.000465623063513476
0	6.57421132611679e-06	2.47563373400681e-08	3.58328756157147e-07	6.53093115547896e-10	6.95794951272955e-06	143721	0.00208521502797987	0	0.944848955010278	0.00355799324136751	0.0514991888776407	9.38628707140033e-05
0	3.38324641925569e-08	1.16319670332923e-10	2.51811183508219e-08	3.92194373761518e-09	6.30518459513269e-08	15859964	1.89153754861504e-05	0	0.536581660411243	0.0018448257712029	0.399371627759488	0.0622018860580662
0	0.000103450030205425	6.13836812809097e-07	3.33268689324498e-06	2.16974555629539e-07	0.000107613528467109	9293	0.0317701734511451	0	0.961310642620959	0.00570408592258651	0.030969032803934	0.00201623865252086
0	1.75684021468467e-06	6.54434530375292e-09	1.62486898514256e-07	3.56545591092671e-10	1.92622800409377e-06	519149	0.00057770202367724	0	0.912062440661695	0.00339749255531763	0.0843549663741396	0.000185100408848232
0	4.73084073664739e-06	2.03905316318736e-08	6.20840428182059e-07	1.49314140360538e-08	5.38700311049738e-06	185632	0.00161480009118875	0	0.878195285877716	0.00378513455693752	0.115247831762387	0.00277174780295889
0	0.000130810899652823	5.15997440736773e-07	2.39444173530987e-06	2.54946154340777e-08	0.000133746833444304	7477	0.0393323173452937	0	0.978048573443772	0.00385801612979233	0.0179027919663383	0.000190618460097557
0	9.92843763393556e-05	3.52600898570779e-07	1.69420557065851e-06	2.38812208441961e-08	0.000101355064029429	9866	0.0299503859041284	0	0.97956996317942	0.00347886809551419	0.0167155493105563	0.00023561941450959
0	9.06404910291273e-07	4.69753217053723e-09	9.29016354204248e-08	5.64618217508424e-10	1.00456869609974e-06	995452	0.000301325352594528	0	0.902282655044306	0.00467616817921511	0.0924791263963501	0.00056205038012887
0	1.11848383884599e-06	4.91326806026777e-09	3.04628630279426e-07	6.28131956131856e-09	1.434307056747e-06	697201	0.000430199863110103	0	0.779807805856232	0.00342553432834043	0.212387318912257	0.00437934090317073
0	1.52099824767145e-06	7.635787764716e-09	2.9045253064664e-07	3.08605947925392e-09	1.82217262556206e-06	548795	0.000546502898570722	0	0.83471687936388	0.00419048538958305	0.159399019923838	0.00169361532269864
0	2.61649002907483e-05	7.59795937686051e-08	7.6586098287731e-07	3.90194953489e-08	2.70457603627431e-05	36974	0.00808100949752422	0	0.967430752170376	0.00280929775127605	0.0283172287488106	0.00144272132953789
0	3.82136645429083e-07	1.2929066631434e-09	1.41188741938196e-07	5.38935365251177e-09	5.30007647682934e-07	1886765	0.000158989696233847	0	0.721002134779927	0.00243941133452635	0.266390008814852	0.0101684450706942
0	3.12416513441392e-07	1.09423217663928e-09	9.00718537257153e-08	2.39433548222128e-09	4.05976934825968e-07	2463194	0.000121785688691145	0	0.769542519885562	0.00269530626686551	0.221864460758902	0.0058977130886701
0	1.35783629310226e-05	4.80063828063283e-08	5.17298010337234e-07	1.57992404989462e-08	1.41594665646651e-05	70624	0.00423886060479739	0	0.95896006173759	0.00339040899507669	0.0365337216606838	0.00111580760664905
0	2.76418308022362e-06	9.81142570219265e-09	2.09651663044661e-07	4.55260911215255e-09	2.98819877808263e-06	334650	0.000896059271739968	0	0.925033200768944	0.00328339124363344	0.0701598784466353	0.00152352954078702
0	1.02197216607389e-06	5.04087099607198e-09	1.26705727720566e-07	3.49180855504106e-09	1.15721057334557e-06	864147	0.000347103118651715	0	0.883134141368328	0.00435605335120513	0.109492369529818	0.00301743575064823
0	1.72760553619486e-09	9.40084515612548e-12	5.64473584305215e-09	9.41861347632332e-12	7.39116083787945e-09	135296745	2.2173457965291e-06	0	0.233739404958005	0.00127190374588339	0.763714383554349	0.00127430774176273
0	2.70334840999575e-07	1.02552530872485e-09	7.59980629541665e-08	2.17468597316565e-10	3.47575897859783e-07	2877069	0.00010426735125757	0	0.777772114419257	0.00295050754393379	0.218651705777439	0.000625672259370225
0	1.22466902918786e-06	4.63765793322986e-09	5.83629839059451e-08	8.19277189245106e-11	1.28775159874596e-06	776547	0.000386251114200875	0	0.951013402258999	0.00360136064885969	0.0453216163449381	6.36207472033376e-05
0	1.09986840330169e-06	4.22176135569177e-09	6.918472342728e-08	9.81341853512489e-10	1.17425622993818e-06	851603	0.00035221503352223	0	0.936651111793206	0.00359526417493568	0.058917910472506	0.000835713559351654
0	4.78286887707981e-07	2.24109822388679e-09	8.61228913518089e-08	2.52588466871551e-10	5.66903465750549e-07	1763969	0.000170056626650594	0	0.843683125264998	0.00395322724111362	0.151918089330759	0.000445558163129481
0	6.13271494505274e-07	3.5950013388254e-09	1.87285912866638e-07	7.82337032987383e-10	8.04934745743726e-07	1242337	0.000241451366834289	0	0.761889703169215	0.00446620220811039	0.232672168591249	0.000971926031425735
0	0.000303261174915871	1.10554015131217e-06	4.25499578655052e-06	1.05550248916974e-07	0.000308727261102651	3239	0.0884715546389688	0	0.982294773168858	0.00358096057783695	0.0137823779194405	0.000341888333864623
0	1.12732030142197e-06	5.71951113768515e-09	2.1323798368818e-07	1.29211056914533e-08	1.35919890193929e-06	735727	0.000407676824926151	0	0.829400538665477	0.00420800158793876	0.156885047055243	0.00950641269134166
0	7.97159460365152e-07	2.53690828224184e-09	1.1255893606266e-07	1.25717198679261e-09	9.13512476696847e-07	1094676	0.000274016318836723	0	0.872631168922385	0.00277709209995138	0.123215543228988	0.00137619574867592
0	2.17951980044618e-06	6.38610750322836e-09	1.87665284915763e-07	3.15911035174506e-10	2.37388710390034e-06	421250	0.000711913445753054	0	0.918122768713467	0.00269014794036998	0.0790540058149459	0.000133077531216821
0	4.91185074499912e-05	2.10637620631896e-07	1.13381828431422e-06	4.28912658212395e-09	5.04672524815195e-05	19815	0.0150265158320511	0	0.97327484724828	0.00417374852552216	0.022466415914546	8.49883116520872e-05
0	2.32578937516944e-06	7.87638134100069e-09	1.04186276384318e-07	2.44482576480019e-09	2.44029685865956e-06	409786	0.000731822038404495	0	0.953076412370167	0.00322763245506415	0.0426940992914881	0.00100185588328099
0	6.56765267891499e-05	3.21960301462203e-07	2.36931224262244e-06	1.5025377890641e-08	6.83828247111252e-05	14624	0.0203065367769835	0	0.960424303421104	0.00470820418463678	0.0346477679538876	0.000219724440371011
0	1.58026228767559e-05	9.14885483407392e-08	7.94138482859127e-07	2.93096441539838e-09	1.66911808723711e-05	59912	0.0049948799436409	0	0.946764821350292	0.0054812507898815	0.0475783282759617	0.000175599583864674
0	1.88479082178321e-07	6.80305677292845e-10	6.44252803026481e-08	6.97601944675107e-10	2.54282270102937e-07	3932638	7.62817811386096e-05	0	0.741219913217001	0.00267539564208487	0.253361275548499	0.00274341559241511
0	1.22740725408936e-05	2.6823409594799e-08	3.20553448181715e-07	1.23556696251028e-08	1.26338050682953e-05	79153	0.00378299185146269	0	0.971526192983271	0.00212314575456865	0.025372676438245	0.000977984823915765
0	6.30925883848036e-06	2.46430402296553e-08	1.60444561051182e-07	4.32958856194983e-09	6.49867602832314e-06	153877	0.00194770989000115	0	0.970852956968889	0.00379200934501947	0.0246888074358404	0.000666226250251621
0	1.03656434941363e-05	3.28055390993069e-08	5.31977313061228e-07	9.80129829199265e-09	1.09402276445888e-05	91406	0.00327670608938635	0	0.947479689717725	0.0029986157660561	0.0486257992377655	0.000895895278453415
0	2.26282516234746e-06	9.9261122019334e-09	2.56167707455944e-07	9.67829317756708e-09	2.53859727518291e-06	393918	0.000761290220662847	0	0.891368309762495	0.00391007754517432	0.100909155603457	0.00381245708887391
0	4.54379119100398e-06	1.66093147880372e-08	3.04833859082852e-07	7.97668877757067e-09	4.87321105365244e-06	205204	0.00146089872536692	0	0.93240188881178	0.00340828964827793	0.0625529770261809	0.00163684451376104
0	7.92071942563471e-06	1.91371896925056e-08	1.94021578031392e-07	1.30831111232476e-08	8.14696130448185e-06	122745	0.00244111397083735	0	0.97222990629369	0.00234899724906975	0.023815207999657	0.0016058884575836
0	6.74347883604495e-06	1.84844986913277e-08	2.41910899997006e-07	1.69202517271735e-08	7.02079448646045e-06	142434	0.00210402916063368	0	0.960500816403285	0.00263282150289043	0.0344563425782551	0.00241001951556965
0	1.5701280577879e-06	5.04360984854921e-09	2.55238691413598e-07	6.51100824852629e-08	1.89552044153531e-06	527560	0.000568495016834425	0	0.828336125204826	0.00266080477848292	0.134653621148429	0.0343494488682622
0	3.1597900041605e-07	1.46750665099885e-09	8.85057447251586e-08	5.87200400840476e-10	4.06539452193048e-07	2459786	0.000121954423399462	0	0.777240680360845	0.00360975212388981	0.217705180266566	0.00144438724869841
0	3.50480118775433e-08	8.42454337806209e-11	1.82281100685125e-08	1.22556187658024e-10	5.34829235674945e-08	18697557	1.60447487678184e-05	0	0.655312191999253	0.00157518378131114	0.340821122942335	0.00229150127710129
0	1.31672741597641e-07	5.28105106747636e-10	7.70620594272808e-08	5.07634525307677e-09	2.14339251384747e-07	4665501	6.42997149788993e-05	0	0.614319312710877	0.00246387492414849	0.359533118313228	0.0236836940517467
0	5.12417061602099e-06	1.8244867443476e-08	1.5793912351239e-07	4.51876977511306e-09	5.30487337675197e-06	188506	0.0015902005234455	0	0.965936461080694	0.00343926539763082	0.0297724586989279	0.000851814822746962
0	0.0001000397870143	3.6751560997813e-07	1.49720037259221e-06	1.0781773602247e-07	0.000102012320732893	9803	0.0301416579790131	0	0.980663769783675	0.00360265904488562	0.014676662209386	0.00105690896205349
0	2.55164494400139e-06	1.2154406801993e-08	3.07946654321304e-07	6.70090254726878e-09	2.87844690767195e-06	347410	0.000863162575812315	0	0.88646587060559	0.00422255723028893	0.106983614497294	0.00232795766682679
0	5.30072406537563e-07	1.86352186979422e-09	5.54905533951571e-08	9.0001984827477e-10	5.88326501650789e-07	1699736	0.000176482427543312	0	0.900983391110598	0.00316749604949862	0.094319316297083	0.00152979654282001
0	2.11060257674191e-07	1.22391447219734e-09	5.46359667653744e-08	1.76263392264273e-09	2.68682772834406e-07	3721861	8.06015941899885e-05	0	0.785536993859564	0.00455523984394661	0.203347487406822	0.00656027888966694
0	7.17364581240703e-06	2.98949959991699e-08	7.51172581515562e-07	1.29271350347876e-08	7.96764052495655e-06	125508	0.0023874471837716	0	0.900347573404882	0.00375205130120161	0.0942779206921686	0.00162245460174774
0	1.23230874223878e-05	5.44597092343723e-08	6.3376969866038e-07	8.05444016249062e-09	1.3019371270445e-05	76809	0.00389821894762066	0	0.94651939532304	0.00418297536056906	0.0486789788458591	0.000618650470531923
0	6.53552114073219e-07	2.0246682965238e-09	4.4608646136617e-08	4.93135850444285e-09	7.05116787010802e-07	1418205	0.000211512738699793	0	0.926870734199676	0.00287139426237031	0.0632641953196521	0.00699367621830184
0	7.33787708990957e-07	3.70444058759935e-09	1.76248687654413e-07	4.47777544110333e-09	9.18218612674072e-07	1089065	0.000275427773083869	0	0.799142708351327	0.00403437758336343	0.191946324352035	0.00487658971327425
0	1.59346801918719e-06	8.27899352331105e-09	4.52158869575826e-07	2.47719332597958e-08	2.07867781554613e-06	481075	0.000623409592238611	0	0.76657768090364	0.0039828170875706	0.217522343382989	0.0119171586258006
0	2.23864077336023e-05	1.32493898929727e-07	1.75659297287734e-06	2.49508457631014e-09	2.42779896899856e-05	41190	0.00725702502237113	0	0.922086549152641	0.00545736696578214	0.0723533124162219	0.000102771465354866
0	3.37280850070211e-07	1.57820412845479e-09	7.47873578387675e-08	1.61671805271654e-09	4.1526313009015e-07	2408112	0.000124571205262103	0	0.812209959494816	0.00380049181855411	0.180096311036647	0.00389323764998247
0	2.48890366239899e-05	7.37700871829159e-08	6.84806662628335e-07	1.62548503779189e-09	2.56492388588389e-05	38988	0.00766534061808954	0	0.970361606477571	0.00287611213685174	0.0266989077686547	6.3373616922427e-05
0	2.50820307067768e-05	1.0698731440131e-07	6.1718030371396e-07	4.20158490231455e-09	2.58103999097944e-05	38744	0.00771331840168088	0	0.971780010942752	0.00414512424353063	0.0239120783045192	0.000162786509197796
0	1.61456195490969e-07	8.1561876932629e-10	3.48052013198336e-08	6.45371320170902e-10	1.977223869003e-07	5057596	5.93149627328149e-05	0	0.816580246790073	0.00412507041874605	0.176030655230679	0.00326402756050242
0	2.54338924706257e-07	1.04290774794755e-09	3.65716440736129e-08	4.27162343445317e-09	2.96225099962271e-07	3375811	8.8863594562949e-05	0	0.858600181884153	0.0035206596202698	0.123458964410075	0.014420194085502
0	1.78425712987784e-05	1.05583933371154e-07	1.71929769337448e-06	8.43359903241915e-08	1.97517889158482e-05	50628	0.00590807348224653	0	0.903339508881754	0.00534553775463024	0.0870451633874526	0.00426978997616377
0	2.12243942370915e-06	8.88971998922805e-09	2.87638712766324e-07	8.3511889422338e-09	2.42731904540694e-06	411977	0.000727931526616543	0	0.874396560157722	0.00366236156967066	0.118500579192754	0.00344049907985364
0	1.09269246383694e-07	5.93443063350809e-10	8.95070331989138e-08	2.43994547492346e-09	2.01809668120882e-07	4955164	6.05410738518941e-05	0	0.541447034728995	0.00294060769673008	0.443522027623076	0.0120903299511991
0	1.89759768799906e-05	8.13725807646992e-08	5.94058571442522e-07	2.50006494919429e-08	1.96764086816898e-05	50822	0.00588559232018993	0	0.964402457123644	0.00413554028487028	0.0301914125210935	0.00127059007039266
0	3.09911587538058e-06	1.47981421981866e-08	2.10967388223769e-07	2.78565404932211e-09	3.32766705985186e-06	300511	0.0009978036415349	0	0.931317893178456	0.0044470020383726	0.0633979855644456	0.000837119218725602
0	5.81339224403834e-07	1.16375911814734e-09	6.91268856875551e-08	7.4482611290808e-10	6.52374695322444e-07	1532861	0.000195693322020407	0	0.891112467378122	0.00178388145109175	0.105961935959807	0.00114171521098
0	4.7271600909047e-05	1.7274578715602e-07	1.5752942710288e-06	1.76722450949523e-08	4.90373132123268e-05	20393	0.0146038684776295	0	0.963992474554338	0.00352274168056572	0.0321244001319552	0.000360383633141423
0	7.04828397987958e-05	3.47489455820652e-07	4.18605736161209e-06	8.80401044431801e-08	7.51044267206718e-05	13315	0.0222802206251378	0	0.938464520352914	0.00462675065895962	0.0557364930988804	0.0011722358892455
0	5.51371499890688e-06	2.31632836070005e-08	5.88183514210628e-07	1.46791827173754e-08	6.13974097944189e-06	162873	0.00184023264007005	0	0.898037069864809	0.00377268091350429	0.0957994019910747	0.00239084723061229
0	1.40982317691919e-05	6.12473906388669e-08	5.08996233449587e-07	3.61786436150356e-09	1.46720932576419e-05	68157	0.00439198715938549	0	0.960887551736964	0.00417441394103506	0.0346914529857203	0.000246581336280644
0	1.01906289628304e-05	5.30922614699655e-08	9.77569702786672e-07	7.93273407768385e-08	1.13006182678638e-05	88491	0.0033844643810601	0	0.90177623217395	0.00469817316287435	0.0865058600879067	0.00701973457526885
0	3.12323596863265e-05	1.69567652785918e-07	1.96276994645247e-06	3.66320346280422e-08	3.3401329320193e-05	29939	0.00997052755196937	0	0.935063373883291	0.00507667378026792	0.058763228482223	0.00109672385421786
0	4.25076233291451e-09	1.37558138066522e-11	7.08634668124671e-09	1.11297303846722e-10	1.14621621318146e-08	87243575	3.43864273999461e-06	0	0.370851701802055	0.00120010637159557	0.618238217166525	0.00970997465982472
0	4.87413252210389e-05	1.8147852111308e-07	1.08052728211619e-06	6.88641304328037e-08	5.0072195154701e-05	19971	0.0149097667473784	0	0.973420978857622	0.00362433723052069	0.0215793870985252	0.00137529681333211
0	0.000202006988866771	1.05286322620646e-06	5.84511479612097e-06	1.80450640529516e-07	0.000209085417529628	4783	0.0608050282487788	0	0.966145756377993	0.00503556507501185	0.0279556310773931	0.000863047469601488
0	3.07498981594001e-08	9.70407250316787e-11	2.06679381520095e-08	2.23916509276285e-09	5.37540421292041e-08	18603252	1.61260830406906e-05	0	0.572048109154083	0.00180527307692378	0.384490864934988	0.0416557528340055
0	0.000143911385246854	8.87262494126652e-07	4.20439557670526e-06	8.2788909647592e-08	0.000149085832227334	6708	0.043743488054944	0	0.965292161547656	0.00595135353152611	0.0282011745441659	0.000555310376651695
0	1.03867460874819e-09	3.69328497548665e-12	1.67191078714446e-09	9.66583343761592e-11	2.8109370152443e-09	355753258	8.43280760554066e-07	0	0.369511875618429	0.00131389816116732	0.594787708894701	0.0343865173257035
0	4.97237739075164e-05	1.81234399626755e-07	1.15584861049977e-06	2.68531932672326e-08	5.10877101109101e-05	19574	0.015209848372074	0	0.973302068140602	0.00354751464164863	0.0226247879967698	0.000525629220979664
0	4.466282903091e-06	1.99482082520387e-08	4.26253164209061e-07	1.24466310216248e-08	4.92493090657373e-06	203049	0.00147639196969063	0	0.906872195329578	0.00405045443894698	0.0865500800508905	0.00252727018058491
0	4.22898641118544e-05	1.75379084061926e-07	1.03400746511149e-06	1.44010103775141e-09	4.35006907620656e-05	22988	0.0129657026688806	0	0.972165346595667	0.00403163906111726	0.0237699090979306	3.31052452851448e-05
0	8.39104032807021e-07	3.7255979041857e-09	7.02522636991776e-08	3.73292000017077e-11	9.13119223610386e-07	1095147	0.000273898375131809	0	0.918942467873236	0.00408007827220529	0.0769365728841048	4.08809704543417e-05
0	6.18948570002176e-05	2.95624520748548e-07	1.85990751314298e-06	1.68943392146396e-08	6.40672833733238e-05	15609	0.0190372589614872	0	0.96609148603278	0.0046142821293971	0.0290305350127802	0.000263696825042437
0	1.79763204533077e-07	7.65582124659401e-10	1.00910040965473e-07	5.42704721336964e-10	2.81981532344546e-07	3546332	8.45908936222273e-05	0	0.637499920787113	0.00271500803011438	0.35786046031615	0.00192461086662174
0	6.63534948922352e-08	2.53624751987743e-10	5.20543228804478e-08	2.40108605580239e-10	1.18901551130251e-07	8410319	3.56698312949932e-05	0	0.558054072983018	0.00213306512469218	0.437793471873422	0.00201939001886705
0	1.37720188181903e-06	3.85078308170875e-09	9.49482365843842e-08	2.55431225274755e-09	1.47855521373787e-06	676336	0.000443468530783475	0	0.931451101063305	0.00260442291632367	0.0642169028942448	0.00172757312612635
0	4.86205727353976e-07	2.31092479934706e-09	2.27888412215754e-07	5.65602712833634e-09	7.22061091497414e-07	1384924	0.000216594945583015	0	0.673358159135372	0.00320045606467267	0.315608215010115	0.00783316978983986
0	5.82728263462933e-05	4.02297525997522e-07	4.14158621859701e-06	6.36003893853718e-08	6.28803104802732e-05	15903	0.0186878617240662	0	0.926726123029794	0.00639782982820562	0.0658645955620131	0.00101145157998742
0	3.31668231328382e-05	2.04322319647618e-07	2.63719475942653e-06	1.44232702786895e-07	3.61525729146992e-05	27661	0.0107873624891734	0	0.917412523061476	0.00565166745198771	0.0729462538018774	0.00398955568465921
0	2.01751951304185e-06	8.54716840261102e-09	1.96418472518636e-07	4.75715956977327e-09	2.22724231353287e-06	448986	0.000667950260012096	0	0.905837456833174	0.00383755658316919	0.0881890898557311	0.00213589672792604
0	1.3174291592722e-05	5.34044123337915e-08	8.30035258675311e-07	8.79735324486143e-08	1.41457047961797e-05	70693	0.00423474950785341	0	0.931328044982243	0.00377530940333312	0.0586775470459046	0.00621909856851906
0	6.26137434242046e-06	2.62383942941874e-08	7.72457455294745e-07	4.82351006092987e-09	7.06489370207032e-06	141545	0.00211723109515383	0	0.886265895350358	0.00371391211257692	0.109337449064291	0.000682743472773889
0	7.59935033408842e-08	2.70819757788783e-10	4.40136031629022e-08	4.22977920003025e-10	1.20700904181578e-07	8284942	3.62096178512239e-05	0	0.629601773542327	0.00224372600706761	0.36465015288278	0.00350434756782527
0	6.39903937933359e-07	1.52511743523613e-09	5.05807799218539e-08	1.56038978975722e-09	6.93570225080206e-07	1441815	0.000208049494366591	0	0.92262313864376	0.00219893729587333	0.0729281305523239	0.00224979350804278
0	1.78279009059402e-05	4.75271878964834e-08	5.07112253104124e-07	1.23011707616448e-09	1.83837704640169e-05	54396	0.00550000113987426	0	0.969763027711601	0.00258527966227112	0.0275847794170793	6.69132090488306e-05
0	9.95374234934903e-06	4.95900402272022e-08	8.54885318829713e-07	1.13000289952376e-08	1.08695177374012e-05	92000	0.00325556217108358	0	0.915748296274356	0.00456230362977068	0.0786497928871415	0.00103960720873154
0	3.89417153742317e-06	2.37453529847624e-08	3.44687632689403e-07	6.76766501846349e-09	4.2693721881158e-06	234226	0.00127999449790517	0	0.9121180740023	0.00556179033790024	0.0807349693355088	0.00158516632429047
0	6.18690876284465e-07	3.6085975036409e-09	1.80144255861205e-07	1.93568995812145e-09	8.04379419607433e-07	1243194	0.000241284809074482	0	0.76915304047238	0.00448618825355083	0.223954332333766	0.00240643894030274
0	2.43432788875594e-05	8.65648208030459e-08	7.81184460997893e-07	8.62398321632951e-08	2.52972680015236e-05	39530	0.00756055055212468	0	0.96228884819077	0.00342190393040989	0.0308801907364402	0.00340905714238
0	2.28286651920461e-06	7.86510248381539e-09	3.86405379864879e-07	2.43328034155952e-09	2.67957028189486e-06	373194	0.000803549142904703	0	0.851952469628927	0.00293521037196067	0.144204233968303	0.000908086030808947
0	3.52799123288227e-06	1.23169657189897e-08	3.27206613785883e-07	1.60394261484489e-09	3.86911875500199e-06	258457	0.00116006447640582	0	0.911833276846644	0.0031834033791458	0.0845687699202489	0.000414549853961272
0	3.00225166628312e-07	9.72258340769991e-10	9.70351664257082e-08	2.05505232409344e-09	4.00287643718884e-07	2498204	0.000120079107072901	0	0.750023567650157	0.00242889920792257	0.242413594194915	0.0051339389470055
0	1.92657106295028e-06	9.20838369655895e-09	2.8389392258001e-07	6.3442455655444e-09	2.22601761479239e-06	449233	0.000667583094894453	0	0.865478804007559	0.00413670747049222	0.127534445681593	0.00285004284035555
0	5.60512474406597e-06	1.99265295536987e-08	1.78759359878034e-07	3.85519413324942e-09	5.80766582763095e-06	172186	0.00174078787572596	0	0.965125217328904	0.00343107371276337	0.030779897670344	0.000663811287989003
0	6.51751129858362e-06	3.29756831361654e-08	9.90159291711998e-07	1.5056956361381e-08	7.55570322979316e-06	132350	0.00226415246351863	0	0.862594929997275	0.00436434334876174	0.131047933143756	0.00199279351020689
0	2.98913754028646e-07	1.80071969211626e-09	1.32194845087237e-07	1.32931884930236e-09	4.34238637657301e-07	2302881	0.000130263134590303	0	0.688362868033284	0.00414684354628382	0.304429025018184	0.00306126340224809
0	0.000268464113375435	1.32871849614875e-06	3.81179067418494e-06	3.58178694671001e-08	0.000273640440415235	3654	0.0788232646140401	0	0.981083472048408	0.00485570953669162	0.0139299244965428	0.000130893918357785
0	7.63822290016431e-05	3.67724001525983e-07	2.29190507990014e-06	2.74577109969803e-08	7.90693157940662e-05	12647	0.0234425839358223	0	0.966016061155486	0.00465065364273178	0.0289860239320818	0.000347261269700287
0	0.000127090921364983	7.67247304933352e-07	4.08094145980158e-06	2.39859282518943e-07	0.000132178969412236	7566	0.0388802920519582	0	0.961506372232443	0.00580460952559314	0.030874362827524	0.00181465541443947
0	8.46818120908143e-05	2.95375720882978e-07	1.59676842465099e-06	8.42383294235663e-08	8.66581945657718e-05	11540	0.0256635315903875	0	0.977193357363827	0.00340851459418294	0.0184260522925973	0.000972075749392992
0	5.1129688888841e-05	1.78456433762043e-07	1.06731480927869e-06	1.25107096967367e-08	5.23879708415785e-05	19088	0.0155939385152479	0	0.975981471843173	0.00340643912896907	0.0203732802040807	0.000238808823776915
0	7.70151822569629e-05	3.50819416296609e-07	1.23783736769665e-06	3.796616443822e-08	7.86418052053944e-05	12716	0.0233173194346885	0	0.97931605277647	0.00446097867896533	0.0157401952366645	0.0004827733078998
0	1.01839111093023e-05	5.10246386948575e-08	6.09229278872068e-07	1.30020576741874e-08	1.08571670845434e-05	92105	0.00325186899073659	0	0.937989719601941	0.00469962728744388	0.0561130978392501	0.00119755527136518
0	3.94937465213581e-05	1.83670349734775e-07	1.74780800563976e-06	4.53082993741941e-09	4.14297557066701e-05	24137	0.0123522609007747	0	0.953270079625397	0.00443329550468976	0.0421872631355722	0.000109361734341339
0	3.14041542217727e-06	1.2985916137158e-08	3.17950833527723e-07	2.949316798737e-08	3.50084533982953e-06	285645	0.00104970411514071	0	0.897044889829437	0.00370936584641878	0.0908211596526015	0.00842458467154282
0	0.000201388267266064	8.55251595511019e-07	3.78365099830028e-06	6.64209062339949e-09	0.000206033811950499	4854	0.0599446401075634	0	0.977452513058629	0.00415102544293312	0.0183642236314559	3.22378669817326e-05
0	2.59724059471412e-05	1.15682455117599e-07	5.86048812721224e-07	1.00546866563013e-09	2.66751426836456e-05	37488	0.00797071358914681	0	0.973655745919016	0.00433671363971834	0.0219698473470782	3.7693094187143e-05
0	2.58790606571753e-05	1.14627081117479e-07	1.01646522393076e-06	1.40724417319684e-07	2.71508773795432e-05	36831	0.00811229012153147	0	0.953157435592628	0.00422185550452393	0.0374376566076135	0.00518305229523493
0	5.60247351126248e-05	1.64284779020404e-07	8.79644790172325e-07	2.0224342335077e-08	5.70888890241527e-05	17517	0.0169813196396073	0	0.981359701866372	0.00287770145519735	0.0154083361089786	0.000354260569451977
0	7.91967562685555e-06	2.09434702966988e-08	5.63699675422066e-07	2.79367504904399e-08	8.53225552306475e-06	117202	0.00255641437004206	0	0.928204225183687	0.0024546229587339	0.066066900352228	0.00327425150535168
0	3.22860180749888e-05	1.71672017153588e-07	1.41779792381531e-06	3.09187538845061e-08	3.39064067698422e-05	29493	0.0101205337035695	0	0.952209955308663	0.00506311442315026	0.0418150449689161	0.000911885299270536
0	5.54629377828787e-07	1.98791001841802e-09	9.71778445603168e-08	1.23945473350191e-10	6.53919077880872e-07	1529241	0.000196156546291792	0	0.8481620992404	0.00303999391615879	0.148608364318161	0.000189542525279818
0	3.38018333503043e-05	1.30193857178364e-07	1.20477807398633e-06	6.99466330750109e-08	3.5206751914544e-05	28404	0.0105066272198902	0	0.960095195158877	0.00369797979360261	0.0342200858775793	0.00198673916994075
0	3.68002833390046e-05	1.3744767616109e-07	1.27558862948969e-06	9.48742021276172e-09	3.82228070648681e-05	26162	0.0114015651139204	0	0.962783378953582	0.00359595976108785	0.0333724476939876	0.000248213591342482
0	1.48628510512759e-07	8.59999009398964e-10	9.30897247716112e-08	3.65337474908106e-09	2.4623160904285e-07	4061217	7.38667635113988e-05	0	0.603612635642136	0.00349264260889147	0.378057574059923	0.0148371476890495
0	1.42839598291908e-06	3.8775746709645e-09	9.22068010907451e-08	6.21194860472626e-09	1.53069230728552e-06	653299	0.000459102623749263	0	0.933169897124625	0.00253321627900572	0.0602386257851271	0.0040582608112419
0	2.74821403662626e-06	9.61346613218492e-09	1.45985765992163e-07	2.96152470180199e-09	2.90677479345241e-06	344024	0.00087165359452912	0	0.945451310096912	0.00330726210845075	0.050222592517659	0.00101883527697877
0	1.59624068120745e-08	6.67277472316336e-11	2.18717962949701e-08	1.07201125069107e-10	3.80081319793454e-08	26310159	1.14023748026826e-05	0	0.419973463067033	0.00175561764697868	0.575450440628228	0.002820478657761
0	0.000113870437041105	3.7230606927722e-07	1.33835764564084e-06	2.89014847364497e-08	0.00011561000224076	8650	0.0340903756093085	0	0.984953160055893	0.00322036209723348	0.0115764866335154	0.000249991213357664
0	3.99293883892438e-06	1.3779741879362e-08	1.79677977694701e-07	1.26887565952298e-08	4.19908531509368e-06	238147	0.00125893511484199	0	0.950906814055838	0.00328160559868371	0.0427897897308363	0.00302179061464168
0	4.91155114450356e-05	2.41863726035708e-07	1.60035147561326e-06	2.33635902007889e-08	5.09810902368853e-05	19615	0.0151783468000664	0	0.963406455546924	0.00474418504806154	0.0313910798725012	0.00045827953251351
0	5.13447439596828e-06	2.15145602279193e-08	3.60941921146184e-07	5.11057459971994e-09	5.5220414519421e-06	181092	0.00165524557701369	0	0.929814533384657	0.00389612436182504	0.0653638557927233	0.000925486460794776
0	1.8606042141246e-06	8.73505430772619e-09	3.44196112863772e-07	6.81369704470111e-09	2.2203490783408e-06	450380	0.000665883664009548	0	0.837978240572412	0.00393409054140876	0.155018918521127	0.00306875036505196
0	3.58694990795486e-06	2.01212103618166e-08	4.869959226571e-07	7.21067708438071e-10	4.09478810868221e-06	244213	0.0012276847254622	0	0.875979370055661	0.00491385874623242	0.118930677175827	0.000176094022279
0	7.34290411525546e-06	2.29080126227478e-08	5.6093236592763e-07	7.5525581744742e-09	7.93429705198031e-06	126035	0.00237746789436077	0	0.925463726294789	0.00288721388582624	0.0706971723207196	0.000951887498664947
0	2.96530573745268e-05	1.02663991076478e-07	8.37038814736259e-07	3.28644995429697e-08	3.06256246798825e-05	32652	0.00914574897414466	0	0.968243347996275	0.00335222520845156	0.0273313221684617	0.00107310462681135
0	2.59950692028985e-06	9.50532477025467e-09	2.35483914747949e-07	2.41048818212853e-11	2.84452026468987e-06	351553	0.000852993287307702	0	0.913864792091141	0.00334162666662914	0.0827851070955977	8.47414663221371e-06
0	1.25665322857081e-06	4.41992737120764e-09	1.59822224413661e-07	3.5141504126878e-09	1.42440953076837e-06	702045	0.000427231874037926	0	0.88222747842254	0.00310298918656028	0.112202439650519	0.00246709274038076
0	2.22775217194734e-05	1.32495713789086e-07	1.54769353110745e-06	2.30486671043005e-08	2.39807596314743e-05	41700	0.00716849702356004	0	0.928974814051954	0.00552508410180587	0.0645389701949281	0.000961131651311394
0	6.19171186677139e-05	3.0996858312959e-07	1.86087366959878e-06	8.75480935523241e-08	6.41755090139946e-05	15582	0.0190691100830873	0	0.964809155689155	0.00483001362812714	0.028996632799484	0.0013641978832335
0	1.11564779666196e-05	7.4050255661581e-08	7.62658347205517e-07	1.75156399835619e-09	1.19949381334851e-05	83369	0.00359203616932535	0	0.9300988335634	0.00617345874047173	0.063581682432899	0.000146025263228872
0	9.37369837306034e-05	3.91014778127219e-07	2.8048132634961e-06	2.0452372445383e-08	9.69532641446721e-05	10314	0.0286684232532088	0	0.966826486529949	0.00403302334972191	0.0289295392810169	0.000210950839312272
0	5.53833605014972e-06	2.58092813646453e-08	7.5006255360963e-07	8.99294280093818e-09	6.32320082792493e-06	158148	0.001895168142522	0	0.875875399321647	0.00408167984332629	0.118620707142047	0.00142221369298014
0	2.84711560788053e-06	1.41776007472105e-08	3.85450456113935e-07	4.92769381339645e-09	3.25167135855507e-06	307534	0.000975027345203938	0	0.875585289512679	0.00436009645006394	0.118539179889697	0.00151543414755978
0	1.35878754067068e-07	9.10223203864262e-10	1.10715743117911e-07	1.71048840567006e-09	2.49215208794513e-07	4012596	7.47617771594822e-05	0	0.545226572344165	0.00365235816974066	0.444257570207924	0.00686349927816975
0	1.90379911269826e-07	9.34983202745737e-10	9.42643952439806e-08	5.23593191708826e-09	2.90815221633641e-07	3438610	8.7240773491648e-05	0	0.654642182071406	0.00321504217521185	0.324138450231232	0.01800432552215
0	5.97934536094314e-07	3.00129018520975e-09	2.117144561747e-07	7.08919326036758e-09	8.19739475714591e-07	1219900	0.000245891707192691	0	0.729420204599854	0.00366127321438734	0.258270416939653	0.00864810524610605
0	4.20954021880064e-07	1.91240783381313e-09	1.64016513699037e-07	5.58815679349614e-09	5.92471100206411e-07	1687846	0.000177725587635846	0	0.710505578640727	0.00322784998820511	0.276834623059075	0.00943194831199241
0	4.27895389249687e-05	2.09693300856624e-07	1.96821661190765e-06	2.57941158362063e-08	4.49932429535692e-05	22226	0.0134075833449545	0	0.951021444911748	0.00466055094257192	0.0437447154884736	0.000573288657206252
0	1.16024106361409e-08	4.47803268608403e-11	1.89206749517783e-08	7.67469448515193e-10	3.13353353632953e-08	31912855	9.40055655851424e-06	0	0.370266043162615	0.00142906805820543	0.603812747890393	0.0244921408887862
0	0.000100328675878248	5.28478759920518e-07	3.09708075619226e-06	1.92434066547829e-07	0.000104146669460909	9602	0.0307625279593784	0	0.963340223912838	0.00507437023820412	0.0297376840970872	0.00184772175187089
0	6.23819665329908e-06	2.24665508670554e-08	5.0717246425882e-07	2.38592927268231e-08	6.79169496115178e-06	147239	0.00203544108201337	0	0.918503656153775	0.00330794462878018	0.0746753891568786	0.00351301006056622
0	3.37633972067925e-09	1.27065193517274e-11	5.97428257010437e-09	1.33876402599333e-10	9.49720521273468e-09	105294134	2.84915752679638e-06	0	0.355508767584801	0.00133792195357529	0.62905691056286	0.0140963998987639
0	1.9267148682025e-06	6.52931682934055e-09	1.29998328772601e-07	6.13292510238558e-09	2.06937543890683e-06	483238	0.000620620609323219	0	0.931061049618097	0.00315521132926451	0.0628200791062228	0.00296365994641619
0	0.000159433890823516	8.91054244622627e-07	3.43997181150342e-06	6.58077575963568e-08	0.000163830724637239	6104	0.0479647750780811	0	0.973162336774997	0.00543887141191397	0.0209971103962358	0.000401681416853104
0	3.53671003360193e-06	1.02224667822437e-08	1.35027832816088e-07	3.76880606132674e-09	3.68572913926158e-06	271317	0.00110510969549626	0	0.959568622644497	0.00277352632165794	0.0366353108745098	0.00102254015933515
0	7.17725452720573e-07	3.77411784011671e-09	1.15078909109208e-07	8.19879297821502e-12	8.36586678462877e-07	1195333	0.000250944616655091	0	0.857921206729354	0.00451132911541358	0.137557663864133	9.80029109868122e-06
0	1.29169514658583e-06	7.76759075968324e-09	2.54644989559686e-07	3.236243502627e-09	1.55734397040783e-06	642119	0.000467094432353488	0	0.829421868983492	0.00498771684822403	0.163512361044427	0.00207805312385774
0	1.69458705829115e-06	6.29124403673276e-09	2.0130376633469e-07	1.04059386291473e-09	1.90322266252549e-06	525425	0.000570804371288869	0	0.890377721775608	0.00330557436111262	0.105769950252468	0.000546753610811838
0	3.55968430126339e-05	8.71646415932487e-08	6.34347571385692e-07	6.62935985499161e-08	3.63846488241627e-05	27484	0.0108562343162674	0	0.978347851718011	0.00239564333888427	0.0174344838245196	0.0018220211185848
0	5.15647613487437e-06	2.2197941537825e-08	5.15080187453515e-07	1.11073410875636e-08	5.70486160495328e-06	175289	0.0017099996450689	0	0.903874009914147	0.00389105697473037	0.0902879373982173	0.00194699571290556
0	2.3880654235354e-06	1.12102502316811e-08	2.86618240641453e-07	1.01034888677237e-09	2.68690426329531e-06	372176	0.000805747572854565	0	0.888779498457678	0.00417218074526127	0.106672293671504	0.000376027125556473
0	1.0047502924661e-05	4.90304830179679e-08	7.28252913322449e-07	3.52830427115203e-08	1.0860069363713e-05	92080	0.00325273685218486	0	0.925178522177125	0.00451474860573126	0.0670578510074512	0.00324887820969288
0	2.73771774399765e-06	9.44204730575824e-09	1.98353330281831e-07	6.5939045612548e-09	2.95210702614649e-06	338741	0.00088524135756618	0	0.927377537382615	0.00319840955024023	0.0671904265411238	0.00223362652602135
0	2.73303315593634e-06	1.30334752968613e-08	2.02809224723541e-07	4.10301816632566e-09	2.95297887412307e-06	338641	0.000885502681141181	0	0.92551734111134	0.00441367034863458	0.0686795379746046	0.00138945056542069
0	1.21964794458527e-05	6.20473618915945e-08	7.66748940406499e-07	5.65840490252955e-10	1.30258415886411e-05	76770	0.00390015249961329	0	0.936329477282176	0.00476340522563254	0.0588636776509801	4.34398412112109e-05
0	6.68200915546582e-06	1.90209943860351e-08	4.24944253696759e-07	6.28606950771515e-09	7.13226047305633e-06	140208	0.00213739827654169	0	0.936871161773826	0.00266689564379919	0.0595805853280428	0.000881357254332221
0	1.64860414196231e-06	6.65120969150262e-09	1.12730754009705e-07	2.92794399504905e-09	1.77091404965857e-06	564680	0.000531133583898225	0	0.930934023749013	0.00375580604422048	0.0636568183709649	0.00165335183580116
0	3.30359775058069e-05	1.50757619007392e-07	2.22131132401952e-06	1.95679934388859e-08	3.54276144422727e-05	28227	0.01057218996554	0	0.932492295230241	0.00425537032003786	0.0626999971346935	0.000552337315027825
0	0.000115848580563942	3.7582437780417e-07	2.22972497760591e-06	7.97230218549635e-08	0.000118533852941207	8436	0.0349373559055638	0	0.977345945393364	0.00317060796117527	0.0188108706692581	0.000672575976202395
0	1.20356965379844e-06	4.00685566751496e-09	1.3603670994694e-07	7.93404302790454e-10	1.34440662371569e-06	743823	0.000403240934735538	0	0.895242282035179	0.00298038971010181	0.101187176221254	0.000590152033465614
0	1.72382508231874e-05	7.74033324406739e-08	8.05731194044146e-07	1.20846230499745e-09	1.81225938119773e-05	55180	0.00542207461055799	0	0.951202184523644	0.00427109569655078	0.0444600371449939	6.66826348112912e-05
0	1.87316148357846e-07	7.75187316404476e-10	9.62262533362646e-08	1.00639354658745e-09	2.85323982557102e-07	3504788	8.55935436485655e-05	0	0.656503342898482	0.00271686701362139	0.337252594310073	0.00352719577782439
0	6.76950908488249e-06	2.65164307215354e-08	2.11652682345063e-07	1.70807136445588e-08	7.02475891159364e-06	142354	0.0021052159934285	0	0.963664258101457	0.00377471042853482	0.0301295297117957	0.00243150175821249
0	7.73503138074301e-05	2.68870813685588e-07	2.01598180172287e-06	1.12906658090907e-07	7.97480730809294e-05	12539	0.0236414331186208	0	0.969933326526071	0.00337150232348228	0.0252793794738717	0.0014157916765754
0	8.42619888764685e-06	3.73558077593827e-08	3.01723437129335e-07	9.15229042443269e-09	8.77443042296e-06	113968	0.00262887910483189	0	0.960312918499879	0.00425734844983601	0.0343866692862271	0.00104306376405743
0	4.49283454776302e-07	1.75740442376315e-09	8.38416941521176e-08	1.09144314114874e-09	5.35973996493332e-07	1865762	0.000160779315672044	0	0.838256067861105	0.0032788986690794	0.156428660160122	0.00203637330969342
0	1.69768630651595e-05	7.00918564113142e-08	8.58011018997982e-07	1.1309255320958e-08	1.79162751958898e-05	55815	0.00536051161366835	0	0.947566549382666	0.00391218909315449	0.0478900334816705	0.000631228042509221
0	5.96847991042525e-07	2.87781154366379e-09	1.85295653344529e-07	1.6362037620721e-08	8.01383493551439e-07	1247842	0.000240386246991076	0	0.744772004720877	0.00359105417920499	0.23121970297063	0.0204172381292886
0	0.000527806261048887	1.79959758552823e-06	5.77966821337626e-06	4.06428842356961e-07	0.000535791955690149	1866	0.148521188605386	0	0.985095530911854	0.00335876185974122	0.0107871500346278	0.000758557193777655
0	2.30988596318133e-06	9.94701302955914e-09	2.99106175316797e-07	1.1922707655081e-08	2.63086185918277e-06	380104	0.000788948212527618	0	0.877995914197812	0.00378089522064416	0.113691326769133	0.00453186381241036
0	4.18406099140536e-05	1.63523748434133e-07	1.10446749607664e-06	4.04529573393447e-08	4.31490541159037e-05	23175	0.0128615694358785	0	0.969676178802542	0.00378974120718587	0.0255965633246538	0.000937516665618742
0	1.42569881542866e-05	7.51299252690403e-08	1.57944377838683e-06	4.01259927178315e-08	1.59516878506603e-05	62689	0.00477411204999034	0	0.893760477747591	0.00470984174041059	0.0990142104818993	0.00251547003009907
0	9.37634420725599e-06	4.86327336088406e-08	3.84721723883999e-07	3.90452240453092e-09	9.81360318715336e-06	101899	0.00293976580336142	0	0.955443584628552	0.00495564500432461	0.0392029019868691	0.000397868380254277
0	3.74381271393057e-06	1.15678991417679e-08	1.41369793720653e-07	2.7385413074967e-08	3.92413581986796e-06	254833	0.00117655037702658	0	0.954047689933562	0.00294788449553643	0.036025713739289	0.00697871183161251
0	1.95188927576796e-06	9.02626342067379e-09	2.71582383993617e-07	3.31288887934542e-09	2.2358108120616e-06	447265	0.000670519094971844	0	0.873011824273344	0.00403713202028522	0.121469304347444	0.00148173935892664
0	5.71947639839277e-07	3.98941964590524e-09	1.95577640458998e-07	1.46252824330888e-09	7.7297722818749e-07	1293699	0.000231866372921941	0	0.739928188027485	0.00516110889225004	0.253018631503023	0.00189207157724203
0	3.80757990048726e-05	1.5941366330944e-07	1.13505182564236e-06	1.23940990572635e-08	3.93826585928816e-05	25392	0.0117455068397284	0	0.966816369572234	0.00404781365720836	0.0288211072131001	0.000314709557457448
0	8.76535582062103e-06	2.98549413984024e-08	5.02007630686173e-07	4.8389098146924e-10	9.29770228368708e-06	107553	0.00278543710349344	0	0.942744298879084	0.00321100208282461	0.0539926548914081	5.2044146683233e-05
0	5.77200360494977e-06	1.98392021403662e-08	4.3991746866997e-07	2.7923157547682e-08	6.25968343330779e-06	159752	0.00187614873610109	0	0.922091934272095	0.0031693618937344	0.0702779099545463	0.00446079387962383
0	1.40590627207792e-05	4.53275825330578e-08	4.7586409541956e-07	7.78291652200706e-10	1.45810326903841e-05	68582	0.0043647882009169	0	0.964202126098445	0.00310866750631116	0.0326358294041398	5.33769911039275e-05
0	1.40597809172226e-05	5.0815303133994e-08	6.56293774810246e-07	3.36926367094941e-09	1.47702592588378e-05	67704	0.00442130761649617	0	0.951898045310879	0.00344037990420436	0.0444334634422583	0.00022811134265862
0	7.50621273774465e-09	2.6067749235084e-11	4.00669143392731e-09	1.39615552509354e-10	1.16785874734164e-08	85626794	3.50357011347224e-06	0	0.642732929374447	0.00223209778532046	0.343080140731712	0.0119548321085197
0	2.87680728240275e-07	1.28132599077902e-09	1.28238443878467e-07	4.9268391902732e-09	4.22127337299794e-07	2368953	0.000126630209639655	0	0.681502245460983	0.00303540158989756	0.303790900392201	0.0116714525569193
0	0.000113590626670487	6.02656570213911e-07	1.84035837454639e-06	6.00682080474968e-08	0.000116093709823295	8614	0.0342305470206817	0	0.978439114775316	0.00519112164760009	0.0158523521846927	0.000517411392390905
0	4.14739678681427e-07	1.71404644185433e-09	8.13142870894496e-08	4.19187112672043e-09	5.01959883339451e-07	1992191	0.000150576664994517	0	0.826240686650567	0.00341470802497419	0.16199359707489	0.00835100824956896
0	9.86678585738191e-06	2.62224677857609e-08	3.47974033551655e-07	6.35895839091957e-09	1.02473413171102e-05	97586	0.00306949757644648	0	0.962863005344331	0.00255895329083814	0.0339574942205384	0.000620547144292135
0	3.27664287551132e-06	1.40385842582136e-08	5.14230495887771e-07	2.00662828101596e-09	3.80691858393832e-06	262680	0.00114142582649224	0	0.860707368246783	0.00368765024748453	0.135077881112916	0.00052710039281693
0	3.00949280086704e-06	9.32764591190182e-09	1.75433370098601e-07	6.90197193749085e-09	3.20115578881504e-06	312387	0.000959887286930305	0	0.94012694145731	0.00291383691618289	0.054803134140354	0.00215608748615316
0	7.44340621409359e-05	3.29955340262125e-07	2.03064556639527e-06	4.48750060918842e-08	7.68395380536852e-05	13014	0.0227890626376881	0	0.96869481553795	0.0042940828201179	0.0264270923255229	0.000584009316408586
0	4.18137348675679e-06	1.71276648020004e-08	4.69784362701604e-07	3.48001207562047e-08	4.7030856350166e-06	212626	0.00140993411601043	0	0.889070242656135	0.0036417930973821	0.0998885410896725	0.00739942315681051
0	2.84586406167929e-05	1.74047925297522e-07	1.82360491821471e-06	7.71215004673522e-09	3.04640056103519e-05	32826	0.00909770405924282	0	0.934172642323913	0.0057132317897939	0.0598609697470329	0.000253156139260774
0	2.37283131284277e-06	9.71939033711471e-09	1.74538134882705e-07	3.14892782388591e-09	2.56023776588647e-06	390589	0.000767777420952354	0	0.926801152791051	0.00379628426180543	0.0681726272490446	0.00122993569809935
0	1.36794014163438e-05	6.68589669157338e-08	8.24721328308324e-07	7.11621008848571e-10	1.45716933325767e-05	68626	0.00436199857828334	0	0.938765392884155	0.00458827710615231	0.0565974941611326	4.88358485597319e-05
0	2.64839147897144e-06	8.65665423189705e-09	2.49753486067853e-07	8.04614754010293e-09	2.91484776681129e-06	343071	0.000874073379619755	0	0.908586550943158	0.00296984780147439	0.0856832006499852	0.00276040060538223
0	1.42897772987815e-06	4.56293173023142e-09	1.56560139077438e-07	8.27378185541181e-09	1.59837458254123e-06	625636	0.00047939781012174	0	0.894019302788362	0.00285473241383562	0.0979495925345142	0.00517637226328854
0	7.84380257847745e-06	3.04097510977831e-08	2.8434042631955e-07	1.74812591567178e-08	8.17603401505149e-06	122309	0.00244981452614634	0	0.959365208613072	0.00371937678363385	0.0347773047171892	0.00213810988610567
0	1.22727168490564e-05	4.17674813859529e-08	3.77266747139699e-07	2.94820455607677e-08	1.27212331231428e-05	78609	0.00380912103459807	0	0.964742704599095	0.00328328873322575	0.029656460461633	0.00231754620604611
0	8.02837818652051e-07	5.90663894387791e-09	2.92912966502047e-07	3.16478069712309e-09	1.1048222047951e-06	905123	0.000331391922115398	0	0.726666983309722	0.00534623482243765	0.265122266035892	0.00286451583194785
0	1.40975201348265e-07	4.76613629641692e-10	4.98289221562642e-08	1.00269776152968e-08	2.01307714749468e-07	4967520	6.03904969164182e-05	0	0.70029706275148	0.00236758750271866	0.247526142841955	0.049809206903847
0	2.83348280472002e-06	9.78260815976353e-09	3.08926984526709e-07	8.13837166003249e-09	3.16033076906652e-06	316423	0.000947651423398144	0	0.896577925467261	0.00309543806474822	0.0977514719505003	0.00257516451749016
0	3.53652275164363e-06	9.84971237956976e-09	3.75475853290402e-07	1.04082401558116e-09	3.92288914132918e-06	254914	0.0011761768119668	0	0.901509735359322	0.00251083118199777	0.0957141126764497	0.000265320782230542
0	0.00035536343883439	1.64590946522066e-06	4.83742066002923e-06	4.71920419344322e-07	0.000362318689378984	2760	0.103014249514785	0	0.980803500485952	0.00454271201974637	0.0133512865933595	0.00130250090094219
0	0.000255730211913106	1.45962450318873e-06	1.11111958551326e-05	1.09713988399046e-08	0.000268312003670267	3727	0.0773491576876433	0	0.953107607617052	0.00544002684644139	0.0414114750855029	4.08904510041509e-05
0	0.000147319426851218	7.03064983965487e-07	4.1185723810523e-06	7.86749300700466e-08	0.000152219739146306	6569	0.044642246565101	0	0.967807642277077	0.00461875041902245	0.0270567562666347	0.000516851037265465
0	4.11765630947921e-07	1.88413506114639e-09	6.54628120069063e-08	6.89339316175733e-10	4.79801917332149e-07	2084193	0.00014393025076298	0	0.858199219455954	0.00392690190073183	0.136437162174967	0.00143671646834735
0	8.43217891116747e-06	4.39603778725232e-08	1.49180619287036e-06	3.23126375475482e-09	9.97117674566511e-06	100289	0.00298689825429976	0	0.84565534502568	0.00440874522574626	0.149611849325499	0.000324060423074898
0	1.16636689286305e-05	4.41972035503122e-08	6.72820457654322e-07	8.57350571956362e-09	1.23892600955547e-05	80715	0.00370990229761936	0	0.941433857927921	0.00356738039313342	0.0543067505617815	0.000692011117164278
0	1.32098815137104e-06	5.37373172942443e-09	1.36974972483196e-07	4.87998604354324e-10	1.46382485418801e-06	683142	0.00043905136641853	0	0.902422272440369	0.00367102096541819	0.0935733343311598	0.000333372263053299
0	5.68782895362471e-07	2.25807000072377e-09	5.90222549616885e-08	1.03169837945075e-09	6.31094918704334e-07	1584548	0.000189310613827764	0	0.901263626920349	0.00357801961923523	0.0935235781692931	0.00163477529112241
0	1.02168676756078e-05	4.07323183949075e-08	4.1829902674987e-07	4.71310606959725e-09	1.06806121268221e-05	93628	0.00319907277674558	0	0.956580723491515	0.00381366890879005	0.0391643308251405	0.000441276774555014
0	2.58077409119235e-06	9.49078436903874e-09	1.0646526161367e-07	3.28085353209309e-09	2.70001099070716e-06	370369	0.000809676425715167	0	0.955838365130665	0.00351509101322325	0.039431417864631	0.00121512599148117
0	1.93991204253222e-06	9.58659878780793e-09	1.54154647470963e-07	1.01267152440836e-09	2.1046659603154e-06	475135	0.000631201161215844	0	0.921719683365578	0.00455492651497594	0.073244234656535	0.000481155462910892
0	5.07952119131084e-06	2.25597618018047e-08	4.35796129856525e-07	5.51589365836423e-09	5.54339297662753e-06	180395	0.00166164044670669	0	0.916319880753087	0.00406966669996568	0.0786154132846005	0.000995039262347222
0	1.14560035893511e-05	4.73384574275628e-08	5.44342608728656e-07	2.45305537682843e-09	1.20501377108842e-05	82987	0.00360853662062854	0	0.950694827246962	0.00392845779553248	0.0451731442236535	0.000203570733852505
0	1.33635917516584e-06	6.20440052389368e-09	1.27516341008732e-07	1.83566301110405e-09	1.47191557970957e-06	679387	0.000441477519020017	0	0.907904769531364	0.00421518775222007	0.0866329175168406	0.00124712519957581
0	9.99988259884676e-06	3.33169561053053e-08	7.73171321588713e-07	8.45861155265642e-09	1.08148294880934e-05	92466	0.00323920879710693	0	0.924645424123987	0.00308067326831047	0.0714917717787353	0.000782130828966736
0	1.13815210684496e-06	6.66186141658574e-09	4.15137392268501e-07	1.97952074715059e-09	1.56193088127719e-06	640233	0.000468469864046028	0	0.728682760862176	0.00426514482583142	0.265784739417561	0.00126735489443165
0	8.91066367327429e-07	3.84406281941349e-09	8.57089509507656e-08	2.77932719187856e-09	9.83398708289487e-07	1016882	0.000294976243483402	0	0.906108946265895	0.00390895654733959	0.0871558506517126	0.0028262465350528
0	2.43925512849995e-07	7.61516664588431e-10	8.58857189099048e-08	2.20536547777199e-09	3.32778113902261e-07	3005005	9.98284676125838e-05	0	0.732997461851226	0.00228836162227933	0.258087041550846	0.00662713497564844
0	1.71887879718156e-07	8.0618510832103e-10	9.15365484349601e-08	1.9897490622402e-09	2.66220362323677e-07	3756287	7.9862930119412e-05	0	0.645660152431054	0.00302826238115043	0.343837517295794	0.00747406789200072
0	1.62831041046876e-07	5.62803664982976e-10	2.24651958079441e-08	2.62494672162837e-11	1.8588528998702e-07	5379662	5.5764037294459e-05	0	0.875975936870781	0.00302769339640741	0.120855156475872	0.000141213256939894
0	3.91874836865947e-05	1.44565307980851e-07	1.50604702233855e-06	1.18375542211515e-07	4.09564715591256e-05	24416	0.0122120137618135	0	0.956808098813464	0.00352973052798637	0.0367718937937413	0.00289027686480818
0	3.25304935949459e-06	1.18182170092476e-08	1.96198631285121e-07	1.98574089561286e-09	3.46305194868457e-06	288763	0.00103837789568828	0	0.939359099343066	0.00341265946464843	0.0566548334221918	0.000573407770093409
0	1.07596009788274e-06	4.72287906518379e-09	7.0831094280472e-08	3.19004906285901e-09	1.15470412029126e-06	866023	0.000346351442576109	0	0.931805887738018	0.00409012056178729	0.0613413367422694	0.00276265495792494
0	2.10864146805298e-05	6.89831409702889e-08	5.60616678416457e-07	3.64423487408194e-08	2.17524568486574e-05	45972	0.00650456118852749	0	0.96938083027763	0.00317128044203185	0.0257725682352548	0.00167532104508318
0	1.71772901412916e-10	8.36986481532768e-13	2.60860761320825e-09	4.88924490448597e-11	2.83010995014756e-09	353343162	8.49032621985657e-07	0	0.0606947802165637	0.000295743450352212	0.921733663765339	0.0172758125677451
0	0.000135705639751481	5.61703188546745e-07	3.61997020613302e-06	4.53749743575665e-08	0.000139932688120518	7146	0.0411136729163644	0	0.969792273515129	0.00401409560618869	0.0258693680136787	0.000324262865003257
0	4.53265992153451e-06	1.72416213116897e-08	3.04116584110242e-07	1.31079571323501e-10	4.85414920652776e-06	206009	0.00145518848132453	0	0.933770209502229	0.00355193476304838	0.0626508521207532	2.70036139695146e-05
0	7.38597442748678e-07	3.9495548132004e-09	2.55776338792043e-07	6.47515910503456e-09	1.00479849545896e-06	995224	0.000301394271685407	0	0.735070211675937	0.00393069339877583	0.254554858459669	0.00644423646561786
0	6.4906336439579e-06	2.64933773796141e-08	2.32351973175794e-07	2.09284195704983e-08	6.77040741408381e-06	147702	0.00202906775314404	0	0.958676966833056	0.00391311419819471	0.0343187579365542	0.00309116103219474
0	2.95141030249333e-05	9.03596207640799e-08	1.34246827501247e-06	1.03504079759656e-08	3.09572813286859e-05	32303	0.00924433412528858	0	0.953381620032143	0.00291884871299568	0.0433651863921431	0.000334344862718117
0	7.98787496181224e-08	3.73294722990896e-10	4.88631256925424e-08	7.09755407518551e-10	1.29824925441174e-07	7702681	3.89467217262185e-05	0	0.615280535279928	0.00287537020893605	0.376377074945312	0.00546701956582407
0	5.32537603098587e-07	2.590886990627e-09	2.69045799162657e-07	5.28632813806598e-09	8.09460617389937e-07	1235391	0.00024280880067773	0	0.657891924150339	0.00320075731291435	0.332376638693283	0.0065306798434635
0	1.22964810744837e-05	6.48262516424552e-08	1.04001697883829e-06	2.05561799216829e-09	1.34033799229566e-05	74608	0.0040129673646474	0	0.917416438627015	0.00483656003299767	0.0775936356960984	0.000153365643888639
0	2.62991609089588e-06	1.04400666711886e-08	2.97529341296504e-07	7.97288686733147e-09	2.9458583857309e-06	339460	0.000883368417645469	0	0.892750345242195	0.00354398117769611	0.10099920034774	0.00270647323236935
0	7.55042620182444e-06	2.84972074884868e-08	4.7308608617006e-07	3.63399613053261e-10	8.05237289509604e-06	124187	0.00241280608745087	0	0.937664748042494	0.00353898259056555	0.0587511398606706	4.51295062694593e-05
0	7.59864453192392e-05	3.71494992361207e-07	3.92469989207379e-06	5.71356233387171e-08	8.03397758270129e-05	12447	0.0238147458218897	0	0.945813509398542	0.00462404815718067	0.0488512676525813	0.000711174791696472
0	9.6045203460564e-07	3.66965711766909e-09	1.29797476913627e-07	7.32395042935465e-10	1.09465156367987e-06	913533	0.000328341732907189	0	0.87740434168559	0.00335235177971415	0.118574239712671	0.000669066822024521
0	2.44413947278312e-05	1.28554394472415e-07	7.50839078997378e-07	5.044367101146e-09	2.53258325684021e-05	39485	0.00756905531186791	0	0.965077640066435	0.00507601849318102	0.0296471627129907	0.000199178727393137
0	3.00993296984239e-08	1.42416333862673e-10	1.43048447692355e-08	5.00751321208376e-10	4.50473421227304e-08	22198868	1.351411161854e-05	0	0.668171045839263	0.0031614813916138	0.317551360305837	0.0111161124632857
0	4.3382631505795e-09	2.10291584492652e-11	1.43469116397569e-08	2.34044098951535e-11	1.87296083586808e-08	53391399	5.6188667573176e-06	0	0.231625940462807	0.00112277619726728	0.766001689144097	0.00124959419582876
0	0.000151232282507929	7.92804127792614e-07	4.17455701060318e-06	2.2641010942029e-07	0.000156426053755745	6393	0.0458472326622118	0	0.96679727498639	0.00506823581339307	0.0266870953423248	0.00144739385789162
0	6.80614553614509e-05	2.00565722217453e-07	1.03069925278928e-06	2.39914554362009e-08	6.93167117918938e-05	14427	0.0205809941452183	0	0.981890998606346	0.00289346850178931	0.0148694193094978	0.00034611358236711
0	1.5734522245807e-06	5.22047799683133e-09	2.44248919835942e-07	2.27845381325437e-09	1.82520007622673e-06	547885	0.000547410638655932	0	0.862071092958494	0.00286022232018734	0.133820353733976	0.00124833098734285
0	3.68958890897052e-05	1.38490589172219e-07	1.84712234109257e-06	1.2389210119117e-07	3.90053941211611e-05	25637	0.0116336461326124	0	0.945917607577473	0.00355054966864405	0.0473555615245143	0.00317628122936863
0	0.00011133065141327	4.68430767038738e-07	2.30920249705636e-06	7.88374360885281e-09	0.000114116168420973	8763	0.033657356310638	0	0.975590514067838	0.00410485887775956	0.0202355418080437	6.90852463585156e-05
0	2.3324444996618e-05	9.40131764205057e-08	7.05177993782279e-07	6.93677858046177e-09	2.41305729454012e-05	41441	0.00721311890749832	0	0.966593087092991	0.00389601923805222	0.0292234252115705	0.000287468457386288
0	4.35122608348326e-05	2.0179095581804e-07	1.26477509269845e-06	2.81915464435375e-08	4.50070184297926e-05	22219	0.0134116607541276	0	0.966788344415844	0.0044835441861766	0.0281017302817205	0.00062638111625888
0	1.19082654030381e-05	5.28798142363329e-08	7.87420317511984e-07	1.2687636786698e-08	1.27612531715732e-05	78362	0.00382108139736825	0	0.933157993414383	0.00414377910424404	0.0617039962239785	0.000994231257394131
0	6.53991079985996e-07	3.85773529862847e-09	9.85494852024285e-08	8.46742849461986e-10	7.57245043336514e-07	1320576	0.000227147797043359	0	0.863645243690775	0.00509443453288359	0.130142133077831	0.0011181886985105
0	2.80012729817099e-05	6.5119038515906e-08	5.51432138529088e-07	1.94146053571491e-08	2.86372387641121e-05	34920	0.0085544949345876	0	0.977792349756879	0.00227392867909851	0.019255771936369	0.000677949627653324
0	9.30467511954952e-06	4.85782562543516e-08	8.91861256938183e-07	8.40275689032201e-08	1.03291422016453e-05	96813	0.00309396246701965	0	0.900817796667319	0.00470302909050994	0.0863441745236234	0.00813499971854738
0	6.82151251360511e-06	2.99055649174715e-08	9.22081938585584e-07	3.52769014412826e-08	7.80877691854944e-06	128061	0.00233990037733212	0	0.873569905345979	0.00382973738773764	0.118082761001305	0.00451759626497765
0	1.73719790752794e-06	7.53628683625425e-09	1.3849060418239e-07	8.24219948234782e-09	1.89146699802893e-06	528690	0.000567279672061272	0	0.918439449029904	0.00398436073381545	0.0732186204288574	0.00435756980742297
0	1.55668682090911e-05	7.54525795563689e-08	1.07402238620084e-06	2.45878015971951e-08	1.67409309764455e-05	59734	0.00500973056355591	0	0.929868728984887	0.00450707189836282	0.0641554754458989	0.00146872367085141
0	6.36976280980782e-09	2.20802413241157e-11	1.17082791594434e-08	1.91308345880287e-10	1.82914305564556e-08	54670410	5.48741417372156e-06	0	0.348237541626275	0.00120713583642166	0.64009641691536	0.0104589056219427
0	2.59055631385961e-06	1.55059937168572e-08	1.5606972216747e-07	3.38295329112041e-09	2.76551498303506e-06	361596	0.000829311573032343	0	0.936735591653372	0.00560691003736307	0.0564342348983369	0.00122326341092816
0	2.50577653985086e-08	1.36929932004994e-10	3.2407048052604e-08	4.68811267642528e-10	5.80705546507601e-08	17220431	1.74210151774323e-05	0	0.431505528907164	0.00235799249427699	0.55806334634656	0.0080731322519991
0	1.57720151717945e-05	6.74097165145133e-08	6.06088931370615e-07	2.21042912049368e-08	1.64676181108846e-05	60725	0.00492814277153419	0	0.95775934719847	0.00409347095983223	0.036804893536486	0.00134228830521195
0	3.06380015069448e-06	1.34766978538067e-08	1.37876545693921e-07	2.01513140218991e-09	3.2171685256444e-06	310832	0.000964686500747991	0	0.952328150133447	0.00418899344140116	0.0428564884291551	0.000626367995996193
0	1.44041051327518e-05	3.99547969059076e-08	2.40082908724325e-07	2.13612380260093e-08	1.4705504076408e-05	68002	0.00440196647962532	0	0.979504344625644	0.00271699607835999	0.0163260577452417	0.00145260155075398
0	1.40269195324864e-07	7.59599873582747e-10	7.40061224432755e-08	4.23319665807689e-10	2.1545823730753e-07	4641271	6.46353892133078e-05	0	0.651027303841968	0.0035255086232723	0.343482446380754	0.00196474115400597
0	7.53691298848775e-06	3.00360727703412e-08	5.82958271271341e-07	2.29835652371233e-08	8.17289089776656e-06	122356	0.00244887389282944	0	0.922184461136928	0.0036750854925213	0.0713282825579684	0.00281217081258286
0	0.000104502936628105	5.01241139521375e-07	2.24776832328982e-06	1.45074140952297e-09	0.000107253396832325	9324	0.0316655495023171	0	0.974355495625741	0.00467342904117984	0.0209575490350564	1.35262980229054e-05
0	1.24345803562373e-07	5.68435768476159e-10	6.13272761269753e-08	3.06299662506895e-10	1.86547815120331e-07	5360556	5.59627837770638e-05	0	0.66656263694198	0.00304713173997505	0.328748294840208	0.00164193647783717
0	5.75169994719108e-06	1.94004205817241e-08	2.25677319837848e-07	1.1823719155817e-08	6.00860140676646e-06	166428	0.00180096215544168	0	0.95724438314612	0.00322877476277203	0.0375590432049138	0.0019677988861937
0	3.02528420671879e-05	1.00466735586889e-07	6.91697082432587e-07	8.97337637847056e-09	3.10539792615859e-05	32202	0.00927307580701897	0	0.974201786262253	0.00323522904232654	0.0222740240986837	0.000288960596736494
0	1.61331995070841e-05	6.88173324465504e-08	5.24137078719448e-07	1.80083992550334e-09	1.67279547581756e-05	59780	0.00500585712791357	0	0.964445429241682	0.00411391191818692	0.0313330043210023	0.000107654519129017
0	0.000163343060395054	1.02090456491735e-06	4.00687861500792e-06	9.13487370115714e-09	0.000168379978448681	5939	0.0492634193715615	0	0.970086003692169	0.00606309951054247	0.0237966452539317	5.4251543356393e-05
0	7.41553342635757e-06	4.26625374710249e-08	7.42093949850109e-07	2.7403784592119e-09	8.20303029213791e-06	121906	0.00245789360195525	0	0.903999273715335	0.00520082651796547	0.0904658307261597	0.000334069040539614
0	7.66112265136608e-07	3.50146133477201e-09	1.64948105348286e-07	1.66560990098546e-09	9.36227441720652e-07	1068117	0.000280828924156817	0	0.818297169038972	0.00373996870710907	0.176183796797427	0.0017790654564924
0	5.22374034819917e-05	2.47089153486565e-07	2.64499270417002e-06	4.7768565550654e-08	5.51772539051989e-05	18123	0.0164173743808957	0	0.946719885185692	0.00447809805669368	0.047936287454871	0.000865729302743593
0	1.6068016842749e-05	5.22965658066959e-08	3.45548956294855e-07	1.41295361404181e-08	1.6479991900991e-05	60680	0.00493183666861585	0	0.975001501170811	0.00317333686332401	0.0209677867787105	0.00085737518715458
0	4.14019822208546e-06	1.53780820915972e-08	2.76879645424754e-07	6.04566786737244e-09	4.43850161746919e-06	225301	0.00133066731636866	0	0.932791869623376	0.00346470124761737	0.0623813325503821	0.00136209657862413
0	7.22508757357882e-07	3.44743455604909e-09	7.47685117190001e-08	3.09034737419092e-10	8.0103373837035e-07	1248387	0.000240281345555204	0	0.901970444875116	0.0043037320288939	0.0933400281879658	0.000385794908024476
0	2.7230538289204e-05	9.63230760754323e-08	9.93541228317563e-07	5.21794822809473e-08	2.83725820758779e-05	35245	0.00847577176025649	0	0.959748330849137	0.00339493514611507	0.0350176528051094	0.0018390811996385
0	1.11083464595428e-07	3.95548995818272e-10	1.59917026177528e-08	2.91035634514932e-10	1.27761751843514e-07	7827069	3.83277934757897e-05	0	0.869457901074228	0.00309598913689562	0.12516815390368	0.00227795588519638
0	3.80723182154904e-06	2.03456530433736e-08	4.32942043619742e-07	2.1599520430865e-09	4.26267947025525e-06	234594	0.00127798924197775	0	0.893154610407775	0.00477297277108084	0.101565704538844	0.000506712282300027
0	8.29551766723955e-07	2.16042105048448e-09	1.43500218600153e-07	2.05978184206989e-09	9.77272188216663e-07	1023256	0.000293138826134354	0	0.848844136491524	0.00221066461988122	0.146837513980638	0.00210768490795651
0	5.28089207169235e-06	2.60683485854425e-08	2.3886575456226e-07	3.00942028671694e-09	5.54883559512677e-06	180218	0.00166327052685245	0	0.951711756666617	0.0046979853950506	0.0430479062619989	0.000542351676333669
0	0.000108927292106451	4.6252164062607e-07	2.48855621933262e-06	2.13403451238046e-07	0.000112091773417647	8921	0.0330702338718238	0	0.971768835350601	0.00412627641194276	0.0222010602870953	0.00190382795036097
0	4.71403894257549e-07	2.15491301561605e-09	2.00771470716486e-07	3.26783550176311e-09	6.77598113491415e-07	1475801	0.000203258843039511	0	0.695698356993023	0.00318022286767088	0.296298745110113	0.00482267502919268
0	1.09759017185513e-06	3.06741249041469e-09	1.04771486219105e-07	1.11773038561978e-09	1.20654680095027e-06	828812	0.000361898757481938	0	0.909695480515695	0.00254230709326717	0.0868358244674698	0.000926387923567873
0	1.26553817072297e-05	4.75968985108373e-08	8.24203030678178e-07	5.99834781048168e-08	1.35871651145235e-05	73599	0.00406788089215082	0	0.931421794065207	0.00350307794964236	0.0606604117732531	0.00441471621189762
0	5.49065627731947e-06	2.32208930624148e-08	5.62207943203458e-07	3.7492181736113e-10	6.0764600354027e-06	164570	0.00182128299673479	0	0.90359456745042	0.00382145079982838	0.0925222810530999	6.17006966517937e-05
0	3.20911981537472e-05	1.89371932242229e-07	1.66522503490485e-06	1.22090169698229e-08	3.39580041378641e-05	29448	0.0101358566574589	0	0.945026039323808	0.00557665083829451	0.0490377770184696	0.000359532819427672
0	4.16270675847082e-06	2.04718100383928e-08	3.22545040105095e-07	7.90234899150426e-09	4.51362595760581e-06	221551	0.00135317447588323	0	0.922253371805507	0.00453555749427934	0.0714602944804457	0.0017507762197681
0	2.31178684285412e-07	1.05472461887719e-09	5.70104412578603e-08	7.0979655207059e-10	2.8995364671422e-07	3448827	8.69823234617151e-05	0	0.797295315665621	0.00363756286851164	0.196619155868214	0.00244796559765351
0	1.7076777462054e-05	5.39137701319213e-08	6.40692329947894e-07	1.72413267889631e-08	1.77886248889228e-05	56216	0.00532242039347286	0	0.959982998612104	0.00303080032709522	0.0360169678065932	0.000969233254207271
0	3.41304331017322e-06	1.06505308931826e-08	1.83183971249544e-07	2.51695179912128e-09	3.60939476411507e-06	277055	0.00108223434493926	0	0.945599895058864	0.00295078028013758	0.0507519911844434	0.000697333476555417
0	6.4018501229271e-05	2.32995873090788e-07	1.92616818307318e-06	6.85776050475325e-08	6.62462428904825e-05	15095	0.0196783346075828	0	0.966371803682597	0.00351711829870827	0.0290758856507153	0.00103519236797933
0	7.87031980506231e-06	3.87870067078506e-08	4.37385963347482e-07	2.1308385297459e-09	8.34862361364739e-06	119780	0.00250146365159221	0	0.942708663041989	0.00464591632139769	0.0523901883218801	0.000255232314733011
0	3.32118260365526e-07	1.34369242264203e-09	1.38157696662683e-07	7.80014266894806e-09	4.79419792119799e-07	2085855	0.000143815629647159	0	0.692750415866301	0.00280274708038391	0.288176873240476	0.0162699638128393
0	1.44441941681057e-05	4.69288563779623e-08	3.3346073172601e-07	1.20199387643258e-08	1.4836603694974e-05	67401	0.00444112304471311	0	0.973551256410439	0.00316304575782797	0.0224755434991481	0.000810154332584726
0	1.16502330914513e-08	3.39475878073405e-11	5.52551667259859e-09	3.44275364717375e-11	1.7244124888329e-08	57990765	5.17322412718624e-06	0	0.675605933435122	0.00196864659860568	0.320428940777292	0.00199647918898096
0	1.77995606728189e-05	9.75448000928011e-08	1.98933506015875e-06	1.17353713301003e-08	1.98981759044006e-05	50256	0.00595173002614835	0	0.894532280664102	0.00490219809903423	0.0999757500243426	0.000589771212521294
0	4.99740334829226e-05	1.87139980718107e-07	1.8112168112174e-06	2.30163669539892e-08	5.19954066418121e-05	19232	0.0154779928632287	0	0.961124005187335	0.00359916371088862	0.0348341695583723	0.000442661543404117
0	1.87505116765894e-05	8.75381580821456e-08	1.28219709955728e-06	7.58110915323077e-09	2.0127828043382e-05	49682	0.00602021463099223	0	0.931571535496821	0.00434911098671314	0.0637027053685935	0.00037664814787224
0	5.33603294039755e-06	2.4835790566959e-08	6.011745678395e-07	1.03596220090346e-08	5.97240292081305e-06	167437	0.0017901220434865	0	0.893448250418968	0.00415842515922854	0.100658742521287	0.00173458190051656
0	1.2502352771935e-08	5.28014016825741e-11	8.04397662222491e-09	9.03406105898866e-11	2.06894714064324e-08	48333763	6.20682220886515e-06	0	0.604285751256458	0.00255209041571542	0.388795656699283	0.00436650162854329
0	1.02461547011629e-05	3.90831229723721e-08	4.82606342225051e-07	3.61008740888458e-09	1.07714542537692e-05	92838	0.00322623815287826	0	0.951232253302985	0.00362839799080017	0.0448041955018445	0.000335153204370832
0	1.98769989383033e-06	7.94475906589288e-09	2.73769113763896e-07	2.37456310443889e-08	2.29315939770451e-06	436080	0.000687712025712051	0	0.866795346115081	0.0034645472416116	0.119385121696269	0.010354984947038
0	3.32250208250447e-07	2.14926046961187e-09	1.43013360631222e-07	2.98292059632363e-10	4.77711121410913e-07	2093315	0.000143303101786008	0	0.695504444755546	0.00449907982728989	0.299372056084511	0.000624419332653093
0	0.000111044718244389	4.28018810774297e-07	2.48027656904139e-06	6.41036500684059e-09	0.000113959423989211	8775	0.0336119094108669	0	0.974423302235202	0.00375588780454716	0.0217645586667427	5.6251293508183e-05
0	6.77060586214735e-08	2.72907142142237e-10	3.07098899045412e-08	1.70852836113033e-11	9.87059409517682e-08	10131102	2.96113453274183e-05	0	0.685937016238541	0.00276485021581012	0.311125040787031	0.00017309275861776
0	4.42000718621141e-06	1.90581608191335e-08	3.10937652973737e-07	4.93327491873267e-09	4.75493627492301e-06	210308	0.00142546732881976	0	0.929561813377399	0.00400807912392939	0.0653926014978553	0.0010375060008165
0	2.7725162824305e-07	1.06609199733869e-09	8.90071126765261e-08	6.21183582609475e-10	3.67946016499524e-07	2717790	0.000110377733204547	0	0.75351169957131	0.00289741415732944	0.241902639749441	0.00168824652191955
0	2.17597373091935e-07	1.57157286141346e-09	4.68212991434535e-08	6.81848714981442e-10	2.66672093811784e-07	3749924	7.99984387692687e-05	0	0.815973542569156	0.00589327829151357	0.175576298495259	0.00255688064407177
0	4.69105255137289e-06	2.39216519457805e-08	2.60276071157548e-07	8.83011286076623e-09	4.98408038733699e-06	200639	0.00149411054615511	0	0.94120724121774	0.004799611981893	0.0522214833891583	0.00177166341120838
0	7.78306222968724e-05	3.10215747626574e-07	2.14480530774098e-06	9.1056056538219e-09	8.02947489578938e-05	12454	0.0238015583039342	0	0.969311484337368	0.0038634624511903	0.0267116509557269	0.000113402255714092
0	6.35839586816163e-05	4.23450931501736e-07	3.04764670811813e-06	4.24754105486875e-08	6.70975317317849e-05	14904	0.0199286803981279	0	0.947634839024874	0.00631097628440992	0.0454211448537447	0.000633039836971625
0	1.07376699085482e-06	3.17233655616194e-09	1.42050404478155e-07	2.92673625474492e-09	1.22191646814388e-06	818387	0.000366507983935338	0	0.878756460730818	0.00259619756249034	0.116252140127003	0.00239520157968794
0	2.38264780236611e-06	1.23424053899335e-08	4.17456580474901e-07	1.21268756262462e-08	2.82457366385719e-06	354036	0.000847014376530564	0	0.843542454868182	0.00436965250645258	0.147794545356211	0.00429334726915424
0	8.72241579805669e-06	2.75691721773565e-08	5.75656484822e-07	5.13913882572009e-09	9.33078059388177e-06	107172	0.00279533299836088	0	0.93480022494324	0.00295464799541356	0.0616943544036884	0.000550772657658444
0	6.2939486741819e-05	3.40071085826062e-07	1.4857156574924e-06	8.71695759650696e-10	6.47661451808972e-05	15440	0.019242917867863	0	0.971796091399664	0.00525075384487089	0.0229396956286757	1.34591267894048e-05
0	1.15634663932193e-07	4.71700480492801e-10	3.60320882719828e-08	1.70153444208751e-10	1.52308606128877e-07	6565617	4.56915414379644e-05	0	0.759212935310744	0.00309700477524999	0.236572897538659	0.00111716237534716
0	0.000147030187327594	6.22517931029411e-07	2.08398349465487e-06	4.20493653326559e-08	0.000149778738118611	6677	0.0439422758295817	0	0.981649259263752	0.00415625033865912	0.0139137471768827	0.000280743220705711
0	2.94042367593609e-05	1.08382984730283e-07	5.92362807115933e-07	3.37330707483119e-08	3.01387156219554e-05	33180	0.0090009972314018	0	0.975630054319253	0.0035961381397198	0.0196545471461435	0.00111926039488352
0	1.40742170925923e-05	8.05913303258077e-08	1.40272626731057e-06	3.84341397507355e-08	1.55959688299794e-05	64119	0.00466789847390159	0	0.902426597925617	0.00516744622949559	0.0899415921256639	0.0024643637192231
0	1.70772084785938e-05	7.50032803047746e-08	8.42204699244959e-07	1.92302156848047e-08	1.80136466738284e-05	55513	0.00538956656637757	0	0.948015068120823	0.00416369220862676	0.0467537037055678	0.00106753596498281
0	1.80877387237024e-05	5.85586059831858e-08	6.371644010679e-07	3.35947774746578e-08	1.88170565082281e-05	53143	0.00562926603388414	0	0.961241664752038	0.00311199607428398	0.0338610026913236	0.00178533648235408
0	5.8230769279264e-05	2.22726292027337e-07	1.75767593760402e-06	1.50730865834979e-08	6.02262445954789e-05	16604	0.0179061623263714	0	0.966867014046487	0.00369816005502785	0.0291845515092264	0.000250274389259022
0	5.69449374288062e-05	2.3270196662273e-07	1.25800957797663e-06	4.40297093159003e-08	5.84796786827215e-05	17100	0.0173914094425807	0	0.973755990311747	0.00397919365948029	0.0215119098858579	0.000752906142914725
0	4.69715762502311e-05	2.17525737074882e-07	1.72764755499648e-06	8.761975606717e-08	4.90043692983696e-05	20406	0.0145941291104493	0	0.958518126500892	0.00443890494234193	0.0352549697043843	0.00178799885238162
0	8.20042384201202e-06	4.32061886860419e-08	6.39735362658243e-07	2.96924640005455e-08	8.91305785735685e-06	112195	0.0026703575090421	0	0.920046068728633	0.00484751578835309	0.0717750712377801	0.00333134424523423
0	4.87398947253041e-06	2.15333869558463e-08	7.12320449856888e-07	2.53301192670908e-08	5.63317342861023e-06	177520	0.00168852961558852	0	0.865229791750416	0.00382260323221734	0.126451006503563	0.00449659851380432
0	7.91212536315274e-06	2.93187636187769e-08	4.40476286189789e-07	8.74705458894476e-10	8.3827951184202e-06	119292	0.0025116894925058	0	0.943852885747712	0.0034974925671692	0.0525452763627605	0.000104345322358221
0	9.86822119754914e-05	4.69921789592096e-07	2.42532553263517e-06	1.98890214180411e-08	0.000101597348319137	9843	0.030020898831378	0	0.971306964287214	0.00462533518213469	0.0238719373365607	0.000195763194090124
0	0.000105051794939508	3.55358341608304e-07	2.11015953255398e-06	1.07887718213321e-07	0.000107625200531884	9292	0.0317735641824982	0	0.97608919119632	0.0033018135144197	0.0196065561051275	0.0010024391841329
0	2.49430277742195e-05	1.09636975953263e-07	1.35155633491073e-06	1.73654979737598e-10	2.64043947400633e-05	37872	0.0078901312111751	0	0.944654403926691	0.00415222454567046	0.0511867947823103	6.57674532770533e-06
0	4.83274134773057e-06	1.89409481543107e-08	4.63559183459687e-07	2.87775251484608e-08	5.34401900449302e-06	187125	0.00160192553054961	0	0.904327126020211	0.00354432649629164	0.0867435507003149	0.00538499678318244
0	0.000152037287843921	7.30711838570494e-07	2.74026681261159e-06	1.5610398976782e-07	0.000155664370484871	6424	0.0456291450543572	0	0.976699339549236	0.00469414957510467	0.0176036867272586	0.00100282414840069
0	4.76224416950909e-06	2.27738797345523e-08	3.39807286619661e-07	4.71121496385827e-09	5.12953655082716e-06	194949	0.00153768146661304	0	0.928396575854627	0.00443975386643456	0.0662452218153832	0.000918448463555361
0	2.57921550762656e-05	8.08209870597423e-08	3.46627842817898e-07	1.05532940457708e-08	2.6230157200189e-05	38124	0.00783826965601964	0	0.983301582198666	0.00308122389213741	0.0132148595287641	0.000402334380431953
0	7.4432624966797e-05	3.48419542084217e-07	3.38294674282562e-06	5.71124150493591e-08	7.82211036667562e-05	12784	0.0231940344135428	0	0.951567051315216	0.00445429079559631	0.0432485171423548	0.000730140746833156
0	5.28771746471612e-05	2.57028951665387e-07	2.4256948922214e-06	2.09322643399083e-07	5.5769221134447e-05	17931	0.016592043164638	0	0.948142605751768	0.00460879579160247	0.0434952262713799	0.00375337218524987
0	4.68996221081377e-06	1.88747993525332e-08	1.6960877833794e-07	4.98668794714619e-10	4.87894445729896e-06	204962	0.00146261624058452	0	0.961265751610993	0.0038686235348091	0.0347634165181371	0.000102208336061011
0	3.1279591401979e-05	9.62823734953125e-08	8.62954515215814e-07	1.47690031546661e-08	3.22535972938448e-05	31004	0.00962957110385487	0	0.96980163536513	0.00298516697589223	0.0267552951490623	0.000457902509915836
0	1.25796585864509e-05	4.07307568692229e-08	4.67937483514199e-07	4.06059589271096e-09	1.3092387422727e-05	76380	0.00392003844933864	0	0.960837636427861	0.00311102593851742	0.0357411882497388	0.00031014938388259
0	4.52155426649119e-06	2.30203805691502e-08	3.15219908736993e-07	1.12528378001535e-08	4.87104739359748e-06	205295	0.00146025057221766	0	0.928250928626629	0.00472596111452503	0.0647129627913945	0.0023101474674511
0	7.1653846009817e-05	3.52314748911301e-07	2.23433647688332e-06	1.1309070959568e-07	7.43535879452073e-05	13449	0.0220599463800571	0	0.963690495509379	0.0047383691715177	0.0300501500819281	0.00152098523717536
0	5.2328634811195e-06	2.2737589728252e-08	3.44426888096948e-07	3.02082493943201e-10	5.60033004143864e-06	178561	0.0016786931328564	0	0.934384838464851	0.0040600445973736	0.0615011768142989	5.39401234762945e-05
0	3.4611939806038e-05	1.43379091350632e-07	9.50716461908975e-07	3.10989889912504e-08	3.57371343482888e-05	27982	0.0106640632498713	0	0.968514695910285	0.00401204780308574	0.0266030413251223	0.000870214961506544
0	6.05014911271154e-07	1.82472552695734e-09	7.70830766217893e-08	1.24671511435643e-08	6.96389864563465e-07	1435977	0.000208895210472293	0	0.868787646199317	0.00262026433727776	0.110689544096264	0.0179025453671406
0	6.90910637151372e-07	2.90503618951224e-09	8.91365313764096e-08	1.91153638814397e-09	7.84863741105438e-07	1274107	0.000235431496384941	0	0.880293738857476	0.00370132551342053	0.113569434677751	0.00243550095135198
0	1.58406072392468e-05	6.67125040289408e-08	5.30064788202635e-07	1.06234033095892e-08	1.6448007934788e-05	60798	0.0049222885976441	0	0.963071473582129	0.00405596253925936	0.0322266860706902	0.000645877807921067
0	2.32087778274331e-09	8.64547885002357e-12	4.22990748493061e-09	3.07609200225982e-12	6.56250683852621e-09	152380794	1.96875013358522e-06	0	0.353657198361797	0.0013174049281395	0.6445566593696	0.000468737340462817
0	2.6373258619816e-05	1.20226250753853e-07	1.3987717529194e-06	8.09116932562096e-08	2.79731683167454e-05	35749	0.00835695276843884	0	0.942805559999018	0.00429791325002977	0.0500040516355119	0.00289247511544032
0	3.74945461777503e-06	1.32327293177545e-08	1.65134722645354e-07	2.87638630511117e-09	3.93069845604325e-06	254408	0.00117851685728432	0	0.953890169827307	0.00336650838667358	0.0420115469278667	0.000731774858152466
0	4.91647011662274e-06	1.98825318046187e-08	4.81577747001842e-07	1.45206995041114e-08	5.43245109493331e-06	184079	0.00162841245055201	0	0.905018753175374	0.0036599559677882	0.0886483354541371	0.00267295540270108
0	2.6463284567331e-07	9.82592971335042e-10	4.8409607743673e-08	1.61805225636622e-09	3.15643098644684e-07	3168135	9.46884613109988e-05	0	0.838392623851421	0.00311298734410517	0.153368180554352	0.00512620825012125
0	4.8207390705937e-05	1.77808137303446e-07	9.1234799058506e-07	2.3803817211885e-08	4.93213506510374e-05	20275	0.0146878358475415	0	0.977414244938628	0.00360509464879599	0.0184980333778809	0.000482627034695457
0	6.36170709129808e-05	2.26816590220039e-07	2.18995541779473e-06	9.66611747086469e-08	6.61305040957042e-05	15122	0.0196442933890365	0	0.961992831945059	0.0034298330750933	0.0331156619436231	0.00146167303622483
0	2.61179379079969e-05	1.20483909022659e-07	4.86533627595817e-07	3.46406915461433e-08	2.67595961361615e-05	37370	0.00799584803176245	0	0.976021378465518	0.00450245618093777	0.0181816506168545	0.00129451473669035
0	8.35341149503952e-05	4.04528714713814e-07	3.11028126658642e-06	1.19417873523762e-07	8.71683428052192e-05	11472	0.0258126499497814	0	0.958307939122523	0.00464077555790808	0.0356813169379215	0.00136996838164752
0	3.45780770690024e-05	1.39059260645137e-07	1.22599037773773e-06	3.32190407773185e-08	3.59763457481626e-05	27796	0.0107350613783823	0	0.961133665743926	0.00386529698203823	0.0340776794374772	0.000923357836558903
0	1.06422743529904e-05	4.04973717183323e-08	6.50119740138784e-07	2.02548504111103e-08	1.13531463152586e-05	88081	0.00340016951565858	0	0.937385466325505	0.0035670615522592	0.0572633983642951	0.00178407375794037
0	7.03280505109198e-06	3.57536111952543e-08	8.8307879640784e-07	3.43254019969277e-09	7.95506999889477e-06	125706	0.00238368499235275	0	0.884065765866181	0.00449444331730855	0.111008299930803	0.000431490885708066
0	7.03512461067481e-05	2.24556977503532e-07	1.01649103516379e-06	4.95793659600974e-09	7.15972520560114e-05	13967	0.0212508935017885	0	0.982597014361828	0.00313639100740708	0.0141973470485791	6.92475821855717e-05
0	3.91401329519904e-07	2.06850076817873e-09	5.55741225517585e-08	1.05190503666477e-09	4.50095857876506e-07	2221749	0.000135019671779868	0	0.869595493205569	0.00459568941144592	0.123471748471426	0.00233706891155924
0	4.69236747086823e-07	1.78710392293377e-09	3.94760509652793e-08	2.05101366134596e-09	5.12550915636382e-07	1951026	0.000153753492810771	0	0.915492944743294	0.00348668565095607	0.0770187892772875	0.00400158032846244
0	4.5358145868214e-06	1.95688745098604e-08	4.87871226386979e-07	1.29525013659809e-08	5.05620718908422e-06	197777	0.00151571613176271	0	0.89707846557667	0.00387026753019682	0.0964895638454529	0.00256170304768046
0	4.40625435744198e-05	1.7219917368434e-07	8.54839355027507e-07	1.13400903196466e-08	4.51009221934513e-05	22172	0.0134394549223237	0	0.97697655461284	0.00381808542507682	0.0189539218590885	0.000251438102995002
0	1.56161974241335e-06	6.41073024785982e-09	2.09869814628109e-07	2.44691157324361e-08	1.80236940302176e-06	554825	0.000540565150182193	0	0.866426016661858	0.0035568348181632	0.116441066008029	0.0135760825119492
0	3.7505449081752e-05	2.44198673226061e-07	2.28388356981006e-06	8.53872488751945e-08	4.01189185736633e-05	24926	0.0119637750800808	0	0.934856930724275	0.00608687078086818	0.05692784479264	0.0021283537022169
0	8.0676932673361e-06	3.04931826801437e-08	6.6602046683516e-07	5.65389120604302e-08	8.82074582891183e-06	113369	0.00264273722497577	0	0.914627110203375	0.00345698462143597	0.0755061397021711	0.0064097654730184
0	3.4995011724842e-10	1.32554687546125e-12	1.83921066644601e-09	5.73280844035741e-11	2.24781441497346e-09	444876585	6.74344087681078e-07	0	0.155684612981073	0.000589704766830981	0.818221759854548	0.0255039223975485
0	5.8115420347416e-07	2.08037052623766e-09	4.53831766760915e-08	2.54469217673129e-09	6.31162442853221e-07	1584378	0.000189330867265802	0	0.920768036905057	0.00329609365987174	0.0719041146854892	0.00403175474958207
0	1.00254811544415e-05	3.88175748885515e-08	7.16320222694583e-07	2.95199785148284e-08	1.08101389305394e-05	92506	0.00323780617182312	0	0.927414644609123	0.00359084884458691	0.0662637388193899	0.00273076772690056
0	4.52989868043496e-05	2.19161831751665e-07	2.01123126761121e-06	7.09470746292254e-08	4.76003269783417e-05	21008	0.0141789561611808	0	0.951652849463845	0.00460420853519313	0.0422524674783501	0.00149047452261214
0	5.27336811305497e-06	2.34141978459362e-08	6.13591192646447e-07	3.40549323362695e-08	5.94442843588362e-06	168225	0.00178174463629477	0	0.88711104354831	0.00393884762824228	0.103221226273412	0.00572888255003566
0	8.40281825631436e-06	2.99326376948752e-08	5.33858908309439e-07	2.38284516672349e-08	8.99043825398591e-06	111229	0.00269350957655212	0	0.934639449037868	0.003329385826281	0.0593807435441484	0.00265042159170278
0	3.04377909115025e-06	8.97408606675669e-09	2.55756831676714e-07	1.53390935516464e-08	3.32384910244537e-06	300856	0.000996659392697885	0	0.915739252095088	0.00269990778466881	0.0769459815394606	0.00461485858078255
0	7.2013417633212e-08	3.50712580350975e-10	7.22814804178477e-08	1.41257877663529e-09	1.46058189408046e-07	6846586	4.38165000592461e-05	0	0.493046079272053	0.00240118395122085	0.494881394263442	0.00967134251328379
0	9.17016408067607e-06	4.15951153793336e-08	7.69482715600418e-07	7.75950204687198e-10	9.98201786186051e-06	100180	0.00299014090186589	0	0.918668370221377	0.00416700470335372	0.0770868902710014	7.77348042675783e-05
0	4.49342736128265e-05	1.70277663427123e-07	1.22640289636158e-06	2.26401822045057e-08	4.63535943548197e-05	21573	0.013810153293544	0	0.969380567747803	0.00367345112708435	0.0264575576809409	0.000488423444171414
0	5.31982368607751e-06	1.67036232095686e-08	4.30350954828043e-07	1.10087204176142e-08	5.77788698453274e-06	173074	0.00173186968291306	0	0.92072131218879	0.00289095706687994	0.0744824113002007	0.0019053194441297
0	3.02389870313116e-05	1.08884159947048e-07	1.11248756729132e-06	5.89977918043716e-09	3.14662585377304e-05	31780	0.00939560891332825	0	0.960997221676444	0.00346034657461699	0.0353549363346572	0.000187495414282028
0	2.84109522483449e-05	1.19288004928442e-07	9.18745402500327e-07	4.86165477566983e-09	2.94538473105493e-05	33951	0.00879735910057466	0	0.964592229625944	0.0040499973966293	0.0311927128844477	0.000165060092979044
0	3.37603050712988e-05	1.8161146159421e-07	8.92381626381085e-07	2.27190852395484e-08	3.48570172445136e-05	28689	0.0104028000944455	0	0.968536832468433	0.00521018365743256	0.0256012044897945	0.000651779384339729
0	5.33334798624362e-06	2.6356594554885e-08	4.92182753905402e-07	3.46991459486148e-09	5.85535724929877e-06	170784	0.00175507037715938	0	0.910849288808524	0.00450127864666864	0.0840568274402634	0.000592605104543713
0	5.80952406602201e-06	2.54095515412003e-08	3.069414757527e-07	4.60548428549523e-09	6.1464805776014e-06	162695	0.00184225080914957	0	0.945178951218473	0.00413400013558916	0.0499377606221088	0.000749288023829154
0	3.98196390044159e-06	1.91295569851034e-08	2.90941734117173e-07	3.88469161769243e-09	4.29591988316155e-06	232779	0.00128794861453685	0	0.926917635510252	0.00445295943718231	0.0677251303632451	0.000904274689320677
0	7.77350967874179e-06	4.10030649899941e-08	9.58657987980811e-07	1.56493215897324e-08	8.78882005330233e-06	113781	0.0026331846738803	0	0.884477055121974	0.00466536631098591	0.109076984415058	0.00178059415198201
0	4.3927807250281e-06	1.72835391802588e-08	2.26268298469299e-07	3.18718258285168e-09	4.63951974526051e-06	215540	0.00139089096566758	0	0.946817982511129	0.00372528626436275	0.0487697673235344	0.000686963900974349
0	9.26384624987547e-11	4.88040167648435e-13	2.39747001756403e-09	1.63208517412008e-11	2.50691737197164e-09	398896274	7.52074922338863e-07	0	0.0369531375602924	0.000194677404650398	0.956341858079859	0.00651032695519791
0	2.03753990098053e-05	5.40235097695416e-08	5.98032144091678e-07	9.37618149322027e-09	2.10368308451598e-05	47536	0.0062912423759004	0	0.968558389796312	0.00256804412067474	0.0284278629463466	0.000445703136666975
0	2.14235884382111e-06	1.08175287532631e-08	1.23616417017566e-07	6.16973426221608e-09	2.28296252385416e-06	438027	0.000684655055619765	0	0.938411744142136	0.00473837333737774	0.0541473702375426	0.00270251228294373
0	4.99267159434679e-06	1.70763502802478e-08	1.35155638084688e-07	1.00870333753013e-08	5.15499061608702e-06	193987	0.001545305954187	0	0.968512256601653	0.00331258610383463	0.0262184062300543	0.00195675106445839
0	1.11151633412288e-06	5.55243060815253e-09	1.14761756229838e-07	1.65928409807238e-09	1.23348980505894e-06	810708	0.000369978710741403	0	0.901115136553371	0.00450139967544135	0.0930382689497413	0.00134519482144653
0	5.8044987471114e-05	2.28838980407227e-07	1.73469998979501e-06	2.85035735344148e-08	6.00370300148507e-05	16656	0.0178504094494142	0	0.966819768678699	0.00381163059449512	0.028893834178105	0.000474766548701096
0	4.66296539387507e-06	1.20787087553471e-08	1.58686069638937e-07	6.68152641995606e-09	4.84041169868931e-06	206594	0.00145107319776172	0	0.963340658633998	0.00249538872047139	0.0327835893963123	0.0013803632492181
0	3.46512031058861e-05	1.30208492135067e-07	5.42594533409316e-07	4.21002119163119e-08	3.53661063433468e-05	28276	0.010553931803713	0	0.979785639094104	0.00368173105828943	0.015342218567733	0.00119041127987311
0	1.33641293504195e-05	9.74693271305688e-08	5.78105759959487e-07	3.80968357053766e-08	1.40778012732149e-05	71034	0.00421446422438843	0	0.949305157180099	0.00692361862757776	0.0410650604266888	0.00270616376563444
0	1.69062292918265e-05	4.81419145437567e-08	8.12156346700947e-07	9.52542157675712e-09	1.7776052974648e-05	56255	0.00531866881931986	0	0.951067670418062	0.00270824544753642	0.0456882271817729	0.000535856952628471
0	1.57900306299087e-05	8.21037705797874e-08	1.12440432327798e-06	6.49077795440385e-09	1.70030295017209e-05	58813	0.00508796445240212	0	0.928659838431181	0.00482877304726652	0.0661296460824337	0.00038174243911927
0	7.80263040229835e-06	2.66654390704747e-08	6.21481482434118e-07	1.42758251186811e-08	8.46505314892162e-06	118133	0.0025363048233018	0	0.921746179856217	0.00315006162411062	0.0734173160523262	0.00168644246734584
0	1.22952649878279e-05	4.26398319308289e-08	4.92117780946627e-07	1.40575004536369e-08	1.28440801011589e-05	77857	0.00384583453908693	0	0.957270967713634	0.00331980426741355	0.0383147548964773	0.00109447312247519
0	1.41782593080819e-05	6.54852452348241e-08	1.2828667171746e-06	1.62675493193583e-08	1.55428788198107e-05	64338	0.00465204544342079	0	0.912202911214269	0.00421319924024356	0.0825372655894016	0.00104662395608618
0	2.05257659035501e-05	7.96331870333532e-08	6.96946741829644e-07	1.07090983411873e-07	2.1409436815825e-05	46708	0.00640231706992067	0	0.958725167790416	0.00371953675000417	0.0325532496639281	0.00500204579565192
0	1.0316482387188e-06	4.00709161527999e-09	8.96981952327361e-08	6.01361761415599e-10	1.12595488732823e-06	888135	0.000337729612880144	0	0.916242959934912	0.00355883851153965	0.0796641110955878	0.000534090457960147
0	5.04471585646367e-05	2.53996062889141e-07	9.98254197468289e-07	1.82332097616135e-09	5.17012321459703e-05	19342	0.0153910981440789	0	0.975743835702157	0.00491276614398711	0.0193081316640554	3.5266489800736e-05
0	5.86768506636699e-05	2.6634651778306e-07	1.41658386141732e-06	1.43087532183607e-08	6.03740897960887e-05	16563	0.0179497233452008	0	0.971887954946383	0.00441160303505421	0.0234634404626519	0.000237001555910623
0	0.000105185683059951	4.56331248111447e-07	1.43102275654068e-06	6.33184783384118e-08	0.000107136355542941	9334	0.0316315447263612	0	0.98179261863907	0.00425935011321665	0.0133570229198911	0.000591008327822324
0	2.61867216892916e-06	8.06602129022194e-09	9.77558347142855e-08	7.65251648045467e-11	2.72457055009848e-06	367030	0.000817038320790164	0	0.961132083305575	0.00296047437271551	0.0358793552660078	2.8087055701964e-05
0	3.11303193892071e-06	1.47824415978805e-08	2.57710090226109e-07	3.81297350659569e-09	3.3893374442513e-06	295043	0.00101628618746818	0	0.918478018233555	0.00436145466216508	0.0760355362854809	0.00112499081879939
0	8.72665140903009e-06	4.64308128229964e-08	5.77231320068741e-07	1.94100334520243e-08	9.36972357537385e-06	106727	0.00280698327610696	0	0.9313670076635	0.00495540903095893	0.0616060138194321	0.00207156948610939
0	1.21626697661654e-05	4.7310466392061e-08	4.52558994581257e-07	8.53473797880818e-09	1.26710739651175e-05	78920	0.00379413030276565	0	0.959876787054379	0.00373373768650573	0.0357159145173579	0.000673560741757458
0	2.43546679846138e-05	9.52906941398811e-08	1.20958986365165e-06	1.57504669210447e-08	2.56752990093263e-05	38948	0.00767309890400647	0	0.948564142359827	0.00371137621825816	0.0471110331845514	0.000613448237363213
0	1.60133606118246e-07	6.9914425437444e-10	7.11049494741516e-08	1.16708919668376e-09	2.33104789043456e-07	4289916	6.9928999715807e-05	0	0.686959743621542	0.00299927023054041	0.305034271350367	0.00500671479755049
0	1.63308443790214e-05	7.3004393900702e-08	5.04786325937857e-07	9.56586212957489e-09	1.69182009609895e-05	59108	0.0050626446199421	0	0.965282562648211	0.0043151393028749	0.0298368796482444	0.000565418400669913
0	4.01693485745067e-08	1.90771039652372e-10	2.36490531877768e-08	7.35739822866047e-10	6.47449126248019e-08	15445229	1.94232857880783e-05	0	0.620424786226663	0.00294650238788481	0.365265041360447	0.0113636700250053
0	3.75042328598093e-05	1.54179906933279e-07	8.48262783207589e-07	9.08368309991029e-09	3.85157592330501e-05	25963	0.0114884482461148	0	0.973737337822675	0.00400303434239401	0.0220237845520568	0.000235843282874083
0	1.20343281357101e-05	6.53752601420748e-08	6.97072052796047e-07	9.34479263957867e-09	1.28061202412878e-05	78088	0.00383449016721293	0	0.939732558258403	0.00510500127363324	0.0544327274507886	0.00072971301717521
0	2.01331510378292e-06	1.08768728812342e-08	1.92105680727746e-07	5.08788367223085e-11	2.21634853622862e-06	451193	0.00066468429717037	0	0.908392823093074	0.00490756426773131	0.0866766564859136	2.29561532812365e-05
0	1.51105638873624e-05	5.38456510522417e-08	6.38564972159442e-07	5.52436593162208e-08	1.58582181698903e-05	63059	0.00474620418102989	0	0.952853827932103	0.00339544143455394	0.0402671324936035	0.00348359813974
0	2.42367128273808e-08	1.07148299934234e-10	2.63017278918484e-08	1.41601754152135e-10	5.07871907733156e-08	19690004	1.52360415548447e-05	0	0.477220977540565	0.00210975047650265	0.517881132847925	0.00278813913500676
0	1.12332314457763e-06	5.29361198465721e-09	8.81744061152115e-08	2.8049424998121e-09	1.21959610517731e-06	819944	0.000365812129104359	0	0.921061603762924	0.00434046317644446	0.0722980384578977	0.0022998946027335
0	4.76274481095098e-05	1.61485185910242e-07	1.47511059572223e-06	5.68795478255686e-08	4.93209234389679e-05	20275	0.0146877095601535	0	0.965664160129653	0.00327417198727172	0.0299084139725729	0.00115325391050218
0	4.41894260708925e-05	1.99262154380007e-07	1.51561229456658e-06	1.41124901198833e-08	4.5918413009959e-05	21778	0.0136813875203765	0	0.962346544104399	0.00433948260225784	0.0330066349252503	0.000307338368092612
0	3.18447975692361e-06	9.30668945309904e-09	1.72680158583765e-07	9.46141242029518e-09	3.37592801738077e-06	296215	0.00101226742605953	0	0.943290182885565	0.00275677958925193	0.0511504266959283	0.00280261082925455
0	2.72119078638531e-06	1.37646632432332e-08	4.27087489396498e-07	9.19519493389682e-09	3.17123813395893e-06	315334	0.000950920536945787	0	0.858084656981658	0.00434046976663009	0.134675313349404	0.00289955990230783
0	3.31270654524273e-06	9.19678762130091e-09	1.33613827144328e-07	5.43477352364473e-09	3.460951933532e-06	288938	0.00103774854294514	0	0.957166296690522	0.0026573000139633	0.0386060915350451	0.00157031176046943
0	5.57350145811773e-06	1.79583663368047e-08	3.2867160084556e-07	6.56506624391e-09	5.92669649154401e-06	168728	0.00177643448548925	0	0.940406087281473	0.00303008030906037	0.0554561215197195	0.00110771088974723
0	7.97562115218881e-07	3.15437866324396e-09	9.31392019582801e-08	6.48846497038663e-09	9.00344160810791e-07	1110686	0.000270066895202148	0	0.885841381478665	0.00350352543010145	0.103448443397917	0.00720664969331676
0	2.30537969601727e-06	9.01272632322357e-09	1.44456403979372e-07	8.92564055972698e-09	2.46777446687959e-06	405223	0.000740059274505267	0	0.934193836170262	0.00365216775041028	0.0585371175195079	0.00361687855981958
0	6.36480961568135e-06	3.43699117671797e-08	7.42739659684029e-07	2.44340931680018e-09	7.14436259644936e-06	139970	0.00214102117268722	0	0.89088558002985	0.00481077371188593	0.103961641036131	0.000342005222133395
0	3.98131758320292e-07	1.85980853816093e-09	5.39949357711698e-08	4.45360702796778e-10	4.5443186333242e-07	2200550	0.000136320297529968	0	0.876108808481716	0.00409260152781247	0.118818551532053	0.000980038458418999
0	6.42224438209489e-06	3.1322474643048e-08	2.35988539264996e-07	3.8926426626686e-09	6.69344803866561e-06	149400	0.0020060263661873	0	0.959482219776105	0.00467957239110687	0.0352566476802055	0.00058156015258238
0	1.35702231712485e-05	7.84191486861062e-08	9.37694394687479e-07	2.46669258095117e-09	1.4588803407203e-05	68546	0.00436710927185135	0	0.930180686686639	0.00537529682848339	0.0642749352715593	0.00016908121331824
0	9.08194779909703e-07	3.13601466583222e-09	1.68236267120334e-07	1.64644264131136e-09	1.08121350433718e-06	924887	0.000324311626248353	0	0.83997728132933	0.00290045828437437	0.15559948746984	0.0015227729164562
0	6.95217433742566e-05	3.09049069762011e-07	2.58711417855484e-06	1.1707187211493e-08	7.24296138097849e-05	13807	0.0214952825836585	0	0.959852465275253	0.00426688827271173	0.0357190110850119	0.000161635367023197
0	1.74065082529803e-05	7.22658575863151e-08	5.6572801371588e-07	1.76461519922398e-08	1.80621482762747e-05	55364	0.00540403878208007	0	0.963700883567895	0.00400095583764191	0.031321191979084	0.000976968615378863
0	3.13066984228113e-05	1.0802536249368e-07	1.00093523578099e-06	2.3744358999128e-08	3.24394033800851e-05	30827	0.0096847764068908	0	0.965082435579898	0.00333006625393111	0.0308555377561436	0.0007319604100273
0	3.54838741076602e-05	1.20919087929505e-07	1.33508960848691e-06	5.99420684592723e-08	3.69998248725359e-05	27027	0.0110387734353645	0	0.959028163779204	0.00326809892603737	0.0360836737224104	0.00162006357234858
0	4.51182474242895e-06	1.70150664546671e-08	1.84732771935253e-07	5.33414576447306e-09	4.71890672658335e-06	211913	0.00141467376254611	0	0.956116533732734	0.003605722138735	0.0391473666759686	0.00113037745256202
0	0.000118526672378761	4.74128808577882e-07	2.22186762830315e-06	2.87852706520325e-08	0.000121251454086295	8247	0.0357239261323352	0	0.977527843042659	0.00391029379524344	0.0183244617150888	0.000237401447009007
0	6.47161433954711e-06	3.15583347968357e-08	6.79191791382322e-07	2.35074335219578e-08	7.20587189924822e-06	138776	0.00215943441797317	0	0.89810288470744	0.00437953036607938	0.0942553241132666	0.00326226081321405
0	1.41969890445031e-05	5.2481859646111e-08	5.43741393482987e-07	3.36053651012927e-09	1.47965728341423e-05	67583	0.00442916687211459	0	0.95947819833957	0.00354689293489719	0.0367477928556762	0.00022711586985704
0	6.15859941700439e-07	2.22850125102764e-09	1.54826987137886e-07	7.16053278492755e-10	7.73631483367845e-07	1292605	0.000232062604078931	0	0.796063700793845	0.00288057207977928	0.200130153007578	0.000925574118798223
0	1.92469050981764e-05	9.55426906599142e-08	9.1604592513447e-07	2.09206681991952e-08	2.027941438217e-05	49311	0.00606541664337479	0	0.949085843183845	0.00471131408725081	0.0451712218050968	0.00103162092380681
0	1.69741857924105e-07	7.3796315788103e-10	2.75779261422916e-08	6.22354846744398e-10	1.98680102071022e-07	5033217	5.96022602402657e-05	0	0.854347547412813	0.00371432846162536	0.138805677341727	0.00313244678383508
0	6.43800546827253e-06	2.14161501007381e-08	3.56022741397664e-07	5.05647431357806e-09	6.8205008340845e-06	146617	0.00204406527550804	0	0.94391975382504	0.003139967375081	0.0521989147217004	0.000741364078178692
0	5.20689573868068e-06	2.13510905127941e-08	4.9432582469722e-07	3.56925996129883e-08	5.75826525350369e-06	173663	0.00172599330710976	0	0.904247287933199	0.00370790326128216	0.0858463101185623	0.00619849868695623
0	9.75184873385016e-09	3.35935895178232e-11	1.88880942679511e-08	1.42663124060429e-10	2.88161997153795e-08	34702702	8.64482269080646e-06	0	0.338415503438002	0.00116578833606203	0.655467912303173	0.00495079592276313
0	2.60770368825797e-06	9.60911706295248e-09	2.3647178178881e-07	4.88099552089031e-09	2.85866558263062e-06	349814	0.000857233266017943	0	0.91221012492769	0.00336139950099022	0.082721037125022	0.00170743844629727
0	4.44276476063676e-05	2.21431734293292e-07	2.03306729665452e-06	1.75903916222583e-07	4.6858050553538e-05	21341	0.0139593958302614	0	0.948132649172131	0.00472558571424762	0.0433877908414398	0.00375397427218195
0	2.52871815418842e-05	7.55268141688076e-08	4.51386050777768e-07	1.08959036235582e-08	2.58249903104543e-05	38722	0.00771766186238421	0	0.979174870460555	0.00292456311738608	0.0174786532483244	0.000421913173734955
0	3.72714083673446e-05	1.47485692511965e-07	1.45463202918844e-06	5.25493403412166e-09	3.88787810230791e-05	25721	0.0115961019196803	0	0.958656814502997	0.00379347522301213	0.0374145482679857	0.000135162006005338
0	2.24987055419407e-06	1.06434234623491e-08	1.51981853230343e-07	7.56011536675903e-10	2.41325184242344e-06	414379	0.000723714418613186	0	0.932298285095145	0.00441040726676116	0.0629780326108526	0.000313275027241542
0	1.3725281618593e-06	3.94476128498021e-09	2.00769671097482e-07	1.18439581534512e-09	1.57842699005711e-06	633542	0.00047341637383691	0	0.869554417470803	0.00249917247350001	0.127196045406077	0.000750364649620107
0	0.000135733565524577	5.99793577852282e-07	2.97759682786616e-06	5.17063079201267e-08	0.000139362662238215	7176	0.0409496589814006	0	0.973959332755604	0.0043038326637808	0.0213658147745233	0.000371019806092281
0	6.1390988506159e-06	1.81258955981373e-08	2.86413405479993e-07	1.17827803390468e-09	6.44481642972793e-06	155163	0.00193158324664033	0	0.952563803415431	0.00281247663075836	0.0444408942602084	0.000182825693602327
0	2.70197003860617e-08	1.20482282818966e-10	2.52642186713397e-08	4.76732920915153e-10	5.28811342611356e-08	18910336	1.58642148576638e-05	0	0.510951604264653	0.0022783604115601	0.47775485575973	0.00901517956405717
0	3.06215853586363e-06	1.10079472397269e-08	4.23192336269695e-07	7.9173672852627e-09	3.50427618665831e-06	285366	0.00105073229183927	0	0.873834815738	0.00314128985655783	0.120764549860795	0.00225934454464696
0	0.000620587318955562	2.71432765932674e-06	8.01154027130135e-06	3.35346211455238e-07	0.000631648533097645	1583	0.172672317530476	0	0.982488340330914	0.00429721200493492	0.0126835413232296	0.000530906340921396
0	1.34934331831844e-06	6.42349244667283e-09	3.22257839019152e-07	6.18730943792452e-11	1.67808652287864e-06	595917	0.000503299681452574	0	0.804096391885522	0.00382786725183501	0.192038869644421	3.68712182212787e-05
0	5.72812429613032e-05	2.58530685569553e-07	9.62940926328464e-07	4.24858649965675e-08	5.85452004381978e-05	17081	0.0174107250548873	0	0.97841057050904	0.00441591596978929	0.0164478201307889	0.000725693390381624
0	7.10307206721721e-08	2.55265639678767e-10	1.54604244614082e-08	4.21644890242607e-11	8.67885752622833e-08	11522254	2.60362347443976e-05	0	0.818433998455563	0.00294123551293854	0.178138936083296	0.000485829948202693
0	4.01181061033374e-07	1.87346926019781e-09	1.00715760013201e-07	3.92946059265024e-09	5.07699750899423e-07	1969668	0.000152298365355907	0	0.790193535298482	0.00369011262439826	0.198376618926397	0.00773973315072333
0	1.52353229766964e-06	5.28585936601671e-09	1.42998037724606e-07	3.89113746047983e-09	1.67570733222074e-06	596763	0.000502586282047135	0	0.909187582088436	0.00315440486795005	0.0853359264920665	0.0023220865515478
0	4.31385432956374e-05	1.26054817143935e-07	1.27835247958013e-06	1.06653169354385e-08	4.45536159092968e-05	22445	0.0132774491245841	0	0.968238882865527	0.0028292836523204	0.028692451858063	0.000239381624089753
0	0.000252608961413284	1.47880698212236e-06	5.05375552093132e-06	2.1644937619808e-08	0.000259163168853957	3859	0.0748126553584005	0	0.974710112283096	0.00570608465956709	0.0195002844859456	8.35185713908494e-05
0	4.53226425702125e-06	1.70978464801088e-08	3.69230345756628e-07	1.39453647203015e-08	4.93253781397829e-06	202735	0.00147867068130847	0	0.918850382490185	0.00346633865262124	0.0748560598380549	0.00282721901913895
0	1.59969890420714e-06	7.59751937744976e-09	1.24313346305291e-07	5.68226896594631e-10	1.73217799678648e-06	577308	0.000519518852428291	0	0.923518776462286	0.00438610777388041	0.0717670739011328	0.000328041862700485
0	2.53078093281006e-08	7.6898341074909e-11	1.15690548993398e-08	1.06166002124206e-09	3.80154225897573e-08	26305113	1.14045619631353e-05	0	0.665724792834984	0.00202281957785281	0.304325300396815	0.0279270871903476
0	3.41730215645175e-07	1.62859706518206e-09	1.75203407165299e-07	8.80154371857194e-10	5.19442374247513e-07	1925141	0.00015582061145647	0	0.65787897288938	0.00313527957271742	0.337291325951424	0.00169442158647959
0	5.04020119863944e-05	1.6198057890214e-07	1.70017111972391e-06	3.88664480416393e-08	5.23030301330621e-05	19119	0.0155688520379443	0	0.963653766486734	0.0030969635696068	0.0325061686750952	0.000743101268564377
0	4.44829036033041e-05	1.63560497062775e-07	1.49696301580195e-06	5.41370368298068e-08	4.61975641529986e-05	21646	0.0137639874564903	0	0.962884178394864	0.00354045716612005	0.0324035053199831	0.00117185911903307
0	2.57271196794765e-05	1.04608811766161e-07	8.4515685153554e-07	1.56521667324321e-08	2.66925375095107e-05	37464	0.0079758905668128	0	0.963831920075409	0.00391902836996625	0.0316626641897349	0.000586387364890101
0	1.82751570424088e-06	1.08309768132703e-08	2.30271412124346e-07	1.0317775042119e-09	2.06964987068271e-06	483174	0.000620702887945135	0	0.883007184030623	0.00523324112290427	0.111261047284479	0.000498527561993635
0	4.09957371524636e-05	1.5484486994871e-07	7.57176650140799e-07	6.83167883704231e-09	4.19145903513901e-05	23858	0.0124959101920048	0	0.978077963038088	0.00369429520008596	0.0180647512904939	0.000162990471331559
0	0.000114988032956812	6.31013867441691e-07	3.29528171632304e-06	1.37735823168777e-07	0.000119052064363745	8400	0.0350873940117119	0	0.965863410864372	0.00530031856914069	0.0276793328526822	0.00115693771380516
0	2.01871512540723e-05	1.04786675389025e-07	1.26271972479364e-06	1.44463741184784e-08	2.15691040283734e-05	46363	0.00644991044451471	0	0.935929059803169	0.00485818396773373	0.0585429845918762	0.000669771637221217
0	3.6968651992549e-05	1.65589999160141e-07	1.35780946949325e-06	2.06612948067074e-08	3.85127127560091e-05	25965	0.0114875447675594	0	0.95990776413902	0.00429961919871003	0.0352561368007346	0.000536479861535686
0	5.36165959813018e-06	2.19364958153019e-08	5.64123881104295e-07	3.21483675470492e-09	5.95093481180448e-06	168041	0.00178369308091975	0	0.900977706476402	0.00368622687174928	0.0947958428288072	0.000540223823041693
0	4.16044754862837e-05	2.54004220288181e-07	2.48909113177008e-06	1.24559792531058e-08	4.4360026817595e-05	22543	0.0132201392959007	0	0.937882108533388	0.00572597084606432	0.0561111277503286	0.000280792870219034
0	2.48844596641869e-05	1.22494856807362e-07	1.20215422642234e-06	2.63888289799068e-08	2.62354975763965e-05	38116	0.0078398592515444	0	0.94850343858448	0.00466905026103136	0.045821666729275	0.00100584442521297
0	2.4975061039544e-06	9.94152225007938e-09	9.75594845063248e-08	1.18831575763293e-09	2.60619542646844e-06	383701	0.000781554074175461	0	0.958295789559681	0.0038145728248594	0.0374336795757961	0.000455958039663654
0	1.72156079315438e-06	7.26015321533631e-09	2.81582151467097e-07	1.87632723760495e-08	2.02916637021286e-06	492813	0.000608565277700035	0	0.848407907023309	0.00357789943787345	0.138767404979986	0.00924678855883126
0	1.74910790111622e-05	8.61389626746607e-08	9.89861729136139e-07	2.81025847144136e-10	1.85673607288202e-05	53858	0.00555477479887079	0	0.9420336722393	0.00463926801082484	0.0533119242736357	1.51354762396537e-05
0	1.38440441307423e-06	6.22340451874816e-09	1.44954310952481e-07	9.54635343998282e-09	1.54512848198544e-06	647195	0.000463431485135279	0	0.89598012671109	0.00402775859179768	0.0938137589478766	0.00617835574923585
0	2.18163772475649e-07	1.13913996877322e-09	7.40746328670815e-08	1.12752121342747e-09	2.94505066524931e-07	3395527	8.83476300966857e-05	0	0.740781050220678	0.00386798088812093	0.25152243980431	0.00382852908689099
0	8.73371750246473e-05	3.9458477134179e-07	1.6088042707355e-06	1.28729163320665e-07	8.94692932300452e-05	11177	0.0264849443010328	0	0.976169274078026	0.00441028152896241	0.0179816360748364	0.00143880831817542
0	2.57025047777983e-07	7.59615589568448e-10	2.37040431846227e-08	2.23381597491354e-10	2.81712088149665e-07	3549723	8.4510067157928e-05	0	0.91236783435943	0.00269642525657219	0.084142797493409	0.00079294289058934
0	2.71947680012184e-06	9.54391331462391e-09	1.96396573956936e-07	1.23508795861332e-08	2.93776816697954e-06	340394	0.000880943485914609	0	0.925694828710011	0.00324869519041609	0.0668523051493408	0.00420417095023251
0	1.87195243711158e-08	9.55835322603129e-11	4.2776395506735e-08	2.07170003992872e-11	6.16122204105104e-08	16230546	1.848349588085e-05	0	0.303828108229036	0.0015513729520452	0.694284270583402	0.00033624823551649
0	0.000175354464233364	8.72207602103546e-07	5.72412299771987e-06	3.48607232323677e-07	0.000182299402065511	5485	0.0532259465508289	0	0.961903671907539	0.0047844786775006	0.0313995708864852	0.00191227852847483
0	2.97061603515916e-06	8.84433666857865e-09	1.55878382943861e-07	1.07013528957276e-09	3.13640889006117e-06	318836	0.000940481612268562	0	0.947139272743619	0.00281989274313215	0.0496996368801968	0.000341197633052203
0	9.16516013122054e-06	2.8269453378246e-08	3.36126586740916e-07	3.41158715500859e-08	9.56367204288978e-06	104562	0.00286500335463824	0	0.958330658989344	0.00295592040917623	0.0351461849834984	0.00356723561798103
0	4.14860502709451e-06	1.89291779023761e-08	1.40622267420793e-07	1.29409052802097e-09	4.3094505629457e-06	232048	0.00129200259964213	0	0.962676092113876	0.00439248057864647	0.0326311360037208	0.000300291303756459
0	1.09352458005917e-05	4.85916865240432e-08	5.75914748853953e-07	1.13149179792681e-08	1.1571067153949e-05	86422	0.00346532209398498	0	0.945050759372676	0.00419941271427674	0.0497719649528959	0.000977862960151136
0	8.9461024967003e-07	4.68782725176726e-09	3.11242812647062e-07	1.13487996832245e-08	1.22188968925208e-06	818404	0.000366499953194488	0	0.732153039295731	0.0038365388406188	0.2547225133208	0.0092879085428498
0	1.54311958776345e-06	7.46192592106707e-09	1.91404480000797e-07	3.17613574947191e-09	1.74516212943478e-06	573013	0.000523412067768625	0	0.884227065059696	0.00427577804675593	0.109677190888155	0.00181996600539377
0	3.50636512656577e-07	1.71996784338816e-09	1.30171955895215e-07	1.52677200277418e-09	4.84055208397954e-07	2065880	0.000145206054238955	0	0.724372977654874	0.00355324726094907	0.268919647256843	0.00315412782733449
0	2.35803310894328e-05	1.44521506470076e-07	9.70249575355161e-07	2.03441888026816e-09	2.46971365901383e-05	40491	0.00738185177298556	0	0.954779960153298	0.00585175151550905	0.0392859136448468	8.23746863464532e-05
0	2.25962434899665e-07	7.49011797617887e-10	3.18110830778481e-08	3.92738059815886e-10	2.58915267834947e-07	3862267	7.76715737974554e-05	0	0.872727347402747	0.00289288385301158	0.122862909336529	0.00151685940771267
0	2.3051033548215e-08	1.01578836825182e-10	4.6172124341026e-08	1.02857354606424e-09	7.03533102721304e-08	14213972	2.11057710963747e-05	0	0.327646751219699	0.00144383876795946	0.656289294170092	0.0146201158422491
0	1.95217100728408e-05	7.32718865876994e-08	3.26128887950689e-07	1.30378693879002e-08	1.99341487167671e-05	50165	0.00596245779550131	0	0.979309944468339	0.00367569679692761	0.0163603117737541	0.000654046960978759
0	3.95804860872182e-07	1.82298752045093e-09	4.62033761541119e-08	5.22945544162798e-09	4.49060679988373e-07	2226871	0.000134709160154345	0	0.881406185200696	0.00405955720838915	0.102888937315349	0.0116453202755658
0	1.21478377626732e-06	4.86857489656381e-09	1.74768865762164e-07	1.63527508746878e-09	1.39605649201352e-06	716303	0.000418729548233632	0	0.870153738918725	0.00348737671033778	0.125187531279695	0.0011713530912422
0	5.31964190069978e-06	1.86861656680609e-08	4.75783428250144e-07	1.38882823629903e-09	5.81550032285428e-06	171954	0.00174313414373872	0	0.914735036604532	0.00321316561442294	0.0818129828624317	0.000238814918613466
0	8.01057467104216e-05	4.45416923848186e-07	3.00187518436666e-06	1.32375510234714e-08	8.35662763696599e-05	11967	0.0247592647064061	0	0.958589399820443	0.00533010375953405	0.0359220886077023	0.0001584078123203
0	1.99580654914162e-06	9.79953994909732e-09	2.82824231882917e-07	3.23964332984208e-09	2.29166996430348e-06	436363	0.000687265501862377	0	0.870896150069419	0.00427615673362275	0.123414032687241	0.00141366050971774
0	0.000106389823125253	3.61529871544548e-07	2.25245716799981e-06	7.96213636968159e-08	0.000109083431528494	9167	0.0321970867673094	0	0.975306897064954	0.00331425099557957	0.0206489394075528	0.000729912531913865
0	1.25876066345982e-07	4.90887732238859e-10	2.41912590278872e-08	3.08930088541196e-11	1.50589106114963e-07	6640587	4.51757147759135e-05	0	0.835890919293234	0.00325978249624582	0.160644150509926	0.000205147700594858
0	2.06168234458051e-05	1.11325808840955e-07	1.71188481894127e-06	1.5986492880709e-08	2.2456020566468e-05	44531	0.00671423989756825	0	0.918097816341989	0.00495750386901544	0.0762327774805082	0.000711902308487393
0	7.93368650108699e-05	3.02328589643889e-07	1.64843369480523e-06	1.15488347730876e-07	8.14031156430499e-05	12285	0.0241261263301422	0	0.974617057149994	0.00371396828310099	0.0202502530988317	0.00141872146807363
0	3.08026516758537e-05	1.31639033582233e-07	1.1483321026963e-06	6.85335505346702e-10	3.20833081476376e-05	31169	0.00957897338334746	0	0.960083403310822	0.00410303803387327	0.0357921975318761	2.13611234288246e-05
0	1.09921819282952e-06	4.68588152030989e-09	2.3848270015635e-07	1.39007228327864e-08	1.35628749733896e-06	737307	0.000406803758026486	0	0.810461052679601	0.00345493232777239	0.175834917467169	0.010249097525458
0	1.87204987109768e-06	5.28037712737064e-09	1.0149278870352e-07	1.26460216808693e-08	1.99146905860944e-06	502142	0.00059726287996853	0	0.9400346256973	0.00265149845263361	0.0509637788569954	0.00635009699307076
0	2.78778744194127e-06	1.08447471424672e-08	1.73396811508413e-07	9.77520575282052e-10	2.97300652116743e-06	336360	0.00089150565466134	0	0.937699740008161	0.00364773742178294	0.0583237239050266	0.000328798665028895
0	1.48199307396266e-05	6.05490563157316e-08	6.11205849754266e-07	4.5603086876232e-09	1.54962459543842e-05	64532	0.00463812035175237	0	0.956356189960558	0.00390733707337687	0.0394421882276167	0.000294284738448733
0	1.93635109763055e-06	8.30454255379477e-09	2.43634628678122e-07	3.41870681861611e-09	2.19170897568109e-06	456265	0.000657297298656379	0	0.883489148931747	0.00378907174535529	0.111161943205717	0.00155983611718053
0	4.81205478833599e-06	2.39805559937537e-08	3.18651432148144e-07	4.90752134509058e-09	5.15959429782298e-06	193814	0.00154668493065524	0	0.932642085903221	0.00464776000002016	0.0617590092853996	0.000951144811358763
0	4.07989496401143e-06	1.76935949923955e-08	3.52640406304571e-07	7.1453337973061e-09	4.4573742991057e-06	224347	0.00133632159601038	0	0.915313520973545	0.00396951070408097	0.0791139317995625	0.00160303652281113
0	2.3141062336148e-06	8.02997764702975e-09	2.59096602951693e-07	3.45937428783866e-09	2.58469218850136e-06	386893	0.000775108107037181	0	0.895312116432924	0.00310674427026672	0.100242730683502	0.00133840861330743
0	2.71790878246439e-06	1.03634449820203e-08	1.63289903571928e-07	6.40811395164936e-09	2.89797024496999e-06	345069	0.000869014521213129	0	0.937866352210438	0.00357610468913826	0.0563463009516231	0.00221124214880119
0	4.71944417342914e-07	2.10101619372184e-09	1.07192726329528e-07	3.6601860834066e-10	5.81604178474505e-07	1719382	0.000174466083304403	0	0.811452934503982	0.00361245030809892	0.184305289227262	0.000629325960657116
0	3.41241760162472e-07	1.33111999920333e-09	3.14195200696402e-08	1.70639500877445e-09	3.7569879524009e-07	2661707	0.000112703308241757	0	0.908285478915102	0.0035430510187095	0.0836295470406328	0.00454192302555557
0	4.7952069499828e-06	2.91500512187752e-08	3.17047492284145e-07	1.76739730770501e-08	5.15907846656277e-06	193833	0.001546530419817	0	0.929469668093186	0.00565024381926029	0.0614542876870367	0.00342580040051715
0	4.21398881465299e-05	2.11262660853647e-07	1.50594347401498e-06	6.24884600717171e-08	4.39195827414703e-05	22769	0.0130897385218663	0	0.959478335543022	0.00481021557279428	0.0342886562215223	0.00142279266266147
0	0.00011526012429703	5.5887209493309e-07	3.07470343816275e-06	8.42406055314377e-09	0.000118902123890679	8410	0.0350439840347703	0	0.969369768390365	0.00470027007631023	0.0258591128362829	7.08486970416865e-05
0	1.79399268617935e-05	5.25132658932079e-08	5.991428562509e-07	6.9553555828437e-09	1.85985383395205e-05	53768	0.00556407625605493	0	0.964587997954256	0.00282351574809625	0.0322145130608338	0.000373973236814212
0	1.14252806451957e-05	5.03661818382106e-08	4.0842526489349e-07	1.64557041430055e-08	1.19005277960704e-05	84030	0.00356381406884487	0	0.960065035852306	0.00423226454332905	0.034319928652942	0.00138277095142278
0	1.80202480650488e-05	5.93871310624444e-08	3.98955200816233e-07	7.20562479310382e-10	1.84793109594068e-05	54115	0.00552850576351882	0	0.975158008035776	0.00321370916875089	0.0215892898654399	3.89929300336593e-05
0	7.38092283279123e-10	2.97680631082952e-12	5.53530338734658e-09	1.14556692859514e-10	6.39092916979605e-09	156471770	1.91727691256638e-06	0	0.115490606087045	0.000465786152802022	0.86611871924771	0.017924888512443
0	1.20144547229306e-06	3.90368001567348e-09	1.13863974714035e-07	2.06186018811742e-09	1.32127498721089e-06	756845	0.000396304208764131	0	0.909307664129193	0.00295447961511318	0.08617734825541	0.00156050800028377
0	9.29298394880936e-06	3.86660614890794e-08	2.85109928557445e-07	1.77658265708449e-08	9.63452576542673e-06	103793	0.00288619855075345	0	0.964550220225371	0.00401328123775762	0.0295925233373245	0.00184397519954715
0	2.044768116347e-08	9.4728823490133e-11	3.28502109868727e-08	1.13291084266502e-09	5.45255318164979e-08	18340032	1.63575262197568e-05	0	0.37501112748951	0.00173732965702997	0.602473921711172	0.020777621142289
0	3.69095484472439e-08	1.96461095807509e-10	2.04516714293774e-08	2.38046581107364e-10	5.77957275535362e-08	17302317	1.73385684529848e-05	0	0.638620707958985	0.0033992321599469	0.353861302471416	0.00411875740965215
0	0.000119344571796855	4.44941096549748e-07	3.40101048243464e-06	2.6883660928777e-07	0.000123459359985127	8100	0.036362502004376	0	0.966670909449329	0.00360394786270843	0.0275476114799588	0.00217753120800365
0	1.83448783165109e-05	7.95784669355361e-08	7.13607119586237e-07	6.54073664748308e-09	1.91446046396801e-05	52234	0.00572697437054692	0	0.958227065106808	0.00415670463993795	0.0372745811687945	0.000341649084459357
0	1.87586662169987e-05	7.9757527089696e-08	5.19876030034121e-07	2.58044759556175e-08	1.93841042500781e-05	51589	0.00579841158099792	0	0.9677344887847	0.00411458409739901	0.026819708732841	0.00133121838505968
0	0.0013518350721381	6.42541910305728e-06	1.1104139129175e-05	1.83772136480378e-07	0.00136954840250681	730	0.337109941825552	0	0.987066298397128	0.00469163345471853	0.00810788367088743	0.000134184477265646
0	3.19278164561888e-07	1.83122608752686e-09	6.90796692944756e-08	8.49094701490856e-10	3.91038154645382e-07	2557295	0.000117304588611589	0	0.816488521053476	0.0046829857029873	0.176657107430147	0.00217138581338916
0	2.09394484851042e-06	7.49377210092875e-09	1.76340485894608e-07	7.03958559432124e-10	2.27848306506538e-06	438888	0.000683312134107106	0	0.91900830013425	0.00328893034836478	0.0773938102057158	0.000308959311669022
0	4.42800631718885e-05	2.82831296757931e-07	2.47760609600383e-06	6.42891887764057e-09	4.70469294835279e-05	21255	0.0140152695589414	0	0.941189226544356	0.00601168450019584	0.0526624398914554	0.000136649063992401
0	1.4045308420201e-05	7.11010116120522e-08	9.71849247721891e-07	1.88226851322851e-08	1.51070813646672e-05	66194	0.00452190391021767	0	0.929716871258169	0.00470646909854771	0.0643307085109685	0.00124595113231521
0	5.3238740607524e-06	1.90796669380067e-08	2.31562728261466e-07	1.0506886184184e-08	5.58502334213606e-06	179050	0.00167410879546126	0	0.953241147729245	0.00341621973073249	0.0414613716140535	0.00188126092596875
0	5.60292158301827e-05	1.8370217018524e-07	1.09127766612688e-06	6.12136042989399e-08	5.73654092707937e-05	17432	0.0170628682942841	0	0.976707331864337	0.00320231603888805	0.0190232699461012	0.00106708215067343
0	5.74607180582057e-06	2.20059362179657e-08	4.87827339217432e-07	8.84408825122704e-09	6.2647491695072e-06	159623	0.00187766561411629	0	0.917207002283313	0.0035126603831286	0.0778686146912097	0.00141172264234846
0	2.5087829353068e-05	1.324961888346e-07	1.85005265626853e-06	4.76441396539624e-08	2.71180223378251e-05	36876	0.00810251325441003	0	0.925134917308283	0.00488590897905524	0.0682222557833069	0.00175691792935456
0	1.34698030580506e-06	4.93945637983884e-09	1.15826661191975e-07	3.85055136513376e-09	1.47159697474201e-06	679534	0.000441381979556454	0	0.915318751617579	0.00335652795202626	0.0787081403264513	0.00261658010394375
0	7.83879056895239e-07	2.10763439887973e-09	5.99002333597373e-08	2.41808268250777e-09	8.48305007336363e-07	1178821	0.000254459229902637	0	0.924053318224044	0.00248452429332888	0.070611670144234	0.0028504873383931
0	1.35365255737057e-07	5.34563972374547e-10	4.69414903368229e-08	9.19360242889728e-10	1.83760670289144e-07	5441861	5.51266866058997e-05	0	0.736638887549018	0.00290902276060171	0.255449059164626	0.00500303052575467
0	1.6003820444593e-06	5.64786598615546e-09	9.52415763513532e-08	3.33910939350229e-09	1.70461059619032e-06	586644	0.000511252880410873	0	0.938854919731254	0.00331328808983004	0.0558729228623895	0.00195886931652599
0	2.65489649057862e-09	9.21157448730349e-12	4.99974847045038e-09	5.68834322416105e-11	7.72073996775792e-09	129521264	2.31621930035786e-06	0	0.343865549372931	0.00119309477145602	0.647573741808364	0.00736761404724906
0	4.7232109841816e-05	2.85514597502477e-07	3.07646382463367e-06	1.03463202357104e-08	5.06044345841879e-05	19761	0.0150670532665765	0	0.933359106369196	0.0056420865058275	0.0607943523114664	0.00020445481351042
0	8.3714809086516e-06	3.65472483777957e-08	4.7160570033039e-07	4.93425856004461e-09	8.88456811591983e-06	112555	0.0026618332976549	0	0.9422496174745	0.00411356499280009	0.0530814434846127	0.000555374048087172
0	1.18398743177961e-06	4.27821989202641e-09	1.53833174296671e-07	7.42711388053778e-10	1.34284153735636e-06	744690	0.000402771597438623	0	0.881703014720943	0.00318594545447923	0.11455795044851	0.000553089376067369
0	1.00504591702112e-05	3.2954585455996e-08	6.11526772582731e-07	1.64686419683665e-08	1.07114091702183e-05	93358	0.00320828238912041	0	0.938294766869258	0.00307658730352884	0.0570911597965095	0.00153748603070411
0	1.14150421068665e-05	3.84145476741912e-08	2.49820365277583e-07	7.92968575428369e-09	1.17112067055726e-05	85388	0.00350721787787245	0	0.974711009193858	0.0032801528177205	0.0213317356236834	0.000677102364738424
0	1.08841471988377e-07	5.93632627226644e-10	3.35503041424555e-08	1.05952238701183e-09	1.44044931145071e-07	6942278	4.32125487468404e-05	0	0.755607789341508	0.00412116290734857	0.232915548473319	0.00735549927782441
0	4.51577062688431e-05	1.85398947792919e-07	1.76574091958019e-06	3.10142028141261e-08	4.71398603390303e-05	21213	0.0140427589916583	0	0.9579516346478	0.00393295496549053	0.037457491534361	0.000657918852348557
0	1.15932977704405e-05	3.99175988817743e-08	4.40719302927412e-07	4.57677484898392e-09	1.20785114470987e-05	82792	0.003617018091433	0	0.959828354778376	0.00330484423155991	0.0364878822078093	0.000378918782254687
0	2.50434190455174e-05	1.11753468157922e-07	1.17705824218409e-06	2.02063737901254e-08	2.63524371296495e-05	37947	0.00787466638528755	0	0.950326488677613	0.00424072610848531	0.0446660108282649	0.000766774385637027
0	2.31877689113747e-05	1.09291455695065e-07	7.97963818900182e-07	1.24200249971745e-08	2.41074442109671e-05	41481	0.00720623014623412	0	0.961850982976701	0.00453351482382962	0.033100307602793	0.000515194596676667
0	3.48502721940294e-06	1.67071021389888e-08	4.93700747180134e-07	1.38706395640674e-08	4.00930570828613e-06	249420	0.00120207105674996	0	0.869234593959835	0.00416708112441011	0.123138713558258	0.00345961135749778
0	4.86231620161385e-07	2.11092135308378e-09	1.23852909849335e-07	5.54740981594504e-09	6.17742861179749e-07	1618797	0.000185305744372033	0	0.787110059406907	0.00341715216109887	0.200492660672443	0.0089801277595515
0	9.20845540642497e-06	3.79634154575861e-08	4.36494678148247e-07	1.78042548789297e-08	9.70071775490974e-06	103085	0.00290599882944709	0	0.949255059169656	0.00391346459269697	0.044996121851636	0.00183535438601113
0	0.000104019842693895	6.05156529855176e-07	3.06988758921622e-06	6.84315960929803e-10	0.000107695571128927	9285	0.031794006569243	0	0.965869270235524	0.00561914035564857	0.0285052352388857	6.35416994177576e-06
0	2.77356990963122e-06	1.108072600201e-08	2.0335600211669e-07	5.31532345379004e-09	2.99332196120371e-06	334077	0.000897594852883987	0	0.926585895396257	0.00370181562345339	0.0679365617038114	0.001775727276478
0	6.529845835725e-08	2.40387864443735e-10	4.76558412676517e-08	6.15986738191692e-11	1.13256286163165e-07	8829532	3.39763105462465e-05	0	0.576554825956209	0.00212251233540729	0.420778774248305	0.000543887460078163
0	8.88088487327563e-05	4.25255239015608e-07	1.55444317070291e-06	6.06963467010335e-09	9.07946167771449e-05	11014	0.0268719689673297	0	0.978129011224722	0.00468370542341068	0.0171204331917418	6.68501601256961e-05
0	2.27095830423237e-06	1.67105641914925e-08	6.19554242625363e-07	4.29657440625286e-11	2.90726607679328e-06	343966	0.000871800851479976	0	0.781131910271259	0.00574786199477285	0.213105448988945	1.47787450228566e-05
0	9.83678155603298e-05	6.10110006905453e-07	2.64708761085235e-06	1.09044135419021e-07	0.000101734057313507	9830	0.0300606835205127	0	0.96691135847651	0.00599710679999049	0.026019679945478	0.00107185477802176
0	0.000341857278613716	1.0978879496246e-06	3.20329597366123e-06	6.88867443553021e-08	0.000346227349281358	2888	0.0986721282389429	0	0.987378031583259	0.00317100296063674	0.0092520015542103	0.000198963901893614
0	1.50341921986372e-05	4.38914456280742e-08	4.79688630605795e-07	1.36531188007268e-08	1.55714253936718e-05	64220	0.00466056967170758	0	0.965498778599105	0.00281871726694407	0.030805698160474	0.00087680597347725
0	4.686581209539e-06	2.28595145643132e-08	1.94600266834843e-07	1.38536757541539e-09	4.90542635851358e-06	203856	0.0014705491983904	0	0.955387129888362	0.00466004642484125	0.0396704083625893	0.000282415324207452
0	2.63674126538318e-05	1.39095446396375e-07	1.08156875201359e-06	2.28999583599764e-08	2.76109768106017e-05	36217	0.00824919451270645	0	0.954961240042314	0.00503768654584387	0.0391716946282864	0.000829378783556238
0	4.28868552195496e-09	1.57607328668247e-11	1.11209477287408e-08	4.80284231576151e-10	1.59056782151387e-08	62870629	4.7716921266483e-06	0	0.269632357950827	0.000990887194726718	0.69918098293703	0.0301957719174166
0	6.75090271167895e-05	3.52227962625822e-07	2.22178297669803e-06	5.485163337621e-08	7.01378896894895e-05	14258	0.0208222644202627	0	0.962518653122607	0.00502193556414637	0.0316773570823728	0.000782054230873583
0	8.38892938705244e-05	3.60376296632506e-07	2.29546950412612e-06	5.34249336297928e-08	8.65985646049128e-05	11548	0.0256461000307628	0	0.968714599985013	0.00416145808278284	0.0265070156139274	0.000616926318277128
0	7.18561321227262e-07	3.20773881968092e-09	1.31826914456842e-07	1.91663978354945e-09	8.55512614287334e-07	1168890	0.000256620961286425	0	0.839919025420617	0.00374949330507891	0.154091140510719	0.00224034076358543
0	6.26649978445284e-06	2.53399060280377e-08	4.03483862593375e-07	8.99296148401936e-10	6.69622284922265e-06	149338	0.00200685714465743	0	0.935826050828087	0.00378420888889314	0.0602554412657002	0.000134299017319343
0	1.70396574917639e-06	6.6173096371869e-09	2.35775611990945e-07	2.50953612027494e-09	1.94886820692479e-06	513118	0.000584490150838723	0	0.874336059832979	0.00339546287105204	0.120980788312508	0.00128768898346125
0	0.00064648217271979	2.24284937802e-06	6.40648472023338e-06	2.64114477755156e-07	0.000655395621295799	1526	0.178549127979391	0	0.986399896053035	0.00342213055007234	0.00977498859019986	0.000402984806692741
0	1.53322247153562e-06	7.26403324299914e-09	7.69869540855298e-08	5.8647123559675e-10	1.61805993009975e-06	618024	0.00048530057532914	0	0.94756840770484	0.00448934746350918	0.0475797914857108	0.000362453345940404
0	5.1417954171031e-05	3.04770854512458e-07	1.48340653794621e-06	7.56391396020847e-09	5.32136954774499e-05	18792	0.0158377756884623	0	0.966254151486625	0.00572730105996133	0.0278764052117904	0.000142142241623001
0	7.17262540881566e-05	3.34207191697111e-07	3.0712328571214e-06	5.49821795680218e-08	7.51866763165432e-05	13300	0.0223043472575307	0	0.95397559251299	0.00444503212630475	0.040848099790862	0.000731275569843539
0	7.94419156096168e-07	3.0427165027551e-09	1.90078216769056e-07	6.66225001391350e-09	9.94202339381892e-07	1005831	0.000298216374723825	0	0.799051787174498	0.00306046001123553	0.191186652092601	0.00670110072166547
0	1.02806682335572e-05	4.91541807533641e-08	2.36903639298541e-07	1.59006852130324e-09	1.05683161221304e-05	94622	0.00316549082580553	0	0.97278205106196	0.0046510891787608	0.0224164035746865	0.000150456184592509
0	8.97296254080416e-07	2.91465027519515e-09	8.72165545009864e-08	2.25340341352486e-09	9.89680862270122e-07	1010427	0.000296860333852011	0	0.906652122202509	0.002945040554295	0.0881259381947932	0.00227689904840236
0	5.67167963079013e-05	3.18459517353933e-07	3.14194820833104e-06	2.45301342252261e-07	6.04225053758385e-05	16550	0.0179639880632212	0	0.938670052741324	0.00527054473119013	0.0519996347186793	0.0040597678088064
0	2.1220465537313e-06	8.81660801096565e-09	2.63489388240335e-07	1.45173153317286e-08	2.40886986531433e-06	415132	0.000722400772828369	0	0.880930341770205	0.00366005990523493	0.109382989938293	0.00602660838626675
0	0.000773921768580207	3.21330825484471e-06	9.63402128520502e-06	2.9690036572564e-07	0.000787065998485983	1271	0.210387349244269	0	0.983299710658242	0.00408264143162822	0.01224042367951	0.000377224230619495
0	2.55994050374461e-06	8.83100912137932e-09	2.33903734643022e-07	1.69326761835464e-08	2.81960792369255e-06	354659	0.000845525910986855	0	0.90790655049377	0.00313199897303957	0.0829561204866747	0.00600533004651631
0	5.00011808603201e-06	2.19037327536317e-08	3.57501838538399e-07	1.80899297493437e-08	5.39761358707338e-06	185267	0.00161797810610576	0	0.926357177180425	0.00405804016910147	0.0662333145511883	0.003351468099285
0	9.59682123465576e-07	4.06887938608196e-09	2.21060268696099e-07	2.38011536680297e-09	1.18719138691456e-06	842324	0.000356094210869129	0	0.808363448424043	0.00342731545303469	0.186204407421302	0.00200482870162051
0	2.22129258595239e-06	8.03022783541189e-09	2.50997177184796e-07	2.33465091149762e-09	2.48265464188409e-06	402795	0.000744520024410944	0	0.894724762952387	0.00323453278596887	0.101100319371974	0.000940384889670296
0	1.28432448558155e-06	5.31454984641487e-09	2.07199457328396e-07	2.90828298172012e-10	1.49712932105453e-06	667945	0.00044903828464149	0	0.857858080474244	0.00354982683972248	0.138397835387026	0.00019425729900685
0	1.33392078201546e-05	3.92520623850044e-08	7.03655633774466e-07	2.2435082419516e-09	1.40843590245561e-05	71001	0.00421642328421823	0	0.94709370848171	0.00278692571785258	0.0499600750412314	0.000159290759206013
0	1.93152821738787e-05	8.40773561953866e-08	5.86690880689342e-07	5.36737084905022e-09	1.99914177816125e-05	50021	0.00597953626985859	0	0.966178706526974	0.00420567250976659	0.029347137211497	0.000268483751762067
0	3.117012904526e-06	1.148343200645e-08	3.26676390786431e-07	2.13154505028357e-08	3.47648817782172e-06	287647	0.00104240458471538	0	0.896598160296074	0.0033031701588139	0.0939673527068106	0.00613131683830187
0	1.61579332010115e-05	7.3271328288993e-08	1.21218923067746e-06	4.75847995649102e-08	1.74909785595428e-05	57172	0.00523359622183794	0	0.923786690722111	0.00418909256789508	0.069303682841467	0.00272053386852668
0	0.000116417653988932	6.02844571300108e-07	3.44258560183612e-06	4.87273437506446e-08	0.000120511811505818	8298	0.0355099106253729	0	0.966026919139879	0.00500236917665952	0.0285663750201772	0.000404336663284594
0	9.7167710266765e-06	6.17029385307897e-08	5.52306139625478e-07	5.8703499046381e-09	1.03366504547374e-05	96743	0.00309620799453547	0	0.940030919031725	0.00596933588893011	0.0534318290092076	0.000567916070137367
0	7.89789047071279e-06	2.75729257987457e-08	2.91668093506212e-07	1.7053711897128e-08	8.23418520191487e-06	121445	0.00246721713531295	0	0.959158711766177	0.00334859189131835	0.0354216095890561	0.00207108675344855
0	3.46415120211065e-06	1.25652128368271e-08	3.28293532788014e-07	9.81657354844699e-09	3.81482652128394e-06	262135	0.0011437955060003	0	0.908075683856978	0.00329378354866793	0.0860572639296641	0.00257326866468965
0	5.08895484840093e-07	1.89581170860104e-09	1.61567485785556e-07	1.38787798373918e-08	6.86237562171641e-07	1457221	0.000205850149245901	0	0.741573345576802	0.00276261722340238	0.235439583450176	0.0202244537496192
0	3.32405744754479e-06	1.36158409942433e-08	2.6598018462645e-07	1.72716653815591e-08	3.62092513854704e-06	276173	0.00108568972022138	0	0.918013303329056	0.00376032104317597	0.0734564163713087	0.00476995925645942
0	4.26866624716293e-07	1.90291017763362e-09	1.14421991759215e-07	3.17946520870939e-09	5.46370991861851e-07	1830258	0.000163897909617683	0	0.781276149492624	0.00348281699793236	0.209421791170324	0.00581924233911985
0	1.88479203513427e-06	6.74709544129412e-09	1.97841101125116e-07	6.61968519669522e-09	2.09599991689737e-06	477099	0.000628602980343618	0	0.899232876842978	0.0032190342122158	0.0943898420654389	0.00315824687936729
0	3.4114915819324e-06	2.11629218132292e-08	5.51092422106585e-07	4.7142998305918e-09	3.98846122568281e-06	250723	0.00119582518444705	0	0.855340290126142	0.00530603674343259	0.13817168850933	0.00118198462109525
0	4.10833169491529e-06	1.64289243471e-08	3.27446844512482e-07	1.55330317098121e-08	4.46774049548468e-06	223827	0.00133942730818271	0	0.919554682969472	0.00367723334954299	0.0732913751018924	0.00347670857909285
0	2.90276870576076e-06	1.3966992345902e-08	4.14758558977536e-07	6.5646506244711e-09	3.33805890770867e-06	299575	0.0010009180907069	0	0.869597806994154	0.00418416592758375	0.124251419895474	0.00196660718278853
0	6.33065270643293e-05	1.75049110903184e-07	1.55990470134452e-06	7.86497043930873e-08	6.51201305809701e-05	15356	0.0193470712079281	0	0.972149878993474	0.00268809520714226	0.0239542624903821	0.00120776330900158
0	1.75770636665947e-07	6.83115457251505e-10	7.1778682072207e-08	3.57354202884268e-10	2.4858978839829e-07	4022691	7.45741650026721e-05	0	0.707071025718594	0.00274796266432722	0.288743485944014	0.00143752567306472
0	9.33011224681428e-06	4.45446526546356e-08	8.11099747130028e-07	3.09960296880498e-08	1.0216752676287e-05	97878	0.00306034901612651	0	0.913217001765091	0.00435996192391183	0.0793891927140983	0.00303384359689859
0	4.11071017282113e-05	1.95099990419181e-07	2.45391336215161e-06	2.9814690888368e-08	4.37859297716704e-05	22838	0.013050164946885	0	0.938819889004793	0.00445576904353897	0.0560434225091936	0.000680919442474832
0	9.00999167348947e-07	5.11060109841594e-09	2.47336051075565e-07	1.03431839162825e-09	1.15448013791456e-06	866191	0.000346284271058095	0	0.780437131622295	0.00442675532525634	0.214240196043867	0.000895917008582437
0	1.32276509090526e-06	4.18196471102504e-09	1.86391012554019e-07	1.93474934550012e-09	1.51527281751581e-06	659947	0.000454478882845444	0	0.872955071598164	0.00275987575483674	0.123008220301606	0.00127683234539376
0	5.19330458944229e-06	2.64040581884114e-08	4.79041251391141e-07	7.1670516512676e-09	5.70591695067311e-06	175257	0.00171031570913804	0	0.91016126493563	0.00462748729374629	0.0839551741696188	0.00125607360100503
0	1.19816801941633e-05	5.9280412885689e-08	6.47795938868232e-07	9.16185657149098e-10	1.26896727315743e-05	78804	0.00379968881786363	0	0.944207187026231	0.00467154781211874	0.0510490658483565	7.21993132943021e-05
0	8.03637473217683e-05	3.03761551836143e-07	1.53535193640213e-06	9.41186699673484e-09	8.22122726770034e-05	12164	0.0243630075193019	0	0.977515214030179	0.00369484435772218	0.0186754591061391	0.000114482505960057
0	2.08831922617785e-06	9.21089939790807e-09	1.93327174201592e-07	8.37374892841114e-09	2.29923104870576e-06	434928	0.000689532270865545	0	0.908268539324643	0.00400607820736106	0.084083404454031	0.0036419780139646
0	2.70169634494845e-05	1.12095564242472e-07	1.5019107586184e-06	3.21590258500515e-09	2.86341856749304e-05	34923	0.00855358681668761	0	0.94352127754547	0.00391474601425853	0.0524516665383412	0.00011230990193029
0	1.4552773773159e-05	6.80719439489274e-08	6.65000977426078e-07	1.18268356909232e-08	1.52976735302249e-05	65369	0.00457882224611617	0	0.951306337163349	0.00444982328943233	0.0434707261932462	0.00077311335397215
0	5.07798755046409e-06	2.10705605727753e-08	2.22072227454085e-07	1.31502932376811e-09	5.32244536781472e-06	187884	0.00159546375193587	0	0.954070394253573	0.00395881199649145	0.0417237213550326	0.000247072394903328
0	0.000109841467533673	4.29394413933333e-07	2.24656132695468e-06	2.37938531559817e-07	0.000112755361806121	8869	0.0332627293611438	0	0.974157377300973	0.00380819507875522	0.0199242084009945	0.00211021921927709
0	8.1784776274756e-05	4.25373222769371e-07	3.1337101180983e-06	1.97933374568409e-08	8.53636529530805e-05	11715	0.0252850298109802	0	0.958074935238636	0.00498307192878887	0.0367101220448089	0.000231870787766312
0	8.19283713055245e-06	2.76956236890598e-08	5.05254773325354e-07	2.4460696281561e-09	8.72823359719502e-06	114571	0.00261505627412539	0	0.938659241794969	0.00317310752291968	0.057887402725762	0.000280247956349632
0	1.25608848374633e-05	6.15445549068035e-08	3.65566425843659e-07	1.48848270564261e-08	1.30028806452702e-05	76906	0.00389329096902569	0	0.9660078547312	0.00473314772209267	0.0281142645092751	0.00114473303743202
0	1.8645418751171e-05	7.49065383782308e-08	2.35563401394377e-07	4.09292322410965e-09	1.89599816141677e-05	52743	0.00567190208791346	0	0.983409115610024	0.00395077062322979	0.0124242420793464	0.000215871687399277
0	1.48370241190174e-05	5.8704980050907e-08	7.3577572746307e-07	2.26302003268321e-08	1.56541350268582e-05	63881	0.00468526699866023	0	0.947802232033973	0.00375012608171484	0.0470020046588763	0.00144563722543627
0	0.000151040593160105	5.72664656731034e-07	1.89068399080254e-06	1.13991823927293e-08	0.000153515340990031	6514	0.0450135601410908	0	0.98387947540639	0.00373034156090122	0.0123159286792407	7.42543534686191e-05
0	4.06274019963469e-05	1.17034124627672e-07	1.44727405126011e-06	5.19507739773927e-08	4.22436609462121e-05	23672	0.0125933970495359	0	0.961739609833458	0.00277045412273073	0.0342601474124814	0.00122978863132957
0	4.07845632055182e-07	1.25725602101478e-09	8.73210891379032e-08	3.29177541640729e-09	4.99715752630508e-07	2001138	0.000149903526603601	0	0.816155244072815	0.00251594234201459	0.17474151790942	0.00658729567575038
0	3.0817752322076e-06	1.31246304758938e-08	1.93717894664712e-07	3.15321645708562e-09	3.29177097380529e-06	303788	0.000987045467342185	0	0.936205846862142	0.00398710316736336	0.0588491411481079	0.000957908822387025
0	1.74171663872154e-05	6.57767203405601e-08	8.79066886134123e-07	5.78832088321209e-08	1.84198932025222e-05	54289	0.00551077849880321	0	0.945562832298642	0.00357096100489625	0.0477237775740065	0.00314242912245524
0	3.75276059748243e-05	1.51332342751557e-07	7.51794791783961e-07	2.44541232938615e-08	3.84551872326537e-05	26004	0.0114704845549151	0	0.975878904132815	0.00393529075378041	0.0195498928983392	0.00063591221506514
0	1.10103858138725e-05	3.77867152853777e-08	7.0257260665866e-07	1.94674471297307e-08	1.17702125829463e-05	84960	0.00352485760809795	0	0.935444940886227	0.00321036812369272	0.0596907321518227	0.00165395883825724
0	1.30999664296222e-06	5.43075841583214e-09	9.46532569394292e-08	1.98906084706076e-09	1.41206971916454e-06	708180	0.000423531500038599	0	0.927713855189307	0.00384595628822441	0.0670315747549855	0.00140861376748281
0	1.58043115558007e-05	5.51063791681023e-08	3.7793737741355e-07	1.7773918230755e-09	1.62391327042055e-05	61580	0.00485993149888342	0	0.97322386876658	0.00339343117467297	0.0232732489042149	0.000109451154532114
0	2.01122522880826e-05	8.77067475707797e-08	7.51476086442749e-07	2.51826807504331e-08	2.09766178028465e-05	47672	0.00627329156844181	0	0.958793856908301	0.00418116725942721	0.0358244638628432	0.00120051196942797
0	3.51570109926826e-05	9.58738700411799e-08	6.8516362295229e-07	1.00729144925054e-08	3.59481214001686e-05	27818	0.0107266846343185	0	0.977992997222874	0.00266700640553445	0.0190597893927519	0.000280206978839738
0	5.31267734828555e-05	2.24632128535543e-07	1.62198778794116e-06	1.41971601105091e-08	5.49875905594427e-05	18186	0.0163614048341632	0	0.966159326901665	0.00408514223391387	0.02949734242652	0.000258188437901488
0	4.70171943126121e-05	2.15290796493301e-07	2.59052072855642e-06	2.15432963465434e-08	4.98445491340084e-05	20062	0.0148424855272141	0	0.943276549381662	0.00431924453593683	0.0519719964081075	0.000432209674294047
0	2.62752899061093e-06	7.13457028722783e-09	1.65710432653714e-07	3.82063161119546e-09	2.80419462516307e-06	356609	0.00084090580746321	0	0.936999510316848	0.00254424932677879	0.0590937701565837	0.00136247019978982
0	5.01894091314488e-05	2.13040370131165e-07	6.39418061074656e-07	2.90427217615594e-08	5.10709102844162e-05	19581	0.0152048848149503	0	0.982739662401585	0.00417146216789036	0.0125202009816099	0.00056867444891464
0	7.57540647420786e-06	2.72126596346465e-08	4.90224616640903e-07	2.23525583028919e-08	8.1151963087863e-06	123226	0.00243160761214667	0	0.933484069387944	0.00335329653149406	0.0604082264911001	0.00275440758946162
0	1.95030979127076e-05	1.07305658388211e-07	1.69239092528267e-06	5.56351384506389e-08	2.13584296348291e-05	46820	0.00638711244338741	0	0.913133514315301	0.00502404250793926	0.0792376103589047	0.0026048328178545
0	8.31414927891207e-06	3.23536352904743e-08	3.60613365162356e-07	2.76942450255986e-09	8.70988570386746e-06	114812	0.00260956623738839	0	0.954564682200173	0.00371458781326008	0.0414027666289848	0.00031796335758231
0	1.56580945903911e-05	6.03648461294208e-08	8.3974499115381e-07	9.4926076460383e-09	1.65676970353204e-05	60358	0.00495801853285716	0	0.945097834479342	0.00364352667728835	0.0506856800533939	0.000572958789975528
0	1.63900887009285e-05	7.49598638749445e-08	8.06129181867687e-07	1.62954397111341e-09	1.72728072906422e-05	57894	0.00516848412468929	0	0.948895476290529	0.00433976148831089	0.046670420638828	9.43415823319142e-05
0	4.03202756759678e-06	1.52207167874786e-08	5.79495346443169e-07	6.18508549766165e-09	4.63292871632509e-06	215846	0.00138891639607963	0	0.870297778031657	0.00328533368835251	0.125081861156464	0.00133502712352712
0	2.50603937733382e-06	1.09099752599793e-08	5.52360515326935e-07	3.24933980891361e-09	3.07255920772965e-06	325462	0.000921344479700603	0	0.815619556176287	0.00355077787680481	0.17977213065166	0.00105753529524809
0	1.94818335907026e-05	9.20469155230705e-08	8.96794382231837e-07	1.05153251359588e-08	2.04811902135935e-05	48825	0.00612558164163812	0	0.951206125597741	0.00449421711156114	0.0437862435180465	0.000513413772651733
0	1.10840125734277e-07	4.64286422686564e-10	8.9680845838585e-08	6.05201423435762e-10	2.01590459418985e-07	4960552	6.04753152210202e-05	0	0.549828231225506	0.00230311704246674	0.444866518470463	0.0030021332615643
0	0.000108962345019666	7.08718719727504e-07	3.73226247151685e-06	4.03417600887751e-09	0.000113407360386919	8818	0.0334518256487483	0	0.960804877636796	0.00624931853902184	0.0329102313887146	3.55724354672736e-05
0	7.87601890440975e-08	5.68101374357354e-10	1.00434416581186e-07	3.00493004239635e-10	1.8006320000388e-07	5553606	5.40175058715286e-05	0	0.437403028727693	0.00315501098694854	0.557773140647403	0.00166881963795578
0	1.85198193533509e-05	7.61024606512167e-08	7.5086765013788e-07	7.37865473386727e-08	1.94205760114786e-05	51492	0.00580928981749251	0	0.953618437599618	0.00391865105371931	0.0386635107884584	0.00379940055820491
0	4.01776773462327e-07	1.44771947930635e-09	1.19642975676667e-07	6.87918508532297e-10	5.23555387126833e-07	1910018	0.000157054322941996	0	0.767400705524582	0.00276516967431306	0.228520188347681	0.00131393645342369
0	0.000123829507346011	5.21610153512563e-07	2.41533069624157e-06	1.26620337093304e-07	0.000126893068532858	7881	0.0373547701451881	0	0.97585714316575	0.00411062762957375	0.0190343785059949	0.000997850698681125
0	4.3969173890168e-05	1.91225817101617e-07	1.01723263353404e-06	1.21832856767701e-08	4.51898156264805e-05	22129	0.0134657653854233	0	0.972988565689187	0.00423161312898923	0.0225102187170235	0.000269602464800296
0	2.98705003218928e-06	1.22570490334779e-08	9.29190846280203e-08	2.4446481208241e-09	3.0946708139716e-06	323136	0.000927971848301068	0	0.965223835344152	0.00396069558614786	0.0300255148975832	0.000789954172116522
0	4.93812935033752e-06	1.55200369046405e-08	2.58598393346612e-07	3.81821491773476e-09	5.2160659955065e-06	191715	0.00156360018123858	0	0.946715274421677	0.00297542955131521	0.049577285557619	0.000732010469389008
0	5.813057280914e-07	2.0897811238006e-09	1.44965422119802e-07	1.29844690397394e-09	7.29659378238976e-07	1370502	0.000218873936946196	0	0.796680952000335	0.00286405024882194	0.198675473026433	0.00177952472441007
0	9.0973295951508e-06	3.29884441507721e-08	7.01691914787938e-07	7.84720694639924e-09	9.83985716103591e-06	101627	0.00294761888761685	0	0.924538786109072	0.00335253282754962	0.0713111891061299	0.000797491957248403
0	6.17885562145469e-06	2.51542627043889e-08	3.33266918304317e-07	4.55073849333687e-09	6.54182754095673e-06	152862	0.00196063013042402	0	0.94451521119602	0.00384514305014989	0.0509440085691371	0.000695637184692786
0	1.31872291887077e-05	5.1082984376685e-08	4.10450937404785e-07	1.32579220756666e-08	1.36620210325649e-05	73196	0.00409024636967092	0	0.965247320090825	0.0037390503392524	0.0300432078406579	0.000970421729264287
0	3.63609895408447e-05	1.18643822411748e-07	5.8004732698072e-07	5.59719011834608e-09	3.70652778803555e-05	26979	0.0110581931099546	0	0.980998703374511	0.0032009424776127	0.015649345159453	0.000151008988423437
0	0.000164862308819046	1.12343955659692e-06	5.6785801796993e-06	7.66795857846616e-08	0.000171741008141127	5823	0.0502217352859489	0	0.959947251989878	0.00654147526415908	0.0330647889002315	0.000446483845731537
0	3.50530984117019e-07	2.75136894324049e-09	1.28886162097491e-07	6.80949731209157e-10	4.8284946488896e-07	2071039	0.000144844383466958	0	0.72596328588172	0.00569819196936093	0.266928248801375	0.00141027334754478
0	6.14836659141592e-06	2.47367679384165e-08	4.76796820351946e-07	2.66884509276529e-09	6.65256902479905e-06	150318	0.00199378710659337	0	0.924209364607328	0.00371837824548746	0.0716710820398212	0.000401175107363264
0	3.10926994853043e-07	9.53280765921116e-10	7.05982836643548e-08	2.54399134833494e-09	3.85022550631654e-07	2597250	0.000115500116773193	0	0.807555283042376	0.00247590891587311	0.183361425320501	0.00660738272124935
0	2.82905968583922e-06	9.12798202133472e-09	2.9153836068117e-07	5.9198142523726e-09	3.1356458427941e-06	318914	0.000940252912623896	0	0.902225515148839	0.00291103730426425	0.0929755384687791	0.00188790907811757
0	3.21914315213731e-06	1.10829282764045e-08	8.38336458025333e-08	4.7240940022197e-09	3.31878382021847e-06	301315	0.000995141316351478	0	0.969976752485614	0.00333945471497294	0.0252603514853266	0.00142344131408617
0	4.23102982378973e-08	1.80550288931792e-10	6.37673099422605e-08	6.66626720466254e-11	1.06324821141136e-07	9405142	3.18969393290347e-05	0	0.397934346691582	0.00169810103599543	0.599740580401404	0.000626971871019063
0	5.24012880830168e-07	2.08136013666237e-09	1.14595557330476e-07	1.6270389148327e-09	6.42316837212139e-07	1556864	0.00019267654852706	0	0.815816821966791	0.00324039479596416	0.178409704823959	0.00253307841328677
0	1.27328972460982e-07	4.81018758720936e-10	2.11986191124076e-08	8.23558985034818e-10	1.49832169317146e-07	6674134	4.49486439527691e-05	0	0.849810645078952	0.00321038373076463	0.141482428032775	0.00549654315750854
0	6.99833855165829e-07	3.02603702020314e-09	1.92869618527123e-07	4.36679109441063e-11	8.95773178624099e-07	1116354	0.000268695968727473	0	0.781262346167552	0.0033781286294496	0.215310776354533	4.87488484653893e-05
0	5.52970125079883e-06	2.03452294824567e-08	4.29481689385879e-07	5.8699163702619e-09	5.98539808603743e-06	167073	0.00179401362986187	0	0.923865241929082	0.0033991439149081	0.0717549080633019	0.000980706092708366
0	4.93991953917356e-06	2.47025069571216e-08	3.90054021748796e-07	5.03517779424839e-09	5.35971124567373e-06	186577	0.00160662567564573	0	0.921676432319182	0.00460892496345975	0.0727751932650554	0.000939449452302623
0	3.25953238555168e-06	1.49480686178556e-08	3.73030747659596e-07	1.01925620445626e-08	3.65770376387369e-06	273396	0.0010967113080852	0	0.891141709655478	0.00408673571804645	0.101984953331633	0.00278660129484301
0	2.21334190066985e-05	9.31073989212256e-08	5.51907863593848e-07	5.11362494739941e-09	2.2783547894161e-05	43891	0.00681183577947864	0	0.97146498471254	0.00408660667573585	0.0242239648608587	0.000224443750865946
0	2.28820915038968e-05	8.35931659643301e-08	1.08599985896012e-06	3.678005392845e-08	2.40884645827497e-05	41514	0.00720057713691236	0	0.949919054628463	0.00347025712980449	0.0450838140899121	0.00152687415182074
0	5.00262502599793e-06	1.78719929231985e-08	4.72365327117643e-07	1.67331789852498e-08	5.50959552502402e-06	181502	0.00165151795173424	0	0.907984080369696	0.00324379400303085	0.0857350280927534	0.00303709753451944
0	2.67003376175218e-06	1.29099278966318e-08	2.83627372883774e-07	1.93963819751366e-08	2.98596744450772e-06	334900	0.000895390469268009	0	0.894193862248345	0.00432353270307012	0.094986759954623	0.00649584509396228
0	1.15299754968012e-05	4.53069370695807e-08	7.73520829341621e-07	1.54315799725756e-08	1.23642348431849e-05	80878	0.00370242245364827	0	0.932526407257331	0.00366435429642082	0.0625611563636693	0.0012480820825788
0	3.26670984030317e-07	1.07955345248428e-09	3.69462474788244e-08	4.83089488206532e-09	3.69527679843691e-07	2706157	0.000110852179858512	0	0.884023043059989	0.00292144137332533	0.0999823544868211	0.0130731610798649
0	1.33838654526173e-05	5.75020340454091e-08	1.03372767676938e-06	3.51898717057619e-09	1.44786141506026e-05	69067	0.00433419583506667	0	0.924388571544342	0.0039715150529801	0.0713968661652851	0.000243047237392518
0	9.6066548668638e-08	3.81785186001049e-10	9.19105895861355e-08	7.51691078111377e-09	1.95875834221888e-07	5105275	5.87610295211816e-05	0	0.490446149471474	0.00194911836632467	0.469228835457155	0.0383758967050453
0	3.64738927910863e-07	1.95047853036833e-09	1.06052693601623e-07	1.09969215306853e-09	4.73841792195923e-07	2110409	0.000142142468162687	0	0.769748329332783	0.00411630751548789	0.223814562894808	0.00232080025692169
0	7.98250415482224e-07	2.19983739437083e-09	6.39671248236385e-08	1.09095080916757e-09	8.65508328509401e-07	1155390	0.000259618904121073	0	0.922290854042953	0.00254167097173916	0.0739070009110186	0.0012604740742893
0	9.46325197825549e-05	4.03683460304976e-07	1.84193998127196e-06	4.33544223923599e-08	9.69214976465242e-05	10318	0.0286591655708278	0	0.976383176905527	0.00416505594844627	0.0190044523248039	0.000447314821222376
0	9.71452664584345e-05	5.91697410996894e-07	2.87881040231083e-06	2.21026085583818e-08	0.000100637876880301	9937	0.0297416302286497	0	0.965295269235258	0.00587947032806209	0.0286056352891358	0.000219625147544307
0	5.1910055315972e-06	2.20189308000362e-08	5.01283472960565e-07	1.36972286487783e-08	5.72800516400658e-06	174581	0.00171693085566171	0	0.906250148693343	0.00384408361542653	0.0875144938958001	0.00239127379543029
0	1.21560290253244e-07	5.07182913962103e-10	1.0248917390231e-07	5.31434781184493e-10	2.25088081850701e-07	4442705	6.75241523010461e-05	0	0.540056538106153	0.00225326418792139	0.455329189620491	0.0023610080854347
0	3.5410595613303e-06	1.46874437272758e-08	1.84171677996608e-07	1.2163084945632e-09	3.74113499154875e-06	267299	0.00112171300599462	0	0.946520125397662	0.0039259325740597	0.0492288245178678	0.000325117510410839
0	0.000102241904457162	5.16009767199227e-07	2.72905346947588e-06	2.62436848327955e-08	0.00010551321137867	9477	0.0311598392526847	0	0.968996233942992	0.00489047542442199	0.0258645664729296	0.000248724159656284
0	7.85438059871094e-06	2.75519845299879e-08	6.50510811156109e-07	2.44363715004902e-08	8.55687976589753e-06	116865	0.00256378279368485	0	0.91790241461773	0.00321986346469343	0.0760219646592027	0.00285575725837339
0	2.66222981420397e-06	1.04158186265033e-08	4.30987057937386e-07	1.37991653300934e-08	3.11743185609795e-06	320777	0.000934793822380486	0	0.853981718636906	0.00334115358644621	0.138250674860572	0.00442645291607613
0	4.10218830864866e-07	1.68272630106043e-09	9.48327038874021e-08	1.37908820829984e-09	5.08113349261628e-07	1968065	0.000152422426042187	0	0.8073372436701	0.00331171441078198	0.186636906952375	0.00271413496674291
0	1.03452933534354e-05	3.82922256518254e-08	2.41761468068741e-07	4.10597618655649e-09	1.06294530233425e-05	94078	0.00318377386379531	0	0.973266764594274	0.0036024643570779	0.022744488125384	0.000386282923264223
0	3.74290114253978e-06	1.33301123928903e-08	2.5717938855275e-07	4.5414829198438e-10	4.01386479177741e-06	249136	0.00120343714223126	0	0.932493080037796	0.00332101679662894	0.0640727582751651	0.000113144890409544
0	3.73278955729298e-05	1.52858051065258e-07	1.20845772115774e-06	7.3568850449551e-09	3.86965682301977e-05	25842	0.0115420683966011	0	0.964630645045162	0.0039501707271802	0.0312290669800196	0.000190117247637841
0	3.21027641770986e-05	1.75018220532777e-07	1.59058489856365e-06	2.12281482504269e-08	3.38895954444454e-05	29508	0.0101155411660192	0	0.947274930729817	0.00516436440853009	0.0469343135467954	0.000626391314857263
0	2.54799775858927e-07	1.2754363630639e-09	7.18569453598387e-08	1.33639205029284e-10	3.28065796786859e-07	3048169	9.84149121067146e-05	0	0.776672784406318	0.00388774561553133	0.219032115092825	0.000407354885325361
0	4.51874479902082e-07	1.17551859488627e-09	6.85287678604295e-08	4.62387742667188e-09	5.2620264378407e-07	1900409	0.000157848375304304	0	0.858746122316161	0.00223396558107878	0.130232655935782	0.00878725616697834
0	6.14717424850438e-07	1.89155951367612e-09	5.02624142670163e-08	5.3259791854233e-10	6.67403996549673e-07	1498343	0.000200201222829599	0	0.921057452500116	0.00283420465483433	0.0753103285668973	0.000798014278151974
0	8.45437589778122e-08	5.10826845391485e-10	7.07037003999952e-08	1.80430737566723e-09	1.57562593598866e-07	6346684	4.72676646606773e-05	0	0.536572526808296	0.00324205659302603	0.448734047752461	0.0114513688462172
0	3.63664321910036e-07	1.88683635493498e-09	1.5010954382797e-07	2.32162968709867e-09	5.1798233178004e-07	1930568	0.000155382666642057	0	0.702078622373679	0.0036426654717177	0.28979664868514	0.00448206346946318
0	2.14492746735478e-06	7.8703348261524e-09	2.91734284724367e-07	2.99328001333028e-08	2.4744648870386e-06	404128	0.000742064918090146	0	0.866824774354261	0.00318062093642052	0.117897928660249	0.0120966760490693
0	3.53837769601401e-05	1.20862849710314e-07	8.19573851325306e-07	1.49498659775854e-09	3.63257086477735e-05	27529	0.0108387434333327	0	0.974069833110025	0.00332719867579851	0.0225618131575126	4.11550566639854e-05
0	9.11178178496618e-07	3.49080089356019e-09	2.49338457272638e-07	1.58188850208121e-09	1.1655893251649e-06	857935	0.000349615871463982	0	0.781731746185744	0.00299488063093435	0.213916215505288	0.00135715767803332
0	1.35635068679966e-06	5.04066702759824e-09	1.07556833158913e-07	6.63081074231655e-10	1.4696112680604e-06	680452	0.000440786529441017	0	0.922931605301159	0.00342993221210867	0.0731872676104797	0.000451194876252407
0	1.82291477152526e-05	7.67733555775446e-08	8.03801146316269e-07	1.18756546743212e-08	1.91215978718208e-05	52297	0.00572011171296272	0	0.953327637023299	0.00401500732795372	0.0420362959049996	0.000621059743747785
0	3.54501361757609e-05	1.94500238536856e-07	1.52690103425612e-06	5.65336742976412e-08	3.72280711228515e-05	26861	0.0111064916376713	0	0.952242087933498	0.00522455858362929	0.0410147769734671	0.00151857650940554
0	2.44821177711149e-05	1.0112813897943e-07	9.19799241623559e-07	6.67429301346022e-08	2.55697880818525e-05	39109	0.00764168720251746	0	0.957462677936328	0.00395498541699699	0.0359721104719035	0.00261022617477113
0	2.7610504929688e-08	1.24000210984076e-10	2.31035728237705e-08	1.64106332782058e-11	5.08544885977208e-08	19663948	1.52562306018345e-05	0	0.542931522684223	0.00243833365359284	0.454307445828999	0.000322697833184804
0	1.31212196182708e-05	6.67223399583183e-08	7.1543459253928e-07	1.8950312701894e-08	1.39223268634703e-05	71827	0.00416801674041833	0	0.94245881072499	0.00479247044065499	0.0513875733241441	0.00136114551021038
0	9.61241052501734e-05	2.81664475363306e-07	1.48118899676948e-06	5.61957786262745e-09	9.78925783001688e-05	10215	0.0289421270022382	0	0.981934554378855	0.00287728120205023	0.0151307588633297	5.74055557653828e-05
0	6.61436060523058e-08	2.43810075477377e-10	1.24504717807694e-08	9.51315558535425e-11	7.89330194644061e-08	12668969	2.36796264090344e-05	0	0.837971314173943	0.00308882236016981	0.15773464470574	0.0012052187601469
0	4.70390345661007e-06	2.27523226613697e-08	6.92609408993897e-07	1.8446077495825e-09	5.42110979601491e-06	184464	0.00162501557717332	0	0.867701196546126	0.00419698613706276	0.127761553455906	0.000340263860905102
0	1.71781069230397e-06	8.02912502972176e-09	1.89686039911593e-07	2.86715272638308e-09	1.91839300997167e-06	521270	0.000575352876050927	0	0.895442531001163	0.00418533897276884	0.0988775704069073	0.00149455961916032
0	2.09394893474576e-06	8.78974202608304e-09	1.17966965939799e-07	2.26762428428992e-09	2.22297326699593e-06	449848	0.000666670397823754	0	0.941958666725429	0.00395404756169708	0.0530671995436168	0.0010200861692567
0	0.000119033147892026	3.7490164063999e-07	2.22820681669134e-06	1.46892905057271e-07	0.000121783149254415	8211	0.0358777428346277	0	0.97741886805174	0.00307843608032168	0.0182965117122767	0.0012061841556618
0	1.45507357682643e-05	6.22850074349676e-08	1.45265828771188e-06	1.38650077029226e-08	1.60795440711141e-05	62191	0.00481228567542502	0	0.904922160971207	0.00387355556597271	0.090342007291207	0.000862276171612991
0	8.3553741536069e-05	3.1876656687044e-07	1.90709055538212e-06	4.10346587164502e-09	8.57837021241932e-05	11657	0.0254078610472561	0	0.974004845525368	0.00371593390092848	0.0222313855447872	4.78350289161481e-05
0	4.33717153813454e-06	1.61993688736536e-08	1.33216972887748e-07	2.2158916802053e-09	4.48880377157615e-06	222777	0.00134573783552416	0	0.966219901524373	0.00360883872363294	0.0296776111558496	0.000493648596144187
0	0.00014303164033709	6.30783965772285e-07	2.67783058373498e-06	1.30328834660534e-07	0.000146470583721257	6827	0.0429928281636984	0	0.976521269344346	0.00430655732875829	0.0182823780427547	0.000889795284140861
0	5.46538539181391e-06	2.76990602838015e-08	2.54653109047374e-07	3.8721830476316e-09	5.75160974419272e-06	173864	0.00172400008705009	0	0.950235783526898	0.00481587964339352	0.0442751021667443	0.000673234662963924
0	1.74616312555377e-06	6.93608418780237e-09	1.89241163340379e-07	1.80455115012174e-08	1.96038588458317e-06	510104	0.000587943435335636	0	0.890724188174336	0.00353812187812052	0.0965326086198671	0.00920508132767662
0	8.44389806623249e-05	2.68376873157895e-07	1.3330435995627e-06	9.23450158438213e-08	8.61327461508893e-05	11610	0.0255099171457706	0	0.980335405937282	0.0031158518118968	0.0154766178849963	0.00107212436582539
0	4.89627565406894e-06	1.70868046917789e-08	5.43308749328289e-07	1.01630292106322e-08	5.46683423729964e-06	182921	0.00163871059927034	0	0.895632726645004	0.00312553919692633	0.0993827004340739	0.00185903372399531
0	7.39836134705759e-06	3.23839684030114e-08	3.83473254598219e-07	6.88062744419545e-09	7.82109919750302e-06	127859	0.00234358843315308	0	0.945949048877888	0.0041405904189721	0.0490306087308863	0.000879751972253744
0	4.09564513362742e-06	1.47540597571985e-08	1.57232429914077e-07	4.99339509517001e-09	4.27262501839386e-06	234048	0.00128096910157793	0	0.95857818460442	0.00345316045608533	0.0367999600332778	0.00116869490621648
0	1.28529998502359e-06	4.26724406111607e-09	1.11652876673424e-07	5.59421417874842e-09	1.40681431993688e-06	710826	0.000421955544565034	0	0.913624468281826	0.00303326743312333	0.0793657521757627	0.00397651210928777
0	1.99683841085836e-07	8.30166166567087e-10	5.02952324200395e-08	1.34260510501084e-09	2.52151844777453e-07	3965864	7.56427018961947e-05	0	0.791919017138561	0.00329232636509078	0.199464066838097	0.00532458965825059
0	1.27776483293049e-05	7.50682760946823e-08	1.37219858198585e-06	2.96897322905376e-08	1.4254604919676e-05	70153	0.00426728112601205	0	0.896387406126396	0.00526624739988855	0.0962635295554045	0.00208281691831081
0	2.42893612760401e-06	1.33111816513389e-08	6.69115696006002e-07	1.81569625215549e-08	3.12951996778291e-06	319538	0.000938416870660208	0	0.776136964329638	0.00425342601688819	0.213807773362773	0.00580183629070054
0	1.14295596079462e-06	7.0069206892783e-09	3.11757155364045e-07	1.71812361592219e-09	1.46343816046386e-06	683322	0.000438935409038277	0	0.781007350821258	0.00478798549783432	0.213030631417475	0.00117403226343203
0	0.000102267596936848	4.24946893317944e-07	3.14867139343745e-06	6.99085727260299e-09	0.000105848206080876	9447	0.0312572115464385	0	0.966172226468419	0.00401468205321545	0.0297470454155041	6.60460628615798e-05
0	1.0836184065769e-05	6.15300402176743e-08	6.93159597405139e-07	2.79300000269494e-08	1.16188037034188e-05	86067	0.00347959349532234	0	0.93264197781227	0.00529572938731803	0.0596584308590376	0.0024038619413745
0	4.62352827343763e-06	1.57275375045966e-08	1.34345370227045e-07	1.35750052667724e-09	4.77495868169595e-06	209426	0.00143146549902851	0	0.968286551077645	0.00329375363286088	0.0281353995254527	0.00028429576404106
0	8.00628562191812e-07	2.61429141166588e-09	1.03948464141631e-07	1.84405830643618e-09	9.09035376051545e-07	1100067	0.000272673554584268	0	0.880745219915857	0.00287589623081692	0.11435029579722	0.00202858805610621
0	9.38311619000369e-06	4.50848706133075e-08	6.7688493100203e-07	6.0990868884052e-08	1.01660768605031e-05	98366	0.0030451925274334	0	0.922983006990502	0.0044348347186386	0.0665827083829989	0.0059994499078609
0	0.000107955021006557	3.91435068057415e-07	1.90684003275684e-06	4.82532439760852e-08	0.000110301549351347	9066	0.032550730331771	0	0.978726243116351	0.00354877216466438	0.0172875181171112	0.000437466601873222
0	0.000105242019034979	4.94143488014246e-07	2.71890322351708e-06	1.71469862564259e-08	0.000108472212732767	9219	0.0320195893872499	0	0.970221002997831	0.00455548453899085	0.0250654352393031	0.000158077223875476
0	2.04332677432358e-06	7.42247998810822e-09	3.596930773957e-07	2.23015894416089e-08	2.432743921149e-06	411058	0.000729557807288339	0	0.839926782494438	0.00305107328542929	0.147854886931879	0.00916725728825406
0	1.87583280959427e-06	5.52620502518470e-09	1.68287982923464e-07	2.32705957328666e-09	2.05197405711621e-06	487336	0.000615403410322513	0	0.914160100167407	0.00269311641929386	0.0820127244493391	0.00113405896396032
0	1.27469706902766e-05	7.64981500619346e-08	8.34637210450713e-07	7.45178149657652e-09	1.36655578322858e-05	73177	0.00409130308354833	0	0.932780852908983	0.00559787979391536	0.0610759707502628	0.000545296546839177
0	1.73452577832181e-05	1.01148050986516e-07	1.72584518781448e-06	1.39518384433638e-08	1.91862028604625e-05	52121	0.00573938252757256	0	0.904048493042985	0.00527191605979288	0.0899524100920969	0.000727180805125056
0	1.07377703286402e-05	4.56056849933696e-08	4.92400404044439e-07	1.33390052827273e-08	1.12891154229607e-05	88581	0.00338102516209482	0	0.951161355547914	0.00403979260417631	0.0436172707600237	0.00118158108788554
0	1.22634242071762e-06	4.14573844425486e-09	4.52173104144816e-08	2.74296473179672e-09	1.27844843430815e-06	782198	0.000383461235404781	0	0.959242772573201	0.00324278894087612	0.0353688965475964	0.00214554193832708
0	8.37127298750817e-05	3.04100094925651e-07	2.16807506471079e-06	9.24810488034116e-09	8.61941531395985e-05	11602	0.0255278706777957	0	0.971211234473202	0.0035280826349455	0.025153389014675	0.000107293877177064
0	1.05405553066358e-06	4.69332032030578e-09	1.50838172748135e-07	2.68781549455773e-09	1.21227483922658e-06	824895	0.000363616547674472	0	0.86948561213731	0.00387149858137786	0.124425722507256	0.00221716677405639
0	5.28502700229202e-07	2.22760817958387e-09	1.79011563729554e-07	1.64802614680553e-08	7.26222133606395e-07	1376989	0.000217842987977446	0	0.727742485077775	0.00306739229844406	0.246496981358291	0.0226931412654897
0	2.44026263905106e-06	1.26811624368124e-08	4.47100285611735e-07	4.57415642514477e-09	2.90461824352475e-06	344279	0.000871007191399875	0	0.840131967252882	0.00436586200788431	0.153927383265754	0.00157478747348018
0	3.35247536414813e-07	1.12266599833737e-09	3.84967452186856e-08	2.4159235627794e-10	3.75108539988114e-07	2665895	0.000112526251563105	0	0.893734747882402	0.00299290972786956	0.102628282522988	0.000644059866740427
0	4.32184815325721e-06	2.73341658893058e-08	4.31227618742364e-07	7.34519988278926e-09	4.78775513777167e-06	208866	0.00143529895153049	0	0.902687800209577	0.00570918209113504	0.090068854052354	0.00153416364693368
0	0.000139994261332263	5.44998343391379e-07	3.14407250904503e-06	1.48524977605751e-08	0.00014369818468246	6959	0.0421964197398744	0	0.9742242857251	0.00379265990447756	0.0218796953906739	0.000103358979749088
0	5.41309256025243e-06	2.15671625713733e-08	2.03285242625022e-07	5.89197151879135e-09	5.64383693696762e-06	177184	0.0016917232793241	0	0.959115690390736	0.00382136528965011	0.0360189787365199	0.00104396558309444
0	3.94625453372503e-07	1.69694386755399e-09	1.26732673386127e-07	6.88492047589568e-10	5.23743562673773e-07	1909331	0.000157110766739854	0	0.753470746939385	0.00324002811393211	0.241974665500692	0.00131455944599058
0	7.62660961599877e-06	3.85731236078036e-08	5.45240576250178e-07	1.54969614372609e-09	8.21197301200047e-06	121773	0.00246056984222431	0	0.928718300078886	0.00469718100040455	0.0663958071286153	0.000188711792094476
0	3.87063334583639e-05	1.4208319322259e-07	1.11816525427731e-06	1.73475794669887e-08	3.99839294853308e-05	25010	0.0119237604344404	0	0.96804726190217	0.00355350749792407	0.0279653668028686	0.000433863797037585
0	4.16073156193193e-08	1.91437202990637e-10	4.29516553118245e-08	6.54686278540915e-10	8.54050944126753e-08	11708903	2.56212011913171e-05	0	0.487176039151409	0.00224151971620823	0.502916782742293	0.00766565839008956
0	9.27684824000302e-06	3.60943339712057e-08	8.79392747828764e-07	3.44344890429989e-08	1.0226769810846e-05	97783	0.00306334498585015	0	0.907114212169366	0.00352939732083594	0.0859892971186391	0.00336709339115851
0	1.2736800532774e-05	4.21356288765212e-08	5.16797713684711e-07	3.7737687463032e-10	1.32961112522099e-05	75210	0.00398091495951491	0	0.957934262971596	0.00316901897684694	0.0388683355517815	2.83824997754587e-05
0	1.00921088728648e-05	2.91703198504467e-08	2.39123512751806e-07	2.17022565611996e-08	1.03821049620282e-05	96320	0.00310980217389956	0	0.972067698195685	0.00280967298607893	0.0230322765591739	0.00209035225906249
0	5.44043948906299e-06	2.89975876060487e-08	6.60842277435295e-07	9.80815495366676e-09	6.140087509058e-06	162864	0.00184033640829784	0	0.886052435089423	0.00472266682897774	0.107627501474597	0.00159739660700235
0	6.44520490979856e-06	2.14620569371619e-08	4.38569437955816e-07	1.50026574814923e-08	6.92023906217303e-06	144504	0.00207392534090212	0	0.931355817608806	0.00310134617378704	0.0633748970253204	0.00216793919208642
0	3.0215254532809e-08	1.07779649423977e-10	1.51490306666799e-08	3.78871309498487e-10	4.58509361584114e-08	21809806	1.3755186555886e-05	0	0.658988824751968	0.00235065319171688	0.330397412483383	0.00826310957293253
0	2.71705843712118e-07	1.09354504750126e-09	4.20763076022713e-08	1.20000953565821e-09	3.16075705897548e-07	3163799	9.48182312338064e-05	0	0.859622674702457	0.00345975671997935	0.133120979617174	0.00379658896039033
0	2.34319583855322e-05	4.80795515524064e-08	6.64775337761667e-07	5.02164208810544e-08	2.41950296957273e-05	41331	0.00723231673060865	0	0.968461650190498	0.00198716646175049	0.0274756983612656	0.00207548498648556
0	3.84121165078007e-06	2.99262477801943e-08	2.64235742659271e-07	5.55560707037682e-09	4.14092924828992e-06	241492	0.00124151003454043	0	0.927620691023973	0.00722694013488711	0.0638107359038777	0.00134163293726188
0	1.27188463920161e-05	7.94870959729609e-08	5.89878093771332e-07	9.64942934811247e-09	1.33978610111085e-05	74639	0.00401131831179247	0	0.949319177253039	0.00593281986632464	0.0440277812467415	0.000720221633894535
0	1.16237479621273e-08	4.29932444314142e-11	2.72528337606886e-08	7.04931088856225e-10	3.96245060561036e-08	25236908	1.18872813844595e-05	0	0.293347453862755	0.00108501653927347	0.687777248809155	0.0177902807888161
0	3.24221280777976e-06	1.77151514474418e-08	2.62865096688218e-07	1.00721795231147e-08	3.53286523543854e-06	283056	0.00105929998804821	0	0.917728979655604	0.005014386416368	0.0744056393805772	0.00285099454745107
0	5.55750365581088e-06	2.00735643547468e-08	2.53719571167317e-07	6.109976738882e-09	5.83740676807182e-06	171309	0.00174969463820362	0	0.952050092895376	0.00343878114928375	0.0434644322809671	0.00104669367437284
0	6.21846111531422e-06	2.68039055253216e-08	3.91328792701494e-07	4.04367643802516e-10	6.63699818118484e-06	150671	0.0019891251251275	0	0.936938800577477	0.00403855851600318	0.0589617146213582	6.09262851613933e-05
0	0.000288188370073938	1.37186732319359e-06	4.60510889576879e-06	9.23209104454056e-09	0.000294174578383945	3399	0.0844820944725319	0	0.979650830663573	0.00466344621187178	0.0156543400897082	3.13830348470533e-05
0	4.46411442883054e-06	2.09652451737542e-08	2.06119742577447e-07	1.60728348274031e-09	4.69280670006449e-06	213092	0.00140685476407465	0	0.951267485355662	0.00446752796646538	0.0439224872770947	0.000342499400778264
0	2.56746918165416e-05	1.30394358996959e-07	8.15348690673953e-07	1.58212379245468e-08	2.6636256104137e-05	37543	0.00795914022543565	0	0.96390017111128	0.00489537112449925	0.0306104839766621	0.000593973787558285
0	5.56078665468122e-06	2.31677017876171e-08	4.31894410584871e-07	5.52739353998811e-09	6.0213761605937e-06	166075	0.00180478769521242	0	0.923507601314337	0.0038475758978879	0.0717268609477284	0.000917961840046067
0	1.21070545184483e-05	5.63447310799825e-08	7.36593229694538e-07	1.09852940160561e-08	1.29109777732389e-05	77453	0.00386582671432312	0	0.93773335614775	0.00436409480905237	0.0570516999278942	0.000850849115302931
0	9.11430519721414e-06	4.08426089408658e-08	4.10277757696678e-07	3.14103919521617e-09	9.5685666030469e-06	104509	0.00286646752875797	0	0.95252565774187	0.00426841455311189	0.0428776612754134	0.000328266429604615
0	4.70074165315431e-06	2.17929552095899e-08	4.80542586766936e-07	6.51339350724178e-09	5.20959058863808e-06	191954	0.001561660584669	0	0.902324582550969	0.00418323759589084	0.0922419101061381	0.00125026974700224
0	0.000126739358961653	5.26964372774811e-07	3.07145350060927e-06	7.53080286584724e-08	0.000130413084863695	7668	0.0383709223299864	0	0.971830082035999	0.00404073236459042	0.0235517279866471	0.000577457612763186
0	1.10529105519983e-08	4.72845570055965e-11	9.33698321837636e-09	7.46245198189517e-11	2.05118028471992e-08	48752419	6.15352196919883e-06	0	0.538856122708273	0.00230523651957064	0.455200514939198	0.00363812583295873
0	8.83046814653525e-07	4.8723857569395e-09	2.9859964938315e-07	2.55099236008204e-09	1.1890698421537e-06	840993	0.000356657547294303	0	0.742636625157452	0.00409764471707937	0.251120362149891	0.00214536797557792
0	8.16227344749632e-06	3.94302037314783e-08	5.82902998303928e-07	7.09870284346125e-09	8.79170535237519e-06	113744	0.00263404799157418	0	0.928406164714242	0.00448493234828733	0.0663014710958722	0.000807431841598677
0	4.6392236847485e-06	2.78578314092605e-08	3.43173607061753e-07	2.73191645627157e-09	5.01298703967578e-06	199482	0.00150276959068663	0	0.925440989180882	0.00555713214272787	0.0684569108887918	0.000544967787598401
0	5.17162492948602e-06	1.29365307103809e-08	2.95569461973693e-07	2.11134063871837e-08	5.50124432855727e-06	181777	0.00164901671352025	0	0.940082755939382	0.00235156447119184	0.0537277467280221	0.00383793286140425
0	2.05581064628565e-06	9.21836296520332e-09	1.49971232647186e-07	7.19522193358578e-09	2.22219546383162e-06	450005	0.000666437211893078	0	0.925125930524993	0.00414831328532575	0.0674878673312553	0.00323788885842626
0	2.53119532716833e-05	6.52609604476138e-08	5.51064030867472e-07	1.77007137230225e-07	2.61052854002286e-05	38306	0.00780110008085	0	0.969610287097709	0.00249991369360943	0.0211092896483961	0.00678050956028525
0	3.55615183732193e-05	1.93567631509197e-07	1.91573453183034e-06	2.4264188426699e-08	3.76950847249855e-05	26529	0.0112450351380939	0	0.943399348553472	0.00513508943994742	0.0508218656572095	0.000643696349370874
0	1.27625627302651e-05	4.69982557850635e-08	9.88343443556962e-07	5.17379825478971e-09	1.38030782278619e-05	72448	0.00413239012767896	0	0.924617141160838	0.00340491120960224	0.0716031183219671	0.000374829307592147
0	6.81483193334526e-06	3.22222006201898e-08	5.48250980696362e-07	2.89526098961448e-08	7.42425772455796e-06	134694	0.00222480702532279	0	0.917914246269113	0.00434012420037699	0.0738458982751713	0.00389973125533821
0	2.39479499934347e-05	1.44521385491617e-07	1.63189239668414e-06	4.93557692166141e-09	2.57292993525321e-05	38866	0.00768917498496313	0	0.930765726081767	0.00561699654201403	0.0634254502745927	0.000191827101625901
0	5.99076442567028e-05	1.689491985588e-07	1.23873855012908e-06	6.72929154627719e-09	6.1322061296937e-05	16307	0.0182289873282493	0	0.976934613574303	0.00275511284170154	0.0202005367062075	0.00010973687778844
0	3.69546892483939e-05	1.36716664410928e-07	1.04783420528962e-06	2.48153299198495e-09	3.81417216510864e-05	26218	0.0113775156291832	0	0.968878373830335	0.00358443873251417	0.0274721265829325	6.50608542185265e-05
0	2.15550181323349e-05	8.90037815892251e-08	8.27357958278047e-07	1.3701576620005e-09	2.24727500298641e-05	44498	0.00671922513837553	0	0.959162456917391	0.00396052025101279	0.0368160530944618	6.09697371340707e-05
0	7.41088961890506e-05	3.04345164600351e-07	1.23749834273758e-06	7.80458849942085e-08	7.57287855813827e-05	13205	0.0224633516870755	0	0.978609330918277	0.00401888347031901	0.0163411882712378	0.00103059734016645
0	3.43966326875731e-05	2.00917901594234e-07	2.17973448058059e-06	3.05444449587319e-08	3.68078295147067e-05	27168	0.0109818069031351	0	0.934492284415462	0.00545856423057917	0.0592193158172957	0.000829835536662866
0	1.0120156163897e-05	6.27261337807227e-08	7.12411096738562e-07	5.39585001748759e-09	1.09006892444338e-05	91737	0.00326488323683305	0	0.928395988268785	0.00575432730666571	0.0653546836134548	0.000495000811094844
0	2.41036671120486e-06	8.59815548031491e-09	3.20561838629486e-07	2.35621737725875e-08	2.76308887908725e-06	361914	0.000828584343162353	0	0.872344979362768	0.00311179113541769	0.116015753621135	0.00852747588067849
0	7.6060934273157e-08	3.721895412752e-10	4.92226071200169e-08	1.37710646928868e-09	1.27032837403738e-07	7871980	3.81091274644918e-05	0	0.598750180092561	0.00292986875584225	0.387479396083839	0.0108405550677573
0	2.04930405178598e-06	9.54974097271719e-09	4.86351402251013e-07	1.2469466856508e-08	2.55767466186622e-06	390980	0.000767009077853875	0	0.801237187176377	0.0037337590722931	0.190153739841229	0.00487531391010049
0	0.000386789642881741	1.48260207613234e-06	5.98115962457282e-06	3.86553427758322e-08	0.000394292059925222	2536	0.111580239171615	0	0.980972436916676	0.00376016214075808	0.015169363607543	9.80373350230871e-05
0	7.21506939900109e-06	2.68349228107909e-08	4.43755861709892e-07	3.03155784529752e-08	7.71597576197475e-06	129601	0.0023121245717681	0	0.93508191595907	0.00347783917920486	0.0575113084072625	0.00392893645446296
0	1.78230147396932e-05	5.62756701075567e-08	4.17866812975279e-07	4.26151162941662e-08	1.83397723390702e-05	54526	0.00548687397163328	0	0.971823118094213	0.00306850429040876	0.0227847328336282	0.00232364478175015
0	3.32614539731396e-05	1.72103691849911e-07	1.42810814042441e-06	1.25237762739163e-08	3.48741895816879e-05	28675	0.0104078983681067	0	0.953755610441624	0.00493498756284449	0.0409502889545079	0.000359113041023681
0	2.06687035568748e-05	1.01487135734882e-07	6.38142889918019e-07	1.52417526051032e-08	2.14235753351328e-05	46678	0.00640653155123683	0	0.964764435139821	0.00473717081053467	0.0297869463866528	0.000711447662991529
0	4.37179957203246e-05	1.87401978266992e-07	9.49589357004181e-07	1.7190577490235e-08	4.4872177633086e-05	22286	0.013371748445886	0	0.97427845106607	0.00417635131950478	0.0211620965839646	0.000383101030460347
0	2.30697373450503e-07	7.48514976426943e-10	4.33690641143321e-08	5.92167784589785e-10	2.75407120325852e-07	3630988	8.26187343624385e-05	0	0.83765943733608	0.00271784903578864	0.15747255939868	0.00215015422945185
0	6.68791582190527e-05	2.32859014880209e-07	1.09527163436687e-06	9.55534212696726e-09	6.82168442104268e-05	14659	0.0202577492266847	0	0.980390679063843	0.00341351197897568	0.0160557358969628	0.000140073060217974
0	6.54318338566577e-08	3.29551080351042e-10	4.11920444403539e-08	8.23789799486569e-10	1.07777219176849e-07	9278399	3.23326447664307e-05	0	0.607102635941015	0.00305770628401805	0.382196207649066	0.0076434501259012
0	6.80438994337766e-07	2.34175069760331e-09	5.89290329419841e-08	4.76300186212369e-10	7.42186078163566e-07	1347371	0.000222631120078698	0	0.916803769778889	0.00315520698447704	0.0793992701773599	0.000641753059274443
0	1.79418132579665e-06	1.00948660722146e-08	3.07623053541008e-07	6.50496369577937e-09	2.11840420910566e-06	472053	0.000635320034569897	0	0.846949471722452	0.00476531628327743	0.145214521486851	0.00307069050742003
0	1.12630607130349e-08	3.54904276721513e-11	4.52574558901758e-09	1.95091018738652e-10	1.60193877484633e-08	62424358	4.8058048087718e-06	0	0.703089337113733	0.00221546717199325	0.2825167640662	0.0121784316480738
0	2.55852227929562e-06	7.92024670553448e-09	2.17269263368136e-07	3.44747203754236e-09	2.78715926140683e-06	358788	0.00083579946854595	0	0.917967736800298	0.00284169147246243	0.0779536592603855	0.00123691246685424
0	1.51971432793055e-06	7.2070842970772e-09	1.96109055982056e-07	2.46000306456831e-09	1.72549047127425e-06	579545	0.000517513631591138	0	0.88074339049132	0.00417683227874036	0.113654093863081	0.00142568336685837
0	1.02821326597134e-05	4.02855134464631e-08	3.28562591458381e-07	1.3841745664943e-08	1.06648225102832e-05	93766	0.00319435098386278	0	0.964116622644138	0.0037774199624625	0.030808069345887	0.0012978880475129
0	1.01316166356833e-05	5.91470253935577e-08	5.44351493669865e-07	9.76393900183108e-09	1.07448790937485e-05	93068	0.00321829120901695	0	0.942925141110051	0.00550467109750636	0.0506614815225398	0.000908706269902269
0	7.76934924056674e-05	3.94774590185197e-07	2.53455809348301e-06	2.72613207317809e-08	8.06500864100674e-05	12399	0.0239056250916719	0	0.963340473197175	0.00489490597912017	0.0314266010899974	0.000338019733707042
0	5.44084906458671e-07	1.98058457479276e-09	1.09694965010302e-07	1.35979072097315e-09	6.57120246764739e-07	1521791	0.000197116708759881	0	0.827983780955486	0.003014036752853	0.16693286434313	0.00206931794853062
0	4.35411130118813e-06	2.13682652969633e-08	2.63504120130861e-07	1.37020352111605e-08	4.65268572182711e-06	214930	0.00139483527542705	0	0.935827511572878	0.00459267325895633	0.0566348418709404	0.00294497329722493
0	6.38819377971184e-07	2.4339788437639e-09	6.23972844186274e-08	7.6261845958509e-09	7.11276825829426e-07	1405922	0.000213360359093251	0	0.898130453253909	0.00342198530217208	0.0877257379303275	0.0107218235135918
0	0.000124481337403205	4.7549405170862e-07	1.6404507658799e-06	2.22018547945004e-09	0.000126599502406273	7899	0.0372699756544969	0	0.983268773077239	0.00375589194800074	0.0129577978957256	1.75370790346806e-05
0	8.10124373792202e-07	4.24612878218998e-09	1.7370703688555e-07	6.71356281416672e-10	9.88748895741359e-07	1011379	0.000296580826571691	0	0.819342886026461	0.00429444604234552	0.175683672197991	0.000678995733202101
0	3.21281149765952e-06	1.22547832938516e-08	1.52091052775416e-07	2.88719310782603e-09	3.38004452683661e-06	295854	0.00101350113219478	0	0.950523424218436	0.00362562776808175	0.0449967601219023	0.00085418789158028
0	1.32561335789652e-06	5.11910593358805e-09	1.91921499734663e-07	1.81541175069177e-10	1.52283550473984e-06	656670	0.000456746658731744	0	0.870490183457462	0.00336156197938305	0.126029041966322	0.000119212596832769
0	1.12821924920398e-06	3.39015099922899e-09	1.15388632908938e-07	2.79440715137226e-09	1.24979244026352e-06	800133	0.000374867685941083	0	0.902725294902644	0.00271257121583658	0.0923262368946705	0.00223589698684931
0	1.90292943506763e-06	1.0686392987091e-08	3.14989652228875e-07	7.76225228568137e-09	2.23636773256927e-06	447154	0.000670686059463521	0	0.850901847381525	0.00477845965645991	0.140848773500678	0.00347091946133726
0	6.62840990712719e-06	3.76517122974981e-08	7.8877221948864e-07	8.00800893002078e-10	7.45563463980633e-06	134127	0.0022341991832644	0	0.889047039904221	0.00505010158309959	0.105795449696168	0.000107408816511277
0	2.76291366809344e-05	1.08026334876885e-07	1.07370596643915e-06	7.45286504899855e-08	2.88853976327404e-05	34620	0.00862830510839108	0	0.956508788011902	0.00373982509260809	0.0371712371797904	0.00258014971569961
0	2.87497371821331e-07	1.5333739571214e-09	6.79269947796825e-08	1.24602713568682e-09	3.58203767693822e-07	2791707	0.000107455375794707	0	0.802608452926917	0.00428073095655451	0.189632273320318	0.00347854279621054
0	1.9077936642453e-07	7.54601520395174e-10	6.90924880624997e-08	2.48759251217563e-10	2.60875215258642e-07	3833250	7.82595123348662e-05	0	0.731305065662843	0.00289257651267113	0.264848801347413	0.000953556477072507
0	7.17040676713068e-06	4.14743492093798e-08	1.02029456127733e-06	1.49428054591995e-09	8.23366995816331e-06	121453	0.00246706294226462	0	0.870864001540594	0.00503716440179386	0.123917349913419	0.000181484144192401
0	1.55482806679018e-06	8.60214672304545e-09	1.17382685535525e-07	3.45472537415342e-09	1.6842676244229e-06	593730	0.000505153080024412	0	0.92314786809663	0.00510735146737317	0.0696936067839843	0.00205117365201219
0	9.56055171362474e-06	2.99548759751297e-08	5.17167198570864e-07	2.55110124795088e-09	1.01102248894187e-05	98910	0.00302848765077079	0	0.945631953610722	0.00296282983838276	0.0511528877178715	0.000252328833023373
0	7.56139287883114e-05	3.603187109119e-07	1.93929104307398e-06	3.53710099983668e-08	7.79489095522957e-05	12829	0.0231142606769171	0	0.970044728304791	0.00462249841571117	0.024879001569264	0.00045377171023331
0	0.000156877316160301	8.50232624421048e-07	4.40096614670121e-06	4.89347945313663e-08	0.000162177449725955	6166	0.0474923881533474	0	0.967318923965017	0.00524260694601968	0.0271367329683498	0.000301736120613906
0	6.32406520727827e-05	3.09880813934268e-07	2.37991393640182e-06	3.25903252353764e-08	6.59630371483541e-05	15160	0.0195950357451454	0	0.958728627527433	0.0046977948155621	0.0360795081501368	0.000494069506867599
0	1.55828276151177e-05	1.09313678963397e-07	1.21308558655064e-06	1.59373153549797e-08	1.69211641959867e-05	59098	0.00506352910446284	0	0.920907535358209	0.00646017482587419	0.0716904329099506	0.000941856905966298
0	1.56440766363624e-05	5.04462404657612e-08	3.88194485647832e-07	1.27188495030785e-08	1.6095436211979e-05	62129	0.00481703043943127	0	0.971957294622388	0.00313419529619313	0.0241182954307829	0.00079021465063572
0	6.68984755746547e-07	2.99599955858399e-09	9.59723436456601e-08	1.38196813087227e-09	7.69335067081663e-07	1299824	0.000230773976498844	0	0.869562280950253	0.0038942714127783	0.124747132624169	0.00179631501279998
0	7.3044787588037e-06	2.85316848917415e-08	2.16588182257046e-07	1.17099042193788e-08	7.56130853017186e-06	132252	0.00226583025754923	0	0.966033687113369	0.00377337927395656	0.0286442725346803	0.00154866107799368
0	3.15535048361314e-05	1.61594481827735e-07	2.1523038649455e-06	1.24698504532336e-08	3.38798730333578e-05	29516	0.0101126538448723	0	0.93133480178819	0.00476963067921272	0.063527506812861	0.000368060719736344
0	3.35067695143764e-07	1.93230214621224e-09	1.128747493776e-07	2.48234145023203e-09	4.52357088117808e-07	2210643	0.000135697949335878	0	0.740715032316464	0.00427163008377357	0.249525767015734	0.0054875705840284
0	5.83065020418387e-05	2.95852934917827e-07	2.00042232162779e-06	3.22095702781136e-08	6.06349868686625e-05	16492	0.0180265892004899	0	0.961598328835012	0.00487924464399826	0.0329912221463951	0.0005312043745945
0	1.09250518536056e-07	4.78938095248059e-10	2.5842282736041e-08	9.98584807315834e-10	1.36570324174661e-07	7322235	4.09702607412354e-05	0	0.79995796448674	0.00350689725709037	0.189223265685385	0.0073118725707844
0	2.86560176457563e-05	1.17782810768461e-07	1.08942256399372e-06	8.04568466301023e-09	2.98712687051815e-05	33477	0.00892147976716329	0	0.959317059097179	0.00394301333267544	0.0364705823092389	0.000269345260906666
0	3.40149674919358e-06	1.46012938655593e-08	5.01130180525754e-07	5.51833879861318e-09	3.92274656238351e-06	254923	0.00117613408841921	0	0.867121210891277	0.00372221188225002	0.127749823384272	0.00140675384220085
0	1.27854518596996e-06	5.84126194201774e-09	7.85206181808855e-08	1.44162457532383e-08	1.3773233118461e-06	726046	0.000413111923867282	0	0.928282542648796	0.00424102452327506	0.0570095761144419	0.0104668567134869
0	1.36722905584515e-05	6.55591574941973e-08	1.05437028370857e-06	2.979301258967e-08	1.4822013012244e-05	67467	0.00443676520545466	0	0.922431423259264	0.00442309404532576	0.0711354309861683	0.00201005170924212
0	1.03321235959657e-05	5.143490711535e-08	7.4413477706355e-07	1.15463505600859e-09	1.11288479152007e-05	89857	0.00333310578122537	0	0.928409092719591	0.00462176386156704	0.0668653918836605	0.000103751535181957
0	8.85035950374474e-06	3.32970830935363e-08	3.84095769414995e-07	6.76157884159673e-09	9.27451393509487e-06	107822	0.00277849988727918	0	0.954266667308017	0.00359017015086255	0.0414141131387568	0.000729049402363917
0	1.78610623598052e-09	7.81381885819322e-12	9.71833369997597e-09	4.8533802827597e-11	1.15607875576423e-08	86499297	3.46823027363996e-06	0	0.154496934319999	0.000675889840483045	0.840629035999511	0.00419813984000715
0	6.63297860240421e-06	3.05220951639914e-08	5.88881868075253e-07	2.30794192662807e-08	7.27546198490973e-06	137448	0.00218026629445911	0	0.911691740835411	0.00419521058969152	0.0809408212559796	0.00317222731891809
0	9.28009787309395e-05	3.86624305887854e-07	2.06803076752406e-06	6.91033097837141e-08	9.53247371141351e-05	10490	0.0281937097430782	0	0.973524622678226	0.00405586543002932	0.0216945866323024	0.000724925259442097
0	4.65064473644205e-05	1.83820074086324e-07	2.17373007448281e-06	3.24219227807403e-08	4.88964194357704e-05	20451	0.0145622147029367	0	0.951121736541685	0.0037593769893067	0.0444558129115813	0.000663073557427436
0	4.75373562753109e-05	1.70266274318775e-07	1.39678498112518e-06	1.37267886567749e-08	4.91181343194116e-05	20359	0.0146277616024636	0	0.967816814176592	0.00346646460982305	0.0284372564324612	0.000279464781123618
0	4.69442652504556e-05	1.97857555878444e-07	7.3712440784313e-07	6.09610196187539e-09	4.78853433161391e-05	20883	0.014263249112853	0	0.980347262846787	0.00413190221008104	0.0153935287249928	0.000127306218139211
0	1.19968790482266e-05	4.68542542403551e-08	2.45407251096725e-07	3.51539512218887e-09	1.22926559486859e-05	81349	0.00368102779642154	0	0.975938731085133	0.00381156476158954	0.0199637289224677	0.000285975230809635
0	1.57829999574894e-05	6.19477394690311e-08	7.33553608186019e-07	2.73735186869325e-08	1.66058748238313e-05	60220	0.00496941520734751	0	0.950446762060312	0.00373047130164615	0.0441743428737211	0.00164842376432035
0	4.8351319018728e-06	2.39191078772147e-08	3.27627851696174e-07	4.90262223328898e-09	5.19158148367948e-06	192620	0.00155626624780536	0	0.931340848077367	0.00460728738485721	0.0631075237335911	0.000944340804184836
0	1.67257882540648e-06	6.31655132906863e-09	3.20116898307524e-07	1.28184114375272e-08	2.0118306864806e-06	497060	0.000603367713520209	0	0.831371564538768	0.00313970324218411	0.159117216204471	0.00637151601457629
0	1.05229178131608e-06	3.97718947506988e-09	1.46026953283246e-07	3.94081946320936e-09	1.2062367435376e-06	829025	0.000361805773791191	0	0.872375830825679	0.00329718813191326	0.121059944547025	0.00326703649538306
0	8.32167725238176e-07	2.33485200168699e-09	3.41086319658255e-08	1.15521278171916e-09	8.69766421987407e-07	1149734	0.000260896000785049	0	0.956771501176926	0.00268445865770706	0.0392158527894048	0.00132818737596182
0	2.51931404692278e-06	1.10780161977851e-08	2.96094361269326e-07	6.7156803256053e-10	2.82715799242245e-06	353712	0.000847789020284151	0	0.891111870534022	0.00391842841025411	0.104732159314385	0.00023754174133901
0	8.28721070425059e-06	3.89941885432497e-08	6.88110509955359e-07	4.96771336079374e-10	9.01481217408527e-06	110929	0.00270080209615542	0	0.919288227443461	0.00432556860755741	0.0763310978273578	5.51061216236356e-05
0	4.31449688932773e-08	2.0696281318922e-10	1.51377981014398e-08	3.01657795614987e-11	5.85198955874678e-08	17088205	1.75558150858901e-05	0	0.737270093532377	0.00353662307684536	0.258677804351407	0.000515479039370651
0	1.22321840845155e-06	5.48226759619171e-09	2.00229001640066e-07	4.25495091259299e-09	1.4331846286004e-06	697747	0.00042986327898642	0	0.85349674008582	0.00382523471630136	0.139709146780065	0.00296887841781295
0	6.28577262765465e-06	2.21609273172434e-08	2.2024770470831e-07	1.03273789327508e-08	6.53850863861296e-06	152940	0.00195963640487029	0	0.961346535589816	0.00338929388062176	0.0336847004235253	0.00157947010603653
0	2.20839013831717e-05	1.17690760300812e-07	5.17486467468748e-07	8.07320359524624e-09	2.27271518145365e-05	44000	0.00679503167929774	0	0.971696830442547	0.00517842100326606	0.0227695257061538	0.000355222848033362
0	1.58266266226977e-05	6.8204728579532e-08	4.83551554173197e-07	2.65972050166068e-08	1.6404980110467e-05	60957	0.00490944349505373	0	0.964745249072242	0.00415756240606563	0.029475900057	0.0016212884646923
0	2.82718683677221e-05	9.75773274976609e-08	1.03690751395319e-06	1.27391662372425e-08	2.94190923754102e-05	33992	0.00878702398741604	0	0.961004099207119	0.00331680278414097	0.0352460742405462	0.000433023768193832
0	5.66364800102749e-06	2.77994412371309e-08	2.61720696426079e-07	2.48043627712336e-09	5.95564857496782e-06	167908	0.00178510469491222	0	0.950970818666561	0.00466774372046978	0.0439449529520793	0.000416484660889643
0	3.27286383665501e-06	1.85337849014175e-08	2.65141852760967e-07	2.98616914744466e-09	3.55952564346484e-06	280936	0.00106728963442326	0	0.919466289746745	0.0052068131424885	0.0744879737691336	0.000838923341633221
0	1.18552729712223e-05	4.52766717561753e-08	5.75743815582117e-07	3.18823867741934e-09	1.2479481697238e-05	80132	0.00373686833451825	0	0.94998119784463	0.00362808911897327	0.0461352345834637	0.000255478452933263
0	0.00018942809667837	1.08329599476231e-06	6.5084109692593e-06	5.72457091672219e-08	0.000197077049351558	5074	0.0574147770083657	0	0.9611880089622	0.00549681456225714	0.033024702727557	0.000290473747986268
0	3.48779652040633e-06	1.32656388390506e-08	4.62628144336922e-07	4.28794442195871e-09	3.96797824800427e-06	252018	0.00118968759605875	0	0.87898579639658	0.00334317327614451	0.116590393248654	0.00108063707862193
0	1.59252291919592e-07	7.21082628216317e-10	7.79148971323634e-08	7.37788535486748e-10	2.38626060215658e-07	4190657	7.15852642628745e-05	0	0.667371752170184	0.00302181005530008	0.326514618989845	0.00309181878467076
0	6.16554013660474e-06	2.56471049285674e-08	7.09088772351741e-07	2.12736045808002e-08	6.92154961846585e-06	144476	0.00207431769503497	0	0.890774534095058	0.00370539927361699	0.102446534582368	0.00307353204895691
0	1.0020972987208e-05	4.93222387336993e-08	8.09257186577336e-07	2.08264504111417e-08	1.09003788629302e-05	91740	0.00326479042537708	0	0.919323366024199	0.00452481875666114	0.0742411981045395	0.00191061711460029
0	1.21161050143278e-08	4.81137040586215e-11	1.58251919091722e-08	1.13280567301923e-10	2.81026911948606e-08	35583781	8.43077193701802e-06	0	0.431136823527548	0.0017120674929318	0.563120158117325	0.00403095086219501
0	3.36275198519088e-05	1.56308630646555e-07	1.53966613379593e-06	1.13821179797738e-08	3.5334876734331e-05	28301	0.0105446614284304	0	0.951680689442921	0.00442363593969149	0.0435735532735	0.000322121343887839
0	8.6131325669211e-07	4.8717856989856e-09	2.63986498791995e-07	1.89912098220665e-08	1.14916275100516e-06	870199	0.000344689604249826	0	0.749513727223347	0.00423942187016096	0.229720723684343	0.0165261272221495
0	5.88451949926551e-05	2.49198355681502e-07	1.33185505942115e-06	2.37094218125797e-08	6.04499578295704e-05	16543	0.0179720763081951	0	0.973453036287641	0.00412239089370549	0.0220323571304404	0.000392215688213132
0	4.66278112475031e-06	1.89145786162893e-08	3.20307243842676e-07	2.02196580253281e-08	5.0222226052346e-06	199115	0.00150553610671789	0	0.928429799167076	0.00376617687088876	0.0637779861666871	0.00402603779534849
0	6.85097503838862e-07	2.25921412678309e-09	1.35336826046428e-07	2.11060216856692e-09	8.2480414618064e-07	1212409	0.000247410734817266	0	0.830618404394901	0.00273909162222895	0.164083590841683	0.00255891314118671
0	1.11304152792963e-07	4.47936966897046e-10	2.40043099891297e-08	4.66291503208146e-10	1.36222691252198e-07	7340921	4.08659751178764e-05	0	0.817074980459007	0.00328826983800923	0.176213740665929	0.00342300903705441
0	1.116854836046e-06	6.78737962432644e-09	3.0869737950007e-07	7.24437662756969e-09	1.43958397179796e-06	694645	0.000431782257595992	0	0.775817776472674	0.00471482022396329	0.214435132335159	0.0050322709682033
0	0.000165237505684552	5.69128044071762e-07	2.64340785578901e-06	6.33462365996015e-08	0.000168513387821012	5934	0.0493014761716694	0	0.980560107545047	0.00337734616478226	0.0156866341005305	0.000375912189640891
0	1.61722161752526e-05	5.32018853703412e-08	7.4638629306596e-07	1.9541268052021e-08	1.69913456217409e-05	58853	0.0050844770571653	0	0.951791372812744	0.00313111666107645	0.043927438690373	0.00115007183580666
0	2.08205020971456e-05	6.9953107191244e-08	2.790217308163e-07	1.18312704680846e-08	2.11813082056212e-05	47211	0.00633431287716202	0	0.98296582510518	0.00330258671995904	0.0131730168933689	0.000558571281491704
0	3.86910859687929e-08	1.38709887001249e-10	4.33301669218179e-08	1.74927476211856e-09	8.39092375397306e-08	11917639	2.51724554943822e-05	0	0.461106394280759	0.00165309435609602	0.516393286273174	0.0208472250899705
0	2.16666490973442e-05	6.38792598766512e-08	1.00206307951433e-06	1.07169278146306e-07	2.28397607148815e-05	43783	0.00682858499279337	0	0.948637307011149	0.00279684453239609	0.0438736242477979	0.00469222420865724
0	6.22079889795405e-05	2.4873350820492e-07	1.86668604013455e-06	8.32247548378732e-08	6.44066332827178e-05	15526	0.0191371271782698	0	0.96586307665662	0.00386192377286801	0.0289828228086475	0.00129217676186476
0	7.15819037895749e-06	3.04711585274823e-08	1.03788163914021e-06	3.28395114848955e-08	8.25938268811007e-06	121074	0.00247475776454398	0	0.86667377566391	0.00368927796157787	0.125660921443234	0.00397602493127847
0	2.69199753573267e-07	1.04914605217638e-09	3.0124283566134e-08	8.41765108102336e-11	3.00457359702387e-07	3328259	9.01331592065846e-05	0	0.895966581880097	0.00349183009933787	0.100261426766091	0.000280161254474223
0	6.43876686697578e-09	2.35509038399161e-11	8.75104402371091e-09	1.99896019496406e-10	1.5413257814023e-08	64879211	4.62396667877396e-06	0	0.417742111672055	0.00152796405043517	0.567760828327233	0.012969095950276
0	2.21815464107902e-05	8.53741964913877e-08	8.35234662602279e-07	4.36061854623509e-08	2.31457614553462e-05	43204	0.00691975626075947	0	0.958341614882007	0.00368854559639765	0.0360858580614705	0.00188398146012512
0	1.46757798732259e-05	5.76683093270473e-08	5.80492490996895e-07	4.13235489142419e-08	1.53552642224641e-05	65124	0.00459602045953156	0	0.955749094291446	0.00375560514567253	0.0378041356102268	0.00269116495265431
0	2.25350755767034e-06	9.83764524219505e-09	3.81931243479504e-07	4.64747224397906e-09	2.64992391863602e-06	377369	0.000794662317439299	0	0.850404625514787	0.00371242554286567	0.144129135479517	0.00175381346282999
0	4.99578411173539e-06	1.55386846805599e-08	2.56139716129315e-07	2.91148401110418e-09	5.27037399655637e-06	189740	0.00157986705953572	0	0.947899354960313	0.00294830778436461	0.0485999127000618	0.000552424555260505
0	3.6867974989127e-06	1.03032359487129e-08	2.14171116240387e-07	6.33200400283496e-09	3.91760385510463e-06	255258	0.00117459308356471	0	0.941084814920428	0.00262998412544643	0.0546689058316404	0.00161629512248523
0	1.22804001511025e-06	5.63127050544449e-09	2.65199761799366e-07	1.3650502411806e-10	1.49900755243918e-06	667108	0.000449601501729902	0	0.81923537550694	0.0037566658662135	0.176916895026869	9.10635999771584e-05
0	3.06955127613143e-05	1.29988197222201e-07	2.38771393778372e-06	8.51005694844785e-08	3.32983154658047e-05	30032	0.00993993003318949	0	0.921833802458767	0.00390374694346598	0.0717067486562721	0.00255570194149525
0	4.98012038413308e-06	2.05843980366531e-08	3.97378383937901e-07	2.09079498488788e-08	5.41899111595652e-06	184536	0.00162438100233986	0	0.919012465155893	0.00379856648519707	0.0733306948534753	0.00385827350543429
0	2.28671456847247e-05	9.07646359193215e-08	8.46631315095085e-07	2.6957256653448e-08	2.38314988923926e-05	41961	0.00712403773613912	0	0.95953451303998	0.00380859954840252	0.0355257266409434	0.00113116077067453
0	3.60387361842772e-06	1.35264121507771e-08	3.70892446331359e-07	5.8148438881001e-09	3.99410732079796e-06	250369	0.00119751699274906	0	0.902297642244557	0.00338659206284791	0.092859909997927	0.00145585569466831
0	1.69225236936296e-06	9.63041203197055e-09	2.46423372271944e-07	6.88047160400524e-09	1.95518662527088e-06	511460	0.000586384570327891	0	0.865519612036272	0.00492557176256068	0.126035729319601	0.00351908688156661
0	8.58118942415724e-05	5.31426115965769e-07	4.44420929064144e-06	6.89370667760679e-08	9.08564667149557e-05	11006	0.026890026812338	0	0.944477562734091	0.00584907310596849	0.0489146172124905	0.00075874694745003
0	1.70900095632604e-07	8.79330176491725e-10	3.9210988328686e-08	9.40216609790972e-10	2.11930630747573e-07	4718525	6.35771748308533e-05	0	0.806396390317738	0.00414914150630299	0.185018032506069	0.00443643566989073
0	1.87428586472134e-05	9.76846200117289e-08	7.48331578761171e-07	8.19094144120424e-10	1.95896939401304e-05	51047	0.00585973016384456	0	0.956771387265922	0.0049865311990208	0.0382002690316758	4.18125033818151e-05
0	1.08821389875378e-05	2.03951734145946e-08	4.42711067263037e-07	7.1622963975832e-09	1.1352407524613e-05	88087	0.00339994862952475	0	0.958575435557997	0.00179655050000418	0.0389971084374131	0.000630905504586119
0	1.54987314070944e-05	6.94935894776556e-08	1.25490211713147e-06	4.06089431646631e-09	1.682718800802e-05	59428	0.00503547813467409	0	0.921052964981883	0.0041298397239357	0.0745758659458353	0.000241329348345715
0	7.22861751244079e-07	3.33240221378614e-09	6.7597436206558e-08	2.37503660894498e-09	7.96166626273368e-07	1256018	0.000238821560566427	0	0.907927721898607	0.00418555878106091	0.0849036294361679	0.0029830898841639
0	1.46606304554603e-06	6.77192798110330e-09	2.94396891430302e-07	5.69484205723147e-09	1.77292670701467e-06	564039	0.000531737061306936	0	0.826916893826171	0.00381963222411273	0.166051360310331	0.00321211363938484
0	3.49543738851118e-05	1.29491762832229e-07	5.2872330285592e-07	5.07544231986058e-10	3.56130964950319e-05	28080	0.0106272467197157	0	0.981503360427756	0.00363607143372925	0.0148463165209371	1.42516175771703e-05
0	1.17966643464434e-05	5.30397030401554e-08	3.35960842906741e-07	2.09716127632495e-10	1.21858746085179e-05	82062	0.0036491104120131	0	0.968060539388574	0.00435255611469043	0.027569694724407	1.72097723281926e-05
0	1.27549454801e-05	4.36280533585464e-08	5.7949672511005e-07	1.08018048063837e-07	1.34860883066325e-05	74150	0.00403768033360052	0	0.945785404195162	0.00323504135273162	0.0429699637088283	0.00800959074327828
0	6.71017244994239e-06	2.43751210185247e-08	2.10724625160095e-07	6.16600187108178e-10	6.94588879630812e-06	143970	0.00208160432616356	0	0.966063904378801	0.00350928754164342	0.0303380361159971	8.87719635586325e-05
0	2.02896051417959e-08	6.93754462103907e-11	8.02654446165825e-09	3.16944287704018e-11	2.8417219478435e-08	35189931	8.525129628012e-06	0	0.71398981019917	0.00244131718316205	0.282453547847965	0.00111532476970359
0	8.00685473630615e-07	3.42061886496614e-09	7.99754273384414e-08	1.36784698244404e-09	8.85449366816466e-07	1129370	0.000265599649818093	0	0.904270197300371	0.00386314451526979	0.090321852762721	0.00154480542163803
0	1.21965406468521e-05	4.13732214190478e-08	2.42888636710008e-07	2.15282639060702e-09	1.24829553313718e-05	80109	0.00373790654303086	0	0.977055538779358	0.00331437711028813	0.0194576228354825	0.000172461274871072
0	6.04057749581128e-06	3.04746352947614e-08	4.92445224587204e-07	1.25372964664609e-08	6.57603465215971e-06	152067	0.00197087215816338	0	0.918574462472978	0.00463419627582907	0.0748848281122537	0.00190651313893904
0	6.02661227022923e-06	2.9324969195792e-08	3.94006373616314e-07	5.22187440095589e-09	6.4551654874423e-06	154915	0.0019346819821211	0	0.933610808576983	0.00454286869218768	0.061037377644741	0.000808945086088711
0	0.000176973950448074	7.44084266062274e-07	2.13435504684794e-06	6.69320606807975e-08	0.000179919321821665	5558	0.0525495631371951	0	0.983629488240788	0.0041356551288016	0.0118628451087844	0.000372011521626012
0	8.83390761561186e-06	3.95071947016671e-08	6.55712557153472e-07	2.42084900925106e-08	9.55333585755951e-06	104675	0.00286191134868463	0	0.924693504690472	0.00413543450065196	0.0686370255301565	0.00253403527871937
0	1.37485568179568e-06	6.65296485260636e-09	2.79846633452818e-07	8.25217998751546e-09	1.66960746008862e-06	598943	0.000500757235390004	0	0.823460432862887	0.00398474791928232	0.167612232301576	0.00494258691625483
0	2.284141079873e-06	1.17247326875719e-08	3.91877057595956e-07	1.42062547452076e-08	2.70194912490173e-06	370103	0.000810257396597791	0	0.845367908234049	0.0043393610114692	0.145034950504558	0.00525778024992396
0	8.32033208673341e-06	2.64782158713873e-08	3.43116254434051e-07	1.67599796454351e-08	8.70668653668428e-06	114854	0.0026086089829489	0	0.955625547293677	0.00304113577074648	0.039408361951287	0.00192495498428931
0	3.50773465478416e-06	1.35684666894227e-08	4.22030476233231e-07	1.60607047093592e-08	3.95939430241617e-06	252564	0.0011871154625529	0	0.885927085525078	0.00342690463567689	0.106589655891481	0.00405635394776376
0	4.17386881050427e-07	1.37963073612082e-09	8.49093366423373e-08	9.48479454792831e-10	5.04624327883678e-07	1981672	0.000151375878067017	0	0.827123977159182	0.00273397587053877	0.168262471606224	0.00187957536405472
0	3.35479615392647e-05	1.34328186554496e-07	1.26902790489846e-06	6.78597906587369e-08	3.50191774213764e-05	28556	0.0104509425825008	0	0.957988279838531	0.00383584642603569	0.0362380843395774	0.00193778939585582
0	9.73815667854203e-05	3.53700060652283e-07	1.76881425559533e-06	5.43764964838663e-09	9.95095187513163e-05	10049	0.0294131020745044	0	0.978615593838676	0.00355443444095245	0.0177753272027751	5.46445175961088e-05
0	2.86142755722714e-05	1.50915890597279e-07	1.20187737759964e-06	3.45747913220797e-09	2.99705263196005e-05	33366	0.00895099183767789	0	0.954747182853371	0.00503547682105873	0.0401019776824412	0.000115362643129387
0	7.73653632428477e-05	2.43309477840577e-07	1.39820853349224e-06	1.37900407165109e-08	7.9020671294897e-05	12655	0.0234283314613493	0	0.979052214756923	0.00307906113493482	0.017694212293822	0.000174511814320684
0	0.000189582718075356	8.21588604536941e-07	3.0359125439193e-06	1.69560046431037e-08	0.000193457175228455	5169	0.0563904089138533	0	0.979972533205222	0.00424687584508933	0.015692943620903	8.76473287851961e-05
0	4.22183345201659e-05	1.76136256078528e-07	8.18248795124334e-07	3.03667020008674e-08	4.32430862733697e-05	23125	0.0128894170728844	0	0.976302529687045	0.00407316570711554	0.0189220720730156	0.000702232532823822
0	3.58599599678929e-05	1.71688633471769e-07	1.47594977241445e-06	2.38314320225086e-08	3.75314298058016e-05	26644	0.0111964877361594	0	0.955464797196446	0.0045745295172642	0.0393257006208248	0.000634972665465166
0	4.33321730143944e-05	1.63553482044701e-07	1.57748435502648e-06	3.70067059339997e-08	4.51102175573996e-05	22168	0.0134422061743682	0	0.960584438752867	0.00362564161515274	0.0349695576843371	0.000820361947643264
0	1.5345575556951e-05	9.33779591783598e-08	1.05924887738101e-06	3.1536961352087e-08	1.65297393548624e-05	60497	0.0049466874351487	0	0.92836161705338	0.00564908842019288	0.0640814022920099	0.00190789223441748
0	1.90368471349622e-06	5.651729201056e-09	1.98664631077279e-07	2.07630014055457e-09	2.11007737391511e-06	473916	0.000632823562702778	0	0.902187160068002	0.00267844642614673	0.0941504010863213	0.000983992419530158
0	1.99258241032656e-05	6.08568661072691e-08	4.7880277284371e-07	5.31704832144267e-09	2.0470800790538e-05	48850	0.00612248383882585	0	0.97337785205138	0.00297286201599883	0.0233895477633206	0.000259738169300163
0	7.67378298945269e-05	2.72412723084431e-07	1.29449531659463e-06	2.77293306819199e-08	7.83324672648879e-05	12766	0.02322667061112	0	0.979642702112668	0.00347764768040874	0.016525654837568	0.000353995369354967
0	1.57468270376641e-05	7.46263795109604e-08	1.31510373914903e-06	4.00661291242726e-08	1.71766232854483e-05	58219	0.00513977715212699	0	0.916759177632104	0.00434464785486576	0.0765635781430427	0.00233259636998709
0	6.1369879462909e-08	3.03241558608877e-10	6.14670004303363e-08	1.22096126580662e-09	1.24361082717661e-07	8041101	3.73076312096821e-05	0	0.493481385991453	0.00243839593530503	0.494262345478979	0.00981787259426322
0	1.28229952256336e-07	4.07835972537234e-10	3.3125569772696e-08	2.97001578193711e-09	1.64733373783506e-07	6070415	4.94187950759173e-05	0	0.778409069827323	0.00247573374581167	0.201085967050186	0.0180292293766794
0	4.99653962983791e-05	2.1940564948324e-07	1.31717658179201e-06	2.64166794296562e-09	5.15046201975974e-05	19416	0.0153330176717145	0	0.970114838371529	0.00425992170491677	0.025573950001741	5.12899218134386e-05
0	1.36367617106991e-06	7.2270535624867e-09	9.31048110231842e-08	1.92799824402576e-10	1.46420083547998e-06	682966	0.000439164111432078	0	0.93134503001624	0.00493583488505359	0.0635874592932215	0.000131675805484276
0	1.20826046932503e-05	5.37703432847366e-08	9.09033736258257e-07	1.99937732188457e-09	1.30474081501151e-05	76644	0.00390659729734089	0	0.926054014271305	0.00412115131726465	0.0696715949864904	0.000153239424940265
0	7.47537686134085e-07	3.33520945619078e-09	1.72084724140938e-07	4.5686568832457e-10	9.23414485419538e-07	1082937	0.000276986105798405	0	0.809536451872372	0.00361182276090837	0.186356968466608	0.000494756900111872
0	4.63023364189342e-05	1.92751802646541e-07	1.41049642489133e-06	1.37067595713979e-08	4.79192914060435e-05	20868	0.0142732887065968	0	0.96625670080536	0.00402242597899167	0.0294348347712305	0.000286038444418009
0	1.76551610101345e-06	7.40880335328336e-09	3.48995360705302e-07	1.65924075751536e-10	2.12208618914778e-06	471234	0.000636423928540908	0	0.831971910491754	0.00349128296068817	0.164458617416221	7.81891313369182e-05
0	1.48947099308713e-07	3.97428402205279e-10	3.96626584837058e-08	6.20470283543883e-10	1.89627656478168e-07	5273492	5.68866842192151e-05	0	0.785471392069128	0.00209583564753402	0.209160726975879	0.00327204530745925
0	1.78559805349949e-06	8.32878428457903e-09	1.42653596457784e-07	3.150294902126e-09	1.93973072914398e-06	515535	0.000581750500653233	0	0.920539138072784	0.00429378375020877	0.0735429894028324	0.00162408877417551
0	2.59749194091091e-05	1.17541397624521e-07	1.37308168627177e-06	2.05188918686607e-08	2.74860613848741e-05	36382	0.0082120273001951	0	0.945021516374967	0.00427640017165956	0.0499555635507456	0.000746519902627902
0	6.85695256234318e-10	2.61905679429173e-12	1.91589074163574e-09	1.47819415962677e-10	2.75202447062703e-09	363368862	8.25607014531826e-07	0	0.249160304914763	0.000951683686771506	0.696175038443324	0.0537129729551416
0	0.000101440774320351	5.31723707739929e-07	1.58068506252214e-06	6.57761204876485e-08	0.000103618959211101	9651	0.0306090569039105	0	0.978978896262487	0.00513152913123416	0.0152547861371762	0.000634788469102878
0	9.6599009033187e-06	2.87407346224348e-08	4.20936912530705e-07	6.22846610059461e-09	1.01158070165724e-05	98855	0.00303015723280564	0	0.954931315662029	0.00284117071187199	0.041611797441479	0.000615716184619842
0	7.62303669805631e-07	2.79202507437262e-09	8.90076305946657e-08	4.21477276620535e-10	8.5452480275129e-07	1170241	0.000256324693554744	0	0.892079044810944	0.00326734234674432	0.104160382832763	0.000493230009548601
0	1.31873525154897e-05	5.1813321708199e-08	3.98934141181369e-07	2.86490642205967e-09	1.36409648848013e-05	73309	0.00408395525702032	0	0.966746313538492	0.00379836193009552	0.0292453022605358	0.000210022270877021
0	2.21633978597231e-07	8.88949658350493e-10	4.03923242315601e-08	1.42551357655991e-09	2.64340766063702e-07	3782996	7.92990959608275e-05	0	0.838440403641038	0.00336289279776192	0.152803991730228	0.00539271183097192
0	1.04940084938001e-05	5.85522746183341e-08	1.04362022573996e-06	3.54407234011263e-08	1.16316217175595e-05	85973	0.00348342555631009	0	0.902196507814379	0.00503388745267925	0.0897226759158165	0.00304692881712477
0	3.18389448804961e-07	1.14730328660145e-09	5.05904749462213e-08	5.97074538656496e-10	3.7072430157644e-07	2697422	0.000111211126670785	0	0.858830800816309	0.00309476147563767	0.136463875529859	0.00161056217819426
0	1.19536614800224e-08	6.84450832038948e-11	4.44737185519604e-08	7.41949669406581e-10	5.72377747845932e-08	17470980	1.71711854798362e-05	0	0.208842176779381	0.0011958026576239	0.776999432967674	0.0129625875953216
0	7.88997817922137e-06	2.55753187903401e-08	2.72258819997775e-07	8.71598350327412e-09	8.19652830151276e-06	122003	0.00245594778127944	0	0.962600004414697	0.00312026236591166	0.0332163581924712	0.0010633750269203
0	2.35358783210898e-06	8.8994518835585e-09	1.23765377058882e-07	1.75075110724885e-09	2.48800341215867e-06	401929	0.000746123463537529	0	0.9459745194107	0.00357694520838179	0.0497448582482044	0.000703677132713353
0	1.3151090211361e-05	5.57006430469702e-08	5.89774436242012e-07	1.64006359651002e-09	1.37982053542465e-05	72473	0.00413093428543787	0	0.95310149934199	0.00403680345501076	0.0427428365574009	0.000118860645598761
0	8.12203832172815e-08	3.43566519319624e-10	7.99675687795798e-08	4.39143611897169e-09	1.65922954635153e-07	6026894	4.97756516569803e-05	0	0.489506611040508	0.00207063887016171	0.481956031673979	0.0264667184153513
0	4.23902836585535e-09	2.22096987270083e-11	1.37943898445977e-08	3.71011536221624e-10	1.84266394454017e-08	54269255	5.52797660446913e-06	0	0.230048912522309	0.0012053038098898	0.748611263897067	0.0201345197707338
0	7.15537353867288e-06	2.52913136879754e-08	3.10156801418191e-07	1.97004996145107e-08	7.51052215339356e-06	133147	0.00225062863614001	0	0.95271319257607	0.00336745078057559	0.0412963033839199	0.00262305325943406
0	9.59702727931785e-06	4.66069441550719e-08	6.60372224691931e-07	4.24622426271781e-08	1.0346468690792e-05	96651	0.00309914437161563	0	0.927565487909787	0.00450462332105159	0.0638258563793498	0.00410403238981121
0	2.15681909655971e-06	9.65798583261885e-09	2.30170474220815e-07	6.86423727264661e-10	2.3973339803404e-06	417130	0.000718942493093455	0	0.899674018825467	0.00402863593968141	0.0960110172835128	0.000286327951338342
0	9.6716668195171e-05	5.15298533165308e-07	2.48350553284599e-06	7.99932675484469e-09	9.97234715879371e-05	10028	0.0294754042273565	0	0.969848588853882	0.00516727431325847	0.0249039217478105	8.02150850493688e-05
0	0.000127497378327311	5.37801676992409e-07	2.38794343633566e-06	1.48315302279676e-08	0.000130437954970868	7666	0.0383780979845816	0	0.977456127365591	0.00412304591184769	0.0183071210896322	0.000113705632929312
0	6.14871213776913e-06	3.65755466432247e-08	3.65093827108379e-07	4.75580896553547e-09	6.55513732048627e-06	152552	0.00196461525375491	0	0.93799898265335	0.00557967664978092	0.0556958320258798	0.00072550867098886
0	4.34623618573274e-08	1.48470230169152e-10	2.91725867891818e-08	1.45962600097981e-09	7.42430448776582e-08	13469275	2.22726662274519e-05	0	0.585406510858318	0.00199978638287006	0.392933598524333	0.0196601042344783
0	5.46903446059144e-05	2.72905466876465e-07	1.02128974820769e-06	1.07124997249411e-08	5.59952523207235e-05	17859	0.0166587288902854	0	0.976696100816995	0.00487372510285955	0.0182388632228685	0.000191310857277385
0	1.37757056628838e-06	6.86082924137115e-09	2.84389392360874e-07	1.55489595717803e-08	1.68436974746241e-06	593694	0.000505183701533629	0	0.817855205701578	0.00407323228863933	0.168840239970661	0.00923132203912215
0	3.07075075713865e-06	1.03836302265909e-08	2.20745135778658e-07	6.18283663651838e-09	3.30806235978042e-06	302292	0.000991928063233005	0	0.928262657461657	0.00313888587858426	0.0667294360778951	0.00186902058186375
0	1.36791847182039e-05	3.98427554488019e-08	6.77041366180258e-07	6.42286795587143e-08	1.44602975193917e-05	69155	0.00432872456787181	0	0.945982245514639	0.00275532058696382	0.046820707891544	0.00444172600685301
0	3.0795914102922e-05	1.22965291629195e-07	9.77732681993734e-07	6.65950814346187e-09	3.19032715846884e-05	31345	0.00952547662785075	0	0.965290159072656	0.00385431604726742	0.0306467842772271	0.000208740602849584
0	5.55116984965469e-05	1.66334341593435e-07	1.1879679566457e-06	4.50079821250705e-08	5.69110087769111e-05	17571	0.0169288573677113	0	0.975412309315242	0.0029227094224504	0.0208741328290717	0.000790848433235474
0	4.84701813920263e-06	2.58801922340782e-08	4.55372466765311e-07	1.90427684095614e-08	5.34731356661158e-06	187010	0.00160291232065146	0	0.906439855980622	0.00483984937701673	0.0851591104753309	0.0035611841670299
0	3.46423104883374e-06	1.55277023015682e-08	4.83950103765299e-07	4.40565505619426e-09	3.9681145099568e-06	252009	0.00118972842618359	0	0.873016905167753	0.00391311850063954	0.121959712238891	0.00111026409271698
0	3.90569896635822e-06	2.25850433983979e-08	3.99413310048974e-07	1.70709146551318e-08	4.34476823446073e-06	230162	0.00130258420165041	0	0.898942994330513	0.00519821591846109	0.0919297160389383	0.00392907371208735
0	2.26350226241651e-06	8.00616292105401e-09	1.98915162856453e-07	1.65668672427063e-08	2.48699045543672e-06	402092	0.00074581980244981	0	0.910137092592513	0.00321921738925537	0.0799822783483594	0.00666141166987194
0	2.49257639263381e-08	1.09904622543968e-10	1.83707608000166e-08	4.80401395534573e-10	4.38868307444333e-08	22785879	1.31659628421765e-05	0	0.567955432268249	0.00250427339317292	0.418593926433087	0.0109463679054908
0	4.32473122851306e-06	2.02721254663228e-08	1.83910509325641e-07	6.02250020977378e-09	4.53493636351479e-06	220510	0.00135955895511775	0	0.953647610869931	0.00447021167252078	0.0405541543659284	0.00132802309161976
0	2.41438504724888e-06	1.14082203794711e-08	3.03411343148927e-07	3.36695161437601e-08	2.76287412692104e-06	361942	0.000828519970739516	0	0.873867189143171	0.00412911332742637	0.109817287799155	0.0121864097302477
0	1.26212672282101e-06	5.72447936180284e-09	3.42920180274161e-07	3.64876218114231e-10	1.61113625867509e-06	620680	0.000483224476369504	0	0.783376772774586	0.00355306966184867	0.212843686204517	0.000226471359048355
0	5.65884321918086e-06	1.87760868213531e-08	3.12281979752767e-07	5.75175011116352e-09	5.99565303586614e-06	166788	0.00179708460922978	0	0.94382433161651	0.00313161664109549	0.0520847317022331	0.000959320040161832
0	4.55775537727119e-05	1.98082927997758e-07	2.14940199670934e-06	8.31116957984459e-08	4.80081503932175e-05	20830	0.0142995668198982	0	0.949371167174794	0.00412602706780687	0.0447716060523966	0.00173119970500234
0	0.000126728275525601	6.99205201307733e-07	3.71140835162531e-06	1.21325516284759e-08	0.000131151021630162	7625	0.0385838130420446	0	0.966277455946676	0.00533129816769136	0.0282987376346274	9.25082510046235e-05
0	2.9619254075359e-05	1.54701479629988e-07	1.78379195034153e-06	5.03238632676281e-08	3.16080713685982e-05	31637	0.00943775346982501	0	0.93707881540615	0.00489436630998245	0.056434697629596	0.00159212065427135
0	2.85466172573899e-05	1.40710872202184e-07	1.666324626034e-06	7.60950550701618e-08	3.04297478106962e-05	32863	0.00908751985712331	0	0.938115472891155	0.00462412219376736	0.054759725134767	0.0025006797803107
0	8.32326386682654e-05	4.07791247110404e-07	2.12893311231321e-06	6.43162282173689e-09	8.57757946505108e-05	11658	0.0254055488776626	0	0.970351123034099	0.00475415294923153	0.0248197422243355	7.49817923336323e-05
0	8.57112285781986e-06	3.39842213547574e-08	6.7117367174411e-07	7.6584128807959e-09	9.28393916379952e-06	107713	0.0027813196216806	0	0.923220489341516	0.00366053899698855	0.0722940618095807	0.000824909851914803
0	1.34245364757723e-05	6.7614956472674e-08	3.47034348824121e-07	2.40504041265779e-08	1.38632361851956e-05	72133	0.00415036302249494	0	0.96835517309502	0.00487728518575476	0.0250327083942142	0.00173483332501115
0	9.58672064408571e-06	2.63389485919955e-08	2.7507709232982e-07	4.34847969222018e-10	9.88857153297675e-06	101127	0.00296219015900434	0	0.969474773187976	0.00266357466335349	0.0278176773472775	4.3974801392888e-05
0	6.12365418958324e-07	3.04535578523645e-09	1.1990113268741e-07	2.58395332828649e-09	7.37895860759257e-07	1355205	0.000221344339632168	0	0.829880544834919	0.00412708072667997	0.162490588528357	0.00350178591004391
0	5.61010982590656e-08	3.41362127225688e-10	2.29155843575025e-08	1.33182609866507e-09	8.06898708424589e-08	12393129	2.42066692515142e-05	0	0.69526816282305	0.00423054497003934	0.283995799203143	0.016505493003767
0	2.64335883890552e-06	1.25568348917726e-08	4.70574961182289e-07	2.59440766374884e-09	3.12908504264333e-06	319582	0.000938286515131947	0	0.844770532881558	0.00401294139361744	0.150387399118039	0.000829126606785088
0	5.60743335555997e-06	2.23838657626165e-08	2.70758072094963e-07	1.07272270971884e-08	5.91130252051474e-06	169167	0.0017718244601308	0	0.948595226872553	0.0037866215922692	0.0458034538336207	0.00181469770155737
0	2.47377128766574e-05	1.03065202450728e-07	9.26923622672511e-07	1.6767896380117e-08	2.57844695981607e-05	38783	0.00770559908164892	0	0.959403596900903	0.00399718140636406	0.0359489117720161	0.000650309920717278
0	7.22328349408287e-05	2.65023992939568e-07	2.19062108230813e-06	3.32560228118276e-08	7.47217360388882e-05	13383	0.0221679564961611	0	0.966691069694042	0.00354681257407668	0.029317052820722	0.000445064911159449
0	1.8254457959441e-05	8.72584584652163e-08	1.23303904960703e-06	2.15713502579726e-08	1.95963268177712e-05	51030	0.00586170840388867	0	0.93152447033526	0.00445279665299748	0.0629219476217776	0.00110078538996453
0	5.89102067526322e-07	1.95680167820275e-09	6.59375873208641e-08	1.66762356443843e-09	6.58664080089827e-07	1518225	0.000197579767628131	0	0.894389242306915	0.00297086441686008	0.10010806618128	0.00253182709494497
0	8.52336694078419e-05	1.92001976923222e-07	1.16758103141737e-06	2.27593602568772e-08	8.66160117764394e-05	11545	0.025651200375005	0	0.98404056778595	0.00221670304352952	0.0134799675887983	0.000262761581722561
0	8.69137500029383e-07	4.27165356021904e-09	1.57822254060645e-07	1.4864182405366e-09	1.03271782589078e-06	968319	0.000309767519888426	0	0.841602108765478	0.00413632209411557	0.152822242537078	0.00143932660332891
0	6.56369487506619e-05	2.35406116443448e-07	9.0851291102634e-07	6.52555452656668e-08	6.68461233233974e-05	14960	0.0198547532080791	0	0.981911074081506	0.00352161209565689	0.0135911084421607	0.000976205380676521
0	1.60301211174497e-05	6.128412441844e-08	1.06264872827613e-06	2.53849442824635e-08	1.71794389144268e-05	58209	0.00514061751339179	0	0.933099223862784	0.00356729487637548	0.0618558460243865	0.00147763523645385
0	2.16982160105295e-06	7.47809034233568e-09	1.98430675530124e-07	2.77916278326132e-09	2.37850952970867e-06	420431	0.000713299188597305	0	0.912261050019302	0.00314402370431185	0.0834264790834909	0.00116844719289467
0	1.59058114669891e-05	6.74492345461581e-08	3.80712043233537e-07	3.15718764905549e-08	1.63855446212593e-05	61029	0.00490364136146826	0	0.970722172173159	0.00411638649219182	0.0232346285725275	0.00192681276212157
0	1.68828272374548e-06	6.65276375129205e-09	2.56330477474626e-07	3.78859548126002e-09	1.95505456045266e-06	511495	0.000586344974036423	0	0.86354762567577	0.00340285324300705	0.131111674661027	0.00193784642019547
0	2.86673138027796e-07	1.76425502013886e-09	5.07415713963247e-08	5.80801640079597e-10	3.39759766084339e-07	2943256	0.000101922752664518	0	0.843752458778873	0.00519265432888519	0.149345438929132	0.00170944796310998
0	7.08092333061574e-06	2.64062483356421e-08	4.82141629101755e-07	3.80618708029578e-09	7.59327739513343e-06	131695	0.0022753992128236	0	0.932525306549967	0.00347758246690237	0.0634958535046753	0.000501257478455243
0	5.57290004556133e-06	1.63367373456232e-08	2.8451104976265e-07	3.15227942966657e-08	5.90527062696626e-06	169340	0.0017700180859952	0	0.943716282893594	0.00276646717442921	0.0481791720879714	0.0053380778440056
0	3.2354799625532e-05	1.31652190287381e-07	7.91775491540911e-07	1.40979232246888e-08	3.3292325230585e-05	30037	0.0099381507645484	0	0.971839587695975	0.00395443061953615	0.023782523030669	0.000423458653820229
0	3.91080034118058e-05	1.61998754935676e-07	1.19272511481869e-06	3.33908685147059e-08	4.04961181500749e-05	24694	0.0120755793142706	0	0.965722276561797	0.00400035268406033	0.0294528258337889	0.000824544920354154
0	7.27475944887956e-06	2.8312055282949e-08	3.64438361248477e-07	5.67983642950949e-09	7.67318970184049e-06	130324	0.00229931825101548	0	0.948075015939542	0.00368973743424564	0.0474950281968218	0.000740218429390208
0	2.63334985878854e-05	1.25484379444435e-07	1.30821826842801e-06	2.30907184060569e-08	2.77902919541639e-05	35984	0.00830254533699593	0	0.947579054992251	0.00451540342402318	0.0470746500463446	0.000830891537380813
0	7.91580479828841e-06	3.36262120402131e-08	7.9363087405583e-07	5.57758063037458e-09	8.74863946501483e-06	114303	0.00262116206037888	0	0.904804093247086	0.00384359330095632	0.0907147765351975	0.000637536916760477
0	1.94370545982451e-06	7.38877377088992e-09	1.32493833012961e-07	3.54213452423651e-09	2.0871302011326e-06	479127	0.000625943729195333	0	0.931281363649351	0.00354015948160798	0.063481345313801	0.00169713155523999
0	1.83766722209192e-05	9.89203329635853e-08	1.80783732123326e-06	4.3051021143763e-09	2.02877349772305e-05	49291	0.00606789772874083	0	0.905802064229641	0.00487586874900557	0.0891098648154784	0.00021220220587503
0	8.14697339419929e-06	4.29099286584834e-08	7.4856237737686e-07	6.83496083646227e-09	8.9452806610711e-06	111791	0.00267999857574053	0	0.910756599248366	0.00479693486256086	0.0836823802113357	0.000764085677737009
0	9.2024895959932e-07	3.33519821305246e-09	9.07640513903116e-08	1.31617785060011e-09	1.01566438705328e-06	984577	0.000304653054674087	0	0.906056145445062	0.003283760123488	0.0893642157264592	0.00129587870499102
0	1.91419794408668e-05	1.030121449163e-07	5.96595684301408e-07	1.15012228313241e-08	1.98530884929158e-05	50370	0.00593828394894436	0	0.964181439462037	0.00518872138977558	0.0300505225932122	0.000579316554974714
0	1.34049998159455e-06	9.28220474212956e-09	3.28775119113119e-07	1.21066409430745e-09	1.67976796954411e-06	595320	0.000503803862289653	0	0.798026873889235	0.00552588506890554	0.195726508109539	0.000720732932320424
0	1.15395827390152e-05	3.38709357150279e-08	3.64649439745872e-07	1.72891154184672e-08	1.19553922298946e-05	83644	0.00358021480164017	0	0.965219920611251	0.00283310953448548	0.0305008344965933	0.00144613535767029
0	1.800465725106e-05	9.8216781241398e-08	1.03702006049906e-06	3.62039237131115e-09	1.91435144851717e-05	52237	0.00572664919089594	0	0.940509500750559	0.00513055120142518	0.0541708295674922	0.000189118480523284
0	1.72380597279964e-05	6.47398159427934e-08	5.09518785873144e-07	4.04980767494645e-08	1.78528164065618e-05	56014	0.00534157550942238	0	0.965565283114688	0.0036263082792359	0.0285399667072066	0.00226844189886922
0	8.30348146066378e-05	3.10412015597854e-07	1.71594836771378e-06	1.30399951918863e-07	8.51915749418683e-05	11738	0.0252347061165049	0	0.974683408110459	0.00364369382547122	0.0201422308354398	0.00153066722862963
0	8.01296563878349e-06	2.85155893499347e-08	3.62236693313815e-07	9.15197348556033e-09	8.4128698949328e-06	118866	0.00252068929890226	0	0.95246517999878	0.00338951983164628	0.0430574462505352	0.0010878539190381
0	2.65997560767526e-07	1.49402670669555e-09	6.06638745362691e-08	1.46944484380651e-10	3.28302406494871e-07	3045972	9.84858880587192e-05	0	0.810221172630001	0.00455076379928666	0.184780474757857	0.000447588812855524
0	2.99792471751112e-06	1.75225557845041e-08	7.0137437728662e-07	1.35246352684448e-08	3.73034628585069e-06	268072	0.00111848000752146	0	0.803658558156473	0.00469730004717461	0.188018570808548	0.00362557098780457
0	9.24607059012176e-07	4.46652768366593e-09	7.72347628851996e-08	8.92313207228423e-10	1.00720066278827e-06	992851	0.000302114705165391	0	0.91799687308838	0.00443459565574657	0.0766825973598824	0.000885933895990696
0	4.91477420599776e-05	2.03318269148491e-07	1.61344478613336e-06	3.08792537783735e-08	5.09953843690378e-05	19610	0.0151825701575876	0	0.963768440381008	0.00398699356155725	0.0316390356911002	0.00060553036633492
0	4.80964416077251e-05	2.06881321527993e-07	8.60398847661696e-07	7.26176363322094e-08	4.9236339413247e-05	20310	0.0146627055066856	0	0.976848445292519	0.00420180143352273	0.0174748744101436	0.0014748788638148
0	1.65872677780178e-05	6.40737551321587e-08	4.89053433111317e-07	4.96164093472754e-09	1.7145356607196e-05	58325	0.00513044515587191	0	0.967449564219389	0.00373709084040087	0.0285239580788923	0.000289386861317607
0	6.08393553196143e-06	3.7052937996591e-08	5.78990741662424e-07	4.26846733839504e-09	6.70424767895884e-06	149159	0.00200925977539612	0	0.907474756795718	0.00552678537114328	0.0863617768000391	0.000636681033099589
0	2.13740364484291e-05	9.86522120037501e-08	1.11594744704074e-06	3.54348389089592e-08	2.26240709463825e-05	44201	0.00676431637875785	0	0.944747587606318	0.00436049781834352	0.0493256695351363	0.00156624504020242
0	6.43072989955592e-06	2.74544479240858e-08	4.65652861013384e-07	1.0763112222882e-09	6.92491351971568e-06	144406	0.00207532477854866	0	0.928636853189172	0.00396459072678976	0.0672431301398406	0.000155425944197552
0	1.44007224219751e-05	7.63461476669061e-08	9.45239344435907e-07	1.8060808220412e-08	1.54403687222983e-05	64765	0.00462143453375663	0	0.932667003034596	0.00494458060166985	0.0612187028325843	0.00116971353114964
0	2.82284503530514e-05	9.07915648504709e-08	7.71711957964916e-07	6.44553959162114e-09	2.90973994154584e-05	34367	0.00869135670126531	0	0.970136538664505	0.00312026389555063	0.0265216814377897	0.000221516002155053
0	5.04995066048424e-05	2.97108880551974e-07	3.45998251447951e-06	2.1518657189253e-08	5.42781166570631e-05	18424	0.0161520113375146	0	0.930384282194341	0.00547382442226488	0.0637454415808155	0.000396451802578393
0	9.45479504294294e-06	3.7110447526449e-08	2.58809641836044e-07	1.16894632283637e-09	9.75188407862827e-06	102544	0.00292130415117842	0	0.969535216652502	0.00380546438280356	0.0265394501974483	0.000119868767246544
0	7.72089864713881e-06	3.6941001835447e-08	2.31371971675293e-07	1.48203443796408e-09	7.99069365508752e-06	125146	0.00239434664259419	0	0.96623634698135	0.0046230031371466	0.0289551798207134	0.000185470060790092
0	3.7820511950634e-06	1.5019520248372e-08	4.40948431689613e-07	1.66601956391031e-08	4.25467934264049e-06	235035	0.00127559225781571	0	0.888915683294767	0.00353011802742596	0.103638463954361	0.00391573472344537
0	7.86818667015056e-06	3.16932095804391e-08	7.52128985594794e-07	2.40576932662026e-08	8.67606655859199e-06	115260	0.00259944683049629	0	0.90688408358954	0.00365294680099624	0.0866900893988594	0.00277288021060397
0	1.12991152502021e-05	6.67349374310928e-08	4.31363724828263e-07	2.11403311987869e-09	1.17993279455813e-05	84751	0.00353356149320705	0	0.957606679152726	0.00565582529266713	0.0365583300013119	0.000179165553294954
0	4.42063168198631e-05	1.28354278870606e-07	1.26589402789969e-06	3.4273558477752e-08	4.56348386851111e-05	21913	0.0135974717192338	0	0.968696682043622	0.00281263794436252	0.0277396406862439	0.000751039325771389
0	1.12839812834624e-05	4.37089941788206e-08	6.70351595254244e-07	1.40776666684965e-08	1.2012119539564e-05	83249	0.00359717212470068	0	0.939383032802553	0.00363874119258118	0.0558062707456688	0.00117195525919712
0	2.31625616400808e-07	1.0868151920504e-09	1.30044156061509e-07	2.28716654928976e-09	3.65043754203657e-07	2739398	0.000109507149917309	0	0.634514667717297	0.0029772189759041	0.356242654651632	0.00626545865516647
0	4.47769843893819e-07	1.3988845813968e-09	2.96506520796862e-08	8.73635290320887e-10	4.79693015845223e-07	2084667	0.000143897585020536	0	0.93345083022492	0.00291620793963814	0.0618117235404012	0.0018212382950407
0	2.14715593438335e-06	5.69692901348927e-09	7.93758484694575e-08	2.6564590618697e-09	2.23488517092816e-06	447450	0.000670241588186071	0	0.960745528367177	0.00254909249369769	0.0355167457827339	0.0011886333563914
0	3.36080311927144e-05	1.406545108744e-07	5.91544759783544e-07	6.53396522041038e-09	3.43467644285928e-05	29115	0.0102512998296745	0	0.978491911882583	0.00409513132355806	0.0172227215466939	0.000190235247165553
0	3.96926903029342e-06	1.40479292422868e-08	1.61344439518397e-07	5.04436569304319e-09	4.14970576474715e-06	240981	0.001244139728105	0	0.956518185943065	0.00338528320769818	0.0388809348578546	0.00121559599138243
0	0.00017171400404267	5.46692040872669e-07	2.5309365132491e-06	3.08837989103246e-08	0.000174822516395702	5720	0.0510995064651167	0	0.982219038959512	0.00312712602554729	0.0144771769988738	0.00017665801606711
0	1.01040402357016e-06	6.55963023816271e-09	2.22611520766364e-07	1.81595343882319e-09	1.24139112801351e-06	805548	0.000372348230739172	0	0.813928826112219	0.00528409627726237	0.179324240155148	0.00146283745537082
0	8.26599558457664e-08	2.86155125281296e-10	2.3415726901397e-08	6.93527199165115e-10	1.0705536507161e-07	9340961	3.21160954929178e-05	0	0.772123431557818	0.00267296389200005	0.218725393965395	0.00647821058478677
0	9.07759363327662e-07	4.35107263920054e-09	2.82708711054196e-07	1.17069781001801e-09	1.19598984483108e-06	836128	0.000358732808000473	0	0.759002567831899	0.00363805149182942	0.236380528042131	0.000978852634140348
0	7.19726409208911e-06	2.4607167347404e-08	2.79897581849861e-07	1.211159761359e-09	7.50298000104773e-06	133280	0.00224837106331366	0	0.959254068527981	0.00327965253059022	0.0373048551123387	0.000161423829090557
0	0.000133767721361052	7.30133965775806e-07	4.06030300443996e-06	1.09870005205312e-07	0.000138668028336473	7211	0.0407497536989672	0	0.964661594787151	0.00526533747205348	0.0292807437528986	0.000792323987896593
0	1.4449176364403e-06	5.68319752371666e-09	1.41986130621514e-07	1.36385431867364e-11	1.59260060312872e-06	627904	0.00047766644244851	0	0.907269301293564	0.00356850142625328	0.0891536335868375	8.56369334530142e-06
0	5.2203445734476e-06	2.04629707934434e-08	3.97116542536224e-07	3.55911996530527e-09	5.64148320674258e-06	177258	0.00169101835055641	0	0.925349661097699	0.00362723242160616	0.0703922227512083	0.000630883729486509
0	1.27420459954069e-05	6.35911938587803e-08	1.16565775577912e-06	1.04931041596073e-08	1.39817880492044e-05	71522	0.00418578083498067	0	0.911331651614612	0.00454814460317891	0.0833697200727809	0.000750483709428306
0	8.56673956467335e-09	3.74310052834993e-11	9.12007343426419e-09	1.73579871454693e-10	1.78978238756757e-08	55872714	5.36933279371432e-06	0	0.478646992180769	0.00209137186417229	0.509563257389014	0.00969837856604448
0	1.80869441743061e-06	5.12209429730135e-09	1.09866976465692e-07	5.21863597374019e-10	1.92420535179098e-06	519695	0.000577095577184439	0	0.939969538982493	0.00266192706123278	0.0570973240269972	0.000271209929277188
0	0.000182232427580961	8.43690090744031e-07	4.1971392809103e-06	2.78743959013015e-08	0.000187301131348516	5339	0.0546457956700157	0	0.972938210618044	0.00450445805996843	0.0224085100324384	0.000148821289549153
0	1.37974112901701e-05	4.65024020062376e-08	6.08238333091028e-07	4.5726601625535e-09	1.445672468543e-05	69172	0.00432765734142559	0	0.954393999359737	0.00321666235043574	0.0420730384181718	0.000316299871655023
0	9.89896647212841e-07	3.39001700520209e-09	1.23011338988495e-07	7.87178098874928e-10	1.11708518130541e-06	895187	0.000335069593223158	0	0.886142492782922	0.00303469875165702	0.110118136957779	0.000704671507641915
0	3.53486970801955e-05	1.05244051727236e-07	1.29532048108904e-06	2.22119130571738e-08	3.6771473526069e-05	27195	0.0109710194271909	0	0.961307603165133	0.00286211134978379	0.0352262326439198	0.000604052841163048
0	0.000247707388417809	1.06348271637932e-06	3.46421153529453e-06	1.95119606752024e-07	0.000252430202276235	3961	0.0729415109684346	0	0.981290614927061	0.00421297731725281	0.0137234431698614	0.00077296458582442
0	5.13305611955123e-07	2.40730698664036e-09	1.25534051400906e-07	3.3812288453073e-09	6.44628199187977e-07	1551282	0.000193369823718981	0	0.796281659104771	0.00373441154090495	0.194738690549124	0.0052452388052005
0	4.7555955176137e-05	2.02014684858803e-07	1.48710560674785e-06	6.11674747628985e-10	4.92456871424913e-05	20306	0.0146654688387541	0	0.965687716744309	0.00410218024320136	0.0301976821329539	1.24208795352803e-05
0	1.76432980252054e-06	5.72189981556984e-09	6.79679844431856e-08	9.83352512618093e-10	1.83900303929191e-06	543773	0.000551549259827921	0	0.959394718129381	0.00311141400710953	0.0369591474244414	0.000534720439068292
0	1.10777910812893e-07	4.63254015065414e-10	2.38587291804738e-08	1.20343368187041e-09	1.36303327690302e-07	7336578	4.08901650922333e-05	0	0.812730787208611	0.00339869923145224	0.175041428443212	0.00882908511672405
0	1.03411483997509e-05	4.17715484568032e-08	5.53242963510979e-07	1.36010224801592e-08	1.09497639341989e-05	91326	0.00327955762912646	0	0.944417474376129	0.00381483552593679	0.0505255608098603	0.00124212928807349
0	2.50251132591052e-07	1.1605914088814e-09	4.30989756740579e-08	2.97255006166478e-10	2.94807954680157e-07	3392039	8.8438488538789e-05	0	0.848861533816324	0.00393677100789409	0.146193394682368	0.00100830049341435
0	2.61002252268151e-07	1.21717354504448e-09	8.56274718470928e-08	1.39527535377961e-10	3.47986425195666e-07	2873675	0.00010439049665889	0	0.750035729472477	0.00349776157032587	0.246065552123035	0.000400956834162447
0	3.79681968841827e-05	1.19932990808185e-07	1.17362837666548e-06	9.39170214396744e-08	3.9355675273096e-05	25409	0.0117375065762766	0	0.964745151003372	0.00304741285661975	0.0298210707482837	0.00238636539172477
0	5.80276167878971e-05	2.8841369838583e-07	1.96672440514944e-06	1.52243237368442e-08	6.02979792151692e-05	16584	0.0179272984110251	0	0.962347619989544	0.00478314036622431	0.0326167548357022	0.000252484808529275
0	2.22307371630606e-05	9.60535011949513e-08	7.70999271720572e-07	5.44586217335325e-08	2.31522485577097e-05	43192	0.00692168896757539	0	0.960197758228447	0.00414877634695078	0.0333012696282509	0.00235219579635162
0	7.12668069734502e-06	2.56275739217618e-08	3.69279281124158e-07	8.34688424009095e-09	7.52993443663103e-06	132803	0.00225643924094754	0	0.946446580288363	0.00340342590462552	0.0490415001925803	0.00110849361443118
0	5.83731958508078e-06	1.84901948448258e-08	5.71072352074438e-07	5.05416350051922e-09	6.43193629550056e-06	155474	0.00192772663778651	0	0.907552456507421	0.00287474782014875	0.0887870037633815	0.000785791909048422
0	1.43192022509912e-05	3.85274496486363e-08	5.47959336523579e-07	2.7252357402076e-08	1.49329413945655e-05	66966	0.00446989601280268	0	0.95890031793752	0.00258003086134508	0.036694668655366	0.00182498254576918
0	8.88675001056382e-05	3.99019775820611e-07	3.28976505534504e-06	1.38746910034147e-09	9.25576724059042e-05	10804	0.0273865836948337	0	0.960131103080433	0.0043110394357233	0.03554286716414	1.49903197031234e-05
0	2.69294445946592e-06	1.55997732548177e-08	4.92988762648064e-07	3.85279305138471e-09	3.20538578842019e-06	311975	0.000961155071993902	0	0.840131153383933	0.00486673813528892	0.15380013364664	0.00120197483413802
0	1.39450067114219e-05	5.52590661311947e-08	6.80905315653648e-07	3.83011010995897e-08	1.47194721943064e-05	67937	0.00440613852147642	0	0.947384969198556	0.0037541472548567	0.0462588132689316	0.00260207027765608
0	8.12982311474478e-07	3.6531013845502e-09	1.04253215381544e-07	3.13531332157646e-09	9.24023941562149e-07	1082223	0.000277168892144908	0	0.879828189408226	0.00395347048949218	0.112825231784898	0.00339310831738399
0	6.93976867370108e-06	3.62184372250976e-08	7.0764578041692e-07	7.32457206310258e-09	7.6909574634062e-06	130023	0.00230463635004552	0	0.902328313050839	0.00470922344811111	0.0920101019650569	0.000952361535992509
0	8.26756960653695e-06	3.11213239107168e-08	5.90851049279799e-07	1.85131521647844e-08	8.90805513189225e-06	112258	0.00266886068466254	0	0.928100408464889	0.00349361599697531	0.0663277270438593	0.00207824849427619
0	7.42983966208171e-05	2.09543438378837e-07	1.32945650943008e-06	3.80454286783866e-09	7.58412011114939e-05	13185	0.022496320719858	0	0.97965743595742	0.00276292352056486	0.0175294759305783	5.01645914368578e-05
0	2.23295646564323e-05	8.60127821576875e-08	7.00133224496794e-07	3.00203590428497e-09	2.31187126989911e-05	43255	0.00691169756597032	0	0.965865398613081	0.00372048319807362	0.0302842651151311	0.000129853073714437
0	9.66593608722584e-06	4.82333343547702e-08	3.93962751962619e-07	5.88852573208351e-09	1.01140206992753e-05	98873	0.00302962295591969	0	0.955696688253606	0.00476895744916028	0.0389521401702141	0.000582214127019281
0	1.10522846641992e-06	4.53185863096551e-09	8.68280657320275e-08	1.39884685583189e-09	1.19798723763875e-06	834733	0.000359331811413788	0	0.922571152425919	0.00378289391454444	0.0724782894208182	0.00116766423871847
0	1.91798243394838e-06	9.80311788043141e-09	3.34176239320876e-07	1.03610800313208e-08	2.27232287118101e-06	440078	0.000681465332832976	0	0.844062460609541	0.00431413951105301	0.147063713330136	0.0045596865492692
0	2.56074222419701e-07	1.31701549432952e-09	1.22134105824695e-07	5.64655582433843e-09	3.85171899563064e-07	2596243	0.000115544916308497	0	0.664831008467102	0.00341929277764948	0.317089865494453	0.0146598332607956
0	8.79026452584234e-06	3.17737993164943e-08	5.8241172732532e-07	9.00687218090516e-09	9.41345692466506e-06	106231	0.00282006649031841	0	0.933797710680564	0.00337535929369803	0.0618701218889407	0.000956808136796742
0	2.39073075083927e-05	9.92934031024942e-08	1.1874192292661e-06	6.83747365610639e-09	2.52008576144174e-05	39681	0.0075318449707561	0	0.948670393451822	0.00394008031876218	0.0471182071433463	0.000271319086069304
0	2.74856845472599e-05	1.14835058344226e-07	1.01822651559928e-06	7.40511129857743e-08	2.86927972341892e-05	34852	0.00857102022919398	0	0.957929766237956	0.00400222597354129	0.0354871819324051	0.00258082585609806
0	7.33842436587602e-06	2.92822702322475e-08	3.89794590801047e-07	2.51950266330667e-08	7.78269625354239e-06	128490	0.00233209439431192	0	0.942915427611074	0.00376248401303331	0.0500847750063003	0.00323731336959204
0	7.78946648102848e-06	2.70141850526544e-08	4.77420331153364e-07	2.15628046291518e-08	8.31546380186365e-06	120258	0.00249154046044042	0	0.936744680348764	0.00324866846833005	0.0574135541358938	0.00259309704701247
0	3.44073357272644e-06	9.9743026879555e-09	2.66886074999454e-07	1.63601960290294e-08	3.73395414644288e-06	267813	0.00111956115854983	0	0.921471833285426	0.002671244020888	0.0714754559194845	0.00438146677420097
0	0.000377876386726719	1.86778540112778e-06	6.29303889072913e-06	1.72544668549423e-07	0.000386209755687125	2589	0.109422638826789	0	0.978422686538355	0.00483619425357267	0.0162943550701687	0.000446764137903352
0	5.45801637402812e-07	4.46725914015648e-09	2.92621777722182e-07	3.67415337946205e-09	8.46564827644613e-07	1181244	0.000253937308270169	0	0.644725152261982	0.00527692504375084	0.345657849424645	0.00434007326962142
0	7.00520601702882e-05	2.08597852417118e-07	9.03351057229444e-07	2.99221296474068e-08	7.11939312095821e-05	14046	0.02113245290494	0	0.983961118315935	0.00292999485873372	0.0126885963716506	0.000420290453680966
0	2.56852505237079e-06	1.32679710258047e-08	1.75805553286669e-07	4.97459953316908e-09	2.76257317621643e-06	361981	0.000828429760076244	0	0.929758195903644	0.00480275821832755	0.0636383335653207	0.00180071231270775
0	3.3787177911118e-07	1.40595157530659e-09	1.00190933506137e-07	1.79081633074554e-10	4.39647745825698e-07	2274548	0.000131885655077935	0	0.768505655537085	0.00319790466039144	0.22788910999184	0.000407329810683375
0	6.4814146239178e-05	3.56282510272908e-07	1.36564327750329e-06	2.11732515565765e-08	6.65572452785108e-05	15025	0.019769801127774	0	0.973810529086071	0.00535302368332753	0.0205183263187758	0.000318120911825248
0	6.16453880029768e-06	1.37413892110633e-08	1.10756983934412e-07	7.3709534559694e-09	6.29640812689913e-06	158821	0.00188714548235391	0	0.979056420113861	0.00218241717088798	0.0175905026647244	0.00117066005052621
0	0.000134171615846282	4.73973548290971e-07	1.68866395704876e-06	1.26382538160628e-07	0.000136460635889782	7328	0.0401142233416963	0	0.983225785014301	0.00347333533366938	0.0123747331678322	0.000926146484197146
0	4.84634026844215e-07	1.5624224911134e-09	3.44394439608919e-08	5.60640943549411e-10	5.21196534239769e-07	1918662	0.000156346777591243	0	0.929848905367558	0.00299776070727789	0.0660776534347569	0.0010756804904069
0	1.1886070350039e-06	5.09856787232756e-09	4.07356265518106e-07	7.88894207197181e-09	1.60895081046631e-06	621523	0.00048256915749012	0	0.738746658550375	0.00316887740704135	0.253181304778389	0.00490315926419492
0	9.79383795723746e-06	3.09712903976072e-08	3.90485229662586e-07	1.86249132841698e-08	1.02339193905818e-05	97714	0.00306548330885359	0	0.956997762387169	0.00302633714567948	0.03815598059351	0.00181991987364198
0	7.58158223257045e-05	2.27157557875841e-07	1.75141811068199e-06	2.42857419431214e-08	7.78186837362055e-05	12850	0.0230760922358603	0	0.974262460962584	0.00291906193949353	0.0225063959783624	0.000312081119560525
0	9.13728770500091e-05	3.57135110345029e-07	2.41754555074662e-06	1.30655804947171e-07	9.42782135160479e-05	10607	0.0278885274421106	0	0.969183373786095	0.00378809798177008	0.0256426745966618	0.00138585363547359
0	9.99656596628936e-06	3.92373300280323e-08	8.163514417947e-07	4.62197720554108e-09	1.08567767153176e-05	92108	0.00325175225953034	0	0.920767390581533	0.003614086487813	0.075192800146928	0.000425722783726409
0	6.16940007622342e-06	2.55615671060145e-08	4.133012093862e-07	3.36603514244751e-09	6.61162888785808e-06	151249	0.00198152939673024	0	0.933113485476054	0.00386615273476057	0.0625112534893188	0.000509108299866779
0	9.45354407944534e-06	2.37087009054008e-08	2.30220612773969e-07	2.67923071938707e-09	9.7101526238441e-06	102985	0.00290882108822998	0	0.973573170851235	0.00244164039679274	0.0237092681950892	0.000275920556882699
0	6.60599985491257e-06	2.17871277941153e-08	2.9332917272175e-07	1.4731250758917e-09	6.92258928050433e-06	144455	0.0020746289487763	0	0.954267195009915	0.0031472512540175	0.0423727540138537	0.000212799722213822
0	1.12375564723456e-05	3.68965225733392e-08	3.4351107462121e-07	3.34046084055496e-09	1.16213045303807e-05	86049	0.00348034114125628	0	0.966978917295223	0.00317490368459784	0.0295587361748584	0.000287442845321043
0	2.42273274910334e-05	1.22519058379146e-07	1.14758143247897e-06	2.48204889378681e-08	2.55222484708294e-05	39182	0.00762753384158343	0	0.94926305253724	0.00480048058928582	0.0449639628652074	0.000972504008267007
0	1.76813851657274e-05	7.90307381768292e-08	1.0446673589796e-06	8.44357607688703e-10	1.88059276204915e-05	53175	0.00562594609383205	0	0.940202765986466	0.00420243764475169	0.0555498978865206	4.48984822619791e-05
0	7.7769053818517e-06	3.2372584134648e-08	1.99265010464178e-07	6.58173353065334e-09	8.01512470998117e-06	124764	0.00240165844182461	0	0.970278774598126	0.00403893704789579	0.0248611241464571	0.000821164207520958
0	6.4610536883239e-06	2.56019161591677e-08	3.83218944575614e-07	1.55665599754403e-08	6.88544110903412e-06	145234	0.00206350747919815	0	0.93836452683425	0.00371826811873772	0.0556564116237677	0.0022607934232443
0	5.7423912303758e-06	1.79154734160171e-08	2.97560724541196e-07	4.02597612989177e-09	6.0618934044629e-06	164965	0.00181692093043262	0	0.947293336789479	0.00295542534661321	0.049087092874666	0.00066414498924177
0	1.36578181301709e-05	7.61655882366061e-08	6.93789589606081e-07	2.25118643690333e-08	1.44502851723827e-05	69203	0.0043257338182352	0	0.94515907245026	0.00527087094323741	0.0480121728623079	0.00155788374419474
0	1.38857354133542e-05	3.85287238855737e-08	4.57366847542327e-07	1.18348361179947e-08	1.43934658209001e-05	69476	0.00430876135899771	0	0.964724937422046	0.00267682046596644	0.0317760053925447	0.000822236719443201
0	4.33986467034861e-08	1.93492648557423e-10	2.60102916252713e-08	6.83062747016456e-10	7.02854937243313e-08	14227687	2.10854265750848e-05	0	0.617462358217204	0.00275295282574702	0.370066286043135	0.00971840291391443
0	2.16870717442418e-06	8.14413167237695e-09	7.98878948836245e-08	2.85640452907947e-09	2.25959560550926e-06	442557	0.000677649739156072	0	0.95977668266681	0.00360424301256394	0.0353549523148499	0.00126412200577621
0	9.2934462936871e-05	4.48459970387967e-07	2.61422946417735e-06	9.08082738039882e-08	9.60879606452403e-05	10407	0.0284162171925442	0	0.967181136042505	0.00466718168828346	0.0272066286621398	0.000945053607072119
0	5.49362638557595e-07	3.50807475442493e-09	1.94921320939057e-07	3.07862589407498e-09	7.50870660145151e-07	1331787	0.000225235913188349	0	0.731634178450117	0.00467200936276666	0.259593737357345	0.00410007482977142
0	1.69256938038554e-05	6.79777366918697e-08	5.892454253446e-07	1.06577004252886e-08	1.75935746663171e-05	56839	0.00526421403581567	0	0.962038364850299	0.00386378197615593	0.0334920808602194	0.000605772313325998
0	1.03518739112677e-05	5.20158459189411e-08	3.61435582536507e-07	2.62498434878226e-09	1.07679503240719e-05	92868	0.0032251903534708	0	0.961359738828467	0.00483061718836676	0.0335658664517158	0.000243777531450352
0	3.56925053177918e-06	2.64647464412877e-08	4.89789864609145e-07	4.94742129969697e-10	4.08599988495958e-06	244738	0.00122505148084251	0	0.873531725959529	0.00647693274263259	0.119870259030609	0.000121082267229332
0	7.99575965262588e-06	3.38076081246395e-08	8.09785066367756e-07	2.38252002617468e-08	8.86317752738002e-06	112826	0.00265543312521921	0	0.902132404312728	0.00381438914206575	0.0913650960805171	0.00268811046468903
0	9.32288937786155e-08	4.21008561325485e-10	8.03927136710927e-08	8.07835328243591e-10	1.74850451339277e-07	5719173	5.24537642508927e-05	0	0.533192182602466	0.00240782084404556	0.459779846464907	0.00462015008858101
0	7.50648652841105e-07	3.62699981157936e-09	1.36784843153925e-07	1.11789229669521e-09	8.92178388103304e-07	1120852	0.000267617819768584	0	0.841366102172594	0.00406533027468873	0.153315575649303	0.00125299190341492
0	6.8368784435331e-06	3.04036911589271e-08	3.36143854816799e-07	1.63484731043576e-08	7.21977446261319e-06	138508	0.00216359620179263	0	0.946965653696958	0.00421116910457097	0.0465587750084831	0.00226440218998756
0	0.000120254113745066	3.86383045857449e-07	1.34941813566414e-06	1.10036747620876e-07	0.000122099951674209	8190	0.0359693805335767	0	0.984882566259587	0.00316448156251863	0.0110517499569919	0.00090120222090243
0	8.72346061186848e-06	4.34603878950748e-08	5.51854832274893e-07	3.07010014981334e-08	9.34947683353658e-06	106958	0.00280092622814687	0	0.933042646897356	0.00464842992488974	0.0590252098700742	0.00328371330768037
0	1.17901241382544e-05	4.49517298859471e-08	4.86332407107422e-07	1.17257635721225e-09	1.23225808516049e-05	81152	0.00368997229090495	0	0.956790162729488	0.00364791519140996	0.0394667653606087	9.51567184937181e-05
0	3.99210267010179e-06	2.00360137192063e-08	2.41872887624981e-07	1.15500893939183e-08	4.2655616608399e-06	234436	0.00127885279744311	0	0.935891445844377	0.00469715721217851	0.056703643472207	0.00270775347123785
0	9.64666023346041e-06	3.17257738764703e-08	4.56394640545828e-07	1.11358307214384e-08	1.01459164786041e-05	98562	0.00303916275105443	0	0.950792395522221	0.0031269500338756	0.0449830866938713	0.00109756775003242
0	6.86617634213419e-05	1.9129986512981e-07	1.57296351543192e-06	7.48269483929135e-08	7.05008537502965e-05	14184	0.0209288880109413	0	0.973913928255842	0.00271344040467036	0.0223112690380051	0.00106136230148275
0	1.96797508903929e-06	7.76965963401011e-09	1.77547347542784e-07	7.40613719654701e-11	2.15336615758805e-06	464389	0.000645801922947498	0	0.913906388890028	0.00360814606778848	0.0824510717404659	3.43933017171706e-05
0	8.36167131425626e-08	3.43393819775789e-10	2.20439967958977e-08	4.38902916392653e-10	1.06443006674629e-07	9394699	3.19323938419158e-05	0	0.785553844774033	0.00322608154827366	0.207096712922447	0.00412336075524695
0	0.000113771350310344	3.57673656996084e-07	7.87234787100925e-07	5.12113834995137e-08	0.00011496747013794	8698	0.0339041478086652	0	0.989596015062683	0.00311108574074857	0.00684745681675333	0.000445442379814648
0	5.61651932586768e-06	2.83620912090882e-08	5.7321397860525e-07	5.31925128537094e-09	6.22341464696739e-06	160683	0.00186528838702693	0	0.902481940296965	0.00455731986666014	0.0921060239629978	0.000854715873377159
0	1.02046692583474e-05	4.12621184222443e-08	7.73688988143434e-07	4.49103065737601e-09	1.10241113955704e-05	90710	0.00330178871580777	0	0.925668191492304	0.00374289744920609	0.0701815285043572	0.000407382554133166
0	8.12988206969637e-05	4.01319907585932e-07	3.06501124856479e-06	4.72691968557661e-08	8.48124210499702e-05	11791	0.0251238145674082	0	0.958572101709768	0.00473185298353268	0.0361387071683631	0.000557338138336079
0	7.81836463565202e-08	2.7709850045248e-10	3.05311245832138e-08	1.24675258814236e-10	1.09116544699001e-07	9164513	3.27344294124288e-05	0	0.716515048860745	0.00253947282895422	0.279802890271446	0.00114258803885473
0	5.47547761850296e-07	2.22525837833397e-09	5.53358446954953e-08	4.98753269454356e-10	6.0560761819358e-07	1651234	0.000181665837232892	0	0.904129580607876	0.00367442269793686	0.0913724382473131	0.000823558446873652
0	1.01971337977176e-07	3.23210264976807e-10	5.65356761602048e-08	4.22659206029822e-10	1.59252883608387e-07	6279321	4.77747276583784e-05	0	0.640310779099797	0.00202954105227759	0.355005666956899	0.00265401289102662
0	1.62133485545535e-05	7.65994076715085e-08	6.90910470168437e-07	4.25346025649316e-09	1.698511189265e-05	58875	0.00508261641367425	0	0.954562363617374	0.00450979705966232	0.040677416465382	0.00025042285758116
0	3.22286245775844e-06	1.50310894971038e-08	1.22621144056334e-07	8.37939437449113e-11	3.36059848525563e-06	297566	0.00100767319567019	0	0.959014435047362	0.00447274185328939	0.0364878888669161	2.4934232432869e-05
0	2.04884110404e-06	8.41065320741155e-09	3.7114030807475e-07	6.23648173915603e-09	2.43462854706132e-06	410740	0.000730122783804243	0	0.841541559394358	0.00345459401499399	0.152442272363367	0.00256157422728148
0	3.41719567325628e-06	1.18642182664409e-08	1.39810602167654e-07	1.12353208441873e-08	3.58010581453456e-06	279321	0.0010734570992279	0	0.954495718920682	0.00331392949847303	0.0390520865612544	0.00313826501959077
0	3.9207936101797e-06	1.19086893513068e-08	2.14938865673846e-07	3.25517961403323e-10	4.14796668316625e-06	241082	0.00124361865039457	0	0.945232666909188	0.00287097034786609	0.0518178862299294	7.84765130164563e-05
0	5.89954949930831e-07	2.51478612450293e-09	1.25562689083329e-07	2.67584919430812e-09	7.20708274332971e-07	1387524	0.000216189187940086	0	0.818576629325986	0.00348932600618526	0.174221239792951	0.00371280487487766
0	3.68527230089557e-05	1.26215361218079e-07	1.20656506262611e-06	7.46206188154741e-08	3.82601240516154e-05	26137	0.0114126329296211	0	0.963214937809376	0.00329887485591544	0.0315358377039858	0.00195034963072274
0	5.63581057303846e-05	1.68754355508806e-07	9.56071300284574e-07	2.04853000182206e-08	5.75034166861962e-05	17390	0.0171035655731311	0	0.980082732091178	0.00293468397590567	0.0166263390139404	0.000356244918976061
0	2.58414781205254e-07	8.90509533728839e-10	7.21035983892793e-08	6.16814775431209e-10	3.32025703903693e-07	3011815	9.96027670295829e-05	0	0.778297517833768	0.0026820499836577	0.217162700181169	0.0018577320014059
0	5.83497571028216e-06	2.40052408910423e-08	3.5173170217731e-07	1.34076391668812e-09	6.2120534172672e-06	160977	0.00186188634875029	0	0.939299023743598	0.00386430046211719	0.0566208431498072	0.00021583264447812
0	1.82513728127234e-06	4.73557368081069e-09	1.19920665171629e-07	1.84329467240053e-09	1.95163681479718e-06	512390	0.000585320249021137	0	0.935182851355473	0.0024264625697291	0.0614461995502433	0.000944486524554561
0	1.59920628162572e-05	5.46521799489874e-08	6.80782500361875e-07	1.074005799204e-07	1.68348980764884e-05	59400	0.00503777954412488	0	0.949935232372546	0.00324636238964312	0.0404387657869253	0.00637963945088536
0	9.0531761726519e-06	3.40061171881523e-08	9.61740605463003e-07	3.77577269138121e-08	1.00866806222169e-05	99141	0.00302144566568985	0	0.897537704595447	0.00337138831512624	0.0953475817747891	0.00374332531463791
0	1.64340102437127e-05	1.01635109314676e-07	8.53020216619407e-07	1.45951280720005e-08	1.74032606977188e-05	57460	0.00520741778607858	0	0.944306387702787	0.00584000384065949	0.0490149651513994	0.00083864330515451
0	0.000166632644306543	9.94364678710076e-07	5.57551941016676e-06	2.23973777959561e-08	0.000173224925773216	5773	0.0506445319089625	0	0.961943805504623	0.00574030945183886	0.0321865885367223	0.000129296506816106
0	5.29577281739501e-07	2.64340928362172e-09	7.99340089055171e-08	9.24505552139865e-10	6.13079205480779e-07	1631111	0.000183906905077413	0	0.863799125798442	0.00431169294275566	0.130381210438923	0.00150797081987941
0	1.44266940845769e-06	5.92134883242321e-09	1.65206286202555e-07	3.70487250852855e-09	1.61750191600119e-06	618237	0.000485133252023706	0	0.891912024453282	0.0036607986512078	0.102136686558604	0.00229049033690654
0	1.59196758839143e-05	5.65833782708136e-08	5.02986006096126e-07	2.96226431403485e-09	1.64822075325953e-05	60671	0.00493249809062657	0	0.96587036975669	0.00343299756169882	0.0305169077079886	0.000179724973622414
0	1.79213192214545e-05	8.7993785588622e-08	6.15117660139184e-07	1.10688326476014e-08	1.86354994998299e-05	53661	0.0055751030518949	0	0.961676354401881	0.00472183670684143	0.0330078439885552	0.000593964902722483
0	5.69990211547988e-06	2.18324257981143e-08	4.43581618723936e-07	9.03182201259091e-09	6.17434798201452e-06	161960	0.00185059564536483	0	0.92315854760427	0.0035359888787789	0.0718426658192996	0.00146279769765164
0	5.94550907113796e-07	2.8052711161154e-09	1.11253830276038e-07	2.76997181035961e-09	7.11379980316309e-07	1405719	0.000213391298858334	0	0.835771210274197	0.0039434215099335	0.156391567593131	0.00389380062273887
0	0.000148570708229687	5.80751763874189e-07	2.99332632226776e-06	2.15687726285302e-07	0.000152360474042115	6563	0.0446825875091941	0	0.975126319104391	0.00381169570077382	0.0196463442443764	0.0014156409504586
0	4.88182695367697e-06	1.59270342815327e-08	2.53061291255352e-07	1.02268480619944e-08	5.16104212727585e-06	193759	0.00154711860982004	0	0.945899458537019	0.00308601129166514	0.0490329830709839	0.00198154710033193
0	3.16498946677602e-05	1.20192174342115e-07	7.17171084701126e-07	1.3542900958837e-08	3.25008008277623e-05	30768	0.00970301767933823	0	0.973818917124183	0.00369812962391518	0.0220662588747202	0.000416694377181889
0	3.00404816236722e-06	1.18911467155531e-08	1.40431425717793e-07	1.30743615125133e-11	3.15638380916208e-06	316818	0.000946468453089988	0	0.951737286716314	0.00376733231270434	0.0444912387746257	4.14219635602052e-06
0	5.77564711891452e-07	3.20315634240495e-09	7.04469175851249e-08	8.06306530133709e-10	6.52021092349116e-07	1533693	0.000195587261790586	0	0.885806791633978	0.0049126575504859	0.108043924363424	0.00123662645211174
0	5.25858001908807e-08	1.39075301487975e-10	2.89602884708572e-08	1.99923112125995e-10	8.18850870753519e-08	12212236	2.45652253938466e-05	0	0.642190196885184	0.00169842038953925	0.353669874518269	0.00244150820700749
0	4.618474012583e-06	1.88641713854154e-08	4.4084207635601e-07	8.21073591541975e-09	5.08639099623985e-06	196603	0.00152475755381343	0	0.908006092334868	0.00370875369183393	0.0866708982227095	0.00161425575058811
0	1.788071792553e-07	7.74605038313251e-10	1.160120142564e-07	1.34089987842402e-09	2.96934698428438e-07	3367744	8.90764551956247e-05	0	0.60217677557274	0.00260867134226125	0.39069874578622	0.00451580729877946
0	8.88446304294316e-05	3.34785190924755e-07	1.57980672113352e-06	3.79086908574132e-08	9.07971310323473e-05	11014	0.0268727030413364	0	0.978496009943088	0.00368717807620469	0.0173993021934878	0.000417509787219024
0	2.43833197894966e-05	8.13701738879964e-08	5.67411378056403e-07	4.46418468645315e-09	2.50365655261275e-05	39942	0.00748292613672741	0	0.973908332756378	0.00325005335907917	0.0226633072920592	0.00017830659248348
0	5.06163459593812e-05	2.10887778204875e-07	1.31060946531614e-06	5.92281790217003e-08	5.21970713819239e-05	19158	0.0155375571768984	0	0.969716204746879	0.00404022242286005	0.0251088697242506	0.00113470310601011
0	0.000376360190983713	2.13042826460556e-06	4.14581156027855e-06	2.23873347924175e-08	0.000382658818143389	2613	0.108473052698773	0	0.983539835328409	0.00556743543750571	0.0108342245460159	5.85046880692256e-05
0	7.91188524970145e-07	3.083062609401e-09	1.77559732647728e-07	3.67045322015939e-10	9.72198365549289e-07	1028597	0.000291617122917587	0	0.813813881000639	0.00317122792904417	0.182637349474875	0.000377541595442366
0	3.58326443560657e-06	1.59597437701683e-08	2.6962348692589e-07	1.03252885971274e-08	3.87917295489976e-06	257787	0.00116307724441189	0	0.923718657885716	0.00411421299223323	0.0695054049047568	0.0026617242172937
0	9.38236222555462e-07	2.7085946524713e-09	7.53360758375022e-08	2.71642761800872e-09	1.01899732066344e-06	981357	0.000305652630651188	0	0.920744543218817	0.00265809791404338	0.0739315740187155	0.00266578484842347
0	2.22900267462791e-07	1.16117925529546e-09	5.30405052410894e-08	1.38159605964574e-09	2.78483548018821e-07	3590876	8.35415862326938e-05	0	0.800407309690431	0.00416965118247123	0.190461898444014	0.00496114068308395
0	1.33020978420638e-05	7.80086170034501e-08	8.97967752240667e-07	4.21482874003948e-09	1.4282289040048e-05	70017	0.00427555100501975	0	0.931370160956996	0.00546191277775652	0.0628728174960426	0.00029510876920506
0	1.11882821112731e-07	6.08356002062087e-10	7.45335605283026e-08	6.13710248506088e-10	1.87638447891602e-07	5329398	5.62899553083751e-05	0	0.596268101606582	0.00324217136145537	0.39721902075933	0.0032707062726325
0	3.12474045425604e-06	7.67015368930457e-09	1.34947090501126e-07	1.62970720862384e-08	3.28365477053271e-06	304539	0.000984612998729428	0	0.951604438535148	0.00233585873829856	0.0410966133565964	0.00496308936995669
0	4.58157213816723e-06	2.29170098890721e-08	4.46039495526106e-07	2.33649864060903e-08	5.0738936299885e-06	197087	0.00152101403454541	0	0.902969686058952	0.00451665162107942	0.0879087202163355	0.0046049421036332
0	1.33687688331634e-05	4.45958422528511e-08	6.87776654485449e-07	3.83620037199395e-08	1.41395033336216e-05	70724	0.00423289691965323	0	0.945490694950681	0.00315398930221325	0.0486422074564684	0.00271310829063709
0	7.99183968461466e-08	3.82342165463645e-10	4.47412391499472e-08	2.4888980547671e-09	1.27530876216325e-07	7841238	3.82585334287588e-05	0	0.626659199852002	0.00299803605846082	0.350826721162448	0.0195160429270893
0	1.54385444047382e-06	3.82044454205198e-09	4.72643187460426e-08	5.74903034809976e-10	1.59551410679673e-06	626757	0.000478540077062384	0	0.967621930697548	0.00239449123375173	0.0296232534358057	0.000360324632894782
0	1.68489533451483e-05	7.81400266542454e-08	7.8332196104239e-07	4.45200385709029e-09	1.7714867336702e-05	56450	0.0053004102642018	0	0.95111936346485	0.00441098570873027	0.0442183362795772	0.000251314546842049
0	1.05177956069917e-06	4.86704833643086e-09	8.36294250700045e-08	2.87449047037534e-10	1.14056348315264e-06	876760	0.000342110706853083	0	0.922157842360458	0.00426723142404824	0.0733229024997747	0.000252023715719
0	6.18266044131529e-06	2.73887574764502e-08	2.22518287137968e-07	4.06268054099977e-09	6.43663016647071e-06	155361	0.00192913209258028	0	0.960543060796256	0.00425513922162594	0.0345706186906771	0.000631181291440796
0	1.31058256954743e-05	4.76783486089255e-08	3.23097049885756e-07	2.33825890083632e-10	1.34768349198591e-05	74201	0.00403491548511969	0	0.972470596650401	0.00353780015058789	0.0239742529909341	1.73502080773485e-05
0	4.95352207605903e-05	2.98982264995338e-07	1.84686767426849e-06	3.46852873312034e-08	5.17157559871853e-05	19336	0.0153953884475864	0	0.95783615292919	0.00578126064848444	0.0357118955145144	0.0006706909078115
0	2.26192815670795e-05	8.78391277897716e-08	6.25431669913341e-07	4.31395094528727e-09	2.33368663157279e-05	42851	0.0069766906902945	0	0.969251023726147	0.00376396413303239	0.0268001565185224	0.000184855622298349
0	4.1014471963259e-05	1.89748317785687e-07	1.18157924839155e-06	1.48966350529476e-08	4.24006961644892e-05	23585	0.0126399152059522	0	0.967306569782428	0.00447512269726841	0.0278669775564	0.000351329963903367
0	6.30555127816207e-06	3.1872585365296e-08	2.81468022448842e-07	1.36255094968654e-08	6.63251739547307e-06	150772	0.00198778355349472	0	0.95070256166472	0.00480550347098225	0.0424375852584954	0.00205434960580206
0	1.7973760429653e-05	8.44606339845543e-08	7.18536892301859e-07	4.06907940566612e-08	1.8817448749996e-05	53142	0.00562938304621441	0	0.955164574563103	0.00448842109824117	0.0381846073741537	0.00216239696450188
0	8.23866549300027e-06	5.04424502613489e-08	7.27115460212032e-07	2.03994688103454e-09	9.01826335035468e-06	110886	0.00270183466152729	0	0.913553438498361	0.0055933662947828	0.0806269934647046	0.000226201742151865
0	7.58827163097481e-07	3.14825458841589e-09	1.37337748961947e-07	3.87989913680843e-09	9.03193065784652e-07	1107183	0.000270921336275709	0	0.840160528068544	0.00348569393154146	0.152058019668955	0.00429575833095857
0	2.09412655442717e-07	9.12796804235757e-10	1.07857134667569e-07	1.51627819465627e-09	3.19698865109179e-07	3127944	9.59050756891289e-05	0	0.655030962875649	0.00285517686753136	0.337371027672355	0.00474283258446493
0	2.89079988163408e-05	9.64704074207475e-08	1.19033977884453e-06	2.1002419262565e-07	3.04048331952318e-05	32890	0.00908011314315782	0	0.950769853947902	0.00317286422199075	0.0391496894984185	0.00690759233168848
0	5.00425748129545e-06	2.47204748353438e-08	5.81242726731086e-07	5.82960100560674e-09	5.61605028386749e-06	178061	0.00168340130402134	0	0.891063510537031	0.00440175454026029	0.103496709849758	0.00103802507295077
0	1.63940251076534e-06	8.56182596522614e-09	2.82348190116794e-07	2.44808859588085e-09	1.93276061544324e-06	517395	0.000579660676763405	0	0.848218086433521	0.00442984293906602	0.146085442687915	0.00126662793949753
0	6.91794487913167e-06	2.68134131987426e-08	2.63019208148102e-07	1.48025704552427e-08	7.22258007093375e-06	138455	0.00216443606893368	0	0.957821832529341	0.00371244249775082	0.0364162398429594	0.00204948512994872
0	3.61480632129036e-06	1.80391200748069e-08	2.80515229237066e-07	9.07188443246177e-10	3.91426785904548e-06	255476	0.00117359345586288	0	0.923494878598282	0.00460855534787183	0.0716648015257369	0.000231764528109581
0	1.54861197726207e-08	4.54082115989608e-11	2.0513701161628e-08	1.17728414658504e-09	3.72225132924327e-08	26865462	1.11666918533038e-05	0	0.416041755454729	0.00121991256319041	0.551110049997576	0.0316282819845048
0	2.14694909506597e-05	1.29844535152145e-07	1.52928795787317e-06	8.25540823039171e-09	2.31368788519154e-05	43221	0.00691710985459459	0	0.927933758398114	0.00561201603652756	0.066097418224004	0.00035680734135444
0	1.38700801369271e-05	5.41708130012247e-08	7.2251428593979e-07	1.9336896560036e-08	1.46661021324282e-05	68184	0.00439019768784865	0	0.94572368388592	0.00369360669331818	0.049264233905902	0.00131847551485955
0	8.34399375860721e-06	4.39960721059315e-08	2.48952481131689e-07	4.47561739867629e-09	8.64141792924351e-06	115722	0.0025890791181884	0	0.965581554662484	0.00509130243047775	0.0288092166320536	0.000517926274984377
0	9.21265441364773e-07	4.11002041076501e-09	1.46841421811295e-07	1.18200074114772e-09	1.07339888432798e-06	931620	0.000321967995301042	0	0.858269423245718	0.00382897771813705	0.136800423361002	0.0011011756751431
0	1.4303455770981e-05	5.68742388470641e-08	5.80133754816425e-07	8.56680448919937e-09	1.49490305691337e-05	66894	0.00447470125028893	0	0.956814938924157	0.00380454361799864	0.0388074498967357	0.000573067561109137
0	3.97387408142517e-06	1.56288004115695e-08	1.1820084590816e-07	1.316780786101e-09	4.109020508531e-06	243367	0.00123194921192304	0	0.967109819280472	0.00380353429220456	0.0287661854358613	0.00032046099146187
0	2.33764620340431e-06	5.76414914704932e-09	1.15011254595062e-07	1.48902906428328e-10	2.45857051005285e-06	406740	0.000737300120290496	0	0.950815196816974	0.00234451244065618	0.0467797259117818	6.05648305873185e-05
0	1.00460674698424e-05	2.46159016846104e-08	3.76072566944852e-07	2.93486966252684e-08	1.04761046350972e-05	95455	0.00313791427649757	0	0.958950661506948	0.00234971895967341	0.0358981300821423	0.00280148945123591
0	6.25393377431265e-08	3.12535416631989e-10	4.59373274948072e-08	2.26350940802573e-11	1.08811835748646e-07	9190177	3.26430197027383e-05	0	0.574747565950377	0.00287225571080284	0.422172157824098	0.0002080205147218
0	5.34526179715009e-07	1.89923162802294e-09	5.35483120803695e-08	1.05625711398275e-09	5.91029980537384e-07	1691962	0.000177293328240569	0	0.904397741767685	0.00321342688283951	0.0906016849292173	0.00178714642025835
0	0.000132608896968725	7.22050845294626e-07	4.85835487656154e-06	3.19352990621412e-08	0.000138221237989643	7235	0.0406211521512044	0	0.959395957505902	0.00522387771804452	0.0351491199704461	0.000231044805607472
0	1.02818735537803e-05	4.15927606665164e-08	5.74880334390857e-07	3.39625557203897e-08	1.0932309204558e-05	91472	0.00327433831259627	0	0.940503361311206	0.00380457229010454	0.0525854440845096	0.00310662231417947
0	2.09821474586464e-05	1.05961846666989e-07	1.35742090934614e-06	4.79218330874156e-08	2.24934520477469e-05	44457	0.00672539413281947	0	0.932811353904572	0.00471078634093438	0.060347380493876	0.00213047926061734
0	4.88606858423494e-06	2.80475531552672e-08	5.76566482731964e-07	7.54126068425836e-10	5.4914367461906e-06	182102	0.00164607927021909	0	0.889761424935724	0.00510750727935158	0.104993740141308	0.000137327643616941
0	3.55853857236533e-06	1.3520226845801e-08	1.28858791172924e-07	6.58905733662497e-10	3.70157649611772e-06	270155	0.00110985865487434	0	0.961357566457857	0.00365255908124046	0.0348118676753197	0.000178006785582729
0	2.5523660436757e-06	1.06894841381602e-08	1.00770505823643e-07	2.33134386538122e-10	2.66405916802404e-06	375367	0.000798899524708907	0	0.958074082704708	0.00401248000287048	0.0378259263282	8.75109642219545e-05
0	2.76411152703434e-09	1.38008992339124e-11	8.10254293227361e-09	1.59355102367336e-10	1.10398104609092e-08	90581265	3.31193769065319e-06	0	0.25037671949367	0.0012501029146089	0.733938590790472	0.0144345868012495
0	2.3056578468534e-06	1.06551029050355e-08	3.24559386058571e-07	2.95039920147049e-09	2.64382273501848e-06	378240	0.000792833410360405	0	0.872092450191176	0.00403018809238019	0.122761402177102	0.001115959539341
0	1.02651663130507e-05	5.79673415059833e-08	6.99686696153261e-07	5.56925559351919e-09	1.10283896063035e-05	90675	0.00330306795459945	0	0.930794674426761	0.00525619275119288	0.0634441401810234	0.000504992641023125
0	1.73895919588335e-05	7.78520854634208e-08	8.72259858927191e-07	4.25262185710848e-09	1.83439565250812e-05	54514	0.00548812236213181	0	0.94797389729185	0.00424401820604926	0.0475502576412331	0.000231826860867991
0	1.03503493497201e-06	5.22118288613974e-09	1.92994782565523e-07	1.4632128045936e-09	1.23471411322827e-06	809904	0.000370345867650834	0	0.838279018505606	0.0042286573306338	0.156307262140967	0.00118506202279319
0	2.40467451238534e-05	6.96550676166599e-08	5.69951863423259e-07	1.1683747442501e-08	2.46980358023358e-05	40489	0.00738211955185297	0	0.973629859325865	0.00282026749714535	0.023076809345679	0.000473063831310666
0	3.08826493867935e-06	1.18155150987648e-08	3.36518101126077e-07	7.446428334828e-09	3.44404498323902e-06	290356	0.00103268169107285	0	0.896697039007583	0.00343070870336096	0.0977101352519479	0.00216211703710817
0	1.59378579221882e-05	5.70951037094315e-08	1.01020458638879e-06	1.23889265647552e-09	1.70063965049429e-05	58801	0.00508896943059267	0	0.937168430569984	0.00335727228827323	0.0594014485135149	7.28486282273519e-05
0	2.95133006764447e-08	1.29123859206921e-10	2.85595957728014e-08	7.16021711424554e-10	5.89180420198776e-08	16972730	1.76752569184258e-05	0	0.500921274106285	0.0021915843565093	0.484734298589998	0.0121528429472077
0	1.29801176445574e-06	4.163583470422e-09	8.46068666000197e-08	8.42261773600553e-10	1.38762447629978e-06	720656	0.00041620099605888	0	0.935420055371895	0.00300051169573238	0.0609724518737455	0.000606981058626551
0	3.13172460130536e-05	1.06853002918138e-07	1.10229251843948e-06	2.56807939171284e-08	3.25520723283283e-05	30720	0.00971825026134099	0	0.962066122770311	0.00328252535938087	0.0338624376144624	0.000788914255845388
0	2.61143205353934e-06	1.04162436819113e-08	3.23675163607481e-07	1.13889447114423e-08	2.95691240554017e-06	338191	0.000886681698432756	0	0.883161790199287	0.00352267576895248	0.109463899911621	0.0038516341201395
0	2.56794158027749e-07	1.19313212551783e-09	1.31338873757884e-07	5.57805748887389e-10	3.89883969660038e-07	2564866	0.000116958373537757	0	0.65864251421176	0.00306022360077587	0.336866565384583	0.00143069680288157
0	9.38523746112893e-06	3.76562007764521e-08	4.47874047000809e-07	2.16346561235886e-08	9.89240236502978e-06	101088	0.00296333601501686	0	0.948731876728578	0.00380657795618676	0.0452745481303985	0.00218699718483636
0	0.000230379577177789	1.20309225146899e-06	6.58889762616124e-06	6.89753011863905e-08	0.000238240542356606	4197	0.0689857333749668	0	0.967004082927875	0.00504990561039002	0.0276564918841511	0.000289519577583676
0	2.70789058432866e-06	1.13156167625106e-08	3.85548472931536e-07	4.62004687693198e-09	3.10937472089964e-06	321608	0.000932378930896927	0	0.870879462075637	0.00363919365731405	0.123995499911952	0.00148584435509763
0	4.04231118747377e-10	1.99318396620454e-12	4.52596013384594e-09	5.6003479767844e-11	4.98818791632736e-09	200473602	1.49645524538666e-06	0	0.0810376684936518	0.000399580769537658	0.907335531412428	0.0112272193243829
0	1.99939506538385e-05	1.1398952362351e-07	1.23545482442353e-06	2.86912532706803e-09	2.13462641272126e-05	46847	0.0063834860178017	0	0.936648705116969	0.00534002216707299	0.0578768639355752	0.000134408780382812
0	1.81099633308579e-05	6.09971748427509e-08	1.07120715080603e-06	6.03656009199903e-10	1.92427713125159e-05	51968	0.00575625584383233	0	0.941130725753562	0.00316987474683946	0.0556680289657289	3.13705338693743e-05
0	5.97719956429121e-06	2.12963303607197e-08	3.68208160880919e-07	2.88887474995616e-09	6.3695929302828e-06	156996	0.00190905938847774	0	0.938395848794976	0.00334343663618927	0.0578071730660142	0.000453541502820636
0	5.43349653359757e-05	3.23578592494208e-07	1.58073413126829e-06	2.82826484865993e-08	5.62675607082248e-05	17772	0.0167390617409161	0	0.965653471593152	0.00575071299379981	0.0280931696944386	0.000502645718609677
0	9.95865604040956e-05	3.25585833491607e-07	1.3985046452554e-06	1.96203451282001e-07	0.000101506854334125	9852	0.0299945626171018	0	0.981082125511366	0.00320752559644784	0.0137774404933485	0.00193290839883747
0	7.6454827128377e-10	4.1493883607941e-12	7.67644328162678e-09	5.11865413787288e-10	8.95700635505863e-09	111644445	2.687098302534e-06	0	0.0853575671353607	0.000463256159068221	0.857032246861293	0.0571469298442781
0	1.95462067216491e-06	1.44785133400042e-08	5.35689170647777e-07	5.12518485224892e-09	2.50991354100494e-06	398420	0.000752691592715071	0	0.778760160552106	0.00576853070971007	0.213429332084998	0.00204197665318657
0	1.62605321879078e-05	8.1391744170688e-08	7.24437290912825e-07	4.30951464483252e-10	1.70667921744558e-05	58593	0.00510699606974674	0	0.952758551325495	0.00476901243881722	0.0424471853590099	2.5250876677825e-05
0	5.16279534291477e-05	2.55790641381174e-07	1.60275821452602e-06	8.91542137602577e-08	5.35756564988152e-05	18665	0.0159446441013784	0	0.963645745158335	0.0047743818386403	0.0299157923442611	0.00166408065876392
0	2.61320458950165e-05	1.21030061132229e-07	5.20911527340422e-07	2.61557685170133e-10	2.67742490411743e-05	37349	0.00800020886167374	0	0.976014149073977	0.00452039050455179	0.0194556914197424	9.7690017287843e-06
0	1.55651311388261e-06	6.15335792013341e-09	2.17055799777233e-07	1.78941294706368e-08	1.79761640105061e-06	556292	0.000539140016799111	0	0.865876119606446	0.00342306507469397	0.120746450494319	0.00995436482454135
0	2.5065016980172e-06	7.97921069150557e-09	1.94263421729495e-07	1.05562912319703e-08	2.71930062167017e-06	367742	0.00081545862843424	0	0.921744980324289	0.0029342878194191	0.071438744279101	0.00388198757719062
0	3.81234698774596e-06	1.63211918369886e-08	6.85262366127813e-07	1.30699961758938e-08	4.52700054188665e-06	220897	0.00135718143178609	0	0.842135306252281	0.00360529928944666	0.151372273934437	0.00288712052383515
0	1.30165093765439e-05	5.81293033662141e-08	9.85048330522989e-07	2.98347269895023e-09	1.40626704831321e-05	71110	0.00420994404395969	0	0.925607223191143	0.00413358923797149	0.0700470320843069	0.000212155486579085
0	7.6457889797961e-05	4.37169566979936e-07	2.14094599170395e-06	9.85143279175134e-10	7.90369904999241e-05	12652	0.0234331128894869	0	0.967368434885365	0.00553120208923385	0.0270878986935365	1.24643318646613e-05
0	6.99102730218985e-05	2.50362054095457e-07	1.38789205990436e-06	7.02057199911442e-08	7.16187328558895e-05	13963	0.0212572012272567	0	0.976145070348721	0.0034957621297103	0.0193788971762048	0.000980270345363573
0	2.37624817635344e-06	1.00679257922114e-08	1.34517191494106e-07	1.54923245571008e-10	2.52098821688533e-06	396670	0.000756011497561326	0	0.942585990857699	0.00399364254254637	0.0533589132202693	6.14533794856112e-05
0	5.95103024272735e-05	1.78011019664159e-07	1.49524460452941e-06	1.30884780080741e-07	6.13144428315478e-05	16309	0.0182267433115366	0	0.970575604686959	0.0029032477739905	0.0243864990934903	0.00213464844556
0	8.68485253873901e-06	3.80436999590866e-08	2.9887613348459e-07	1.11139929897234e-10	9.02188351211258e-06	110842	0.0027029177849428	0	0.962642947792323	0.00421682455864232	0.0331279087214245	1.23189276106281e-05
0	6.5058500949339e-06	1.79482563519151e-08	3.29919195970919e-07	1.30435128056387e-08	6.86676106006238e-06	145629	0.00205791497431185	0	0.947440873219317	0.00261378780984584	0.0480458243828747	0.00189951458796212
0	9.671546762598e-06	2.8554755822844e-08	5.39930104608359e-07	6.94415339908352e-08	1.030947315702e-05	96998	0.0030880799321692	0	0.938122308996202	0.00276975897681058	0.052372230509248	0.00673570151773957
0	4.20470597492278e-05	1.35956471035203e-07	1.0361870796172e-06	6.65083833748267e-08	4.3285711683255e-05	23102	0.0129020403362661	0	0.971384277031388	0.00314090876061065	0.0239383168099335	0.00153649739806762
0	2.65493711790918e-06	1.21492517667111e-08	3.99386769875309e-07	8.27624093381786e-09	3.07474938048502e-06	325230	0.000922000927950695	0	0.863464559017289	0.00395129822411562	0.129892462914265	0.00269167984433006
0	1.44567181750119e-05	5.3762271171317e-08	6.66594925633856e-07	7.86400371061485e-09	1.51849393755277e-05	65855	0.00454515577418835	0	0.952043193422991	0.00354049955958081	0.0438984252191452	0.000517881798282884
0	2.03827735214736e-06	7.07975981388036e-09	2.05024782655208e-07	4.67765972322499e-09	2.25505955433967e-06	443447	0.000676289841958	0	0.90386852454733	0.00313950015211615	0.0909176798726471	0.0020742954279071
0	1.57790005371217e-08	7.37106169789889e-11	1.04759125036439e-08	2.25607137535548e-11	2.63511843714982e-08	37948958	7.90532416583556e-06	0	0.598796635273385	0.00279724113875941	0.397549967999723	0.000856155588132
0	2.64489983314309e-05	1.20458443754231e-07	5.84367052580767e-07	7.09543012049447e-08	2.72247781289708e-05	36731	0.00813428084915346	0	0.971504642063018	0.00442458862965158	0.0214645294743071	0.00260623983302328
0	2.60186838124583e-06	1.06099407540509e-08	3.51862226749761e-07	3.12566213921966e-08	2.99559717014184e-06	333823	0.000898276804693787	0	0.868564173841383	0.00354184496493851	0.117459794079422	0.0104341871142563
0	1.12440314593421e-05	3.68654382089503e-08	6.10123791303153e-07	4.83552563997857e-09	1.18958562144942e-05	84063	0.00356241757138143	0	0.945205730180407	0.0030990151145264	0.0512887664664073	0.000406488238659682
0	4.98125111222327e-06	1.32399107201047e-08	2.76167637908609e-07	2.54178781062674e-08	5.29607653895825e-06	188819	0.00158756565128149	0	0.940554970378712	0.00249994701222898	0.0521457036878346	0.00479937892122443
0	6.31700430104158e-06	3.11622290784591e-08	7.50973809137447e-07	2.52520057027221e-08	7.12439234496021e-06	140363	0.00213504286372468	0	0.886672714692675	0.00437401922432069	0.105408822644178	0.0035444434388268
0	6.63397520862735e-05	2.89409121029317e-07	1.72303336257508e-06	5.3562900144826e-08	6.84057574700227e-05	14619	0.0203132773370204	0	0.969797785154932	0.00423077138143151	0.0251884260375329	0.000783017426103332
0	6.13050472384681e-07	1.67321477132477e-09	3.92131416700224e-08	8.27788797698014e-11	6.54019607705798e-07	1529006	0.000196186699337964	0	0.937357940284343	0.00255835566947932	0.0599571346302233	0.000126569415954022
0	5.64410954743482e-05	1.9234607058226e-07	1.39176580010585e-06	8.89335428217659e-08	5.8114140887858e-05	17208	0.0172836430781058	0	0.971211044541838	0.00330979805678325	0.023948832054345	0.00153032534703351
0	1.5099261337768e-05	7.51121063116455e-08	1.23990516726268e-06	4.22086775457784e-09	1.64184994790969e-05	60907	0.00491347945191956	0	0.919649286890773	0.00457484597829868	0.0755187871365016	0.000257079994426507
0	2.18443928985468e-06	1.10916657596946e-08	5.11802913300682e-07	5.63038646084783e-09	2.7129642553759e-06	368601	0.000813559261688246	0	0.805185429747583	0.00408839362247984	0.188650813325872	0.00207536330406524
0	0.000136858239620515	6.19949485572079e-07	2.16201268702928e-06	8.47822632472419e-08	0.000139724984056364	7157	0.0410539133222674	0	0.979482950345572	0.0044369265078749	0.0154733435944222	0.000606779552131073
0	1.42448260784699e-05	5.4039086189493e-08	5.37633380883446e-07	3.39221364460264e-08	1.48704206819889e-05	67248	0.00445122318396918	0	0.957930268625373	0.00363399848229886	0.0361545508618079	0.00228118203052003
0	3.12905253865893e-05	1.52224593552824e-07	1.42500427712056e-06	2.01002729345582e-08	3.28878545301973e-05	30406	0.00981800419675716	0	0.951431032324067	0.00462859604943379	0.0433291954576161	0.000611176168883327
0	2.41815896397656e-05	1.42412026233023e-07	1.2280505814338e-06	3.51232021734829e-09	2.55555645676498e-05	39130	0.00763745263845972	0	0.946235782651288	0.00557264253959387	0.0480541362403851	0.000137438568733263
0	3.87827555829914e-06	1.42192733827662e-08	1.95298422825356e-07	3.15373629205035e-09	4.09094699079932e-06	244442	0.00122653379942939	0	0.948014131452087	0.0034757901812822	0.0477391721927929	0.000770906173837796
0	1.16385542752793e-05	4.87536176014944e-08	5.60378913949316e-07	2.30728119491605e-08	1.22707596187793e-05	81495	0.00367448297584749	0	0.948478711739048	0.00397315399503722	0.0456678259014794	0.00188030836443488
0	7.36808036184301e-07	2.61908482191227e-09	1.5166845598258e-07	7.65679453946152e-10	8.91861256442739e-07	1121251	0.000267522705658441	0	0.826146478347002	0.00293665051934053	0.170058352559816	0.000858518573841997
0	1.22288517413466e-05	5.24074820704881e-08	7.49584466176127e-07	2.98780047869552e-08	1.30607216943801e-05	76565	0.00391057580141563	0	0.936307504860814	0.00401260231224729	0.0573922700227709	0.00228762280416796
0	2.21358329018251e-10	1.1443924492757e-12	1.86625056500489e-09	3.10460194210008e-11	2.11979930589341e-09	471742772	6.35939599535895e-07	0	0.104424191668917	0.000539858865928529	0.880390214213384	0.01464573525177
0	6.34836408772914e-05	3.2060011936826e-07	2.5527615636528e-06	1.60437032956352e-08	6.63730462636081e-05	15066	0.0197156287993344	0	0.956467187375413	0.00483027580344829	0.0384608166621466	0.000241720158992188
0	1.99489241918231e-06	6.63398456851171e-09	7.28309588806499e-08	2.06536054996368e-09	2.07642272318144e-06	481598	0.000622733484659244	0	0.960735209122444	0.00319491040742768	0.0350752079851353	0.000994672484993416
0	1.8131910136619e-05	8.20629381766732e-08	1.08310393112353e-06	8.22400554024171e-09	1.93053010114595e-05	51799	0.00577490695697946	0	0.939219239620044	0.00425079816823168	0.05610396494106	0.000425997270664674
0	4.17794825086535e-06	1.56738497667251e-08	3.00833922271372e-07	1.07567318323748e-08	4.50521275473582e-06	221965	0.00135065391581923	0	0.927358701644788	0.00347904763215655	0.0667746316653169	0.00238761905773871
0	1.34559495005163e-05	5.08752555765022e-08	8.47837105336406e-07	5.84425099551934e-09	1.43605061124247e-05	69635	0.00429891586089359	0	0.937010812514066	0.00354272023410685	0.0590395003281156	0.000406966923711894
0	7.4218345544743e-05	2.20875216868514e-07	1.61099367547935e-06	6.90217668084069e-08	7.61192362038993e-05	13137	0.0225778576122092	0	0.975027460153904	0.00290170038328891	0.021164080931711	0.000906758531096128
0	6.45416824252317e-06	3.05605387086248e-08	2.48592495290715e-07	5.36848727617493e-09	6.73868976379869e-06	148397	0.00201957165593214	0	0.957777916590847	0.00453508616360422	0.0368903309106458	0.000796666334903158
0	9.12844143783429e-08	5.06371662273031e-10	5.64028804193461e-08	2.72391728159652e-09	1.50917583741558e-07	6626133	4.5274253635097e-05	0	0.604862681439855	0.00335528604234862	0.373732994002436	0.0180490385153604
0	1.69242339018133e-05	5.96930664495094e-08	6.29665864548918e-07	1.90623488426665e-08	1.76326551816544e-05	56713	0.00527587660898121	0	0.959823335025677	0.00338537025958609	0.0357102125608424	0.00108108215389476
0	8.29784867564969e-07	4.84365485723716e-09	1.04833470458366e-07	1.66566873205167e-09	9.41127661612624e-07	1062555	0.000282298577588214	0	0.88169214593388	0.00514665018870825	0.111391339065237	0.00176986481217388
0	1.15035800546741e-07	2.97773892412097e-10	1.77622109296002e-08	7.49107724459846e-10	1.33844893093213e-07	7471335	4.01526644731032e-05	0	0.859470973364871	0.00222476842806934	0.13270742363872	0.00559683456833984
0	4.01132418698282e-05	1.35966150675127e-07	4.7444765280472e-07	6.14594384457149e-09	4.07298016171526e-05	24552	0.0121448381805214	0	0.984862196159955	0.0033382473097504	0.0116486610287077	0.000150895501587301
0	3.10792482908908e-06	1.04764421227191e-08	1.67119220070096e-07	1.78858559511932e-09	3.28730907687701e-06	304200	0.000985708214202297	0	0.945431280237771	0.0031869355383741	0.0508376961708942	0.000544088052961085
0	9.42377355610435e-06	3.78610072456534e-08	6.29146875596648e-07	1.8998118967488e-08	1.01097795579141e-05	98914	0.0030283544545926	0	0.932144316512543	0.00374498840738966	0.062231512763712	0.00187918231635584
0	3.25673925845619e-07	1.42869501783707e-09	3.23071253294424e-08	1.10771878234035e-09	3.60517464975238e-07	2773791	0.000108149410418146	0	0.90335131438913	0.00396290098715521	0.0896132045410376	0.00307258008267765
0	1.13115441629183e-05	4.52301732305354e-08	3.65025497242695e-07	1.47070529196486e-08	1.17365068863112e-05	85204	0.00351478137209404	0	0.963791379538274	0.0038538019590215	0.0311017154233889	0.00125310307931588
0	4.60069309503289e-05	2.10629008325722e-07	1.46943491697637e-06	4.78099489971483e-08	4.77348048246281e-05	20949	0.0142187285819879	0	0.963802640847758	0.00441248286443293	0.0307833020869133	0.00100157420089589
0	1.37043271929281e-05	7.23423000155493e-08	5.31551529163348e-07	2.02635164214599e-08	1.43284845385285e-05	69791	0.00428935050298329	0	0.956439402651269	0.00504884517417211	0.0370975400597345	0.00141421211482432
0	3.18876873355513e-08	1.60861651940816e-10	1.6330248126502e-08	4.40373372730081e-10	4.88191704867242e-08	20483756	1.46456442622345e-05	0	0.653179622218751	0.00329505090596654	0.334504825946251	0.00902050092903228
0	1.29884779371481e-06	4.88088647265751e-09	9.39769368497702e-08	5.68241185889114e-09	1.40338802889613e-06	712561	0.00042092808899008	0	0.925508673988371	0.00347793081610985	0.0669643284072262	0.00404906678829289
0	1.13593281144478e-05	4.45702818337093e-08	3.88072467889591e-07	1.69674239072644e-08	1.18089382880783e-05	84682	0.0035364344381249	0	0.961926283069455	0.00377428357625553	0.0328626044461057	0.00143682890818337
0	4.21189911512158e-06	1.75993994025631e-08	4.29066773001699e-07	3.36342293238328e-09	4.66192871045823e-06	214503	0.00139760431332003	0	0.903467079123908	0.0037751326748266	0.0920363222284292	0.000721465972836097
0	1.67195552894445e-05	9.14651956914688e-08	1.250621163324e-06	2.5760162890463e-08	1.80874018113504e-05	55287	0.00541157400891235	0	0.924375732005491	0.00505684545770811	0.0691432178246408	0.00142420471216036
0	9.15232228629239e-06	2.62841684243954e-08	3.79898618118761e-07	6.77693071771033e-09	9.56528200355326e-06	104545	0.00286548496358552	0	0.956827230278473	0.00274787177363214	0.0397164054313964	0.000708492516497984
0	9.22914909706419e-06	3.91562859283815e-08	3.73131758585012e-07	7.06289156119156e-09	9.64850003313877e-06	103643	0.00289037876286791	0	0.956537188720083	0.0040582770165202	0.0386725146192105	0.000732019644186488
0	1.10370277150284e-05	4.04638476823436e-08	7.85870241115891e-07	3.64917850415261e-10	1.1863726721677e-05	84291	0.0035528129007496	0	0.930317089558534	0.00341071980429298	0.0662414315124079	3.07591247654496e-05
0	1.05912201649079e-06	4.74334273446307e-09	7.68336371507944e-08	9.99420959802142e-10	1.14169841733585e-06	875888	0.000342451070962979	0	0.927672317320233	0.00415463721630767	0.0672976645882418	0.000875380875217722
0	2.98155642757781e-05	1.38263925252998e-07	1.17899298800268e-06	6.89725326926439e-08	3.12017937217264e-05	32049	0.00931700933008983	0	0.955572123246778	0.0044312813066488	0.0377860644332677	0.00221053101330572
0	1.17849384329034e-06	2.76908853917197e-09	3.85835816114282e-08	3.41815043619534e-10	1.22018832848456e-06	819546	0.000365989731294647	0	0.965829467287232	0.00226939438325156	0.0316210053077199	0.000280133021796773
0	4.35071532012584e-07	2.07978323523514e-09	1.92944272479369e-07	1.90319617165037e-09	6.31998783898838e-07	1582282	0.000189581722177201	0	0.688405647442233	0.003290802590481	0.305292157825185	0.00301139214210103
0	9.32705113652937e-09	3.96499147546053e-11	1.11056950299825e-08	1.92252468977679e-10	2.06646485502442e-08	48391822	6.19937541068705e-06	0	0.451353000940302	0.00191873162798778	0.537424820121187	0.00930344731052333
0	9.78125842042868e-05	3.39309964530289e-07	2.28886662987538e-06	6.68135548524287e-08	0.000100507574353545	9949	0.02970369753708	0	0.973186198487109	0.00337596411725881	0.0227730760054369	0.000664761390195387
0	5.51928539648218e-05	2.78439577357147e-07	1.83076877868562e-06	3.24660527338611e-08	5.73345283735985e-05	17441	0.0170537615356781	0	0.96264599239709	0.00485640303069736	0.0319313480134713	0.000566256558740809
0	3.19737605923026e-06	1.03893010912674e-08	1.3442907838145e-07	5.12587254077547e-10	3.34270702595705e-06	299159	0.00100231113413429	0	0.956522972070762	0.00310805015533564	0.0402156328202173	0.000153344953684892
0	4.08500669479502e-09	1.84493665711567e-11	1.49553168976037e-08	1.22725109335773e-10	1.91814980683057e-08	52133571	5.75443292316624e-06	0	0.21296598838361	0.00096183137028496	0.779674081990236	0.0063980982558686
0	2.51677893505749e-08	1.23150898077545e-10	2.46898278276907e-08	3.10735456325796e-10	5.0291503532669e-08	19884074	1.50873376149052e-05	0	0.50043819696554	0.00244874162486606	0.490934374464513	0.00617868694508098
0	2.0237635489595e-07	6.34501560101954e-10	1.02097206013012e-07	5.23349739187897e-09	3.10341559860943e-07	3222256	9.30981485049998e-05	0	0.652108454267711	0.0020445265545042	0.328983350018476	0.0168636691593094
0	1.83925018731676e-06	7.84492697881045e-09	3.75770990602418e-07	1.32120794690197e-08	2.23607818436701e-06	447212	0.000670599253079107	0	0.822533934714549	0.00350834198627595	0.168049128706469	0.00590859459270644
0	4.68784418865129e-06	1.27147181660811e-08	3.22855998187996e-07	2.33864146086056e-09	5.02575354646623e-06	198975	0.00150659379904028	0	0.932764439264529	0.00252991278790844	0.0642403164426968	0.000465331504865562
0	0.000109992354486531	3.42171812645283e-07	2.64736550090953e-06	5.73220864062396e-08	0.000113039213886492	8846	0.0333450582660527	0	0.973045996206055	0.00302701868564722	0.0234198859837072	0.000507099124590512
0	8.25924163079514e-06	2.76753465358566e-08	7.06997672433879e-07	1.95899891572312e-08	9.01350463892211e-06	110945	0.00270041089142237	0	0.916318564382836	0.0030704312744622	0.0784376001073903	0.00217340423531128
0	1.24885461834338e-06	6.85552187544769e-09	1.48930678608898e-07	2.87779491366003e-09	1.40751861374138e-06	710470	0.000422166743831776	0	0.887273962952252	0.00487064384692203	0.105810805736358	0.00204458746446731
0	0.00010966358801565	3.88632519717697e-07	2.69673029668643e-06	5.56061841108432e-08	0.000112804557016165	8865	0.0332769985180407	0	0.972155655023184	0.00344518457407715	0.0239062176920742	0.000492942710664383
0	1.32100171117405e-05	4.07018711289977e-08	8.45071241369265e-07	4.8629260369788e-08	1.41444194846086e-05	70699	0.00423436554177392	0	0.933938443081045	0.00287759219622183	0.0597459119682388	0.00343805275449477
0	4.72466665513127e-06	2.18983803030699e-08	4.50874198650879e-07	8.99695094580271e-09	5.20643618503102e-06	192070	0.00156071573607486	0	0.90746654471923	0.00420602107177069	0.0865993901830937	0.00172804402590582
0	8.03793533920882e-05	3.42669989213625e-07	3.16021544386658e-06	8.97816103171266e-09	8.38912169862001e-05	11920	0.0248543366304222	0	0.958137887131979	0.00408469445937342	0.0376703969425837	0.00010702146606348
0	0.000217833297514815	9.29663930324704e-07	5.03285711025551e-06	2.21302973641628e-07	0.000224017121529037	4464	0.06500366092948	0	0.972395752735264	0.00414996819876646	0.0224663948715329	0.000987884194436197
0	5.39096652206319e-07	2.65196080595751e-09	7.87357916450373e-08	2.82918586976656e-09	6.2331359052708e-07	1604329	0.000186976653126392	0	0.864888332934395	0.00425461733268962	0.126318105110555	0.00453894462235963
0	2.9642492767936e-05	1.06662485142552e-07	8.05591139750611e-07	8.32534224990598e-08	3.06379998153282e-05	32639	0.00914942766665072	0	0.967507439996322	0.00348137886890349	0.0262938554933855	0.0027173256413889
0	0.00011078627562668	4.93718337157879e-07	2.2775828905843e-06	1.56389829637583e-07	0.00011371396668406	8794	0.0335407365833978	0	0.974253900881727	0.00434175635196699	0.0200290514613062	0.00137529130499944
0	1.42882212433687e-06	4.62647458897335e-09	9.62595771399132e-08	5.86428741835504e-09	1.53557246348411e-06	651223	0.00046056599965294	0	0.930481731285392	0.00301286634072363	0.0626864439347307	0.00381895843915393
0	1.08570931282185e-05	4.75087921530095e-08	6.73740942233243e-07	2.66474929488428e-08	1.16049903555536e-05	86170	0.00347546385391539	0	0.935553826033368	0.00409382435464706	0.0580561397804889	0.00229620983149638
0	5.95666317944274e-06	3.31960928152229e-08	6.67281028903767e-07	1.57668976155935e-09	6.65871699092329e-06	150179	0.00199562782966656	0	0.894566203603856	0.00498535872007679	0.10021165185626	0.000236785819807116
0	7.95583493158167e-07	3.27862174484227e-09	1.74940363595884e-07	2.01447593531564e-09	9.7581695443421e-07	1024782	0.000292702383466126	0	0.815299928478345	0.00335987372421015	0.179275798397372	0.00206439940007361
0	2.06166259991784e-06	7.25004001227943e-09	2.79263531725283e-07	9.79627183074363e-09	2.35797244348615e-06	424093	0.00070714242393044	0	0.874337020185772	0.00307469242582012	0.118433755448136	0.00415453194027166
0	1.43579796082225e-05	8.40206766899168e-08	1.46996666198964e-06	1.01657873809521e-07	1.60136248207116e-05	62447	0.00479260455656172	0	0.896610215923898	0.00524682435305007	0.0917947484374945	0.00634821128555724
0	4.27001015260025e-05	1.87656697495015e-07	1.5499449349645e-06	1.04058400782453e-07	4.45417615592444e-05	22451	0.0132739398756548	0	0.958653183691615	0.00421305065012787	0.034797567063057	0.00233619859520029
0	4.20114609546435e-06	1.24048172788225e-08	2.14909788402191e-07	2.94143821427559e-09	4.43140213935964e-06	225662	0.0013285402953469	0	0.94803991227739	0.00279929848131885	0.04849701779339	0.000663771447901283
0	2.15368380577791e-07	1.06980063848834e-09	3.9803931689765e-08	4.62666757912397e-10	2.56704779663957e-07	3895525	7.70084784700309e-05	0	0.838973005721679	0.00416743560399916	0.155057228548182	0.00180233012613968
0	1.82372764311958e-05	6.93825750717636e-08	9.06785498971194e-07	4.19775930488493e-08	1.92554220982876e-05	51933	0.0057600292986828	0	0.947124209383997	0.00360327468894769	0.0470924757890317	0.00218004013802338
0	7.740747229928e-06	4.21185088632493e-08	8.5142405796889e-07	1.54532072490356e-08	8.64974300400917e-06	115610	0.00259157019276823	0	0.894910661084398	0.00486933644661203	0.0984334514417657	0.00178655102722393
0	5.77349945314861e-06	2.70688243591712e-08	4.05027297081073e-07	6.12755073430527e-09	6.21172312532316e-06	160986	0.00186178744504939	0	0.929452156296526	0.00435769975786919	0.0652036945159242	0.000986449429680028
0	1.24338049092169e-05	4.60506423932929e-08	2.99160845971009e-07	3.54196557241977e-10	1.27793705941384e-05	78251	0.00382649591012674	0	0.972959099794786	0.00360351412098614	0.0234096698086388	2.77162755890683e-05
0	1.77998564636749e-07	1.04612860354295e-09	7.41426402458054e-08	2.87661327272124e-09	2.56063946758818e-07	3905274	7.68162433276709e-05	0	0.695133254367911	0.00408541935240997	0.289547361837857	0.0112339644418223
0	5.82980213200018e-06	2.96181320222061e-08	8.39499111964579e-07	1.03915125666638e-07	6.8028345016536e-06	146998	0.00203877615906511	0	0.856966626276605	0.00435379282194894	0.123404312093807	0.0152752688076387
0	2.66169550139108e-06	9.96428930176148e-09	1.73237852908263e-07	7.02795821180788e-09	2.85192560181291e-06	350640	0.000855212997288302	0	0.933297663760616	0.00349388122026303	0.060744169763103	0.00246428525601802
0	1.85067172923345e-05	6.48412829119232e-08	9.20490196440137e-07	7.41077828496692e-09	1.94994595499715e-05	51283	0.00583281758128029	0	0.949088729608484	0.0033252861570729	0.0472059337891486	0.000380050445294406
0	3.25548472647683e-05	1.09622971372668e-07	8.50147197400384e-07	2.11026631618299e-08	3.35357200967031e-05	29819	0.0100104433321188	0	0.970751400920975	0.00326884203042488	0.0253504977662299	0.000629259282370515
0	2.28358327850997e-06	6.50439466566898e-09	2.54943394341668e-07	5.2669072606875e-09	2.550297974778e-06	392111	0.000764797761040659	0	0.895418222142751	0.00255044497936959	0.0999661203761339	0.0020652125017454
0	6.56278107508666e-05	3.34380294615304e-07	3.23468823239537e-06	5.14471125592534e-09	6.92020239891332e-05	14450	0.0205472930071923	0	0.948351030327843	0.00483194385568565	0.0467426824525148	7.43433639561353e-05
0	9.99921088432843e-06	5.39703461051569e-08	3.88745376560293e-07	7.23163747055019e-10	1.04426497707409e-05	95761	0.00312790915590266	0	0.957535788698481	0.00516826162803769	0.0372266986918886	6.92509815929323e-05
0	1.56212938096743e-06	4.63483100924328e-09	1.61051891865081e-07	1.37378255021316e-09	1.72918988639197e-06	578305	0.000518622883080244	0	0.903387992990685	0.00268034820566413	0.0931371928164136	0.000794465987237305
0	1.22328859430792e-05	5.49360242766757e-08	9.38209593739449e-07	7.64481762529391e-09	1.32336763787206e-05	75565	0.00396225863964039	0	0.924375479118512	0.00415122923551396	0.0708956125939472	0.000577679052027187
0	2.94982096300436e-05	1.13012810219814e-07	1.38973388158694e-06	4.28027677599432e-09	3.10052365986263e-05	32253	0.00925858805096547	0	0.951394437394827	0.00364495880753322	0.0448225536730307	0.000138050124609723
0	1.20679971317595e-06	5.76037765086295e-09	3.03687172936249e-07	1.02868098169409e-09	1.51727594474475e-06	659076	0.00045507954862023	0	0.795372600057245	0.00379652605105526	0.200152895053864	0.000677978837835683
0	2.89516410297744e-07	5.59038753135446e-10	2.06660317198436e-08	9.92750923033957e-11	3.10840755863026e-07	3217081	9.32478934163594e-05	0	0.931397845478541	0.0017984731493247	0.0664843053236887	0.000319376048445661
0	1.83651183025651e-06	7.89981833807036e-09	2.0460483073328e-07	1.15290425378486e-09	2.05016938358164e-06	487765	0.000614862340188704	0	0.895785414104723	0.00385325154171866	0.0997989884991044	0.000562345854453614
0	7.63153818907714e-06	2.93015531840966e-08	3.97511080502387e-07	3.27058820949607e-09	8.06162141097312e-06	124045	0.0024155739661923	0	0.946650530957635	0.00363469725137584	0.0493090732295259	0.000405698561463615
0	6.70939835964039e-07	2.58324758244074e-09	6.19241686282097e-08	9.17292814424904e-11	7.35538981456132e-07	1359547	0.000220637431584292	0	0.912174409350532	0.0035120471485097	0.0841888332085672	0.00012471029239116
0	4.45175430811995e-05	2.15146323983843e-07	1.53175686494376e-06	1.13001970153232e-08	4.62757464671424e-05	21610	0.0137871201188775	0	0.962005942201466	0.00464922427856686	0.0331006408731054	0.000244192646861931
0	5.31240011646153e-06	2.25505832443131e-08	3.88569676340388e-07	6.93452043908652e-09	5.73045489648531e-06	174506	0.00171766451756195	0	0.927046842253275	0.00393521695077718	0.0678078238742811	0.00121011692166702
0	1.85102853045905e-07	1.12079095616318e-09	1.13490393151161e-07	4.27122612458924e-10	3.00141159765688e-07	3331766	9.00383077679923e-05	0	0.616719323635617	0.00373421278520465	0.378123391139556	0.00142307243962263
0	1.00660077667569e-07	5.15034292956415e-10	3.42704242971426e-08	2.38398142243428e-09	1.37829517680103e-07	7255340	4.13480033081282e-05	0	0.730323078552721	0.00373674885920875	0.248643577036111	0.0172965955519587
0	3.02823188078626e-05	1.11640949638101e-07	1.07352559980349e-06	3.85611571101473e-09	3.14713414730152e-05	31775	0.00939711951309641	0	0.96221887566591	0.00354738452232251	0.0341112119648274	0.000122527846940402
0	9.66995255917687e-06	4.96802206606491e-08	4.83462063890684e-07	3.07641773656571e-09	1.02061712614648e-05	97980	0.00305718426918866	0	0.947461326235776	0.00486766480670628	0.0473695817466911	0.000301427210826971
0	8.41284150240606e-06	3.62452196496393e-08	5.1640884295628e-07	3.11243193255248e-08	8.9966198843375e-06	111153	0.00269535908548757	0	0.935111365219757	0.00402875970260116	0.0574003180744928	0.0034595570031485
0	1.49431836995114e-05	6.39889888064245e-08	3.47084853867881e-07	1.5538551909517e-08	1.53697960940952e-05	65063	0.00460036004158781	0	0.972243457754933	0.00416329458209324	0.0225822679587287	0.00101097970424517
0	5.37552933656921e-05	1.59077576838555e-07	1.21134386426277e-06	1.32151947921047e-07	5.52578667547144e-05	18097	0.0164411622262084	0	0.972807973284742	0.00287882225972798	0.0219216545155431	0.00239154993998699
0	4.7968903219026e-06	2.86595881112573e-08	3.59984888360468e-07	2.95502820845663e-12	5.18553775340254e-06	192844	0.00155445593938164	0	0.92505166291675	0.00552683048010826	0.0694209367435924	5.69859549574712e-07
0	8.57855666231866e-05	4.01495047991245e-07	1.08879441513812e-06	1.44679122840356e-08	8.72903239986e-05	11456	0.0258483021680224	0	0.982761464198053	0.00459953669089009	0.0124732543684404	0.000165744742616234
0	3.58100671277999e-05	1.37321913623958e-07	9.53789495929654e-07	5.25697445768395e-08	3.69537482819303e-05	27061	0.0110251024469125	0	0.969051010863499	0.00371604830384975	0.0258103586313608	0.00142258220129039
0	9.36446409509622e-08	4.1341082206025e-10	2.86043046312773e-08	6.71382704481887e-10	1.23333739108782e-07	8108081	3.69994395189588e-05	0	0.759278374495455	0.00335196861011096	0.231926031254497	0.00544362563993718
0	5.74138189056294e-06	2.33611703288848e-08	6.60686637412924e-07	1.426468305377e-08	6.43969438135852e-06	155287	0.00193004958917498	0	0.891561237313212	0.00362768307708983	0.102595961591821	0.00221511801787723
0	5.98898177133777e-06	2.59131671810928e-08	6.60495277577534e-07	8.6493977356954e-10	6.67625515586997e-06	149785	0.00200087880045041	0	0.897057052421383	0.00388139257354613	0.098932000374013	0.00012955463105826
0	2.25153957366048e-05	8.67992107343668e-08	9.42274722391075e-07	1.85325954598262e-09	2.35463229292762e-05	42469	0.00703908878239101	0	0.956217062181305	0.00368631700988205	0.0400179138467306	7.87069620827452e-05
0	3.25091268357283e-05	1.34665651264481e-07	9.56173378859532e-07	4.87565083741897e-09	3.36048415166897e-05	29758	0.0100309726536335	0	0.96739414228699	0.00400732886056313	0.0284534411026653	0.000145087749781456
0	6.90134705375267e-07	2.55821463565224e-09	1.17395171250376e-07	5.40065117262539e-10	8.10628156378558e-07	1233611	0.000243158977542013	0	0.851357925264292	0.00315584231256034	0.144820002027605	0.000666230395543197
0	1.89387295144711e-06	6.93628917656131e-09	2.47289233804463e-07	3.44134332629657e-10	2.14844260876076e-06	465453	0.000644325807908408	0	0.881509677626208	0.00322851964873393	0.115101624216577	0.000160178508481619
0	2.35331979234599e-06	9.57661782281935e-09	1.33041921779631e-07	2.54499646659075e-09	2.49848332841503e-06	400243	0.000749265095511764	0	0.941899337722966	0.00383297247330223	0.0532490732543848	0.00101861654934685
0	1.91358306951728e-06	9.66072141321765e-09	3.01903473624172e-07	9.88376659444565e-09	2.23503103114912e-06	447421	0.000670285317011743	0	0.856177405525074	0.00432241041783241	0.135077978523167	0.00442220553392676
0	0.00056355947836063	2.65310194386513e-06	8.23587356811505e-06	8.91045693610963e-08	0.000574537558441972	1741	0.158366641275715	0	0.980892319535886	0.00461780418857176	0.0143347870771913	0.000155089198350635
0	3.50613560858833e-07	1.00297177262681e-09	1.00595104779112e-07	9.18256383811528e-10	4.53129893794383e-07	2206873	0.000135929759664255	0	0.773759501768671	0.0022134310412147	0.22200059222921	0.00202647496090427
0	1.63001154406203e-07	5.68320158204377e-10	8.57125505392569e-08	9.01761926902262e-09	2.58299644372687e-07	3871473	7.74869010423673e-05	0	0.631054505715917	0.00220023592980398	0.331833792289651	0.0349114660646283
0	6.23855352433587e-06	2.22633937750681e-08	1.19230693614762e-07	1.03890860867758e-10	6.38015150258657e-06	156736	0.0019122209282213	0	0.977806486539811	0.00348947729000515	0.0186877527228663	1.62834473171429e-05
0	8.67834864882069e-07	4.52597269665279e-09	1.85119405379354e-07	2.12709322253688e-09	1.05960733618061e-06	943746	0.000317831850030315	0	0.819015530800501	0.00427136783798308	0.174705666012678	0.00200743534883785
0	1.48681848129518e-09	8.10849631617712e-12	8.24710693032463e-09	2.76204083915737e-11	9.76965431632756e-09	102357767	2.93089201219843e-06	0	0.152187419652129	0.000829967576501225	0.844155449445292	0.00282716332607727
0	3.38487996482918e-05	1.60390525097055e-07	1.44975901803198e-06	2.54379010677891e-08	3.54843870924887e-05	28181	0.0105890421512193	0	0.953906842467541	0.00452003087101389	0.0408562507858242	0.000716875875620627
0	0.000122781400098468	8.07670840527035e-07	2.7328614890489e-06	3.71706220150736e-08	0.000126359103050059	7914	0.0372005324638766	0	0.971686227068471	0.006391869054397	0.0216277373223062	0.000294166554825479
0	1.1120226231907e-05	3.38522964898381e-08	5.50363406840345e-07	1.60537921854736e-09	1.17060473144557e-05	85426	0.00350567546982494	0	0.949955688131783	0.0028918639725669	0.0470153068799495	0.000137141015700909
0	4.35781264925933e-06	1.44961676483343e-08	4.43704499108599e-07	9.12029906113996e-09	4.82513361507741e-06	207248	0.00144649639096883	0	0.903148595852806	0.00300430388145879	0.0919569351866499	0.00189016507908531
0	9.90697718186815e-05	4.41837953207368e-07	2.18187703967794e-06	1.10183553031883e-07	0.000101803670364599	9823	0.0300809415011701	0	0.973145383303706	0.00434009846231451	0.0214322040832495	0.00108231415073025
0	4.80806505277784e-06	1.99137064402638e-08	1.58719867792184e-07	7.34174309955351e-09	4.99404037010984e-06	200239	0.00149709408702137	0	0.962760549865577	0.00398749408584092	0.0317818551772526	0.00147010087132957
0	7.67796205251424e-06	3.96288139591634e-08	7.19561241664474e-07	7.11313984496222e-08	8.5082835065875e-06	117533	0.00254924106291854	0	0.902410227229689	0.00465767436269384	0.084571845908444	0.00836025249917319
0	1.50491718500847e-05	6.64750136635101e-08	8.72327167177808e-07	3.30719600016122e-08	1.60210459909276e-05	62418	0.00479482027064171	0	0.939337659888544	0.00414923056217138	0.0544488273532072	0.0020642821960776
0	1.72182449039991e-05	9.35711712650538e-08	7.07300308445837e-07	4.25343788802994e-09	1.8023369821598e-05	55484	0.00539246783768421	0	0.955328835530295	0.00519165795249477	0.0392435108110723	0.000235995706137756
0	6.02297286197722e-06	2.66170960469905e-08	5.17386327873052e-07	2.84414863946069e-08	6.59541777229187e-06	151620	0.00197667565503479	0	0.913205663374418	0.00403569523052991	0.0784463313372889	0.00431231005776359
0	7.85755775772334e-06	3.30869850998677e-08	3.36382837224481e-07	1.79030348374788e-08	8.24493061488517e-06	121287	0.00247043282714443	0	0.953016844500489	0.00401300952613639	0.0407987468829858	0.0021713990903886
0	1.0778532284336e-06	3.38396719907422e-09	4.11024126114121e-08	8.55408861668415e-10	1.12319501710575e-06	890317	0.000336901930163669	0	0.959631419315774	0.00301280467553535	0.0365941906663054	0.000761585342385716
0	7.4647359629309e-05	3.2659627672719e-07	3.28590452096328e-06	5.99477709423939e-08	7.83198081979419e-05	12768	0.0232229608018233	0	0.953109581686522	0.00417003417451898	0.0419549612871706	0.000765422851788459
0	6.93059329601456e-07	3.58837949630155e-09	2.22082415803917e-07	4.64539905372509e-09	9.23375523955399e-07	1082983	0.000276974420571285	0	0.750571475657754	0.00388615401124156	0.24051148210275	0.00503088822825401
0	7.56505226619316e-05	2.70695842503559e-07	1.97683343895626e-06	4.98759901794014e-08	7.79479279335708e-05	12829	0.02311397297566	0	0.970526409969523	0.0034727779131506	0.0253609491793158	0.000639862938010449
0	9.38523466963663e-07	3.97474077055656e-09	1.21319245534587e-07	2.19620491185625e-09	1.06601365818066e-06	938074	0.000319753135983092	0	0.880404730053286	0.00372860210566171	0.113806464489057	0.002060203351995
0	5.35587962212457e-05	3.03464132263186e-07	1.40852013556709e-06	6.0371099610833e-10	5.52713842000721e-05	18093	0.0164451509993958	0	0.969014925107952	0.00549043843672709	0.0254837137870207	1.09226683001643e-05
0	3.6928599618895e-06	2.02661259344319e-08	6.15562786528951e-07	2.40442265469173e-08	4.3527331008998e-06	229741	0.00130497055666667	0	0.848400275478896	0.00465595419352555	0.141419832610849	0.00552393771672949
0	6.09231897799551e-06	2.40786759154084e-08	2.72468047722529e-07	4.57130361086729e-09	6.39343700524431e-06	156410	0.00191619897505901	0	0.952902010764819	0.00376615518314445	0.0426168346538853	0.0007149993981512
0	4.1790916871343e-07	1.82204929399547e-09	1.36104205240089e-07	9.76596904792865e-10	5.56812020152308e-07	1795938	0.000167029701536592	0	0.750539057326955	0.00327228800394265	0.244434746941813	0.0017539077272896
0	1.36637461178475e-06	6.48644640258559e-09	2.89618202201861e-07	1.14031482587163e-08	1.67388240864792e-06	597414	0.000502039079077754	0	0.816290681308042	0.00387509084812298	0.17302183277964	0.00681239506419521
0	1.64790469371854e-06	5.45258178115605e-09	1.92468141232461e-07	6.29611806383733e-09	1.852121534796e-06	539921	0.000555482637360938	0	0.889738962999559	0.00294396543570054	0.103917662862044	0.00339940870269661
0	3.37873657892231e-06	1.28730869838017e-08	4.25900187915882e-07	1.28037654924133e-08	3.83031361931441e-06	261075	0.00114843632816608	0	0.882104421393848	0.00336084411440592	0.111191988501483	0.00334274599026308
0	1.087823678788e-05	5.84941499731472e-08	6.80701993034243e-07	9.76498654701655e-09	1.16271979174344e-05	86005	0.00348210302302066	0	0.935585414914854	0.00503080367157406	0.058543941357837	0.000839840055734705
0	1.27733205274043e-05	4.19640762127479e-08	7.58097881408567e-07	9.17816301785794e-10	1.35743003013274e-05	73669	0.00406403708833525	0	0.940992923676164	0.00309143567485715	0.0558480263866294	6.76142623495695e-05
0	0.000292811054092888	1.08859985506836e-06	4.31778174588785e-06	8.33161066227583e-08	0.000298300751800467	3352	0.0856150044442245	0	0.981596768783033	0.00364933661245521	0.0144745922356106	0.000279302368900794
0	4.74744786739283e-06	1.55214538555756e-08	4.05461281596748e-07	2.75049170143519e-09	5.17118109454659e-06	193379	0.00155015560522875	0	0.91805871436206	0.00300152974181164	0.0784078674066043	0.000531888489524337
0	5.62664295028926e-05	2.05841629823448e-07	1.8293413213915e-06	1.45820211027049e-07	5.84474326651346e-05	17109	0.017381903276652	0	0.962684363319468	0.00352182500474889	0.0312989166157635	0.0024948950600192
0	1.73018880927341e-06	8.926804654939e-09	1.17461253877716e-07	1.59906627217982e-09	1.85817593407824e-06	538162	0.000557297949937197	0	0.931122170695681	0.0048040685982553	0.0632132037249652	0.000860556981098265
0	1.73591950056747e-05	6.57362023840839e-08	4.78200845311924e-07	6.44402021284881e-09	1.79095760735836e-05	55836	0.0053585126123874	0	0.969268894716014	0.00367044993773158	0.0267008467060962	0.00035980864015836
0	3.04455231240758e-10	1.4900867939087e-12	3.06666327541107e-09	1.94473211560493e-10	3.56708180500623e-09	280341202	1.0701239911981e-06	0	0.0853513454088631	0.000417732722534547	0.859712068029153	0.054518853839449
0	1.64172489269546e-06	6.06189949625204e-09	1.40596408905696e-07	4.7392611915829e-09	1.793122462289e-06	557686	0.000537792558690575	0	0.915567635352543	0.00338063887087432	0.0784087042924101	0.00264302148417294
0	0.000114799837292791	4.54174710816067e-07	2.57369152473098e-06	1.97400200627759e-07	0.000118025103728966	8473	0.0347900347803534	0	0.972673047222383	0.0038481195649617	0.021806305975729	0.0016725272369264
0	3.46682932926155e-06	2.01273476152907e-08	4.52320055844462e-07	7.93550933519568e-10	3.94007028365482e-06	253803	0.00118132509923763	0	0.879890225218447	0.00510837273608747	0.114799996771857	0.00020140527360935
0	1.15105218913536e-05	4.93888402760081e-08	4.53385096459938e-07	1.83332666886911e-09	1.20151291547584e-05	83228	0.0035980717718086	0	0.95800234380294	0.00411055425537797	0.0377345170925925	0.000152584849089454
0	1.11107393969622e-07	5.32641960781373e-10	3.01559315899125e-08	2.09141845968091e-10	1.42005109366284e-07	7042000	4.26006283836822e-05	0	0.782418283859314	0.00375086476224943	0.212358074469906	0.00147277690853106
0	6.35129281651185e-06	2.26716060988849e-08	4.47268700898855e-07	1.81285163416733e-10	6.82141440867301e-06	146597	0.00204433878948385	0	0.931081508321291	0.00332359313488701	0.0655683226531701	2.65758906519798e-05
0	7.37618455955476e-06	2.97651600187551e-08	5.15421327645612e-07	3.95659881141088e-08	7.96093703533324e-06	125613	0.00238544092018178	0	0.926547280403908	0.00373890157485829	0.0647438015597918	0.00497001646144191
0	1.8077583551931e-06	9.94159967093235e-09	3.01382329842891e-07	4.48466974386334e-10	2.11953075168131e-06	471803	0.000635657783305654	0	0.852904990295188	0.00469047201275388	0.142192949832797	0.000211587859261108
0	2.19465661014765e-06	1.24391521973158e-08	2.96187670286765e-07	1.0476636017978e-08	2.51376006864971e-06	397810	0.00075384468466877	0	0.873057312636258	0.0049484246139679	0.117826547561424	0.00416771518834956
0	1.78797418341977e-06	1.06051764528136e-08	1.24482417168938e-07	5.22103149163763e-10	1.92358388019068e-06	519863	0.00057690924291498	0	0.929501542320332	0.00551323836824953	0.0647137972255195	0.000271422085899372
0	6.70441830576022e-05	2.36552047615643e-07	9.2041267549831e-07	4.34463266456648e-08	6.82445941073618e-05	14653	0.0202659060732322	0	0.9824101664687	0.00346623861874688	0.0134869682725393	0.000636626640013645
0	2.77994348810809e-05	9.19497311059903e-08	5.4724246890158e-07	4.08267269880198e-08	2.84794538080765e-05	35113	0.00850756192784674	0	0.976122473008849	0.00322863393819422	0.0192153428429301	0.00143355021002691
0	5.54924655943337e-06	2.50251920480965e-08	4.94189205886478e-07	8.91564849095193e-09	6.0773766058589e-06	164545	0.00182155746871115	0	0.913099009543627	0.00411776226340341	0.0813162056486765	0.00146702254429268
0	5.10435728313915e-05	2.30085238948652e-07	2.44683767563626e-06	8.42738138558796e-08	5.38047695598323e-05	18586	0.0160122833888143	0	0.948681190328856	0.00427629819495447	0.0454762225663901	0.00156628890979944
0	0.000217760133963335	1.02856038491546e-06	4.45611190471426e-06	9.12385974638962e-10	0.000223245718638939	4479	0.0647872098160748	0	0.975428040864352	0.00460730172648451	0.0199605704955141	4.08691364923592e-06
0	2.56845737749252e-05	9.32406004650154e-08	8.2030291970276e-07	2.16755818014113e-08	2.66197928768944e-05	37566	0.00795424042463133	0	0.964867528973866	0.00350267941212822	0.0308155260071453	0.000814265606860731
0	1.29947546683483e-07	6.10953079337523e-10	5.84858171893476e-08	6.47541381914155e-10	1.89691858334082e-07	5271708	5.69059436957842e-05	0	0.685045461754196	0.00322076595539236	0.308320123504422	0.00341364878598909
0	3.03175123601457e-05	1.28954119266434e-07	1.74169210786878e-06	2.82259239972041e-08	3.22163845112781e-05	31040	0.00961851435387462	0	0.941058806568823	0.00400274957052647	0.0540623081792141	0.000876135681436348
0	1.76380980510328e-05	3.67328200098777e-08	3.13868822575261e-07	4.6583585406613e-09	1.79933580521586e-05	55576	0.0053835126565287	0	0.980256047809643	0.00204146551763144	0.0174435934451717	0.000258893227554179
0	1.59371369447062e-05	6.16908371862867e-08	1.29355397929238e-06	8.98623063672299e-09	1.73013679918216e-05	57799	0.00517700816121702	0	0.921148949160536	0.00356566239244481	0.0747659942210262	0.000519394225992465
0	9.26468808818904e-06	3.89329323339847e-08	8.69466106423333e-07	1.40043455065849e-08	1.01870914724529e-05	98163	0.00305147775709813	0	0.909453705529376	0.00382179078682701	0.0853497888749177	0.00137471480887889
0	1.34749794611121e-06	4.62682668871585e-09	1.8317174258454e-07	5.29712374491244e-09	1.54059363912938e-06	649100	0.000462071659732999	0	0.874661501830365	0.00300327521235942	0.118896857634733	0.00343836532254279
0	4.88465748966872e-05	2.71217393458078e-07	1.77064383671881e-06	7.22407949364279e-08	5.09606769218005e-05	19623	0.0151723154317335	0	0.958515032515023	0.0053220916565583	0.0347452966418769	0.00141757918654185
0	2.30720974604548e-08	9.12744148081696e-11	2.41755730923524e-08	1.95943716480784e-10	4.75348886840961e-08	21037180	1.42603652736328e-05	0	0.48537186262885	0.00192015627542024	0.508585877901527	0.00412210319420272
0	7.35215281752519e-05	2.40168195030349e-07	1.33656712267763e-06	1.12396873775417e-07	7.52106603667353e-05	13296	0.0223113824917283	0	0.977541319498499	0.00319327331869263	0.0177709797542049	0.00149442742860331
0	4.24364069360141e-06	1.75659069125627e-08	3.97193683261244e-07	2.90812812143423e-08	4.68748156498956e-06	213334	0.00140525946231407	0	0.905313575054212	0.0037474082124954	0.0847349856750058	0.00620403105828687
0	1.34748615642523e-05	4.50716879841453e-08	6.24988596676013e-07	4.29627668125585e-09	1.41492181255937e-05	70675	0.00423579905753324	0	0.952339658958144	0.00318545431868194	0.0441712461514397	0.000303640571734812
0	1.48926382840483e-06	6.80603576690827e-09	1.01517244712304e-07	1.33528465034391e-09	1.59892239353439e-06	625421	0.000479562074871653	0	0.931417206005128	0.00425663921803213	0.0634910394168054	0.000835115360034633
0	5.30916271006517e-05	1.87643929872365e-07	6.44413690306631e-07	1.20226428805769e-08	5.39357073637113e-05	18541	0.0160509370690942	0	0.984350251358204	0.00347902973825859	0.0119478119747476	0.000222906928790294
0	4.82085944109855e-06	1.99117024721486e-08	2.83882904058945e-07	4.8752837464888e-09	5.12952933137614e-06	194950	0.00153767930410242	0	0.939824909784701	0.00388177963041431	0.0553428756752591	0.000950434909625689
0	1.31631427086626e-06	5.23924057557963e-09	8.66787734959445e-08	5.18639967971676e-10	1.40875092490576e-06	709849	0.000422536281542207	0	0.934383962128948	0.00371906806444874	0.0615288139042344	0.000368155902368882
0	4.09875312451297e-06	2.00488062866613e-08	4.54292818485702e-07	8.1393279800357e-09	4.58123407726537e-06	218282	0.00137342935281382	0	0.894683191337736	0.00437628943392231	0.0991638521026804	0.00177666712566109
0	1.71419217866809e-05	6.60995383207447e-08	1.08513791226418e-06	2.70130421088161e-09	1.82958605414767e-05	54657	0.00547377238761892	0	0.936928970781132	0.00361281384774973	0.0593105697217236	0.000147645649394723
0	2.15546786945595e-06	6.41496836671001e-09	1.16522578364297e-07	1.28230311230676e-09	2.27968771929926e-06	438657	0.000683673284180952	0	0.945510146503094	0.00281396803272769	0.0511133947767697	0.000562490687409116
0	1.20735034303576e-07	4.81820243356405e-10	3.73223956415093e-08	7.13358926549875e-10	1.59252609114992e-07	6279332	4.77746452944849e-05	0	0.758135361012496	0.00302550925874311	0.234359712213944	0.00447941751481621
0	4.56737973570198e-05	1.25852235428748e-07	1.35875550310011e-06	2.92468198113765e-08	4.718765191536e-05	21192	0.0140568956922847	0	0.967918417278833	0.00266705865454987	0.0287947259070508	0.0006197981595659
0	2.98970135091388e-06	1.34746970244842e-08	1.56239442990461e-07	2.21438218829062e-10	3.15963692914765e-06	316492	0.000947443467970266	0	0.946216738807513	0.00426463461677515	0.0494485431377106	7.00834380008332e-05
0	2.63172132898972e-05	6.04094646107919e-08	9.82333810324542e-07	3.16241308114942e-08	2.7391580695644e-05	36508	0.0081839146870164	0	0.960777458676648	0.00220540264842761	0.0358626185629645	0.00115452011195992
0	1.0254902760334e-09	5.76224574880126e-12	8.12258058823011e-09	4.67382439632864e-10	9.62121554964517e-09	103936971	2.88636053136226e-06	0	0.106586352913714	0.000598910368348807	0.844236421720088	0.0485783149978488
0	1.16767067406256e-05	7.19468747652689e-08	6.62257867895409e-07	2.72874795195552e-09	1.24136402312382e-05	80557	0.00371718926766462	0	0.940635182195938	0.00579579184067367	0.0533492074491472	0.000219818514241195
0	6.48427795792789e-06	2.3129501435753e-08	4.08168755884349e-07	7.69886670550717e-09	6.92327508195349e-06	144440	0.00207483426379251	0	0.936591119256561	0.00334083236069058	0.0589560216881024	0.00111202669464563
0	1.55572036539076e-05	7.60005641203654e-08	6.76834472120836e-07	1.91941740033458e-08	1.63292328641521e-05	61240	0.00488683025715175	0	0.952721036152323	0.00465426421146893	0.0414492510304452	0.00117544860576293
0	3.13497544360924e-07	5.09034207654156e-10	1.51423298206333e-08	3.02947369383708e-09	3.32178382083048e-07	3010431	9.96485659373603e-05	0	0.943762632580184	0.00153241220714625	0.0455849345935086	0.00912002061916143
0	0.000184158541839744	8.14941579795369e-07	2.87894911650344e-06	2.67787060193477e-09	0.000187855110406645	5323	0.0548029240161051	0	0.980322235797052	0.00433813899462883	0.0153253702295959	1.42549787234324e-05
0	4.49282751503957e-06	1.50852842943624e-08	3.59501885596021e-07	5.0362329104927e-09	4.87245091784045e-06	205236	0.00146067101661718	0	0.922087793350388	0.00309603617332044	0.0737825565937887	0.00103361388250266
0	1.79969614687882e-05	9.18955881574042e-08	1.08062060987317e-06	1.16735624270295e-08	1.91811512292458e-05	52135	0.00573787570613116	0	0.938262842187905	0.00479093184027921	0.0563376304663892	0.000608595505426735
0	2.00415223333222e-05	1.05149775341257e-07	1.25931456902968e-06	6.19907586739114e-08	2.1467977436367e-05	46581	0.00641976703829217	0	0.9335542853409	0.00489798238576176	0.0586601403305177	0.00288759194282076
0	6.56174743879891e-06	2.83942469584175e-08	4.83401640528573e-07	1.41272093854232e-08	7.08767053567132e-06	141090	0.00212404970306912	0	0.925797468402981	0.00400614656331907	0.0682031759370975	0.00199320909660273
0	4.5098486914256e-08	2.01121295816721e-10	2.70731331391729e-08	3.41236928979476e-10	7.27139782782251e-08	13752514	2.18139563473718e-05	0	0.620217570020662	0.00276592342461543	0.372323640931639	0.00469286562308286
0	4.87573539719779e-06	1.84115823317566e-08	4.42600083412575e-07	5.3469330933077e-09	5.34209399603543e-06	187193	0.00160134894986497	0	0.912701161906971	0.00344651036567693	0.0828514218845728	0.00100090584277923
0	2.73516514824672e-05	1.15514937293902e-07	5.56206722196481e-07	5.9647573189429e-10	2.80239696176894e-05	35684	0.00837206610348262	0	0.976009175559558	0.00412200480052568	0.0198475351559541	2.12844839625354e-05
0	9.97538354325149e-06	3.3497091976379e-08	7.74022242156533e-07	6.80526647312345e-09	1.07897081438575e-05	92681	0.00323169669637957	0	0.92452765267153	0.00310454106170134	0.0717370879579514	0.000630718308817057
0	1.08908753552885e-07	6.68357691315325e-10	3.01549972481672e-08	9.04625932345193e-10	1.40636734424713e-07	7110518	4.21901332497976e-05	0	0.774397628033573	0.00475236924441755	0.214417643949989	0.00643235877202101
0	8.09641307380345e-07	3.21596796205769e-09	1.95514937079162e-07	3.61282919175961e-09	1.01198504161332e-06	988157	0.000303549585614848	0	0.800052643159232	0.00317788092690652	0.193199433825097	0.00357004208876445
0	3.19605010232169e-07	1.29885879673014e-09	1.38898354728119e-07	8.53431215219073e-10	4.60655654972236e-07	2170819	0.000138187179596794	0	0.693804595216423	0.00281958721815413	0.301523172957662	0.00185264460776132
0	1.79393902702072e-05	5.77628420431237e-08	6.85732696343312e-07	1.21601727992129e-08	1.86950459813928e-05	53490	0.00559286757593269	0	0.959579895554268	0.00308974057087718	0.0366799149371348	0.000650448937719434
0	5.30392476629692e-06	2.4650483595618e-08	4.75592794379173e-07	3.7121362100463e-08	5.84128940637217e-06	171195	0.00175085739778258	0	0.908005818117991	0.00422004148069212	0.0814191458927469	0.00635499450856995
0	3.52579678153356e-06	1.59351370183023e-08	4.51542562416683e-07	1.00521564762737e-09	3.99427969661618e-06	250358	0.00119756864379938	0	0.882711539835456	0.00398948952718611	0.113047306827115	0.000251663810243172
0	8.91515322488748e-05	3.24623280920335e-07	2.12195473847244e-06	1.20476259274886e-08	9.1610157894195e-05	10916	0.0271100493314098	0	0.973162084840419	0.00354352932450197	0.023162876118205	0.000131509716874443
[truncated: 8,133 more rows]
