# Supplementary material for: Quantitative Risk Assessment for African Horse Sickness in Live Horses Exported from South Africa
Source: PLoS One. 2016 Mar 17;11(3):e0151757. doi: 10.1371/journal.pone.0151757 (PMC4795756; doi:10.1371/journal.pone.0151757)
Supplement: S2 Dataset — (ZIP) [file pone.0151757.s002.zip › simulation_results_8.xls]

Detailed Results
EN.PAQ.HSe
Thu Oct 01 14:30:38 2015
Pathway 1	Pathway 2	Pathway 3	Pathway 4	Pathway 5	Overall probability	Horses/case	Probability per year	Pathway 1 proportion	Pathway 2 proportion	Pathway 3 proportion	Pathway 4 proportion	Pathway 5 proportion
0	3.82681144401092e-08	2.041805521436e-10	4.74935915643112e-08	3.84399789988759e-10	8.63502863465528e-08	11580738	2.5904751493e-05	0	0.443172988292435	0.00236456137880255	0.550010817262417	0.00445163306634599
0	7.39437527566161e-07	3.50289009113431e-09	2.44315982376585e-07	4.20850735700276e-09	9.91464907390883e-07	1008609	0.000297395388895505	0	0.745803025456592	0.00353304495703477	0.246419193009586	0.00424473657678694
0	3.37052330042782e-08	1.9767865772958e-10	4.44638875286932e-08	4.76114042828454e-10	7.88429132335294e-08	12683448	2.36525951642363e-05	0	0.427498574341675	0.00250724700067923	0.563955410893976	0.00603876776366982
0	1.37787683287651e-06	8.29170682791627e-09	4.08803849135912e-07	1.69452855681151e-09	1.79666691739715e-06	556586	0.000538855324709098	0	0.766907221107324	0.00461504953846902	0.227534578155505	0.000943151198702089
0	6.74868308321258e-08	2.25325875943839e-10	3.89703034366924e-08	7.14087004883158e-10	1.07396547149645e-07	9311286	3.22184468298792e-05	0	0.628389204525266	0.00209807374561002	0.362863653171192	0.00664906855793191
0	6.8322156959002e-08	2.70886917433778e-10	5.96522602420208e-08	1.02994538415907e-10	1.28348298656872e-07	7791299	3.85037507817376e-05	0	0.532318368641996	0.00211056103016971	0.46476860906038	0.000802461267455157
0	1.08835629510087e-07	3.84816444722695e-10	6.50747930710134e-08	1.97501460231475e-09	1.76270253628138e-07	5673107	5.28796825671751e-05	0	0.617436165603349	0.00218310484498711	0.369176260495409	0.0112044690562553
0	4.43377242099877e-09	2.0427953211442e-11	5.78412817918309e-09	1.89630920364963e-10	1.04279594737583e-08	95896038	3.12838296834261e-06	0	0.425181209435678	0.00195895978142689	0.554674976800468	0.0181848539824273
0	3.21404126046033e-08	1.4115409932877e-10	4.39274731915736e-08	1.9514760503078e-09	7.81605159458135e-08	12794184	2.34478807966676e-05	0	0.411210343428201	0.00180595147845017	0.562016161997028	0.0249675430963212
0	1.51847219691024e-08	6.51645736006544e-11	1.26205099134018e-08	1.74463135829988e-10	2.80448595919348e-08	35657158	8.41342259483291e-06	0	0.54144403609242	0.00232358352114534	0.450011520722008	0.00622085966442709
0	1.21055977253311e-08	8.62298693344938e-11	3.99956358801201e-08	1.35843992288661e-10	5.23233074670743e-08	19111942	1.5696869442472e-05	0	0.231361477539409	0.00164802023245102	0.764394259772058	0.00259624245608219
0	1.44037987182263e-07	4.48720051521604e-10	4.27273479785818e-08	7.4792718772155e-10	1.87961982400088e-07	5320225	5.63870102198161e-05	0	0.766314471378951	0.00238729154583227	0.22731909630339	0.00397914077182663
0	2.79161745892731e-07	1.04697619399561e-09	9.78521381451058e-08	7.53746352623794e-11	3.78136234867094e-07	2644550	0.000113434457731376	0	0.738257062275053	0.00276878039567828	0.258774825373449	0.000199331955819764
0	4.14281786338728e-07	1.45069189859604e-09	1.25300623861098e-07	4.58135890213555e-09	5.45614461000558e-07	1832796	0.000163670987417097	0	0.759293999611027	0.002658822304555	0.229650481827992	0.00839669625642651
0	2.75392065490972e-08	1.00922508365348e-10	3.9782283107923e-08	9.23129922093809e-10	6.83455420874794e-08	14631532	2.05034531401971e-05	0	0.402940787474451	0.00147665093117809	0.582075756411492	0.0135068051828785
0	1.77184767626447e-08	8.35391481261187e-11	1.37849204159847e-08	1.5500636321173e-10	3.17419426899672e-08	31504058	9.52253763819577e-06	0	0.558203917627417	0.00263182215852602	0.43428093077434	0.00488332943971709
0	2.209106029711e-08	6.72535090097855e-11	1.74544322084713e-08	4.79169016946329e-10	4.00919150315374e-08	24942685	1.20275024185768e-05	0	0.551010354075942	0.00167748307749535	0.435360401086882	0.0119517617596815
0	4.33838317396999e-10	1.72266785736279e-12	1.67877648755975e-09	7.39187448764856e-11	2.1882562176906e-09	456984878	6.56476658478233e-07	0	0.198257550413752	0.0007872331601008	0.767175467839624	0.0337797485865237
0	2.38547544859879e-08	1.08700163835679e-10	1.38653082983633e-08	4.51189081879057e-10	3.8279952030066e-08	26123335	1.14839198768202e-05	0	0.623165736133938	0.0028396107641489	0.362208089693352	0.0117865634085613
0	1.71997536917706e-07	9.02457076612842e-10	1.23220458975455e-07	2.12253988845073e-09	2.98242992858224e-07	3352971	8.94689086193834e-05	0	0.57670269222207	0.00302591208586028	0.413154581754182	0.00711681393788763
0	1.76340057452901e-08	8.36904351124027e-11	1.94169495666581e-08	1.69052763633442e-10	3.7303698510694e-08	26806993	1.11910471191079e-05	0	0.472714675737444	0.00224348894221336	0.520510039000335	0.00453179632000776
0	2.14056098786171e-07	8.82417885089429e-10	8.66928121722747e-08	4.31050316770869e-10	3.02062379160306e-07	3310574	9.06146216677062e-05	0	0.708648655225517	0.00292131011992436	0.287003010481707	0.00142702417285176
0	2.76382016187013e-08	1.13051151835273e-10	9.92285526645299e-09	3.2940502190341e-10	3.80035130588929e-08	26313357	1.14009891596378e-05	0	0.727253861396212	0.00297475529854519	0.261103631421543	0.00866775188369929
0	3.11087875068241e-08	1.2108760080087e-10	2.14028695424932e-08	3.29087408293581e-10	5.29618320584117e-08	18881522	1.58884238133927e-05	0	0.587381257365005	0.00228631820491636	0.404118753272883	0.00621367115719542
0	4.60838774958215e-09	2.2043688765976e-11	7.84299241089262e-09	2.75478854131226e-10	1.2748902703372e-08	78438123	3.8246635313266e-06	0	0.361473285725467	0.00172906557363134	0.615189604421266	0.0216080442796355
0	7.8251166768575e-09	3.71322071431146e-11	1.5149287463742e-08	6.03587820270908e-10	2.36151241680136e-08	42345744	7.0845122484009e-06	0	0.331360386724392	0.00157239093383256	0.641507847088164	0.0255593752536123
0	1.05500978233779e-07	3.86256186093437e-10	3.17366345630429e-08	1.07231053017124e-09	1.38696179513086e-07	7210004	4.16079911174094e-05	0	0.760662468167153	0.00278490862148798	0.228821260069738	0.00773136314162187
0	1.15750485626179e-07	3.50898268928636e-10	2.76001620509199e-08	3.79632661815038e-10	1.44081178607842e-07	6940532	4.32234225489214e-05	0	0.803369924820135	0.00243542058941443	0.191559802033835	0.00263485255661543
0	1.16063843775763e-08	5.95152793617734e-11	1.94304987379523e-08	6.48153409541888e-11	3.11612137358445e-08	32091176	9.34832056087576e-06	0	0.37246252588119	0.00190991531543951	0.6235475582776	0.00208000052577003
0	2.3600378811589e-08	9.53315520692384e-11	2.06764386061381e-08	8.64411101773947e-10	4.52365600715703e-08	22106013	1.3570876241098e-05	0	0.521710288630481	0.00210740056092707	0.457073627469135	0.0191086833394567
0	8.55483213174423e-07	2.97441983840581e-09	1.95063276181703e-07	4.83205507526564e-09	1.0583529642698e-06	944864	0.00031745565758845	0	0.808315601746963	0.00281042330755694	0.184308338302133	0.0045656366433475
0	1.81329471159838e-08	8.05337912860249e-11	1.66418270890303e-08	4.1112325849589e-10	3.5266431254796e-08	28355577	1.05798735878793e-05	0	0.514170174605286	0.00228358210401776	0.471888606159069	0.0116576371316273
0	2.0013464658613e-08	5.60593291029837e-11	7.04134685010686e-09	2.99858505083948e-11	2.71408566883312e-08	36844821	8.14222395395525e-06	0	0.737392518166807	0.00206549593281945	0.259437162613005	0.00110482328736833
0	1.48318682984749e-07	6.1390040209608e-10	1.01924411976634e-07	1.00369803203699e-08	2.60893975683849e-07	3832975	7.82651400329515e-05	0	0.568501754768311	0.0023530646903093	0.390673689223648	0.0384714913177323
0	1.26682454725694e-09	4.79504784341097e-12	2.91425993403882e-09	3.69817273065407e-11	4.22286125644571e-09	236806265	1.26685758383704e-06	0	0.299991988920611	0.00113549736830493	0.690115009009718	0.00875750470136624
0	1.03561903117844e-07	3.93129606846807e-10	3.21315909850738e-08	2.90795519010153e-09	1.38994578899866e-07	7194525	4.16975071879655e-05	0	0.74507872132518	0.00282838086174585	0.231171540929102	0.0209213568839721
0	1.65181694008897e-06	8.38936351639578e-09	5.39689694627138e-07	5.36668343104595e-09	2.20526268166355e-06	453461	0.000661360738494099	0	0.749034096402028	0.00380424680749018	0.244728076666142	0.00243358012434037
0	3.48027630664162e-08	1.50966443117391e-10	3.29890290583274e-08	2.44952220363439e-10	6.81877107882245e-08	14665399	2.04561047065788e-05	0	0.510396414018146	0.00221398315579561	0.483797280726784	0.00359232209927394
0	3.88263510268954e-07	1.01317617997546e-09	1.27697122175571e-07	4.49313102193334e-09	5.21466939646434e-07	1917667	0.000156427886566779	0	0.74456016431685	0.00194293463869907	0.24488057145512	0.00861632958933079
0	2.08176957740538e-07	8.82954179801308e-10	7.54007606550758e-08	3.88454639279579e-09	2.88345218968211e-07	3468065	8.64998368157455e-05	0	0.721971248510588	0.0030621426044822	0.261494748984857	0.0134718599000736
0	2.79774666096033e-08	9.5630495760402e-11	2.19520145004406e-08	7.73025508068351e-11	5.01024141566112e-08	19959118	1.50306116442067e-05	0	0.558405559503595	0.00190870035646343	0.43814284940088	0.00154289073906102
0	9.58302964884074e-07	4.96689839543943e-09	4.10637239063344e-07	1.97823808414352e-08	1.39368948318429e-06	717520	0.000418019741700082	0	0.687601489748311	0.00356384865880676	0.294640408798324	0.0141942527945583
0	4.97397938637918e-08	2.38794790078937e-10	5.59741946526129e-08	4.31180919221242e-09	1.10264592498696e-07	9069094	3.30788324367504e-05	0	0.451094886732384	0.00216565249703127	0.50763525610703	0.0391042046635543
0	6.16363121870122e-07	3.35547694067350e-09	2.55201663724276e-07	8.24961264753791e-10	8.75745223799825e-07	1141885	0.000262689173324393	0	0.703815567723848	0.00383156750329075	0.291410854194518	0.00094201057834414
0	3.82299220211158e-08	2.02539127158249e-10	5.00006619398344e-08	1.27298593249689e-10	8.85604216813582e-08	11291726	2.65677747373072e-05	0	0.431681797526526	0.00228701629139694	0.564593765370016	0.00143742081206108
0	1.7077283645393e-08	8.87631147132277e-11	3.12542297457355e-08	2.35113849755798e-10	4.86553903555975e-08	20552707	1.45965109477064e-05	0	0.350984413455196	0.0018243223220388	0.642359038069867	0.00483222615289838
0	9.99732260855791e-08	3.51183007447357e-10	6.69995826519219e-08	6.49432841528533e-10	1.67973424586477e-07	5953323	5.03907619590072e-05	0	0.595172875302726	0.00209070576677181	0.398870135659042	0.00386628327145993
0	5.92428855781353e-08	2.47232646219925e-10	3.85007576938557e-08	6.29922187037878e-10	9.86207981052488e-08	10139849	2.95858032102192e-05	0	0.600713913457797	0.00250690169791647	0.390391868992659	0.00638731585162818
0	2.50978288653685e-09	1.06720328356694e-11	1.04558108157342e-08	1.39688282981755e-10	1.31159540180884e-08	76243024	3.93477847449031e-06	0	0.191353437430138	0.000813668058072741	0.797182637367772	0.0106502571440178
0	1.09594208898897e-08	3.86280611124256e-11	1.91487974991927e-08	1.70415434916206e-10	3.0317261885111e-08	32984509	9.09513736124801e-06	0	0.361491117879347	0.00127412763259455	0.6316136850273	0.00562106946075821
0	1.97982652564076e-07	8.44998466577262e-10	7.16518630797744e-08	4.23352221393988e-09	2.74713036324367e-07	3640162	8.24105262767771e-05	0	0.720688960425991	0.00307593144425636	0.26082440075822	0.015410707371532
0	2.05498710459337e-09	6.63172413565997e-12	5.19207633341867e-09	9.91072847214718e-11	7.35280244686918e-09	136002566	2.20583832521992e-06	0	0.279483519303362	0.000901931499395003	0.70613570416671	0.0134788450305328
0	6.82412673469239e-07	2.14603002167469e-09	1.63317221968972e-07	1.36622863673008e-09	8.49242154096615e-07	1177520	0.000254740302579326	0	0.803554875576281	0.00252699422811569	0.192309368042029	0.00160876215357375
0	1.08049002219412e-07	4.38240097247077e-10	4.9595107817581e-08	2.63712422450828e-10	1.58346062556691e-07	6315282	4.7502694253243e-05	0	0.682359892471139	0.00276760969089572	0.313207079587628	0.00166541825033644
0	7.85824578486134e-09	1.76305020552819e-11	8.57128033041301e-09	5.91848099747065e-12	1.64530750983271e-08	60778912	4.93591040184871e-06	0	0.477615627346182	0.00107156272915052	0.520953091090219	0.000359718834448913
0	3.07655261503651e-07	8.84357208545012e-10	1.00881629776357e-07	1.11756422123827e-08	4.20596890700935e-07	2377573	0.000126171133486119	0	0.731472981150516	0.00210262421833697	0.239853484433123	0.0265709101980241
0	1.69575448110108e-07	7.70568161995023e-10	1.34208559711305e-07	3.72311505084863e-09	3.08277691034257e-07	3243829	9.24790451168889e-05	0	0.550073693432667	0.00249959106482796	0.435349568309798	0.0120771471927072
0	3.00329407976655e-08	1.46930492612199e-10	5.10202029110587e-08	3.55508160942639e-09	8.47551558107628e-08	11798692	2.54262245547032e-05	0	0.354349425829876	0.00173358766445145	0.601971672672919	0.0419453138327538
0	1.79125389767389e-07	6.65191415764483e-10	5.57017408871058e-08	7.03494350986969e-10	2.36195816421246e-07	4233775	7.08562428921589e-05	0	0.758376640541023	0.0028162709477383	0.235828651544632	0.00297843696660704
0	7.7639692407573e-08	2.85247221705265e-10	1.99463996608291e-08	2.9594334384847e-10	9.81672826339559e-08	10186693	2.94497525816784e-05	0	0.790891734235675	0.00290572596135607	0.203187855725872	0.00301468407709702
0	1.40748288365396e-06	6.08068960994198e-09	2.34360783970719e-07	3.46455253996975e-09	1.65138890977459e-06	605551	0.000495294383215716	0	0.852302492358434	0.00368216691655751	0.141917377901434	0.00209796282357415
0	1.50987630899103e-07	3.96087738577136e-10	4.95403633703704e-08	2.04187350688783e-09	2.02965955514939e-07	4926935	6.08879390826544e-05	0	0.743906191144407	0.00195149840559336	0.244082133107905	0.0100601773420939
0	6.30653497959675e-09	3.11450877940759e-11	1.11022568559921e-08	4.46970998120462e-10	1.78869079215034e-08	55906812	5.3660580321413e-06	0	0.352578266029711	0.0017412225707627	0.620691787798891	0.0249887236006353
0	1.0715536642826e-06	5.91779034074178e-09	2.49190206481275e-07	2.13046729118684e-09	1.3287921283958e-06	752563	0.000398558457846532	0	0.806411809179095	0.00445351098511254	0.187531368643877	0.00160331119191597
0	2.73958662901614e-08	1.0936343668768e-10	3.46116981574886e-08	4.86254092998859e-10	6.26031819773366e-08	15973629	1.87807788245564e-05	0	0.437611402884907	0.00174693095835402	0.55287442369972	0.00776724245701906
0	3.75891153324865e-08	1.94574632588577e-10	1.67539365626653e-08	2.84130698361626e-10	5.48217572261019e-08	18240933	1.6446392384184e-05	0	0.685660533963866	0.0035492228347605	0.305607434171926	0.00518280902944762
0	1.33860978132971e-06	6.1743709441414e-09	3.81283122323516e-07	5.61809587181415e-09	1.73168537046919e-06	577472	0.000519371141029734	0	0.773009811226291	0.00356552700013196	0.22018036811168	0.0032442936618977
0	4.31605396621623e-07	1.84985419785324e-09	1.02906095479526e-07	8.28643007612593e-09	5.44647776375128e-07	1836049	0.000163381029257281	0	0.792448652768121	0.00339642293256907	0.188940632723063	0.0152142915762473
0	1.50980498846275e-07	7.07715659675815e-10	7.2748824117355e-08	1.26385609577186e-09	2.25700894719077e-07	4430643	6.77079837797523e-05	0	0.668940630626189	0.00313563515358096	0.322324039556437	0.00559969466379358
0	4.34300665694867e-08	1.27155412803092e-10	3.16835045281768e-08	7.31990031971774e-10	7.59727165424383e-08	13162620	2.27915561019643e-05	0	0.571653463848784	0.0016736983826564	0.417037931116737	0.00963490665182263
0	2.24475452276087e-06	1.36602570305882e-08	5.10669392676915e-07	1.398410683752e-08	2.7830682793059e-06	359316	0.000834573195514388	0	0.806575440298116	0.00490834419412631	0.183491507008329	0.00502470849942914
0	2.12263027088103e-07	1.01125060830112e-09	1.21261349029896e-07	3.33397724152958e-10	3.34869024450453e-07	2986242	0.000100455678130107	0	0.633868801202033	0.0030198392041804	0.36211575325277	0.000995606341016731
0	2.40467626439664e-07	1.03645601427281e-09	9.99180061394126e-08	6.54834579740523e-09	3.47970434390755e-07	2873807	0.000104385699899789	0	0.691057637872849	0.00297857493579159	0.287145102756659	0.0188186844347004
0	2.7941185556563e-09	1.84845325407478e-11	1.48077610180598e-08	2.25368105180734e-10	1.78457322114376e-08	56035807	5.35370538523594e-06	0	0.156570687184553	0.00103579569175093	0.829764833553274	0.0126286835704221
0	3.18072159816419e-08	1.37170079464431e-10	1.92397846017015e-08	3.44058633637602e-12	5.11876112491442e-08	19535977	1.53561658595702e-05	0	0.621385042306964	0.00267975152809507	0.375867990949141	6.72152157995757e-05
0	2.4514583989497e-07	8.48021333439797e-10	1.44292844202532e-07	1.08761455709747e-09	3.91374319988039e-07	2555099	0.000117405426396378	0	0.626371806669538	0.00216677817151037	0.368682452663071	0.00277896249588044
0	3.79485802518305e-07	1.5633295660019e-09	1.3510852752841e-07	4.4758055507545e-09	5.20633465163471e-07	1920737	0.000156177883165465	0	0.72889245104356	0.00300274506079058	0.259507958225444	0.00859684567020516
0	9.91690203703715e-08	2.63221053552393e-10	4.19930687441159e-08	1.26932138903761e-10	1.41552242306944e-07	7064530	4.24647740348005e-05	0	0.700582475799516	0.00185953291352052	0.296661275439619	0.00089671584734433
0	1.94674233697051e-07	9.19566278924093e-10	5.51929281258784e-08	1.21498481135117e-09	2.52001712913205e-07	3968227	7.55976657604851e-05	0	0.772511549411973	0.00364904773183353	0.219018067329122	0.00482133552707096
0	5.40987565264843e-08	3.44412092105508e-10	7.97176379417523e-08	1.05055719995082e-09	1.35211363760293e-07	7395828	4.05625891801709e-05	0	0.400105102278181	0.00254721261976244	0.58957794466949	0.00776974043256663
0	3.09183324991319e-07	1.98574913935656e-09	1.29929439126361e-07	8.40159727589279e-10	4.41938672984625e-07	2262757	0.000132572842639123	0	0.699606854732252	0.00449326854775083	0.293998799084236	0.00190107763576171
0	2.6270856402408e-08	1.17228023423662e-10	2.93227501662539e-08	3.68231849531901e-10	5.60790664416175e-08	17831966	1.68235788792215e-05	0	0.468461015301636	0.00209040611518925	0.522882280802251	0.00656629778092432
0	8.34426940109493e-08	3.86648768453204e-10	4.8170566203823e-08	7.59187582393436e-10	1.32759096565619e-07	7532441	3.98269385083472e-05	0	0.628527130490874	0.00291240885525381	0.362841925336647	0.00571853531722545
0	8.97049774167799e-08	2.25143305176806e-10	3.90347472507115e-08	4.13983311271982e-09	1.33104701085388e-07	7512883	3.99306157178314e-05	0	0.673942968845505	0.00169147523221118	0.29326347553773	0.0311020803845544
0	2.30864505296047e-08	1.18853327225859e-10	3.26605380560592e-08	1.53560937547888e-09	5.74014512883687e-08	17421162	1.72202875931005e-05	0	0.402192801948943	0.00207056310525623	0.568984534763449	0.0267521001823527
0	4.98261674772524e-09	2.3636074446456e-11	2.05829497819658e-08	7.29907868327672e-11	2.56621933909703e-08	38967830	7.69862847027625e-06	0	0.194161764421839	0.000921046540580306	0.802072896434812	0.00284429260276912
0	1.3377065027488e-06	6.41626290281066e-09	4.11090193363883e-07	1.3292126879858e-08	1.76850508589535e-06	565449	0.000530411277096965	0	0.756405233673134	0.00362807150173519	0.232450670706304	0.00751602411882717
0	1.06168518697515e-07	5.66505893178509e-10	5.42103878199923e-08	1.09993594473363e-09	1.62045348355419e-07	6171112	4.86124268193056e-05	0	0.655177823831462	0.00349597133720848	0.334538376881334	0.00678782794999525
0	1.95013540071022e-07	6.18582210956283e-10	6.8805844607277e-08	3.83797495868318e-10	2.64821764385124e-07	3776125	7.94433840417552e-05	0	0.736395441378522	0.00233584355271002	0.259819447872926	0.00144926719584184
0	1.04956293945905e-08	3.41521683007229e-11	9.67355130755208e-09	1.68114409692828e-10	2.03714472801362e-08	49088314	6.11141557416151e-06	0	0.515212750977424	0.0016764723601167	0.474858323737489	0.00825245292496983
0	2.09143676387743e-07	9.28777763849045e-10	4.28434360048753e-08	1.35484695080474e-09	2.54270737107272e-07	3932816	7.62783215055851e-05	0	0.822523577691558	0.00365271196526721	0.168495346701262	0.00532836364191275
0	1.33505435360275e-08	5.62521482883598e-11	4.93607017466454e-08	3.03462282498875e-10	6.30709597134602e-08	15855158	1.89211094939745e-05	0	0.211674970488492	0.000891886670884997	0.782621700555972	0.0048114422846512
0	1.64574344755328e-08	8.43347378561164e-11	1.953460529725e-08	4.34518204585866e-12	3.60807196926848e-08	27715633	1.08241575308421e-05	0	0.456128220714773	0.0023373906777479	0.541413959134816	0.000120429472662088
0	2.2588698630784e-08	9.02155391391527e-11	1.23073263563578e-08	3.28493841097231e-10	3.53147343673782e-08	28316792	1.05943643756712e-05	0	0.6396394885997	0.00255461468860683	0.34850400482487	0.0093018918868232
0	1.11626047103258e-07	5.84461954731353e-10	8.8908811990115e-08	3.1132374430368e-10	2.01430644792407e-07	4964488	6.04273737363492e-05	0	0.554166160855506	0.00290155430586887	0.441386721875133	0.00154556296349311
0	6.28004919133152e-09	2.70926676651707e-11	1.31254918353218e-08	1.81060131844529e-10	1.9613693826163e-08	50984787	5.88409088841946e-06	0	0.32018696972594	0.00138131388739389	0.669200404148937	0.00923131223772901
0	6.21907484982779e-09	2.98709629351806e-11	7.71133402881758e-09	2.15577974360481e-10	1.4175857815941e-08	70542468	4.25274833237843e-06	0	0.438708890183303	0.00210717145466782	0.543976535948748	0.0152074024132818
0	4.83423655433717e-08	2.07840833697438e-10	4.78861026422566e-08	3.40952368705769e-10	9.67772613880315e-08	10333006	2.9032758383285e-05	0	0.499521941931602	0.00214762053313426	0.494807374743285	0.00352306279197868
0	2.10096061963484e-07	5.76200186158702e-10	6.53765479675818e-08	1.40185645963924e-09	2.77450666576864e-07	3604244	8.3231747568413e-05	0	0.757237546247811	0.00207676627080322	0.235633054244151	0.00505263323723491
0	6.92251903833506e-09	2.28545451837238e-11	8.81471969959641e-09	7.16037321598362e-10	1.64761306047136e-08	60693862	4.94282700314042e-06	0	0.420154416374597	0.00138713061531483	0.534999382505177	0.0434590705049106
0	1.18028014721704e-07	3.40154974673281e-10	4.84309504596538e-08	2.65552363080407e-09	1.69454643786835e-07	5901284	5.08351052788125e-05	0	0.696516850079228	0.00200735115351089	0.285804799310058	0.0156709994572032
0	4.92482453556083e-09	1.73480904603773e-11	4.31875244497883e-09	1.54326505690514e-10	9.41525157669055e-09	106210651	2.82457149547444e-06	0	0.523068820354549	0.00184255198271347	0.45869750901514	0.0163911186475975
0	6.90301066666778e-08	2.86376053968995e-10	7.63297663963862e-08	5.55642097895253e-10	1.46201891214928e-07	6839857	4.38596087182219e-05	0	0.472156044583569	0.00195877120049015	0.522084671833523	0.00380051238241792
0	2.76277271075555e-08	1.16996563984652e-10	1.7259282987246e-08	8.05190923674996e-10	4.58091975824612e-08	21829677	1.37426651434236e-05	0	0.603104366930305	0.00255399723546885	0.376764577816007	0.0175770580182194
0	4.28366040566887e-07	2.27081063661651e-09	1.887085836536e-07	3.32716071147865e-09	6.22672595568582e-07	1605980	0.000186784390467598	0	0.687947476114205	0.00364687743250201	0.30306229147805	0.00534335497524268
0	3.2928884566155e-08	1.44366678625301e-10	2.61030008199383e-08	9.82716667044195e-11	5.9274523731423e-08	16870654	1.77821995341887e-05	0	0.555531828739073	0.00243556033076599	0.440374703611501	0.00165790731866013
0	1.2368097984569e-08	6.50208487071289e-11	2.44916360810101e-08	1.50102275346904e-10	3.70748571896331e-08	26972457	1.11223955110429e-05	0	0.333597993953362	0.00175377206106434	0.66059960678307	0.00404862720250411
0	2.51153125785928e-08	9.85752128207181e-11	2.56465967817265e-08	1.69221044545915e-09	5.25526950185992e-08	19028520	1.57656846206944e-05	0	0.477907223781846	0.00187574039325349	0.488016775783807	0.0322002600410931
0	7.50165071656556e-09	3.41118969687648e-11	1.93900871617413e-08	3.37087836373255e-10	2.72629376116489e-08	36679833	8.17884793125057e-06	0	0.275159295869872	0.00125121868577322	0.71122515988359	0.0123643255607651
0	4.31550643324464e-08	2.03110834799786e-10	2.93847795733974e-08	4.10934072554461e-10	7.31538888131981e-08	13669813	2.19459266401767e-05	0	0.589921671049436	0.00277648718468595	0.401684449728063	0.00561739203781497
0	3.02056594294319e-07	9.16988010536651e-10	1.23700029409912e-07	3.64481681101407e-10	4.27038093395869e-07	2341711	0.000128103249460221	0	0.707329390435221	0.00214732133905111	0.28966977729371	0.000853510932017787
0	2.15316449818583e-08	5.6259432390764e-11	1.36500527049981e-08	9.3739077397912e-10	3.61753478932262e-08	27643134	1.08525456852249e-05	0	0.595202153837201	0.00155518704496822	0.377330240065335	0.0259124190524964
0	2.22534706283905e-07	1.047671449509e-09	7.76262888520766e-08	4.79704403566558e-10	3.01688370989057e-07	3314679	9.05024293437195e-05	0	0.737631038128336	0.00347269417801658	0.257306201752445	0.00159006594120248
0	1.1954318956482e-07	7.59544066042623e-10	1.30140000964073e-07	5.28176367107166e-10	2.50970910962042e-07	3984526	7.52884484231942e-05	0	0.47632288979857	0.00302642271620673	0.518546155270384	0.00210453221483923
0	1.23617821629633e-08	7.24659280476494e-11	3.2294361916484e-08	1.66466825646419e-09	4.63932782639591e-08	21554847	1.39178869367207e-05	0	0.2664563192243	0.00156199196865002	0.696100019764545	0.0358816690425044
0	9.26184550291564e-07	3.82853994035122e-09	2.62677734677438e-07	1.9977919090205e-08	1.21266874399956e-06	824628	0.000363734676267824	0	0.763757254299202	0.0031571193364184	0.216611284802384	0.0164743415619957
0	7.65487973584093e-07	4.00995265969801e-09	1.88089044878925e-07	4.6430479155828e-09	9.62230019038299e-07	1039253	0.000288627483643444	0	0.795535327768261	0.00416735352291936	0.195472019327469	0.00482529938135094
0	8.8510765339492e-08	3.22300919344133e-10	2.45966056643209e-08	4.61400666051446e-11	1.13475811989762e-07	8812451	3.40421660721679e-05	0	0.779996756907785	0.00284026096568678	0.216756375063789	0.000406607062739568
0	2.28473630250835e-07	1.0587454792881e-09	8.81358527122511e-08	6.11618621815949e-09	3.23784414660534e-07	3088475	9.71306226323909e-05	0	0.705635045746024	0.00326990871502609	0.272205358632396	0.0188896869065545
0	6.45295971445162e-08	2.36739465665588e-10	2.39798745552806e-08	4.52191348072721e-13	8.87466633568104e-08	11268029	2.66236457686642e-05	0	0.727121389173492	0.00266758722763204	0.270205928293532	5.09530534409686e-06
0	1.4419017199026e-07	6.52763028025899e-10	1.12752374311582e-07	8.70050624585696e-11	2.57682314392327e-07	3880748	7.73017163456791e-05	0	0.559565650946178	0.00253320849576061	0.437563495878551	0.000337644679510688
0	9.96296530814609e-08	3.46760943466948e-10	2.36437923299036e-08	1.05513832594511e-09	1.24675344680777e-07	8020832	3.74019062787667e-05	0	0.799112714198275	0.0027813112877675	0.189642887215929	0.0084630872980277
0	1.33730226427133e-07	4.03214866460561e-10	6.05113002392393e-08	2.42563893116472e-09	1.97070380463997e-07	5074329	5.91193723428196e-05	0	0.678591202352521	0.00204604499931041	0.30705426201932	0.0123084906288485
0	8.22818205335154e-09	2.81805686481304e-11	7.88547632904737e-09	3.39808964053229e-10	1.64816479151003e-08	60673545	4.94448220333954e-06	0	0.499232970861669	0.00170981498896792	0.478439799810479	0.0206174143388842
0	3.12233969228393e-07	1.15680395745077e-09	1.5723390302468e-07	3.56706502578934e-09	4.74191741236313e-07	2108852	0.000142247437974974	0	0.658455097539945	0.00243952784676247	0.331582963918224	0.0075224106950688
0	3.31170155615976e-08	1.44901909826645e-10	1.39855532626385e-08	8.15643268712884e-10	4.80631140027756e-08	20805976	1.44188306044901e-05	0	0.689031833428127	0.00301482566897928	0.290983086568858	0.0169702543340363
0	4.50693465950906e-08	2.77813923552931e-10	3.43937196716023e-08	5.65731474894243e-10	8.030661166514e-08	12452275	2.40916942710889e-05	0	0.561215890704234	0.00345941533072458	0.428280050153481	0.00704464381156078
0	5.11906035266174e-08	3.60551343079508e-10	5.72948671436269e-08	6.63117092393563e-11	1.08912333722563e-07	9181697	3.26731681138392e-05	0	0.470016588360115	0.00331047302684703	0.526064084620356	0.000608853992682544
0	2.35646944125775e-08	5.45185475610539e-11	1.61782082834395e-08	2.05385054873686e-09	4.18512717923149e-08	23894136	1.25553029766134e-05	0	0.563058024365812	0.00130267361602772	0.386564316700414	0.0490749853177461
0	2.96510033530745e-09	1.78955225346589e-11	6.98217538250662e-09	1.44114394163284e-10	1.0109285634512e-08	98918958	3.03278110003191e-06	0	0.293304635214275	0.00177020644006393	0.690669512657771	0.0142556456878905
0	1.02380415653443e-09	3.81291524503364e-12	2.1404770468578e-09	1.0419519690958e-12	3.16913607060636e-09	315543409	9.50740374761061e-07	0	0.323054653926092	0.00120314027548338	0.675413424721853	0.000328781076571586
0	8.80377095249505e-08	3.52162602240198e-10	5.15847581717967e-08	3.35629281709832e-09	1.43330923116086e-07	6976862	4.29983555643165e-05	0	0.614226906594661	0.00245698970315691	0.359899713546235	0.0234163901559471
0	1.58825611213847e-07	7.68429007458277e-10	1.15320563965895e-07	1.25588116471236e-10	2.75040192303672e-07	3635832	8.25086650148021e-05	0	0.577463278670515	0.00279387896373288	0.419286225042229	0.000456617323524026
0	5.76573988766964e-08	1.47895391083318e-10	3.07963584913364e-08	1.06754948725132e-09	8.96692022463674e-08	11152101	2.69004000732487e-05	0	0.643001135643895	0.00164934433872817	0.343444100313539	0.0119054197038378
0	1.61619816086698e-10	1.00595277602849e-12	2.79742486597758e-09	1.48974572685019e-10	3.10902520752533e-09	321644224	9.327071497367e-07	0	0.051984080314145	0.00032355889993867	0.899775549971894	0.0479168108140226
0	1.9740591370855e-08	6.95682775036006e-11	1.62679542115536e-08	4.06587053015146e-11	3.61187725652138e-08	27686434	1.08355732452159e-05	0	0.546546573121019	0.00192609749896657	0.450401634833554	0.00112569454646068
0	1.7744484254688e-07	7.96584937322383e-10	1.01013818335932e-07	3.15470326701166e-09	2.82409949087147e-07	3540952	8.47194078087421e-05	0	0.628323623584962	0.00282066881813916	0.357685055581243	0.0111706520156561
0	6.40628708795945e-08	1.76547356258918e-10	4.74736753869898e-08	6.93929138982897e-10	1.12407022761826e-07	8896241	3.37215401499114e-05	0	0.569918758682314	0.00157060788482047	0.422337272356902	0.00617336107596435
0	2.67968654726459e-07	1.02697526201201e-09	9.97841968048015e-08	7.96607754204148e-11	3.68859487568693e-07	2711059	0.000110651744345436	0	0.726478954066635	0.00278419099039917	0.270520889844859	0.000215965098106849
0	1.63727776287622e-09	8.32204029241195e-12	7.17538413069383e-09	3.81545394617699e-11	8.85913847332423e-09	112877793	2.65773800212088e-06	0	0.184812300632418	0.000939373542638538	0.809941525612185	0.00430680021275851
0	2.58567677310023e-07	1.30153019305788e-09	1.86089377097662e-07	6.79302932795252e-10	4.46637887533538e-07	2238950	0.000133982419743495	0	0.578920159993385	0.00291406132212675	0.416644853228418	0.00152092545607037
0	1.97718184698001e-08	8.34818121833191e-11	2.13868874809334e-08	1.7944974740264e-10	4.14216375103194e-08	24141972	1.24264143256392e-05	0	0.477330681696838	0.00201541554610247	0.51632163203604	0.00433227072101951
0	2.6036590391847e-08	1.0301133133264e-10	2.0427650300012e-08	6.56788681414812e-11	4.66329308913331e-08	21444074	1.39897817207357e-05	0	0.558330559417743	0.00220898256583278	0.438052035537157	0.00140842247926749
0	2.51113847486886e-08	8.06243283357636e-11	3.13938972983645e-08	2.4246329708589e-10	5.68283696724747e-08	17596845	1.70483660676402e-05	0	0.441881139533227	0.00141873379089414	0.55243353767318	0.00426658900269892
0	1.66621492070556e-07	6.1000605221784e-10	7.41664303953803e-08	8.33421074525545e-09	2.49732139263409e-07	4004290	7.49168447324866e-05	0	0.667200835911668	0.00244264135972673	0.296983922910907	0.0333725998176983
0	4.73257544752037e-08	1.4931873765763e-10	4.3843148501751e-08	9.564163207904e-10	9.22746380354028e-08	10837214	2.76820095300723e-05	0	0.512879329388931	0.00161819911556133	0.475137583145326	0.0103648883501819
0	5.16966137855904e-07	1.15320380812221e-09	1.10441392954248e-07	5.93677894583198e-09	6.34497513564106e-07	1576050	0.00019033119916434	0	0.814764639426239	0.0018175072139281	0.174061191089426	0.00935666227040646
0	1.36633487445963e-06	6.60712181976027e-09	3.94346709119156e-07	6.42261243564193e-09	1.77371131783419e-06	563790	0.000531972319783636	0	0.770325396653617	0.00372502658878446	0.222328574641266	0.00362100211633331
0	3.30840974364449e-11	1.11090624941582e-13	3.78876774744402e-10	1.21003031595451e-11	4.24172265965334e-10	2357532730	1.27251668313733e-07	0	0.0779968425355485	0.000261899784251008	0.893214396943544	0.0285268607366564
0	8.65123476482792e-07	3.83795094410513e-09	1.88285453216657e-07	3.52662294036433e-09	1.06077350358392e-06	942708	0.000318181589365807	0	0.815559093020229	0.0036180682597541	0.177498261957447	0.00332457676256931
0	3.4470890452811e-08	9.54926730740494e-11	2.19653570797013e-08	9.38377068155373e-10	5.74701172737417e-08	17400347	1.72408870311447e-05	0	0.599805465658252	0.0016616056762021	0.382204841780223	0.0163280868853233
0	7.36696465169921e-10	3.44811035670916e-12	3.26885282524126e-09	6.54350890795842e-11	4.07443248984747e-09	245432954	1.22232899324448e-06	0	0.180809589312277	0.000846279908993716	0.802284203600494	0.0160599271782348
0	5.00660175805074e-08	3.33407993903163e-10	9.05814071052663e-08	2.50857024108805e-09	1.43489402920765e-07	6969156	4.30458974685077e-05	0	0.348917875197752	0.00232357224377937	0.631275935793569	0.0174826167648999
0	2.11430177915399e-07	6.24361364517676e-10	5.64029106052588e-08	9.83891978925914e-10	2.69441341864101e-07	3711383	8.08291466041222e-05	0	0.784698355689003	0.0023172441177664	0.209332800286108	0.0036515999071225
0	5.80682536190138e-09	2.31645638115792e-11	8.102985267828e-09	2.46379511485711e-10	1.41793547050267e-08	70525071	4.25379738822063e-06	0	0.409526772035883	0.00163368251189649	0.571463612864938	0.0173759325872826
0	6.91816167884735e-07	3.97942889894051e-09	2.31250447603377e-07	1.40030869614206e-09	9.28446353083195e-07	1077068	0.000278495248245636	0	0.745133163146523	0.0042861161398562	0.249072492810638	0.00150822790298211
0	5.2194107393354e-09	2.11092182885139e-11	9.12688652963635e-09	9.41733694728225e-11	1.44615798567331e-08	69148738	4.33846456115994e-06	0	0.360915666963269	0.00145967580981035	0.631112687552392	0.0065119696745288
0	6.73499842914227e-08	3.02025359456774e-10	2.61107894235022e-08	7.1460478717585e-10	9.44774038615575e-08	10584541	2.8342820849292e-05	0	0.712868702341927	0.00319679994487726	0.276370733702248	0.00756376401094801
0	4.5716715170937e-08	2.50848414991219e-10	5.47865101093078e-08	4.21724149147189e-10	1.01175797844383e-07	9883787	3.03522802536094e-05	0	0.451854259071454	0.00247933221517111	0.541498177198207	0.00416823151516765
0	5.88867660670266e-09	1.34120159838033e-11	4.40197020939301e-09	2.23514623442021e-10	1.05275734555215e-08	94988651	3.15826707242284e-06	0	0.559357446574184	0.00127398930441744	0.418137211579775	0.0212313525416241
0	5.71747501193977e-07	2.88831983082209e-09	3.06588250873578e-07	9.02722595900761e-09	8.90251297857385e-07	1123278	0.000267039846752692	0	0.642231584014572	0.00324438710482486	0.344383941490971	0.0101400873896325
0	1.06051603113802e-06	4.29597585411786e-09	2.37989504309094e-07	1.49182604970738e-10	1.3029506939062e-06	767489	0.000390809077057908	0	0.813934123599588	0.00329711314035888	0.182654267288972	0.000114495971081986
0	2.85548356511658e-07	1.31292614123107e-09	1.04672555332997e-07	1.12925610023495e-09	3.92663094086121e-07	2546712	0.000117792013312967	0	0.7272095616122	0.00334364538202083	0.266570902408362	0.00287589059741701
0	1.78159763582666e-09	8.90481408088788e-12	1.10719271848481e-08	1.08249987388616e-10	1.29706796221443e-08	77096962	3.89119634014445e-06	0	0.137355766060632	0.000686534116969867	0.853611954607644	0.00834574521475383
0	4.07984653687742e-07	1.69177508185868e-09	1.82781869170287e-07	4.06032798269947e-09	5.96518625922587e-07	1676394	0.000178939629554953	0	0.68394285770498	0.00283608090064606	0.306414353596408	0.00680670779796639
0	1.7990507334237e-08	8.94939480295011e-11	1.9571860874216e-08	2.09585722912323e-10	3.78614478793948e-08	26412091	1.13583700628306e-05	0	0.475166913625294	0.0023637222832729	0.516933766943116	0.0055355971483168
0	1.05020045205969e-08	4.13166511472723e-11	5.99137838285582e-09	1.19969863062226e-10	1.66546694176623e-08	60043221	4.99638839379646e-06	0	0.630574180563415	0.00248078482443224	0.359741657585948	0.00720337702620492
0	9.38301745311815e-08	4.05486724716638e-10	2.19112273700224e-08	8.25676711056692e-12	1.16155145393031e-07	8609175	3.48459385016708e-05	0	0.807800413952312	0.00349090626458779	0.188637595828252	7.10839548487388e-05
0	2.89122726868428e-08	1.58140193374648e-10	3.23525565784772e-08	9.34883426454795e-11	6.15164578013401e-08	16255812	1.84547676277402e-05	0	0.469992482015325	0.00257069732274479	0.525917091698547	0.00151972896338389
0	4.10609772515419e-07	1.88645208948362e-09	1.88050585006038e-07	1.02354238818196e-08	6.1078223349276e-07	1637245	0.000183217939537572	0	0.672268690867686	0.0030885837636369	0.307884831440937	0.0167578939277397
0	9.64260479295984e-08	3.64249184225951e-10	7.76294975795769e-08	3.1313201660921e-10	1.7473292671001e-07	5723020	5.2418508687424e-05	0	0.551848181937847	0.00208460529497377	0.444275152034808	0.00179206073237066
0	9.70784654916615e-08	3.52805409999939e-10	8.42324611512532e-08	1.52479939842557e-09	1.8318853145134e-07	5458857	5.495505439157e-05	0	0.529937462364821	0.00192591428734529	0.459812961455109	0.00832366189272388
0	7.96738004388111e-08	3.78963157894312e-10	2.1613840269911e-08	1.81211991436307e-11	1.0168472506576e-07	9834319	3.05049537906443e-05	0	0.783537550868979	0.00372684449556445	0.212557394986644	0.000178209648813149
0	1.05444619821947e-07	4.66146614353166e-10	6.221927180135e-08	3.38355867430365e-09	1.71513596911954e-07	5830442	5.14527597367254e-05	0	0.614788691511594	0.00271784058375536	0.362765826859139	0.0197276410455119
0	3.40700996809826e-08	1.37485130559056e-10	2.17366572699517e-08	1.71823145263612e-09	5.76624735341294e-08	17342301	1.729859294608e-05	0	0.590853940055434	0.00238430858290672	0.376963663500945	0.0297980878607147
0	1.75523488032517e-09	1.01467616775359e-11	1.13162727790233e-08	3.37606013617830e-10	1.34192604346439e-08	74519755	4.02577006497484e-06	0	0.130799673266178	0.000756134194351014	0.843285875114895	0.0251583174245764
0	1.77381993373097e-07	6.52743266723872e-10	1.0054976817189e-07	4.24000068572977e-09	2.82824505497441e-07	3535762	8.48437642133604e-05	0	0.627180424345167	0.00230794451695692	0.355519999920234	0.0149916312176426
0	1.24635543372909e-07	5.75957541083858e-10	1.07026726913372e-07	2.11409314773466e-09	2.343523209751e-07	4267080	7.03032331398346e-05	0	0.53182978028262	0.00245765665425202	0.456691559392509	0.00902100367061986
0	7.33689523716946e-09	3.04502824261991e-11	7.44717645871024e-09	2.18417929853057e-10	1.5032939908159e-08	66520588	4.50987183298057e-06	0	0.488054584265812	0.00202557068758537	0.495390555952956	0.0145292890936465
0	4.86829848695997e-08	2.40665551650785e-10	4.54166500543816e-08	1.8957523208248e-09	9.6236052796457e-08	10391116	2.88704004722806e-05	0	0.505870549081706	0.00250078369444144	0.47192968471431	0.0196989825095423
0	9.93050710403526e-08	4.63194012819917e-10	8.36120854464257e-08	3.45166871092488e-09	1.86832019210523e-07	5352402	5.60480402443941e-05	0	0.53152062189327	0.00247920037891358	0.447525460570071	0.0184747171577455
0	2.07769057175275e-07	1.17378779255091e-09	1.42229028068681e-07	5.46258610600915e-10	3.51718131647109e-07	2843186	0.000105509891485167	0	0.590726034516007	0.00333729679233204	0.404383553962993	0.00155311472866857
0	1.7323327640689e-08	5.17298424107056e-11	2.28648046180852e-08	2.11213153318318e-09	4.23519936343681e-08	23611639	1.27055176616375e-05	0	0.409032164819541	0.0012214263833079	0.539875520748348	0.0498708880488027
0	9.94228649144876e-08	4.7244584829681e-10	6.12720140622163e-08	2.33463256243714e-10	1.61400788081244e-07	6195757	4.84190680775098e-05	0	0.615999872717109	0.00292715948858313	0.379626486280685	0.00144648151362306
0	2.97905036205414e-07	1.18595099557013e-09	1.06685393994547e-07	4.34538719731902e-09	4.1012176839285e-07	2438300	0.000123028987075835	0	0.726381916699565	0.00289170457890478	0.260131020142181	0.0105953585793491
0	5.1828856277679e-08	2.24852977575532e-10	1.7849708145897e-08	4.22968027658644e-11	6.99457142039174e-08	14296802	2.09834948478038e-05	0	0.740986876287787	0.00321467841360521	0.255193736300391	0.000604708998217584
0	2.6423275034773e-08	8.85899458251e-11	2.67271336454031e-08	3.13350641385887e-10	5.35523492673871e-08	18673317	1.60655761453077e-05	0	0.493410193880413	0.00165426815138903	0.499084242074132	0.00585129589406667
0	6.69615670165031e-08	3.57850473734642e-10	7.85708619683675e-08	7.40988989292821e-10	1.46631268447898e-07	6819828	4.39884162350968e-05	0	0.456666355855036	0.00244047860679726	0.535839748234094	0.00505341730407327
0	2.32245641534935e-08	8.80916275051752e-11	3.6380040772364e-08	2.11703520080219e-09	6.18097317541648e-08	16178682	1.85427481907974e-05	0	0.375742840073539	0.0014252064360276	0.588581114007385	0.0342508394830486
0	1.15918473761469e-07	5.93808555809996e-10	8.21305882576032e-08	3.58980200131811e-10	1.99001850775014e-07	5025079	5.969877912404e-05	0	0.582499475809012	0.00298393484029121	0.412712685524005	0.00180390382669187
0	3.01673533913159e-07	1.33653822232825e-09	1.26332496840719e-07	1.53683963500965e-09	4.30879408611215e-07	2320835	0.000129255496219893	0	0.700134487478746	0.00310188464711299	0.293196876703638	0.00356675117050291
0	9.28031144581806e-08	3.0109325379086e-10	2.54441165228356e-08	1.51152217070848e-09	1.20059846405516e-07	8329179	3.60173074446246e-05	0	0.772973789627614	0.00250785972833818	0.21192861131019	0.0125897393338581
0	1.51137425492439e-08	8.96245476629423e-11	2.09252716419239e-08	3.36724226598469e-10	3.64653629654292e-08	27423284	1.09395492439157e-05	0	0.414468452256251	0.00245779941222333	0.573839664279827	0.00923408405169857
0	6.29313073904949e-08	3.64041097844572e-10	5.13246458718488e-08	1.50039584277821e-10	1.14770033944466e-07	8713076	3.44304194040967e-05	0	0.548325248565715	0.0031719176629391	0.447195527507497	0.00130730626384951
0	2.33760055909964e-07	8.42683922470411e-10	1.22364494579342e-07	8.13642923098569e-10	3.57780877334876e-07	2795007	0.000107328522291561	0	0.653360955597327	0.00235530732874154	0.342009599537126	0.00227413753680585
0	4.92340169540327e-08	2.12693138997925e-10	6.3738157903742e-08	6.37221810693597e-10	1.13822089807466e-07	8785641	3.41460458738174e-05	0	0.432552389762951	0.00186864552704754	0.559980562749789	0.00559840196021245
0	2.18655413488226e-07	7.76483418509634e-10	5.38399025557485e-08	3.02904608533692e-10	2.73574704071018e-07	3655309	8.20690546091685e-05	0	0.799253038509966	0.00283828660674733	0.196801465027893	0.00110720985539314
0	1.33942355731345e-06	4.68284606094914e-09	2.23894945420592e-07	7.46847444638824e-09	1.57546982324138e-06	634731	0.000472529641983299	0	0.850174048118366	0.00297234894116514	0.14211312848884	0.00474047445162901
0	1.21148890079161e-09	5.88924930738873e-12	3.16915938885091e-09	2.71856862690159e-11	4.41372322521892e-09	226566087	1.32411610886951e-06	0	0.27448229963072	0.0013343041706238	0.718024041639747	0.00615935455890928
0	3.05198372321772e-08	8.4450612465661e-11	2.22128287109206e-08	7.66578525451881e-10	5.35836950810153e-08	18662393	1.6074979738101e-05	0	0.569573210396055	0.00157605055675942	0.414544548996409	0.0143061900507768
0	9.8444289740892e-09	4.4303422453168e-11	2.722974886524e-08	5.22119081060925e-10	3.76406003428433e-08	26567058	1.12921165437152e-05	0	0.26153751227193	0.00117701157924256	0.723414308412253	0.013871167736574
0	7.40946158207678e-09	3.00816295199971e-11	7.64262665581537e-09	1.18245044878799e-10	1.52004149122909e-08	65787678	4.56011412086621e-06	0	0.487451271878476	0.00197900055318051	0.502790660644111	0.00777906692423156
0	2.18283515967068e-06	1.06509176142904e-08	5.60254598023984e-07	3.341700627862e-08	2.78715768158757e-06	358788	0.000835798994981651	0	0.783176055696759	0.00382142628120831	0.201012881949636	0.0119896360723967
0	8.05906840816461e-07	3.12364456732804e-09	2.33414196198135e-07	4.37048112476515e-09	1.04681516270669e-06	955278	0.000313995406298617	0	0.769865463863434	0.00298395044188261	0.222975559118392	0.00417502657629132
0	3.28961601208754e-07	1.37254964453905e-09	8.01865460741727e-08	2.72136862528845e-09	4.13242065552754e-07	2419889	0.000123964960995981	0	0.796050616891418	0.00332141802336393	0.194042554614848	0.00658541047037004
0	5.71498130426188e-08	2.94470431591215e-10	2.77833833541756e-08	1.4887407266742e-09	8.67164075550598e-08	11531843	2.60145850194959e-05	0	0.659042673168074	0.00339578679391491	0.320393615666502	0.0171679243715087
0	1.76581561586152e-08	7.04665359094964e-11	1.62937364614757e-08	2.2139498796781e-11	3.40444986547971e-08	29373321	1.02132976225189e-05	0	0.518678695717172	0.00206983620537373	0.47860115746424	0.000650310613214489
0	5.59099854424868e-08	1.84431783392527e-10	2.32175776880599e-08	3.90233479875197e-10	7.97022283938144e-08	12546701	2.39103836108256e-05	0	0.701485850134974	0.00231401037473176	0.291303996838585	0.00489614265170888
0	9.87843157914349e-09	3.98158339741117e-11	7.76795819506555e-09	1.96400550898877e-10	1.7882606159082e-08	55920261	5.36476750490067e-06	0	0.552404470090426	0.00222651181935752	0.43438624806488	0.0109827700253372
0	4.00318425182808e-08	1.75383374982532e-10	5.42692090624694e-08	3.20366446979346e-09	9.76800994255262e-08	10237500	2.93036019060056e-05	0	0.409825980457791	0.00179548726930043	0.555581017849451	0.0327975144234575
0	3.35904763883963e-08	1.1960274727988e-10	3.01936299486906e-08	1.79921255024034e-09	6.57029216346071e-08	15220023	1.97106828808691e-05	0	0.511247834231826	0.00182035660369907	0.45954775217769	0.0273840569867849
0	8.52950409502671e-08	4.68894077612381e-10	1.2287607120474e-07	1.27654921458207e-09	2.09916555447201e-07	4763798	6.29729903647291e-05	0	0.406328318262257	0.0022337165194687	0.585356743030427	0.00608122218784764
0	3.46850701813405e-07	2.01941874750941e-09	1.28742214864773e-07	2.3963257268429e-10	4.77851967998371e-07	2092698	0.000143345349716273	0	0.725853873253456	0.00422603417532916	0.269418613894276	0.000501478676938517
0	8.99963379314103e-09	4.27070730732134e-11	1.73122987974353e-08	1.20095141180339e-09	2.75555910754529e-08	36290276	8.2666432558165e-06	0	0.326599192465085	0.00154985146049934	0.628268098115937	0.0435828579584788
0	8.62317896640111e-09	4.6667237361728e-11	2.52376183076667e-08	3.94846485706616e-10	3.43023109971362e-08	29152555	1.02906405202718e-05	0	0.251387697089011	0.00136046919304137	0.735741049918583	0.011510783799365
0	1.7112343632853e-06	6.49647982503936e-09	2.67811863604156e-07	1.92667991166865e-08	2.00480950583118e-06	498801	0.00060126262378879	0	0.853564569754887	0.0032404474370975	0.133584693620615	0.00961028918740015
0	2.3291146107155e-07	1.07629828675828e-09	1.02210537484195e-07	1.10215587786426e-11	3.36209318401282e-07	2974338	0.000100857725988335	0	0.692757304226644	0.00320127440808665	0.304008639529147	3.27818361223643e-05
0	4.22017639430235e-07	1.46982529778062e-09	1.06334847546233e-07	8.02815158383724e-09	5.37850463858086e-07	1859253	0.00016134216548469	0	0.784637492739219	0.00273277685257967	0.197703366812175	0.0149263635960264
0	8.47418202564797e-09	3.21081929673629e-11	1.16681989150132e-08	5.31958730933208e-10	2.07064478645617e-08	48294136	6.21191513761055e-06	0	0.409253295450603	0.00155063742353969	0.563505580065369	0.0256904870604888
0	9.44255866505449e-09	3.22633895414257e-11	5.42576958680263e-09	9.98876056606096e-11	1.50004792470592e-08	66664537	4.50013366826152e-06	0	0.629483799119665	0.00215082391769256	0.361706416004432	0.00665896095821022
0	2.28500116553773e-08	1.12071000096842e-10	3.3954717141292e-08	1.929070597569e-10	5.71097068565231e-08	17510158	1.71327657797482e-05	0	0.400107318231968	0.00196238093776945	0.594552467702147	0.003377833128115
0	1.14105276691758e-07	3.94357813857067e-10	5.76453174602979e-08	1.05415481425096e-09	1.73199106780164e-07	5773702	5.19583866679385e-05	0	0.658809844998728	0.00227690443206276	0.332826874987671	0.00608637558153787
0	9.78918574572007e-08	4.13973534541054e-10	7.02612049228507e-08	6.01209249390774e-11	1.68627156839532e-07	5930243	5.0586871749303e-05	0	0.580522492888593	0.0024549636149947	0.416666011808006	0.000356531688405857
0	3.89212393571031e-08	1.38684022314879e-10	2.72871149812493e-08	6.59345590333951e-10	6.70063839510012e-08	14923951	2.01017138361514e-05	0	0.580858674384883	0.00206971357260962	0.407231570669492	0.00984004137301457
0	1.44413579960501e-08	7.50645074147894e-11	2.61178143762584e-08	1.73957783027665e-10	4.08081946627509e-08	24504882	1.22423837246588e-05	0	0.35388377543768	0.00183944690607221	0.640013962688193	0.00426281496805472
0	2.00195774145643e-07	6.58742535058306e-10	9.35167509556274e-08	3.38948101367983e-09	2.97760748650009e-07	3358401	8.93242482321588e-05	0	0.672337690757742	0.00221232159727204	0.314066751173937	0.0113832364710497
0	4.08234410569898e-08	1.86140202463355e-10	4.40671307741614e-08	6.27047943755005e-10	8.57037599773695e-08	11668100	2.57107985646154e-05	0	0.476331972690223	0.00217190240559465	0.514179667097424	0.00731645780675877
0	1.17907012548664e-09	7.3577931118485e-12	7.32895060861076e-09	9.17964633128419e-11	8.60717499052209e-09	116182139	2.5821491590472e-06	0	0.136986889053028	0.000854844141074236	0.851493157357801	0.0106651094480971
0	9.0532976067752e-09	4.39709230580774e-11	7.43993517120614e-09	3.8045203249957e-10	1.6917655733539e-08	59109845	5.07528387627687e-06	0	0.535139013901742	0.00259911442522771	0.439773411185841	0.0224884604871897
0	1.09318925127457e-07	4.82403539043093e-10	5.28806339402132e-08	1.26887273368314e-09	1.63950835340396e-07	6099389	4.91840450675962e-05	0	0.666778701678999	0.00294236707023494	0.322539582249898	0.00773934900086781
0	3.82787190167761e-09	1.03950960773952e-11	6.59834502271097e-09	2.75887802913321e-10	1.07124998233793e-08	93348893	3.21374478584602e-06	0	0.357327604647754	0.000970370711671664	0.615948203640623	0.0257538209999513
0	6.71838071596964e-08	1.49092119143278e-10	2.08994412768173e-08	2.12759974722562e-09	9.03599403028827e-08	11066851	2.71076158909755e-05	0	0.743513186645533	0.00164998027492634	0.231291003588131	0.0235458294914095
0	1.58377457425777e-08	9.90660446268365e-11	3.00945871747084e-08	1.71190420039444e-10	4.62025893819524e-08	21643809	1.38606810872188e-05	0	0.342789137025386	0.00214416650564467	0.651361483788697	0.00370521268027271
0	1.48139521110463e-08	8.57612234334874e-11	3.0480474311665e-08	8.63154104371561e-10	4.62433417505163e-08	21624735	1.3872906609258e-05	0	0.320347785222094	0.00185456370986705	0.659132172499723	0.0186654785683157
0	3.56049128794942e-08	1.82616801172276e-10	5.67103873448202e-08	9.16768464781839e-10	9.34146854902685e-08	10704955	2.80240142876975e-05	0	0.38114898843398	0.0019549046299717	0.607082141819425	0.00981396511662337
0	2.99587720224643e-08	1.1847863334028e-10	3.80052984862788e-08	3.52112702007758e-10	6.84346618440912e-08	14612478	2.05301885030096e-05	0	0.43777190118535	0.00173126643936957	0.555351593215482	0.0051452391597981
0	1.11962311917575e-07	4.8168233293667e-10	6.43892905768207e-08	5.77044244553175e-10	1.77410329071886e-07	5636650	5.32216871323987e-05	0	0.631092408786462	0.00271507490830195	0.362939919640928	0.00325259666430898
0	4.90023140249631e-08	2.68726223229769e-10	3.96188249540255e-08	3.59729312245663e-10	8.92495945144641e-08	11204533	2.67745210940085e-05	0	0.549048029759078	0.00301095175492611	0.443910419644593	0.00403059884140274
0	2.02958033094081e-07	7.04409592335561e-10	8.50134718156306e-08	5.96631890552732e-11	2.88735577691102e-07	3463376	8.66169343380907e-05	0	0.70292007211945	0.00243963559312098	0.294433656203533	0.000206636083895081
0	5.40383288850672e-09	2.67642611629444e-11	1.08584789494788e-08	5.05981961146769e-10	1.67950580602953e-08	59541324	5.0385047439816e-06	0	0.321751366926309	0.00159357955577522	0.646528217437311	0.0301268360806056
0	1.38642949066313e-08	7.11961487397278e-11	2.03764995542983e-08	1.83200826100709e-11	3.43303106922794e-08	29128778	1.02990403503256e-05	0	0.403849968935739	0.00207385681352832	0.593542532630816	0.000533641619916679
0	1.8739605165368e-07	6.56796152115126e-10	1.17333922793973e-07	5.38203638177502e-09	3.10768806981544e-07	3217826	9.32263107458198e-05	0	0.603007919211176	0.00211345584679009	0.377560167423565	0.0173184575184685
0	2.57609294041243e-07	7.55219329484268e-10	1.1304311223459e-07	1.69801853450903e-09	3.73105644139827e-07	2680206	0.000111925450008488	0	0.690445985171698	0.00202414340642148	0.302978831894125	0.00455103952775551
0	2.00585107963979e-07	7.95542124775246e-10	4.92181943254907e-08	2.97686048709228e-10	2.50896530462955e-07	3985707	7.52661359354478e-05	0	0.799473422744665	0.00317079763242366	0.196169290323279	0.00118648929963255
0	4.83211369703062e-07	2.49857759703336e-09	1.32656292761988e-07	1.27836928606658e-09	6.1964460934815e-07	1613828	0.000185876163302678	0	0.779820178233112	0.00403227520959441	0.214084478039015	0.00206306851827758
0	2.10340139863527e-07	8.36185406486595e-10	1.10509257843966e-07	1.71890272257633e-09	3.23404485836556e-07	3092103	9.70166550299245e-05	0	0.650393389935322	0.00258557145341884	0.34170601424439	0.00531502436686993
0	3.29754145129869e-08	1.05089603882156e-10	1.8025262503551e-08	8.60076363886033e-10	5.19658429843061e-08	19243410	1.55896317819426e-05	0	0.634559407088722	0.00202228228865437	0.346867508894154	0.0165508017284696
0	3.08455288136188e-08	1.13076390171686e-10	1.04075804863918e-08	4.19677461764891e-10	4.17858631519472e-08	23931539	1.25356806127686e-05	0	0.738180965688186	0.00270609200438204	0.249069414901074	0.0100435274063576
0	2.11511070967422e-07	1.05558021154354e-09	1.40544487603304e-07	5.40003246406285e-10	3.53651142028676e-07	2827645	0.000106089733452941	0	0.598078291940795	0.00298480645499498	0.39740996394664	0.00152693765757018
0	1.69053576238381e-08	8.09754437754296e-11	1.30206522767317e-08	1.84335683225841e-10	3.0191321027571e-08	33122102	9.0573554227813e-06	0	0.55994097139373	0.00268207686909367	0.43127136652421	0.00610558521296579
0	9.35536847999682e-08	4.06681682379723e-10	4.46871788469281e-08	2.51783507388407e-09	1.4116538040316e-07	7083890	4.2348720378782e-05	0	0.662723994599698	0.00288088822640695	0.316559050946515	0.0178360662273801
0	3.54734189232726e-08	1.58098975928571e-10	4.77889496179987e-08	2.49021142753012e-09	8.591067894473e-08	11639996	2.57728726571482e-05	0	0.412910471189433	0.00184027152235966	0.556263205052114	0.0289860522360926
0	4.92463915894699e-08	1.82494392864443e-10	3.29704750953616e-08	5.27691799153416e-10	8.29270528768494e-08	12058791	2.48778074390943e-05	0	0.593851944342013	0.00220066174467162	0.397584068787834	0.00636332512548183
0	2.2270267097504e-07	5.56671980626219e-10	8.80123378501541e-08	5.5046980662492e-10	3.11822150612446e-07	3206956	9.35422844264844e-05	0	0.714197726292481	0.00178522269676117	0.282251718414777	0.00176533259598059
0	2.7114334843781e-07	1.56718456014767e-09	2.05570879989089e-07	2.51663279075009e-09	4.80798045777797e-07	2079875	0.000144229046411204	0	0.563944364622314	0.00325954852335643	0.427561804367431	0.00523428248689921
0	5.77476803275155e-08	2.41617701313448e-10	2.50237561419851e-08	4.75675306579446e-10	8.34887294773935e-08	11977665	2.50463062226869e-05	0	0.691682346695095	0.00289401578902781	0.299726158232661	0.00569747928321566
0	5.75672637234125e-08	2.45879354886936e-10	3.90259704906042e-08	4.04651419921105e-10	9.72437649888247e-08	10283436	2.91727053987056e-05	0	0.591989252267517	0.00252848452458821	0.4013210563689	0.00416120683899485
0	9.44981514498952e-09	3.16655722057134e-11	8.40306998752403e-09	1.82738885615467e-10	1.80672895903347e-08	55348645	5.42017222293634e-06	0	0.523034465006018	0.00175264651885876	0.465098538743705	0.0101143497314188
0	1.39967867601254e-08	7.05999295510389e-11	8.96627615134552e-09	1.05791208246842e-10	2.31394540492688e-08	43216231	6.94181219063061e-06	0	0.604888375081076	0.00305106289027894	0.387488664695995	0.00457189733265055
0	1.26538826554178e-08	6.77418262008312e-11	1.35437659293339e-08	9.81335984808199e-11	2.63635240094333e-08	37931196	7.90902604108634e-06	0	0.479976904866361	0.00256952849613701	0.513731241866136	0.00372232477136615
0	4.2590460990725e-08	2.36464034806673e-10	7.20959332956579e-08	1.28536868046187e-09	1.16208227001651e-07	8605243	3.48618624395058e-05	0	0.366501254598091	0.00203483041526236	0.620403005500061	0.0110609094865857
0	1.69396304171975e-09	7.93126583717481e-12	6.83581261345932e-09	1.13892128126746e-10	8.65159904914299e-09	115585569	2.59547636538571e-06	0	0.195797682266326	0.000916739875729733	0.790121291408721	0.0131642864492233
0	1.32263945345802e-07	5.86575711022737e-10	7.32734716999353e-08	1.11327031022341e-10	2.06235319787783e-07	4848830	6.18686883832043e-05	0	0.641325382489783	0.0028442058888183	0.355290605776615	0.000539805844783993
0	3.18887405323409e-08	1.37766566368157e-10	4.06684115016878e-08	3.40995234960564e-10	7.30359138353574e-08	13691894	2.19105349236193e-05	0	0.436617259342119	0.00188628524151447	0.556827584760085	0.00466887065628094
0	2.01615844067713e-07	9.46299410319022e-10	1.10350839872103e-07	8.30197902827682e-10	3.13743181252963e-07	3187320	9.41185396982069e-05	0	0.642614265790706	0.00301615928843421	0.351723468320193	0.00264610660066686
0	7.08447732495937e-07	2.89388353402403e-09	1.702684798896e-07	1.13655241097823e-09	8.8274664833054e-07	1132828	0.000264789048576186	0	0.802549331493653	0.00327827190224622	0.192884878364153	0.00128751823994766
0	9.76726851633062e-08	3.43636619887648e-10	6.13150892337577e-08	4.76493300029725e-09	1.64096344017249e-07	6093981	4.92276955286197e-05	0	0.595215486050314	0.0020941150270327	0.373652987828374	0.02903741109428
0	2.91445281263914e-08	1.29681213306262e-10	3.94880743260591e-08	9.66317610758351e-10	6.97286012765151e-08	14341317	2.09183623016695e-05	0	0.417970927178306	0.00185979943570071	0.56631100585921	0.0138582675267833
0	6.91576648700986e-08	4.24981588966358e-10	4.06337387382089e-08	8.50432340004729e-12	1.10224889520674e-07	9072361	3.30669219685831e-05	0	0.627423308572492	0.00385558643618915	0.368643950698518	7.71542928011029e-05
0	6.43957136821946e-09	2.97192349276267e-11	1.39054673559889e-08	1.95376440123294e-10	2.05701343992593e-08	48614169	6.17102133282366e-06	0	0.313054413900735	0.00144477592371477	0.676002746802161	0.00949806337338904
0	8.73611454918009e-08	3.42954794998872e-10	6.02567699343512e-08	2.72403370675683e-09	1.50684903927908e-07	6636365	4.5204452814418e-05	0	0.579760435282867	0.0022759731470045	0.399885910025731	0.0180776815443974
0	3.9938494263776e-07	1.30650073421828e-09	1.31452520363275e-07	2.74195355729992e-10	5.32418159090984e-07	1878223	0.000159712734823847	0	0.750133961094874	0.00245389964994603	0.246897139248046	0.000515000007133745
0	1.71691681798806e-08	6.64388772642113e-11	9.96829062510272e-09	2.57526442350519e-10	2.74614241245981e-08	36414717	8.23839341368426e-06	0	0.625210407951919	0.00241935294261378	0.362992486473919	0.00937775263154849
0	8.37659823540979e-08	5.50314288975669e-10	1.19800589844188e-07	6.94635302173179e-10	2.04811521789435e-07	4882538	6.14415752052677e-05	0	0.408990576419899	0.00268693032583119	0.584930910124062	0.00339158313020752
0	3.67758383067176e-09	2.03106466771123e-11	1.24885916240205e-08	4.68907566830346e-11	1.62333768580524e-08	61601478	4.8700012501568e-06	0	0.226544597764792	0.00125116584520352	0.769315696495129	0.0028885398948756
0	2.64613886880336e-08	1.63278511652754e-10	2.42263066154111e-08	2.8505271371993e-13	5.08512588678112e-08	19665197	1.52552616899948e-05	0	0.520368409301734	0.00321090402259656	0.476415081058029	5.60561763988832e-06
0	5.99675013053708e-08	1.36333394274083e-10	1.21485441508139e-08	1.7127901601195e-09	7.39651690105783e-08	13519877	2.21893053375943e-05	0	0.810753251936657	0.00184321074497355	0.164246824732821	0.0231567125855488
0	5.22071651396215e-08	2.09599097082971e-10	5.83805828910186e-08	6.25896397381463e-11	1.10859936767461e-07	9020391	3.32574298316235e-05	0	0.470929053920812	0.00189066585454242	0.52661569718804	0.000564583036606215
0	9.92968263967607e-08	4.50783212558486e-10	9.18456087293058e-08	1.82396430333699e-09	1.93417182641962e-07	5170171	5.80234769660404e-05	0	0.513381619153097	0.00233062650588257	0.474857546132925	0.00943020820809576
0	7.41784503884546e-08	3.9367292012236e-10	1.02440023898377e-07	1.66003150966891e-09	1.78672178716623e-07	5596842	5.36002218531895e-05	0	0.41516508569643	0.00220332523479624	0.573340654567428	0.00929093450134591
0	3.21184406423028e-08	1.64212519543838e-10	1.89849696492853e-08	2.56082970359159e-10	5.15237057814911e-08	19408542	1.54569926563708e-05	0	0.623372099408283	0.00318712555809268	0.368470577985974	0.00497019704765009
0	2.02946888751642e-09	7.39956097955193e-12	7.86241499513462e-09	1.1631540277038e-11	9.91091498390763e-09	100898858	2.97327008236259e-06	0	0.204771092357433	0.000746607249841877	0.793308691266229	0.0011736091264958
0	6.23203459472631e-08	2.33868897705824e-10	1.92612223330061e-08	9.45320122678336e-10	8.27607573006533e-08	12083021	2.48279199782653e-05	0	0.753018072573523	0.00282584289141078	0.232733761280529	0.0114223232545369
0	1.05286711614299e-08	6.09727376597299e-11	2.29363047025961e-08	9.5042275607116e-11	3.36209908772928e-08	29743323	1.00862465669538e-05	0	0.313157669857399	0.00181353184628803	0.682201925169521	0.00282687312679134
0	2.33489720430067e-07	5.92929158743137e-10	5.65082120666448e-08	1.23741062352781e-08	3.02964967890733e-07	3300712	9.08853738056381e-05	0	0.770682241104117	0.00195708818373015	0.186517314064592	0.0408433566475612
0	8.45011063639777e-09	4.41392888363287e-11	1.3475200775501e-08	4.57978082281856e-11	2.20152485089633e-08	45423062	6.6045528263059e-06	0	0.38382990012388	0.00200494165752242	0.612084881531757	0.00208027668684001
0	1.46143831955735e-07	6.280211406236e-10	1.04457551148901e-07	1.36016540859164e-09	2.52589569653851e-07	3958992	7.57740094771142e-05	0	0.578582212068419	0.00248633045887144	0.413546573962058	0.00538488351065173
0	7.02490176047762e-08	1.67050789654166e-10	3.56484287525844e-08	2.76003842035043e-09	1.08824535567365e-07	9189104	3.26468295288596e-05	0	0.645525544754475	0.00153504711766729	0.327577127407239	0.0253622807206183
0	1.02665721391118e-07	5.3028286795143e-10	5.59292772344564e-08	4.5653146406708e-11	1.59170934639932e-07	6282554	4.77501441247252e-05	0	0.645002943680405	0.00333153077947935	0.351378707180281	0.000286818359834237
0	1.36416665113911e-07	6.43993330137513e-10	3.52191803543522e-08	1.43545323796089e-09	1.73715292036362e-07	5756546	5.21132341954056e-05	0	0.785288753308815	0.00370717697094113	0.202740817699458	0.00826325202078599
0	2.71681015852569e-08	1.28983981218662e-10	1.32799946833265e-08	7.75969247866994e-11	4.06546771745888e-08	24597416	1.21963290210525e-05	0	0.668265092072563	0.00317267262176868	0.326653551479365	0.0019086838263028
0	1.90813003099863e-08	9.30271936477727e-11	2.89580610856767e-08	9.31431254754005e-10	4.90638198440649e-08	20381617	1.47190379949924e-05	0	0.388907760762018	0.00189604466067731	0.59021211918908	0.0189840753882248
0	2.54473194799855e-07	8.28875831997436e-10	8.55102506215893e-08	5.56893807581777e-09	3.4638125932926e-07	2886992	0.000103908996876734	0	0.734662132970539	0.00239295807631882	0.246867428068058	0.0160774808850848
0	7.69827919545517e-08	5.15305712534065e-10	9.95990410420931e-08	2.74503191699818e-09	1.79842170626177e-07	5560431	5.39512006206833e-05	0	0.42805751113052	0.00286532191387518	0.553813606093097	0.0152635608625079
0	1.07504515448689e-06	2.9828988215423e-09	1.14490354300513e-07	2.29741377414943e-09	1.1948158213831e-06	836949	0.000358380726828034	0	0.899758050778437	0.00249653441824142	0.0958225964634285	0.00192281833989274
0	5.29075244258951e-07	2.29489200111264e-09	1.84973120901325e-07	5.84189374361497e-10	7.1692744653575e-07	1394841	0.000215055183365509	0	0.737975992989924	0.00320101010527877	0.258008145447813	0.00081485145698403
0	3.343437274217e-08	1.83762206562885e-10	7.47950663468531e-08	1.88630220684115e-09	1.10299503502427e-07	9066224	3.30893054181214e-05	0	0.303123510809224	0.00166602931770079	0.678108821634063	0.017101638239012
0	1.30335268594293e-07	6.63268176269565e-10	1.00076558852866e-07	1.15703013369824e-09	2.32232125757128e-07	4306036	6.9667218941305e-05	0	0.561228418201711	0.00285605694779379	0.430933310912927	0.00498221393756814
0	6.62656242358973e-08	3.25022701688694e-10	8.72421921071962e-08	1.69003749590082e-09	1.55522876540683e-07	6429922	4.66557781869659e-05	0	0.42608280987243	0.00208987069245515	0.560960509783104	0.0108668096520111
0	1.90131413796913e-08	7.50928930892329e-11	3.18158853377734e-08	9.12197381174743e-10	5.18163169917287e-08	19298940	1.5544774686127e-05	0	0.366933477397213	0.00144921324881542	0.614012866697031	0.0176044426569406
0	1.40040964873801e-09	4.55758549983875e-12	7.11511566554955e-09	2.38472640314615e-10	8.75855554010202e-09	114174078	2.62756321700586e-06	0	0.159890479922868	0.000520358120579511	0.812361768213058	0.0272273937434936
0	1.00582519848918e-07	4.65098427747639e-10	5.24918805040982e-08	9.01944365360281e-10	1.54441443146124e-07	6474946	4.63313632061979e-05	0	0.651266381613336	0.00301148719069912	0.339882090161727	0.00584004103423787
0	5.30874962144505e-09	2.23153702263449e-11	1.0409286538886e-08	5.79153697345621e-10	1.6319505227903e-08	61276368	4.89583961682527e-06	0	0.325300892846199	0.00136740482721193	0.63784326752065	0.0354884348059393
0	5.89760311596744e-09	2.37585089273866e-11	1.57060966471258e-08	1.31383951346426e-10	2.17588422233671e-08	45958328	6.5276314230589e-06	0	0.271043976302835	0.00109190133755701	0.721825935676801	0.00603818668280665
0	5.39410726906621e-08	2.06644419190582e-10	2.27567000280753e-08	5.09389493956843e-10	7.74138066318849e-08	12917592	2.32238731932011e-05	0	0.696788790495223	0.00266934837829652	0.29396177527204	0.00658008585444032
0	3.67278401312444e-09	1.35227600883383e-11	6.76018117910085e-09	5.58456667519948e-12	1.04520725189888e-08	95674805	3.13561686049457e-06	0	0.351392894227619	0.00129378743438402	0.646779016010392	0.000534302327605717
0	3.54920855970821e-07	1.46953849429424e-09	1.54923515679509e-07	1.57896587424409e-09	5.12892876018868e-07	1949725	0.000153856065221558	0	0.691998022522278	0.00286519576115185	0.302058232670422	0.00307854904614819
0	2.61344047525292e-07	1.6039823034136e-09	1.33583953034785e-07	5.9974548341956e-09	4.02529437697686e-07	2484290	0.000120751564553156	0	0.649254496814146	0.00398475776725241	0.331861326214633	0.0148994192039686
0	6.07941521669273e-09	3.20114364007972e-11	1.55418027007684e-08	5.61959868807725e-11	2.17094253407427e-08	46062942	6.51280647556707e-06	0	0.280035750429714	0.00147454093778892	0.715901156149013	0.0025885524834832
0	2.79145926448659e-07	1.01766865984948e-09	1.33330699495434e-07	6.37349474235753e-09	4.198677893463e-07	2381702	0.000125952430565901	0	0.664842442148912	0.00242378359491188	0.317554008377302	0.0151797658788747
0	1.47459558041411e-06	8.88316701918085e-09	6.4333983612975e-07	1.14441800029263e-08	2.13826276356597e-06	467669	0.000641273810892296	0	0.68962318642024	0.00415438512541201	0.300870335999705	0.00535209245464336
0	6.69278550589331e-07	2.92753536140618e-09	2.80343007318642e-07	1.90685922733617e-08	9.71617685542741e-07	1029211	0.000291442969510447	0	0.688829115142624	0.0030130527726766	0.288532219503646	0.0196256125810535
0	4.06247361247227e-07	1.69738666135225e-09	1.36494882082782e-07	2.38138811006647e-09	5.46821018101428e-07	1828752	0.000164032895430988	0	0.742925651720055	0.00310409915706167	0.249615280986628	0.00435496813625543
0	6.18289590610396e-08	2.20949877287788e-10	5.47979047729556e-08	1.31875664935749e-09	1.18166570360641e-07	8462630	3.54493448424531e-05	0	0.523235623005218	0.00186981712859615	0.463734409873403	0.0111601499927829
0	1.33131041676349e-07	6.33276645090403e-10	6.98815928355512e-08	3.01149777076181e-09	2.06657408927752e-07	4838926	6.19953072974466e-05	0	0.644211317499348	0.00306437910150997	0.338151887213402	0.0145724161857397
0	7.58281673351435e-08	3.42399507030125e-10	4.18182783233325e-08	4.96873906873022e-11	1.18038532556193e-07	8471810	3.54109348673637e-05	0	0.642401813145591	0.00290074350820248	0.354276501221536	0.000420942124671433
0	1.17429722689996e-07	5.03721114350244e-10	3.54693194159176e-08	9.32661269160543e-10	1.54335424489424e-07	6479394	4.62995590400084e-05	0	0.76087342279635	0.00326380748954212	0.229819690024232	0.00604307968987674
0	6.03415560827874e-08	2.20623502679038e-10	1.67466206509016e-08	1.63062769493213e-11	7.73251065133174e-08	12932410	2.31972637977362e-05	0	0.780361758342939	0.0028531936472799	0.216574168546634	0.000210879463147107
0	9.93219074501451e-08	5.88317041437589e-10	6.7735515476224e-08	1.38800214401615e-10	1.67784540182208e-07	5960025	5.03340994605361e-05	0	0.591961019425776	0.00350638408520056	0.403705343785939	0.000827252703085055
0	1.23864617737678e-09	5.07486632793757e-12	1.6731547364968e-09	6.31076365503658e-11	2.97998341675189e-09	335572337	8.93994618667016e-07	0	0.41565539271587	0.00170298475468332	0.561464445436579	0.0211771770928684
0	8.48174797993858e-07	4.14194051785838e-09	2.63624970595154e-07	1.14743141954892e-10	1.11605645224883e-06	896012	0.000334761077515844	0	0.759974816941211	0.00371122850417868	0.236211143319817	0.000102811234793443
0	1.72936445646208e-09	5.14089844144501e-12	3.43298752639635e-09	6.8559652365704e-11	5.23605253366558e-09	190983569	1.57081451812591e-06	0	0.330280195880963	0.000981827131869138	0.655644209893562	0.0130937670936063
0	4.97249582514004e-07	2.42599804223671e-09	1.97669120574636e-07	3.91790431070083e-10	6.97736491561947e-07	1433206	0.000209299114386607	0	0.712660995271818	0.00347695451158917	0.283300533890862	0.000561516325730684
0	1.08766447000408e-07	4.83273480701737e-10	3.90795151008456e-08	1.85842057983276e-10	1.48515077639938e-07	6733323	4.45535340651837e-05	0	0.732359627916718	0.00325403648155773	0.263135000983472	0.00125133461825225
0	9.74922648736541e-07	4.8503415473232e-09	2.69248991890142e-07	6.4467061314505e-09	1.25546868830546e-06	796515	0.000376569922674319	0	0.776540791353724	0.00386337117962683	0.214460937495427	0.00513489997122255
0	1.58085430440508e-07	8.84576288997146e-10	1.40705049657476e-07	1.7248569403633e-09	3.01399913327344e-07	3317851	9.04158998721316e-05	0	0.524503901462024	0.0029348923137759	0.466838387921694	0.00572281830250552
0	6.26432541826954e-08	2.63553100009474e-10	5.70458662821435e-08	1.15670027648737e-09	1.21109373841336e-07	8256999	3.63321543355166e-05	0	0.517245298161344	0.00217615772958047	0.471027670879372	0.00955087322970352
0	4.20669717948832e-07	2.34190930056987e-09	1.25481960651504e-07	1.41055046903942e-09	5.49904138369946e-07	1818499	0.00016495767983804	0	0.764987365244792	0.00425875918575895	0.228188791274538	0.0025650842949112
0	2.61153518600046e-07	1.20269570720453e-09	9.60706906882703e-08	3.0996782837695e-10	3.58736872823898e-07	2787558	0.000107615290226626	0	0.72798069667136	0.00335258457748481	0.267802665312943	0.000864053438212111
0	7.8284915589023e-08	3.53924688658985e-10	3.21809966579799e-08	3.59747499741802e-11	1.10855811685636e-07	9020727	3.32561923299668e-05	0	0.706186842156934	0.0031926579515979	0.290295981497465	0.000324518394003529
0	5.65346848355801e-09	2.27174309948013e-11	2.52436692342903e-08	8.65448841714343e-10	3.17853039905575e-08	31461080	9.53554587523886e-06	0	0.177864225720084	0.000714714919874605	0.794193103888184	0.0272279554718571
0	2.65935147594727e-09	1.56929805780527e-11	1.1141442839027e-08	1.37222838057116e-10	1.39537101336094e-08	71665528	4.18610432051381e-06	0	0.190583826844866	0.00112464573420183	0.798457380320041	0.00983414710089156
0	6.22251081686708e-09	2.24069564247165e-11	5.56439806364281e-09	9.6576880454504e-11	1.19058927173891e-08	83992022	3.57176146392746e-06	0	0.522641263832221	0.00188200557124037	0.467365043153442	0.00811168744309689
0	6.44603042557954e-07	2.21265466311407e-09	1.78633953407405e-07	1.43750200240185e-08	8.39824670652491e-07	1190725	0.00025191577089545	0	0.767544780575614	0.00263466261522774	0.212703865044376	0.0171166917647822
0	4.83854451881813e-08	2.55427890134986e-10	1.90852072873359e-08	1.63617106137311e-10	6.78896974717895e-08	14729775	2.03667025057142e-05	0	0.712706743291751	0.00376239546863683	0.281120818004329	0.00241004323528323
0	1.48993820385036e-07	5.22385395265831e-10	6.47114179643559e-08	5.34727681061975e-10	2.1476235142572e-07	4656310	6.44266368758917e-05	0	0.693761357127667	0.00243238813413024	0.301316397100158	0.00248985763804566
0	1.43352724651589e-07	3.76615788296245e-10	4.29764733814509e-08	5.31280577631348e-09	1.9201861959765e-07	5207828	5.76039322319755e-05	0	0.746556375376338	0.00196135035802983	0.223814094026415	0.0276681802392173
0	1.67421569331738e-07	8.00459425245707e-10	1.17628225816162e-07	6.33482181316875e-09	2.92185076386314e-07	3422488	8.76516940770955e-05	0	0.572998359130364	0.00273956300282557	0.402581224445012	0.0216808534217988
0	1.22394801929319e-06	5.4082922864636e-09	3.43693779236591e-07	6.29870039351075e-09	1.57934879120976e-06	633172	0.000473692783640844	0	0.774970054813329	0.00342438118581832	0.217617401013317	0.00398816298753491
0	5.6749066320606e-07	2.11285710966342e-09	2.18230364198496e-07	1.91505642614795e-10	7.88025390156834e-07	1268995	0.000236379768103312	0	0.720142612528154	0.00268120435718818	0.276933163479749	0.000243019634908821
0	8.73499008940937e-08	2.2798049827934e-10	2.41618144467095e-08	8.77198468262205e-10	1.12616894307345e-07	8879662	3.37844994717784e-05	0	0.775637629072824	0.00202438985448448	0.214548754832193	0.00778922624049841
0	9.13838534586015e-08	3.63034467096426e-10	4.58557012971683e-08	1.33071079982569e-09	1.38933300022692e-07	7197698	4.16791242903169e-05	0	0.657753421560388	0.00261301262575014	0.330055510735574	0.00957805507828828
0	4.94111736345987e-08	2.3439348274738e-10	4.54269324197089e-08	1.84092716724311e-09	9.69134267042981e-08	10318488	2.90736067768416e-05	0	0.509848586670678	0.00241858626527117	0.4687372427591	0.0189955843049503
0	1.07887619530636e-06	3.83539077294245e-09	2.27291678148932e-07	1.77575107380718e-10	1.31018083933562e-06	763253	0.000392977273489636	0	0.823455940519976	0.00292737510562844	0.173481149567254	0.00013553480714217
0	1.08642008206818e-07	2.91546108350594e-10	5.38898371623524e-08	5.90002336640817e-10	1.63413393814162e-07	6119449	4.90228204872434e-05	0	0.664829275440964	0.00178410166722409	0.329776133427823	0.00361048946398961
0	1.5015099336073e-08	5.25512698488974e-11	2.37514222491117e-08	3.90711201267663e-10	3.92097840563013e-08	25503838	1.1762866272913e-05	0	0.382942668455221	0.00134025909893916	0.60575243707048	0.00996463537536041
0	6.35942676760293e-08	2.25070574660735e-10	3.04404972349326e-08	2.16474968155717e-09	9.64245851671799e-08	10370799	2.8926958558495e-05	0	0.659523373274257	0.00233416171063126	0.315692280989908	0.0224501840252042
0	3.28827561626567e-07	1.01867645242068e-09	5.16701200506896e-08	6.55912720417787e-10	3.82172270850095e-07	2616621	0.000114645130895985	0	0.860417112144559	0.002665490225533	0.135201122613516	0.00171627501639193
0	1.90452768502211e-09	1.00985438170378e-11	7.98914954014797e-09	1.62640667148933e-11	9.92003983570201e-09	100806047	2.97600751764104e-06	0	0.19198790696059	0.00101799428069768	0.805354582488187	0.00163951627052537
0	4.03817382252527e-09	1.91983654304258e-11	1.50862032389421e-08	3.62446183899413e-10	1.95060216107972e-08	51266220	5.85178941314712e-06	0	0.207021908572582	0.000984227630497387	0.773412617906227	0.018581245890694
0	4.0582858948387e-08	1.48319439829274e-10	4.05644795520357e-08	9.04176263432112e-11	8.13860755665952e-08	12287114	2.4415525583632e-05	0	0.498646220079497	0.00182241788655738	0.49842039033868	0.00111097169526531
0	1.61217325898114e-07	6.68520765006115e-10	1.33304014365856e-07	9.04047066972555e-10	2.96093908095948e-07	3377307	8.88242404536443e-05	0	0.544480387775731	0.00225779979502139	0.450208568028557	0.00305324440069061
0	2.14654866390303e-08	7.85018464317526e-11	8.57620319014391e-09	5.17027457989698e-11	3.01718944214049e-08	33143428	9.05152750174665e-06	0	0.711439803521319	0.00260182026807242	0.284244769995605	0.00171360621500419
0	2.62342060619496e-07	9.28796923159705e-10	8.97765980951568e-08	8.41084592842656e-10	3.53888540230655e-07	2825748	0.000106160945388178	0	0.741312675591327	0.00262454648165307	0.253686084428286	0.00237669349873398
0	3.37093087069772e-09	1.34334534258669e-11	4.15907338667416e-09	2.346294236059e-10	7.77806713440364e-09	128566646	2.33341740352166e-06	0	0.433389274282237	0.00172709404454078	0.534718113742926	0.0301655179302961
0	1.5251450828616e-08	6.43955106758617e-11	1.28172720978669e-08	1.12936222033859e-10	2.82460546591927e-08	35403174	8.47378059920523e-06	0	0.539949773964359	0.0022798054968326	0.453772119770913	0.00399830076789517
0	1.67496809909688e-08	8.55073031890506e-11	1.35320172832984e-08	2.58258638867894e-10	3.06254642163242e-08	32652566	9.1875971892641e-06	0	0.546920068628406	0.00279203288430393	0.441855091165785	0.00843280732150453
0	3.32708833140298e-08	1.63230057041366e-10	1.91545211194719e-08	4.22993120351361e-10	5.30116276108945e-08	18863786	1.59033622617599e-05	0	0.62761482364281	0.00307913686860315	0.361326787776941	0.00797925171164582
0	2.99644779925559e-08	1.10614546102095e-10	1.8616232513583e-08	2.13903833042609e-10	4.89052288852836e-08	20447711	1.46714613835641e-05	0	0.612704994446364	0.00226181430132067	0.380659347434012	0.00437384381830337
0	4.04880740955087e-09	1.68412505681869e-11	4.95593654205076e-09	1.29344782525421e-11	9.03451968042236e-09	110686571	2.71035224008731e-06	0	0.448148606984007	0.00186410026917995	0.548555619707175	0.00143167303963828
0	3.32226208453662e-09	1.45043009192836e-11	6.84941106293154e-09	2.52014345021677e-11	1.02113788828896e-08	97929967	3.06340897704427e-06	0	0.32534901727165	0.00142040571460798	0.670762601357252	0.00246797565649001
0	1.18105421181133e-07	3.15624947983435e-10	4.48373537138238e-08	5.67705222757983e-09	1.6893545207052e-07	5919421	5.06793556622753e-05	0	0.699115666567319	0.001868316828203	0.265411156535142	0.0336048600693359
0	2.71718334011903e-11	1.08554765455112e-13	1.67642584963832e-09	4.99793390488042e-12	1.70870417170985e-09	585238812	5.12611124547924e-07	0	0.015902011507352	6.35304620029603e-05	0.981109473128268	0.0029249849023773
0	6.0961889659444e-09	2.46178612185357e-11	9.8815103441651e-09	4.7705362931522e-10	1.64793708006433e-08	60681928	4.94379905258135e-06	0	0.369928502713613	0.00149385929331566	0.599629103787105	0.0289485342059661
0	6.46006204310049e-09	3.55159208352996e-11	1.65836481119082e-08	7.84350036817763e-11	2.31576610795258e-08	43182254	6.94727428562913e-06	0	0.278960039224859	0.00153365751028717	0.716119303022799	0.00338700024205478
0	1.29702252727657e-08	3.33057989025889e-11	6.71320584884578e-09	5.36177534014716e-10	2.02529144545288e-08	49375610	6.07585593470628e-06	0	0.640412781177052	0.00164449412835699	0.331468632029136	0.0264740926654544
0	2.16005466982871e-08	9.76949844535524e-11	4.07934046545457e-08	5.89791293419688e-11	6.25506254666283e-08	15987050	1.87650121629135e-05	0	0.345329028081603	0.0015618546373397	0.652166214969498	0.000942902311559379
0	7.51779962219841e-09	2.88236581566656e-11	1.61194217636796e-08	8.69111938908389e-10	2.45351569829431e-08	40757840	7.36052011029997e-06	0	0.306409273330707	0.00117479004420896	0.656992811372102	0.0354231252529828
0	1.16041733646977e-07	3.61152349093324e-10	3.93460225437438e-08	1.16661361567616e-10	1.55865569901382e-07	6415785	4.67585813956894e-05	0	0.744498824983595	0.0023170758578808	0.252435624933964	0.000748474224560494
0	1.30619592899449e-07	6.39545963979985e-10	7.04620086756046e-08	1.05944271543985e-09	2.02780590254474e-07	4931438	6.08323328712412e-05	0	0.644142482944408	0.00315388155827638	0.347479058953228	0.00522457654408804
0	8.11733363220256e-09	3.93345071021778e-11	2.41087831973863e-08	1.60227498997384e-10	3.24256788356884e-08	30839755	9.72765649165375e-06	0	0.250336582723087	0.00121306657299293	0.743508973846112	0.00494137685780795
0	4.09328866237389e-09	1.56320670425816e-11	8.04078511341164e-09	3.53995331476566e-11	1.21851053759758e-08	82067407	3.65552496139898e-06	0	0.335925585875051	0.00128288320537645	0.659886383031607	0.00290514788796579
0	1.68121667169272e-09	9.15846600603795e-12	1.47920879296604e-08	1.50238050052203e-10	1.66327011174114e-08	60122526	4.98979793206455e-06	0	0.101078992511493	0.000550630107604756	0.889337686359061	0.0090326910218408
0	2.65539217983358e-08	9.20842066239028e-11	2.99916343633635e-08	2.3482824301816e-10	5.68724686113414e-08	17583200	1.70615955196185e-05	0	0.466902922392936	0.00161913503795999	0.527348910565536	0.00412903200356826
0	2.08084586396613e-07	7.05973289004803e-10	7.40954681700545e-08	3.38229814549912e-10	2.83224257670222e-07	3530771	8.49636797227715e-05	0	0.734699026518062	0.00249263002686308	0.261614131429127	0.00119421202594778
0	1.39689359235856e-07	5.01927647620587e-10	2.52856669875054e-08	6.95207399652333e-10	1.66172161270635e-07	6017855	4.98504099407659e-05	0	0.840630332829051	0.00302052788976565	0.152165481836179	0.00418365744500423
0	4.22255877710981e-09	1.15516835127425e-11	1.16567047461939e-08	7.5279652582744e-10	1.66436117326438e-08	60083113	4.99307109624869e-06	0	0.253704475022565	0.000694061102740438	0.70037110534915	0.0452303585255445
0	8.94489334616516e-08	3.4387467859139e-10	5.39385799555649e-08	7.81872844078298e-10	1.44513260939886e-07	6919780	4.33530416403816e-05	0	0.618966957633459	0.00237953718817841	0.373243116962131	0.00541038821623116
0	3.0936036350612e-08	1.22193133271154e-10	3.58199942508731e-08	6.42375606653864e-10	6.75205993414101e-08	14810295	2.0255975332617e-05	0	0.458171826855202	0.00180971636008885	0.530504684500109	0.00951377228459964
0	2.87843887218182e-07	9.84577619072594e-10	1.23883543933033e-07	7.40564428245387e-10	4.13452573198533e-07	2418657	0.000124028105469187	0	0.696195660342316	0.00238135564487058	0.299631812603439	0.00179117140937415
0	3.2848021884228e-08	1.98203985543567e-10	5.03155228010739e-08	1.5879401427046e-09	8.494968881355e-08	11771673	2.54845829963379e-05	0	0.386676188494624	0.00233319260272501	0.592297906017147	0.018692712885504
0	3.55547536424895e-09	1.4510857276038e-11	9.66294184752249e-09	1.35135944243395e-10	1.33680640132909e-08	74805147	4.01041117814582e-06	0	0.265967858974494	0.00108548681855584	0.722837789968341	0.0101088642386092
0	2.31455620920629e-07	1.18982887726214e-09	8.78616224495255e-08	2.21741307275357e-09	3.2272448532017e-07	3098618	9.681267458439e-05	0	0.717192625440258	0.00368682554743788	0.272249632259416	0.00687091675288816
0	1.26431412781521e-08	6.15471095739667e-11	1.39088230915746e-08	2.21825573009825e-11	2.66356940366017e-08	37543606	7.99067637968776e-06	0	0.474669113587896	0.00231070042663018	0.522187372796131	0.000832813189342846
0	5.33873912787635e-09	2.52040619305954e-11	8.60895449755881e-09	6.56851937899164e-11	1.40385828811557e-08	71232261	4.21156601471129e-06	0	0.380290459020808	0.00179534231795059	0.61323529379271	0.00467890486853109
0	1.1802807001846e-08	3.95001011750413e-11	1.40091896616491e-08	1.43734192355728e-11	2.58658701839058e-08	38660984	7.75973106259542e-06	0	0.456308135698831	0.00152711278971851	0.54160906097665	0.000555690534800418
0	7.80579159401339e-10	3.06063335692007e-12	1.52563612077924e-09	9.32874996626975e-12	2.31860466350376e-09	431293879	6.95581153342673e-07	0	0.336659013797447	0.00132003243377204	0.657997521006349	0.00402343276243247
0	8.40052048692825e-09	2.35714397975222e-11	4.41997739165588e-09	9.22612039472812e-11	1.29363305223289e-08	77301674	3.88089165626049e-06	0	0.649374292998189	0.00182211174620472	0.341671649779411	0.00713194547619453
0	2.0921424094188e-07	9.35054243531063e-10	5.43304374807551e-08	2.71354334999719e-10	2.64751087001166e-07	3777133	7.94221825320962e-05	0	0.790229960192604	0.00353182400164025	0.205213274461517	0.00102494134423903
0	1.17528631227671e-07	4.9124630962233e-10	5.84603303677962e-08	8.85060077951495e-11	1.76568713912884e-07	5663517	5.29692159186856e-05	0	0.665625458911464	0.00278218206802311	0.33109110369711	0.000501255323402405
0	2.03445075547316e-07	7.12391772107483e-10	1.05859210396741e-07	2.3397729284611e-10	3.10250655009011e-07	3223200	9.30708795917612e-05	0	0.655744225717774	0.00229618136370024	0.341205437241274	0.000754155677251718
0	5.84104896599917e-08	2.307668164722e-10	3.77970578947707e-08	3.73870499724296e-10	9.68121848709589e-08	10329278	2.9043235093007e-05	0	0.603338203118204	0.00238365466888067	0.390416329774505	0.00386181243840978
0	1.62740123117213e-07	7.37916928717815e-10	7.24614392868465e-08	3.05148946260993e-09	2.38990968795388e-07	4184259	7.16947290236858e-05	0	0.680946748479619	0.00308763520411344	0.303197395500264	0.0127682208160027
0	6.23465823891291e-08	2.48880733798556e-10	4.32426476015366e-08	2.55207003213137e-10	1.06093317727677e-07	9425664	3.1827490491132e-05	0	0.587657957395221	0.00234586625368233	0.407590680805484	0.0024054955456121
0	2.13339894037189e-07	6.55781677464817e-10	5.35616708231832e-08	8.25185644181036e-09	2.75809202979648e-07	3625695	8.27393492316419e-05	0	0.773505349830303	0.00237766423447882	0.19419827273543	0.0299187131997886
0	1.01768713495757e-08	2.78042871799616e-11	5.55998648679153e-09	1.34536686738506e-10	1.58991988102857e-08	62896251	4.76974832297472e-06	0	0.640087055392499	0.00174878542697221	0.349702305954851	0.00846185322567765
0	2.99751424717266e-08	1.16120455514902e-10	3.9999533387839e-08	2.4128728175644e-09	7.2503669132645e-08	13792405	2.17508649973386e-05	0	0.413429317858208	0.00160158040143403	0.551689781584159	0.0332793201561988
0	3.02777013837381e-08	6.6383355904583e-11	1.31641789573498e-08	7.12091373509944e-10	4.42203550705024e-08	22614020	1.32660188090217e-05	0	0.684700548773637	0.00150119454714339	0.297695008019759	0.0161032486594607
0	1.74795665044948e-07	7.98384793105865e-10	7.85109087269088e-08	2.42164174068548e-09	2.56526600305648e-07	3898231	7.69550287639253e-05	0	0.681393917187072	0.00311228851961005	0.306053674875682	0.0094401194176359
0	1.12508435312509e-08	5.13581017408164e-11	2.02719378985003e-08	1.19957699212237e-10	3.16940972307043e-08	31551616	9.50818412004395e-06	0	0.354982299995957	0.00162043112845197	0.639612409558127	0.00378485931746387
0	1.04440108670451e-07	4.25475970867748e-10	2.15308534983396e-08	3.42093422899943e-10	1.26738531562558e-07	7890260	3.80208390591275e-05	0	0.824059639817582	0.00335711614788383	0.169884037891917	0.00269920614261722
0	8.91928345310114e-08	3.42310733404948e-10	5.98409701897305e-08	3.50247918341609e-10	1.49726363372488e-07	6678851	4.49169035896535e-05	0	0.595705609366321	0.00228624222010488	0.399668894921721	0.00233925349185343
0	7.86102655336038e-08	1.70078362337585e-10	2.35495062210578e-08	6.72742357112652e-11	1.0239712435271e-07	9765899	3.07186670519544e-05	0	0.767699933279649	0.00166096815132956	0.22998210516089	0.00065699340813065
0	1.72151830638465e-07	6.85810579005065e-10	6.46649302215692e-08	1.33889720012362e-09	2.38841468639163e-07	4186878	7.16498821622391e-05	0	0.720778647105662	0.00287140496544666	0.270744149204942	0.00560579872394939
0	1.0773923805302e-08	3.97344893966188e-11	1.09228107994267e-08	1.41880029147276e-10	2.18783491232725e-08	45707288	6.56348327843226e-06	0	0.492446836120806	0.00181615574249852	0.49925205681117	0.00648495132552548
0	4.97163808211865e-09	1.19829621943198e-11	5.77569709718304e-09	1.38519390323831e-10	1.08978375318198e-08	91761324	3.26934593475325e-06	0	0.456204092564448	0.00109957247567066	0.529985612312441	0.0127107226474407
0	4.52635539905235e-07	2.71105586931407e-09	2.5552441791023e-07	6.59809751353974e-09	7.17469111198318e-07	1393788	0.00021521764793675	0	0.630878086373979	0.00377863775178566	0.356146925243168	0.009196350631067
0	3.64462176723748e-10	1.58130178234223e-12	2.8080781159976e-09	1.49659449362544e-11	3.18908753943995e-09	313569316	9.56725815348669e-07	0	0.114284155645271	0.000495847719068864	0.880527135511227	0.00469286112443392
0	3.82025324458922e-07	1.73755135863281e-09	1.13872047591086e-07	8.30797287799766e-09	5.05942896286637e-07	1976508	0.000151771388819277	0	0.755075972531272	0.00343428353552456	0.22506897206552	0.016420771867683
0	5.0509482707584e-07	1.07595331320777e-09	8.01637149185882e-08	5.85511995262695e-09	5.92189615260263e-07	1688648	0.000177641157110942	0	0.852927532094352	0.00181690675668957	0.135368322666984	0.00988723848197452
0	9.66622645982625e-09	4.46806938459269e-11	8.9053712640798e-09	1.36195316183037e-09	1.99782315795823e-08	50054480	5.99345158169839e-06	0	0.483837942378498	0.0022364689120728	0.445753730934876	0.0681718577745528
0	2.68002328191251e-07	8.78872798118699e-10	6.9174754374594e-08	2.57409795903866e-09	3.40630053323002e-07	2935736	0.000102183812267453	0	0.786784153590575	0.00258013874449683	0.203078834940613	0.00755687272431529
0	1.45718926315739e-08	6.91433227700118e-11	2.31816381764398e-08	1.77637103782513e-10	3.80003112345663e-08	26315574	1.14000286062232e-05	0	0.383467717978028	0.00181954622274559	0.61003811346032	0.00467462233890677
0	2.8311298881669e-07	1.22360438215672e-09	4.9855506430702e-08	5.39371284332826e-10	3.34731470913881e-07	2987469	0.000100414416209338	0	0.845791368357857	0.0036554805522649	0.148941795925513	0.00161135516436575
0	8.73433657314049e-08	4.38802194413783e-10	3.04498222603328e-08	1.44653928544237e-09	1.19678529471594e-07	8355718	3.59029164501701e-05	0	0.72981650189925	0.00366650723693872	0.254430117037494	0.0120868738263174
0	4.39064621330541e-09	1.93839853064059e-11	1.96874512097965e-08	7.20845049604303e-11	2.41695659133688e-08	41374347	7.25084357644512e-06	0	0.181660118722978	0.000801999728744988	0.814555432247416	0.00298244930086058
0	4.3875113610996e-08	2.49907259193167e-10	4.87399133812686e-08	3.26348629500111e-10	9.31912828809579e-08	10730617	2.79569953746117e-05	0	0.470807056782788	0.00268165917956508	0.523009361761108	0.00350192227653939
0	6.2547813809436e-08	2.83077409114341e-10	2.01606352307519e-08	1.41804498470625e-10	8.31333309477729e-08	12028870	2.49396893406972e-05	0	0.752379498046706	0.00340510124984863	0.242509652878188	0.0017057478252581
0	2.57639510929848e-06	1.06771083915323e-08	2.71104344687943e-07	1.97050816078307e-08	2.87788164398578e-06	347478	0.000862993142575319	0	0.895240120344297	0.00371005819987262	0.0942027429288132	0.00684707852701674
0	1.29664894877283e-07	6.24619616795128e-10	1.19588760469845e-07	1.14977769373915e-09	2.51028052657663e-07	3983619	7.53055896450805e-05	0	0.516535476830203	0.00248824627439925	0.476396001178933	0.00458027571646403
0	8.91222011614828e-09	6.3851518717044e-11	4.24271382069297e-08	1.63397821552604e-09	5.30371880573211e-08	18854695	1.59110302752064e-05	0	0.168037191310297	0.00120390090530507	0.799950747031982	0.0308081607524156
0	4.08436301653997e-08	2.63752254327811e-10	3.59165235316142e-08	2.03039032366705e-10	7.72269449837084e-08	12948848	2.31678159938742e-05	0	0.528877973536516	0.00341528794624016	0.465077616875704	0.00262912164154023
0	4.99788528628301e-08	2.34062204727361e-10	4.84873053421501e-08	2.29782348949123e-11	9.87231986446025e-08	10129331	2.96165224658029e-05	0	0.50625236569523	0.00237089364952579	0.491143986498062	0.000232754157182777
0	1.20927725841729e-08	5.04947081411135e-11	1.32661246752098e-08	6.93085130786143e-10	2.610247709831e-08	38310540	7.83071256160728e-06	0	0.46328065105192	0.00193447954962033	0.508232403585511	0.0265524658129484
0	3.60482248164257e-09	1.73151230461377e-11	4.94501905104968e-09	6.80267917788766e-11	8.63518344751726e-09	115805299	2.59055168361222e-06	0	0.417457544886207	0.0020051829994551	0.572659409160721	0.00787786295361627
0	6.29748931704739e-09	3.18049482055397e-11	7.08787170585398e-09	5.44506330556702e-11	1.34716166041626e-08	74230141	4.04147683075173e-06	0	0.467463519938768	0.00236088578973605	0.526133716102336	0.0040418781691609
0	4.57011172088817e-07	1.55239749298822e-09	1.5795268525614e-07	1.82208239088671e-09	6.18338337228833e-07	1617238	0.000185484354162435	0	0.739095644848701	0.00251059557449647	0.255447019448975	0.00294674012782811
0	5.00868427748834e-07	2.73271493451886e-09	1.82015384362841e-07	1.81990682281141e-09	6.87436433869005e-07	1454680	0.000206209736895002	0	0.728603261438828	0.00397522563524702	0.26477413095263	0.0026473819732956
0	4.99937594969945e-08	3.41404326058718e-10	7.61266500146848e-08	5.16086764335402e-10	1.26977900602073e-07	7875386	3.80926470693321e-05	0	0.393720161224481	0.00268869090164453	0.599526765316844	0.00406438255703036
0	2.31793695982511e-09	8.19665737793894e-12	5.41426608800717e-09	1.29220613502472e-10	7.86962031871269e-09	127070933	2.36088330263229e-06	0	0.294542413223346	0.0010415569043971	0.687995845890165	0.016420183982092
0	2.43943917196435e-08	6.8336726442228e-11	1.09808706643842e-08	2.36789637430905e-10	3.56803887479008e-08	28026600	1.07040595365149e-05	0	0.683691870399778	0.00191524612932499	0.307756474907528	0.00663640856336904
0	1.70844815344213e-07	7.91762530363295e-10	8.67541298286428e-08	1.51289411668126e-09	2.59903601819901e-07	3847580	7.79680510288872e-05	0	0.657339160165236	0.0030463699803281	0.333793488128567	0.00582098172586934
0	1.36342574562083e-07	5.8199352489776e-10	9.88224975718614e-08	7.5793675363451e-09	2.43326433195188e-07	4109706	7.29952745692763e-05	0	0.560327839321568	0.00239182203616533	0.406131369593494	0.0311489690487724
0	6.35053193042414e-07	3.0686744908319e-09	3.89449798010553e-07	1.28090864793376e-08	1.04038075202314e-06	961187	0.000312065685334706	0	0.610404596401348	0.00294956868902517	0.37433391309213	0.012311921817497
0	3.23263309445546e-07	1.45082343035191e-09	1.52149576881357e-07	8.28667955139613e-10	4.77692377712394e-07	2093397	0.000143297479500704	0	0.676718584026002	0.0030371500531361	0.318509534546022	0.00173473137484
0	5.78326179935672e-08	2.01953025255119e-10	2.62043652302826e-08	1.65718590841283e-09	8.58961221575178e-08	11641969	2.57685057319934e-05	0	0.673285551674996	0.00235113087974768	0.305070410305935	0.0192929071393218
0	6.15541894297127e-09	2.58161926474367e-11	1.93411386929059e-08	1.0392086781459e-10	2.56262946963392e-08	39022419	7.68785893312529e-06	0	0.24019933493743	0.00100741027734784	0.75473801117525	0.00405524360997202
0	1.62312694224768e-07	6.84384542752836e-10	1.09889206884017e-07	1.20802072067055e-09	2.74094306372208e-07	3648379	8.22249225166383e-05	0	0.592178277517206	0.00249689441495903	0.400917510248434	0.00440731781940085
0	3.97619610783776e-08	9.70954665618166e-11	1.63544170667506e-08	1.17110989137822e-10	5.63305846008278e-08	17752345	1.68990330750018e-05	0	0.705868070785001	0.00172367226880137	0.290329262205282	0.0020789947409156
0	7.70978163305865e-07	2.79867029342767e-09	1.32492089447237e-07	1.20601305468929e-08	9.18329053593422e-07	1088934	0.000275460896251412	0	0.839544562255791	0.0030475680612265	0.144275179935553	0.0131326897474294
0	3.04832769307926e-09	1.45677106763743e-11	2.0819289909065e-08	1.32895146842634e-10	2.40150804596633e-08	41640502	7.20449828073289e-06	0	0.126933894650045	0.000606606781969474	0.866925677972803	0.00553382059518185
0	9.46839359174369e-07	2.91258374413496e-09	1.11790601002436e-07	7.97922346414602e-09	1.06952176738509e-06	934997	0.000320805232794652	0	0.885292275527343	0.00272325803265888	0.104523913782286	0.00746055265771236
0	1.17874209668884e-07	3.99577200048801e-10	6.61598941777651e-08	7.67831347443161e-10	1.85201512394141e-07	5399524	5.5558915394216e-05	0	0.636464617081675	0.00215752665776525	0.357231932517728	0.00414592374283144
0	2.74606117682941e-09	1.22772860485077e-11	3.41811934906931e-09	2.02127705499963e-12	6.17847908900223e-09	161852130	1.85354201343024e-06	0	0.444455850262152	0.00198710489614854	0.553229896845262	0.000327147996437753
0	1.58679839332936e-08	5.86847136452308e-11	2.09510805319262e-08	1.32445273092211e-09	3.82022019097872e-08	26176502	1.14605951336832e-05	0	0.415368307061598	0.00153616050152848	0.548425993386488	0.0346695390503862
0	8.20314901195699e-08	3.26364445214523e-10	5.14576321519982e-08	3.75132619911275e-10	1.34190619336694e-07	7452086	4.02563781781717e-05	0	0.611305697261498	0.00243209582627867	0.383466686467012	0.00279552044521115
0	3.5677535070534e-09	1.41027298134559e-11	9.05252869044673e-09	3.33041616788573e-10	1.29674265441022e-08	77116303	3.89022042435183e-06	0	0.275131961991031	0.00108755039139744	0.698097549244572	0.0256829383729994
0	1.65582947786896e-08	5.47209584167166e-11	7.34544825477288e-09	1.60812428797203e-11	2.39745452347589e-08	41710906	7.1923377935601e-06	0	0.690661475183394	0.00228246074663309	0.306385300861651	0.000670763208321689
0	4.70349169717805e-07	1.5325204299984e-09	1.10605288442443e-07	5.72398017711549e-09	5.88210958767362e-07	1700070	0.00017644777077841	0	0.799626669151923	0.00260539251633446	0.18803676945126	0.0097311688804821
0	1.95525223051352e-09	7.3720685843966e-12	9.31711819365056e-09	1.16852046944437e-09	1.24482629621928e-08	80332493	3.73447194834675e-06	0	0.157070286549369	0.000592216649566822	0.748467334113039	0.0938701626880257
0	5.53587228215764e-08	2.83246873917848e-10	6.3645487671434e-08	3.57668324305377e-10	1.19645125691234e-07	8358050	3.58928956871729e-05	0	0.462690999752383	0.00236739167000267	0.531952198668611	0.00298940990900378
0	8.21959751496824e-09	4.0579994771205e-11	1.29515730719427e-08	5.05583290204773e-11	2.12623089107026e-08	47031581	6.37867240182999e-06	0	0.38658066485107	0.00190854130384582	0.609132955707523	0.00237783813756126
0	7.87748938192151e-09	2.77909668387929e-11	2.15307447469844e-08	9.72847387689583e-10	3.04088724834343e-08	32885139	9.12262029617583e-06	0	0.259052333696782	0.000913909808853733	0.70804153487485	0.0319922216195144
0	5.01708781831938e-07	2.84315926387618e-09	3.15450501288838e-07	1.03779284639874e-08	8.30380370848639e-07	1204267	0.000249083188292976	0	0.604191524083351	0.0034239239795258	0.37988675113605	0.012497800801073
0	1.64753877329754e-07	6.69454313086194e-10	1.22598730914118e-07	2.22316047680288e-09	2.90245223033761e-07	3445362	8.70697887619398e-05	0	0.5676368265692	0.00230651276906054	0.422397066978971	0.00765959368276764
0	1.81326573220794e-09	8.85652221693528e-12	6.78892672602372e-09	3.26287119711312e-10	8.9373361001599e-09	111890164	2.68119723800808e-06	0	0.202886599752638	0.000990957721370333	0.759614123262328	0.0365083192636645
0	2.3140707967328e-07	9.17903262495603e-10	1.07644478929795e-07	1.92305834723087e-09	3.41892520212801e-07	2924896	0.000102562513693338	0	0.676841597848492	0.00268477140688624	0.314848885441525	0.00562474530309677
0	5.82879137037903e-07	3.0582387846785e-09	2.95088247289205e-07	1.20907952855091e-09	8.82234702640337e-07	1133485	0.000264635505373922	0	0.660684889512362	0.00346646847548147	0.334478168231277	0.00137047378087985
0	1.41925274403895e-07	7.64493613152269e-10	9.09153069586117e-08	6.67457631114072e-10	2.34272532606773e-07	4268533	7.02792983129363e-05	0	0.605812695259998	0.00326326609716332	0.388074973822105	0.00284906482073339
0	3.63678582615716e-08	1.4809749205844e-10	2.06028778819351e-08	1.25871092464125e-09	5.83775445602064e-08	17129874	1.75131105206727e-05	0	0.622976840419597	0.00253689142244932	0.352924708244397	0.0215615599135572
0	1.432339811339e-07	4.15285356457552e-10	4.94351029539287e-08	5.36889302674931e-09	1.98453262471036e-07	5038970	5.95342124179998e-05	0	0.721751707935793	0.00209261037730817	0.249101991765662	0.0270536899212373
0	1.99618903008188e-07	6.99857283113136e-10	8.51955670894572e-08	1.90445188704749e-09	2.87418779267806e-07	3479244	8.62219288387811e-05	0	0.694522826645892	0.00243497409910378	0.296416146872836	0.00662605238216879
0	5.61980801495096e-09	2.41082776606346e-11	9.21214511936398e-09	2.80313468699415e-10	1.5136374880675e-08	66066017	4.54090220747272e-06	0	0.371278331783783	0.00159273788147347	0.608609735949746	0.0185191943849976
0	4.41202900250705e-08	1.83639135316774e-10	3.43293842009568e-08	5.33896995423171e-10	7.91672103567672e-08	12631492	2.37498820164772e-05	0	0.557305099248064	0.00231963630509656	0.433631348714339	0.0067439157325004
0	4.13911046352353e-08	1.86768264714665e-10	4.08743037464227e-08	3.99548782210668e-10	8.28517254285833e-08	12069755	2.48552097790178e-05	0	0.499580478512951	0.0022542471354523	0.493342818571179	0.00482245578041789
0	2.02325553539265e-07	5.28537156932615e-10	8.72230400297247e-08	9.04773652271196e-09	2.99124867248635e-07	3343085	8.97334472930167e-05	0	0.676391619995575	0.00176694489426481	0.291594078526492	0.0302473565836685
0	2.29890684888118e-08	1.14269453663086e-10	3.76053792682086e-08	2.69495045763076e-10	6.09782122564465e-08	16399300	1.82932969186034e-05	0	0.377004632279645	0.00187393905847093	0.61670189854136	0.00441953012052407
0	4.0503144205738e-08	2.17629859950131e-10	5.91346923975754e-08	3.64964975075417e-11	9.98919629607711e-08	10010815	2.99671413440672e-05	0	0.4054694992994	0.00217865235099642	0.591986488650727	0.000365359698876619
0	6.68637034979308e-07	2.9055748015354e-09	1.52055586919155e-07	2.14461393747716e-10	8.23812658093746e-07	1213868	0.000247113361683815	0	0.811637243504482	0.00352698489515654	0.184575443731348	0.000260327869013286
0	1.46818571419537e-08	6.11737479569462e-11	1.0722701840454e-08	3.85325138775796e-10	2.58510578691404e-08	38683136	7.75528738539144e-06	0	0.567940283769977	0.00236639244191133	0.414787738851266	0.0149055849368461
0	1.47668514135603e-06	5.57425231858862e-09	3.51639971960036e-07	2.27216250144892e-08	1.85662099064914e-06	538613	0.000556831725882279	0	0.795361653667249	0.00300236415868576	0.189397822027796	0.0122381601462692
0	1.46824650046804e-07	8.04507164004809e-10	8.4269836606685e-08	2.44051048485424e-09	2.34339504302348e-07	4267313	7.02993884171832e-05	0	0.626546729643026	0.00343308383449861	0.359605764540489	0.0104144219819867
0	1.39453584788778e-07	5.97931481923555e-10	7.52621100779589e-08	6.71592151630147e-10	2.15985218500291e-07	4629946	6.4793473355973e-05	0	0.645662632642569	0.00276839075412353	0.348459540891487	0.00310943571182045
0	7.63608430963907e-08	3.12399905605616e-10	6.15810828596838e-08	1.73182755134282e-09	1.39986153413023e-07	7143564	4.19949671536246e-05	0	0.54548854464978	0.00223164861658777	0.439908386352981	0.0123714203806511
0	5.26369248643425e-08	1.45002801076318e-10	3.78982373424551e-08	2.52780927528233e-11	9.07054431006268e-08	11024697	2.72112639184696e-05	0	0.580306132300662	0.00159861190375813	0.417816572489609	0.000278683305970738
0	1.61602375581502e-07	3.87010981041082e-10	4.78919997873642e-08	1.45719155208099e-09	2.11338577901988e-07	4731744	6.33995702251644e-05	0	0.764661034373231	0.00183123679965598	0.226612671774365	0.00689505705274871
0	2.33618542389559e-08	9.9026900494322e-11	2.77074014636364e-08	2.49323438280869e-09	5.36615169858953e-08	18635329	1.60983259512859e-05	0	0.435355829487572	0.00184539882687906	0.516336529787616	0.0464622418979326
0	1.14268284385383e-08	8.61632981261326e-11	2.49589561964508e-08	8.01628943855524e-10	3.72735768769708e-08	26828657	1.11820107494554e-05	0	0.306566457956395	0.0023116455501583	0.669615268715236	0.0215066277782105
0	1.43897662312942e-07	4.02602063623392e-10	4.04397809274087e-08	2.43892330424962e-09	1.87178968608223e-07	5342481	5.61521192596892e-05	0	0.768770462744284	0.00215089369610782	0.216048743232748	0.0130299003268601
0	6.391886717444e-08	2.61335346910823e-10	6.1816347130031e-08	6.20854618289268e-10	1.26617404269671e-07	7897808	3.79845022489e-05	0	0.504818966579862	0.00206397650005704	0.488213666095807	0.00490339082427377
0	1.14784375052479e-08	6.85151553746574e-11	2.77475535860125e-08	7.17251159007884e-10	4.0011757405643e-08	24992654	1.20034554061954e-05	0	0.28687661451304	0.00171237555701551	0.693485000038994	0.0179260098909509
0	1.52438214193971e-06	8.2134735671999e-09	4.17649600961616e-07	1.15356639011806e-08	1.96178088036971e-06	509741	0.00058836168874965	0	0.777039962614191	0.0041867436110663	0.212893093790835	0.0058801999839078
0	2.34431158326112e-09	1.10253246790681e-11	5.87903485872922e-09	2.23168616116328e-10	8.45754038278574e-09	118237686	2.53725888443856e-06	0	0.277185975727963	0.00130360887209108	0.695123474751036	0.0263869406489101
0	3.37165411640339e-09	1.69148954831413e-11	1.31409531376874e-08	8.35426715459803e-11	1.66130648211199e-08	60193589	4.98390707270868e-06	0	0.202951962970557	0.0010181682708923	0.791001135502796	0.00502873325575508
0	2.30711034134623e-08	1.10568758541367e-10	2.91740675576423e-08	8.64630957332162e-10	5.32203706869782e-08	18789798	1.59659841597604e-05	0	0.433501366406441	0.00207756460757648	0.548174828191878	0.0162462407941048
0	2.50728966050516e-07	5.87119584891982e-10	8.88133161675618e-08	4.25795623027449e-09	3.44387358033245e-07	2903707	0.000103310888281527	0	0.728043466759058	0.00170482327877815	0.257887852430949	0.0123638575312148
0	1.32151544064782e-08	4.99127753519174e-11	2.03750750008181e-08	5.72983881506527e-10	3.42131260641547e-08	29228548	1.02638853268777e-05	0	0.386259775902903	0.00145887795398536	0.595533859215665	0.016747486927447
0	2.74948078807037e-07	1.06919541580785e-09	7.42341137745538e-08	5.04974614572005e-09	3.55301134143118e-07	2814514	0.000106584678641108	0	0.773845204491482	0.00300926541759129	0.208932949098473	0.0142125809924546
0	1.49503834659107e-07	6.53003274185497e-10	9.08604979871623e-08	4.3050876237142e-09	2.45322423544169e-07	4076268	7.35940279390501e-05	0	0.609417730752972	0.00266181649745494	0.370371760862713	0.0175486918868592
0	9.02101993030108e-08	2.89805976749464e-10	5.43224169174754e-08	1.09301544055025e-09	1.45915437637786e-07	6853284	4.37736763829744e-05	0	0.618236156251984	0.00198612279441512	0.372286975229605	0.00749074572399597
0	1.63104622537775e-07	6.63502741526252e-10	6.85592096296948e-08	2.98935909392585e-09	2.35316694002922e-07	4249592	7.05925247396211e-05	0	0.693128140478421	0.00281961611069555	0.291348686161822	0.0127035572490609
0	8.97653833973207e-09	3.06844136182943e-11	9.20428780147514e-09	2.12561570066624e-10	1.84240721248921e-08	54276817	5.52720642454929e-06	0	0.4872179330868	0.00166545231750573	0.499579449053478	0.0115371655422169
0	3.11361749251085e-08	1.3167728141792e-10	1.87859775881262e-08	7.88343855902728e-10	5.08421736505553e-08	19668711	1.52525361789557e-05	0	0.612408413910691	0.00258992234130182	0.369495956589987	0.0155057071580203
0	6.31020881254182e-08	2.83479729425766e-10	4.67333679036396e-08	4.16593794255806e-10	1.10535529552739e-07	9046865	3.31601108785051e-05	0	0.570876064743604	0.00256460280755709	0.422790464683501	0.00376886776533728
0	2.99531402298216e-07	9.40783921410409e-10	6.59396080823063e-08	1.16628428812139e-09	3.67578078590054e-07	2720510	0.000110267363965355	0	0.814878306799878	0.00255941247916372	0.179389392140129	0.00317288858082884
0	4.46390596154473e-09	2.00833846045457e-11	7.83211660533401e-09	1.3125455597612e-10	1.24473605074594e-08	80338317	3.73420119914591e-06	0	0.358622694254707	0.00161346532805169	0.629219070231027	0.0105447701862144
0	3.06501659224374e-07	1.38947225405638e-09	1.16382554070999e-07	2.33558773197234e-09	4.26609273281401e-07	2344065	0.000127974619827498	0	0.718459907978133	0.0032570137150766	0.272808308117181	0.00547477018961032
0	2.95841390258588e-08	1.23565581841011e-10	2.73099502419332e-08	2.74074791414951e-10	5.7291729641048e-08	17454526	1.71873716907633e-05	0	0.516377131764278	0.00215677869415343	0.476682243895223	0.00478384564634586
0	2.48817485357254e-08	1.11771252804099e-10	3.8085291572304e-08	5.28428759526628e-09	6.83630989560998e-08	14627775	2.05087200858545e-05	0	0.363964608329174	0.0016349646887113	0.557103059309247	0.0772973676728676
0	1.34469756629238e-08	5.37206457471997e-11	2.12355928713928e-08	2.44135817884215e-09	3.71776473589059e-08	26897883	1.11532322375485e-05	0	0.361695174875088	0.00144497163116834	0.57119248742096	0.065667366072784
0	4.64379672509351e-07	1.84708418592923e-09	1.79847843120539e-07	1.43500769010205e-08	6.60424676716839e-07	1514177	0.000198107842488526	0	0.703153120834181	0.00279681279493009	0.272321506844072	0.0217285595268167
0	1.11528059440584e-09	5.63319454106571e-12	7.48899093964091e-09	6.97693849485029e-11	8.67967411353631e-09	115211699	2.60389884054746e-06	0	0.128493371965027	0.000649009912973634	0.862819368755045	0.0080382493669543
0	1.60235189468771e-08	8.32751266219225e-11	2.62769618649615e-08	2.9076660430032e-10	4.26745225427608e-08	23433185	1.28022751030299e-05	0	0.375482090767886	0.00195140148407001	0.615752919991814	0.00681358775623008
0	1.66451521205802e-09	5.68130206788054e-12	5.64460871516691e-09	5.00774657669618e-11	7.36488269505977e-09	135779488	2.20946238604913e-06	0	0.226007022918986	0.000771404284781271	0.76642208014436	0.0067994926518725
0	4.36428872522623e-07	2.30211771608407e-09	1.921269067937e-07	1.74390119464995e-09	6.32601798227057e-07	1580773	0.000189762592305076	0	0.689895086839411	0.00363912610197446	0.303709074700955	0.00275671235765918
0	5.01908203858542e-07	1.65344077917338e-09	1.1025105314344e-07	3.15068935481598e-09	6.16963387135972e-07	1620842	0.000185071945313697	0	0.813513758390864	0.00267996580291236	0.178699507040832	0.00510676876539127
0	4.47236279247044e-08	2.02561141560263e-10	3.29500229842852e-08	4.99836634338851e-11	7.79261957139837e-08	12832655	2.33775863593966e-05	0	0.573922896080487	0.00259939728488393	0.422836283516563	0.000641423118066004
0	3.89184468017859e-07	2.18239415319472e-09	2.42951015073755e-07	1.91395429565525e-08	6.53457420201361e-07	1530322	0.000196018076048188	0	0.595577394924879	0.00333976489626857	0.371793184319325	0.0292896558595275
0	5.19161196133738e-06	3.41022717651355e-08	1.02362123334061e-06	1.13749551273645e-08	6.26071042157049e-06	159726	0.00187645625641641	0	0.829236877567494	0.00544702908597089	0.163499214053065	0.0018168792934702
0	1.23399656308399e-08	3.73499183081337e-11	1.5424201727356e-08	1.05470000558328e-09	2.88562172820874e-08	34654577	8.65682783757205e-06	0	0.427636287535859	0.00129434561512395	0.534519184429993	0.0365501824190239
0	9.64785570744134e-08	4.75231785611264e-10	6.86007339209276e-08	1.72340226169852e-09	1.67277925042651e-07	5978075	5.01821225538102e-05	0	0.5767560606088	0.00284097130861765	0.410100339918949	0.0103026281636331
0	2.92840016731696e-07	9.89098995500617e-10	8.04044794198847e-08	5.00549914499898e-09	3.7923909429208e-07	2636859	0.00011376527808904	0	0.772177819057225	0.00260811453878971	0.212015271183934	0.0131987952200515
0	1.49676109826701e-08	6.80289853124453e-11	3.03310687804594e-08	5.17874954859413e-10	4.58845837033013e-08	21793812	1.37652806787569e-05	0	0.326201302804741	0.00148261092990042	0.661029616757254	0.0112864695081052
0	6.25617373727378e-09	2.10825810694264e-11	1.48318600202208e-08	9.3621260823575e-10	2.20453289467998e-08	45361083	6.61357687392616e-06	0	0.283786817260531	0.000956328713456862	0.672789236033328	0.0424676179926839
0	2.20902163978957e-08	1.11640724795938e-10	4.61189641375445e-08	3.83943706578306e-10	6.87047649668144e-08	14555031	2.06112177847384e-05	0	0.321523789631849	0.00162493423636429	0.671262963490534	0.00558831264125213
0	7.05373826460636e-10	4.57754120828114e-12	7.84411170520192e-09	6.59446766404205e-11	8.62000774951125e-09	116009176	2.58599897062783e-06	0	0.0818298366959855	0.000531036785731507	0.909988938890069	0.00765018762821408
0	1.46192035451357e-06	6.986785915226e-09	3.39198386530772e-07	3.12034260232264e-09	1.81122586956189e-06	552112	0.000543220655144117	0	0.80714414424038	0.00385749013010508	0.187275586237524	0.00172277939199124
0	9.229371350978e-07	4.68518820621743e-09	2.74971518840168e-07	4.99746681382816e-09	1.20759130895801e-06	828095	0.000362211996816297	0	0.764279378504445	0.00387977966673187	0.227702465892563	0.00413837593625967
0	1.01518737240623e-08	4.0670486823335e-11	1.10277882077635e-08	6.50238192102764e-10	2.18705706107519e-08	45723544	6.56114972641397e-06	0	0.464179646006653	0.0018595987981832	0.504229560537485	0.0297311946576784
0	1.84427296329602e-08	9.27632504919049e-11	1.88773742004419e-08	1.2825352310994e-10	3.7541120607004e-08	26637457	1.12622729825373e-05	0	0.491267424487041	0.00247097713099694	0.502845250626855	0.00341634775510701
0	2.09083039640449e-09	8.81229013108821e-12	9.39446105581265e-09	3.68821169712987e-11	1.15309858593195e-08	86722854	3.45928978784382e-06	0	0.181322778634287	0.00076422694803376	0.814714471982454	0.00319852243522526
0	8.38974060668261e-08	4.84964368011937e-10	4.15912643895758e-08	2.47588011717819e-10	1.26221222836132e-07	7922598	3.7865652302127e-05	0	0.664685416459219	0.00384217770288558	0.329510865566341	0.00196154027155364
0	1.6971236819734e-08	8.189303954893e-11	1.6238645979432e-08	9.00508444090921e-10	3.41922842828058e-08	29246364	1.02576328614434e-05	0	0.496346973468171	0.00239507366257221	0.474921354920936	0.0263365979483201
0	1.91279214191971e-07	7.26571728107788e-10	6.18977457037572e-08	9.90795771917631e-10	2.54894327395754e-07	3923194	7.64653843493557e-05	0	0.750425543582174	0.00285048214109409	0.242836889844369	0.00388708443236283
0	2.12712480725398e-07	1.09805269183573e-09	9.91682898404554e-08	7.98018995816849e-10	3.13776842253506e-07	3186978	9.41286370743644e-05	0	0.677910068817455	0.00349947014556479	0.316047191782036	0.0025432692549443
0	9.31725087370861e-08	3.27361327545584e-10	4.65666705783192e-08	2.44177286741042e-10	1.40310717929692e-07	7127039	4.20923324345734e-05	0	0.664044130853737	0.00233311704462677	0.331882490984425	0.00174026111721128
0	3.61070114452785e-07	1.41096778046572e-09	1.23725851654904e-07	2.87424849962945e-09	4.89081182387784e-07	2044650	0.000146713627110051	0	0.738262127955883	0.00288493573516184	0.252976103171362	0.0058768331375925
0	5.65907159599692e-08	2.35864629613905e-10	3.91743857236182e-08	6.93473001470071e-11	9.60703136133483e-08	10409043	2.88206801378754e-05	0	0.589055180851479	0.00245512500940908	0.4077678551283	0.000721839010811471
0	1.89016049155632e-08	4.45880302474703e-11	1.52692175692527e-08	4.35473186047489e-10	3.46508837011108e-08	28859293	1.03952112642247e-05	0	0.54548695146142	0.00128677902220545	0.440658821314944	0.0125674482014301
0	1.26065550766891e-07	3.41507712699928e-10	3.343261832867e-08	1.11640970329843e-09	1.60956086511559e-07	6212875	4.82856640415807e-05	0	0.783229472703646	0.00212174463297107	0.207712669046964	0.00693611361641954
0	3.99464206133882e-08	2.08309211809244e-10	2.68113911466235e-08	8.07986864222939e-10	6.77741078360439e-08	14754897	2.03320263654216e-05	0	0.589405333228802	0.00307358102467651	0.395599322553746	0.0119217631927754
0	5.8453073249728e-07	2.10632174795805e-09	1.18896602939226e-07	1.07685592274687e-08	7.16302216411932e-07	1396059	0.000214867654537598	0	0.816039262624767	0.00294054897457799	0.165986646718472	0.0150335416821828
0	2.5528265591645e-07	1.36111679287487e-09	1.55572778817065e-07	1.30157343352275e-09	4.13518124959912e-07	2418274	0.000124047768581437	0	0.617343329125411	0.00329155292287811	0.376217557167891	0.00314756078382036
0	6.74331120624562e-11	3.09880263352626e-13	8.2121556211032e-10	1.31917603502707e-11	9.021503147864e-10	1108462729	2.70645071243081e-07	0	0.0747470914294611	0.000343490722414696	0.910286843168433	0.0146225746796909
0	9.95817785051289e-07	5.06523491745164e-09	4.29864592504256e-07	1.25019333627519e-09	1.43199780580927e-06	698325	0.000429507384615557	0	0.695404546718923	0.0035371806415507	0.300185231262505	0.000873041377021289
0	1.22229197234592e-07	3.72410697795703e-10	6.80215856591699e-08	2.10765752903243e-09	1.9273085112059e-07	5188583	5.78175894158095e-05	0	0.634196323649888	0.00193228378139984	0.352935636737313	0.0109357558313987
0	1.92927375079193e-07	4.9087577681532e-10	4.16258605977668e-08	6.12062616383126e-10	2.35656174070158e-07	4243470	7.06943615748079e-05	0	0.818681606117206	0.00208301683056765	0.176638107454694	0.00259726959753198
0	1.631082893442e-08	8.08768539179598e-11	2.73692538413615e-08	9.9957440899648e-10	4.47605340386959e-08	22341110	1.34280703611989e-05	0	0.364402018088505	0.00180687866342347	0.611459501749923	0.0223316014981487
0	9.9795794849817e-08	3.3947357158624e-10	5.773315161393e-08	1.24546476888791e-09	1.59113884804221e-07	6284807	4.77330299952783e-05	0	0.62719727428319	0.00213352575737774	0.362841694707955	0.00782750525147675
0	1.0052316751485e-07	4.58159315404924e-10	3.00103186486805e-08	1.92176550774993e-10	1.3118382202971e-07	7622891	3.93543747871927e-05	0	0.766277167104367	0.00349249860475297	0.228765393356841	0.00146494093403887
0	1.24510359398616e-08	4.73981139928412e-11	2.80111949790951e-08	1.40685271610212e-10	4.06503143045598e-08	24600056	1.21950201834586e-05	0	0.306296178833357	0.00116599624882911	0.689076959386586	0.00346086553122742
0	4.43932083919662e-09	1.12868965546107e-11	3.97176480084697e-09	1.18418103660494e-10	8.54079064025868e-09	117085179	2.56223390693311e-06	0	0.519778674619538	0.00132152830224027	0.465034792226996	0.0138650048512262
0	3.28738137447638e-08	1.39157717809687e-10	2.45431691020227e-08	7.5132822665516e-11	5.76312733872617e-08	17351690	1.72892330571051e-05	0	0.570416230852014	0.00241462160439519	0.425865466082994	0.00130368146059606
0	2.95138157374952e-07	1.50270785994864e-09	1.39513052733724e-07	9.79202933305857e-11	4.36251838261955e-07	2292254	0.00013086701617937	0	0.676531607410055	0.00344458802955535	0.319799346381094	0.000224458179295483
0	1.08127650071391e-07	4.14227795194961e-10	6.26623440512715e-08	3.1681754494769e-09	1.74372397367334e-07	5734853	5.23103555500892e-05	0	0.620096137369772	0.00237553535679357	0.359359307994524	0.0181690192789103
0	4.37651108161436e-08	2.67170419653122e-10	9.42287127248768e-08	2.30215361846531e-09	1.40563147579139e-07	7114240	4.21680581348394e-05	0	0.31135551223697	0.0019007145489731	0.670365699315497	0.0163780738985599
0	3.22942942015965e-08	1.88015112190816e-10	4.78141626067244e-08	7.11670064529767e-10	8.10081419850415e-08	12344438	2.4302148277644e-05	0	0.398654918015028	0.00232094092746299	0.590238973948489	0.00878516710901949
0	3.68744084656762e-07	1.52969296646725e-09	1.10055719397512e-07	1.90412990838298e-09	4.82233626929124e-07	2073684	0.000144659658738	0	0.764658588835734	0.00317209933328037	0.228220748723704	0.00394856310728169
0	1.00026331953675e-07	5.45267699073185e-10	1.36853914827801e-07	6.74877335792835e-10	2.38100391816342e-07	4199909	7.14275749765791e-05	0	0.420101500844358	0.00229007476599944	0.57477400093219	0.00283442345745235
0	4.90459589964694e-09	2.23878175984892e-11	7.74363900409384e-09	1.47203953366113e-10	1.28178266747054e-08	78016346	3.84534064357123e-06	0	0.382638650382567	0.00174661572251317	0.604130419345979	0.0114843145489402
0	8.99242868526419e-09	4.08629638343818e-11	1.0189437297542e-08	1.06377523239717e-11	1.92333666989646e-08	51992977	5.76999342205564e-06	0	0.467543141354877	0.00212458715491457	0.529779183074099	0.000553088416108886
0	5.77466048885997e-07	2.71655728919219e-09	1.5027155034465e-07	1.8541318872631e-09	7.32308288407103e-07	1365545	0.000219668436342801	0	0.788555937475576	0.00370958151395661	0.205202580284209	0.00253190072625855
0	1.0770080757194e-08	4.54363813168692e-11	1.62324300970776e-08	1.13254204456108e-09	2.81804892801496e-08	35485544	8.45411116612294e-06	0	0.382182177538717	0.00161233472084797	0.576016616876548	0.0401888708638868
0	4.14708673640804e-07	2.77293579615105e-09	1.89182494619738e-07	3.09941090124483e-10	6.06974045146818e-07	1647517	0.000182075691018801	0	0.683239550285042	0.00456845859937935	0.311681357930185	0.000510633185393477
0	3.34231194813784e-07	1.16251672719273e-09	1.00104710533335e-07	4.32280181787972e-10	4.35930702256099e-07	2293943	0.000130770687926662	0	0.766707169474451	0.00266674662091081	0.22963445798898	0.000991625915657616
0	7.83628636359223e-08	3.76997426399344e-10	7.17450175639382e-08	8.72887377448676e-09	1.59213752400747e-07	6280864	4.77629888436804e-05	0	0.49218652568831	0.00236786973935787	0.450620731451348	0.0548248731209844
0	4.14996634895855e-08	1.3160811580059e-10	2.54307393317289e-08	5.10848514892998e-10	6.7572859452008e-08	14798841	2.02716530360858e-05	0	0.614146919726841	0.0019476475743055	0.376345466774135	0.00755996592471888
0	6.11841721844036e-07	3.0437507985284e-09	1.88443464297691e-07	2.41030326096231e-10	8.03569967266352e-07	1244447	0.000241042031726701	0	0.761404416251951	0.00378778565963941	0.234507848692695	0.000299949395714958
0	1.97091706553597e-08	1.02880711517896e-10	9.75871069740276e-09	3.50803975738632e-10	2.99215660400189e-08	33420711	8.97642965047574e-06	0	0.65869448908521	0.00343834648829198	0.326143046268062	0.0117241181584361
0	2.39682379203929e-07	1.19604879280961e-09	1.31142688620587e-07	1.40927807890955e-09	3.73430394696235e-07	2677875	0.000112022864305783	0	0.641839503715003	0.0032028694230488	0.351183756017675	0.00377387084427319
0	4.57863770521238e-08	3.11999785614381e-10	4.74557980099045e-08	5.36899130888253e-11	9.36078647607315e-08	10682863	2.80819664418841e-05	0	0.4891295957787	0.00333305098254163	0.506963791249859	0.000573561988899764
0	4.32620287562344e-09	1.77480412115352e-11	8.24383078051855e-09	3.71334141473661e-10	1.29591158388272e-08	77165758	3.88772722836883e-06	0	0.333834725256609	0.00136954105760516	0.636141453093502	0.0286542805922837
0	1.94689538916749e-08	9.66617685338818e-11	2.88763917641854e-08	3.30345516045445e-09	5.17454625848487e-08	19325366	1.55235186898306e-05	0	0.37624465835533	0.00186802404897593	0.558046837765454	0.0638404798302395
0	1.41940025946844e-07	6.47833140111883e-10	1.14014283700062e-07	7.32342442660739e-09	2.63925567213626e-07	3788947	7.91745461350413e-05	0	0.537803242957343	0.00245460546680389	0.431994084179716	0.027748067396137
0	5.76345731089633e-08	1.97677457932045e-10	2.68659540070478e-08	1.03793171870242e-10	8.48019977458134e-08	11792175	2.54402767941864e-05	0	0.679636973667978	0.00233104718269215	0.3168080319001	0.00122394724923053
0	1.50677503193634e-07	6.06974296813323e-10	8.30254882039539e-08	6.54018021461736e-11	2.34375367496547e-07	4266660	7.03101465948652e-05	0	0.642889672251303	0.00258975293904239	0.35424152755804	0.000279047251615028
0	8.82636436099157e-07	4.15832006162095e-09	2.48248152422601e-07	5.26415191887962e-10	1.13556932377527e-06	880616	0.00034061296879262	0	0.777263367034943	0.00366188129122436	0.218611182272241	0.000463569401591322
0	1.44387204770897e-07	5.34643054322185e-10	7.86450711845607e-08	3.10360119410688e-09	2.26670520203886e-07	4411690	6.79988517490182e-05	0	0.636991544560019	0.00235867925763475	0.346957650751499	0.0136921254308467
0	6.34301976699059e-08	2.10355206964345e-10	2.31041620919322e-08	1.39207099406257e-09	8.8136785962865e-08	11346000	2.64406873987655e-05	0	0.719679041809298	0.00238669024138201	0.262139830032681	0.015794437916639
0	4.21074581538939e-07	1.68815957607913e-09	1.18690462880508e-07	1.76950922785948e-09	5.43222713223386e-07	1840866	0.000162953579859848	0	0.775141707607103	0.00310767487254334	0.218493188873161	0.00325742864719248
0	2.23127226105886e-08	8.19955357474981e-11	2.5773064337222e-08	2.24279319737106e-09	5.04105756809291e-08	19837107	1.51230587357443e-05	0	0.442619873095989	0.0016265542426352	0.51126304330169	0.0444905293596863
0	1.14286920972195e-07	4.50541834674682e-10	5.46620866865329e-08	2.13567172259816e-09	1.71535221216001e-07	5829707	5.14592467192321e-05	0	0.666259209986283	0.00262652667761654	0.31866392393957	0.0124503393965306
0	1.17781970306799e-08	6.64199101350045e-11	1.60268225439537e-08	6.11707035242282e-10	2.84831465200108e-08	35108481	8.54490757185022e-06	0	0.413514603184907	0.00233190213336652	0.562677390038142	0.0214761046435838
0	5.5836029902443e-08	2.28855265175158e-10	3.06467125415688e-08	7.88805301849639e-10	8.75004030110367e-08	11428519	2.62497775262993e-05	0	0.638123116934676	0.00261547669839065	0.35024653015259	0.00901487621434321
0	2.03666288703049e-08	1.21955561668706e-10	3.79712801748577e-08	6.16771176991925e-11	5.85215417245305e-08	17087725	1.75563089165331e-05	0	0.348019349288055	0.002083943075915	0.648842786022182	0.00105392161384804
0	2.85158755721294e-08	9.2745068798528e-11	2.15592652802408e-08	6.67618537418714e-10	5.08355044585874e-08	19671291	1.5250535445599e-05	0	0.560944085749351	0.00182441523471222	0.424098580506933	0.0131329185090035
0	2.59169040052423e-07	8.97202059276879e-10	9.36828658797703e-08	1.01411080181259e-08	3.63890216009596e-07	2748082	0.000109161126135904	0	0.712217665246566	0.00246558445323306	0.25744815814806	0.0278685921521409
0	2.74463516331077e-07	6.70121152931226e-10	9.16977314697326e-08	1.64327035269363e-08	3.83264072480677e-07	2609167	0.000114972633923016	0	0.716121170853849	0.00174845805033033	0.239254702054954	0.0428756690408668
0	5.69362374250257e-07	1.80542380880767e-09	1.32565738703474e-07	1.37334495846139e-09	7.05106881721e-07	1418225	0.000211509767763407	0	0.807483785806454	0.00256049665038165	0.188008005793267	0.00194771174989723
0	1.86201983841571e-08	5.70919006447731e-11	5.09342962301729e-08	8.72998732928625e-10	7.04845852479034e-08	14187499	2.1145152762414e-05	0	0.264174050519947	0.000809991297302431	0.722630289318301	0.0123856688644499
0	4.11632998689696e-06	1.28106966982172e-08	4.48954983753492e-07	9.36256812574726e-10	4.57903192416124e-06	218387	0.00137276961096799	0	0.8989520176038	0.00279768669674952	0.0980458295965537	0.000204466102897115
0	3.26206604734407e-08	1.44117386371577e-10	1.77900721244247e-08	1.22905558119629e-10	5.06777555423566e-08	19732523	1.52032114790757e-05	0	0.643687947982942	0.00284379970717376	0.351043015501263	0.00242523680862118
0	1.92143998703738e-07	1.0687350164848e-09	2.40257037118373e-07	9.1928679946526e-09	4.42662638833248e-07	2259057	0.000132790003683159	0	0.43406418759483	0.00241433299928299	0.542754269372343	0.0207672100335433
0	3.22312354108543e-07	1.64199352770706e-09	1.50367307159993e-07	2.68025688167403e-10	4.7458968048441e-07	2107083	0.000142366802797111	0	0.679138985448569	0.00345981717518824	0.316836444919143	0.000564752457099007
0	5.68414519027079e-08	2.35397694452552e-10	2.89257279047923e-08	1.52082016086737e-10	8.61546595180395e-08	11607033	2.58460649538161e-05	0	0.659760623751361	0.0027322688728549	0.335741886354222	0.00176522102156173
0	1.50270072059944e-08	7.70191852695453e-11	1.23855173171763e-08	6.12486242811922e-10	2.81020299512522e-08	35584618	8.43057356381127e-06	0	0.534730310659455	0.00274069828418617	0.440733902093946	0.0217950889624125
0	6.37517043146814e-08	2.20740855091148e-10	2.86974726858207e-08	1.60207725738144e-10	9.28301255813314e-08	10772365	2.78486511842146e-05	0	0.686756631163086	0.00237790107154116	0.30913965166058	0.0017258161047922
0	4.46391986526537e-08	1.60784389466589e-10	1.37140746852368e-08	4.31868419571535e-10	5.89459261469286e-08	16964701	1.76836220114884e-05	0	0.757290648744513	0.00272765905935243	0.232655173676516	0.00732651851961847
0	9.65478678325567e-09	5.43226817401434e-11	1.23820573854703e-08	1.36409611678806e-09	2.34552629672542e-08	42634355	7.03655421097071e-06	0	0.411625603888334	0.00231601247941595	0.527901025998167	0.0581573576340828
0	1.55980145242243e-07	6.87224487580929e-10	7.57572570751282e-08	2.63890324379864e-09	2.35063530048751e-07	4254169	7.0516580896296e-05	0	0.663565910075007	0.00292356916208313	0.322284180193399	0.0112263405695105
0	3.36421250127846e-08	1.10342095307736e-10	2.34139635865155e-08	7.45496436918561e-10	5.79119271315264e-08	17267600	1.73734277304494e-05	0	0.580918761974169	0.00190534317839454	0.404302960482372	0.0128729343650649
0	6.50591779330123e-08	2.57770767861075e-10	2.4010830631071e-08	1.04697989542857e-10	8.94324773214872e-08	11181620	2.68293844793988e-05	0	0.727467021841975	0.00288229483942902	0.268479990157917	0.00117069316067913
0	2.7021517265725e-07	1.79910201629506e-09	2.53980702069618e-07	6.57052181044829e-09	5.32565498553611e-07	1877703	0.000159756929613453	0	0.50738392440202	0.00337817981296427	0.476900405226027	0.0123374905589887
0	2.30425768289647e-08	1.02837601066055e-10	4.50386299256534e-08	1.02013024820965e-10	6.82860573805051e-08	14644278	2.0485608076215e-05	0	0.337441898286298	0.00150598240711162	0.65955821222315	0.00149390708344055
0	7.64501424711298e-10	2.34554430853322e-12	1.78544074759309e-09	2.09188896368543e-11	2.57320660624978e-09	388620174	7.7196170011895e-07	0	0.297100676974202	0.000911525838164873	0.69385829464942	0.00812950253821313
0	7.28024208533531e-07	3.80890093411358e-09	2.48653202426021e-07	4.85166178317728e-09	9.85337973676843e-07	1014880	0.000295557851899275	0	0.73885735451448	0.00386557814259452	0.252353211861061	0.00492385548186379
0	1.33836781066581e-06	6.01413089274671e-09	2.44719012892535e-07	1.39475122199004e-09	1.59049570567308e-06	628735	0.000477035273641846	0	0.841478418264214	0.00378129338626639	0.153863359718392	0.000876928631127487
0	1.29985251848388e-07	5.2934363711786e-10	2.36489829592562e-08	6.11843352108233e-10	1.54775421796871e-07	6460974	4.64315521583325e-05	0	0.839831352674217	0.00342007555833108	0.152795467682804	0.0039531040846474
0	6.24290221893272e-07	1.66721289253081e-09	1.37609443464559e-07	4.27612912616752e-09	7.67843007376529e-07	1302350	0.000230326461449382	0	0.813044093513685	0.0021712939709214	0.179215597645053	0.00556901487034136
0	2.21866235066757e-09	7.68597164129554e-12	4.88587752201542e-09	1.80428224602858e-10	7.29265406892714e-09	137124288	2.18779383032164e-06	0	0.304232496111525	0.00105393339223977	0.669972478584083	0.0247410919121523
0	1.31270666721007e-08	6.63328070891395e-11	9.0065747537735e-09	4.11454386827578e-10	2.26114286197909e-08	44225423	6.78340564974622e-06	0	0.580550079025573	0.00293359646595177	0.398319580121107	0.0181967443873691
0	7.48986345262161e-08	2.97479561679849e-10	4.05643107576092e-08	2.09483638151914e-10	1.15969908483657e-07	8622927	3.47903693538321e-05	0	0.64584542236464	0.00256514440314292	0.349783071212182	0.00180636202003588
0	1.02407127000451e-07	4.79180694700026e-10	6.11648655745195e-08	4.06446422265345e-11	1.64091817911897e-07	6094149	4.92263377515068e-05	0	0.624084298069234	0.00292019858636282	0.372747808835659	0.000247694508743618
0	1.52543607658751e-06	7.18987182242066e-09	4.37038402519947e-07	1.37503293892118e-08	1.98341468031909e-06	504181	0.000594848001900572	0	0.769095888884971	0.00362499677639976	0.220346459495619	0.00693265484301028
0	9.14479225117048e-08	3.7937498223757e-10	4.71107633026343e-08	1.80776443637561e-09	1.40745825232952e-07	7105006	4.22228591310247e-05	0	0.649738081824785	0.00269546170630395	0.33472227843817	0.0128441780307411
0	1.00318734214864e-07	4.81552434741946e-10	8.46193074210423e-08	2.02742039882695e-10	1.85622336110531e-07	5387283	5.56851555180149e-05	0	0.54044538128821	0.00259425910066771	0.455868130927167	0.0010922286839552
0	1.78666859936657e-08	8.05727697775502e-11	1.34684863814178e-08	3.58853509113757e-10	3.17745986539748e-08	31471680	9.53233430678324e-06	0	0.562294623709768	0.00253576042470236	0.423875893070738	0.0112937227947918
0	6.24451571052434e-08	3.11290381962851e-10	1.0054372658507e-07	2.56133622836236e-09	1.65861510300639e-07	6029126	4.97572192829088e-05	0	0.376489741303187	0.00187680904025659	0.606190829944969	0.0154426197115878
0	9.07426520441348e-08	4.43834936906802e-10	5.45080471701624e-08	2.15869544529515e-09	1.47853229596499e-07	6763464	4.43549884286965e-05	0	0.613734663028851	0.00300186163074053	0.36866321634582	0.0146002589945878
0	8.32700273202641e-09	3.00147445116001e-11	2.49256494266988e-08	2.73970920577096e-09	3.60223761090078e-08	27760523	1.08066546200547e-05	0	0.231161950750499	0.000833225004946151	0.691949063861611	0.0760557603829435
0	5.50641739068275e-07	2.0934406951695e-09	1.58711460634592e-07	9.82266906323948e-10	7.12428907304361e-07	1403649	0.000213705909956285	0	0.772907631095088	0.00293845557599637	0.222775155538134	0.00137875779078165
0	1.81955437872698e-08	1.0377888607284e-10	3.55567846509799e-08	7.62258388973519e-11	5.39323331632199e-08	18541753	1.6179569493957e-05	0	0.337377278527949	0.00192424247174261	0.659285118323576	0.00141336067673289
0	6.44479218899077e-08	1.91877575764955e-10	3.44781680260778e-08	1.43819861128555e-09	1.00556166103036e-07	9944691	3.01663963243604e-05	0	0.640914668762037	0.00190816320073645	0.342874727251925	0.0143024407853009
0	2.22538313810818e-06	7.33558583275098e-09	4.5285581682892e-07	7.85973443985436e-09	2.6934342752097e-06	371273	0.000807705001298009	0	0.826225150021497	0.00272350652854889	0.168133234583443	0.00291810886651111
0	3.05792730107499e-08	1.0433216098797e-10	2.06815681470278e-08	9.53376905220918e-10	5.23185502239866e-08	19113679	1.56954423095046e-05	0	0.584482423152662	0.00199417148489977	0.395300864769488	0.0182225405929505
0	1.30280048424769e-07	5.91087352286943e-10	4.72863602051401e-08	3.31734423109205e-10	1.78489230405305e-07	5602579	5.35453402942254e-05	0	0.729904253208639	0.00331161354074265	0.26492556496414	0.00185856828647823
0	3.42702189743399e-09	2.01558529509897e-11	5.9999047642164e-09	1.7160798287191e-10	9.6186904974733e-09	103964256	2.88560300631957e-06	0	0.356287781412057	0.00209548825344618	0.623775634094111	0.0178410962403862
0	2.3002338769707e-07	1.10773577058294e-09	1.03787412750697e-07	4.71970835475974e-09	3.3963824457311e-07	2944309	0.000101886299902154	0	0.677259971079481	0.00326151659385487	0.305582231709939	0.0138962806167248
0	1.30209154655414e-06	4.99361689517585e-09	2.83376537544211e-07	6.9106955554434e-09	1.59737239654897e-06	626028	0.000479097297929387	0	0.815145891695156	0.00312614447699502	0.177401674247302	0.00432628958054714
0	1.85349613241276e-08	1.13082161996091e-10	3.52144970809558e-08	1.90148369706432e-09	5.57640242641438e-08	17932709	1.67290678206866e-05	0	0.332382061171391	0.00202786946401934	0.631491316231972	0.0340987531326173
0	1.46936511471718e-08	6.66144602523934e-11	3.22515661073365e-08	8.36983352947781e-10	4.78488150677085e-08	20899159	1.43545418197499e-05	0	0.307084953438859	0.00139218620478126	0.674030612078876	0.0174922482774841
0	1.07447236576665e-06	3.89963099948862e-09	3.04782950366736e-07	6.45882735572352e-09	1.3896137744886e-06	719624	0.000416797537772462	0	0.773216548002394	0.00280626967800728	0.219329252460023	0.00464792985957588
0	1.47045864747407e-07	7.89630753024729e-10	1.07107601553086e-07	1.25311717401132e-09	2.56196214227529e-07	3903258	7.6855920553065e-05	0	0.573957992278585	0.00308213279187433	0.418068634917311	0.00489124001222913
0	3.81984782810656e-07	1.87403479927777e-09	1.09842357048207e-07	4.83584017163712e-09	4.98537014829778e-07	2005869	0.000149549957995765	0	0.766211477679511	0.00375906852155732	0.220329391360663	0.00970006243826907
0	7.29477332175187e-09	3.35468148151697e-11	1.623913345115e-08	3.24490752742498e-10	2.38919443404595e-08	41855112	7.16755769214483e-06	0	0.305323552482861	0.00140410568253167	0.679690745120732	0.0135815967138762
0	9.52711266034546e-08	2.39953653061059e-10	3.99475745606479e-08	2.00085676902963e-09	1.37459511586193e-07	7274869	4.12370060330902e-05	0	0.69308500738936	0.00174563149753808	0.290613389351373	0.0145559717617286
0	1.08457563066322e-08	4.8405933938249e-11	9.60233354949908e-09	1.01811432608968e-10	2.05983072226785e-08	48547679	6.17947312153699e-06	0	0.52653629200613	0.0023499957261029	0.466171003553486	0.00494270871428088
0	4.31121042255285e-08	1.57335578203809e-10	3.3954646574418e-08	5.58295799688918e-11	7.72799159581192e-08	12939973	2.31837069186724e-05	0	0.557869450180206	0.00203591808108429	0.439372198500051	0.000722433238658644
0	5.60388457999066e-08	2.40428755320754e-10	5.68786177351404e-08	4.85637386801387e-10	1.13643529677169e-07	8799445	3.40924796931041e-05	0	0.49311074690392	0.00211563963213522	0.500500273941836	0.00427333952210876
0	1.27415389968254e-07	7.42623667919634e-10	1.67537371360306e-07	2.8636773747448e-10	2.95981752733954e-07	3378587	8.87905968589564e-05	0	0.430483936226913	0.00250901841434512	0.566039527142401	0.000967518216340466
0	2.82785596393016e-08	1.61625356195047e-10	2.32791999597985e-08	7.18322267838145e-11	5.1791217182079e-08	19308293	1.55372448578106e-05	0	0.546010717220345	0.00312070974557001	0.4494816153472	0.00138695768688499
0	1.57284526674737e-07	7.98208063958841e-10	1.13034923040142e-07	1.44778695739481e-09	2.72565444736232e-07	3668844	8.17663015271197e-05	0	0.577052336281822	0.00292850058352512	0.414707459155464	0.0053117039791888
0	1.6578091135463e-08	6.52052437693881e-11	2.14321501990085e-08	3.50546265360385e-10	3.84259928436012e-08	26024051	1.15277316321549e-05	0	0.431429090275896	0.00169690459358544	0.55775137122	0.00912263391051869
0	9.57688609243828e-09	5.50218760560632e-11	9.10833159446177e-09	2.85653149986228e-10	1.90258927129423e-08	52559952	5.70775159436376e-06	0	0.503360669427281	0.00289194714204578	0.478733467695097	0.0150139157355761
0	2.47195272242903e-07	1.29312324737531e-09	9.74388664155522e-08	9.31672027824045e-11	3.46020429108613e-07	2890003	0.00010380075901828	0	0.714395022512704	0.00373712977209624	0.281598594240708	0.000269253474491126
0	1.76497544406099e-07	9.99429946710701e-10	8.49453737762829e-08	2.24101052559462e-09	2.64683358654687e-07	3778099	7.94018656192774e-05	0	0.666825240933875	0.00377594553654801	0.320932053333602	0.00846676019597553
0	1.55557787927066e-08	6.23165674179136e-11	8.94735802580839e-09	9.56369501004209e-10	2.55218228869372e-08	39182154	7.65651765155528e-06	0	0.609508923465987	0.0024416973542203	0.350576761912564	0.0374726172672293
0	9.17693770794323e-10	2.87758722830955e-12	2.16628183056031e-09	5.46172957212100e-11	3.14147048430415e-09	318322265	9.42440721241056e-07	0	0.292122359697292	0.00091600008425575	0.689575738936204	0.0173859012822487
0	1.38209597487459e-09	4.3576965364572e-12	4.27713681097721e-09	7.42173280937066e-11	5.73780781048197e-09	174282589	1.72134086395825e-06	0	0.240875264652425	0.000759470634149938	0.745430476629704	0.0129347880837216
0	2.74553023145254e-07	1.76732979958823e-09	1.79718354418503e-07	5.87667254627721e-10	4.56626374617972e-07	2189974	0.000136978561240286	0	0.601264049574344	0.00387040674351506	0.393578567529877	0.00128697615226317
0	2.89091959141936e-07	1.23536309207227e-09	1.05328600447725e-07	1.89274211720289e-09	3.97548664798935e-07	2515415	0.000119257511387083	0	0.727186341546756	0.0031074512417167	0.26494517470206	0.00476103250946689
0	6.82942113872344e-07	3.15842123995145e-09	1.45400504524135e-07	4.02323459733036e-09	8.3552427423376e-07	1196853	0.000250625975036112	0	0.817381535083052	0.00378016694110768	0.174023076298385	0.00481522167745512
0	1.25274353052806e-07	5.16192483493987e-10	4.06869565010855e-08	6.77964222157323e-10	1.67155466259543e-07	5982455	5.01453867339796e-05	0	0.749448138646523	0.00308809813429907	0.243407872991187	0.00405589022799078
0	1.51105143368391e-07	4.63086717383341e-10	4.51127848426064e-08	3.71570769349263e-10	1.9705258569773e-07	5074788	5.91140342239838e-05	0	0.766826493716655	0.00235006668775053	0.228937796897563	0.00188564269803207
0	1.80562627345081e-08	9.73330083861764e-11	2.21591496956099e-08	1.09158232651055e-09	4.14043277650147e-08	24152065	1.24212214424047e-05	0	0.436096024478026	0.00235079310884066	0.535189215518037	0.0263639668950961
0	7.67716360722885e-08	2.46264324867137e-10	4.45836597826304e-08	3.27344684075426e-09	1.2487500702054e-07	8008008	3.74618027358942e-05	0	0.614787841891056	0.00197208657475094	0.357026284493397	0.0262137870407953
0	2.27092618826421e-08	1.23113400526847e-10	3.86979123831289e-08	1.99477875272702e-11	6.15502354538251e-08	16246892	1.84649007344273e-05	0	0.368954914878897	0.00200021006612081	0.62872078551446	0.00032408954052231
0	1.68095012878951e-07	7.14912802387966e-10	7.1898541723748e-08	1.85541027958577e-09	2.42563877684673e-07	4122625	7.2766524508272e-05	0	0.692992767445245	0.00294731766828586	0.296410753365405	0.00764916152106439
0	1.30860106319878e-08	8.92671588989933e-11	6.03732486251143e-08	4.69325141314317e-11	7.35954589301325e-08	13587795	2.20783947625369e-05	0	0.177810028257463	0.00121294384458882	0.820339318522755	0.000637709375193745
0	2.46035189774285e-07	8.83261333077095e-10	4.71637180656334e-08	3.05437011185327e-10	2.94387606184181e-07	3396882	8.83123950802256e-05	0	0.83575254054804	0.00300033464222842	0.160209591283289	0.0010375335264428
0	1.29576568736839e-08	7.34658802869418e-11	2.36439725597905e-08	3.89155163746475e-11	3.6714010830136e-08	27237558	1.10141427955845e-05	0	0.352934930853369	0.00200103117654034	0.644004074335099	0.00105996363499203
0	6.5948048457601e-08	2.52484859308413e-10	1.8125031227448e-08	1.16711082085621e-09	8.54926753652136e-08	11696908	2.56474748119295e-05	0	0.771388287661832	0.00295329229351907	0.212006831579667	0.0136515884649821
0	1.55658272626147e-07	6.95088966218533e-10	9.48280414593927e-08	2.45089039311112e-09	2.5363229344487e-07	3942716	7.60868029229256e-05	0	0.613716299734449	0.00274053811041857	0.373879998368602	0.00966316378653042
0	3.50906055840246e-09	1.75709939873337e-11	3.99686889476655e-09	3.58397764021231e-10	7.88189821117757e-09	126872991	2.36456668156748e-06	0	0.44520500828419	0.00222928456021111	0.507094710903328	0.0454709962522703
0	1.55755214918694e-07	8.31823930156551e-10	8.7513066856572e-08	1.06193733186765e-09	2.4516204303729e-07	4078935	7.35459172915842e-05	0	0.635315373412038	0.00339295561356546	0.356960097788306	0.00433157318609113
0	6.50688662974129e-08	2.64533790566502e-10	6.27375894565493e-08	2.89988235693227e-09	1.30970871901461e-07	7635286	3.929049225182e-05	0	0.496819371763586	0.00201979101708608	0.479019407488952	0.0221414297303759
0	9.74330802223262e-10	4.555489345395e-12	3.07309429339498e-09	8.18933327388007e-11	4.13387391770244e-09	241903846	1.24016140778949e-06	0	0.235694368435113	0.00110199039353549	0.743393329011585	0.0198103121597661
0	5.09086653601166e-08	2.40165181129254e-10	5.97719280465606e-08	9.58536625105403e-10	1.11879295212912e-07	8938204	3.35632271626363e-05	0	0.45503205274251	0.00214664545993258	0.534253705592368	0.00856759620518936
0	1.42143229842947e-07	6.19434296748018e-10	1.05099665129367e-07	3.05295864733609e-10	2.48167625133796e-07	4029534	7.44475254106369e-05	0	0.572771044435441	0.00249603185110894	0.423502723502729	0.00123020021072053
0	2.4509233208503e-08	6.21883680047505e-11	1.42146278411962e-08	1.95620566552995e-09	4.07422550832339e-08	24544542	1.22226020877747e-05	0	0.601567909248817	0.00152638502404208	0.348891533179904	0.0480141725472373
0	2.30299661624531e-07	1.00067420418764e-09	1.28451219138205e-07	3.57908456035047e-09	3.63330639527274e-07	2752314	0.0001089932714744	0	0.63385697920817	0.00275416960565066	0.353538086700676	0.00985076448550328
0	1.11126948598342e-07	4.54092175745513e-10	7.7279570338146e-08	1.00040947929189e-09	1.89861020591525e-07	5267011	5.69566894766949e-05	0	0.58530681154098	0.00239170828393715	0.407032312885373	0.00526916728971034
0	7.46820529107933e-08	4.01479586537491e-10	7.31823253930535e-08	1.16858692424661e-09	1.49434444814631e-07	6691898	4.48293319291748e-05	0	0.499764649331245	0.0026866602745807	0.489728626380846	0.00782006401332846
0	5.31931640872491e-09	1.80008026169043e-11	7.93390090829578e-09	1.25852133058452e-10	1.3397070252696e-08	74643185	4.01911301728397e-06	0	0.397050721418322	0.00134363724884415	0.592211637219649	0.00939400411318478
0	3.70624356947058e-07	1.29483281982038e-09	5.5275952287414e-08	2.47571481488519e-09	4.29670856869177e-07	2327363	0.000128892977342199	0	0.86257736828519	0.00301354583193112	0.12864719913793	0.00576188674494854
0	5.86851745205997e-09	1.58571520840807e-11	1.01651625735275e-08	2.46038351369733e-10	1.62955755290413e-08	61366351	4.88866076153727e-06	0	0.360129499053369	0.000973095553196066	0.623798929679506	0.0150984757139295
0	7.9061837094015e-08	1.69998822616091e-10	1.92110060278531e-08	7.15175337836374e-10	9.91580172823205e-08	10084913	2.97469641917791e-05	0	0.797331766617639	0.0017144233746836	0.193741328783894	0.00721248122378387
0	1.60164020332625e-07	3.915251110488e-10	6.47110492923896e-08	4.45241507086776e-10	2.25711836243151e-07	4430428	6.77112659914769e-05	0	0.709595132441734	0.00173462374665645	0.286697633449222	0.00197261036238762
0	6.05636597143885e-08	2.84518201464553e-10	3.65745385361907e-08	5.34263675115829e-10	9.79569801271596e-08	10208563	2.93866636728035e-05	0	0.61826793390088	0.0029045219758226	0.37337347975318	0.0054540643701173
0	1.95317858124855e-07	8.4279192120582e-10	1.12997952458186e-07	2.15515137651234e-09	3.11313753880759e-07	3212193	9.33897796042693e-05	0	0.627398743839845	0.00270721068600339	0.362971282346449	0.00692276312770242
0	4.85934496413983e-09	2.09485354619921e-11	8.1155102062496e-09	4.87882901012254e-10	1.34836866068637e-08	74163693	4.04509782014895e-06	0	0.360386970256803	0.00155362076209399	0.601876211074093	0.0361831979070104
0	2.2692606354797e-08	1.06342234000775e-10	1.24020833567961e-08	2.65987696945226e-10	3.54670196425391e-08	28195208	1.06400494883641e-05	0	0.639822758819563	0.00299834141894539	0.349679321290393	0.00749957847109884
0	1.26432771524995e-06	7.23704108463621e-09	5.53782130302902e-07	2.04582444157517e-08	1.84580513105324e-06	541769	0.000553588763545942	0	0.684973561932028	0.00392080451120354	0.300021990938396	0.0110836426183721
0	1.59356080958612e-07	6.82734708088047e-10	1.17015299877096e-07	2.28797829059316e-09	2.79342093834389e-07	3579840	8.37991284980966e-05	0	0.570469272178822	0.00244408101448833	0.418896050612656	0.008190596194033
0	8.359500859345e-08	4.36556373835799e-10	9.57663967295048e-08	1.50009782254607e-09	1.81298059519337e-07	5515779	5.43879437232553e-05	0	0.461091579331184	0.00240794840823565	0.528226264436607	0.00827420782397327
0	1.37097950146218e-07	8.40640419501804e-10	1.26947603494626e-07	1.17118559351472e-09	2.6605737965386e-07	3758588	7.9814039209869e-05	0	0.515294671865828	0.00315962075773082	0.477143703586739	0.00440200378970291
0	1.18147347193806e-10	3.13054924893753e-13	4.90602781693029e-10	3.64614249412292e-12	6.12709326305851e-10	1632095281	1.83812782439396e-07	0	0.192827727800619	0.000510935465567701	0.800710484775828	0.00595085195798512
0	1.24450985620354e-08	4.82212781819442e-11	1.70853436516875e-08	1.11934998349576e-10	2.96905984902544e-08	33680695	8.90714002099724e-06	0	0.419159572216785	0.00162412617575804	0.575446253038502	0.00377004856895415
0	1.19978597934137e-08	4.52362663076335e-11	2.00638498374358e-08	7.42241948157994e-10	3.28491878453152e-08	30442153	9.85470794045984e-06	0	0.365240682658911	0.00137708933690076	0.610786785107604	0.0225954428965844
0	2.3864951748233e-09	7.96754888847084e-12	6.25557014054842e-09	7.40197051519809e-11	8.72405256941217e-09	114625627	2.61721235661483e-06	0	0.273553506909244	0.00091328529087574	0.717048652650419	0.00848455514946173
0	2.26059915574088e-06	1.27056496605794e-08	5.16022312754359e-07	6.1521710959651e-09	2.79547928925178e-06	357720	0.000838293394583967	0	0.808662458860833	0.00454507021727214	0.184591713749549	0.00220075717234584
0	7.92889870573884e-08	3.79603129234257e-10	3.94730044619344e-08	3.88988753075363e-11	1.19180493523865e-07	8390635	3.57535109980489e-05	0	0.665284936427215	0.00318511123767285	0.331203566077115	0.000326386257997389
0	1.00265755410897e-09	3.07111148927439e-12	3.32677790056714e-09	3.11869789407222e-10	4.64437635557261e-09	215314161	1.39331193338421e-06	0	0.215886370385534	0.000661253794729509	0.716302393662708	0.0671499821570277
0	1.60758708501211e-07	3.95476277563939e-10	4.33612285084856e-08	2.80635188561378e-09	2.07321765172874e-07	4823420	6.21946018430908e-05	0	0.77540680963797	0.00190754828483239	0.209149427568925	0.0135362145082728
0	1.49323717213013e-08	8.56461784033957e-11	9.74046015950863e-09	7.91172744976432e-11	2.4837595333711e-08	40261547	7.4512509197211e-06	0	0.601200378727254	0.00344824759614115	0.392165989848797	0.00318538382780803
0	3.86974755356006e-08	1.86997422026241e-10	2.2401267518776e-08	5.37140035615465e-11	6.13394544799643e-08	16302721	1.84016676015863e-05	0	0.630874139062332	0.00304856676036011	0.365201609774554	0.000875684402754044
0	9.95535066595475e-08	4.09844164115085e-10	7.92299778657253e-08	5.77409932912562e-10	1.797707386223e-07	5562641	5.39297721795506e-05	0	0.553780372837596	0.00227981576565789	0.440727887491123	0.00321192390562351
0	7.78500150161921e-08	3.97444532290337e-10	8.17494284288732e-08	1.77448301532338e-11	1.60014632807509e-07	6249428	4.8003241468364e-05	0	0.486518099315595	0.00248380117066198	0.510887204467197	0.000110895046546025
0	6.99860668758348e-10	3.93697331950022e-12	6.90513147720008e-09	1.93680301177206e-11	7.62829714939565e-09	131090856	2.28848651528946e-06	0	0.0917453338604925	0.000516101200883624	0.905199593299422	0.00253897163920195
0	7.71658817210922e-10	3.08613837959415e-12	5.80023476595075e-09	3.91446014162977e-11	6.61412432295757e-09	151191594	1.98423535058279e-06	0	0.116668326679694	0.000466598181241044	0.87694674045031	0.00591833468875496
0	1.03920054741465e-07	5.23684053221585e-10	1.00178434602525e-07	3.14888468648753e-09	2.07771058083699e-07	4812990	6.23293813610815e-05	0	0.500166171842863	0.0025204860486903	0.482157791977787	0.0151555501306588
0	2.01354017213637e-08	1.08219424683025e-10	2.64333787272239e-08	1.29530166289646e-09	4.7972301536167e-08	20845362	1.43915872502509e-05	0	0.419729741467236	0.00225587310213658	0.551013353138693	0.0270010322919344
0	5.39641619755186e-08	2.01772790630958e-10	2.25619756903386e-08	2.74414372080379e-11	7.67553518936962e-08	13028407	2.30263413324439e-05	0	0.703067091012199	0.00262877813276665	0.293946612629517	0.000357518225517922
0	6.05145552683483e-07	2.44946156575397e-09	1.27816376573097e-07	4.04592246728153e-09	7.39457313289616e-07	1352343	0.000221812671936439	0	0.81836441645479	0.00331251246249371	0.17285159572563	0.0054714753570865
0	9.967285180808e-11	4.68001443872342e-13	1.38928059471888e-09	1.05277375218307e-11	1.49994918549267e-09	666689252	4.49984651540447e-07	0	0.0664508189824723	0.000312011532389762	0.926218440035065	0.00701872945007319
0	4.19620143996956e-08	2.12063338802197e-10	6.75982396498432e-08	2.20811543693492e-09	1.11980432825276e-07	8930132	3.35935674465881e-05	0	0.374726310132854	0.00189375351971609	0.603661174942209	0.0197187614052203
0	1.00025787695307e-07	3.81854881895506e-10	5.60258930800092e-08	2.2566586823684e-09	1.5869019433958e-07	6301587	4.7605928874539e-05	0	0.630321162007417	0.00240629160159939	0.353052016308706	0.0142205300822771
0	1.67221366545721e-07	6.96369791929604e-10	7.88035795751367e-08	1.61901132737794e-09	2.48340327240165e-07	4026732	7.44993321865062e-05	0	0.67335566641178	0.00280409468598372	0.317320913807637	0.00651932509459981
0	3.94787976812445e-08	1.36077809671443e-10	4.12429275472754e-08	3.80758621807069e-10	8.12385616599984e-08	12309425	2.43712725093159e-05	0	0.485961307962001	0.0016750396226974	0.507676732632051	0.00468691978325058
0	6.57332521385457e-08	2.61068191783853e-10	4.15406167939934e-08	1.21117745866978e-09	1.08746114582993e-07	9195731	3.26233039833479e-05	0	0.604465294145103	0.0024007128234877	0.381996331117563	0.0111376619138464
0	4.22784782749689e-08	1.80900217895166e-10	4.78896808805165e-08	9.99479511146782e-10	9.13485388845273e-08	10947083	2.74041874019915e-05	0	0.462825993620025	0.00198032962655089	0.524252291994	0.0109413847594236
0	2.35652870384404e-07	1.18888290402580e-09	1.03842572495828e-07	7.49138485654879e-09	3.48175710640807e-07	2872113	0.000104447276360498	0	0.676821682795425	0.00341460609597864	0.298247606947392	0.0215161041612039
0	4.96451321811551e-07	9.62887418847767e-10	9.98042756924183e-08	9.17515499142349e-09	6.0639363991424e-07	1649094	0.000181901601049028	0	0.818694803398271	0.00158789168531508	0.164586613584096	0.0151306913323185
0	8.73117389111712e-07	5.56423142443082e-09	2.5164615724115e-07	8.234984995661e-09	1.13856276277295e-06	878300	0.000341510695214153	0	0.766859252436156	0.00488706605060507	0.221020891837591	0.00723278967564758
0	7.82983340643076e-08	3.38500785118814e-10	6.20222950959393e-08	8.7938620925075e-10	1.41538516154616e-07	7065215	4.24606563715901e-05	0	0.553194538077357	0.0023915807111404	0.438200828869692	0.00621305234180998
0	5.83396354719703e-07	1.61490550746752e-09	1.28681751297499e-07	4.42301518890035e-09	7.1811602671357e-07	1392533	0.000215411680945965	0	0.812398460718936	0.00224880861503408	0.17919353768834	0.00615919297768927
0	1.11825261756449e-07	6.42699498607733e-10	1.18327953995828e-07	5.09478025504762e-09	2.35890695505933e-07	4239252	7.07647130681055e-05	0	0.474055415863729	0.00272456485504562	0.501621964113681	0.0215980551675446
0	1.69328707912997e-07	7.47459817076334e-10	9.77287206292173e-08	2.8429344083453e-09	2.70647822767636e-07	3694839	8.11910616593803e-05	0	0.625642231965686	0.00276174332175605	0.361091841160392	0.0105041835521658
0	1.79310704979279e-08	6.38260990502999e-11	2.20403297756256e-08	2.72729275453073e-10	4.03079556480569e-08	24808998	1.20923138133833e-05	0	0.444851896099381	0.00158346157784802	0.546798502213002	0.00676614010976814
0	6.09616587204173e-09	3.0036732910356e-11	1.25263841063094e-08	2.79945126489867e-10	1.89325318377514e-08	52819137	5.67974348719691e-06	0	0.321994222657849	0.0015865143218966	0.661632802926647	0.0147864600936077
0	1.7227344586298e-07	4.7087495897652e-10	2.47103916035693e-08	3.45510783669522e-09	2.00909820262221e-07	4977357	6.02711357390318e-05	0	0.857466527211732	0.00234371300696974	0.122992452889152	0.0171973068921456
0	1.53983917198228e-06	4.6682440181861e-09	3.1513413109289e-07	8.79437195721033e-10	1.86052098428908e-06	537484	0.000558001073973746	0	0.827638701732068	0.0025091058136976	0.169379509155768	0.000472683298467108
0	1.06838546801002e-08	5.00759103188797e-11	3.32470799405705e-08	5.09509562814748e-10	4.44905200938043e-08	22476698	1.3347067238878e-05	0	0.240137778959972	0.0011255411313084	0.747284587154117	0.0114520927546024
0	3.27353654100868e-08	1.09637261034577e-10	1.17923498870799e-08	3.79910162679951e-10	4.50172627208812e-08	22213701	1.35050879229714e-05	0	0.72717360922308	0.00243544930117934	0.261951730832582	0.00843921064315912
0	2.04325454787736e-07	1.00470603046881e-09	1.11415952564356e-07	3.38511558441407e-09	3.20131228966975e-07	3123719	9.60347724358046e-05	0	0.638255303761115	0.00313841930920291	0.348032127087014	0.0105741498426674
0	1.88989781535352e-09	9.47027809790073e-12	8.87650808803895e-09	2.55440191220033e-12	1.07784305834026e-08	92777886	3.23352396824905e-06	0	0.175340723376159	0.000878632378305962	0.823543652237057	0.000236992008477912
0	5.24288738631395e-09	2.16303849001251e-11	8.69809982398696e-09	5.18889584017626e-10	1.44815071792187e-08	69053586	4.3444427539896e-06	0	0.362040174508744	0.00149365564180814	0.600634983385497	0.0358311864639508
0	1.91508239877022e-08	6.00707670848796e-11	2.33028676588004e-08	1.24670253162262e-09	4.37604649452101e-08	22851677	1.31280535924372e-05	0	0.437628439544229	0.00137271775242998	0.532509599428994	0.028489243274347
0	2.74015622372284e-08	1.57809543948579e-10	3.30344551899587e-08	6.29834900385384e-10	6.12236618715211e-08	16333554	1.83669304603118e-05	0	0.447564902189794	0.00257759074064772	0.539570064581928	0.0102874424876301
0	5.18091998763128e-07	1.79310341349531e-09	9.71808089251553e-08	2.6105652965762e-10	6.17326967631436e-07	1619887	0.000185180999338064	0	0.839250552670567	0.00290462511361702	0.157421940107394	0.000422882108421804
0	3.6736309688301e-07	1.26172235967905e-09	6.84006678142161e-08	9.3710903838218e-10	4.37962596095288e-07	2283300	0.000131380176456197	0	0.838800162749704	0.00288089067634564	0.156179245497335	0.00213970107661498
0	9.40408936226279e-08	3.66779016444847e-10	3.05043176003115e-08	3.34298763791354e-09	1.28254977877298e-07	7796968	3.84757556129989e-05	0	0.733233868806225	0.00285976437340114	0.237841198097551	0.0260651687228218
0	9.97168623881044e-09	3.69549593867047e-11	1.17029763307852e-08	5.22598589655916e-11	2.17638773879479e-08	45947695	6.52914197241117e-06	0	0.458175997827134	0.00169799520223217	0.537724786910713	0.00240122005992054
0	1.41224268212354e-09	3.99965181652591e-12	2.50862490117002e-09	3.15510825145555e-11	3.95641831762464e-09	252753860	1.18692478912052e-06	0	0.356949788608658	0.00101092743371162	0.634064626077293	0.00797465788033712
0	9.05542161424718e-08	3.51339575466295e-10	6.97594841262172e-08	3.3939179445777e-09	1.64058957788733e-07	6095370	4.92164801961792e-05	0	0.551961425105986	0.00214154460202492	0.425209845694924	0.0206871845970655
0	1.89246920492615e-07	7.32289328257634e-10	4.0676279471733e-08	1.97805867032561e-09	2.32633547962931e-07	4298606	6.97876372489636e-05	0	0.813497976322702	0.00314782341012278	0.174851305101595	0.00850289516557949
0	2.87227393049258e-08	7.88487245431528e-11	2.49864659075451e-08	3.67737764576906e-10	5.4155791701591e-08	18465246	1.62466059860922e-05	0	0.530372438523173	0.00145596107204239	0.46138123222767	0.00679036817711415
0	1.06272972176768e-07	4.11296224480755e-10	3.1975919487946e-08	8.29063149487446e-10	1.39489251038682e-07	7169011	4.18459026714224e-05	0	0.761872125525264	0.00294858723104548	0.229235724257195	0.00594356298649518
0	7.22283121093125e-08	2.76024228229338e-10	3.65897201283938e-08	1.45726512209332e-10	1.09239782978145e-07	9154174	3.27713997024803e-05	0	0.661190549268693	0.00252677386117254	0.33494867099575	0.00133400587438449
0	2.41745468182236e-07	8.99245708905111e-10	1.40846482027986e-07	5.65807179178169e-09	3.89149267710908e-07	2569708	0.000116737988619664	0	0.621215271980992	0.00231079892349469	0.361934336550308	0.0145395925452055
0	2.95363398544978e-08	1.32241940070001e-10	1.58797680991318e-08	1.23857620546102e-10	4.56722075142457e-08	21895154	1.37015686808573e-05	0	0.646702698687928	0.00289545759374021	0.347689962088624	0.00271188162970816
0	4.86173463665122e-08	1.89081441075405e-10	6.02611984587763e-08	1.02595764761807e-10	1.09170222031126e-07	9160007	3.27505321110477e-05	0	0.445335233930832	0.00173198732729055	0.551993000816606	0.000939777925271197
0	1.99838411203989e-08	9.56585504226693e-11	3.50809237769455e-08	4.61743927099869e-10	5.56221673748669e-08	17978444	1.66865114729076e-05	0	0.359278360832603	0.00171979185525038	0.630700410153325	0.00830143715882077
0	7.60742072752439e-08	3.82713718365657e-10	7.26670750656137e-08	2.4100154160935e-10	1.49364997600833e-07	6695009	4.48084986913733e-05	0	0.509317500734321	0.00256227178062449	0.486506720000166	0.00161350748488886
0	2.41198937662817e-07	7.8454742541093e-10	1.04635439464655e-07	1.96518674297518e-09	3.48584111295858e-07	2868748	0.000104569783803243	0	0.691938989319285	0.00225066892031992	0.300172716064635	0.00563762569575997
0	2.27857303682641e-08	5.10200315230296e-11	1.28328420746798e-08	2.937910707616e-11	3.56989715815431e-08	28012011	1.07096343144875e-05	0	0.638274139528564	0.00142917370620861	0.359473718881991	0.00082296788323587
0	7.37276409221356e-10	2.91955737292893e-12	1.80729931314237e-09	5.08998422538979e-11	2.59839512199055e-09	384852939	7.79518249394151e-07	0	0.28374299311975	0.00112360023624596	0.695544452745836	0.0195889538981682
0	4.43401940305653e-09	1.59615267742559e-11	3.62706682647444e-09	2.72905993515685e-11	8.1043383556568e-09	123390702	2.43129854593516e-06	0	0.547116767399229	0.00196950399573518	0.447546322389509	0.0033674062155265
0	1.1370326154673e-07	6.61761034804043e-10	1.04202937900087e-07	5.56699881458747e-11	2.18623630469767e-07	4574071	6.55849455017954e-05	0	0.520086787061445	0.00302694193387094	0.476631632528384	0.000254638476299446
0	8.59063349192432e-07	4.0615458985342e-09	1.44399814101674e-07	6.43778386761873e-10	1.0081684875794e-06	991898	0.000302404965129233	0	0.852102956773654	0.00402863801891479	0.143229842908873	0.000638562298557432
0	1.42330130278623e-07	5.94241019303089e-10	6.44383288053681e-08	1.05594723427768e-09	2.08418647337572e-07	4798035	6.25236460389811e-05	0	0.682904970821029	0.0028511893100458	0.309177367901244	0.00506647196768044
0	1.5956020960871e-09	8.19083371812736e-12	1.17447954723025e-08	4.71201177208804e-10	1.38197895793166e-08	72360002	4.14592828745786e-06	0	0.115457770679459	0.000592688743277698	0.849853422506549	0.0340961180707142
0	1.34112476594909e-07	4.80068087857381e-10	8.13257557353868e-08	8.35322892758321e-10	2.16753623310911e-07	4613533	6.50239798788421e-05	0	0.618732340185787	0.00221480997883377	0.375199060080916	0.00385378975446299
0	3.12456825777039e-08	1.26002610968772e-10	1.85022235856359e-08	2.80964461234448e-10	5.0154873235543e-08	19938242	1.5046349146064e-05	0	0.622983980658557	0.00251227055000268	0.368901811370226	0.0056019374212143
0	2.52303957608102e-08	8.85190820823243e-11	9.26775981964359e-09	3.22638408621352e-10	3.49093130711575e-08	28645651	1.0472739271683e-05	0	0.722741112361099	0.00253568673499508	0.265481013641049	0.00924218726285738
0	1.90125242639768e-07	7.60751026461829e-10	1.01942175844398e-07	3.85762151459373e-10	2.93213931662087e-07	3410479	8.79603236698667e-05	0	0.648418175637291	0.00259452551299149	0.347671665075863	0.00131563377385472
0	3.60603632758049e-07	1.24052956013802e-09	1.27595725380962e-07	4.66618165112245e-09	4.94106069350272e-07	2023857	0.000148220871643012	0	0.729810166534136	0.0025106543657099	0.258235494959099	0.00944368414105554
0	1.44506795357949e-08	5.49257663140047e-11	2.7496470284908e-08	6.68946925643677e-10	4.26710225126606e-08	23435108	1.28012250883991e-05	0	0.338653228464525	0.00128719123845013	0.644382737178368	0.0156768431186574
0	8.69396433676612e-09	3.02030159516857e-11	1.6746940995688e-08	4.76274761229823e-10	2.59473831096356e-08	38539532	7.78418474733922e-06	0	0.335061316204084	0.00116401009782253	0.645419267327539	0.0183554063705545
0	3.61114091994751e-10	1.72140294783449e-12	4.50403672372357e-09	4.11637165402063e-11	4.90803593520636e-09	203747489	1.47240971670737e-06	0	0.0735760896541945	0.000350731528978121	0.917686174914731	0.00838700390209664
0	1.51186448148334e-07	6.67708527261169e-10	9.49759062565523e-08	2.36892080792117e-09	2.49198983740069e-07	4012857	7.47569100197909e-05	0	0.6066896657413	0.00267941914224511	0.381124773589039	0.00950614152741533
0	4.55018042612188e-07	2.44794219215852e-09	2.03296959637961e-07	1.39699940636239e-09	6.6215994384867e-07	1510209	0.000198628319719396	0	0.687172407269894	0.00369690467522145	0.307020926781434	0.00210976127345097
0	6.18504463216835e-07	2.76232011635564e-09	1.69576716117584e-07	1.19661285216593e-09	7.92040112302941e-07	1262562	0.000237583900262073	0	0.780900428664487	0.00348760128868209	0.21410117175066	0.00151079829617044
0	2.88321003413384e-07	1.12040395185761e-09	1.23992617591089e-07	6.1805110451821e-10	4.14052076060848e-07	2415155	0.000124207934092735	0	0.696339953554568	0.00270594936394658	0.299461407779216	0.00149268930226879
0	7.18773486574749e-08	2.54665247805335e-10	5.336884679936e-08	3.33580893315235e-09	1.28836669637793e-07	7761765	3.86502564416746e-05	0	0.557895115261429	0.00197665189981465	0.414236466600693	0.0258917662380636
0	4.19507262516548e-09	1.42746089078548e-11	9.04766303286836e-09	1.71469939147924e-10	1.34284802060896e-08	74468591	4.02853597503139e-06	0	0.312401147470365	0.00106301001221132	0.673766717753017	0.0127691247644067
0	2.10383180782999e-08	7.82830177576297e-11	1.54089550831054e-08	7.48477166629814e-11	3.6600403895826e-08	27322103	1.09800611022282e-05	0	0.574811090560102	0.00213885666345221	0.421005055762861	0.00204499701358534
0	4.90965712825382e-08	2.15890915687675e-10	4.2019053113503e-08	7.56302413269119e-10	9.2087817724998e-08	10859200	2.7625964983069e-05	0	0.533149470749273	0.00234440256074251	0.456293287772163	0.00821283891782153
0	1.59403526903629e-08	6.0396998076173e-11	1.39282159502697e-08	3.83621978500915e-10	3.03125876172097e-08	32989595	9.09373509438982e-06	0	0.525865785252624	0.0019924725278776	0.459486208375099	0.0126555338443993
0	2.56515304200061e-09	7.44790502350613e-12	4.4630113380233e-09	2.38312634058641e-11	7.05944354845328e-09	141654224	2.11783084624884e-06	0	0.363364764431417	0.00105502720892753	0.632204409227289	0.00337579913236724
0	5.74576734669544e-07	2.93287792434759e-09	2.5221810416742e-07	7.85205214511606e-09	8.37579768906428e-07	1193916	0.00025124246921393	0	0.685996434010972	0.00350161027429883	0.301127263970003	0.00937469174472536
0	3.02548016874969e-08	1.12519282891916e-10	1.77496857285287e-08	2.92994569461116e-10	4.84100012683786e-08	20656889	1.45228952662668e-05	0	0.624970065994592	0.00232429828431783	0.366653279559461	0.00605235616162852
0	4.51152697254691e-07	2.07926225167809e-09	1.46366414431627e-07	5.86195841718168e-10	6.00184569779713e-07	1666154	0.000180039215970873	0	0.751689930016491	0.00346437138902329	0.243869005971526	0.000976692622959834
0	3.77826630510013e-07	1.69961732586317e-09	1.38164788845787e-07	4.88515035308945e-09	5.22576187034753e-07	1913597	0.00015676060882519	0	0.723007744868571	0.00325238188809806	0.264391666275062	0.00934820696826848
0	2.77117404427161e-12	1.37409511487999e-14	1.38063572654293e-10	2.62824786432812e-12	1.43476735514041e-10	6969771067	4.30430350251143e-08	0	0.0193144486758999	9.57712837525158e-05	0.962271494118161	0.0183182859221864
0	2.90835279147246e-08	1.03636323168081e-10	1.07471681770303e-08	7.93708757599662e-12	3.9942269502499e-08	25036134	1.19826093036846e-05	0	0.728139093671305	0.00259465284419046	0.269067539498673	0.000198713985831477
0	7.59105569634426e-08	3.69645763263348e-10	2.92352383103855e-08	1.39070860676251e-10	1.05654511897768e-07	9464811	3.16958529179567e-05	0	0.71847908432812	0.00349862733378599	0.276706008908297	0.00131627942979678
0	4.52501055345453e-09	1.82713084549227e-11	1.56868752303079e-08	5.25788678778385e-11	2.02827359600952e-08	49303013	6.08480232455744e-06	0	0.223096655320917	0.000900830563039929	0.773410217495839	0.00259229662020369
0	3.49174566120902e-08	8.65975547873153e-11	1.31472149798519e-08	2.51333828467294e-10	4.84026029751966e-08	20660046	1.45206758058736e-05	0	0.721396256932364	0.00178910945825974	0.27162206517259	0.00519256843678607
0	4.40325736542651e-09	1.50375268357173e-11	5.55884720715839e-09	2.29798290727442e-10	1.02069403901481e-08	97972552	3.06207744593667e-06	0	0.431398362008328	0.00147326488261182	0.544614448079259	0.0225139250298011
0	1.46404988773046e-08	4.08403962823741e-11	7.31850853566835e-09	9.23701272334269e-11	2.20922179364887e-08	45264808	6.6276434989021e-06	0	0.662699368591848	0.0018486326904697	0.33127088265686	0.00418111606082172
0	2.84525170920868e-08	1.0345791427231e-10	4.25442881250171e-08	8.55438515158764e-11	7.11858069828921e-08	14047744	2.13555148274036e-05	0	0.399693679091461	0.00145335030474787	0.597651272468425	0.00120169813536615
0	8.43959907229096e-08	3.50486710450449e-10	6.56543082132868e-08	4.71733206767591e-09	1.55118117714323e-07	6446700	4.65343561504294e-05	0	0.544075650004596	0.00225948274524535	0.423253641680985	0.0304112255691737
0	8.79657146208065e-08	3.23955500361771e-10	7.11095670244204e-08	4.21039473840712e-09	1.63609631883996e-07	6112110	4.90816890258428e-05	0	0.53765608789571	0.00198005152038643	0.434629466527003	0.0257343940569002
0	3.21775627097119e-08	1.06964177795674e-10	2.41315059671812e-08	3.71322828288136e-10	5.67873556829769e-08	17609554	1.70360620812549e-05	0	0.56663252448921	0.00188359145287228	0.424945054703703	0.00653882935421568
0	6.67770606943234e-07	3.3224916041909e-09	2.99915468401526e-07	4.11062321951738e-09	9.75119190168468e-07	1025516	0.000292493115219061	0	0.684809214787236	0.00340726717071057	0.307568009557591	0.00421550848446251
0	3.54211602372562e-07	1.13381580329077e-09	7.55382413334024e-08	3.1009422765836e-09	4.33984601785839e-07	2304229	0.00013018693374478	0	0.816184723870358	0.00261257150282554	0.174057422826902	0.00714528179991474
0	1.38486837647482e-08	5.50502249940801e-11	1.06359204897257e-08	4.30178939396217e-10	2.49698334188641e-08	40048325	7.4909220604269e-06	0	0.55461658603961	0.00220466929316761	0.425950798762256	0.0172279459049665
0	1.24984172204609e-08	4.22815541367504e-11	1.05573896360805e-08	9.48262020657898e-11	2.3192914612744e-08	43116616	6.95785025073281e-06	0	0.538889459524562	0.00182303754585107	0.455198917960897	0.0040885849686906
0	2.52038335702968e-07	1.08589409320982e-09	8.81217263153649e-08	8.38328505170622e-10	3.42084284616713e-07	2923256	0.000102620037127577	0	0.73677262311352	0.00317434662170029	0.257602381278931	0.0024506489858484
0	1.5463385805884e-09	7.09758538970696e-12	5.80500854061185e-09	6.69579228087578e-11	7.42540262939871e-09	134672832	2.22761832235907e-06	0	0.208249795703484	0.000955851923989435	0.78177693929062	0.00901741308190582
0	1.53646930496699e-07	5.0955710903397e-10	2.54949852629581e-08	1.49206381646015e-11	1.79666393506856e-07	5565871	5.38984703261081e-05	0	0.85517902094938	0.00283612922310108	0.141901803477707	8.30463498118372e-05
0	1.12852024874363e-07	6.18202655031459e-10	5.66047571664564e-08	2.57540362175233e-10	1.70332525058027e-07	5870869	5.1098456315235e-05	0	0.662539493475592	0.0036293870170765	0.332319133689664	0.00151198581766752
0	6.5423946818207e-09	2.37400570461811e-11	1.07790821113896e-08	3.38779398952732e-10	1.76839962492093e-08	56548304	5.30518485486464e-06	0	0.369961324896415	0.00134245996841594	0.609538814614464	0.0191574005207042
0	7.70622933645217e-09	2.89143076085127e-11	1.09881435905195e-08	1.36374078421371e-09	2.00870280187939e-08	49783373	6.02609030586621e-06	0	0.383642086287829	0.00143945174873355	0.547026846392545	0.0678916155708929
0	1.28609533260486e-07	4.8967298992746e-10	8.55359231402687e-08	2.84634528780468e-09	2.17481474678486e-07	4598093	6.52423211389141e-05	0	0.591358567209531	0.00225156184291728	0.393302111210717	0.0130877597368354
0	3.51784759622679e-07	2.07203644427921e-09	1.42177900327192e-07	1.33114752556509e-09	4.97365843919716e-07	2010592	0.000149198659064154	0	0.707295774173556	0.00416602078652927	0.285861809903742	0.00267639513617255
0	1.02985212245273e-08	5.04079595950018e-11	1.38795195845718e-08	7.7086991238058e-10	2.49993186810746e-08	40001090	7.49976757907778e-06	0	0.411952075810915	0.00201637333553264	0.555195914002211	0.0308356368513417
0	2.76686077390939e-09	8.00838902821166e-12	3.78269031625788e-09	1.90659352734668e-10	6.74821883193015e-09	148187251	2.02446362196351e-06	0	0.410013492866828	0.00118674115758055	0.560546480555662	0.0282532854199298
0	4.76719588707196e-07	2.66213035128271e-09	1.29909198089636e-07	2.175558576221e-09	6.11466475724335e-07	1635413	0.000183423174692665	0	0.779633238506625	0.00435368161129224	0.21245514389934	0.00355793598274355
0	2.42661501100148e-07	1.60903218595811e-09	1.20819983356256e-07	9.57439569039294e-10	3.66047956211401e-07	2731882	0.000109808377563247	0	0.662922704477566	0.0043956868455478	0.33006599628842	0.00261561238846626
0	5.73973627941042e-09	3.10041159526412e-11	1.02557024888797e-08	1.05140136334209e-10	1.61315830205769e-08	61990196	4.83946325646745e-06	0	0.355807379355702	0.00192195123771135	0.635753011703675	0.00651765770291084
0	3.58527392784477e-08	1.07928336465438e-10	2.62766277732621e-08	3.19890465346951e-10	6.25571858535222e-08	15985374	1.87669802511614e-05	0	0.57311943926629	0.00172527480245279	0.420041717266324	0.00511356866493284
0	2.37689262940663e-07	8.17708434082137e-10	6.409589013998e-08	1.23617949043131e-08	3.14964656419038e-07	3174959	9.44849478291543e-05	0	0.754653762244466	0.00259619108816525	0.203501849600245	0.0392481970671229
0	2.38128055436266e-07	1.27118843195445e-09	4.59882989810768e-08	2.31024601702393e-09	2.87697788866321e-07	3475870	8.63056245088423e-05	0	0.827702070198782	0.0044184852339797	0.159849330654555	0.0080301139126842
0	5.85920097286467e-09	1.69717166822523e-11	1.39774553341934e-08	2.27616256671591e-11	1.98763896494075e-08	50310948	5.96289916832138e-06	0	0.294781953675341	0.000853863150280824	0.703219024216004	0.0011451589583744
0	6.25967630716606e-08	3.79910221166569e-10	7.67760832247009e-08	1.95713469458215e-09	1.4170989121211e-07	7056670	4.25120667235657e-05	0	0.441724727443099	0.00268090122656239	0.541783516789122	0.0138108545412171
0	5.99882148252328e-08	2.86999943376599e-10	3.87984474087661e-08	7.14673010514539e-10	9.978833518789e-08	10021211	2.99360539400828e-05	0	0.601154580966622	0.00287608709811834	0.388807442630574	0.00716188930468568
0	4.36876852279568e-08	2.1720474840127e-10	5.31888556908978e-08	3.50056598406741e-09	1.00594311651323e-07	9940920	3.0177839656309e-05	0	0.434295781846847	0.00215921501758607	0.528746156892641	0.0347988462429263
0	1.31321976377504e-08	4.6155320714676e-11	1.06502426778355e-08	1.58564665540346e-09	2.5414242291704e-08	39348016	7.62424371270054e-06	0	0.516725916398347	0.00181612027558825	0.419065914127688	0.0623920491983767
0	2.5720902694857e-07	6.34413717244988e-10	5.40492318284019e-08	1.65462740902502e-10	3.1205813523512e-07	3204531	9.36130732012153e-05	0	0.824234326577567	0.0020329984884611	0.173202444434524	0.000530230499447914
0	1.51287516265382e-07	7.20285627654748e-10	4.88319314318517e-08	4.69361459705187e-10	2.01309094784594e-07	4967485	6.0390910928354e-05	0	0.75151853634464	0.00357800837774107	0.2425719090541	0.00233154622351968
0	1.04846287826744e-08	3.70077821188582e-11	8.7956613351596e-09	2.59706013170847e-12	1.93198949600846e-08	51760116	5.79595173988423e-06	0	0.542685599706207	0.00191552708724955	0.455264449073438	0.000134424133106006
0	8.25143870848933e-08	4.45150622597761e-10	8.44876166251905e-08	9.56128953458605e-11	1.67542767228027e-07	5968625	5.02615712212329e-05	0	0.492497458709097	0.00265693727018312	0.504274926474158	0.00057067754656177
0	8.94119380868059e-08	3.6530146427018e-10	2.23795815722315e-08	5.92413603212532e-10	1.1274923472652e-07	8869240	3.3824200265653e-05	0	0.793015919830231	0.00323994628572194	0.198489875576668	0.00525425830737979
0	8.38748677898343e-09	5.08254969938863e-11	1.05960445248999e-08	2.51945219773485e-10	1.92863020206507e-08	51850272	5.78587392541241e-06	0	0.43489346843177	0.00263531582879212	0.549407787638825	0.0130634281006134
0	2.40142605047878e-08	1.01326958762523e-10	2.88021128450959e-08	5.15139581062574e-10	5.34328398897088e-08	18715082	1.60297239261142e-05	0	0.449428863492112	0.00189634237992353	0.539033914434392	0.00964087969357193
0	1.75165325333325e-06	9.31384285777989e-09	3.59777099091952e-07	1.30636080904898e-08	2.13380780337347e-06	468646	0.000639938176136723	0	0.820904886824367	0.00436489305318644	0.168608015456292	0.00612220466615443
0	5.80144105105395e-08	2.85633914397414e-10	8.27731215609395e-08	2.47107623432851e-09	1.43544242220205e-07	6966493	4.30623485602188e-05	0	0.404157001445883	0.00198986674755812	0.576638395805252	0.0172147360013071
0	3.70255558135067e-08	1.30234175616676e-10	2.21057310388749e-08	3.62280684265527e-10	5.96238017122637e-08	16771826	1.78869810645299e-05	0	0.620986162408545	0.00218426487202491	0.370753464288542	0.00607610843088879
0	5.75448273344835e-08	1.84053881843271e-10	3.9777820787798e-08	1.7649009830748e-10	9.76831921024322e-08	10237176	2.93045296699823e-05	0	0.589096507760936	0.00188419192577438	0.40721254016849	0.00180676014479962
0	3.16456661419504e-08	1.77226548676299e-10	6.55237467406208e-08	2.69969958593755e-09	1.00046339017185e-07	9995368	3.001345278697e-05	0	0.316310086434193	0.00177144461673762	0.654933977437852	0.0269844915112168
0	5.73504635735427e-08	2.14458752512995e-10	2.06519814412052e-08	6.7952964467496e-10	7.88964334119358e-08	12674844	2.36686508467976e-05	0	0.726908189551525	0.00271823127153617	0.261760646813736	0.0086129323632031
0	2.88567865604313e-09	1.66356293051689e-11	1.57994937916331e-08	7.38310671392187e-11	1.87756391441206e-08	53260504	5.63267593578498e-06	0	0.153692699028398	0.000886021997838525	0.84148899914177	0.0039322798319938
0	2.38660275964446e-07	1.06110766725975e-09	1.18919935448556e-07	3.31502031477704e-09	3.61956339395038e-07	2762764	0.000108581026112331	0	0.659362055554364	0.00293159022724466	0.328547734921053	0.0091586192973375
0	8.42149470278159e-08	2.95557247457283e-10	3.97583591475283e-08	5.77444652641215e-10	1.24846308075443e-07	8009848	3.74531933747813e-05	0	0.674548958043085	0.00236736874332465	0.318458429091095	0.00462524412249559
0	1.51903394359655e-07	3.42974823052083e-10	4.79794765820233e-08	2.65729305879622e-09	2.02883138823527e-07	4928946	6.0863095589947e-05	0	0.748723601382098	0.00169050432204922	0.236488240768777	0.0130976535270761
0	1.97156516980202e-07	8.64397523953582e-10	8.18858140705554e-08	5.08878590436144e-09	2.84995514479073e-07	3508827	8.54950116319086e-05	0	0.69178814038731	0.0030330215039825	0.287323167946098	0.0178556701626092
0	2.55663915721964e-09	1.04628115797642e-11	3.18592183823511e-09	2.22403993497463e-11	5.77526420638426e-09	173152251	1.7325777568189e-06	0	0.442687826193892	0.00181165938143541	0.551649539204325	0.00385097522034762
0	9.63221508872335e-08	3.81699202923126e-10	5.18763688474447e-08	3.03374886171255e-10	1.48883593823773e-07	6716657	4.46640839804058e-05	0	0.646962827893892	0.00256374253952338	0.348435764580271	0.00203766498631372
0	6.13083238093652e-07	1.61335323776103e-09	1.08856554683515e-07	9.24080641926288e-09	7.32793952434191e-07	1364640	0.000219814103604943	0	0.836637960858049	0.00220164649612869	0.148550017807756	0.0126103748380658
0	1.34351683538652e-08	5.17539623228143e-11	2.4791147474588e-08	2.64433182982952e-09	4.09224016206055e-08	24436493	1.2276645372955e-05	0	0.328308403754588	0.00126468536237509	0.605808713389514	0.0646181974935221
0	2.04211248133675e-09	9.18488882372165e-12	8.07715526464035e-09	1.91627669630218e-10	1.0320080304431e-08	96898471	3.09601932702019e-06	0	0.197877576636681	0.000890001681457654	0.782663993532331	0.018568428149531
0	4.42514088246095e-07	1.99524739763446e-09	1.83557674233275e-07	1.91439036769462e-09	6.29981400244698e-07	1587348	0.000188976621275039	0	0.702424052637447	0.00316715286651235	0.291369989910777	0.00303880458526399
0	3.73129337262369e-07	1.51582351188582e-09	7.45788490400899e-08	7.0401876247581e-10	4.4992802857682e-07	2222578	0.000134969329778523	0	0.829308941793701	0.00336903552481618	0.165757286284192	0.00156473639729161
0	7.80241196553842e-07	3.00544023481195e-09	2.04873123057944e-07	4.26023668245965e-09	9.92379996529058e-07	1007679	0.000297669834222192	0	0.786232289327485	0.00302851754904751	0.206446244154967	0.0042929489685002
0	1.28032982434757e-08	5.26111160715413e-11	9.95877380058173e-09	8.33633602622356e-10	2.36483167627514e-08	42286308	7.09446994351381e-06	0	0.541404209522528	0.00222472984438408	0.42111977357593	0.0352512870571583
0	2.02603916969367e-07	8.58077725995587e-10	1.13667991208228e-07	3.47209294071761e-09	3.20602078844309e-07	3119131	9.6176013872018e-05	0	0.631948232212667	0.00267645714927597	0.354545396642384	0.0108299139956723
0	1.35103362690024e-07	5.07228734278498e-10	7.98140848112281e-08	9.89965806797891e-10	2.16414642042329e-07	4620759	6.49222921105252e-05	0	0.624280138418727	0.0023437819617551	0.368801685773263	0.00457439384625492
0	2.30509678087202e-07	8.93565570384357e-10	7.28664054274928e-08	4.76809998434692e-10	3.04746459083513e-07	3281416	9.14197726005206e-05	0	0.756398216341645	0.00293216063304441	0.239105010921634	0.00156461210367674
0	3.81713522531977e-08	2.70582275553663e-10	4.77366844887661e-08	3.73153358147539e-11	8.62159343533323e-08	11598784	2.58644469399716e-05	0	0.442741269807075	0.00313842536861871	0.55368749230427	0.000432812520036346
0	7.12193488803294e-09	3.42262670751619e-11	2.72837097505602e-08	7.75172617180285e-11	3.45173881673864e-08	28970906	1.0355163008402e-05	0	0.206328904536354	0.000991565958269707	0.790433784220648	0.00224574528472784
0	1.41891767734325e-07	4.86895282038878e-10	9.50418079968843e-08	9.73584371954789e-10	2.38394055385203e-07	4194735	7.15156677690842e-05	0	0.595198431039116	0.00204239690982286	0.398675243152828	0.00408392889823385
0	3.63132443042527e-07	1.75452571923195e-09	1.69676078056077e-07	2.98549878531758e-09	5.37548545603154e-07	1860297	0.000161251604569479	0	0.675534230373698	0.00326393910574772	0.315647915790923	0.00555391472963194
0	8.60542113871539e-08	2.10397219520442e-10	2.02184766404117e-08	1.36454124331997e-09	1.07847626490406e-07	9272341	3.23537662967333e-05	0	0.797924017315385	0.00195087482559626	0.187472615748389	0.0126524921106294
0	1.54347236987971e-08	4.79335866584757e-11	6.22791561050316e-09	1.88743400133663e-10	2.18993162960924e-08	45663526	6.56977337476494e-06	0	0.704803907579124	0.00218881658269069	0.284388586670828	0.00861868916735728
0	1.58399577739763e-08	7.83828064528704e-11	2.12062916769768e-08	1.06514983539937e-09	3.81897820928054e-08	26185015	1.14568692213268e-05	0	0.414769524881903	0.00205245492792788	0.555287056245653	0.0278909639445162
0	1.47226563667103e-07	7.2848482599348e-10	6.33967425247511e-08	1.55543905819425e-09	2.12907230076042e-07	4696881	6.38701360403671e-05	0	0.691505702340497	0.00342160679904245	0.297766978143994	0.00730571271646672
0	4.62942864613744e-07	2.18706700722357e-09	2.14101156176238e-07	6.50523608242012e-09	6.85736323879626e-07	1458286	0.000205699808586535	0	0.675103313755637	0.00318937021572666	0.312220818294907	0.00948649773372958
0	2.85586475222307e-08	1.48118225840302e-10	4.76066475055722e-08	7.01631240797249e-10	7.70150444944405e-08	12984476	2.31042473218812e-05	0	0.370819074502934	0.00192323755459226	0.61814737390704	0.00911031403543365
0	1.65208774740252e-07	6.25900676945695e-10	7.07949756876022e-08	2.56866008367626e-10	2.36886517113168e-07	4221431	7.10634384185616e-05	0	0.69741738260826	0.00264219629117466	0.298856079064143	0.00108434203642292
0	7.26005586686979e-09	3.98941324327477e-11	9.68955829203242e-09	8.70136296997161e-11	1.70765219210347e-08	58559934	5.12294350385467e-06	0	0.425148393826434	0.0023361977700861	0.56741989597407	0.00509551242940951
0	4.22983931935717e-09	1.84816963259682e-11	6.80123338002109e-09	2.40598165991456e-10	1.12901525616957e-08	88572762	3.38704006153101e-06	0	0.37464855290865	0.00163697489692667	0.602404028010725	0.0213104441836985
0	1.15277694764707e-07	4.58526916384523e-10	8.49306004529725e-08	3.97251092822919e-10	2.01064073226887e-07	4973539	6.03174088797953e-05	0	0.573338105185127	0.00228050147908377	0.422405649551992	0.00197574378379696
0	7.82211648348406e-07	2.42304149717195e-09	2.04151527681421e-07	3.55999580121256e-08	1.02438617553912e-06	976194	0.000307268793344417	0	0.763590594081119	0.00236535942697268	0.19929156850831	0.034752477983598
0	3.48580901915495e-07	1.60076404936014e-09	1.6550199694449e-07	4.92166565156457e-09	5.20605328560909e-07	1920841	0.000156169443494503	0	0.66956844809688	0.00307481303309951	0.317903002264655	0.00945373660536545
0	3.20985783003956e-08	1.44906861928513e-10	3.31444144099492e-08	2.77853759924388e-10	6.56657533321978e-08	15228638	1.9699532593398e-05	0	0.488817635853677	0.00220673417383093	0.504744295588513	0.00423133438397863
0	4.52501581342075e-08	2.14871220774114e-10	2.90316387571608e-08	5.79168411297872e-10	7.50758365234402e-08	13319865	2.25224981723615e-05	0	0.602725993203944	0.0028620556323342	0.386697506168932	0.00771444499478928
0	1.83767831327535e-10	6.25545921001453e-13	1.44475542683737e-09	7.02457222389027e-11	1.69939452632481e-09	588444875	5.09818226412939e-07	0	0.108137238575765	0.000368099291430748	0.850158926874895	0.0413357352579095
0	1.03390647929851e-07	4.73956219803357e-10	8.25427114988692e-08	5.2469797327982e-09	1.91654295381322e-07	5217728	5.7494641258371e-05	0	0.539464287633845	0.00247297468006317	0.430685424162497	0.0273773135235953
0	5.77366197400353e-08	2.0188948777508e-10	4.54913333016065e-08	7.41810924097345e-10	1.04171653453514e-07	9599540	3.12510093237739e-05	0	0.554245016047478	0.00193804630225219	0.436695893685768	0.00712104396450204
0	4.2044540149304e-08	1.94397007116366e-10	4.72667927464846e-08	1.04576361510328e-09	9.05514935180082e-08	11043440	2.71650803096435e-05	0	0.464316363163491	0.00214681171523368	0.521987997217125	0.0115488279041506
0	8.81661789580786e-07	2.40842805371531e-09	1.52736195205656e-07	8.93616879715793e-09	1.04574258163731e-06	956258	0.000313673732634578	0	0.843096384389714	0.00230307926253175	0.146055250964838	0.00854528538291575
0	3.2581911068759e-07	1.36358055489876e-09	1.5099605604836e-07	6.82064950180413e-11	4.78246953785867e-07	2090970	0.000143463828531032	0	0.681277963421121	0.00285120593890767	0.315728212909784	0.000142617730187531
0	8.9267968077528e-08	4.27673906525244e-10	7.00763556972958e-08	3.25363588512687e-09	1.63025633566476e-07	6134005	4.89064980924159e-05	0	0.547570134368641	0.0026233537460896	0.429848694124051	0.0199578177612183
0	6.6442008055938e-09	2.79518580844869e-11	5.3181326734872e-09	5.31700237959584e-11	1.20434553609614e-08	83032649	3.6130301040993e-06	0	0.551685592419831	0.00232091681720282	0.44157864284745	0.00441484791551664
0	2.0665050934778e-07	7.68623283536502e-10	8.60431622354096e-08	1.01009998649677e-08	3.03563294731694e-07	3294206	9.10648555862981e-05	0	0.680749329494626	0.00253200336429295	0.283443893674495	0.0332747734665863
0	2.2545385643743e-07	9.67962948094503e-10	9.7974642718639e-08	2.18812507618757e-09	3.26584587180351e-07	3061994	9.79705927038887e-05	0	0.690338323629849	0.00296389660164814	0.299997754225107	0.00670002554339534
0	2.08812938542508e-10	8.36950021558372e-13	1.58728740244343e-09	6.01199941242149e-11	1.85705728513171e-09	538486350	5.57117034505339e-07	0	0.112442917197192	0.000450686162596762	0.854732600416714	0.0323737962234971
0	7.83076196547997e-09	3.81112868930313e-11	1.30808360184207e-08	1.76483129876965e-10	2.11261924006706e-08	47334606	6.33783769088403e-06	0	0.370666034700668	0.00180398276084154	0.619176223066369	0.00835375947212158
0	3.6399954278084e-08	1.14288932862619e-10	2.28253260149229e-08	3.14986311257356e-11	5.93710678569952e-08	16843221	1.78111622556321e-05	0	0.613092463921302	0.00192499372148574	0.384452003960942	0.000530538396270809
0	1.60392637810407e-07	1.06051166529648e-09	4.189277703055e-08	6.33285237721999e-10	2.03979211743975e-07	4902460	6.11918974616765e-05	0	0.786318549028044	0.00519911640127121	0.205377678795679	0.00310465577500548
0	2.04883618790814e-08	5.86682299133533e-11	1.39091247999722e-08	5.25936983696159e-10	3.49820918926631e-08	28586055	1.04945726854266e-05	0	0.585681437861024	0.00167709324226142	0.397607005397222	0.0150344634994932
0	3.6422513179946e-07	1.33110531389117e-09	1.35051160600102e-07	1.45765919698434e-08	5.15183989683297e-07	1941054	0.000154543293664156	0	0.706980688633905	0.00258374743887023	0.262141610190805	0.0282939537364199
0	7.81970648751223e-07	3.71897644533649e-09	3.65490740068375e-07	5.49494883575629e-10	1.15172986014851e-06	868259	0.000345459472152254	0	0.67895317800512	0.00322903536151867	0.317340682667762	0.000477103965598994
0	2.25511170764403e-07	1.04983411942464e-09	6.71552368763524e-08	3.31146074438173e-09	2.97027702504562e-07	3366689	8.91043539593683e-05	0	0.759226054886041	0.00353446533967153	0.22609082018308	0.0111486595912072
0	8.07000069994687e-08	2.82925072505058e-10	3.585006186094e-08	9.52813773913972e-10	1.17785807706828e-07	8489987	3.53351200784724e-05	0	0.685142026621181	0.00240203024467317	0.304366566387793	0.00808937674635261
0	6.58652551102202e-09	2.49458211545643e-11	4.65096507460031e-09	4.50145922392905e-11	1.13074509990162e-08	88437261	3.39222955858531e-06	0	0.582494278471345	0.00220614010679637	0.411318614160253	0.00398096726160538
0	1.38219610388263e-07	5.84976613825037e-10	6.16686299733347e-08	1.25066166976593e-09	2.01723878645188e-07	4957271	6.05153385513368e-05	0	0.685192111695298	0.00289988779590121	0.305708131270882	0.00619986923791861
0	3.70313169655869e-08	6.60681800601506e-11	2.1560462835253e-08	2.71626610445679e-09	6.13741140853568e-08	16293514	1.84120652945152e-05	0	0.603370289208332	0.00107648283066482	0.351295707588829	0.0442575203721736
0	4.72328763506871e-08	2.41700433750054e-10	3.54369285839541e-08	4.07797694929402e-10	8.33193030633207e-08	12002021	2.49954795482621e-05	0	0.56688995963866	0.00290089360884797	0.425314750376907	0.0048943963755852
0	1.26614158952552e-07	4.27568968649513e-10	5.38507797256599e-08	3.70554138579009e-10	1.81263061785441e-07	5516844	5.43774449548451e-05	0	0.69851053880147	0.00235883121711594	0.297086340676527	0.00204428930488678
0	6.90362688701875e-08	2.45451136595762e-10	3.04546572217423e-08	5.01696863810531e-10	1.00238074092336e-07	9976249	3.00709715779224e-05	0	0.688723017628945	0.00244868168925174	0.303823247777969	0.00500505290383356
0	3.51238353434825e-08	1.30140446394159e-10	1.40190687228041e-08	1.04134360694834e-10	4.93771788733756e-08	20252271	1.48130443219374e-05	0	0.711337426416263	0.00263563956798535	0.283917976738912	0.00210895727683996
0	8.03302650281001e-08	2.38239698831636e-10	5.80096079737801e-08	1.02716176763765e-09	1.39605274468349e-07	7163053	4.1880708230746e-05	0	0.575409957353095	0.00170652362340113	0.415525904695898	0.00735761432760566
0	5.26368431005376e-08	1.74782668481135e-10	1.49818124438388e-08	3.77827242045776e-10	6.81712654549034e-08	14668937	2.0451171192426e-05	0	0.772126536735011	0.00256387595733802	0.219767263287046	0.00554232402060536
0	9.38177284888737e-09	5.08855648834775e-11	8.37688666799952e-09	4.62548463093955e-11	1.78557999280798e-08	56004212	5.35672568668932e-06	0	0.525418793147079	0.00284980595035989	0.469140934695743	0.00259046620681809
0	1.37392603707113e-08	6.32274177067615e-11	2.13419941401632e-08	2.6733940299016e-10	3.54118213315714e-08	28239158	1.06234901724456e-05	0	0.387985137563711	0.00178548900703932	0.602679933921833	0.00754943950741707
0	2.74254440372596e-07	1.34614979054405e-09	1.50953993068599e-07	4.49092197683613e-09	4.31045505208575e-07	2319941	0.000129305318762873	0	0.636254031322956	0.00312298765275994	0.350204308465193	0.0104186725590911
0	2.33352830688116e-07	9.59869075526713e-10	1.19857549142648e-07	5.35466184668001e-09	3.59524910752972e-07	2781448	0.000107851676202975	0	0.649058865488329	0.00266982633697456	0.333377592366617	0.0148937158080798
0	3.3662350672968e-07	1.4977254781497e-09	1.05252025953027e-07	6.62105052004361e-09	4.499943086809e-07	2222250	0.000134989211115655	0	0.748061698194469	0.00332832093485824	0.233896349181747	0.0147136316889259
0	1.61196857301798e-07	7.15566169303158e-10	1.14533324965997e-07	9.85324523196943e-11	2.76544280889418e-07	3616057	8.29598543897747e-05	0	0.582897092586255	0.00258752835893681	0.414159080049084	0.000356299005724492
0	1.20129021693704e-08	3.91634093358560e-11	6.24747435089143e-09	8.09997968815723e-11	1.83805397264793e-08	54405366	5.51414677518736e-06	0	0.653566345065725	0.00213069963769544	0.339896131662077	0.00440682363450311
0	1.54163547531571e-06	6.25947489487754e-09	3.51997421366128e-07	7.9093556966285e-10	1.90068330714637e-06	526127	0.000570042997774522	0	0.811095393703578	0.00329327609252028	0.185195197980986	0.000416132222916366
0	1.09450081345629e-07	4.73256492774324e-10	6.947327506024e-08	3.75595410608464e-10	1.79772208309252e-07	5562595	5.39302130669883e-05	0	0.608826483108826	0.00263253423443632	0.386451697476671	0.00208928518006715
0	1.69917497213412e-09	7.11925438491319e-12	8.36165842803662e-09	1.37035000549178e-10	1.02049876551048e-08	97991299	3.06149161599656e-06	0	0.166504363313379	0.000697624987459141	0.819369773941263	0.0134282377578996
0	7.15502120102437e-08	3.8633508562935e-10	7.70663241561854e-08	2.8927410023832e-09	1.51895612254442e-07	6583469	4.55676488837486e-05	0	0.471048577034532	0.0025434249212031	0.507363728368209	0.0190442696760558
0	5.09850214334321e-08	1.44786656563407e-10	1.6863052059303e-08	1.34319647791978e-09	6.93360566272183e-08	14422510	2.08006013948658e-05	0	0.735332003484859	0.0020881870646588	0.243207544235842	0.0193722652146402
0	5.72130901213352e-09	2.93514175663703e-11	1.03593489944352e-08	6.37530365880509e-10	1.67475397900156e-08	59710263	5.02424935411305e-06	0	0.341620863951874	0.00175258085273329	0.61855944958621	0.0380671056091825
0	8.71200786506722e-09	5.24850059806670e-11	2.18513399663029e-08	7.2223530949832e-10	3.13380681468491e-08	31910072	9.40137639471317e-06	0	0.278000795206745	0.0016748003014967	0.697277824016091	0.0230465804756678
0	2.7246406905338e-09	1.34540321541206e-11	1.05223498563606e-08	3.3043925886518e-10	1.35908838379137e-08	73578732	4.0772568651315e-06	0	0.200475607254697	0.000989930626629933	0.774221160437485	0.0243133016811881
0	9.84639245462335e-08	6.02482405879903e-10	5.59663900568696e-08	8.87319425169182e-10	1.55920116434152e-07	6413541	4.67749446084742e-05	0	0.631502379539439	0.00386404538207449	0.358942715903533	0.00569085917495394
0	9.55631641983688e-08	4.08346321959272e-10	5.31770097571672e-08	5.03673216032809e-10	1.49652193493528e-07	6682161	4.4894653615235e-05	0	0.638568416322622	0.00272863572812871	0.355337322599731	0.00336562534951812
0	1.22616675536864e-07	5.47220812550547e-10	7.67053632275954e-08	1.04763881563481e-10	1.99974023458574e-07	5000649	5.99904135399898e-05	0	0.613163016956877	0.00273645948151815	0.383576636109867	0.000523887451737869
0	1.01222764193704e-09	5.30086005629029e-12	4.32792219071092e-09	1.22479717531387e-11	5.35769866445739e-09	186647302	1.6073083024537e-06	0	0.188929558254571	0.00098939122714307	0.807794999637077	0.00228605088120967
0	1.90586223733425e-07	7.33247014140483e-10	5.88689355421588e-08	6.45432847978048e-10	2.50833839137702e-07	3986703	7.52473299543421e-05	0	0.759810655486548	0.00292323801549737	0.234692957475491	0.00257314902246391
0	4.4548558476351e-08	2.11479871309726e-10	1.38154667599476e-08	3.21827967480709e-10	5.88973330750891e-08	16978697	1.76690443600691e-05	0	0.756376497040289	0.0035906527557047	0.234568630507158	0.00546421969684783
0	3.66887432384998e-08	1.16185887166875e-10	1.4446954391019e-08	7.72274779199825e-10	5.20241582958855e-08	19221839	1.5607126110706e-05	0	0.705225119257748	0.00223330642864172	0.277697032767978	0.0148445415456323
0	1.98187824832319e-08	9.57905915164194e-11	3.14859746644057e-08	7.17259076699383e-10	5.21178068158534e-08	19187300	1.56352202390631e-05	0	0.380268927149162	0.00183796282631144	0.604130844869478	0.0137622651550488
0	1.50825443144198e-07	8.96672795253225e-10	1.36372113784421e-07	3.57687890679042e-09	2.91671108630663e-07	3428519	8.74975172139303e-05	0	0.517107929723631	0.00307425990686196	0.46755441231276	0.0122633980567467
0	8.92194929869478e-08	4.98665960271848e-10	8.06768684124579e-08	1.51732812638408e-09	1.71912355486062e-07	5816918	5.15723811725932e-05	0	0.518982435757397	0.00290069878259727	0.469290692832134	0.008826172627872
0	1.15620568089693e-08	5.64602416689939e-11	1.43923607381911e-08	1.81029575094894e-10	2.61919073639243e-08	38179732	7.85754142618167e-06	0	0.441436228691555	0.002155636887551	0.549496473785432	0.00691166063546165
0	4.30575568013019e-08	1.73974330535793e-10	2.39096049000025e-08	1.77807220151134e-09	6.89192082333515e-08	14509743	2.06755494350785e-05	0	0.624754083876219	0.00252432282661662	0.34692222259791	0.0257993706992544
0	5.90490336872217e-08	2.75153613117976e-10	5.72023944888949e-08	9.23863198790798e-10	1.17450444988025e-07	8514229	3.5234514834781e-05	0	0.502757002693706	0.00234272090792018	0.487034293439475	0.00786598295889802
0	1.69744649613184e-09	4.88595636515664e-12	3.79154191192736e-09	1.38326793351272e-10	5.63220115777564e-09	177550477	1.68965892710649e-06	0	0.301382434430348	0.000867503881393023	0.673190073599002	0.0245599880892575
0	1.33757844281896e-08	7.53997740995946e-11	1.46544685907608e-08	7.95117812455019e-10	2.8900770605505e-08	34601154	8.67019370065503e-06	0	0.462817570187619	0.00260891915751314	0.507061517175235	0.0275119934796329
0	1.67362393759054e-08	9.31967575771436e-11	3.57230866223503e-08	1.43433639716736e-09	5.39868591530003e-08	18523026	1.6195927047602e-05	0	0.310005798419842	0.00172628597105494	0.661699665118693	0.0265682504904093
0	4.03414645729e-08	1.76416672941699e-10	1.75665146639535e-08	5.6180994271091e-10	5.86462058525061e-08	17051401	1.75937075087562e-05	0	0.687878507850242	0.00300815151427499	0.299533693759028	0.00957964687645522
0	1.61054491828014e-07	5.63794175240762e-10	1.17311810647606e-07	4.00586499652975e-09	2.8293596164739e-07	3534369	8.48771982349117e-05	0	0.569225950954686	0.00199265647236243	0.414623188811205	0.0141582037617476
0	9.44125031725511e-08	3.2578764002789e-10	4.07231567492926e-08	1.30148717554101e-09	1.36762934737413e-07	7311923	4.10280415639175e-05	0	0.690336920261508	0.00238213402376461	0.297764572158983	0.00951637355574367
0	1.15709715486733e-08	4.05405386397256e-11	1.06398128144226e-08	1.005586458219e-11	2.22613807663179e-08	44920843	6.67839200263476e-06	0	0.519777801302449	0.00182111518891338	0.477949365590161	0.000451717918477222
0	2.7194643770009e-07	1.38586722467706e-09	1.68859138181462e-07	2.04796004942262e-09	4.44239403155651e-07	2251039	0.000133262970244297	0	0.612161901371919	0.00311964047950849	0.380108421229571	0.00461003691900121
0	2.81602985718372e-11	1.3060012545639e-13	5.24587654692899e-10	2.80110525529644e-11	5.80889605943157e-10	1721497492	1.74266853170124e-07	0	0.0484778833770231	0.000224827788482016	0.903076332104714	0.0482209567297809
0	3.07376382441812e-08	8.79807645760475e-11	1.70878344244057e-08	3.19010480981917e-10	4.82324639141449e-08	20732924	1.44696348353124e-05	0	0.637281112134248	0.00182409848961181	0.354280769376047	0.00661402000009297
0	2.60627977576921e-07	8.10025617382123e-10	9.24915672814368e-08	1.16452687575196e-09	3.55094097351492e-07	2816155	0.000106522574179868	0	0.73396876918215	0.00228115765208092	0.260470585040121	0.00327948812564814
0	6.49613070959308e-07	3.31211301893456e-09	2.10506975398592e-07	7.16666366057104e-09	8.70598823037405e-07	1148635	0.000261145656133221	0	0.746168101506148	0.0038044078756953	0.24179561220191	0.00823187841624629
0	7.5252492802133e-07	3.99933882448037e-09	1.29103774467724e-07	2.41238518191115e-09	8.88040426495445e-07	1126075	0.00026637676166319	0	0.847399403866204	0.00450355491164217	0.145380514913288	0.00271652630886564
0	2.86766503295896e-08	1.1154042533503e-10	2.92884094774688e-08	2.08162831035948e-09	6.0158228542753e-08	16622830	1.80473062365571e-05	0	0.476687080458326	0.00185411751703695	0.48685624871175	0.0346025533128875
0	3.23936065321803e-07	1.18605192901077e-09	1.10735298842688e-07	3.24973825534243e-09	4.39107154348845e-07	2277348	0.000131723498904446	0	0.737715298221844	0.00270105352933631	0.252182861850426	0.00740078639839401
0	2.61204471387649e-07	1.77661207934549e-09	2.43114658395076e-07	2.2796671000652e-09	5.08375408962136e-07	1967050	0.000152501032001484	0	0.513802333438799	0.00349468532117338	0.478218761390136	0.00448421984989244
0	1.01811833828899e-09	4.60329708831551e-12	3.92626483268672e-09	2.75215269917816e-11	4.9765079950558e-09	200944116	1.49295128604177e-06	0	0.204584889504949	0.000925005464251021	0.788959816117545	0.00553028891325492
0	1.61851871381218e-09	9.04534617930073e-12	5.65748241703726e-09	3.64592598247445e-11	7.32150573685348e-09	136583926	2.19644932220042e-06	0	0.221063640729695	0.00123544889595184	0.772721161517335	0.00497974885701768
0	2.47155044712063e-07	9.30474831221023e-10	6.04687188422036e-08	1.17989089030229e-09	3.0973412927579e-07	3228575	9.29159362107468e-05	0	0.79795870506732	0.00300410817947841	0.195227820013214	0.00380936673998783
0	3.23466220702838e-09	9.19689526233734e-12	3.44969709432912e-09	1.41661762822452e-10	6.83521795944229e-09	146301114	2.05056329150022e-06	0	0.473234683403177	0.00134551601966585	0.50469452690439	0.0207252736727667
0	1.9264920685839e-08	7.88804163193988e-11	1.58936427516409e-08	3.37052609636459e-10	3.55744964634358e-08	28110025	1.06722921823232e-05	0	0.54153741025231	0.00221733050812044	0.446770701813777	0.00947455742579205
0	4.50306051042269e-07	1.80684123030355e-09	1.99394304740538e-07	1.03651725495327e-08	6.61872369562643e-07	1510865	0.000198542064500429	0	0.680351789484467	0.00272989372784589	0.301257937194591	0.0156603795930956
0	1.95870382749707e-08	9.29421140338921e-11	2.47943914812725e-08	2.91086075790801e-10	4.47654579460679e-08	22338652	1.34295474941704e-05	0	0.437548037564333	0.00207620156920691	0.553873290230696	0.00650247063576325
0	2.13831613390464e-07	9.1409983845691e-10	7.73423953740238e-08	1.33148168340947e-10	2.92221256771286e-07	3422065	8.7662547248013e-05	0	0.731745581252581	0.00312810864122849	0.264670668481033	0.000455641625157881
0	2.52656848489458e-07	9.92541036842828e-10	1.16164776296799e-07	3.33635063002064e-09	3.7315051645312e-07	2679884	0.000111938910203557	0	0.677090978972822	0.00265989458162125	0.311308094655668	0.00894103178988844
0	5.62362439449065e-08	3.33132262584075e-10	3.08658969341186e-08	1.95889260849496e-11	8.74548620676941e-08	11434470	2.62361155755064e-05	0	0.643031646443819	0.00380919087524505	0.352935173692538	0.000223988988397087
0	4.37372397026333e-09	2.22545158572238e-11	6.27434535843e-09	4.16241182459035e-11	1.07119479627965e-08	93353702	3.21357925214816e-06	0	0.408303324983809	0.00207754144573104	0.585733368031786	0.00388576553867399
0	1.372144028453e-07	3.60981117545635e-10	6.23695877919349e-08	4.14402434628841e-10	2.00359374189409e-07	4991032	6.01060118415875e-05	0	0.684841442535075	0.00180166822244305	0.311288593529814	0.00206829571266821
0	2.29093504634665e-07	1.12749547239959e-09	8.8554109452883e-08	4.77293705562461e-10	3.1925240326551e-07	3132318	9.57711499260938e-05	0	0.71759367287875	0.0035316741890331	0.27737961734069	0.00149503559152698
0	1.64430555068329e-08	5.1168659095859e-11	2.10328549089381e-08	2.5985535499839e-10	3.77869344298653e-08	26464174	1.13360163029874e-05	0	0.435151878683151	0.0013541362872617	0.556617127752883	0.00687685727670491
0	1.32112631228417e-07	3.33992832062853e-10	3.23067041000795e-08	4.5094880818004e-10	1.65204276968739e-07	6053112	4.95600590318945e-05	0	0.799692560341012	0.00202169603711927	0.195556099956134	0.00272964366573495
0	4.01289905842348e-08	1.39937765343633e-10	3.85365806030224e-08	3.31023513951799e-09	8.21157440921188e-08	12177933	2.46344208018057e-05	0	0.488688144130039	0.0017041526797425	0.469295882648173	0.0403118205420451
0	1.14884017306602e-07	5.56846023173657e-10	6.72141494389492e-08	2.95981905746358e-10	1.82950994674472e-07	5465945	5.48837972615956e-05	0	0.627949673140711	0.00304368950911945	0.367388816653031	0.00161782069713807
0	1.46454119517919e-08	5.69407021564108e-11	1.64164484700814e-08	4.64291833305938e-11	3.11652303073603e-08	32087040	9.34952551934209e-06	0	0.469927923116715	0.00182705860328467	0.526755243204614	0.00148977507538677
0	2.29719274378672e-07	8.94926958782783e-10	9.66059495397274e-08	5.50303512709427e-11	3.27275181228453e-07	3055533	9.81777506652293e-05	0	0.701914741950192	0.00273447853706354	0.295182632477994	0.000168147034750335
0	2.96661476358947e-08	1.50108124220099e-10	2.66367673709809e-08	1.81138995640655e-10	5.66341621267364e-08	17657187	1.69901047842869e-05	0	0.52382072095474	0.00265048724273851	0.470330386655548	0.00319840514697297
0	1.1249378569896e-08	5.64149419671454e-11	2.69453282175823e-08	6.428827914665e-10	3.8894004520912e-08	25710904	1.16681335152746e-05	0	0.289231687723171	0.00145047913327652	0.692788735680193	0.0165290974633595
0	2.64801684816925e-07	1.14485810316069e-09	7.66381205797146e-08	2.29826040145204e-09	3.44882923901252e-07	2899535	0.000103459542707185	0	0.767801669684126	0.00331955577913301	0.222214888788341	0.0066638857483999
0	3.73526914622955e-08	1.39342008637854e-10	4.02827413530111e-08	2.53356410753881e-09	8.03083389314832e-08	12452007	2.40922124455922e-05	0	0.465115976239576	0.00173508766949764	0.50160097804263	0.0315479580482965
0	2.32753849985156e-07	1.12940079478899e-09	1.00736615660932e-07	4.77992662095452e-09	3.39399793061832e-07	2946378	0.000101814771710673	0	0.685780765761259	0.00332764137715086	0.29680812339971	0.0140834694618795
0	1.95878970312711e-07	6.64716365807587e-10	8.10221367400346e-08	2.60219956950957e-09	2.80168022988063e-07	3569287	8.40468865388466e-05	0	0.699148204793725	0.00237256328798061	0.289191235587534	0.00928799633076054
0	5.04934444795104e-08	1.93856562944773e-10	3.65579480643979e-08	2.07122694828697e-10	8.74523718016819e-08	11434796	2.62353685250849e-05	0	0.577382218906719	0.00221671018122169	0.418032665223779	0.00236840568828019
0	2.8260153257999e-09	1.51593553549432e-11	5.25530474274787e-09	3.35391139866719e-11	8.13001853788938e-09	123000950	2.43900259455643e-06	0	0.347602568509463	0.00186461510318753	0.646407473520004	0.0041253428673459
0	2.72117651293104e-07	1.06492058293067e-09	8.15107457744186e-08	3.81871475940488e-10	3.55075189126394e-07	2816305	0.000106516902322662	0	0.766366278541191	0.00299914107079894	0.229559113873777	0.00107546651423329
0	1.85432259465664e-07	6.04820439041463e-10	6.49025418710908e-08	2.28162973084119e-09	2.53221251506637e-07	3949116	7.59634996964076e-05	0	0.732293432570778	0.00238850584397183	0.256307641972892	0.00901041961235782
0	2.61069933936264e-07	9.59021603814491e-10	9.7277075930903e-08	9.37461482749039e-10	3.6024349295373e-07	2775900	0.000108067227654662	0	0.724704093322223	0.00266214830405741	0.270031458814989	0.00260229955873054
0	7.62537632964575e-07	3.52464466624724e-09	2.35479297100129e-07	8.42006957346422e-09	1.00996164430442e-06	990137	0.000302942749868307	0	0.755016427866182	0.00348987972575408	0.233156673253972	0.00833701915409205
0	2.07772369558083e-07	8.56669758710727e-10	6.54721687455185e-08	3.54937194530106e-10	2.74456145256842e-07	3643569	8.23334652942931e-05	0	0.757033038424572	0.00312133567972777	0.238552387610954	0.00129323828474654
0	1.94369756216746e-08	8.81298847028445e-11	2.5196616263257e-08	5.61590931095351e-10	4.52833127007298e-08	22083190	1.35849018340073e-05	0	0.429230426451583	0.00194618899207487	0.556421665300359	0.0124017192559832
0	4.64247019958121e-07	2.07413437918235e-09	1.41582512263853e-07	1.81102889332013e-09	6.09714695494477e-07	1640111	0.000182897736589527	0	0.761416812467704	0.00340181136277227	0.232211087103666	0.00297028906585791
0	4.57564986229732e-07	1.61575152222465e-09	1.7347863060523e-07	3.25993123320921e-09	6.35919299590396e-07	1572527	0.000190757653974805	0	0.71953310195878	0.00254081221196679	0.272799757322933	0.00512632850631986
0	2.77195393400569e-08	1.22511988313613e-10	9.65667270414684e-09	1.39123323033356e-10	3.76378473555507e-08	26569001	1.12912906804485e-05	0	0.736480465479355	0.00325502112690687	0.256568145699828	0.00369636769390954
0	9.25951027631394e-08	5.74263594545989e-10	6.58660001014304e-08	1.46277004248302e-09	1.60498136501599e-07	6230602	4.81482856351523e-05	0	0.576923226533643	0.00357800786391229	0.41038482774393	0.00911393785851494
0	4.04489121428581e-07	2.01131215843835e-09	2.46128103023659e-07	2.90874744976137e-09	6.55537284060439e-07	1525466	0.000196641913099205	0	0.617034501719185	0.00306818880839264	0.375460113418913	0.00443719605350958
0	6.98746327453193e-10	2.58359108383981e-12	5.442017596441e-09	6.11198879379899e-11	6.20446740291602e-09	161174189	1.86133849611192e-06	0	0.112619872436559	0.00041640819687852	0.87711277101453	0.00985094835203168
0	6.4301262851454e-11	2.69631150038363e-13	5.19615768707099e-10	5.34175643077958e-12	5.89528419139371e-10	1696271066	1.76858512945799e-07	0	0.109072371685363	0.000457367518315718	0.881409193920906	0.0090610668754151
0	7.59702604206225e-10	3.75876525964183e-12	3.86547774537716e-09	1.42118206472111e-11	4.64315093549024e-09	215370987	1.39294432788262e-06	0	0.163617899732569	0.000809528984059392	0.8325117574428	0.00306081384057152
0	5.7843409432836e-08	2.35351112900468e-10	7.27099022826136e-08	3.23239268129767e-09	1.34021055509648e-07	7461514	4.02055110694244e-05	0	0.431599417068253	0.00175607565546688	0.542525963596664	0.0241185436796159
0	3.00293291484935e-08	1.46904238223189e-10	3.69062459479473e-08	1.3003774553664e-09	6.83828567900304e-08	14623548	2.05146473243323e-05	0	0.439135341196677	0.00214826120345131	0.539700265247297	0.019016132352575
0	2.0670848166175e-07	1.16843588815109e-09	2.14350664042852e-07	3.52340699761076e-09	4.25750988590363e-07	2348791	0.00012771716722304	0	0.485514977536868	0.00274441145050471	0.503464865114123	0.00827574589850409
0	4.40715826698819e-08	2.29268270323723e-10	4.62812263422219e-08	1.28694558626075e-09	9.18690228686883e-08	10885062	2.75603283262926e-05	0	0.479721905096074	0.00249559931263691	0.503774013231569	0.0140084823597202
0	5.64018908611344e-09	2.55668792961858e-11	1.24245614841397e-08	1.56513903869211e-11	1.81059688399363e-08	55230405	5.43177594602984e-06	0	0.311509930011196	0.00141206910948577	0.686213568242474	0.000864432636843981
0	3.45644687770977e-07	1.47140659849006e-09	1.33204014741328e-07	3.2361669224859e-09	4.83556276033281e-07	2068012	0.000145056396190113	0	0.71479723230226	0.0030428859502359	0.275467450932558	0.00669243081494649
0	3.1275337822031e-07	1.38631479620623e-09	1.15479236208111e-07	6.56648723312433e-10	4.3027557794794e-07	2324092	0.000129074370336046	0	0.726867603576029	0.00322192303550625	0.268384361387305	0.00152611200116006
0	1.49111309487173e-08	4.57571509463752e-11	1.65563353060627e-08	1.0643234214166e-10	3.1619655747868e-08	31625898	9.48585189530782e-06	0	0.471577902922701	0.00144711097778035	0.523608967728214	0.00336601837130488
0	4.93738968305596e-07	2.18732575949194e-09	2.03809537872303e-07	9.14685484848578e-10	7.00650517422239e-07	1427245	0.00021017313937477	0	0.704686510647433	0.00312184991675924	0.290886159082759	0.00130548035304933
0	4.29909142337547e-08	2.24980968223792e-10	3.32765206291259e-08	2.4516753887441e-09	7.89440912198484e-08	12667192	2.3682947867476e-05	0	0.544574186230492	0.00284987723270195	0.421520092446885	0.0310558440899208
0	4.81773700427172e-07	1.96062989410002e-09	1.41869488241299e-07	2.4450532015519e-09	6.28048871764123e-07	1592233	0.000188396971770088	0	0.767095877545199	0.00312177918350975	0.225889249419082	0.00389309385220932
0	1.87716693282445e-07	6.24645797747184e-10	9.58768710781638e-08	3.4054989437775e-09	2.87623709102133e-07	3476765	8.62834025030512e-05	0	0.652646799766385	0.00217174654932697	0.333341334681553	0.0118401190027357
0	1.06131178503945e-07	4.63810670630892e-10	8.77222357362291e-08	2.20300749058251e-09	1.96520232401387e-07	5088535	5.89543376441348e-05	0	0.540052172781756	0.00236011664022242	0.44637763076251	0.011210079815512
0	1.90995653246065e-08	9.22030553091929e-11	1.86152581323055e-08	1.45956366276014e-10	3.79529828784972e-08	26348390	1.13858302552838e-05	0	0.503242798747911	0.00242940207372822	0.490482083895763	0.00384571528259791
0	8.72900376718486e-08	3.67877440093725e-10	3.70153748139654e-08	3.10022010189156e-10	1.24983311936097e-07	8001068	3.74942929851629e-05	0	0.698413542733444	0.00294341247959422	0.296162537546542	0.00248050724041997
0	7.89360568382567e-08	3.15407005015904e-10	5.45913927500898e-08	5.62403365596792e-09	1.3946689024933e-07	7170161	4.18391947137886e-05	0	0.565984203828878	0.00226151887700399	0.391429052820312	0.040325224473806
0	4.12727024145601e-07	1.1273683915358e-09	1.0668639305613e-07	4.65988163262349e-09	5.2520066722589e-07	1904034	0.000157547829558013	0	0.785846343885328	0.00214654790423357	0.203134534500209	0.00887257371022963
0	3.52875748389488e-09	1.21767937077723e-11	7.30064991701312e-09	2.76932092921526e-10	1.11185162875373e-08	89940058	3.33554936005065e-06	0	0.317376652840833	0.00109518153257744	0.656620877121563	0.0249072885050263
0	3.21694976559836e-08	1.15907526191624e-10	2.53879345557653e-08	2.43100630386112e-10	5.79164403683266e-08	17266255	1.73747816889502e-05	0	0.555446734146605	0.0020012888474239	0.438354539648978	0.00419743735699369
0	7.9302615785127e-09	2.91803273354869e-11	1.31909994174763e-08	3.18818044607364e-11	2.11823231277852e-08	47209175	6.35467681131541e-06	0	0.37438110686313	0.00137757918050124	0.622736200269433	0.00150511368693628
0	2.70504564377827e-08	1.04057669142529e-10	3.04305711780034e-08	1.01277187821485e-10	5.76863624727501e-08	17335120	1.73057594895498e-05	0	0.468922900981333	0.00180385215295355	0.527517594689355	0.00175565217635843
0	2.8333526821308e-08	7.32095148629237e-11	1.75704476154655e-08	1.06142698537334e-09	4.70386109370098e-08	21259131	1.4111484029411e-05	0	0.602346163224291	0.00155637067941823	0.37353245058606	0.0225650155102308
0	3.52425167788119e-08	1.16132930677657e-10	3.12984157923991e-08	3.01955800203001e-10	6.69590213020916e-08	14934507	2.00875053166794e-05	0	0.5263296280842	0.00173438811409314	0.467426422665192	0.00450956113651512
0	2.1584851553919e-07	8.09055380363129e-10	1.23470672246567e-07	1.40555659779714e-09	3.41533799763917e-07	2927968	0.000102454908566307	0	0.631997523197978	0.00236888817716543	0.361518164035054	0.0041154245898026
0	6.38563125004975e-07	1.7692268438251e-09	9.75342245474937e-08	2.54361087565916e-09	7.40410187271953e-07	1350603	0.000222098470893606	0	0.862445082445132	0.00238952255687327	0.131729987274836	0.00343540772315831
0	9.71562670859991e-08	2.84457225221802e-10	5.07582224934883e-08	2.59555901791146e-09	1.50794505822621e-07	6631541	4.52373319032029e-05	0	0.644295802131437	0.00188638985001489	0.336605251077219	0.0172125569413292
0	7.1423773285695e-08	2.56292028181687e-10	7.73353284283342e-08	2.3694259248089e-09	1.5138481966702e-07	6605682	4.54144180788152e-05	0	0.471802743781021	0.00169298367396029	0.51085259802428	0.0156516745207386
0	3.06644831474227e-08	1.58581726624927e-10	4.16019214141831e-08	1.12437447435503e-09	7.35493607625857e-08	13596311	2.20645655931717e-05	0	0.416923856706333	0.00215612651123946	0.565632671485377	0.0152873452970512
0	5.16298134181909e-08	2.75237891881139e-10	6.2092780514379e-08	2.41596948329526e-11	1.14021991519284e-07	8770238	3.4206014368765e-05	0	0.452805750278963	0.00241390181151668	0.544568461636434	0.000211886273086772
0	3.16560558638606e-07	1.13560196427918e-09	8.34493991937941e-08	2.27417220594512e-09	4.03419732002625e-07	2478808	0.000121018620650726	0	0.784692798904905	0.00281493906766017	0.206855026102816	0.00563723592461839
0	5.20413579885983e-08	1.51422008465973e-10	2.51074158906251e-08	2.29600233755939e-10	7.75297961214453e-08	12898267	2.3258669256232e-05	0	0.671243323109982	0.00195308147371857	0.323842150330126	0.00296144508617417
0	2.06694467404995e-08	1.15142036279336e-10	3.62888325092472e-08	7.62384169114531e-10	5.78358054551406e-08	17290327	1.73505916207795e-05	0	0.357381497116547	0.00199084348135593	0.627445787668576	0.0131818717335209
0	4.45215417469765e-08	2.04865749533504e-10	2.94491996914734e-08	3.91662471290797e-10	7.45672696592743e-08	13410710	2.23699315373693e-05	0	0.597065467870985	0.00274739507654782	0.394934665383859	0.00525247166860808
0	1.67290486858102e-08	9.99384753170584e-11	5.38105350294548e-08	2.29462694013271e-09	7.29341491307148e-08	13710998	2.18800061708713e-05	0	0.229371959297528	0.00137025627237998	0.73779615818941	0.031461626240682
0	2.47892646886893e-07	8.78814262268792e-10	6.57798618937876e-08	6.73653479741328e-10	3.15224976522691e-07	3172337	9.45630365106753e-05	0	0.78639912871577	0.00278789540081235	0.208675919717461	0.00213705616595656
0	2.44990778957155e-09	1.08441022973165e-11	5.20334520991259e-09	3.16139987227837e-11	7.69571110050424e-09	129942508	2.30871065565186e-06	0	0.31834716214997	0.0014091098477704	0.676135725725418	0.00410800227684122
0	1.68834683514083e-07	5.55282826669128e-10	7.41018856457775e-08	5.20741467955497e-09	2.48699266666084e-07	4020921	7.46070060281268e-05	0	0.67887085385245	0.00223274814643775	0.297957797138462	0.0209386008626503
0	9.71495706696756e-09	3.70639902586455e-11	2.50529667432066e-08	3.71594477680235e-09	3.85209325772352e-08	25959911	1.15562132252389e-05	0	0.252199425532829	0.000962177906371596	0.650372799074243	0.0964655974865566
0	6.92014326299422e-06	2.99298469454384e-08	5.94103714058484e-07	3.75894269430332e-08	7.58176625094117e-06	131895	0.00227195369523503	0	0.912734979416594	0.00394760877014943	0.078359539768815	0.00495787204444175
0	6.80042296992628e-08	2.59383435003689e-10	2.09392568411378e-08	9.38384547933852e-10	9.01412545233381e-08	11093700	2.70420119495851e-05	0	0.754418496379547	0.00287752191130791	0.232293825417267	0.0104101562918774
0	2.32367364994905e-08	1.05765601758679e-10	9.42173741610384e-09	6.68299634361096e-11	3.28310694807891e-08	30458953	9.84927251224121e-06	0	0.707766663315288	0.00322150948571951	0.286976256488291	0.00203557071070178
0	4.07927366972579e-07	1.64941427599458e-09	1.24675795571876e-07	1.17988518960317e-08	5.46051428716482e-07	1831329	0.000163802056318829	0	0.747049353815318	0.00302062074971877	0.228322441834705	0.021607583600258
0	5.3266820738279e-08	2.73723928493936e-10	4.81225651573213e-08	1.15296269680895e-09	1.02816072520903e-07	9726106	3.08443476569886e-05	0	0.518078734503786	0.00266226789044375	0.468045160425065	0.0112138371807048
0	1.4470529854305e-07	4.69393373656679e-10	9.72616244548342e-08	2.88021468635749e-09	2.45316531057898e-07	4076366	7.35922603133377e-05	0	0.589871778795442	0.00191341925320922	0.396473992337186	0.0117408096141622
0	8.25264693359286e-08	2.16464339727987e-10	3.34220793134126e-08	1.54558323019505e-09	1.17710596219264e-07	8495412	3.53125574548141e-05	0	0.701096349747505	0.00183895372787655	0.283934330356767	0.0131303661678514
0	9.22424595632141e-09	3.11935536245099e-11	8.41555595845157e-09	2.36763173688924e-10	1.79077586420864e-08	55841718	5.37231319552856e-06	0	0.51509773728147	0.00174190161080234	0.469939098836943	0.013221262270784
0	1.6353926262241e-07	6.23112042113243e-10	8.59396394450242e-08	8.10068082449761e-10	2.50912082191997e-07	3985460	7.52708011251269e-05	0	0.651779145881345	0.0024833879527429	0.34250897244264	0.00322849372327117
0	6.26235033084969e-08	2.47896648022211e-10	3.01470618951754e-08	5.88390844525283e-11	9.30773009361471e-08	10743758	2.79228017443511e-05	0	0.672811766979125	0.00266334160454732	0.323892738529848	0.000632152886479735
0	1.07961707883865e-07	2.86623156651276e-10	5.38184327275652e-08	4.09445709237392e-09	1.66161220860455e-07	6018251	4.98471279921642e-05	0	0.649740699573534	0.00172497021366969	0.32389285808608	0.0246414721267155
0	2.28373553287575e-08	8.58343102166154e-11	1.13304788003944e-08	3.74643799933448e-10	3.46283122393019e-08	28878104	1.03884398828802e-05	0	0.659499520823827	0.0024787321317727	0.327202744450672	0.0108190025937285
0	4.0494494619001e-08	1.75976961607571e-10	2.38431287165372e-08	1.43716338160561e-10	6.46573166353064e-08	15466154	1.9397007478883e-05	0	0.62629407971578	0.0027216867442884	0.368761494557873	0.00222273898205797
0	4.74247697833019e-07	1.65732075271711e-09	9.24734379203836e-08	4.96866736735252e-09	5.73347123873472e-07	1744144	0.000171989394601946	0	0.827156321338201	0.00289060620295856	0.161287000614293	0.00866607184454808
0	3.67392832997336e-08	1.22379273142675e-10	2.70546572758162e-08	1.05435111645405e-09	6.49706709651464e-08	15391560	1.94910119705183e-05	0	0.56547489434798	0.00188360796225	0.416413388901735	0.0162281087880354
0	9.71928108178334e-09	3.1235875364395e-11	1.66751733646015e-08	5.68426178733785e-11	2.64825329396226e-08	37760738	7.94472843734795e-06	0	0.367007230914893	0.00117948972009624	0.629666860138308	0.00214641922670213
0	1.55107224445225e-07	7.13027397907748e-10	1.49375756088867e-07	2.56984741353678e-09	3.07765855345537e-07	3249223	9.23255085508723e-05	0	0.503978013646387	0.00231678526231317	0.485355192898703	0.00835000819259676
0	4.98649877653336e-08	1.70886050022824e-10	2.88113820866909e-08	6.48659387653889e-11	7.89121218408127e-08	12672324	2.36733572721581e-05	0	0.631905296703653	0.0021655234460372	0.365107177637566	0.000822002212742945
0	5.48555433735596e-09	2.06860985456464e-11	5.93878301869502e-09	4.18931428210066e-10	1.18639548828067e-08	84288925	3.5591801721413e-06	0	0.46237147658962	0.00174360900306733	0.500573634792015	0.0353112796152979
0	1.1893818274523e-08	3.99569869472802e-11	1.81660066311178e-08	1.02554901925853e-09	3.11253309118466e-08	32128172	9.33755580456719e-06	0	0.382126644957086	0.00128374496838111	0.583640594298183	0.0329490157763495
0	1.22735893931111e-07	6.23219279001929e-10	1.23904137861924e-07	6.18479657378804e-09	2.53448047645825e-07	3945582	7.6031533388532e-05	0	0.484264507346395	0.00245896263471254	0.488873909319163	0.0244026206997295
0	4.70323062187147e-08	1.49222466746801e-10	2.21138352532872e-08	5.56742667088256e-12	6.93009313654197e-08	14429820	2.07900640063485e-05	0	0.67866773637884	0.00215325340953875	0.31909867324412	8.03369675008529e-05
0	3.95284009233709e-08	1.64963560466082e-10	4.56736525768826e-08	6.57633819654944e-10	8.60246508803746e-08	11624575	2.58070633489815e-05	0	0.459500858403237	0.0019176312693844	0.53093679671419	0.007644713613188
0	1.49276297689942e-07	9.52798041150953e-10	1.07366873764728e-07	1.37538618814179e-09	2.58971355683962e-07	3861431	7.76883988734545e-05	0	0.576420111389122	0.0036791638157608	0.414589766042519	0.00531095875259756
0	8.3237004516147e-07	4.07171016659268e-09	3.41186983958904e-07	5.40476591795517e-09	1.18303350520492e-06	845285	0.00035484728829005	0	0.703589578401069	0.00344175388835448	0.288400102328298	0.00456856538227881
0	6.91550292668406e-09	3.68954761821058e-11	3.55591486598388e-08	6.4226108644636e-10	4.31538081491513e-08	23172926	1.29460589342045e-05	0	0.160252437114755	0.000854976136858767	0.824009518162028	0.0148830685863581
0	1.40117981013944e-08	5.59338500954035e-11	2.03201544384342e-08	6.59444483177592e-10	3.50473308731015e-08	28532843	1.05141441918422e-05	0	0.399796439624117	0.00159595178012064	0.579791782490052	0.0188158261057109
0	3.01871228718822e-07	1.50829064070756e-09	1.76536617805809e-07	1.19458547643895e-09	4.81110722641777e-07	2078524	0.000144322835958444	0	0.627446478559547	0.00313501771988274	0.366935529593784	0.00248297412678621
0	1.48784127424601e-08	7.86952612088731e-11	3.54656769569852e-08	8.46643899811489e-10	5.12694288604657e-08	19504801	1.53807107459158e-05	0	0.290200477617042	0.00153493539830625	0.69175096632163	0.0165136206630213
0	2.56712354765561e-07	6.81421670664756e-10	6.67279173099207e-08	3.92181303633527e-09	3.28043506782482e-07	3048376	9.84082257811103e-05	0	0.782555817926252	0.00207722956429859	0.203411791211482	0.0119551612979669
0	1.23762281936614e-07	6.60493347393701e-10	7.97180094851414e-08	6.3949745520057e-09	2.10535759321155e-07	4749787	6.31587398360889e-05	0	0.587844470391487	0.00313720267532402	0.378643560325248	0.030374766607941
0	9.28158824259238e-08	3.4070243718704e-10	5.85813258940277e-08	4.11829642569451e-09	1.55856207182833e-07	6416171	4.67557727045209e-05	0	0.595522527486137	0.00218600492944991	0.375867775515072	0.0264236920693405
0	3.01714100301478e-07	1.38405705360199e-09	1.29836968803946e-07	4.6444729144345e-09	4.3757959907346e-07	2285298	0.000131265292402039	0	0.68950677988721	0.00316298350410444	0.296716229638825	0.0106140069698606
0	9.50277739391222e-09	3.46681360636975e-11	1.2544505050552e-08	4.86670379956228e-11	2.21306176185235e-08	45186267	6.63916333898396e-06	0	0.429395038029048	0.00156652365791545	0.566839356532559	0.0021990817804781
0	1.77152390314156e-08	4.5573935108476e-11	4.48624930383494e-09	2.35019655939804e-10	2.24820819262988e-08	44479866	6.74460191774084e-06	0	0.787971464986652	0.00202712254398313	0.199547769576761	0.0104536428926044
0	6.93358034973751e-08	4.04176864146388e-10	5.68336196010148e-08	2.57041975448793e-09	1.29144019717024e-07	7743293	3.87424579055828e-05	0	0.536887450532369	0.00312965993339843	0.440079375921135	0.0199035136130976
0	8.31656751625224e-08	3.05956712152104e-10	5.61117388446418e-08	2.62383346812486e-10	1.39845754066129e-07	7150736	4.19528491150123e-05	0	0.594695746881209	0.00218781552715163	0.40124020367546	0.00187623391617891
0	1.57471261441285e-07	5.44812920892319e-10	8.80823076232017e-08	3.23471062301237e-09	2.49333092608392e-07	4010699	7.4797139662186e-05	0	0.631569840143977	0.00218508066936792	0.353271628333531	0.0129734508531239
0	1.41868820526305e-07	5.30765405584743e-10	4.64081152263759e-08	1.08303472148312e-10	1.88916004630414e-07	5293358	5.66732007605264e-05	0	0.750962422711883	0.00280953118092407	0.245654757081945	0.000573289025247975
0	1.38225207982796e-08	6.41615014865388e-11	1.59236403773234e-08	7.87688723690685e-11	2.98890915494587e-08	33457022	8.96668739469586e-06	0	0.462460385435501	0.00214665278067646	0.532757589871005	0.00263537191281731
0	9.87290204479842e-09	3.53805981488833e-11	1.04973283294794e-08	2.9412498147526e-10	2.06997359539019e-08	48309795	6.20990156063872e-06	0	0.476957873606952	0.00170922944271731	0.507123779397804	0.0142091175525269
0	7.17366672700568e-07	3.81529675624865e-09	2.92355401012806e-07	2.9659020431345e-09	1.01650327251276e-06	983765	0.000304904643883441	0	0.705719983495247	0.00375335413020105	0.287608912748618	0.00291774962593372
0	3.40895369775823e-08	1.3370860600148e-10	2.00849534388511e-08	1.68111592393559e-10	5.44763106148285e-08	18356603	1.63427600659016e-05	0	0.625768092457846	0.00245443578121248	0.368691514020848	0.00308595774009335
0	1.8895364907016e-07	7.4366322351387e-10	8.17652992788776e-08	8.89969308142451e-10	2.72352580880694e-07	3671711	8.17024475858741e-05	0	0.693783214607878	0.0027305165279107	0.300218558658328	0.00326771020588312
0	2.45467493178472e-09	1.16230883766381e-11	9.68781362808372e-09	2.71889973568463e-11	1.21813006456019e-08	82093040	3.65438354454906e-06	0	0.201511727129974	0.000954174657928225	0.795302070767092	0.00223202744500547
0	1.15257670344664e-08	4.00144567303642e-11	2.00227446810448e-08	9.71338391213874e-10	3.25598645634555e-08	30712658	9.76791182039083e-06	0	0.353986946475284	0.0012289503432172	0.614951718918326	0.029832384263173
0	1.23442831794207e-09	4.24660858762923e-12	1.64037549017826e-09	5.95661828009332e-11	2.93861659950889e-09	340296179	8.81584588996454e-07	0	0.42007123969434	0.00144510467556024	0.558213511232601	0.0202701443974992
0	4.57836962793018e-07	1.85324440382798e-09	1.98976010208743e-07	1.93994937583223e-10	6.58860212343172e-07	1517773	0.000197638595748395	0	0.694892413012413	0.0028128036404522	0.302000343139714	0.000294440207420174
0	1.0224062232776e-07	3.8924367210491e-10	4.85178403861315e-08	4.67843468353267e-09	1.55826141069529e-07	6417408	4.67467533054045e-05	0	0.656119837313694	0.00249793564438736	0.311358800603827	0.0300234264380914
0	1.6585861383543e-11	6.49447473176751e-14	2.50774962238721e-10	7.51752042454423e-12	2.74943288794126e-10	3637113691	8.24829838874663e-08	0	0.0603246635198369	0.000236211429646151	0.912097048589893	0.0273420764606234
0	1.85947622249422e-09	6.37721516450514e-12	7.8854061209963e-09	7.49238856976986e-12	9.75875194722479e-09	102472120	2.92762130393864e-06	0	0.190544470496867	0.000653486757219882	0.808034281805755	0.000767760940157984
0	1.50789953448188e-08	7.16198939237627e-11	2.89520348201736e-08	6.44912716363222e-10	4.47475627752793e-08	22347586	1.34241790259448e-05	0	0.3369791427646	0.0016005317269107	0.647008083223877	0.0144122422846123
0	1.31055278676831e-08	6.04295077553272e-11	1.85253174300786e-08	1.74853543230391e-10	3.18661283487474e-08	31381283	9.55979297967424e-06	0	0.411268282241708	0.00189635549992073	0.581348233689856	0.00548712856851542
0	7.06287181191919e-08	2.57238350621532e-10	4.36096999171866e-08	1.37199137331541e-09	1.15867647760315e-07	8630537	3.47596922198878e-05	0	0.609563752129454	0.00222010505601751	0.376375120753275	0.0118410220612532
0	2.69718236652053e-09	1.14921082825198e-11	6.17093787044372e-09	2.82878357776513e-10	9.16249070302329e-09	109140629	2.74874342853781e-06	0	0.294372180441128	0.00125425592832829	0.673500041687086	0.0308735219434573
0	1.34381992717994e-08	5.26781320805168e-11	2.82401000541087e-08	2.98439103529929e-10	4.20294165615185e-08	23792859	1.26087457527069e-05	0	0.319733186210898	0.00125336339140972	0.671912730760219	0.00710071963747353
0	1.17813207834126e-07	5.44671365839257e-10	9.38079293945533e-08	1.10521202485226e-09	2.1327102061937e-07	4688870	6.39792662412431e-05	0	0.552410765850788	0.00255389299613915	0.439853146114841	0.00518219503823147
0	7.27943524980163e-08	4.48190182532332e-10	5.96342046680285e-08	6.092440670008e-10	1.33485991415578e-07	7491423	4.00449982687068e-05	0	0.54533327224868	0.00335758215359839	0.446745040701471	0.00456410489625131
0	6.15767397852507e-08	2.39942931806818e-10	5.60558785875145e-08	2.12745099509569e-09	1.20000012299668e-07	8333332	3.59993578404882e-05	0	0.513139445615051	0.00199952422677779	0.467132273682856	0.0177287564753156
0	2.38193726117094e-08	7.7924102985823e-11	9.8761601505752e-09	6.8958446124758e-10	3.4463041326518e-08	29016592	1.0338859117498e-05	0	0.691157010376252	0.0022610918823889	0.286572506964899	0.0200093907764597
0	3.31163207048137e-07	1.07580467073533e-09	1.22949923414366e-07	1.17222391039836e-08	4.66911174237222e-07	2141735	0.00014006357516283	0	0.709263828583987	0.00230408850782557	0.263326153235089	0.0251059296730986
0	2.04065009039218e-06	6.37874621763811e-09	3.33185542456339e-07	3.0370036547633e-08	2.41058441561379e-06	414837	0.000722914767450233	0	0.846537494051036	0.00264614098403766	0.138217745165129	0.0125986197997966
0	2.49706546277047e-08	8.66538014061091e-11	1.80071555201229e-08	6.9714184853749e-10	4.37616057977712e-08	22851081	1.31283958482165e-05	0	0.570606452219732	0.00198013303731469	0.411482969874017	0.0159304448689357
0	2.31263524276383e-08	7.31553978987685e-11	1.2497654315825e-08	5.23928373143639e-10	3.62210905145057e-08	27608225	1.08662682967164e-05	0	0.638477530608217	0.00201969065148581	0.345038046571788	0.0144647321685088
0	4.65239181186279e-10	2.28280466144445e-12	4.69769383137016e-09	1.0492750059262e-10	5.27014331781051e-09	189748160	1.58104175507212e-06	0	0.0882782788115075	0.00043315798523537	0.891378762982452	0.0199098002208055
0	3.3860229510065e-09	1.64270308407309e-11	1.35375317704675e-08	7.33121076008017e-10	1.76731028283228e-08	56583160	5.30191685199632e-06	0	0.19159187743649	0.000929493309709319	0.765996322319383	0.041482306934418
0	1.81055523659786e-09	6.59957186272984e-12	8.04495254767844e-09	5.15399206769396e-10	1.03775065629084e-08	96362261	3.11324712343186e-06	0	0.174469196971573	0.000635949668903917	0.775229820276186	0.0496650330833372
0	3.38980529670016e-08	1.28273708950363e-10	4.90863032046818e-08	2.19939736775589e-09	8.53120272483897e-08	11721677	2.55932817373461e-05	0	0.397342016833171	0.00150358294237796	0.575373775397048	0.0257806248274027
0	5.76274128057359e-10	1.59346188169472e-12	1.56628499199998e-09	1.14350893507026e-10	2.25850347544606e-09	442771070	6.77550820671335e-07	0	0.255157512185605	0.000705538822064467	0.693505681540134	0.050631267452197
0	1.95060653263813e-08	7.94856273780265e-11	3.04350229859823e-08	5.25837737615203e-10	5.05464116773569e-08	19783798	1.51638089299633e-05	0	0.385904056867392	0.00157252759870259	0.602120347933941	0.010403067599965
0	9.0018508540626e-08	3.17583371620209e-10	7.00405272176019e-08	1.34469328148304e-09	1.61721312411331e-07	6183477	4.85152207531092e-05	0	0.556627368393275	0.00196376944315446	0.433093982316053	0.00831487984751736
0	1.87107018790019e-07	6.88256987481954e-10	1.07423591066557e-07	3.31919355277275e-09	2.9853806039683e-07	3349657	8.95574209767158e-05	0	0.62674427019894	0.00230542459667317	0.359832146439769	0.0111181587646169
0	7.62992480772586e-08	2.10289460241764e-10	2.74796182633471e-08	3.62387014846588e-09	1.07613025949313e-07	9292555	3.22833884043305e-05	0	0.709014985910685	0.00195412644878895	0.255355873705198	0.0336750139353275
0	1.01996120811276e-08	3.40305869575788e-11	6.84266945590944e-09	3.61976816123369e-11	1.71125098056069e-08	58436782	5.13373981325671e-06	0	0.59603250469932	0.00198863798146246	0.399863581300473	0.00211527601874488
0	7.71462450094568e-08	2.84775687233281e-10	3.82694249950032e-08	6.06155719248817e-10	1.16306601410942e-07	8597964	3.48913737511225e-05	0	0.663300655969463	0.00244849117572521	0.329039147655834	0.00521170519897755
0	2.43727621186321e-07	1.18077967002248e-09	1.15524897648002e-07	2.30699166678402e-10	3.60663997671024e-07	2772664	0.000108193365479181	0	0.675774745359072	0.00327390501310729	0.320311698406273	0.000639651221547296
0	6.32072651400941e-07	2.02542956678742e-09	1.31184097381781e-07	4.46486221876846e-10	7.65728664571386e-07	1305946	0.000229692304018259	0	0.825452514246337	0.00264510088298855	0.171319298142261	0.000583086728412819
0	9.25704323564732e-09	4.79765928567117e-11	1.4180863510796e-08	4.56454204826252e-10	2.39423375441262e-08	41767016	7.18267555643859e-06	0	0.38663907475978	0.00200383913092403	0.59229235594312	0.0190647301661752
0	1.1024077225634e-10	4.91860991798792e-13	1.83578631720213e-09	3.88383859651137e-11	1.98535733641538e-09	503687665	5.95607020925648e-07	0	0.0555269171117492	0.000247744314223485	0.92466292265386	0.0195624159201676
0	4.83152926525289e-10	2.10430225516255e-12	1.99446613824156e-09	7.16297512202608e-11	2.55135311824227e-09	391948881	7.65405648861517e-07	0	0.189371248954418	0.000824778914418672	0.781728771286519	0.0280752008446441
0	3.13328664350589e-08	1.304397661489e-10	2.96565333914932e-08	1.40735614370666e-09	6.25271957364077e-08	15993041	1.87579833833551e-05	0	0.501107815024155	0.00208612851756198	0.474298152063536	0.0225079043947464
0	2.90475489080844e-07	8.84885909535982e-10	7.87696968484557e-08	2.93040739380529e-09	3.73060479232641e-07	2680531	0.000111911902053508	0	0.778628413490305	0.00237196368630665	0.211144576371315	0.00785504645207374
0	9.71811630897891e-08	3.87675317851157e-10	6.75114130361171e-08	3.65354993541267e-10	1.65445606437299e-07	6044283	4.9632454299009e-05	0	0.587390412973096	0.0023432191775856	0.408058059019554	0.00220830882976473
0	1.34446961683303e-07	5.07520917590076e-10	5.58310155111319e-08	1.54673207117349e-09	1.92332230183198e-07	5199337	5.76980099989965e-05	0	0.699035006016625	0.00263877207219329	0.290284241273302	0.00804198063787963
0	6.40334356808152e-08	4.3031300530993e-10	1.15941903480733e-07	2.85041767414595e-09	1.83256069841004e-07	5456845	5.49753148090248e-05	0	0.349420544358348	0.002348151445588	0.632677016271964	0.0155542879241
0	5.34711224016297e-08	2.21441994087392e-10	2.37977674850459e-08	1.75730283741246e-10	7.76660621645042e-08	12875637	2.32995481171949e-05	0	0.688474745743806	0.00285120666499554	0.306411408301349	0.0022626392898488
0	1.14330278392401e-07	4.59189835163383e-10	6.07062078796864e-08	3.44985048472681e-10	1.75840661155723e-07	5686967	5.27508116000552e-05	0	0.650192496098219	0.002611397342033	0.345234188046673	0.00196191851307454
0	1.42529843019995e-06	6.64498106243505e-09	2.60160481613721e-07	2.46858177585104e-09	1.69457247465195e-06	590119	0.000508242973899287	0	0.841096177071262	0.00392133187682035	0.15352573318952	0.00145675786239716
0	1.0100884551703e-07	2.80382320938526e-10	3.97025102938044e-08	9.45449061816102e-10	1.41937187193589e-07	7045370	4.25802526332619e-05	0	0.711644689557385	0.00197539719140771	0.279718874798145	0.00666103845306302
0	1.82308276034299e-07	1.16367188760917e-09	8.43763002991962e-08	4.41960754982893e-10	2.68290208976088e-07	3727307	8.04838344915515e-05	0	0.67951893112338	0.0043373624853857	0.314496382932545	0.00164732345868904
0	2.91926593761535e-07	9.46241943191784e-10	6.80224739337395e-08	2.6847163824559e-10	3.61163781276712e-07	2768827	0.000108343284401458	0	0.808294211367419	0.00261998016480729	0.188342456968638	0.00074335149913578
0	6.83383804341068e-07	2.83330236639263e-09	1.76706820699005e-07	2.19377625501674e-09	8.65117703661482e-07	1155912	0.000259501746970869	0	0.789931591329997	0.00327504841757498	0.2042575477893	0.00253581246312716
0	3.31772624236855e-09	1.45145244894251e-11	3.30948625331314e-09	4.89860837896519e-11	6.69071310396076e-09	149460900	2.00721192566977e-06	0	0.495870349067056	0.00216935388857621	0.494638792889504	0.00732150415486402
0	3.38839584974938e-09	1.2813146139821e-11	1.45329134943375e-08	7.58209921982208e-11	1.8009943482425e-08	55524883	5.40296850826127e-06	0	0.188140282231088	0.000711448436932895	0.806938317631008	0.00420995170097068
0	1.17774244929249e-07	3.74250573984139e-10	3.37670229017637e-08	1.16986335871536e-09	1.53085381763712e-07	6532302	4.59245635009431e-05	0	0.769336977654953	0.00244471790625832	0.220576403264181	0.00764190117460755
0	4.71201847441003e-08	1.97346972213568e-10	1.7656080525802e-08	2.835400642971e-09	6.78090128850869e-08	14747302	2.03424976351618e-05	0	0.694895600736039	0.00291033542322765	0.260379553905659	0.0418145099350736
0	9.62209564845622e-08	5.89390836963143e-10	1.23206951138511e-07	4.84719817031918e-09	2.24864496630355e-07	4447123	6.74570812331243e-05	0	0.42790639663644	0.00262109335086372	0.547916425157348	0.0215560848553485
0	3.87707090317192e-06	1.9831907022806e-08	8.96049407831512e-07	1.63401809871536e-08	4.80929239901339e-06	207931	0.00144175086627785	0	0.806162441686284	0.00412366422696079	0.186316267236181	0.00339762685057487
0	6.76694599027283e-09	2.86576395639045e-11	1.90513144881347e-08	4.82917676363261e-10	2.63298357943346e-08	37979728	7.89891963648426e-06	0	0.257006767650593	0.00108840935385061	0.723563741033049	0.0183410819625077
0	1.19478025521727e-09	4.55999998866108e-12	2.2593607418847e-09	8.81608542539113e-12	3.46751708251602e-09	288390793	1.04025457992041e-06	0	0.344563624860454	0.00131506201127418	0.651578835264257	0.00254247786401508
0	1.62943348685771e-07	7.20231241084074e-10	9.05883060578099e-08	8.27796603927402e-09	2.62529852023939e-07	3809091	7.87558645188868e-05	0	0.62066598304757	0.00274342607338383	0.345059067985722	0.0315315228933248
0	5.82998210010527e-10	1.76871414416451e-12	1.57441352059448e-09	4.15201933482089e-11	2.20070063809738e-09	454400741	6.60209969804981e-07	0	0.264914818452799	0.000803705017186552	0.715414669918777	0.0188668066112369
0	9.90959220536599e-08	3.08133838960992e-10	3.52903257469663e-08	2.50113472598783e-09	1.37195516365575e-07	7288868	4.11578107279986e-05	0	0.722297088700815	0.00224594685835017	0.257226523736612	0.0182304407042227
0	5.1836115052471e-08	2.18168437491592e-10	4.37366501923891e-08	1.27234108107573e-09	9.70632747634274e-08	10302558	2.91185598850774e-05	0	0.534044572252598	0.00224769294074751	0.450599367257993	0.0131083675486615
0	2.333665721745e-07	7.51310301810145e-10	1.09425710124454e-07	1.32410493075702e-09	3.44867697531521e-07	2899663	0.000103454975264428	0	0.676684345460247	0.00217854646053499	0.31729765039665	0.00383945768256824
0	3.40582124096323e-08	1.12600259844267e-10	1.96517771368498e-08	1.3883705764527e-10	5.39614268639717e-08	18531756	1.61882974706318e-05	0	0.631158484661419	0.00208668054920257	0.364181940303188	0.00257289448619023
0	1.18384462109293e-08	7.31133596503632e-11	1.44924104487814e-08	8.47244850121589e-11	2.64886945043732e-08	37751955	7.94657687797073e-06	0	0.446924487311928	0.00276017225531037	0.547116825496581	0.00319851493618045
0	8.3412090179665e-09	3.67545420178199e-11	1.19377027402154e-08	4.70644400705588e-10	2.07863107009053e-08	48108585	6.23587381953783e-06	0	0.401283764973417	0.00176820901730384	0.574305989744273	0.0226420362650064
0	1.15277034236682e-08	3.19755898566902e-11	8.06270951025414e-09	3.07162480860176e-10	1.99295510046392e-08	50176745	5.97884748554378e-06	0	0.578422635862935	0.00160443102051054	0.404560519621204	0.0154124134953504
0	5.33129085591983e-07	2.53672427076351e-09	2.27010019306229e-07	5.4531389903847e-09	7.6812896815936e-07	1301865	0.000230412229994537	0	0.69406194492248	0.00330247181907769	0.295536334022404	0.00709924923603892
0	2.96129406999472e-08	1.4091102646839e-10	6.41503387194782e-08	6.56270540090809e-10	9.45604609859846e-08	10575245	2.83677372658886e-05	0	0.313164089844447	0.00149016856516039	0.678405520135803	0.00694022145458956
0	3.48126511742612e-08	1.25999966176427e-10	3.21224132902091e-08	1.08312313249812e-09	6.81441875631449e-08	14674766	2.0443047989871e-05	0	0.51086750637393	0.00184902000716747	0.471388895207582	0.0158945784113202
0	1.10178539988662e-08	5.36202685941926e-11	3.82772329273594e-08	2.65749265111209e-10	4.96144564599309e-08	20155416	1.48842265269566e-05	0	0.222069428650585	0.00108073880921172	0.771493545601419	0.00535628693878428
0	1.7219663763636e-08	8.22053622002415e-11	2.32312509475276e-08	1.1161282164079e-09	4.16492482897717e-08	24010037	1.24946966805206e-05	0	0.413444767209995	0.00197375380290908	0.557783199012329	0.0267982799747672
0	5.64183848762169e-09	1.84978617960023e-11	4.52334756700304e-09	5.7548875357569e-10	1.07591726699964e-08	92943949	3.22774660743708e-06	0	0.524374750797969	0.00171926433038726	0.420417787291125	0.0534881975805192
0	1.19646346122566e-08	4.39570485578863e-11	1.42974362476471e-08	3.5698825120486e-10	2.66630161596664e-08	37505134	7.998872959325e-06	0	0.448735227125419	0.00164861500644405	0.536227265588768	0.0133888922793694
0	7.00784567159217e-07	2.78097771080204e-09	1.52778972157992e-07	5.69051528212498e-09	8.62035032310136e-07	1160046	0.00025857718433564	0	0.812942097354455	0.00322606113042691	0.177230583945719	0.00660125756939967
0	3.10070955751027e-08	1.76255240381974e-10	5.06623415185185e-08	1.71868686696249e-09	8.35643792009657e-08	11966821	2.50690005696441e-05	0	0.371056374397674	0.00210921497972353	0.606267191869871	0.0205672187527318
0	5.00886319585457e-08	1.55015668913777e-10	3.90970202022481e-08	1.94044496133192e-09	9.12811127910395e-08	10955169	2.73839601380166e-05	0	0.548729418682795	0.00169822282150129	0.428314456373345	0.0212579021223589
0	5.72433014970959e-07	2.89012596397549e-09	2.64608395089112e-07	5.70581405456458e-09	8.45637350078611e-07	1182540	0.000253659135358797	0	0.676924942964907	0.0034176895849111	0.312910014043861	0.00674735340632029
0	1.62425825051625e-08	7.76981804224448e-11	2.5427562224623e-08	3.65242746802216e-11	4.17843671848882e-08	23932395	1.2535231845856e-05	0	0.388723907993917	0.001859503581295	0.608542475038827	0.00087411338596103
0	5.93854788461382e-08	2.08589767200608e-10	3.33430003582393e-08	2.18386210964682e-09	9.5120931081225e-08	10512933	2.8535873548563e-05	0	0.624315575668915	0.00219289030111039	0.350532737424188	0.0229587966057859
0	1.30689496431094e-08	8.97591030402e-11	5.57943890181444e-08	3.81842897913375e-10	6.93349406622073e-08	14422743	2.08002666020057e-05	0	0.188490096310603	0.001294572436104	0.804708109436033	0.00550722181726057
0	1.22288097240021e-07	4.44997975638881e-10	4.50217947186939e-08	7.19871706587404e-10	1.68474761640941e-07	5935607	5.05411554762025e-05	0	0.725854104489819	0.00264133316649099	0.267231686694093	0.00427287564959799
0	1.2128670556197e-08	5.92952679638588e-11	6.50312399727737e-09	1.09012824350451e-11	1.87019911038732e-08	53470243	5.6105816327312e-06	0	0.648522956129793	0.00317053235853473	0.347723617296051	0.000582894215621106
0	1.1182485978874e-08	4.16888049840656e-11	2.57160096398744e-08	1.0313814620737e-10	3.70433225699398e-08	26995419	1.11129352219352e-05	0	0.301875890256898	0.00112540674247983	0.694214445567649	0.00278425743297297
0	3.98697719707434e-08	1.82158877380744e-10	3.01017129560769e-08	1.0566235650801e-09	7.12102673692811e-08	14042919	2.1362852767659e-05	0	0.559887969019795	0.00255804231763528	0.422715909771492	0.0148380788910773
0	7.88299277795057e-08	2.39236760649139e-10	4.97794251312572e-08	6.10899544275843e-10	1.29459489215688e-07	7724424	3.88370951065475e-05	0	0.608915794872093	0.00184796620238904	0.384517391755821	0.0047188471696968
0	1.22357640207526e-06	5.73207524277811e-09	2.85404719585412e-07	5.42630767197152e-09	1.52013950457542e-06	657834	0.000455938226572306	0	0.804910600897125	0.00377075605595757	0.187749031405592	0.00356961164132571
0	2.56128639277437e-09	9.67956728158358e-12	3.79737098721587e-09	5.49106410270228e-11	6.42324758829885e-09	155684486	1.92697243917017e-06	0	0.398752555862899	0.00150695845808851	0.59119175074825	0.00854873493076194
0	8.6336497088388e-09	3.52377209596423e-11	1.24378991721126e-08	1.22672578032394e-10	2.12294591799434e-08	47104356	6.36881754612073e-06	0	0.406682508285254	0.00165985014789888	0.585879228796526	0.00577841277032104
0	8.6613601632391e-08	3.17581338277063e-10	7.3657156754518e-08	5.76766411339368e-10	1.61165106136525e-07	6204817	4.83483669203588e-05	0	0.537421553019171	0.00197053410561487	0.457029182806618	0.00357873006859673
0	3.98025804003713e-09	1.59796756831603e-11	5.5545375468665e-09	2.43985740759789e-11	9.57517383666277e-09	104436746	2.87254805120263e-06	0	0.415685198820825	0.00166886533401358	0.580097828156238	0.00254810768892343
0	1.35308533511457e-07	7.25556932964871e-10	9.25383033316004e-08	3.13693366083478e-09	2.31709327436857e-07	4315752	6.95103903096683e-05	0	0.583958078029163	0.0031313238055235	0.39937237035405	0.0135382278112633
0	2.75501745884204e-07	7.67305155211319e-10	5.70658840600003e-08	9.61411755263789e-11	3.33431076274942e-07	2999121	0.000100024336802451	0	0.826262953537749	0.00230124067553503	0.171147466809436	0.000288338977279677
0	7.5258306229652e-09	3.22126432878669e-11	1.81803721217674e-08	1.02115583609547e-09	2.6759571224116e-08	37369807	8.02783925801798e-06	0	0.281238834506543	0.00120378024812433	0.679396989193276	0.0381603960520562
0	7.83796671399021e-07	3.76547287750707e-09	1.94650741178893e-07	3.15202945066229e-09	9.85364914906084e-07	1014852	0.000295565931898389	0	0.795437973832999	0.00382139938264999	0.197541781967593	0.00319884481675777
0	8.14468789928517e-08	4.52803348300938e-10	1.17736778702643e-07	1.60885833950057e-09	2.01245319383296e-07	4969060	6.03717794454006e-05	0	0.4047144015197	0.00225000685575459	0.585041078537579	0.00799451308696675
0	1.85579059184876e-07	7.86648002975844e-10	7.99312151353534e-08	3.57785211240579e-10	2.66654707534446e-07	3750168	7.9993223304986e-05	0	0.695952683156375	0.0029500623118541	0.299755499816286	0.00134175471548486
0	5.81268681817273e-09	2.77362773620023e-11	9.47395353511821e-09	2.81082791708505e-10	1.55954594223614e-08	64121227	4.67862690400889e-06	0	0.372716613262335	0.00177848414790736	0.607481528984907	0.0180233736048504
0	5.24449270670423e-08	2.70967158443594e-10	6.28952799448842e-08	2.48075130108612e-09	1.18091925471456e-07	8467979	3.54269521767314e-05	0	0.444102565502826	0.00229454433367749	0.532595939085493	0.0210069510780035
0	1.05491378349782e-07	2.87529715615627e-10	4.59261869664913e-08	1.12769355784476e-09	1.52832788589734e-07	6543099	4.5848788980507e-05	0	0.690240486502962	0.00188133527019176	0.300499568124586	0.0073786101022599
0	3.30797277734611e-08	1.67058091470069e-10	2.24412668656549e-08	9.11787821122311e-12	5.56971706087973e-08	17954233	1.67090120624103e-05	0	0.593921152760248	0.00299939996312276	0.402915742763248	0.000163704513381205
0	1.41852210285429e-08	6.21562546004658e-11	1.04668778305036e-08	2.21912560276494e-10	2.49361676739235e-08	40102393	7.48082241353032e-06	0	0.568861310768971	0.00249261455943227	0.419746849931921	0.00889922473967622
0	1.66340870118934e-07	4.74913358182492e-10	7.79348968668073e-08	1.60523786256685e-09	2.46355918206491e-07	4059168	7.39040535198132e-05	0	0.675205496705423	0.00192775299103807	0.316350820529036	0.00651592977450362
0	8.53787391189991e-08	3.66279310289004e-10	2.1692587421743e-08	4.46013240328893e-10	1.0788361909136e-07	9269248	3.23645637161363e-05	0	0.791396690601352	0.00339513369475328	0.201073968452735	0.00413420725116009
0	8.77741121970692e-09	5.74656053683857e-11	1.62335752533571e-08	2.48433951663981e-10	2.53168860300963e-08	39499329	7.59503706249109e-06	0	0.34670184987492	0.00226985282866429	0.641215323008478	0.00981297428793754
0	1.65051978470284e-08	4.12788799140211e-11	2.19586118389194e-08	6.4527182900358e-11	3.85696157487621e-08	25927144	1.15708180019602e-05	0	0.427932649226823	0.0010702434834432	0.569324101695883	0.00167300559385088
0	2.57543987974309e-08	1.47763182554729e-10	2.46008017092066e-08	4.1532769281486e-10	5.09182913820071e-08	19639308	1.52753711351039e-05	0	0.505798566652841	0.00290196663211177	0.483142718294349	0.00815674842069865
0	2.49358582335131e-08	1.13442935445037e-10	2.14059391395431e-08	5.39183190343186e-10	4.69944234988444e-08	21279120	1.40982279854818e-05	0	0.530613131877792	0.00241396589209838	0.4554995581565	0.01147334407361
0	3.32024321008339e-07	1.72184300097279e-09	1.08791077643547e-07	3.45610124993227e-09	4.45993342902791e-07	2242186	0.000133789082154667	0	0.744460262225723	0.00386069215689635	0.243929824009188	0.00774922160819241
0	1.14932200457344e-07	5.72198250608421e-10	9.61814685011361e-08	3.24660544672487e-09	2.14932472655814e-07	4652624	6.44776699711969e-05	0	0.534736324563637	0.00266222336503206	0.447496217359199	0.0151052347121316
0	1.06096269958264e-10	4.91983863493851e-13	9.92174628174685e-10	1.18994479620735e-11	1.11066232995852e-09	900363660	3.33198647339827e-07	0	0.0955252258913174	0.000442964391807749	0.893317979202322	0.0107138305145525
0	5.53509144551729e-08	2.68114502304874e-10	3.6107316032591e-08	1.55155567251886e-10	9.18815005573206e-08	10883584	2.75640715263759e-05	0	0.602416309261754	0.00291804662177464	0.392976995516799	0.00168864859967205
0	7.69060929672257e-09	5.24796588126934e-11	2.6306988838699e-08	2.02264327606058e-10	3.42523421218403e-08	29195084	1.02756499996692e-05	0	0.224527983206696	0.00153214803898712	0.768034744751801	0.00590512400251568
0	5.86403883082609e-08	1.96653390856013e-10	3.69400815843001e-08	1.56256032017131e-09	9.73396836035884e-08	10273302	2.9201480154617e-05	0	0.602430438823608	0.0020202797417842	0.379496626830399	0.0160526546042082
0	9.58011177241218e-09	2.58032758327159e-11	7.99496704439922e-09	3.16848809640923e-10	1.7917730902285e-08	55810638	5.37530485378301e-06	0	0.534672153782064	0.00144009729655138	0.446204214584985	0.0176835343363994
0	1.59073250653154e-08	9.87471322462754e-11	3.74302804826134e-08	1.71879288114633e-11	5.34535406089866e-08	18707835	1.60359340244387e-05	0	0.297591607292728	0.00184734502375833	0.700239498753066	0.000321548930447718
0	1.98582970497583e-07	5.63612646886203e-10	8.29910416525191e-08	3.42549646607243e-09	2.85563121263061e-07	3501853	8.5665279123126e-05	0	0.695408320301445	0.00197368849448526	0.290622407002156	0.011995584201914
0	5.032473262752e-08	2.57001943707449e-10	2.37832445788409e-08	3.19178973151551e-10	7.46841581232199e-08	13389720	2.2404997269021e-05	0	0.673834102066067	0.00344118418371172	0.31845099652327	0.00427371722695119
0	1.24897290256462e-09	5.37834239083121e-12	8.76421882628453e-09	6.41015545297013e-11	1.00826716257697e-08	99180062	3.02479691027813e-06	0	0.123873210288079	0.000533424333396422	0.869235769206706	0.00635759617181899
0	4.14122811120538e-08	1.67998950343327e-10	3.48670695155487e-08	2.44481117130267e-09	7.88921607492485e-08	12675531	2.36673691013101e-05	0	0.524922637670921	0.00212947584079103	0.441958607603238	0.0309892788850501
0	7.08020964087072e-08	2.99306065932624e-10	2.98457307949524e-08	4.39959854129588e-10	1.01387093123722e-07	9863188	3.0415666922301e-05	0	0.698334415430059	0.00295211211517213	0.294374065528557	0.00433940692621208
0	5.11252683424273e-07	2.03768716072447e-09	1.48072035386163e-07	1.98105647686219e-09	6.63343462448023e-07	1507515	0.000198983304949829	0	0.770720919653795	0.00307184328493195	0.22322076536296	0.00298647169831332
0	1.43110612850203e-08	6.29913466951229e-11	1.2282611232607e-08	5.09743098023504e-10	2.7166406962346e-08	36810168	8.14988899677793e-06	0	0.526792567926122	0.00231872204456158	0.452124981033795	0.0187637289955213
0	8.60222027348451e-08	3.69057432631397e-10	5.345628354514e-08	3.38555848818436e-09	1.43233102200801e-07	6981626	4.29690105272496e-05	0	0.600574876987927	0.00257662109498969	0.373211797578738	0.0236367043383455
0	4.86197083800917e-08	1.9936099511037e-10	5.33615976734242e-08	6.81237731115263e-10	1.02861904779742e-07	9721772	3.08580969042849e-05	0	0.472669726311224	0.00193814216776622	0.518769293526963	0.00662283799404648
0	3.10664571013373e-07	1.31574277443124e-09	1.77344926427531e-07	4.95151899224253e-09	4.94276759207578e-07	2023158	0.000148272071006095	0	0.628523524981084	0.00266195557432365	0.358796813978973	0.0100177054656197
0	1.57660401170391e-08	6.65219604858105e-11	2.3531845603417e-08	1.03701663620521e-10	3.94681093445625e-08	25336912	1.18403629401076e-05	0	0.399462765733196	0.00168546103653114	0.596224293339732	0.00262747989054124
0	6.96999345161858e-08	3.77631543371191e-10	7.90399092965691e-08	4.47102047844897e-11	1.49162185560911e-07	6704112	4.47476578177008e-05	0	0.467276168246568	0.00253168416613864	0.529892405366326	0.000299742220968143
0	2.91151891244914e-08	1.49885811417881e-10	4.98496404862939e-08	5.04769526254735e-10	7.96194849484579e-08	12559740	2.38855611589539e-05	0	0.365679194525552	0.0018825267648354	0.626098504889404	0.00633977382020872
0	2.14776813384648e-07	6.89936046763566e-10	6.93619946680515e-08	1.2660958430511e-08	2.97489702529974e-07	3361461	8.92429416478047e-05	0	0.721963858103653	0.00231919303725832	0.233157632274894	0.0425593165841944
0	1.89500944648224e-08	8.64748154385203e-11	2.71108287424986e-08	6.63551508948585e-10	4.68109495317081e-08	21362523	1.40431865848223e-05	0	0.404821834515155	0.00184732025954623	0.579155710655574	0.0141751345697254
0	6.33945397973074e-09	1.88487175797505e-11	8.28647811410953e-09	1.09265916869253e-10	1.47540467282893e-08	67778015	4.42620426599483e-06	0	0.429675606732052	0.00127752866226254	0.561641037656544	0.0074058269491412
0	1.50570776513129e-08	5.39222350777702e-11	2.79604769240451e-08	9.48217624006122e-10	4.40196944344419e-08	22717105	1.3205821433826e-05	0	0.34205320697392	0.00122495705094173	0.635181077090083	0.0215407588850553
0	2.29276776197738e-07	1.172592577407e-09	8.84796627887612e-08	1.13293821925746e-09	3.20061969783164e-07	3124395	9.60139966657003e-05	0	0.716351200216224	0.00366364231964644	0.276445411020574	0.00353974644355593
0	8.61926527133894e-08	3.49074672289018e-10	6.8822516504497e-08	3.59048931564174e-10	1.5572329282174e-07	6421647	4.67159002641715e-05	0	0.553498780764008	0.0022416342858137	0.44195389949325	0.00230568545692895
0	1.94580116357609e-07	7.81700382504536e-10	6.46357572070161e-08	2.40339236511645e-10	2.60237913183641e-07	3842638	7.80683366328194e-05	0	0.747700878696719	0.00300379131134869	0.248371793395856	0.000923536596076397
0	2.22171440020551e-07	1.076299148598e-09	1.66475462579229e-07	7.94321684691008e-09	3.97666418595288e-07	2514670	0.000119292833340001	0	0.558687959635481	0.00270653768653613	0.418630929831302	0.0199745728466804
0	4.90485413259092e-08	1.706637989129e-10	6.11403218123291e-08	1.15982447637377e-09	1.11519351413525e-07	8967054	3.34552476543015e-05	0	0.439820898384104	0.0015303514300407	0.548248541955868	0.0104002082299872
0	5.25830608459838e-09	2.14848628113699e-11	1.31605288369099e-08	3.22911829895129e-10	1.87632316142147e-08	53295723	5.62895369948802e-06	0	0.280245226020381	0.00114505130316109	0.701399903145663	0.0172098195307943
0	1.18040930647058e-06	3.5338988471718e-09	1.01963721663368e-07	4.23400816110944e-09	1.29014093514223e-06	775109	0.000386967638927871	0	0.914946014282112	0.00273915721213995	0.0790330101820447	0.00328181832370328
0	3.55245890460086e-07	1.91574294163242e-09	1.53820420848214e-07	2.66336397424248e-09	5.13645418224175e-07	1946868	0.000154081793217853	0	0.691616975166014	0.00372969927047283	0.299468106578302	0.00518521898521069
0	1.646181380255e-08	7.35733323100148e-11	1.63925041029012e-08	1.06207335829092e-10	3.30340985735903e-08	30271751	9.91018062901361e-06	0	0.498327925185482	0.00222719358138727	0.49622979922953	0.0032150820035998
0	1.3343379817556e-08	5.96769440127157e-11	1.73087360906832e-08	9.26754301790817e-10	3.16385471540427e-08	31607014	9.49151924189984e-06	0	0.421744391504114	0.00188620999953502	0.547077462388204	0.0292919361081471
0	2.3632646907776e-08	1.129834338769e-10	2.04530911714099e-08	1.84764148869794e-10	4.43834856619325e-08	22530903	1.3314957344579e-05	0	0.53246486965411	0.00254561876319249	0.460826608509308	0.00416290307338942
0	1.97801382642652e-07	7.20905171662807e-10	6.23501568078986e-08	2.01065369156587e-09	2.62883098313779e-07	3803972	7.88618301038602e-05	0	0.75243096232286	0.00274230323777731	0.237178263676264	0.0076484707630992
0	1.48785001589328e-07	6.93449269839461e-10	5.74804884433166e-08	9.60656401089771e-10	2.07919595703574e-07	4809551	6.23739398473155e-05	0	0.71558912514166	0.00333517996460562	0.276455368474577	0.00462032641915751
0	1.68302697463037e-07	8.52679096132703e-10	4.31442616991254e-08	4.56621611009287e-10	2.12756259869304e-07	4700214	6.38248478420644e-05	0	0.79105873343715	0.0040077744206281	0.202787272748772	0.00214621939344952
0	8.10261611637062e-09	3.17510984458559e-11	1.43978885428383e-08	4.70259107757035e-10	2.30025148654118e-08	43473507	6.9007307349489e-06	0	0.35224914161687	0.00138033161294025	0.625926713973696	0.0204438127964933
0	1.21900886482534e-08	4.80073574143557e-11	5.88452505449995e-09	4.22849810709634e-10	1.85454708708774e-08	53921521	5.56362582604386e-06	0	0.657308122998158	0.00258862973868964	0.317302542247156	0.0228007050159967
0	5.24803410198258e-07	2.16277611992767e-09	1.30998552689785e-07	6.52254581566973e-10	6.58616993589538e-07	1518333	0.000197565644490583	0	0.796826403366879	0.00328381463123248	0.198899442262836	0.000990339739052453
0	1.31714307476557e-08	5.23547680234549e-11	1.53023869677424e-08	3.01383769084119e-10	2.88275562525057e-08	34689031	8.64822960477962e-06	0	0.456904172947745	0.00181613618458915	0.530824979880572	0.0104547109870932
0	7.35342097015789e-09	2.41760086983581e-11	7.37311313504742e-09	1.09864116688459e-09	1.58493512807883e-08	63094065	4.75479412176405e-06	0	0.463957220701602	0.00152536266438002	0.465199679433234	0.0693177372007839
0	1.29112359003049e-07	6.36198902415247e-10	5.18674872373303e-08	6.9230199501483e-10	1.8230834713781e-07	5485212	5.46910135129641e-05	0	0.70820870810403	0.00348968608625657	0.284504182346203	0.00379742346350993
0	4.63322726649387e-07	1.93918591168764e-09	1.61222003890107e-07	4.31421395215084e-09	6.30798130403332e-07	1585293	0.000189221594142808	0	0.734502377730793	0.00307417828021735	0.255584149856344	0.00683929413264483
0	3.7986120652188e-08	1.33376909648459e-10	2.79572806557487e-08	9.39229477116652e-10	6.70160076947018e-08	14921808	2.01046009035144e-05	0	0.566821599180268	0.00199022463791146	0.417173174252798	0.0140150019290228
0	9.98577948257603e-08	3.74186768120953e-10	3.04695233475999e-08	5.93078994898377e-10	1.31294583936379e-07	7616460	3.93876020748918e-05	0	0.760562940464838	0.00284997870363236	0.232069918149589	0.00451716268194095
0	2.29884008871098e-08	1.17280774908567e-10	1.58493020654392e-08	2.72979671813764e-12	3.89577135241758e-08	25668858	1.16872459715589e-05	0	0.5900859883074	0.00301046350771552	0.406833477421711	7.00707631736043e-05
0	8.07195268748896e-09	2.7534247063868e-11	1.17965339028388e-08	5.07449985404133e-10	2.04034708227958e-08	49011269	6.12102256491998e-06	0	0.395616645696896	0.00134948839356809	0.578163098096974	0.0248707678125618
0	1.1686232343136e-07	4.94415451303963e-10	5.32543986123912e-08	1.15506665147598e-09	1.71766204146531e-07	5821867	5.15285380238151e-05	0	0.680356907297471	0.00287842101279822	0.310040027239355	0.00672464445037517
0	2.37530036342885e-08	7.09693556973633e-11	1.02435966702646e-08	7.60739838505689e-10	3.48283094987562e-08	28712275	1.04484384302328e-05	0	0.682002772346352	0.00203769165712444	0.29411696455237	0.021842571444154
0	2.7425319925566e-08	1.03706900870072e-10	2.70314799092374e-08	1.10264380273709e-09	5.56631505384106e-08	17965207	1.66988061918172e-05	0	0.492701538815001	0.00186311590103957	0.485626121550275	0.0198092237336837
0	4.18587376097114e-08	1.53537012078418e-10	2.71306597465048e-08	1.02790228553367e-10	6.9245724596848e-08	14441325	2.07735023284306e-05	0	0.604495625591544	0.00221727786043569	0.391802669471088	0.00148442707693244
0	4.59761147496774e-08	1.06185870369727e-10	2.01363080373998e-08	1.5320835298483e-09	6.77506921872953e-08	14759997	2.03250017901668e-05	0	0.678607306661568	0.00156730310704691	0.297211842230829	0.0226135480005561
0	4.22243959024227e-10	2.03518541439892e-12	5.34188942842407e-09	2.34702087156976e-10	6.00087066001967e-09	166642485	1.80025959983787e-06	0	0.0703637826819688	0.000339148355247545	0.890185729883163	0.0391113390796206
0	6.48117513071448e-08	2.24965091533588e-10	4.61666368119513e-08	5.15073335512368e-10	1.11718426546142e-07	8951075	3.35149681885971e-05	0	0.580134838189618	0.00201367937670222	0.413241022445688	0.00461045998799161
0	2.42552725827063e-09	1.11134823246294e-11	5.35992256947761e-09	8.95478785536855e-11	7.88611118862655e-09	126805212	2.36583056778539e-06	0	0.307569497849428	0.00140924748064134	0.679666116958604	0.0113551377113263
0	4.05502821684487e-08	1.45579184622899e-10	2.89122237094864e-08	5.60679718645448e-11	6.96641530344226e-08	14354585	2.08990282358767e-05	0	0.582082468560437	0.00208972876697381	0.415022970209661	0.000804832462928823
0	3.5657887513492e-07	1.81558132051053e-09	2.00288989200019e-07	4.44010262381396e-09	5.63123548279263e-07	1775809	0.000168922842970987	0	0.633216061066028	0.00322412608397997	0.355675037586409	0.00788477526358396
0	3.15627365454751e-08	1.78606579299124e-10	1.71060009914919e-08	5.19031819674048e-10	4.93663759359402e-08	20256703	1.48098034938871e-05	0	0.639356970145675	0.00361798037455475	0.346511176224266	0.0105138732555042
0	4.70554373203838e-07	2.22185889393422e-09	1.72907702359704e-07	4.89996496948809e-09	6.50583899426964e-07	1537081	0.000195156187871248	0	0.723280077509301	0.00341517657582863	0.265773103994736	0.00753164192013359
0	9.39699664292064e-08	3.67810091054301e-10	5.61548054913641e-08	6.11598782634224e-10	1.51104180794259e-07	6617951	4.53302302184655e-05	0	0.621888593255764	0.00243414900316428	0.371629727226565	0.00404753051450619
0	7.62485807478343e-07	2.90117761733795e-09	2.15402859698557e-07	3.27095447057013e-09	9.84060799264808e-07	1016197	0.000295174812394272	0	0.774836075218113	0.00294816907604227	0.218891820362608	0.00332393534323678
0	2.05431147898955e-08	7.55210269090491e-11	3.21811354811625e-08	2.36103719963816e-11	5.28233816699634e-08	18931011	1.58468893538544e-05	0	0.388901924497136	0.00142968936333722	0.609221417936243	0.00044696820328349
0	3.4042690061719e-08	1.20163508264971e-10	2.85301471051759e-08	6.19631161351428e-11	6.27549637912951e-08	15934994	1.88263125132648e-05	0	0.542470077346155	0.00191480483782288	0.454627735904031	0.000987381911990488
0	4.59834218253966e-08	1.74330504930129e-10	2.47438943018863e-08	2.22418046196895e-10	7.11240646784098e-08	14059939	2.13369925085027e-05	0	0.646524098887097	0.00245107623865946	0.347897640746022	0.00312718412822112
0	3.00730426667632e-08	1.19314566420132e-10	1.80267483727896e-08	8.49193165058776e-10	4.90682987710318e-08	20379757	1.47203816348584e-05	0	0.612881298516045	0.0024316018571765	0.36738074936953	0.0173063502572482
0	6.45342889737778e-08	4.04178439442611e-10	3.26422013385133e-08	1.73178944670708e-09	9.93124581984408e-08	10069230	2.97932950954483e-05	0	0.649810609307736	0.00406976573508032	0.328681838418392	0.0174377865387916
0	7.29715306251366e-07	4.23169938348084e-09	3.70627335462849e-07	5.54638018490229e-09	1.1101207212826e-06	900803	0.000332980950762285	0	0.657329686998614	0.0038119272096747	0.333862190262188	0.00499619552952239
0	2.59177681181164e-07	1.10749348316485e-09	7.35582108568282e-08	1.35295665054069e-09	3.35196342171698e-07	2983326	0.000100553863615294	0	0.773211543723843	0.00330401422637707	0.219448131146817	0.00403631090296226
0	2.91452273134776e-09	1.68869876800337e-11	1.61499772721336e-08	1.70546816910957e-10	1.92519338080724e-08	51942834	5.77556353342779e-06	0	0.151388570125131	0.00087715799609455	0.838875586896206	0.00885868498256765
0	1.34051523655041e-08	7.82284881821202e-11	1.20501407278705e-08	2.30686665897515e-10	2.57642082474542e-08	38813535	7.72923268899106e-06	0	0.520301351268137	0.00303632416842656	0.467708559569695	0.00895376499374122
0	2.34051319293859e-07	1.40618115860587e-09	1.43915045008544e-07	1.10937865257902e-09	3.80481924113588e-07	2628246	0.000114138084688742	0	0.615144385213911	0.00369578965382353	0.378244105403494	0.00291571972877173
0	2.63114696987708e-07	1.52590592594096e-09	1.88298496472098e-07	1.37646370075536e-09	4.54315563086503e-07	2201113	0.000136285412181025	0	0.57914524257143	0.00335869173306401	0.414466313222568	0.00302975247293757
0	2.62561980916668e-09	9.19351893231005e-12	2.7270997572823e-09	1.2263075190108e-10	5.48454383728237e-09	182330569	1.64536180435881e-06	0	0.478730754473774	0.00167625954045897	0.497233651182484	0.0223593348032832
0	7.27495865653441e-09	3.85953687370497e-11	2.69091270159413e-08	6.25057717724646e-10	3.48477387589374e-08	28696267	1.04542671746088e-05	0	0.208764152729095	0.00110754298877287	0.772191481406807	0.0179368228753246
0	7.93290122099439e-09	2.6375961360577e-11	1.37715334819058e-08	3.02720502049571e-10	2.20335311663103e-08	45385372	6.61003760316081e-06	0	0.360037669909394	0.00119708280808418	0.625026164801161	0.0137390824813608
0	6.55130370654299e-08	1.76288106375928e-10	2.36359765052197e-08	8.11158384421379e-11	8.94064175154676e-08	11184879	2.68215667412752e-05	0	0.732755420538978	0.00197176121440532	0.26436554737394	0.000907270872676501
0	1.60823273137659e-08	6.83053810553174e-11	2.83114936640893e-08	2.15745299956393e-11	4.44837008889061e-08	22480144	1.33450215008546e-05	0	0.361533033277289	0.00153551479958702	0.636446453382883	0.000484998540241059
0	1.48130307872587e-08	6.75309054975255e-11	2.75707636834979e-08	2.47080748389698e-11	4.24760334510931e-08	23542688	1.27427291264359e-05	0	0.348738561106804	0.00158985903368968	0.649089885364246	0.000581694495259747
0	4.48362569626176e-07	2.18461482662545e-09	1.68113859783747e-07	2.04095453641282e-09	6.20701998772961e-07	1611079	0.000186193321304984	0	0.722347552468857	0.0035195872269529	0.270844721164237	0.00328813913995362
0	5.75212035757916e-07	2.0942461988948e-09	2.22681355366827e-07	6.0114414735189e-09	8.05999078797157e-07	1240696	0.000241770589870294	0	0.713663391050448	0.00259832331572906	0.276279912998348	0.00745837263547516
0	1.91712094424011e-08	8.98224400324412e-11	3.66924660951519e-08	1.5465757744397e-09	5.75000737520252e-08	17391282	1.72498738246762e-05	0	0.333411910479957	0.00156212738821535	0.638129026640763	0.026896935491065
0	2.05573697981362e-08	8.5489109383673e-11	1.52197128565971e-08	4.41596444685507e-10	3.63041682088025e-08	27545046	1.08911913578869e-05	0	0.566253706183297	0.00235480148978995	0.419227697741518	0.0121637945853951
0	1.13192362665906e-09	5.69961463799355e-12	3.07333038293984e-09	1.41804694859573e-11	4.22513409372285e-09	236678879	1.26753943729963e-06	0	0.267902414822933	0.00134897840200179	0.727392389156546	0.00335621761851885
0	5.61594460612522e-09	2.42539166333024e-11	1.52254879687792e-08	4.53956893366732e-10	2.13196433849045e-08	46905100	6.3958726326252e-06	0	0.263416442045256	0.00113763237946445	0.714153032201267	0.021292893374012
0	1.3246686756865e-07	5.24755610266039e-10	4.34254035386038e-08	1.48055839490722e-09	1.77897585112428e-07	5621212	5.33678561660533e-05	0	0.744624315641689	0.00294976241489958	0.244103389661866	0.00832253228154582
0	2.16128843948419e-07	7.35324381006156e-10	1.0366813428047e-07	1.37905799354583e-08	3.34322882545353e-07	2991120	0.000100291851977463	0	0.646467397932595	0.00219944376947158	0.310083873084596	0.0412492852133371
0	1.06856605429377e-08	4.57149807510195e-11	1.665644836336e-08	1.20233987890648e-11	2.73998472858377e-08	36496554	8.21992050992204e-06	0	0.389989784667918	0.00166843925347892	0.607902963458093	0.000438812620509727
0	3.58021821019897e-08	1.17360802290458e-10	8.2656812731043e-09	5.07195219405132e-10	4.46924193967896e-08	22375159	1.34076362455771e-05	0	0.801079525011382	0.00262596663761927	0.184945934560393	0.011348573790605
0	2.57928586264781e-08	1.06183094381819e-10	2.80488570803269e-08	7.8798902207105e-11	5.4026697703394e-08	18509367	1.62078783947361e-05	0	0.477409497950081	0.00196538191108335	0.519166602303085	0.00145851783575058
0	6.10099958294967e-07	3.56498668370043e-09	2.31856146947221e-07	1.84457617705855e-09	8.47365668102947e-07	1180128	0.000254177499554253	0	0.719996078742296	0.00420714081050935	0.273619944346214	0.0021768361009812
0	1.5450621023771e-08	4.94445785090851e-11	6.0433998621365e-09	8.30210393919722e-10	2.23736758583363e-08	44695382	6.71208031477466e-06	0	0.69057141623039	0.00220994434808808	0.270112068325365	0.0371065710961568
0	1.11382015532197e-08	3.98130339111373e-11	1.52383252856743e-08	3.14786425207906e-11	2.64478185153259e-08	37810302	7.93431418144586e-06	0	0.421138762229684	0.0015053428277295	0.57616567796864	0.00119021697394624
0	1.29752490029671e-08	5.16646884988319e-11	1.13015664406846e-08	2.29657431700922e-10	2.45581375638514e-08	40719700	7.36741421125675e-06	0	0.528348249912328	0.00210377062855452	0.460196397682861	0.00935158177625686
0	5.06205014902786e-08	2.1886662389332e-10	2.01006931119792e-08	1.33721942610748e-09	7.22772806522585e-08	13835606	2.16829498890236e-05	0	0.700365329650746	0.00302815244179335	0.278105276382601	0.0185012415248594
0	1.7417179258965e-07	6.4039761645143e-10	4.32796285752452e-08	9.04983364757093e-10	2.18996802146104e-07	4566277	6.56968896974863e-05	0	0.795316602264591	0.00292423272931716	0.197626760533111	0.00413240447298099
0	9.10715704736902e-09	4.07005325957344e-11	2.40977046506286e-08	1.32344979447104e-10	3.33779072100405e-08	29959937	1.0013322198521e-05	0	0.27284985215099	0.00121938539584325	0.721965715195581	0.0039650472575852
0	1.87583618313125e-09	9.59431302307813e-12	4.96325410586716e-09	2.75441985380546e-11	6.87622880055954e-09	145428552	2.06286652637555e-06	0	0.272800140533225	0.00139528705360959	0.721798859494507	0.00400571291865874
0	5.05075000486115e-09	2.1024588012821e-11	7.65646226926183e-09	2.96960727175545e-10	1.30251975893113e-08	76774267	3.90755166168599e-06	0	0.387767630412445	0.00161414733777813	0.58781928003494	0.0227989422148371
0	8.39525615665017e-08	3.35113610321924e-10	5.06390445242538e-08	3.78602907429665e-11	1.3496457999182e-07	7409351	4.0488557040419e-05	0	0.62203402975499	0.00248297449851089	0.375202475548198	0.00028052019830137
0	1.31423793408342e-07	4.78262104596445e-10	1.09089985301721e-07	1.85486105149027e-09	2.42846901866149e-07	4117821	7.28514256311819e-05	0	0.541179617274998	0.00196939759544493	0.449212999891793	0.00763798523776361
0	1.35442482327679e-06	4.20650565357968e-09	2.35410039084118e-07	6.67934915557689e-10	1.59470930293005e-06	627074	0.00047829875101435	0	0.84932396192098	0.00263778837048911	0.147619405399834	0.000418844308696548
0	9.96408576288138e-08	3.90545323191135e-10	5.33496463424549e-08	4.51048087500637e-10	1.53832097381961e-07	6500594	4.61485678895368e-05	0	0.647724755266182	0.00253877656118426	0.346804387708434	0.00293208046420051
0	7.09881499991555e-07	2.15246098745958e-09	1.75385210268385e-07	1.44368581434735e-08	9.01856029390873e-07	1108824	0.000270520333597091	0	0.787133951381374	0.00238670133293159	0.194471406247451	0.0160079410382435
0	1.34284662703571e-07	5.01540734820575e-10	7.10874894670897e-08	1.34440778504174e-09	2.07218100690523e-07	4825833	6.21635044109059e-05	0	0.648035390036333	0.00242035195356615	0.343056370221526	0.00648788778857495
0	8.45398839981776e-08	3.97786723196197e-10	4.95314159253702e-08	2.90167156661791e-10	1.34759253803406e-07	7420641	4.04269616544051e-05	0	0.627340101790034	0.00295183233781118	0.36755483966711	0.0021532262050449
0	6.97340258794155e-08	2.57397403208827e-10	5.56767804808751e-08	7.10573983558602e-09	1.32773943599085e-07	7531598	3.98313924359073e-05	0	0.525208666618951	0.00193861382912633	0.419335141908511	0.0535175776434117
0	5.89402942748564e-07	1.71055067618548e-09	1.12048660026931e-07	6.5950582325117e-09	7.09757211684193e-07	1408932	0.000212904571671446	0	0.830428959432426	0.00241005043418508	0.157868998274845	0.00929199185854301
0	6.87039224255638e-09	3.16408386673703e-11	1.56503574099525e-08	2.33807897176414e-09	2.48904694629403e-08	40176020	7.46711304955294e-06	0	0.276025016433931	0.00127120296844865	0.628769072968046	0.0939347076295738
0	4.07864656333723e-08	1.5136930490857e-10	2.74077002574675e-08	3.06395802185032e-09	7.14094932175987e-08	14003740	2.14226192548628e-05	0	0.571163073641875	0.00211973643962601	0.38381031740347	0.0429068725150288
0	4.12562892969412e-07	2.36838829929917e-09	1.82826942722002e-07	1.98630677059125e-09	5.99744530761304e-07	1667377	0.000179907227953913	0	0.687897716125419	0.00394899524351274	0.304841367190001	0.00331192144106737
0	1.65205959255513e-08	6.66591153939609e-11	9.27202717215759e-09	2.49083865020186e-10	2.6108366078123e-08	38301899	7.83247923497044e-06	0	0.632770196193717	0.0025531707037698	0.355136248067507	0.00954038503500611
0	2.09658397868846e-07	1.15456081579952e-09	1.21196580295966e-07	5.95758785020493e-09	3.37967126830817e-07	2958868	0.000101385015377375	0	0.620351452032787	0.00341619265348694	0.358604641322515	0.0176277139912109
0	3.35312602046988e-07	1.35134850049922e-09	1.3933168413445e-07	6.86718653009332e-09	4.82862821212031e-07	2070982	0.000144848389790231	0	0.694426216550121	0.00279861782919465	0.288553348929856	0.0142218166908275
0	2.70261663837046e-07	1.20652685284981e-09	1.30937660394733e-07	9.90630821009685e-10	4.03396481905638e-07	2478951	0.000121011646468494	0	0.669965346649368	0.00299092061276834	0.324588007749064	0.0024557249888
0	3.67292425469803e-11	2.03183070619435e-13	6.10179792223484e-10	6.48530143550152e-12	6.53597519276585e-10	1529993567	1.96079234626723e-07	0	0.0561955048232634	0.000310868791002025	0.933571156908372	0.00992246947736213
0	1.14164958748235e-07	4.79746291981017e-10	8.7243415685568e-08	4.36941590118829e-10	2.02325062315903e-07	4942541	6.06956827894356e-05	0	0.564265036874088	0.00237116591730964	0.431204195303048	0.00215960190555436
0	4.69663561632205e-08	1.4903513140618e-10	5.02141028759133e-08	5.11928080245022e-11	9.73806869785645e-08	10268977	2.92137807813564e-05	0	0.482296414416944	0.00153043828330135	0.515647449549894	0.000525697749860512
0	3.4514458104821e-08	1.30642425100663e-10	4.16240320818541e-08	5.01058230442437e-10	7.67701908422182e-08	13025889	2.30307929390827e-05	0	0.449581507173231	0.00170173375456582	0.542190030078234	0.00652672899396898
0	4.46408856626056e-07	1.59725846410597e-09	2.17857134477984e-07	6.59167536953338e-09	6.72454924937679e-07	1487089	0.000201716197870905	0	0.66384948651752	0.00237526472760088	0.323972843976381	0.00980240477849765
0	3.64784639697299e-09	1.43723841771933e-11	3.54510127900724e-09	1.38503412836221e-12	7.20870509428579e-09	138721169	2.16260920116174e-06	0	0.506033517706887	0.00199375393905156	0.49178059480022	0.000192133553841744
0	1.14247934513488e-08	4.67279441754357e-11	1.30348472924323e-08	3.14959584101831e-10	2.48213282720584e-08	40287933	7.44637085925426e-06	0	0.460281308321835	0.00188257226459705	0.525147048923477	0.0126890704900907
0	4.6951386217859e-08	2.6993899229118e-10	5.74007364230018e-08	9.16096607303902e-11	1.04713671293882e-07	9549851	3.14136096111195e-05	0	0.448378761222958	0.00257787726240241	0.548168502868214	0.000874858646425305
0	1.10930484614763e-08	3.60992899252517e-11	1.32170237672108e-08	1.34775380586781e-09	2.56939253244802e-08	38919705	7.70814798478625e-06	0	0.431738176295986	0.00140497372314139	0.51440266912499	0.052454180855882
0	1.74172325670713e-06	7.02522488885777e-09	3.10237844390012e-07	1.97184074584238e-08	2.07870473344443e-06	481069	0.000623417662596881	0	0.837888724013769	0.00337961653515693	0.149245748758144	0.00948591069292958
0	1.70199899845456e-08	5.24532898446731e-11	1.4813497290023e-08	2.03902848837174e-09	3.3924969052785e-08	29476814	1.0177439109027e-05	0	0.501695077689345	0.00154615586422671	0.43665470311776	0.0601040633286692
0	3.57890957121124e-08	1.19419039509925e-10	2.51947289238747e-08	1.48582208183698e-09	6.2589065757334e-08	15977232	1.8776544023158e-05	0	0.57181067138582	0.0019079856531639	0.402542019424894	0.0237393235361222
0	8.73811451485927e-08	3.57208665142132e-10	6.30647557679258e-08	1.26358182437599e-09	1.52066691406037e-07	6576062	4.56189703345045e-05	0	0.574623833402638	0.0023490263504737	0.414717747751447	0.0083093924954418
0	2.72635377093545e-08	9.5356261030966e-11	5.87729178335495e-08	4.01301753465823e-09	9.01448293385932e-08	11093260	2.70430843646308e-05	0	0.302441503405036	0.00105781176502978	0.651983239247061	0.0445174455828734
0	1.12383065041473e-07	4.0690661277181e-10	5.22914654263433e-08	5.70527516738486e-10	1.65651964597327e-07	6036753	4.96943586870691e-05	0	0.678428808946869	0.00245639472952182	0.315670662605513	0.00344413371809593
0	1.70034412220696e-07	9.15162233062191e-10	9.89946995566934e-08	1.89625714432647e-10	2.70133899724884e-07	3701868	8.10368971935205e-05	0	0.629444924883053	0.00338780965289522	0.366465296127268	0.000701969336783609
0	1.63096211259502e-07	6.82439839046859e-10	8.79613882218618e-08	3.90364401108869e-09	2.55643683331499e-07	3911695	7.66901739532866e-05	0	0.63798255890411	0.00266949619154847	0.344078081944236	0.0152698629601059
0	7.67861272174788e-10	3.36999510806217e-12	4.04816415575045e-09	1.41505307014411e-10	4.96090073004771e-09	201576297	1.48826910428834e-06	0	0.154782632017594	0.000679311135506185	0.816013941023069	0.0285241158238314
0	3.95871266392281e-07	2.21274488918177e-09	2.7244643282856e-07	1.12383338215803e-08	6.81768777931603e-07	1466773	0.000204509788102381	0	0.580653264283094	0.00324559434342967	0.399617057347693	0.0164840840257835
0	2.78722593476382e-08	1.03318814546906e-10	1.14082890717015e-08	5.3032705255886e-11	3.94368999391425e-08	25356963	1.18310002371613e-05	0	0.706755840105322	0.00261985132468179	0.289279560241965	0.00134474832803096
0	9.41428280926915e-08	4.7338767190228e-10	5.11692680892252e-08	1.36966749699274e-09	1.47155151350812e-07	6795549	4.41455742243857e-05	0	0.639752174684384	0.00321692898656156	0.347723254126794	0.00930764220225977
0	9.28679516681802e-08	2.62065106437781e-10	6.15777197156009e-08	6.89423249012158e-10	1.55397159739231e-07	6435124	4.66180648672765e-05	0	0.59761678929023	0.00168642146920541	0.39626026510995	0.00443652413061517
0	1.90683321780805e-07	1.07718379519064e-09	1.75365481642008e-07	2.46045811077926e-09	3.69586445328783e-07	2705727	0.000110869807587899	0	0.515936999830105	0.00291456520877647	0.474491107177924	0.00665732778319412
0	1.53189792754604e-08	4.14345815291632e-11	5.77362737495475e-09	7.10578628694881e-10	2.18446198606392e-08	45777862	6.55336457167088e-06	0	0.70127012386528	0.00189678656774533	0.264304318948483	0.0325287706184917
0	3.4354655079163e-07	1.56568795508512e-09	1.4060789458553e-07	3.11671448242904e-09	4.88836847814675e-07	2045672	0.000146640337442716	0	0.702783663562681	0.0032028844840246	0.28763767546189	0.00637577649140442
0	7.10233921348437e-09	1.73283209515806e-11	4.96355946367159e-09	1.98895421561103e-10	1.22821224196686e-08	81419153	3.68462997191177e-06	0	0.578266440506296	0.00141085720850909	0.404128805598202	0.0161938966869921
0	3.03805545271494e-08	8.45995614098087e-11	1.05593655378343e-08	3.90410424510984e-10	4.14149300509045e-08	24145882	1.24244020921482e-05	0	0.733565274402434	0.00204273099835795	0.254965190689818	0.00942680390939011
0	4.20522304124902e-07	1.61724114335408e-09	1.18305325043348e-07	3.58474772968923e-09	5.44029618041294e-07	1838135	0.000163195611951661	0	0.772976856736104	0.00297270789994254	0.217461184318035	0.00658925104591849
0	4.59217203787451e-08	1.70135051932248e-10	1.77795210006288e-08	1.06510705581826e-09	6.49364834871244e-08	15399664	1.94807559344978e-05	0	0.707179045010197	0.0026200225635252	0.273798642086218	0.0164022903400589
0	9.19966370233775e-09	2.80746683921164e-11	4.82378928928423e-09	4.38536296589108e-10	1.44900639566032e-08	69012808	4.34700975682212e-06	0	0.634894623646255	0.00193751169602827	0.332903243472987	0.0302646211847301
0	4.48443965379525e-09	2.20618398839386e-11	6.89239813576759e-09	8.29416970800686e-10	1.22283166002475e-08	81777405	3.6684882753768e-06	0	0.366725838101419	0.00180416001688181	0.563642434284708	0.0678275675969905
0	7.94877664102276e-09	2.9903384495578e-11	6.87664060664718e-09	3.86296990802884e-12	1.48591836020735e-08	67298448	4.4577451618899e-06	0	0.534940334132054	0.00201245137662914	0.462787242610527	0.000259971880789586
0	4.4026206431298e-08	1.24020107290628e-10	2.34745187386954e-08	1.47159798053404e-09	6.9096343257818e-08	14472546	2.0728688835292e-05	0	0.637171293812521	0.0017948866965054	0.339736050156885	0.0212977693340889
0	2.54968944111828e-08	6.0365323124189e-11	1.24694531071124e-08	7.18057490379219e-10	3.87447703317986e-08	25809935	1.16233637527108e-05	0	0.658073184918507	0.00155802506008523	0.321835772939876	0.018533017081531
0	9.89934007518696e-08	3.9889697831837e-10	4.83790093928561e-08	3.93993245361234e-10	1.48165300368405e-07	6749219	4.44486055269921e-05	0	0.668128100882782	0.00269224290253206	0.326520509677801	0.00265914653688542
0	2.00388268738708e-09	7.69638161757949e-12	8.48134863760039e-09	2.63015964191013e-10	1.07559436707961e-08	92971852	3.22677791864123e-06	0	0.186304684063	0.000715546850480101	0.788526687865471	0.0244530812210499
0	1.44333132375855e-07	5.53699170615184e-10	7.18828643504904e-08	1.20020077852466e-09	2.17969896675485e-07	4587789	6.53888381869638e-05	0	0.662170027041573	0.00254025523276517	0.329783449214136	0.00550626851152535
0	1.68456421660907e-07	9.02623125739477e-10	1.11088930651968e-07	3.30421198761966e-09	2.83752187426234e-07	3524202	8.51220452184887e-05	0	0.593674442438263	0.00318102614089672	0.391499821233439	0.0116447101874012
0	1.68358539563609e-07	8.0019469273884e-10	7.28953737073173e-08	3.6821873451599e-11	2.42090929837117e-07	4130679	7.26246504475503e-05	0	0.695435139502681	0.00330534767773921	0.301107413468	0.000152099351579894
0	2.31283788101e-06	1.04916198752954e-08	4.01879079129977e-07	7.26362745477517e-09	2.73247220747005e-06	365969	0.000819406884893903	0	0.846426863807489	0.0038396071684145	0.147075266870535	0.0026582621535611
0	2.41876708910585e-08	1.1541794538116e-10	2.95078173068326e-08	2.78482775187026e-10	5.40893889184592e-08	18487915	1.62266854820681e-05	0	0.447179592424715	0.00213383711091939	0.545538004715049	0.00514856574931627
0	5.29899856424097e-08	1.70541784356799e-10	4.05389231764954e-08	1.4552080409439e-09	9.51546586442058e-08	10509207	2.85459914854957e-05	0	0.556882725422255	0.00179225890552005	0.426031933213855	0.0152930824583701
0	7.73107686040234e-08	3.13614331140889e-10	5.56622742062339e-08	7.44371762174008e-10	1.34031028903572e-07	7460959	4.02085029913568e-05	0	0.576812468250499	0.00233986363983311	0.415293940974517	0.00555372713515123
0	2.26436895345531e-07	7.66634565173743e-10	6.86330003623669e-08	2.11721513482056e-09	2.97953745407892e-07	3356226	8.93821421200647e-05	0	0.759973314097944	0.00257299858447571	0.230347835595789	0.00710585172179036
0	1.17781304732763e-07	4.10936996227957e-10	6.05233294494848e-08	1.48469536959757e-12	1.78717055873846e-07	5595437	5.36136842649304e-05	0	0.65903785263732	0.00229937201135427	0.338654467832145	8.30751918074121e-06
0	2.93480032600011e-08	1.08375190077374e-10	3.21866339817359e-08	1.20532694866892e-09	6.28483393804833e-08	15911319	1.88543246704143e-05	0	0.466965452855144	0.00172439226152455	0.512131812853133	0.0191783420301988
0	2.39876523327447e-07	9.40382848189313e-10	5.79559585785843e-08	8.29217300588847e-10	2.99602082054809e-07	3337761	8.9876598937888e-05	0	0.800650388282561	0.00313877274062895	0.193443110211703	0.00276772876510635
0	2.51532396758712e-09	8.7406174352905e-12	8.97184357658435e-09	1.33258732682594e-11	1.1509234034875e-08	86886755	3.45276426494401e-06	0	0.218548337792527	0.000759443887299961	0.779534376431835	0.00115784188833763
0	1.8442856241641e-08	4.91957218933114e-11	2.29998986964373e-08	1.15178353741826e-09	4.26437341973899e-08	23450104	1.27930387074926e-05	0	0.432486896111689	0.00115364479258767	0.539350015408478	0.0270094436872453
0	1.89055327008066e-07	8.03143002905042e-10	8.20814915436614e-08	2.38271574887567e-10	2.7217823312952e-07	3674063	8.16501475149334e-05	0	0.694601198759716	0.00295079806224936	0.301572578379557	0.000875424798478217
0	4.17404950265629e-07	1.59904128695665e-09	1.20037402460833e-07	5.52220766937006e-10	5.39593614780356e-07	1853247	0.000161865026547137	0	0.773554280169782	0.00296341773356148	0.222458900870602	0.00102340122605378
0	1.65320030731309e-07	6.60898043285301e-10	5.70855713753375e-08	8.46685997056383e-10	2.23913186146988e-07	4466017	6.71717072259215e-05	0	0.738321996913502	0.00295158161365027	0.254945107778795	0.00378131369405182
0	4.02449364330529e-08	2.22769970725762e-10	4.62250248299936e-08	1.13009374624184e-09	8.78228249800141e-08	11386562	2.63465015905018e-05	0	0.458251444794807	0.00253658397775815	0.526344089255988	0.0128678819714467
0	9.8066331450844e-09	3.96051289435736e-11	2.79677194031722e-08	3.50163762670709e-10	3.81641214398708e-08	26202621	1.14491711070697e-05	0	0.256959489046149	0.00103775817310437	0.732827544510266	0.00917520827048007
0	5.66441958483295e-08	1.53513260616331e-10	3.23893239847377e-08	2.34053805515845e-10	8.94210868991994e-08	11183045	2.68259674407467e-05	0	0.633454566618969	0.00171674563505787	0.362211253607875	0.00261743413809859
0	1.56869491370154e-08	7.10259115700342e-11	1.64937587342219e-08	7.03101954524126e-11	3.23220439782598e-08	30938637	9.69656632621163e-06	0	0.485332831907742	0.00219744492699184	0.510294421519748	0.00217530164551797
0	2.92900238897943e-07	1.30722631042966e-09	1.02499495239789e-07	1.81878412193389e-09	3.98525744570096e-07	2509248	0.000119550600428564	0	0.73495939193064	0.00328015524276809	0.257196672075374	0.00456378075121816
0	2.90139279946863e-08	1.04219168593432e-10	9.20472855403028e-09	9.00016248331299e-11	3.84128773421431e-08	26032937	1.15237970229609e-05	0	0.755317747646434	0.00271313100721804	0.239626114754275	0.00234300659207292
0	1.32291861243462e-07	5.80420363100571e-10	9.37764225220208e-08	1.91848643366064e-09	2.28567190562244e-07	4375081	6.85678141032486e-05	0	0.578787624409445	0.0025393861720609	0.410279455644284	0.00839353377421065
0	2.53644163148345e-08	1.05745448269236e-10	2.96200170111021e-08	4.03707780911016e-10	5.54938865551169e-08	18020003	1.66480278559478e-05	0	0.457066857078796	0.00190553329084652	0.533752794223258	0.00727481540709986
0	1.54569376864725e-07	6.07107428315015e-10	7.68916303383859e-08	4.57450718752145e-09	2.36642621818948e-07	4225781	7.09902750245517e-05	0	0.653176404472836	0.0025655033047238	0.324927224636713	0.0193308675857274
0	1.01322344111313e-07	3.48481188844697e-10	6.85228838176488e-08	8.63617175115889e-10	1.71057326292922e-07	5845993	5.13158855685036e-05	0	0.592329754633288	0.00203721872893038	0.400584326334604	0.00504870030317797
0	1.46149491611504e-09	4.16881800295711e-12	4.20003677009772e-09	6.69723037498186e-11	5.73267280796554e-09	174438701	1.71980036556274e-06	0	0.254941275225807	0.000727203198683265	0.732648959881641	0.0116825616938683
0	3.49284579950674e-08	1.25156428188784e-10	1.53269821764943e-08	1.13547303705823e-10	5.04941439034563e-08	19804277	1.51481288082067e-05	0	0.691732848503181	0.00247863254059877	0.30353979672968	0.00224872222654022
0	1.37652153885861e-07	4.90926673033297e-10	7.87787939301621e-08	1.756104849689e-09	2.18677979338745e-07	4572934	6.56012491282443e-05	0	0.629474235595663	0.00224497534922262	0.360250237213547	0.00803055184156742
0	5.40802133277976e-08	2.2096915030949e-10	1.82013581879681e-08	4.25653471847259e-10	7.29281941379224e-08	13712118	2.18782197076717e-05	0	0.741554263986308	0.00302995505265894	0.249579170348651	0.00583661061238209
0	1.30747483813384e-07	6.12181963026689e-10	5.06908623599837e-08	1.95920428105945e-09	1.84009732417454e-07	5434495	5.52014011573343e-05	0	0.710546567812857	0.00332689991439073	0.275479246092178	0.0106472861805738
0	3.27172109637805e-08	1.26292987552405e-10	3.17830569549113e-08	3.25776214511955e-09	6.78843230513637e-08	14730942	2.03650902289576e-05	0	0.481955324781327	0.00186041462705384	0.468194356609597	0.0479899039820226
0	6.4259324626066e-08	3.35308469969035e-10	3.68169457911424e-08	1.66501989187912e-10	1.01578080876365e-07	9844644	3.04729614850618e-05	0	0.632610146516536	0.00330099237036336	0.362449708377083	0.00163915273601761
0	1.59924682004685e-08	6.09928046136482e-11	1.34852646651753e-08	3.6302294620546e-11	2.9575027964878e-08	33812310	8.87246915959317e-06	0	0.540742284993286	0.00206230758889157	0.455967942995349	0.00122746442247348
0	3.42697609876667e-08	1.1393691673375e-10	1.31658506001614e-08	1.05049821611191e-09	4.86000467206738e-08	20576112	1.45799081024967e-05	0	0.705138437101313	0.0023443787490287	0.270902015297052	0.0216151688526061
0	2.14340208252871e-07	9.74693840476749e-10	1.2155905652557e-07	3.23331061911377e-10	3.3719728968083e-07	2965623	0.000101154087527311	0	0.635652227382232	0.00289057436196873	0.360498320258241	0.000958877997558706
0	5.14467137978343e-09	3.31204989897476e-11	1.14891289329494e-08	3.39988297709515e-10	1.70069091094321e-08	58799632	5.10205975379208e-06	0	0.302504784771865	0.00194747315791667	0.675556555222459	0.0199911868477592
0	1.40057150492597e-06	6.9619875730405e-09	4.17920756447744e-07	8.35246461962906e-09	1.83380671356639e-06	545314	0.000549991217854595	0	0.763750887465202	0.00379646749111352	0.227897931311949	0.00455471373173522
0	8.01584979357845e-09	2.26318215265778e-11	7.55864105913307e-09	4.22179214139208e-10	1.60193018883773e-08	62424693	4.80577906269986e-06	0	0.500386961269161	0.00141278450735722	0.471845846454594	0.0263544077688877
0	1.60669096992857e-09	7.04617197208447e-12	3.75049029675777e-09	2.01003876430304e-11	5.38432782630145e-09	185724204	1.61529706643737e-06	0	0.29840140157889	0.00130864468126647	0.696556825243313	0.00373312849653093
0	8.60717312673145e-08	5.57231873075278e-10	7.29307685803711e-08	3.43956440950088e-10	1.59903688161711e-07	6253764	4.79699597000227e-05	0	0.538272332907481	0.00348479687667834	0.456091847654046	0.0021510225617951
0	3.63602503633089e-07	1.35117700451249e-09	1.48639889287986e-07	1.20526609700354e-10	5.13714096535287e-07	1946608	0.000154102393538302	0	0.707791563605872	0.00263021204523181	0.289343606279209	0.000234618069687474
0	3.86447367208078e-08	1.71303194967604e-10	3.52382110896802e-08	1.75279932429476e-10	7.42295309378851e-08	13471727	2.22686121581495e-05	0	0.520611355514904	0.00230774993190984	0.474719571098561	0.00236132345462548
0	9.34935985617963e-09	3.6817304730056e-11	1.24907047580365e-08	6.94149511367138e-10	2.25710314303133e-08	44304577	6.77128656123571e-06	0	0.414219433659698	0.00163117511238807	0.553395390751229	0.0307540004766854
0	1.12335002945588e-07	3.34360006256817e-10	4.37889812795626e-08	2.65293988620104e-10	1.56723638220027e-07	6380658	4.70159898543487e-05	0	0.716771281099782	0.00213343698534744	0.27940253159569	0.00169275031918065
0	2.33539929155811e-08	9.38866830042592e-11	2.15027287214466e-08	2.30493575574507e-10	4.51811018956065e-08	22133148	1.35542390075072e-05	0	0.516897373807789	0.00207800781887059	0.475923070028922	0.00510154834441787
0	6.12086055342089e-09	1.97117597772225e-11	1.19420352736409e-08	2.05951992592334e-10	1.82885595794313e-08	54678992	5.48655286702893e-06	0	0.33468248425124	0.00107781915200101	0.652978449274473	0.0112612473222857
0	9.66367934227108e-12	3.64718787557517e-14	5.88220096107795e-10	8.71833059712805e-11	6.85103553300102e-10	1459633358	2.05531039076945e-07	0	0.0141054287278496	5.32355708565061e-05	0.85858567405522	0.127255661646074
0	1.12489414253976e-08	4.72224354508478e-11	1.10204352796166e-08	6.79461244249989e-11	2.238454526489e-08	44673679	6.71534108553917e-06	0	0.502531603491695	0.00210959994460624	0.492323393180653	0.00303540338304625
0	1.65652496540288e-07	4.84938138472655e-10	4.88067596705595e-08	2.72626354810141e-09	2.17670457897422e-07	4594101	6.52990123959363e-05	0	0.761024248032559	0.00222785463473957	0.224223168095507	0.0125247292371947
0	2.32815783222485e-08	8.55851736310490e-11	1.55233287467426e-08	4.46607606907136e-10	3.93370998495293e-08	25421294	1.18010605361096e-05	0	0.591847858924635	0.00217568590359803	0.394623111671217	0.0113533435005499
0	9.49454920178066e-08	5.36219708575969e-10	8.4663958433698e-08	7.00031565276131e-10	1.80845701725357e-07	5529576	5.42522437210202e-05	0	0.525008286688487	0.00296506747719282	0.468155768292872	0.00387087754144824
0	2.51806258181054e-08	8.53406324023647e-11	2.00348826997508e-08	1.1428539602788e-09	4.64437031105374e-08	21531444	1.39330141945004e-05	0	0.542175238657753	0.00183750706095187	0.431379958055178	0.0246072962261165
0	2.2362953476663e-07	7.663171752959e-10	1.01844858448633e-07	5.23485038095215e-09	3.31475560771511e-07	3016814	9.94377404458513e-05	0	0.67464863547144	0.00231183612303813	0.30724696026334	0.0157925681421822
0	1.4849254690772e-07	6.81238205205302e-10	7.80063928316149e-08	1.85153259687882e-10	2.27365331204228e-07	4398208	6.82072808907419e-05	0	0.653101095585846	0.00299622726823461	0.343088334613102	0.000814342532818122
0	1.28481975711588e-07	6.99329353375141e-10	1.03817932657641e-07	2.06986495854777e-09	2.35069102681152e-07	4254068	7.05182525427839e-05	0	0.546571090143911	0.00297499477982741	0.441648568329542	0.00880534674671955
0	1.97413167650087e-07	9.32678558707672e-10	8.13169147289001e-08	6.84591220344498e-10	2.80347352158039e-07	3567004	8.41006807560385e-05	0	0.704173469556438	0.00332686772865219	0.290057723402572	0.0024419393123377
0	6.48468747966281e-08	3.49789374536617e-10	7.96814965407631e-08	3.95094696821425e-09	1.48829107680142e-07	6719116	4.46477388854616e-05	0	0.435713657142893	0.00235027529217182	0.535389197602471	0.0265468699624638
0	3.52406547045537e-07	1.50957964349672e-09	8.88762675345112e-08	2.35947942113474e-09	4.45151873644679e-07	2246424	0.000133536675018919	0	0.79165464172982	0.00339115644091766	0.199653809848843	0.00530039198041898
0	3.89323940757676e-08	9.72083103816279e-11	1.84154578334216e-08	3.95489439910487e-10	5.78405496594813e-08	17288909	1.73520148571971e-05	0	0.673098618615664	0.00168062563294976	0.318383174811392	0.00683758093999471
0	1.54552727783173e-07	5.07776863075633e-10	3.40855508335762e-08	1.25592723158712e-09	1.90401982711412e-07	5252046	5.71189689012597e-05	0	0.811718058721191	0.00266686751810384	0.17901888598103	0.0065961877796761
0	9.24638045924705e-09	3.63255866349437e-11	7.12711382809736e-09	1.07626428480353e-10	1.65174463024597e-08	60542046	4.95522166199525e-06	0	0.559794794542187	0.00219922535056368	0.431490055883277	0.00651592422397195
0	9.08630714002455e-08	4.05355982821719e-10	5.55725420632761e-08	1.25456221500337e-09	1.48095531661347e-07	6752398	4.44276758296835e-05	0	0.613543638899411	0.00273712500488303	0.375247932465343	0.00847130363036346
0	1.69342161804093e-07	6.27750184863369e-10	1.02663176969325e-07	1.71801373859225e-09	2.74351102696874e-07	3644964	8.23019551151605e-05	0	0.617246149694527	0.00228812707035831	0.374203624334458	0.00626209890065744
0	4.05379994602792e-08	1.37370635512399e-10	2.69940699131524e-08	5.0382946096481e-09	7.27077346185921e-08	13753695	2.18120832868873e-05	0	0.557547277094137	0.00188935381129688	0.371268202134987	0.069295166959579
0	1.7113471699945e-07	4.97130712607965e-10	8.80341519448733e-08	1.96600045686497e-09	2.61632000113796e-07	3822162	7.84865300530457e-05	0	0.654104684920099	0.00190011433001979	0.336480827676213	0.00751437307366785
0	1.05270668469267e-08	4.85591085157957e-11	2.82806466513253e-08	1.07368541140928e-10	3.89636411479087e-08	25664953	1.16890242621848e-05	0	0.270176670783031	0.00124626721438743	0.725821453492243	0.00275560851033788
0	1.4352902316724e-08	7.01006175474843e-11	3.67188758996337e-08	4.3122139265129e-11	5.11850009731703e-08	19536973	1.53553827980657e-05	0	0.280412270075903	0.00136955389693612	0.717375699941486	0.000842476085674638
0	5.02943135805568e-09	2.60643233580057e-11	2.32539040533622e-08	1.63043232822277e-10	2.84724429675982e-08	35121679	8.54169653574655e-06	0	0.176642073312052	0.000915422796268909	0.816716151818279	0.00572635207340029
0	5.87887396341313e-07	2.23592563736548e-09	1.38893641930652e-07	6.40861599674802e-09	7.35425579906078e-07	1359757	0.00022060341857022	0	0.799383938231239	0.00304031529288256	0.188861586713355	0.00871415976252344
0	1.02424438703999e-08	4.71363688603263e-11	2.69295854403597e-08	5.10599852479967e-10	3.77297655320999e-08	26504273	1.13188658145136e-05	0	0.27146852692964	0.00124931518114586	0.713749080085018	0.0135330778041956
0	1.8036575572886e-09	1.21129260590454e-11	5.3635350488866e-09	1.71118022664892e-10	7.35042355489914e-09	136046582	2.20512466453382e-06	0	0.245381445547644	0.0016479221868748	0.729690610184191	0.0232800220812908
0	9.60159413102968e-10	4.36742272657333e-12	4.55767794398182e-09	1.77101720719677e-10	5.69930650053104e-09	175459944	1.70979048874642e-06	0	0.168469516951493	0.0007663077474718	0.799689917283297	0.0310742580177388
0	6.66497502363433e-08	3.00068442122987e-10	3.58106205776849e-08	4.35699715821976e-10	1.03196138971973e-07	9690285	3.09583640626387e-05	0	0.645855076559062	0.00290774873083655	0.347015120278973	0.00422205443112854
0	2.11219771426335e-07	5.25650479492352e-10	1.81857600173135e-08	5.41012224529895e-10	2.30472194147671e-07	4338918	6.91392759755161e-05	0	0.916465312474961	0.00228075443736849	0.0789065252950269	0.00234740779264353
0	4.53864860478463e-09	2.35988338588019e-11	2.13428914152224e-08	3.91453115690386e-10	2.62965919695562e-08	38027741	7.88894659087269e-06	0	0.172594555600173	0.000897410352114162	0.811621956180909	0.014886077866804
0	1.84779589064664e-07	7.3595295494308e-10	4.9040110395593e-08	2.304014488761e-09	2.36859666903961e-07	4221909	7.10553839349259e-05	0	0.780122641731089	0.00310712653007946	0.207042891838049	0.00972733990078272
0	1.43753708957954e-06	4.42069317196181e-09	1.64927672871788e-07	9.07554355170506e-09	1.61596099917499e-06	618827	0.000484671200384201	0	0.889586500115692	0.00273564348039262	0.102061666683781	0.00561618972013462
0	2.09355649466599e-08	9.7378925735592e-11	4.7279151736573e-08	8.83842018341538e-10	6.91959376273101e-08	14451715	2.07585665482624e-05	0	0.302554827126111	0.00140729252431083	0.683264847009068	0.0127730333405108
0	2.14898819407897e-07	1.21721624112664e-09	1.58526901353993e-07	2.59279179594831e-09	3.77235728798965e-07	2650862	0.000113164336405402	0	0.569667194812346	0.00322667273590968	0.420232998233511	0.00687313421823321
0	3.62445069549681e-09	1.78532496181587e-11	7.66967902438083e-09	5.45137537230563e-10	1.18571205067264e-08	84337508	3.55712985289358e-06	0	0.305677140874187	0.00150569858913307	0.646841618926782	0.0459755416098972
0	1.51091474010987e-07	7.96835719992758e-10	1.15088317914867e-07	4.18340714796725e-09	2.71160034793814e-07	3687859	8.13447128034106e-05	0	0.55720406632148	0.00293861785568312	0.424429499732061	0.0154278160907755
0	2.5114103613617e-08	1.66055049668786e-10	3.60918236342462e-08	3.34236381356473e-10	6.17062186788885e-08	16205822	1.85116948401287e-05	0	0.406994694397135	0.00269105858735107	0.584897671692761	0.00541657532275309
0	3.46911013160197e-09	1.31927398347186e-11	7.00347214262291e-09	4.42414619498259e-10	1.09281896335579e-08	91506465	3.2784515542339e-06	0	0.317446004134954	0.00120722098326395	0.64086297707691	0.0404837978048724
0	8.56394037842786e-07	3.278176126693e-09	2.45926651290787e-07	3.7087565289112e-09	1.10930762178918e-06	901463	0.000332737101837455	0	0.77200771095535	0.00295515514569864	0.221693826365438	0.00334330753351305
0	2.37404366982109e-09	1.27338601390361e-11	1.02151416903787e-08	3.47499157826778e-10	1.29494183781656e-08	77223546	3.88481799884488e-06	0	0.1833320694792	0.000983353828501441	0.788849459648531	0.0268351170437667
0	1.46585299651224e-08	7.57307913267613e-11	1.40807116324609e-08	1.34190927239725e-10	2.89491633161498e-08	34543313	8.68471139359173e-06	0	0.506354183885685	0.0026159924036393	0.486394424553393	0.00463539915728287
0	8.39612528267563e-08	5.11150606614417e-10	8.83136257863982e-08	8.66774140324962e-11	1.72872706633801e-07	5784603	5.18604716610582e-05	0	0.485682525956006	0.00295680339926183	0.510859276204162	0.000501394440570113
0	5.6067344692367e-10	2.70128518816368e-12	1.75675676353419e-09	1.11716933651139e-11	2.33130318901114e-09	428944637	6.99390702685321e-07	0	0.240497868130781	0.00115870179429964	0.753551392120452	0.0047920379544681
0	9.23553877640474e-10	4.41919408874717e-12	7.06518691401934e-09	1.5169809117735e-11	8.0083297948663e-09	124869982	2.40249605298892e-06	0	0.115324156384333	0.000551824687786969	0.882229765131357	0.00189425379652316
0	9.62054917688061e-08	5.01792711500227e-10	6.65115165731377e-08	5.01021232857737e-10	1.63719822286302e-07	6107996	4.91147445317308e-05	0	0.587622747357792	0.00306494781446029	0.406252069201657	0.00306023562609045
0	1.50970583439459e-08	7.68358136602128e-11	2.13924394158547e-08	1.16713850614761e-09	3.77334720796085e-08	26501669	1.13199777798112e-05	0	0.400097248196371	0.00203627732688123	0.566935355716056	0.0309311187606917
0	1.59973822071557e-07	7.67100802393406e-10	8.83057201081162e-08	1.11640066370017e-09	2.50163043645766e-07	3997393	7.5046106363108e-05	0	0.63947823683374	0.00306640337922827	0.352992667586656	0.00446269220037557
0	1.73471942244875e-07	7.60514925602212e-10	6.33949790906472e-08	1.07821032742674e-09	2.38705646588551e-07	4189260	7.16091384674877e-05	0	0.726719056394518	0.00318599470297862	0.26557804558314	0.00451690331936392
0	5.97595268178518e-08	2.76191440348548e-10	6.04437822910106e-08	7.81233823388296e-10	1.21260734372599e-07	8246693	3.63775608361872e-05	0	0.492818447183637	0.00227766590543557	0.498461291726012	0.00644259518491608
0	8.76806537377542e-09	4.86799771394244e-11	3.45210581332747e-08	2.93047524086887e-11	4.33671082365982e-08	23058950	1.30100481191553e-05	0	0.202182384998774	0.00112250918077914	0.796019368986697	0.000675736833749914
0	8.24203349598625e-09	2.91897039544833e-11	8.03805731382655e-09	1.06150080907659e-10	1.64154305946749e-08	60918292	4.9246170906736e-06	0	0.502090606058175	0.00177818691907797	0.489664725361152	0.0064664816615955
0	2.15084522974922e-07	9.2264280719705e-10	1.55861524120687e-07	3.80926087120933e-09	3.75677950774015e-07	2661854	0.000112697055604571	0	0.572523680273969	0.00245594080061424	0.414880681178022	0.0101396977473952
0	2.9817789909046e-08	1.22495661715509e-10	3.53225915451061e-08	1.30433093766791e-09	6.65672080535356e-08	15022412	1.99699636808104e-05	0	0.44793511371343	0.00184018025236981	0.530630509795432	0.0195941962387686
0	5.65811649606552e-09	2.46528966326526e-11	8.55611658498029e-09	6.67294188262854e-10	1.49061801659413e-08	67086268	4.47184408902679e-06	0	0.379581920591137	0.001653870834661	0.573997931712237	0.0447662768619646
0	4.71846020795807e-10	2.12123677023184e-12	2.47442533174776e-09	2.32656640451906e-11	2.97165825335899e-09	336512450	8.91497085486748e-07	0	0.158782060575929	0.0007138225830087	0.832674931227645	0.00782918561341719
0	9.10717011400028e-10	3.62999045434307e-12	4.93284030359519e-09	1.57917628637624e-11	5.86297906831332e-09	170561755	1.75889219578007e-06	0	0.155333491862871	0.000619137542885234	0.841353899804094	0.00269347079014994
0	5.09319992203572e-08	1.92442303830911e-10	3.1185166183917e-08	3.94047993724358e-11	8.23490125074776e-08	12143436	2.47043996129959e-05	0	0.618489495739034	0.00233691088661733	0.378695083697395	0.000478509676954022
0	4.70095917817729e-08	2.3561086098483e-10	4.86851278616422e-08	1.29050069020312e-09	9.72208311946031e-08	10285861	2.91658254337746e-05	0	0.483534148023027	0.00242346067288005	0.500768479999838	0.0132739113042551
0	3.26552624922512e-07	1.22904521687678e-09	7.02787776093535e-08	1.48634814074796e-10	3.98209082562818e-07	2511244	0.000119455613183161	0	0.820053181160173	0.00308643190398074	0.176487128714014	0.000373258221832118
0	6.88977240470215e-08	1.37222513230242e-10	2.63342577721427e-08	1.4568514466234e-10	9.55148894770568e-08	10469572	2.86540576658334e-05	0	0.721329673564362	0.00143666096439554	0.275708404378862	0.0015252610923801
0	1.08355684991596e-07	4.2254484696976e-10	4.61586900136695e-08	6.16265249341053e-10	1.55553185101576e-07	6428669	4.66648703224548e-05	0	0.696582875630863	0.00271640112475896	0.296738957698152	0.00396176554622544
0	5.23704507816541e-10	2.06259026374211e-12	1.88747300289179e-09	2.25985254327369e-11	2.43583862640481e-09	410536227	7.30751328781309e-07	0	0.214999672859899	0.000846768025345917	0.774876045741017	0.00927751337373747
0	1.16470973528241e-07	4.42185920301988e-10	8.97973468820917e-08	2.72494190305335e-09	2.09435448233688e-07	4774741	6.28286672447187e-05	0	0.556118720639319	0.00211132319782178	0.428759064615919	0.0130108915469403
0	6.72033837201926e-10	2.61812524448363e-12	1.67925386712087e-09	9.37632841000532e-12	2.36328215797729e-09	423140333	7.08984388975153e-07	0	0.284364621860097	0.00110783438856259	0.710560041022834	0.00396750272850638
0	9.80096858041307e-08	4.69347785224466e-10	8.340439519963e-08	2.21897788069431e-09	1.8410240666968e-07	5431760	5.52292018969336e-05	0	0.53236504387464	0.00254938430037245	0.453032617597857	0.012052954227131
0	7.9351430519195e-08	3.72634125254128e-10	3.81540029877766e-08	5.19573185855749e-10	1.18397640818081e-07	8446114	3.55186635462301e-05	0	0.670211247208201	0.00314731039131668	0.322253067917125	0.00438837448335711
0	2.74750956923472e-08	1.24405785675907e-10	2.33310492302973e-08	2.27417400362985e-10	5.11579681086833e-08	19547297	1.53472730421989e-05	0	0.537063857461604	0.0024317968495467	0.456058950205592	0.00444539548325776
0	4.0511070471239e-10	2.46206122636218e-12	4.71469137091685e-09	7.68218518957559e-11	5.19908598875136e-09	192341500	1.55972457271947e-06	0	0.0779196007892311	0.000473556550456955	0.9068308124	0.0147760302603123
0	8.87644867142465e-08	2.69440795051772e-10	4.72961612565104e-08	1.43654360706861e-09	1.37766632372877e-07	7258652	4.13291384704362e-05	0	0.644310492209737	0.00195577688451081	0.343306361213064	0.0104273696926879
0	2.0104969436383e-08	9.37711877579981e-11	2.84444208656294e-08	3.67751891450018e-10	4.90109133812204e-08	20403619	1.47031662562913e-05	0	0.410214134962167	0.00191327158154797	0.580369124002665	0.00750346945362031
0	2.66566644485917e-07	1.21763082451715e-09	1.10805210408677e-07	1.24561032131171e-10	3.78714046751242e-07	2640515	0.000113607781697667	0	0.703873137985321	0.00321517206705816	0.292582784713712	0.00032890523390855
0	4.75039255245963e-08	2.93955079362732e-10	6.09069561385189e-08	5.09072211630415e-10	1.09213908954108e-07	9156343	3.2763637729194e-05	0	0.434962231271819	0.00269155350429085	0.557684975492563	0.00466123973132696
0	4.19583753695148e-08	1.49338512107213e-10	6.03352425368221e-08	1.69282075941206e-09	1.04135777177856e-07	9602848	3.12402467992356e-05	0	0.402919885044436	0.00143407497552118	0.579390140179912	0.0162558998001316
0	1.22661509604794e-07	5.99919754774295e-10	3.67323836219794e-08	1.0355565115634e-10	1.60097368632704e-07	6246199	4.80280610373196e-05	0	0.766168180354073	0.00374721808295696	0.229437772373704	0.000646829189266177
0	1.76116238556567e-08	6.60673001881227e-11	8.6640909406114e-09	3.58137683444142e-10	2.66999197799004e-08	37453296	8.00994397942567e-06	0	0.659613362168777	0.00247443815310104	0.324498762993801	0.0134134366843209
0	3.0454490105515e-08	1.09915299406548e-10	3.59607243937579e-08	9.04519408756691e-11	6.66155817395551e-08	15011503	1.99844754859013e-05	0	0.457167667237103	0.0016499938383227	0.539824519349729	0.00135781957484521
0	2.62398804289007e-07	9.11594545915589e-10	1.18463688384881e-07	1.39634037455178e-09	3.83170427594356e-07	2609805	0.000114944543680995	0	0.684809644461384	0.00237908377125766	0.309167096032508	0.00364417573485087
0	1.47868814241834e-08	6.35823893946524e-11	1.13608658608253e-08	2.93610409459871e-11	2.62406907153493e-08	38108753	7.87217633935189e-06	0	0.563509611259353	0.00242304557011757	0.432948430514437	0.0011189126560915
0	5.4989867346382e-08	1.88420848800059e-10	5.26884932391553e-08	1.07057984786556e-09	1.08937361282203e-07	9179587	3.26806761238307e-05	0	0.504784278774023	0.00172962559935662	0.483658614629607	0.00982748099701274
0	1.23665487119727e-07	5.75393895507556e-10	8.42952537473657e-08	1.58671359621427e-09	2.10122848358815e-07	4759121	6.30348743363429e-05	0	0.588538981294175	0.00273836900652036	0.4011712881572	0.0075513615421048
0	1.7194117472048e-07	6.75744767945436e-10	9.38474199448078e-08	1.39028562097693e-10	2.6660336799533e-07	3750890	7.99778226832082e-05	0	0.644932492838917	0.00253464452841148	0.352011381740877	0.000521480891794764
0	2.06284832800393e-08	8.3877047720231e-11	8.28302903591279e-09	8.63087925381106e-10	2.98584772890535e-08	33491326	8.95750319174216e-06	0	0.690875260661803	0.00280915355824195	0.277409626610446	0.0289059591695095
0	5.73874419680287e-09	3.0766795421981e-11	8.29187421542701e-09	3.37209414528548e-10	1.43985946221804e-08	69451223	4.31956909696662e-06	0	0.398562800564062	0.00213679155704447	0.575880801773094	0.0234196061057995
0	2.23268535644186e-09	9.68704297687509e-12	4.99842187987106e-09	9.27860106514142e-13	7.24172213939631e-09	138088701	2.17251428658027e-06	0	0.30830861961627	0.00133767117688426	0.690225582210442	0.00012812699640413
0	2.2999694324548e-08	1.04960015875488e-10	1.58365132823674e-08	1.75465390441459e-10	3.91166330132324e-08	25564572	1.17349212835904e-05	0	0.587977352671628	0.00268325793377927	0.404853691702204	0.00448569769238836
0	1.31963158594937e-08	5.31781835546109e-11	2.80832315643654e-08	4.18733433784736e-10	4.17514590411985e-08	23951259	1.25253595325558e-05	0	0.316068376112848	0.00127368443584539	0.672628746618272	0.0100291928330349
0	1.23825141224113e-09	3.52692364131931e-12	3.41908205313998e-09	9.16670295477473e-11	4.75252741857018e-09	210414357	1.42575720163407e-06	0	0.260545874475704	0.000742115369505938	0.719423951091824	0.0192880590629661
0	2.15108401831412e-07	1.15006006020837e-09	5.83371285858174e-08	1.94175738852499e-09	2.76537347865963e-07	3616148	8.29577746545018e-05	0	0.777863834637174	0.00415878748054605	0.210955695626666	0.007021682255614
0	8.88438474239196e-08	3.2873454349092e-10	6.82749938675665e-08	1.83558302963516e-09	1.59283158864612e-07	6278128	4.77838097835415e-05	0	0.557773012898591	0.00206383741906034	0.428639125154462	0.0115240245278873
0	1.08026779730011e-07	3.73574528381082e-10	3.46842869534516e-08	4.90042022758115e-10	1.43574683234602e-07	6965016	4.30714804559029e-05	0	0.752408274887118	0.00260195265603099	0.241576621811362	0.00341315064548937
0	9.23880801568521e-08	2.63957610716891e-10	5.58550825550979e-08	7.36591558478701e-10	1.49243711881146e-07	6700450	4.47721145868663e-05	0	0.61904169356514	0.00176863472095294	0.374254176950381	0.00493549476352683
0	5.79773481189233e-09	1.83028966033494e-11	7.21881165331681e-09	3.40795049660523e-10	1.3375644411473e-08	74762753	4.01268528305021e-06	0	0.433454615982412	0.00136837493882912	0.539698232940825	0.0254787761379336
0	3.56455081143509e-07	1.53502654945564e-09	1.14001888166202e-07	7.46017733673161e-11	4.72066597632534e-07	2118345	0.000141609985064739	0	0.755094901717619	0.0032517160865733	0.241495349889049	0.000158032306758098
0	5.68553435768436e-08	2.13441872360486e-10	5.85720064971364e-08	2.76246651588159e-09	1.18403258462222e-07	8445714	3.55203487729661e-05	0	0.480183943543952	0.00180266890567532	0.494682386767459	0.0233310007829133
0	4.86700456230896e-08	1.94518439563774e-10	1.98840393788675e-08	1.1952118111967e-10	6.88681246226405e-08	14520506	2.06602246728416e-05	0	0.706713677623352	0.00282450612136788	0.288726308256847	0.00173550799843295
0	1.25645230329115e-08	7.11660723833379e-11	1.83147559239129e-08	1.89469839643247e-10	3.11399148688511e-08	32113126	9.34193096402414e-06	0	0.403486107326507	0.00228536502694568	0.588144058872589	0.00608446877395838
0	4.29487851852278e-07	1.39476453130407e-09	1.42926060487302e-07	1.94526312483064e-09	5.75753939995715e-07	1736853	0.000172711315396867	0	0.745957295325629	0.00242250106237128	0.248241567375754	0.0033786362362455
0	1.02678150319948e-07	4.39970849541106e-10	6.67084786992082e-08	2.22463158266117e-10	1.70049063026964e-07	5880656	5.10134220328418e-05	0	0.603814854914356	0.0025873171054835	0.392289598729695	0.00130822925046545
0	4.12177179301757e-09	1.75424489011366e-11	9.86474770855611e-09	5.25944931169737e-10	1.45300068816446e-08	68823092	4.35899258666161e-06	0	0.283673079207176	0.0012073255741742	0.678922438847433	0.0361971563712163
0	1.6356748163138e-07	8.76831145514091e-10	1.58645772372198e-07	9.90530555326548e-09	3.32995390702357e-07	3003045	9.98936441410914e-05	0	0.491200437598796	0.0026331630106491	0.476420325331172	0.029746074059383
0	5.04261942499354e-08	2.15152191735214e-10	4.91203172059489e-08	1.14188389469255e-09	1.00903547542312e-07	9910454	3.0270607613625e-05	0	0.499746495323072	0.002132255970931	0.486804660513558	0.0113165881924392
0	4.16392496551184e-09	2.00655411722588e-11	1.16176267428554e-08	8.87561232214191e-11	1.58903733727609e-08	62931183	4.76710068664232e-06	0	0.262040725402311	0.00126274825024911	0.731110998484793	0.00558552786264694
0	2.25613134852716e-08	1.08292016556224e-10	3.65994849231674e-08	6.66472422957779e-10	5.9935562847953e-08	16684585	1.79805077493711e-05	0	0.376426155244526	0.00180680736795521	0.610647221517123	0.0111198158703959
0	1.69347983008427e-08	8.04020479927977e-11	9.74834646183203e-09	2.14165161609309e-10	2.69777119722769e-08	37067636	8.09328093742678e-06	0	0.627732934440306	0.00298031382629563	0.361348155538533	0.00793859619486606
0	4.27495583584594e-09	3.67044727226546e-11	9.62293004421225e-09	1.78295730231635e-10	1.41128860830125e-08	70857229	4.23385688841371e-06	0	0.302911524311931	0.00260077722634177	0.681854157088057	0.0126335413736704
0	2.55687637541051e-08	9.64233094713812e-11	2.56830818644125e-08	1.95081943784967e-09	5.32990883658386e-08	18762047	1.59895990978765e-05	0	0.47972234681772	0.00180909866243008	0.481867188574161	0.0366013659456889
0	1.39193458409103e-09	5.25108511226013e-12	2.61466112484727e-09	1.43787421858917e-10	4.15563421590947e-09	240637156	1.24668947787399e-06	0	0.334951179957594	0.00126360618847463	0.629184617557837	0.0346005962960935
0	3.13032349575348e-07	1.25946870631278e-09	8.09050872499161e-08	5.8932719756753e-09	4.01090177507252e-07	2493205	0.000120319838375571	0	0.780453791017328	0.00314011356284088	0.201712960792846	0.0146931346269848
0	6.48330798012277e-08	2.28039142488113e-10	5.40022989235425e-08	8.28133436889271e-10	1.19891551304148e-07	8340871	3.5966820745581e-05	0	0.540764374937109	0.00190204514002501	0.4504262255023	0.00690735442056643
0	2.73340131087018e-07	1.25460609789086e-09	1.24652548748042e-07	3.22511345209496e-10	3.9956979727816e-07	2502692	0.000119863778887952	0	0.684086066937468	0.00313989222017567	0.311966894387828	0.000807146454527894
0	1.68365064273107e-08	4.86909385197683e-11	1.4201717010473e-08	1.13037151339625e-10	3.11999515276431e-08	32051332	9.35994179285249e-06	0	0.539632454633578	0.00156060942840338	0.455183944689475	0.00362299124854327
0	1.22650192505015e-08	5.56945618238677e-11	1.93450180605968e-08	2.70256557506036e-10	3.19359884304282e-08	31312637	9.58075078061338e-06	0	0.384050090612369	0.00174394357466646	0.605743520440566	0.00846244537239808
0	2.42458512857427e-07	1.10566509567666e-09	1.67555088083057e-07	1.18154073067435e-09	4.12300806766835e-07	2425414	0.000123682618190513	0	0.588062183915499	0.00268169520294423	0.40639039587864	0.00286572500291646
0	1.01546751055343e-07	2.11184666982091e-10	3.56670978657079e-08	1.26323742275182e-09	1.38688271010785e-07	7210415	4.16056186450797e-05	0	0.732194224610721	0.00152272910638325	0.257174580126781	0.00910846615611482
0	1.15063487102317e-06	4.77539675442421e-09	3.46005960698185e-07	8.59646646562281e-10	1.50227587512234e-06	665657	0.000450581558690044	0	0.765927809983279	0.00317877483989772	0.230321185627778	0.000572229549044896
0	3.61548056881894e-07	1.56154943603969e-09	1.34681177756507e-07	2.70348095428511e-09	5.00494265028726e-07	1998025	0.000150137045393128	0	0.722382017426599	0.00312001464382428	0.269096345686952	0.00540162224262439
0	5.64539888065735e-08	2.06325852700958e-10	3.99575817761282e-08	1.20157675207164e-09	9.78194731874743e-08	10222913	2.93454128071913e-05	0	0.577124236790537	0.00210925131753192	0.408482896851716	0.0122836150402158
0	2.11531231870871e-08	8.71424603202945e-11	1.54173935821786e-08	9.44031568059193e-11	3.67520623863919e-08	27209357	1.10255581362573e-05	0	0.575562888544709	0.002371090346009	0.419497371877753	0.00256864923152921
0	5.52192031032671e-08	2.85174329820777e-10	6.24631866779876e-08	1.16610398367971e-09	1.19133668094755e-07	8393933	3.57394638731412e-05	0	0.463506278169388	0.00239373415073527	0.524311789244216	0.00978819843566161
0	2.09136261018762e-07	8.91925675889611e-10	1.06468771943526e-07	8.42242993481371e-10	3.17339201631659e-07	3151202	9.51972440379478e-05	0	0.659030652196289	0.00281063817928453	0.335504631624763	0.00265407799966352
0	1.94435273698427e-08	7.57792253389194e-11	2.97201353773946e-08	1.06324331444677e-09	5.03026852870229e-08	19879654	1.50906920812766e-05	0	0.386530604855378	0.00150646481209759	0.590826020674919	0.0211369096576056
0	6.52890795585622e-09	2.80162922922496e-11	1.3336685100696e-08	4.59303828777662e-10	2.03529131776221e-08	49133016	6.1058553543214e-06	0	0.320784936233832	0.00137652492533862	0.655271556671286	0.0225669821695433
0	1.27355801422268e-09	4.64217115537369e-12	3.30325421385289e-09	6.98032466589138e-11	4.65125764588985e-09	214995615	1.39537631260733e-06	0	0.273809389025799	0.000998046444379576	0.7101851725569	0.0150073919729208
0	4.96077878278857e-09	2.40191346294831e-11	6.8689774808161e-09	1.5386589851395e-10	1.20076412967481e-08	83280303	3.60228593743184e-06	0	0.41313515787085	0.00200032079872239	0.572050522751404	0.0128139985790231
0	1.00263006592714e-07	4.71016111053728e-10	7.02262516973808e-08	6.49875464560304e-10	1.71610149865709e-07	5827161	5.14817241539234e-05	0	0.584248697825703	0.00274468678817841	0.409219686320042	0.00378692906607712
0	6.10261552613234e-07	2.62521590643548e-09	1.57701889803474e-07	4.76544154792872e-09	7.75354099871072e-07	1289733	0.000232579269396127	0	0.787074644623289	0.00338582836780255	0.20339337836699	0.00614614864191874
0	2.62764376825737e-06	1.43252128234519e-08	4.8026068701327e-07	3.87996653758748e-09	3.12610963463168e-06	319886	0.000937394727074881	0	0.840547541630593	0.00458244095624616	0.153628868831996	0.0012411485811644
0	3.78576368784108e-09	1.07544261414122e-11	1.02202559053862e-08	9.83486266315953e-10	1.50002602856846e-08	66665510	4.50006798780045e-06	0	0.252379866464984	0.000716949301984822	0.68133857084732	0.0655646133857114
0	3.08869715166186e-09	1.219558880061e-11	1.0200900672666e-08	1.03878379873165e-09	1.43405772118601e-08	69732200	4.30216392632854e-06	0	0.215381647895414	0.000850425238847701	0.711331247129267	0.0724366797364709
0	5.22163485390973e-08	2.03127462956883e-10	3.20551587659249e-08	6.76710531341886e-10	8.5151345299321e-08	11743796	2.55450784054645e-05	0	0.613218127741238	0.00238548741940432	0.376449234633296	0.00794715020606119
0	4.40485162047786e-07	2.23594934165765e-09	1.66171771134351e-07	1.85828828460585e-10	6.09078711352255e-07	1641824	0.000182706976107117	0	0.7231990772914	0.00367103512236287	0.272824789369871	0.000305098216366838
0	7.11880336814855e-07	3.09206442243593e-09	1.81891301274778e-07	1.84268048119596e-09	8.98706382993265e-07	1112710	0.000269575693986335	0	0.792116702725355	0.00344057245052314	0.202392354963547	0.00205036986057522
0	2.63596402948863e-06	1.86964487565532e-08	7.54212787919418e-07	3.70771944333104e-10	3.40924403810893e-06	293320	0.00102225209883811	0	0.773181385674804	0.00548404530375711	0.221225814136137	0.000108754885302598
0	1.95228123184888e-07	9.53085541927659e-10	1.04387072978805e-07	8.5391518478359e-10	3.01422196890404e-07	3317606	9.04225843292306e-05	0	0.647689935243461	0.00316196203119771	0.346315148836766	0.00283295388857533
0	7.46505928644604e-08	2.48795086089066e-10	3.30051800919358e-08	7.09191942214706e-10	1.086137599847e-07	9206937	3.25835989142265e-05	0	0.687303274235016	0.0022906405792794	0.303876599949998	0.00652948523570685
0	7.48907997736592e-09	3.53856285811395e-11	8.68325893413642e-09	1.86337146155538e-11	1.6226358254699e-08	61628123	4.86789567821777e-06	0	0.461537940911488	0.00218074986547842	0.535132948369472	0.00114836085356106
0	1.59261136493345e-08	5.42623101842589e-11	1.78105768742478e-08	3.17838039034971e-11	3.38227366376701e-08	29565910	1.01467696833613e-05	0	0.470870048746936	0.00160431459954143	0.526585919555998	0.0009397170975248
0	8.89596287832229e-09	4.79065750497944e-11	1.56738745070567e-08	1.25228947590189e-09	2.58700334363306e-08	38654763	7.76098002142067e-06	0	0.343871332838296	0.00185181728379665	0.605869897525723	0.048406952352185
0	2.50747377147014e-08	8.8347360299922e-11	1.11651837291651e-08	7.45287199306181e-10	3.70735560034725e-08	26973404	1.11220051606242e-05	0	0.676351028003699	0.00238302903265192	0.301163010317092	0.0201029326465574
0	1.1452368145792e-07	3.54222485577023e-10	4.31964728524968e-08	1.04918512313836e-09	1.59123561919133e-07	6284424	4.77359329703608e-05	0	0.719715421630154	0.00222608444220876	0.271464969307622	0.00659352462001549
0	1.75729767158854e-08	6.21388812225778e-11	7.19292161571868e-09	4.67210780300097e-10	2.52952479931267e-08	39533117	7.58854570237499e-06	0	0.694714545619807	0.00245654366541345	0.284358612245002	0.0184702984697778
0	1.30916881240776e-06	5.71418912206572e-09	4.35012666268009e-07	1.02081963389353e-08	1.76010386413677e-06	568148	0.000527892239757244	0	0.743802021620941	0.00324650677638742	0.247151702312385	0.00579976929028666
0	1.87917246649107e-09	1.05123247047718e-11	9.56832055811547e-09	2.48004880604251e-10	1.17060102299156e-08	85426202	3.51179693802717e-06	0	0.160530567595841	0.000898027978645257	0.81738528928182	0.021186115143694
0	4.44203905919013e-07	1.3556721542051e-09	1.36554472137358e-07	6.76014017056772e-09	5.88874190381143e-07	1698156	0.000176646705278505	0	0.754327347292137	0.00230214225100893	0.231890740616386	0.0114797698404684
0	8.84413827375832e-08	4.3406909456129e-10	9.44452454715481e-08	8.31340935026487e-10	1.84152038238719e-07	5430296	5.52440905685625e-05	0	0.480262850107232	0.00235712348727088	0.51286559939737	0.00451442700812688
0	1.59285985088331e-08	7.34730034910775e-11	3.82948926457288e-08	7.20012155700787e-10	5.50169763137537e-08	18176208	1.65049571441145e-05	0	0.289521518194578	0.00133546058714808	0.696055930579293	0.0130870906389814
0	9.25176079822388e-08	3.38091084754884e-10	4.46398312580843e-08	1.20254557539217e-09	1.3869807590047e-07	7209905	4.16085600065674e-05	0	0.667043197114209	0.00243760472205468	0.321848958381498	0.00867023978223838
0	2.12421011797016e-08	8.17945376377935e-11	1.67555527430416e-08	1.42651668290371e-10	3.82221001286714e-08	26162874	1.14665645205569e-05	0	0.555754422394164	0.00213998020418657	0.43837341973977	0.00373217766188008
0	1.87254257701536e-07	6.55339513696529e-10	5.24052684360983e-08	2.71377361552335e-10	2.40586243012883e-07	4156514	7.21732769860539e-05	0	0.778324875755713	0.00272392762565994	0.217823212914515	0.00112798370411314
0	1.62903765272995e-08	4.80058698150939e-11	1.17387049574373e-08	5.87305975696235e-10	2.86643933302481e-08	34886488	8.59928114438357e-06	0	0.568314017311124	0.00167475617788274	0.409522183923216	0.0204890425877767
0	4.09275104227787e-08	1.16301527501158e-10	2.65040560016052e-08	1.31364894234501e-09	6.886151689423e-08	14521899	2.06582424014945e-05	0	0.594345176648411	0.00168891904719141	0.384889226914866	0.0190766773895316
0	9.60132003803918e-10	3.31050540158039e-12	5.93841095848221e-09	3.25996176465102e-12	6.90511342945236e-09	144820213	2.0715319108966e-06	0	0.139046521626809	0.000479428098524797	0.860001941916425	0.000472108358241635
0	2.41860562178673e-08	7.69770417856321e-11	8.49641884976069e-09	3.86827539569639e-10	3.31462796489833e-08	30169298	9.94383460495296e-06	0	0.729676346003109	0.00232234333991065	0.256330995204806	0.0116703154521749
0	3.16284596821758e-08	1.87553367514004e-10	4.01246122583959e-08	1.53016549428562e-09	7.34707908023713e-08	13610851	2.2040995135475e-05	0	0.430490257921043	0.00255276097433745	0.546130126274628	0.0208268548299909
0	4.87834912207765e-08	1.64569558996991e-10	2.96555913735037e-08	3.71530733471346e-10	7.89751828867485e-08	12662206	2.36922751210011e-05	0	0.61770659386421	0.00208381358524977	0.375505194030765	0.00470439851977457
0	2.01664154495209e-08	9.86408621793919e-11	2.33831205873188e-08	8.38072231783559e-10	4.44862491308026e-08	22478856	1.33457859803343e-05	0	0.45331795427899	0.00221733376282992	0.525625806719859	0.0188389052383216
0	1.37691918163117e-08	5.32796994177077e-11	2.00849560200326e-08	7.98812171783122e-10	3.47062397075452e-08	28813263	1.0411817875533e-05	0	0.396735340167615	0.00153516197279432	0.578713112952601	0.02301638490699
0	1.0485652665623e-08	3.90041279048507e-11	1.06667457829399e-08	6.78870220680259e-10	2.18702727971481e-08	45724167	6.56106039842452e-06	0	0.479447730848166	0.00178343124782316	0.487728062739615	0.031040775164395
0	2.01355315771527e-09	8.44678407165359e-12	2.71923320285862e-09	1.54608702771536e-11	4.75669401492269e-09	210230046	1.42700719973909e-06	0	0.423309372307395	0.00177576780115651	0.57166452042697	0.00325033946447886
0	3.69326063595483e-08	1.63718339540275e-10	4.78741806913953e-08	5.02582103526098e-10	8.547308749401e-08	11699589	2.56415985917524e-05	0	0.432096317593963	0.00191543729541475	0.560108241026748	0.00588000408387399
0	1.34806301675395e-06	8.22415648204369e-09	2.91713522913659e-07	1.19837702385352e-10	1.64812053385203e-06	606752	0.000494314353981617	0	0.817939579700045	0.00499002124730644	0.176997687318328	7.27117343203435e-05
0	2.06138184915505e-07	6.91672149047289e-10	5.43280615561058e-08	2.4186965025067e-11	2.61182105585683e-07	3828746	7.83515722754258e-05	0	0.789250796693189	0.0026482371274872	0.208008360428364	9.26057509599648e-05
0	9.68728604343597e-08	3.53050793744041e-10	2.53595279732322e-08	1.74529021015504e-10	1.22759968222351e-07	8145978	3.68273145705533e-05	0	0.789124189563953	0.00287594399751367	0.206578156873577	0.00142170956495675
0	2.72315277248446e-08	1.34286501481244e-10	2.84530020360924e-08	1.00255854476557e-09	5.68213748071838e-08	17599011	1.70462676488681e-05	0	0.479247955848506	0.00236330961608952	0.500744695682638	0.0176440388527667
0	5.25561404992616e-08	2.01384379914919e-10	5.94976729917492e-08	3.71513654972989e-10	1.12626711525899e-07	8878888	3.37874445531794e-05	0	0.466640105062255	0.00178806943030216	0.5282731972341	0.00329862827334312
0	4.74080575066762e-07	1.95567946400533e-09	1.6560490905061e-07	1.96836073910967e-09	6.43609524320487e-07	1553737	0.00019306428013488	0	0.736596580927371	0.00303861175154315	0.257306492201856	0.00305831511922984
0	2.50591855576461e-07	1.47304710301724e-09	9.61482589884462e-08	3.71351272191086e-09	3.51926674389835e-07	2841501	0.000105572447716362	0	0.712057010202291	0.0041856648279679	0.273205374827431	0.010551950142311
0	3.12961952945449e-10	1.09846783731919e-12	1.7950217974189e-09	3.84812965092391e-12	2.1129303478526e-09	473276368	6.33878915690111e-07	0	0.148117496283546	0.000519878867959649	0.849541396025294	0.00182122882320036
0	3.97093071806084e-09	1.51878179827314e-11	9.23054255037871e-09	3.32131250504384e-11	1.32498742114727e-08	75472415	3.97495438275719e-06	0	0.299695729535494	0.00114626129579258	0.69665133442446	0.0025066747442538
0	1.1698308631906e-08	4.37734139336907e-11	1.51783761478504e-08	3.06485097299048e-10	2.72269432909891e-08	36728324	8.16804972192386e-06	0	0.429659271952778	0.00160772413802976	0.557476319894998	0.0112566840141942
0	2.39677094072688e-07	1.13180258638989e-09	8.5882130033055e-08	1.00738750728187e-09	3.27698414199415e-07	3051586	9.83047081413169e-05	0	0.73139534305722	0.00345379329697076	0.26207673370306	0.00307412994274927
0	4.21379705533841e-08	1.60912513518148e-10	1.89073222994999e-08	7.25894214890959e-10	6.19320995812931e-08	16146716	1.8579457836343e-05	0	0.680389827541259	0.00259820859628586	0.305291156400758	0.0117208074616966
0	1.87579275956823e-07	7.45138046179788e-10	7.6870637216815e-08	1.04832244979116e-09	2.66243373669609e-07	3755962	7.9869832977808e-05	0	0.704540636529031	0.00279871020228454	0.288723193960901	0.00393745930778379
0	8.31229540082268e-07	1.98525657967086e-09	1.48360584818386e-07	9.01054492422573e-10	9.82476435972748e-07	1017836	0.00029469964311768	0	0.846055446876209	0.00202066584701877	0.151006761471582	0.000917125805190881
0	1.09906560708218e-07	3.2155123654e-10	3.10928748878468e-08	6.43904979006499e-10	1.41964891811612e-07	7043995	4.25885636483603e-05	0	0.774181273311327	0.00226500532939299	0.219018057852693	0.004535663506587
0	3.32590366099966e-08	1.03543716765612e-10	1.05393418331632e-08	8.11332759852567e-10	4.4713254919778e-08	22364733	1.34138867958766e-05	0	0.743829467786859	0.00231572756113113	0.235709564246045	0.018145240405965
0	1.95861612901786e-10	9.00503810060906e-13	1.51058193585874e-09	3.62524952535503e-11	1.74359654782413e-09	573527174	5.23078846459413e-07	0	0.112331957267411	0.000516463405014572	0.866359788188282	0.0207917911392922
0	3.81540156023185e-11	1.90109654627823e-13	1.47416555118169e-09	1.01746251115188e-11	1.52268430155015e-09	656734951	4.56805193116416e-07	0	0.0250570755628571	0.000124851654695779	0.968136040859506	0.00668203192294073
0	5.86943192636689e-07	2.22422582914331e-09	1.73898404734481e-07	1.77470168922237e-09	7.64840524889536e-07	1307462	0.000229425923071291	0	0.767405980117829	0.00290809097682755	0.227365573705181	0.00232035520016239
0	3.95814344791392e-09	1.93291187146647e-11	2.11567960111153e-08	1.75897597174118e-10	2.5310166174918e-08	39509816	7.59302112307569e-06	0	0.15638551799934	0.000763689917366862	0.835901110443177	0.0069496816401162
0	1.13885086161055e-08	5.36699079854264e-11	1.54939992068585e-08	1.51244066635679e-10	2.7087421797585e-08	36917504	8.12619361334477e-06	0	0.420435311311939	0.0019813590376553	0.571999776229712	0.00558355342069372
0	5.38143324919092e-09	1.72627107800616e-11	4.33009322193415e-09	2.36326864923709e-10	9.96511604682884e-09	100350061	2.9895303622629e-06	0	0.54002715311112	0.00173231407431076	0.434525117578746	0.023715415235823
0	4.06843799271326e-08	1.45746077817082e-10	4.03607230121069e-08	4.96372048986342e-10	8.16872210660429e-08	12241817	2.45058670598208e-05	0	0.498050728084383	0.0017841967925344	0.494088579405533	0.00607649571754966
0	3.07181600865389e-08	1.06741948491864e-10	2.21192777068772e-08	7.36845853781589e-10	5.36810255956895e-08	18628556	1.61041784445537e-05	0	0.572234970283532	0.00198844838203753	0.412050206966487	0.0137263743679434
0	2.77947918864436e-09	9.31305703249001e-12	2.5870598881019e-09	2.28023783373093e-11	5.39865451211606e-09	185231338	1.61959505529108e-06	0	0.514846649735864	0.00172507001727726	0.479204565192277	0.00422371505458157
0	2.88448947927844e-08	8.5961017851407e-11	3.19691848960997e-08	1.42613726360467e-09	6.23261779703402e-08	16044623	1.86976791770599e-05	0	0.462805449204845	0.00137921208472488	0.512933504623261	0.0228818340871686
0	8.71778188235367e-09	2.94173766810385e-11	6.86336139990433e-09	3.6718158207231e-10	1.59777422410113e-08	62587065	4.79331122804627e-06	0	0.54562038558721	0.00184114728084238	0.429557649408537	0.02298081772341
0	1.23598775193998e-07	5.07977805910516e-10	5.16386569826998e-08	4.88290671730547e-09	1.80628316699914e-07	5536231	5.41870317498638e-05	0	0.684271311675558	0.00281228223343543	0.285883508887975	0.0270328972030319
0	4.11275487125372e-08	1.55322025658378e-10	2.93721614426415e-08	5.12833850005963e-10	7.1167866030843e-08	14051285	2.13501326523646e-05	0	0.577894926548917	0.00218247411817946	0.41271662452141	0.007205974811493
0	5.71783329030537e-07	2.52931534210308e-09	1.94114903520555e-07	5.4072156972413e-09	7.73834763590436e-07	1292266	0.00023212357405078	0	0.738895893456089	0.00326854706083191	0.250848000960697	0.00698755852238134
0	5.08564616110821e-07	1.71922402015142e-09	1.02535088711155e-07	2.53137027805414e-09	6.15350299120182e-07	1625091	0.000184588108055661	0	0.826463588037511	0.00279389483130103	0.166628811032932	0.00411370609825566
0	2.31983099522669e-08	1.10986023876414e-10	2.99927437608427e-08	4.75474310441633e-10	5.37775140474277e-08	18595133	1.6133124494222e-05	0	0.43137564766954	0.002063799821214	0.557719044699452	0.0088415078097939
0	1.38865623812227e-07	7.45234861397796e-10	7.07815469763191e-08	1.95033894354374e-10	2.10587439544298e-07	4748621	6.31742429613169e-05	0	0.659420258457608	0.00353883813303609	0.336114761305267	0.000926142104089485
0	2.92224394261976e-08	1.2225145305295e-10	2.44660646790249e-08	4.54360904549084e-10	5.42651164628245e-08	18428045	1.62794028776281e-05	0	0.538512424389931	0.00225285525991086	0.450861737222768	0.00837298312739002
0	4.4494940462193e-07	2.04152012967717e-09	1.52457994103975e-07	7.02739322344647e-09	6.06476312079028e-07	1648869	0.00018192639817538	0	0.73366328702373	0.00336619928761726	0.251383262738395	0.0115872509502576
0	3.59339886092424e-07	1.71681148391992e-09	2.43707036040531e-07	1.43054662972642e-08	6.19069199914139e-07	1615328	0.000185703572411433	0	0.580451888322439	0.0027732141805117	0.393666872902629	0.0231080245944206
0	6.06352878572433e-10	2.23665503459474e-12	3.09047211439937e-09	5.91874241095001e-11	3.75824907211589e-09	266081354	1.12747407832181e-06	0	0.161339194645515	0.000595132198977836	0.822317003236677	0.0157486699188294
0	2.64700397035026e-07	9.85482071766834e-10	1.38642618006536e-07	1.29749161233713e-09	4.05625988725665e-07	2465325	0.000121680417620396	0	0.652572577675857	0.00242953385423571	0.341799149610956	0.0031987388589508
0	1.28756991609333e-08	6.06215640866922e-11	1.17563808230786e-08	2.74596820995108e-10	2.49672983690937e-08	40052391	7.49016154166782e-06	0	0.515702539000845	0.00242803859634785	0.470871163122378	0.0109982592804283
0	1.3894247238873e-07	4.07304783228152e-10	3.66177807821555e-08	1.36135954238231e-09	1.77328917496496e-07	5639238	5.31972649603363e-05	0	0.783529693579027	0.00229688867996501	0.206496387047978	0.00767703069302955
0	1.53674399278998e-07	7.69679289574958e-10	6.9637370428982e-08	2.89422543174575e-09	2.26975674429301e-07	4405758	6.80903918146569e-05	0	0.677052286177324	0.00339102104888645	0.306805434565072	0.0127512582087172
0	6.86520582296546e-09	4.39197419099148e-11	1.56864125417541e-08	8.03395584806054e-12	2.26035720624776e-08	44240795	6.78104868412355e-06	0	0.303722164089359	0.00194304430240132	0.693979363013774	0.000355428594465256
0	3.78382420783974e-07	1.43412145950065e-09	1.13090402448019e-07	3.45804228379862e-09	4.96364986975293e-07	2014647	0.000148898446582502	0	0.762306832094925	0.00288924782595924	0.227837187181876	0.00696673289723949
0	4.35589377488062e-09	1.96242351570493e-11	9.09261590888974e-09	2.29606308846187e-10	1.36977402277736e-08	73004743	4.10931366034983e-06	0	0.318000903977475	0.00143266223703521	0.663804084300965	0.0167623494845257
0	8.4021973340865e-09	2.9136159295607e-11	1.99694856008288e-08	2.46506613733167e-10	2.86473257079441e-08	34907272	8.59416091791854e-06	0	0.293297790507423	0.00101706384716837	0.697080272148795	0.00860487349661435
0	8.00544806915133e-09	4.08009187366945e-11	1.60087691523412e-08	1.1466260994343e-10	2.41696807501727e-08	41374150	7.2508780153413e-06	0	0.331218610286946	0.00168810333733527	0.662349218337393	0.0047440680383257
0	2.29062222906645e-09	7.83854830238317e-12	5.49783684411608e-09	5.18273871504301e-10	8.31457149298922e-09	120270780	2.49436833965611e-06	0	0.275494922498157	0.000942748319500599	0.661229126329819	0.0623332028525229
0	1.92332599111992e-09	7.31916652525898e-12	3.41608934736405e-09	6.26479196100945e-11	5.40938242461933e-09	184863987	1.62281340942982e-06	0	0.35555371022881	0.00135305030236868	0.631511895298187	0.0115813441706339
0	2.88532980901223e-08	1.48692527191225e-10	1.46310548413064e-08	7.90040767263034e-10	4.4423086225883e-08	22510818	1.33268373542217e-05	0	0.64951133614195	0.00334719038733941	0.329357009706851	0.0177844637638598
0	3.59874989421155e-08	1.50201742429079e-10	3.78080616565049e-08	8.3368551948156e-10	7.4779447860531e-08	13372658	2.24335835677936e-05	0	0.481248524450658	0.00200859656933033	0.505594287444053	0.0111485915359584
0	1.3321131372601e-08	5.07227961990673e-11	2.20712790867936e-08	1.91686627700391e-09	3.73599995325976e-08	26766596	1.12079372568408e-05	0	0.356561336703925	0.00135767657477646	0.590773002219549	0.0513079845017501
0	5.19996777324106e-08	2.92942895641482e-10	8.13571130620954e-08	2.02339085704432e-09	1.35673124547192e-07	7370657	4.07011117992129e-05	0	0.383271763703823	0.00215918146367732	0.599655335820003	0.0149137190124969
0	1.28457632025287e-08	5.90669477055736e-11	2.31801940936186e-08	6.93009546243804e-10	3.67780337900967e-08	27190143	1.1033349487044e-05	0	0.349278139115412	0.00160603875788158	0.630272793426504	0.0188430287002024
0	4.68018453417007e-08	2.0457992049977e-10	3.25619313707089e-08	6.95422898404754e-11	7.96378989227498e-08	12556836	2.38910852355945e-05	0	0.587683075203922	0.00256887641772438	0.408874817281336	0.000873231097017422
0	4.88578248143625e-09	2.18939303052824e-11	1.38491679159051e-08	2.49537620481279e-10	1.90063819481279e-08	52613906	5.70189837723056e-06	0	0.257060101957885	0.001151925198864	0.728658823846756	0.0131291489964958
0	1.2799276909593e-10	4.11736908349086e-13	1.37395708356467e-09	8.46436672934679e-13	1.50320802624188e-09	665243920	4.50962302611657e-07	0	0.0851464114490661	0.000273905474931807	0.914016596225641	0.000563086850361508
0	1.25327309528248e-07	2.81939845661053e-10	4.07978692293221e-08	7.3511458220772e-10	1.67142233185439e-07	5982928	5.01414170077652e-05	0	0.749824309151126	0.00168682588647867	0.244090727111789	0.00439813785060615
0	1.76010304060739e-08	7.83873310837084e-11	1.88950509551866e-08	2.12043267691838e-10	3.6786511960036e-08	27183877	1.10358928933074e-05	0	0.478464237794418	0.00213087153163275	0.513640732660757	0.00576415801319237
0	7.14619166799382e-08	1.9188737289775e-10	1.93385633044737e-08	3.31915567675393e-10	9.1324282924985e-08	10949990	2.73969108280925e-05	0	0.782507284931413	0.00210116484632426	0.211757078020077	0.00363447220218562
0	4.58341898956667e-08	1.82475725266839e-10	1.83812161678574e-08	6.59497263283113e-10	6.5057379052074e-08	15371047	1.95170238933562e-05	0	0.704519465178263	0.00280484286218754	0.282538528844583	0.010137163114967
0	5.0267445704133e-08	2.20465410655007e-10	4.12834873509048e-08	2.12323881440587e-10	9.19837223471334e-08	10871489	2.75947372232466e-05	0	0.546481968999155	0.00239678722527669	0.448812967093317	0.00230827668225153
0	1.50987444557659e-07	4.73465316261735e-10	4.99338770948648e-08	1.8997405912201e-09	2.03294527560006e-07	4918972	6.09865047160874e-05	0	0.742702946163136	0.00232896242680209	0.245623321464598	0.00934476994546427
0	2.30256062925229e-07	7.99693371207913e-10	5.1830317552569e-08	8.0293503356101e-11	2.82966367352362e-07	3533989	8.48863191672544e-05	0	0.813722369480413	0.0028261074935881	0.183167766676764	0.000283756349234664
0	2.59235527532085e-07	1.48528857245238e-09	1.21530610143968e-07	3.98338377379651e-10	3.82649764625885e-07	2613356	0.000114788362671536	0	0.677474681803447	0.00388158757631679	0.317602730692354	0.00104099992788211
0	2.10559748701758e-07	7.89031616118109e-10	9.69627103218748e-08	1.29782132624672e-09	3.09609311965998e-07	3229877	9.28784944967953e-05	0	0.680082092378676	0.00254847508011892	0.313177629271446	0.00419180326975842
0	9.82369998536484e-08	3.43940591745588e-10	3.63016011116211e-08	1.80283589297229e-09	1.36685377449987e-07	7316072	4.10047753290899e-05	0	0.718708918878999	0.00251629397498233	0.265585110776781	0.0131896763692367
0	1.82992156571605e-08	7.68167152190433e-11	8.72894947376434e-09	3.82284458861541e-11	2.714321029203e-08	36841626	8.14293005091393e-06	0	0.674172857973754	0.00283005268693655	0.321588691236254	0.00140839810305633
0	9.285667687859e-08	2.87771779260209e-10	3.88593887849738e-08	1.0500659997148e-09	1.33053903442539e-07	7515751	3.9915377058608e-05	0	0.697887656627011	0.00216282102076387	0.292057487826772	0.00789203452545299
0	4.04252235441491e-09	1.59038189946467e-11	4.40789377353657e-09	5.22773826303851e-11	8.51859732957651e-09	117390218	2.55557595341127e-06	0	0.474552581606281	0.00186695278334483	0.517443612252031	0.00613685335834321
0	4.7628075537436e-08	2.87311335538714e-10	2.65951257611782e-08	2.77319091050655e-11	7.4538244543258e-08	13415932	2.2361224191414e-05	0	0.6389750097991	0.00385454926258659	0.356798391539042	0.000372049399271422
0	6.05450996172073e-09	2.75060021264495e-11	8.67224883756422e-09	1.21040906652617e-10	1.4875305708064e-08	67225509	4.462581770448e-06	0	0.407017514835916	0.0018491049976565	0.582996343588618	0.00813703657780961
0	1.97113959732573e-07	7.61721426175927e-10	7.45910396228568e-08	1.00400615878356e-09	2.7347072694039e-07	3656699	8.20378640108421e-05	0	0.720786323047803	0.00278538560488035	0.272756943521476	0.00367134782584026
0	1.32336841541824e-07	7.57084548013259e-10	7.04748791555221e-08	5.03617397823632e-10	2.04072422643183e-07	4900221	6.12198590270729e-05	0	0.648479788830716	0.00370988170869617	0.345342492840134	0.0024678366204541
0	6.10469584753756e-09	2.68323790551762e-11	1.36955916237141e-08	2.98391253252508e-10	2.01255111035593e-08	49688179	6.03763517115219e-06	0	0.303331220565022	0.00133325205591577	0.680509009348435	0.0148265180306271
0	2.017488984291e-08	6.03179137956453e-11	9.41704235513413e-09	3.23982610665194e-10	2.9976232722505e-08	33359762	8.99282952127045e-06	0	0.67302953075099	0.00201219127013118	0.314150295079081	0.0108079828997978
0	7.69868367096448e-08	3.91952301320241e-10	5.09493878227404e-08	9.57832205189122e-11	1.28423960054224e-07	7786709	3.85264483117043e-05	0	0.599474090949529	0.00305201849526169	0.396728054494099	0.000745836061109389
0	2.29301811551715e-09	1.00636782684629e-11	8.69540911701828e-09	2.08778887045034e-10	1.12072697978489e-08	89227797	3.36217529972593e-06	0	0.204600956064898	0.000897959846598362	0.775872203833911	0.0186288802545921
0	1.5051947942057e-07	7.12678237113758e-10	6.98052776636055e-08	1.26844329394481e-09	2.22305878615234e-07	4498307	6.66895471429507e-05	0	0.677082767033293	0.00320584521449952	0.314005540917	0.00570584683520777
0	3.19284947394712e-08	9.73198919073755e-11	2.94503347479619e-08	7.00042087980629e-10	6.21761914673211e-08	16083327	1.86526840409984e-05	0	0.513516411764338	0.00156522761543742	0.473659355019205	0.0112590056010195
0	9.14502860607753e-08	3.18787699207842e-10	6.99349997289333e-08	1.47423111387081e-09	1.63178304602787e-07	6128266	4.89522971875989e-05	0	0.560431647352789	0.00195361570880297	0.428580257033377	0.00903447990503038
0	7.13586549162088e-08	4.33950064546817e-10	8.54447950550429e-08	4.13843072437706e-10	1.57651243108236e-07	6343115	4.72942582387947e-05	0	0.452636170253457	0.00275259526021553	0.541986180193837	0.00262505429249029
0	4.32111209107652e-09	1.52723322136583e-11	9.81003406276101e-09	6.51440777909698e-10	1.47978592639609e-08	67577342	4.43934795735235e-06	0	0.292009270665269	0.00103206362090853	0.662936029311526	0.044022636402296
0	2.61753700541722e-08	7.39324756932928e-11	1.17899814611692e-08	1.03571090748582e-09	3.90749948985205e-08	25591814	1.17224299888141e-05	0	0.669875200806829	0.00189206616367574	0.301727012166944	0.0265057208625518
0	3.34139696357763e-08	1.8044255604742e-10	2.91849131768831e-08	6.40515666292841e-10	6.34198410349996e-08	15767936	1.90257719256959e-05	0	0.526869337583739	0.00284520669088147	0.460185845637436	0.0100996100879433
0	7.0407868982588e-07	3.18122432880995e-09	2.13138608299988e-07	1.81887799006908e-09	9.22217400444747e-07	1084343	0.000276627079387248	0	0.763462812007594	0.00344953839222268	0.231115361949579	0.00197228765060376
0	1.4019343260408e-09	5.18381983719992e-12	7.55554119104851e-09	1.21114806386247e-09	1.0173807400789e-08	98291619	3.052137558468e-06	0	0.137798394525542	0.000509526043986041	0.742646375482062	0.11904570394841
0	1.00787656342778e-07	2.93799588278025e-10	4.59694490865247e-08	1.59142930483151e-11	1.47066819310629e-07	6799630	4.41190757520804e-05	0	0.685318801448327	0.00199772858116604	0.312575258661369	0.000108211309137661
0	1.87415009817246e-09	8.05333360376548e-12	3.04062707406477e-09	7.63875435834573e-11	4.99921804942445e-09	200031283	1.49976429253407e-06	0	0.374888648513385	0.00161091865250659	0.608220534492356	0.015279898341752
0	1.51230359517918e-08	7.9609882348512e-11	2.21995461673025e-08	3.69772764952754e-10	3.77719647663955e-08	26474662	1.13315254451907e-05	0	0.400377265130943	0.0021076447264755	0.587725481176258	0.00978960896632331
0	7.39601341426954e-08	2.54470917314172e-10	3.60971332225586e-08	1.42208703529179e-10	1.10453946986097e-07	9053547	3.31356369249747e-05	0	0.669601550336672	0.002303864409175	0.326807092073424	0.00128749318072879
0	2.56908363256575e-11	1.11641941185959e-13	3.32078079594558e-10	2.7252408490197e-12	3.60605798710421e-10	2773111258	1.08181725133605e-07	0	0.0712435474347105	0.000309595523935575	0.920889460962961	0.00755739607839242
0	6.44771054953338e-09	3.34476435203362e-11	1.27073788256841e-08	6.83939891286444e-12	1.91953764176507e-08	52095879	5.75859640306042e-06	0	0.335899146192545	0.00174248437710136	0.662002064934726	0.000356304495627157
0	4.53884116524437e-08	1.54871069806756e-10	3.52006503088368e-08	1.14528817612201e-09	8.18892212072092e-08	12211619	2.45664656038924e-05	0	0.554266006970498	0.00189122655611629	0.429856943196058	0.0139858232773275
0	9.1330336871239e-08	3.96583003836488e-10	4.82358661383101e-08	2.14311918872547e-10	1.40177097932258e-07	7133833	4.2052248104385e-05	0	0.651535366464608	0.00282915689999618	0.344106611207064	0.00152886542833206
0	9.61384866619635e-09	3.16520734974573e-11	6.65435435044567e-09	3.92475203753689e-10	1.66923302938932e-08	59907753	5.00768658451278e-06	0	0.575944071135086	0.00189620460056659	0.398647416704913	0.0235123075594349
0	7.07612161269021e-09	2.62265164171902e-11	2.41576715900099e-08	7.17575692922252e-10	3.19775954120396e-08	31271895	9.59323278038049e-06	0	0.221283730734364	0.000820152862629437	0.755456164815774	0.0224399515872317
0	7.81206136580838e-08	3.45193674760566e-10	5.47363052735424e-08	5.50228328910892e-11	1.33257135439278e-07	7504289	3.99763442180401e-05	0	0.586239629124262	0.00259043295222163	0.410757030706881	0.000412907216635779
0	7.06019868837293e-07	3.93183448490381e-09	2.74584458948361e-07	2.61678043268224e-09	9.8715294270324e-07	1013014	0.000296102182083424	0	0.71520818942596	0.00398300437026181	0.278157970330751	0.00265083587302733
0	4.91008900380544e-07	2.33008354163817e-09	1.51099088077908e-07	1.33189408084189e-09	6.45769966080933e-07	1548539	0.000193712287719583	0	0.76034644869038	0.00360822531865186	0.23398283601652	0.00206248997444853
0	6.01554622515301e-09	2.81796315602812e-11	6.53226166497504e-09	6.01707497635601e-12	1.25820045966647e-08	79478591	3.77459426925686e-06	0	0.478107139362169	0.00223967741736092	0.519174954578116	0.000478228642354101
0	7.5527078260612e-09	3.88609647781026e-11	6.73457695069961e-09	2.07748656121065e-10	1.453389439766e-08	68804683	4.36015884919261e-06	0	0.519661669433708	0.0026738163712239	0.463370433721048	0.0142940804740203
0	1.00155698830035e-09	4.6730623771656e-12	4.55780362759088e-09	9.24305407260972e-11	5.6564642189945e-09	176788885	1.69693782603453e-06	0	0.177064142815066	0.000826145485279193	0.805769019502625	0.016340692197029
0	9.60725923367683e-09	2.58873979080036e-11	1.22158759718313e-08	2.14537846210985e-10	2.20635604496271e-08	45323601	6.61904629684074e-06	0	0.435435579656827	0.00117331008143979	0.55366748262236	0.00972362763937363
0	1.96822253564885e-08	1.087598041419e-10	2.99802067179472e-08	1.61234256759819e-09	5.13835344461758e-08	19461487	1.5414941908376e-05	0	0.383045377641463	0.00211662754059523	0.583459410511191	0.0313785843067514
0	2.02643718342908e-07	1.17547880996663e-09	1.22002130540268e-07	1.28239637574508e-09	3.27103724068888e-07	3057134	9.81263185744208e-05	0	0.619509053037352	0.00359359653673362	0.372976892536309	0.0039204578896051
0	1.0711109087483e-07	3.10537942990387e-10	3.56823112973824e-08	5.89017859217703e-10	1.43692957974421e-07	6959283	4.31069613552326e-05	0	0.745416423913394	0.00216112151470685	0.248323312432154	0.00409914213974603
0	7.6295965601061e-07	2.09938001566393e-09	9.64392857076475e-08	2.19796689952868e-09	8.6369628863345e-07	1157814	0.000259075432641365	0	0.883365676165835	0.00243069241270631	0.111658793694986	0.00254483772647249
0	2.85488919741115e-08	1.83870744530921e-10	5.44663203094982e-08	9.21709310891729e-10	8.41207923390323e-08	11887667	2.52359203245511e-05	0	0.339379732171932	0.00218579425393268	0.647477499854999	0.0109569737191367
0	1.03876185284032e-06	2.92154888440683e-09	2.02480264208631e-07	6.48442153998304e-09	1.25064808747334e-06	799585	0.000375124284138773	0	0.830578852072535	0.00233602794716553	0.161900270936886	0.00518484904341349
0	2.93835991799855e-08	1.16863144592625e-10	2.59047724305379e-08	1.81067981295379e-09	5.72159145680698e-08	17477655	1.71646275523019e-05	0	0.513556401253148	0.00204249369209318	0.452754668453634	0.0316464366011247
0	1.53277033754974e-08	8.80006493056293e-11	1.64560030072515e-08	3.78584365130145e-10	3.22502913971847e-08	31007472	9.67504079285586e-06	0	0.475273329680223	0.0027286776488882	0.510259048657403	0.0117389440134855
0	1.0585308261894e-07	6.61153442071323e-10	1.17313613031622e-07	3.03214473980659e-09	2.2685999383244e-07	4408005	6.80556899571583e-05	0	0.466600923462617	0.002914367715974	0.517118999475378	0.0133657093460302
0	2.25784873418817e-07	8.58897511820061e-10	9.07677872889053e-08	1.0703321151966e-08	3.28114879371508e-07	3047713	9.84296354439307e-05	0	0.688127505376468	0.0026176731560155	0.27663416990649	0.0326206515610259
0	1.86397476456742e-07	9.52799640353249e-10	1.2310572467515e-07	4.6142912755139e-10	3.10917429899796e-07	3216288	9.32708934667792e-05	0	0.599507967490966	0.00306447805341863	0.395943465488007	0.00148408896760822
0	3.60305331071434e-09	2.31198417685195e-11	1.40342804605982e-08	4.74819224965624e-10	1.81352728380467e-08	55141161	5.44056710050089e-06	0	0.198676542828479	0.00127485491809175	0.773866518906468	0.0261820833469613
0	2.6631800317116e-07	7.71788838631985e-10	1.24320542012477e-07	1.18499008760345e-08	4.03260234898303e-07	2479788	0.00012097077729456	0	0.660412260183109	0.00191387290846225	0.308288621722965	0.0293852451854642
0	3.65025106400315e-07	1.52434549143922e-09	1.41461532852925e-07	1.64134933875429e-08	5.24424478132223e-07	1906852	0.000157315009401637	0	0.696048948173395	0.00290670164151813	0.269746243266049	0.0312981069190378
0	5.60152446838641e-08	2.98680325799798e-10	5.76144399637582e-08	8.96390884014759e-10	1.14824755857437e-07	8708923	3.44468354137595e-05	0	0.487832473629737	0.00260118407018981	0.501759742779603	0.00780659952047006
0	8.58137520611702e-07	4.56691062606441e-09	2.38921739383308e-07	1.70456614007364e-08	1.11867183202181e-06	893917	0.000335545429367423	0	0.767103895930555	0.00408243999297853	0.213576254040023	0.015237410036444
0	1.771176987336e-07	5.31669187132218e-10	9.44135025120121e-08	1.30303988977641e-09	2.73365910322521e-07	3658101	8.20064216087157e-05	0	0.647914359638457	0.00194489937134059	0.345374089990306	0.00476665099989632
0	5.50773824614058e-08	2.20305963914042e-10	3.96804654730519e-08	4.22345237901182e-10	9.54004991362729e-08	10482125	2.86197415590994e-05	0	0.577328032453285	0.00230927475127096	0.415935617028284	0.0044270757671602
0	2.98660137496091e-08	1.39768481610742e-10	2.91232640561367e-08	8.6589346192002e-11	5.92156356335485e-08	16887432	1.77645334181742e-05	0	0.504360266170791	0.00236033068150596	0.49181713148135	0.00146227166635268
0	6.45543382241652e-08	4.30236726842788e-10	7.2583959837373e-08	1.05949873866607e-09	1.38628033527047e-07	7213548	4.15875481490913e-05	0	0.465665829498839	0.00310353336115704	0.523587891933932	0.0076427452060723
0	3.25589490195699e-08	1.26635187912674e-10	3.59004064259978e-08	5.61120265421372e-09	7.41971932876941e-08	13477599	2.2258911072659e-05	0	0.438816450823483	0.00170673825115804	0.483851273009703	0.0756255379156554
0	1.22828735541276e-07	6.36472266838213e-10	9.39403187114933e-08	3.43001134964634e-09	2.20835537869254e-07	4528257	6.62484741510427e-05	0	0.556200042467789	0.00288210979527687	0.425385875923244	0.0155319718136901
0	9.84083961714417e-11	5.74404925447529e-13	2.07821020449936e-09	2.22356508528071e-11	2.19942865644906e-09	454663531	6.59828375382254e-07	0	0.044742708922562	0.000261160971856617	0.944886390565902	0.0101097395396795
0	5.09452272781389e-08	1.71075612634814e-10	3.41242881673866e-08	1.76971359998367e-09	8.7010304658144e-08	11492892	2.61027518433377e-05	0	0.585507974926629	0.00196615347236118	0.39218674502357	0.0203391265774407
0	2.50966632206138e-08	9.23659909025304e-11	1.28280827775673e-08	6.89832735957727e-10	3.87069447250413e-08	25835157	1.16120162394484e-05	0	0.648376238395731	0.00238628989083642	0.331415534568612	0.0178219371448205
0	5.36280239993904e-07	1.93376018895537e-09	1.16209760627975e-07	2.82135898453316e-09	6.57245119795368e-07	1521502	0.0001971541632938	0	0.815951650064551	0.00294222068861834	0.176813424897179	0.00429270434965205
0	5.25325083946244e-08	1.99811562738507e-10	3.36024706558364e-08	1.27400159309888e-09	8.76087922062982e-08	11414379	2.62822934298246e-05	0	0.599625985836246	0.00228072500152722	0.383551351520866	0.0145419376413603
0	9.84605428480265e-08	3.6575554873807e-10	9.55570405587491e-08	2.62105922301384e-10	1.94645444877815e-07	5137546	5.83919342748151e-05	0	0.505845605119777	0.00187908609403968	0.490928727454851	0.00134658133133255
0	6.17051074807152e-07	2.00830950689607e-09	1.56308258229623e-07	3.66449836218195e-09	7.79032140905853e-07	1283644	0.000233682425316406	0	0.792073962557757	0.00257795462015318	0.200644171173566	0.0047039116485244
0	2.46411720822028e-07	1.17325000646611e-09	1.01210967450314e-07	2.38803748324898e-09	3.51183975762057e-07	2847510	0.000105349661570164	0	0.701659921376889	0.00334084151738472	0.288199275694996	0.00679996141073072
0	3.01888782009539e-07	1.70599365803968e-09	1.43916123176697e-07	9.46985755669817e-10	4.48457884599945e-07	2229864	0.000134528345805518	0	0.673170864815643	0.00380413349084394	0.320913352443518	0.002111649249995
0	2.00082061818914e-09	1.16044999518345e-11	5.34325266197963e-09	4.29769240858753e-12	7.35997547252919e-09	135870018	2.20799023309404e-06	0	0.271851533426588	0.00157670361744381	0.725987835411015	0.0005839275449529
0	5.39168323396871e-08	2.17267321227538e-10	6.06305709909482e-08	1.31741660514402e-10	1.14896412312377e-07	8703492	3.44683316125804e-05	0	0.469264716404717	0.00189098438197389	0.527697686731135	0.00114661248217417
0	3.22043326831914e-09	1.44850740172827e-11	5.90953421469492e-09	4.95175934459665e-11	9.19397015047731e-09	108766940	2.75818724748689e-06	0	0.350276672167785	0.00157549717697644	0.642761953538442	0.00538587711679657
0	6.58290908145754e-08	3.45907672402861e-10	6.32100202928801e-08	2.26126814690735e-09	1.31646286926766e-07	7596112	3.94931087923656e-05	0	0.500045176748478	0.00262755357920037	0.480150422533706	0.0171768471386153
0	1.40904787140482e-08	4.10455311168931e-11	2.03334059893313e-08	5.63470005270979e-10	3.50284002397674e-08	28548263	1.05084650597886e-05	0	0.402258699158389	0.0011717786377893	0.580483432019455	0.0160860901843664
0	2.16523538198431e-07	7.74716292906344e-10	8.2280293185187e-08	1.25429861037122e-09	3.00832846286895e-07	3324105	9.02457950692215e-05	0	0.719746998610447	0.00257523838393471	0.273508342592081	0.00416942041353765
0	3.02208697935495e-07	1.63804200571002e-09	1.59603251424193e-07	3.43410780130506e-09	4.66884099166704e-07	2141859	0.00014005545376794	0	0.647288477964613	0.00350845532892126	0.3418476913415	0.00735537536496587
0	4.10210803707868e-09	1.05411636983575e-11	7.75899679814491e-09	8.25811674738871e-12	1.18799041156693e-08	84175764	3.56396489598065e-06	0	0.345298076241886	0.000887310503159188	0.653119479972146	0.000695133282809618
0	8.84449919151027e-09	3.26673577468618e-11	1.43613967104381e-08	4.41033464736547e-10	2.36795967244318e-08	42230449	7.10385387203694e-06	0	0.373507171360939	0.00137955718279428	0.60648823025016	0.0186250412061073
0	2.82219491466791e-08	1.1005216513349e-10	1.16951767679133e-08	7.06906892112675e-10	4.07340849718385e-08	24549465	1.2220151077269e-05	0	0.692833757434107	0.00270172179415774	0.287110334649686	0.0173541861220497
0	3.15349231650285e-10	1.50239591742069e-12	2.1107730340969e-09	2.55266572292623e-12	2.43017732738754e-09	411492605	7.2905292225478e-07	0	0.129763876938679	0.000618224810382778	0.868567495181928	0.00105040306900993
0	1.95107015113544e-08	7.61914846680274e-11	2.91791440903415e-08	1.47608079031446e-09	5.02421178766784e-08	19903620	1.50725221543802e-05	0	0.38833358018952	0.00151648632438312	0.58077058299897	0.0293793504871266
0	2.11005113085671e-07	1.02469194262249e-09	1.23795169518469e-07	2.93888468266472e-10	3.3611886301503e-07	2975138	0.000100830592084877	0	0.627769328959786	0.00304859993108054	0.36830771236107	0.000874358748063869
0	6.59221866625353e-08	2.82460348995303e-10	5.12149591208828e-08	6.57316590503259e-11	1.17485337791464e-07	8511700	3.52449822971224e-05	0	0.561109904450775	0.00240421787352453	0.435926389485208	0.000559488190492327
0	1.23803488393636e-07	4.75397214475324e-10	8.18358818328205e-08	6.34177652467763e-09	2.12456543965609e-07	4706845	6.37349387827557e-05	0	0.582723817693636	0.00223762095345144	0.385188802873813	0.0298497584790996
0	4.64179207369622e-07	2.08299041846523e-09	1.48256141249812e-07	8.23291336216402e-10	6.15341630374116e-07	1625114	0.000184585507918889	0	0.754343903381623	0.00338509588112674	0.2409330588598	0.00133794187745084
0	2.38055267682116e-07	8.0237530225779e-10	3.01763436516836e-08	5.12602307804794e-10	2.69546588943862e-07	3709934	8.08607181789212e-05	0	0.883169282960932	0.00297675925116196	0.11195223716212	0.00190172062578597
0	8.86430112642345e-08	3.2056217581588e-10	5.8528890526153e-08	1.7954696166267e-09	1.4928793358283e-07	6698465	4.47853805132237e-05	0	0.593772109619645	0.00214727451926328	0.392053725451824	0.0120268904092675
0	2.447238729128e-07	8.89647915350193e-10	1.1535566952536e-07	1.7306189003869e-09	3.62699809253898e-07	2757101	0.000108804042929345	0	0.674728430147831	0.00245284914039594	0.318047229643314	0.0047714910684594
0	1.4573248819062e-07	6.81336468199956e-10	1.21719513242504e-07	3.82100305153231e-09	2.71954340952856e-07	3677088	8.15829853006989e-05	0	0.535871160136705	0.00250533404178338	0.447573341966269	0.0140501638552432
0	2.23197540446957e-08	1.19652740928541e-10	3.26749326387249e-08	7.07565546359502e-10	5.58219049707087e-08	17914115	1.6746431744874e-05	0	0.399838630666717	0.00214347290712	0.58534248617761	0.0126754102485535
0	2.60421892146954e-08	8.76902686875784e-11	2.04042081581659e-08	5.82874492947749e-10	4.71169621344966e-08	21223779	1.41349890649956e-05	0	0.552713673270303	0.0018611188989066	0.433054408302503	0.012370799528287
0	8.58504708326092e-07	3.66253867062564e-09	2.06989988268821e-07	1.19437410784742e-08	1.08110097634401e-06	924983	0.00032427787877165	0	0.794102241244217	0.00338778592450388	0.191462215646872	0.0110477571844072
0	7.96090251806617e-08	3.09534946103596e-10	4.65202432537131e-08	6.73634756209559e-10	1.27112438136688e-07	7867051	3.81330067730223e-05	0	0.626288240141029	0.00243512712556692	0.36597711392876	0.00529951880464427
0	5.69835816076088e-09	2.07666004324371e-11	7.44099832650993e-09	3.33263945868577e-11	1.31934494822901e-08	75795189	3.95802702302106e-06	0	0.431908135049134	0.00157400840927254	0.563991876157798	0.00252598038379519
0	4.45876937594762e-07	2.95523986468639e-09	1.73543433718614e-07	3.71890175162793e-09	6.2609451292969e-07	1597203	0.000187810774016306	0	0.712155957905406	0.00472011781553221	0.2771840834486	0.0059398408304619
0	2.43284120204805e-08	5.39878086950538e-11	1.72053437938234e-08	1.05273922292807e-09	4.26404828459271e-08	23451892	1.27920632990719e-05	0	0.570547292074211	0.00126611626069358	0.403497865068543	0.0246887265965522
0	1.37387977104963e-08	6.9236948208936e-11	2.95449224662122e-08	1.12450232184114e-10	4.34654073571016e-08	23006802	1.30395374855485e-05	0	0.316085792032767	0.00159292072521262	0.679734167069414	0.00258712017260645
0	2.03273967156732e-08	1.01090506371721e-10	1.72033270166664e-08	5.11122261369847e-10	3.81429365000811e-08	26217174	1.14428156944291e-05	0	0.532926895013182	0.00265030738709658	0.45102261637957	0.0134001812201523
0	5.48191278079693e-08	2.38430723437928e-10	6.46062942081212e-08	1.3497951289375e-09	1.21013647868466e-07	8263531	3.6303437572438e-05	0	0.452999548179509	0.00197027961422241	0.533876098655782	0.0111540735504862
0	6.10995196765279e-10	3.17109677006967e-12	1.98926072475039e-09	3.63687876860437e-11	2.63979580597178e-09	378817179	7.91938438826634e-07	0	0.231455476739177	0.00120126593234824	0.753566135778479	0.0137771215499963
0	8.19319946936765e-07	5.46367999108905e-09	3.39234998638684e-07	3.76568844043662e-09	1.16778431400698e-06	856323	0.000350274138457118	0	0.701602117025757	0.00467867218762489	0.290494566993009	0.00322464379360907
0	1.23462588078865e-08	7.99758163338171e-11	2.82372101371903e-08	3.69485997211229e-10	4.10329307586218e-08	24370670	1.23098037005942e-05	0	0.300886594733238	0.00194906419929589	0.688159719891739	0.00900462117572707
0	2.17375145376576e-07	6.61605250743672e-10	8.67477432577934e-08	4.90770445954615e-09	3.09692198344659e-07	3229013	9.29033581025251e-05	0	0.701907075924003	0.00213633166828234	0.280109553038372	0.0158470393693428
0	2.20623449993375e-07	8.42894183994371e-10	1.12758156834301e-07	4.37331988002499e-10	3.34661832999673e-07	2988091	0.000100393526934806	0	0.659242937910971	0.00251864449686198	0.336931629829479	0.00130678776268738
0	6.74886132136039e-08	3.00673588366075e-10	2.3918130461016e-08	4.3617417983917e-10	9.21435914428252e-08	10852627	2.76426966403509e-05	0	0.732428725175971	0.0032630982107165	0.259574541066777	0.00473363554653515
0	3.0843736024649e-08	7.56269295189853e-11	1.44918894387635e-08	6.3339086887904e-10	4.60446432618105e-08	21718053	1.38132978789729e-05	0	0.669865891875218	0.00164246965904306	0.314735622043208	0.0137560164225309
0	5.2124617246975e-07	3.11665990920158e-09	1.87329745335186e-07	3.92460155142842e-10	7.1208503786928e-07	1404327	0.000213602771087062	0	0.731999894323629	0.00437680858809692	0.263072154831	0.000551142257274738
0	3.2107568813573e-08	1.60759458935046e-10	1.76881542016412e-08	4.8577688980052e-11	5.00050601631294e-08	19997976	1.50014059089321e-05	0	0.64208639503342	0.00321486382399315	0.353727285677448	0.000971455465138509
0	1.14082128887568e-08	4.61752536965011e-11	8.74635551679711e-09	9.87841438621074e-10	2.11885850978715e-08	47195223	6.35655539760194e-06	0	0.538413151990163	0.00217925139801523	0.412786199569113	0.0466213970427081
0	3.69249253091897e-09	1.42509462230855e-11	5.1830472860245e-09	4.95883090034954e-11	8.93937907217005e-09	111864593	2.68181014650981e-06	0	0.413059173473736	0.00159417629658993	0.57979947423421	0.00554717599546405
0	2.59926795642662e-07	9.18490594569997e-10	5.06637071831088e-08	1.16819157399144e-09	3.12677184994333e-07	3198187	9.37987707906318e-05	0	0.831294408792166	0.0029375043612045	0.162031992145596	0.00373609470103364
0	4.01583190579609e-07	1.24617068814985e-09	1.00314396645428e-07	4.24366113914037e-09	5.07387419052327e-07	1970881	0.000152204680032852	0	0.791472503062189	0.00245605358224567	0.197707694118215	0.00836374923735096
0	2.59140893836918e-10	9.7113236608969e-13	7.7850389271966e-10	3.1323552738073e-11	1.06993947166074e-09	934632310	3.20981789814212e-07	0	0.242201452232325	0.000907651686671879	0.727614891626795	0.0292760044542082
0	4.77977908840482e-07	1.81805411765397e-09	7.13770932218121e-08	4.76365542619921e-10	5.51649421722568e-07	1812745	0.000165481178636573	0	0.866452297453624	0.00329566939810605	0.129388503660407	0.000863529487862839
0	3.4012596001346e-07	1.35431203831225e-09	1.09886234300386e-07	1.25737753042647e-09	4.52623883882586e-07	2209340	0.000135777977249729	0	0.751453849708231	0.00299213560427926	0.242776040357808	0.0027779743296813
0	1.58173507208522e-07	6.98211728783343e-10	4.77532001868162e-08	7.01152631031061e-10	2.07326071755152e-07	4823320	6.2195893727246e-05	0	0.762921449625117	0.00336769863467975	0.23032896819273	0.0033818835474735
0	1.78479429654773e-08	1.1094900093481e-10	1.50550058514938e-08	1.62265074724099e-10	3.317616289263e-08	30142124	9.9527995089943e-06	0	0.537974901535166	0.0033442384911685	0.453789846047514	0.00489101392615075
0	1.04577682702635e-07	5.89281164544578e-10	3.99856692055453e-08	7.64205863326541e-10	1.45916838936052e-07	6853219	4.37740967623723e-05	0	0.716693724077086	0.00403847265909339	0.274030533399021	0.00523726986479919
0	1.42943245866886e-08	6.45926308319912e-11	1.58542134006454e-08	4.32098214565164e-10	3.06452288327311e-08	32631507	9.19352652861694e-06	0	0.466445353197079	0.00210775488688804	0.517346875991085	0.0141000159249473
0	2.49967960347501e-08	8.2221108354394e-11	2.60200576268082e-08	8.33420311043534e-10	5.19324950809562e-08	19255767	1.55796275698172e-05	0	0.48133246815473	0.00158323046536127	0.501036154458711	0.0160481469211972
0	5.01354142358113e-08	2.62298085071846e-10	6.5494584768082e-08	2.311075297408e-09	1.18203372386373e-07	8459996	3.54603850885038e-05	0	0.42414537947304	0.00221904062275371	0.554083893258128	0.0195516866460777
0	2.78476715853284e-07	1.47190791529368e-09	1.21961635125815e-07	5.75324970712236e-10	4.02485583865105e-07	2484561	0.000120738409994936	0	0.691892398179947	0.00365704505776036	0.303021126755912	0.0014294300063802
0	1.50393564299361e-08	7.21810780113514e-11	1.70392350676379e-08	2.73462166348952e-10	3.24242347419343e-08	30841129	9.72722327563513e-06	0	0.463830728763065	0.00222614592405475	0.525509243417889	0.00843388189499145
0	4.06664518306087e-07	1.03006231853349e-09	1.04221473593511e-07	2.27743839720064e-09	5.14193492615331e-07	1944793	0.000154246190267271	0	0.790878383617182	0.00200325817678926	0.202689211532824	0.00442914667320458
0	2.3745924492773e-08	8.59181900971851e-11	9.29459706685376e-09	1.36599104093713e-10	3.32630388538176e-08	30063399	9.97886204034959e-06	0	0.713883196214576	0.0025829928069643	0.279427177646068	0.00410663333239127
0	2.73427727739482e-07	7.92052245242039e-10	7.05274473528572e-08	4.48980657478329e-09	3.49237033912364e-07	2863385	0.000104765640175697	0	0.782928788153934	0.00226795032694268	0.201947217804384	0.0128560437147394
0	6.92124015961076e-09	2.64287088935851e-11	4.80521862739081e-09	5.46052995481425e-10	1.22989404913766e-08	81307817	3.68967538466602e-06	0	0.562750926753698	0.00214886062032055	0.390701835719914	0.0443983769060669
0	1.77875923035324e-07	8.34193161057457e-10	1.21032603321479e-07	1.66473495649384e-09	3.01407454474353e-07	3317768	9.04181619971745e-05	0	0.590151041040224	0.00276765935504902	0.401558095278553	0.00552320432617399
0	1.85879544409691e-07	7.31257580972738e-10	4.58807334362817e-08	2.49661534528328e-09	2.34988150772228e-07	4255534	7.04939687237172e-05	0	0.791016669559061	0.00311189129566596	0.1952470083513	0.0106244307939732
0	8.96390487726068e-08	3.80865219658433e-10	8.48676770531496e-08	1.53802145951132e-10	1.75041393191366e-07	5712934	5.25110437880061e-05	0	0.512102007064168	0.00217585802257668	0.484843473339858	0.000878661573397021
0	1.21275256843071e-08	5.11316779614092e-11	2.26802966947856e-08	8.97920975752413e-10	3.57568750328065e-08	27966650	1.07270051555863e-05	0	0.339166263080322	0.00142998172839479	0.634291913764184	0.0251118414270984
0	4.98538784657898e-09	2.33334616458496e-11	7.64597824943627e-09	4.69511713066142e-10	1.31242112707272e-08	76195055	3.93725565084324e-06	0	0.379861901316583	0.00177789439414873	0.582585733474907	0.0357744708143612
0	3.12081529871315e-08	1.3723538797555e-10	4.02478595661308e-08	2.4971880910507e-12	7.1595745129329e-08	13967310	2.14784936346524e-05	0	0.435893961725768	0.0019168092702667	0.562154350002615	3.48790013504271e-05
0	1.43855217650612e-07	6.81954708572505e-10	5.71868004601133e-08	3.18286385071429e-10	2.02042259204369e-07	4949460	6.0610846979503e-05	0	0.71200558842049	0.00337530728105102	0.283043758693412	0.00157534560504729
0	5.76106125311322e-07	2.84813425718591e-09	2.71622746871239e-07	3.29950632737911e-10	8.50906957072485e-07	1175217	0.000255239616563929	0	0.677049494686699	0.0033471747216462	0.319215567123516	0.000387763468138861
0	1.25327939110608e-07	5.71404112679555e-10	1.04851253955331e-07	1.6750617768088e-09	2.32425658955427e-07	4302451	6.97252748635968e-05	0	0.539217312210105	0.00245843817437186	0.45111737846224	0.0072068711532836
0	3.01683877631841e-08	1.07815302129164e-10	3.41264850330443e-08	1.45814333850617e-11	6.44172695317426e-08	15523787	1.93249947505469e-05	0	0.468327639194924	0.00167370183357486	0.529772299898988	0.000226359072513566
0	3.50304379744225e-08	1.22493442130024e-10	5.31055247225606e-08	2.82350043132044e-10	8.85408061822453e-08	11294227	2.6561890238308e-05	0	0.395641732720602	0.00138346879152979	0.599785872891789	0.00318892559607913
0	1.53024918318355e-07	7.43063091166001e-10	1.39455654807755e-07	6.36416012165849e-10	2.93860052229442e-07	3402980	8.81541428018329e-05	0	0.520740798748906	0.00252862914005687	0.474564860891232	0.00216571121980522
0	1.01850776918545e-08	3.69615920100207e-11	8.89136760372844e-09	8.8337885900133e-11	1.92017447734931e-08	52078601	5.76050689593544e-06	0	0.530424594847985	0.00192490799383211	0.463049983666197	0.00460051349198634
0	7.28163961587242e-07	3.05817624826807e-09	2.60420968951648e-07	1.59610919670837e-09	9.93239215983867e-07	1006807	0.0002979275235514	0	0.733120430475501	0.00307899265257942	0.262193603273794	0.00160697359812492
0	6.67133363781741e-07	2.53129146593035e-09	2.33864648030557e-07	1.0669054125969e-08	9.14198357404197e-07	1093855	0.000274222026834359	0	0.72974684145793	0.00276886459642935	0.255813900929115	0.0116703930165254
0	1.14647909761712e-07	3.41272428835944e-10	4.51074745913644e-08	1.89248745534419e-09	1.61989144237256e-07	6173253	4.85955664033533e-05	0	0.707750573666798	0.00210676110700419	0.278459861021909	0.011682804204289
0	1.4672730788883e-06	8.9985052579001e-09	6.14217230603852e-07	3.55644416220113e-09	2.09404525891225e-06	477545	0.000628016950159349	0	0.700688331660258	0.00429718757013607	0.293316120074169	0.00169836069543622
0	1.09115498690199e-07	6.02645800879451e-10	1.45769274029342e-07	1.95268368102521e-09	2.57440102201447e-07	3884399	7.72290582939927e-05	0	0.423848101974481	0.00234091656943129	0.566225979491253	0.00758500196483466
0	2.5423195531289e-08	9.10360689320532e-11	1.24462105194451e-08	7.94044554495964e-12	3.79683825652112e-08	26337703	1.13904501078954e-05	0	0.669588584333935	0.00239768098563845	0.327804601580503	0.000209133099923912
0	8.44351019203948e-10	2.52911965780764e-12	3.57905795737696e-09	4.95644226661718e-10	4.92158232290043e-09	203186686	1.47647362724879e-06	0	0.171560885058273	0.00051388344070554	0.72721692385869	0.100708307642332
0	2.21675381546114e-07	1.12834361011292e-09	1.16364355626255e-07	1.88514478870579e-09	3.41053225571187e-07	2932094	0.000102310751004531	0	0.649972980536563	0.00330840914412464	0.341191189238486	0.00552742108082572
0	2.80148522690182e-07	1.29506361424754e-09	6.08526244717609e-08	6.6158002349288e-10	3.42957790799684e-07	2915811	0.000102882062174792	0	0.816860063265957	0.00377616035847386	0.177434734256566	0.00192904211900321
0	1.47401821292013e-09	5.36628259470867e-12	6.53128376384679e-09	1.83897708265392e-10	8.19456596762702e-09	122032089	2.45836675782929e-06	0	0.179877521121107	0.00065485867291915	0.797026198782083	0.0224414214238909
0	6.24464488603659e-08	3.97592396792066e-10	7.80560844305245e-08	3.23523936828506e-09	1.44135365055968e-07	6937923	4.32396777866328e-05	0	0.433248625943522	0.0027584652568624	0.541547068619942	0.0224458401796729
0	2.10782540843229e-07	7.31941561655493e-10	7.58754502559793e-08	1.42237292292526e-09	2.88812305583789e-07	3462456	8.66399507502003e-05	0	0.729825345970508	0.00253431570436719	0.262715434173101	0.00492490415202412
0	4.05307088493522e-08	1.35425254851614e-10	3.72040695918818e-08	1.07110278941358e-09	7.89413064854992e-08	12667639	2.36821124564024e-05	0	0.513428402110336	0.00171551828669684	0.471287735765	0.013568343837967
0	2.9362044642301e-06	9.0073403757392e-09	3.48478965696098e-07	2.66207427998512e-08	3.32031151310179e-06	301177	0.000995599169533623	0	0.884315960307935	0.00271279979007893	0.104953696158031	0.00801754374395506
0	3.77101217383121e-07	1.55922355262455e-09	1.37039708152142e-07	1.86799961549957e-09	5.17568148703387e-07	1932113	0.000155258430944549	0	0.728602056227447	0.00301259564857443	0.264776162318826	0.00360918580515298
0	5.46269642624635e-08	2.20546838428556e-10	3.35078379454795e-08	1.20821696839068e-09	8.95635660147622e-08	11165254	2.68687100398735e-05	0	0.609923953379209	0.0024624615593377	0.374123535232581	0.0134900498288727
0	1.2936296529788e-08	5.11218637957771e-11	7.7609686891623e-09	2.59802910104475e-10	2.10081899928505e-08	47600483	6.30243719279555e-06	0	0.615773968827892	0.0024334254313758	0.369425861618897	0.0123667441218349
0	8.56992606461768e-10	3.72922701704703e-12	7.10990067682181e-09	1.05057209961633e-10	8.07567972026226e-09	123828586	2.42270097616792e-06	0	0.106120182591136	0.000461784908048078	0.880408946751904	0.013009085748911
0	3.07480827070608e-08	1.63686186976096e-10	5.2500995059369e-08	1.82764271912429e-09	8.52404066725302e-08	11731525	2.55717961179514e-05	0	0.360721914727441	0.00192028866784895	0.615916759537096	0.0214410370676149
0	1.82739009819933e-08	7.23779362774545e-11	1.92497649370424e-08	3.53994946559989e-11	3.76314433499692e-08	26573522	1.12893694731442e-05	0	0.485601915718396	0.00192333670554026	0.511534058314513	0.00094068926155148
0	5.1938680379391e-07	2.50319903511808e-09	7.95647570943181e-08	4.63461221836989e-09	6.06089372141716e-07	1649922	0.000181810337232857	0	0.856947552072348	0.00413008237757513	0.131275618335235	0.00764674721484181
0	1.86676060150891e-07	8.9654740242892e-10	6.20469674206736e-08	9.76088014284451e-11	2.49717183775422e-07	4004530	7.4912358420498e-05	0	0.747549917585065	0.0035902511348006	0.248468953888548	0.000390877391586426
0	1.39422439070578e-07	6.47488385276505e-10	1.18674114819801e-07	4.56674679760759e-10	2.59200716955416e-07	3858014	7.77572019322603e-05	0	0.537893724632557	0.00249801926816382	0.457846398782198	0.00176185731708184
0	6.9728628556648e-09	3.59185842707320e-11	1.22008139813269e-08	1.46819499957584e-10	1.935641492122e-08	51662459	5.80690768070546e-06	0	0.360235244183602	0.00185564240159759	0.630324056959091	0.00758505645570913
0	2.00274487727151e-09	5.59405599569611e-12	7.63391971985598e-09	8.14529576484972e-11	9.72371161077168e-09	102841388	2.91710924205102e-06	0	0.205965063284366	0.000575300483973543	0.785082900998351	0.00837673523331005
0	3.11784452233437e-08	8.40705496456376e-11	2.10677251747616e-08	2.15869451092267e-09	5.44889354586737e-08	18352350	1.63465474755098e-05	0	0.572197730803359	0.00154289212916262	0.386642260440931	0.0396171166265471
0	5.24373178886863e-07	1.82973123574055e-09	1.49661925397672e-07	7.46886755354713e-09	6.83333703073823e-07	1463414	0.000204979169860842	0	0.767374968522829	0.0026776540181026	0.219017333294775	0.0109300441642935
0	1.24719636983821e-07	5.68173829766225e-10	1.26081359085051e-07	4.01841046958712e-09	2.55387580368225e-07	3915617	7.66133489619181e-05	0	0.488354354600941	0.00222475121518053	0.493686337069577	0.0157345571143015
0	6.00507256127249e-09	2.0000566769097e-11	5.87863572229686e-09	1.85868849345666e-10	1.20895776996841e-08	82715875	3.62686675481338e-06	0	0.496714832432021	0.00165436438442507	0.486256498641012	0.0153743045425419
0	3.69547911609328e-08	1.36337639081405e-10	3.08013838859795e-08	1.40776557852755e-09	6.93002782645213e-08	14429956	2.07898681021668e-05	0	0.53325602849494	0.00196734619969346	0.444462629261165	0.0203139960442016
0	2.40342080319165e-08	1.29142159500681e-10	4.97575389138844e-08	1.63858035761615e-10	7.40847471410631e-08	13498055	2.22251779793403e-05	0	0.324415064630692	0.00174316798645184	0.671630002585311	0.00221176479754485
0	2.01221527465257e-07	1.17349386216812e-09	1.74719635299215e-07	9.52656768410592e-10	3.78067313395051e-07	2645032	0.000113413783619953	0	0.532237303612112	0.00310392837621989	0.46213896073223	0.00251980727943846
0	2.86383349540842e-08	8.19608829128172e-11	2.80497550178464e-08	6.88946197449578e-10	5.7458997052293e-08	17403715	1.72375510231193e-05	0	0.498413415187542	0.00142642383469077	0.488169937813542	0.0119902231642257
0	3.33483709262533e-09	7.9759840141272e-12	2.74725291344479e-09	1.73436121003084e-10	6.26350211108734e-09	159655091	1.87904889648038e-06	0	0.532423719746525	0.00127340645419573	0.438612914104674	0.0276899596946054
0	8.48694253400668e-10	3.58783231147897e-12	4.32267109630749e-09	2.73478557489053e-10	5.44843173950869e-09	183539053	1.63452818702225e-06	0	0.155768539274606	0.000658507343583331	0.793378958015042	0.0501939953667684
0	1.54349010837707e-09	5.47145366381223e-12	5.21934027275193e-09	2.63120037162523e-10	7.03142187195534e-09	142218746	2.10942435452388e-06	0	0.219513227407567	0.000778143277910119	0.742288027627691	0.0374206016868325
0	1.11015717090314e-07	5.66912542848809e-10	3.34086977025671e-08	7.54190494449753e-10	1.4574551783018e-07	6861274	4.37227026931497e-05	0	0.761709304979572	0.00388974255461747	0.229226244483857	0.00517470798195333
0	5.77250851505069e-07	2.55066362394864e-09	1.59475071400557e-07	1.61804498832143e-08	7.55457036412789e-07	1323702	0.000226611516242148	0	0.764108114269589	0.00337631857406505	0.211097473071147	0.0214180940851984
0	8.3946881232219e-08	3.3206424084448e-10	4.55173066758561e-08	3.2508270530914e-10	1.30121334854229e-07	7685135	3.90356410685522e-05	0	0.645143099140985	0.00255195845643977	0.349806637987904	0.00249830441467052
0	4.74521889441521e-07	1.70085313801889e-09	1.07567770907127e-07	1.17540537415833e-08	5.95544567228249e-07	1679135	0.000178647464003756	0	0.796786530435521	0.00285596281389133	0.180620858330994	0.0197366484195941
0	1.16066161858765e-08	9.39425117233299e-11	1.8408601589793e-08	2.07643441668738e-10	3.03168037290616e-08	32985008	9.0949999058676e-06	0	0.382844322561301	0.00309869445878547	0.607207862488043	0.0068491204918707
0	9.69188057962374e-11	3.13204531642256e-13	1.68348035727699e-09	8.64582615630255e-11	1.8671706291679e-09	535569693	5.60151035333689e-07	0	0.0519067750328897	0.000167742854750149	0.901621057539467	0.0463044245728926
0	7.73502956857092e-08	3.18819388852559e-10	3.46900739034288e-08	3.32310952584997e-10	1.12691499930576e-07	8873784	3.38068804145442e-05	0	0.686389796332123	0.0028291343095883	0.307832213829791	0.00294885552849788
0	2.91191688617677e-07	1.06304251394258e-09	8.14096786125617e-08	9.87116921427538e-09	3.83535578958457e-07	2607320	0.000115054076524679	0	0.75922992440088	0.00277169204700491	0.212261086269078	0.0257372972830367
0	1.87353040145345e-08	8.75928355709933e-11	1.34180714177495e-08	1.89160933089861e-10	3.24301292009448e-08	30835523	9.72899161144625e-06	0	0.577712900816585	0.00270097090974406	0.413753251940747	0.00583287633292408
0	6.84629966697379e-08	2.75601337835478e-10	5.88058911658197e-08	7.45610651215707e-10	1.28290099824609e-07	7794834	3.84862918183515e-05	0	0.533657677118786	0.00214826660991195	0.458382145202287	0.00581191106901519
0	4.80217544691714e-08	2.13963205413376e-10	2.68605431785193e-08	3.77267483293809e-10	7.54735283363979e-08	13249679	2.26418030250253e-05	0	0.636272816809764	0.0028349437230456	0.355893566533652	0.00499867293353857
0	3.05580460608631e-08	1.36207275852213e-10	1.95708810555997e-08	4.13933615224695e-10	5.06790680075397e-08	19732012	1.52036052235571e-05	0	0.60297174479051	0.00268764366053356	0.38617286830705	0.00816774324190635
0	5.57951032145406e-08	1.73768838862352e-10	3.05766390186755e-08	1.18996295740031e-09	8.77354740294788e-08	11397898	2.632029697891e-05	0	0.635946905533258	0.00198059953268123	0.348509418304412	0.013563076629648
0	3.1041065791333e-09	1.42023044785044e-11	5.39736129883297e-09	6.21641881681438e-11	8.57783437061292e-09	116579542	2.57334698972045e-06	0	0.361875322490227	0.00165569814767706	0.62922190679316	0.00724707256893583
0	8.24828489064049e-07	2.944102994963e-09	2.19675482713829e-07	8.29647962001376e-09	1.05574455439285e-06	947199	0.000316673381922539	0	0.781276574557751	0.0027886508935451	0.208076358812157	0.0078584157365462
0	2.9685164554673e-07	9.2448025124213e-10	1.0584149565089e-07	6.66947197004271e-09	4.10287093418906e-07	2437318	0.000123078578484703	0	0.723521773675789	0.0022532520912088	0.257969352067396	0.0162556221656067
0	1.55425486886182e-08	7.52922592590026e-11	3.1109254363574e-08	1.28136033659715e-09	4.80084556480484e-08	20829664	1.44024333221804e-05	0	0.323746066787925	0.00156831246168326	0.64799531548436	0.0266903052660316
0	4.04942005607574e-10	1.3621852984443e-12	2.74045633058811e-09	1.10953667600796e-10	3.25771418909492e-09	306963700	9.7731379022914e-07	0	0.124302496199054	0.000418141438866604	0.84122061406175	0.0340587483003296
0	4.09638625443797e-09	2.0801595821627e-11	1.23901222206176e-08	2.34782828884715e-10	1.67420928997619e-08	59729689	5.02261530310744e-06	0	0.244675876484727	0.00124247284650552	0.74005814534656	0.0140235053222082
0	7.00879372653718e-07	3.18271029229367e-09	1.86521086753059e-07	1.01736936414028e-08	9.00756863340474e-07	1110177	0.000270190672631565	0	0.778100507671398	0.00353337334615528	0.207071513239813	0.0112946057426346
0	1.31414869289135e-10	9.31287227582048e-13	1.73132119625127e-09	4.11998058138484e-11	1.90486715858183e-09	524970991	5.71459983556011e-07	0	0.068988994165332	0.000488898778786962	0.908893404168	0.0216287028878809
0	5.11783319995217e-08	1.69873716215477e-10	3.24613555661688e-08	1.25030312992577e-09	8.50598644118318e-08	11756426	2.55176348155084e-05	0	0.601674272036611	0.00199710777098121	0.381629523990324	0.0146990962020844
0	9.09121954855749e-07	3.79106648762095e-09	2.93006528842968e-07	7.53033195948064e-09	1.21344988214582e-06	824097	0.000363968932735381	0	0.749204370309957	0.00312420524605184	0.241465702996177	0.0062057214478148
0	4.23940239748868e-08	1.77393334825705e-10	5.11664514777305e-08	2.74518636170841e-09	9.64830551491514e-08	10364514	2.89444990259069e-05	0	0.439393465612699	0.00183859574669848	0.530315415475114	0.0284525231654893
0	1.86728993169606e-06	6.62381051095368e-09	2.95153956253718e-07	1.72234881036403e-09	2.17079004727109e-06	460662	0.000651025711771336	0	0.860189097533146	0.00305133631844337	0.135966145885346	0.000793420263064683
0	1.21020172506713e-08	6.14616851694886e-11	7.4733291146958e-09	1.23036210886647e-10	1.97598442614232e-08	50607686	5.92793577747219e-06	0	0.612455092791284	0.003110433683401	0.378207895559473	0.00622657796584201
0	9.75328154696256e-08	3.8508795485405e-10	4.69833458641371e-08	2.12178297919095e-09	1.47023032267808e-07	6801655	4.41059402318533e-05	0	0.66338460012147	0.00261923556407542	0.319564527675877	0.0144316366385782
0	1.63481690138691e-08	4.81823502318022e-11	1.477901358539e-08	1.30529515174959e-10	3.13058944646659e-08	31942866	9.39172437486313e-06	0	0.522207376387883	0.00153908236949384	0.472084054396551	0.00416948684607253
0	3.46182082657706e-07	1.58560909751668e-09	1.41720534356934e-07	2.51346962746933e-10	4.89739573074904e-07	2041902	0.000146911115424975	0	0.706869735856038	0.00323765769541799	0.289379380692314	0.000513225756229609
0	1.07511798103047e-06	4.24413987372431e-09	1.5346619171078e-07	1.27953813461e-09	1.23410785074959e-06	810302	0.000370164056066158	0	0.871170198275179	0.00343903482272351	0.124353954654422	0.00103681224767577
0	2.57390720019266e-08	7.24526785999351e-11	2.44836739943098e-08	1.29167322245046e-10	5.04243659970814e-08	19831682	1.5127195765241e-05	0	0.510449095253204	0.00143685849424718	0.485552440971235	0.00256160528131423
0	7.07952814869663e-07	3.99478103313410e-09	3.03362353564472e-07	2.2296517221224e-08	1.03760646668849e-06	963757	0.000311233658239485	0	0.682294142912471	0.0038499962764143	0.292367446911399	0.0214884138997158
0	7.81933600595481e-08	2.57682496185989e-10	4.52938354898739e-08	2.57870050668958e-09	1.26323578552298e-07	7916179	3.78963578812064e-05	0	0.618992597863876	0.00203986064311271	0.358554087914177	0.0204134535788345
0	1.17978274529576e-08	5.53936343208869e-11	8.91298393438442e-09	2.73488964583171e-10	2.10396939862461e-08	47529208	6.31188834088192e-06	0	0.560741399597827	0.00263281558929033	0.423627070821987	0.0129987139908952
0	1.29870015812804e-06	4.15522942812006e-09	1.83451940025966e-07	7.24086138164498e-10	1.48703141372029e-06	672481	0.000446010263634111	0	0.873350856038018	0.00279431180120426	0.123367898171702	0.000486933989076238
0	8.27606881746052e-11	3.45159116884917e-13	1.93145636861748e-09	2.31656971566147e-10	2.24621918747512e-09	445192529	6.73865537370588e-07	0	0.0368444400422173	0.000153662260036562	0.859869944744151	0.103131952953595
0	6.66847086782022e-08	1.87372848053133e-10	2.27588820462552e-08	2.81678505403697e-10	8.99126420779143e-08	11121907	2.69734300559765e-05	0	0.74166109611612	0.00208394330010638	0.253122158578472	0.00313280200530207
0	9.84280974866906e-09	3.50101593909509e-11	1.68343119664146e-08	2.00762360060129e-10	2.69128942345348e-08	37156910	8.0738357824961e-06	0	0.365728400033569	0.00130086935599909	0.625511021583578	0.00745970902685411
0	5.24689844234003e-09	1.96656266738961e-11	7.73707926477445e-09	1.41138175523145e-10	1.31447815093115e-08	76075818	3.94342668963432e-06	0	0.399162088667904	0.0014960786270936	0.588604630612814	0.0107372020921888
0	1.44311020996771e-09	7.1625137123125e-12	2.37758781728856e-09	1.85113478516129e-11	3.84637188882019e-09	259985261	1.15391090105277e-06	0	0.375187384808586	0.00186214799799545	0.618137789587954	0.00481267760546445
0	6.65053096024695e-07	2.6353221894016e-09	2.80904228775387e-07	1.70334139991573e-08	9.65626060988642e-07	1035598	0.000289646002658572	0	0.688727368587992	0.00272913324926573	0.290903736056779	0.0176397621059625
0	1.65491514832528e-07	5.85729213924049e-10	7.4184302263307e-08	2.21005820159153e-10	2.40482552129918e-07	4158306	7.2142171927303e-05	0	0.688164331951713	0.00243564120862961	0.30848101704788	0.000919009791777977
0	5.6205465740094e-07	1.53647403133401e-09	1.30176419744337e-07	1.57230524694378e-09	6.95339856423555e-07	1438146	0.000208580273574066	0	0.808316468858609	0.00220967346706801	0.187212653699865	0.00226120397445769
0	2.47318134934541e-09	7.15442355704743e-12	4.2539334935934e-09	2.65859231045133e-10	7.00012849754099e-09	142854521	2.10003635148226e-06	0	0.353305135786321	0.00102204174674231	0.607693629493762	0.0379791929731753
0	2.82128958557391e-08	1.15887312364795e-10	2.3436026139604e-08	6.79833732090024e-10	5.2444643039798e-08	19067724	1.57332695629453e-05	0	0.53795572284341	0.00220970733420482	0.446871687577689	0.0129628822446961
0	5.80145741669029e-08	1.71603857262194e-10	4.15858416052974e-08	1.06825324570429e-09	1.00840272875167e-07	9916673	3.02516258060548e-05	0	0.575311554726958	0.00170173931872068	0.412393187955548	0.0105935179987733
0	2.49293274190574e-09	1.2291593209308e-11	6.87585787186028e-09	1.37641688111071e-10	9.5187238950864e-09	105056099	2.85561311197391e-06	0	0.261897788966502	0.00129130683322509	0.722350805385754	0.0144600988145189
0	1.03921833046774e-07	4.75734399610337e-10	7.12628666159494e-08	3.81409256092419e-10	1.76041843318427e-07	5680468	5.28111630869743e-05	0	0.590324613102348	0.00270239387774316	0.404806410070635	0.00216658294927372
0	7.42679184115382e-09	3.07729285724133e-11	1.86368716592996e-08	4.40515215252078e-10	2.65349516442779e-08	37686144	7.9604539352518e-06	0	0.279887144348927	0.001159713007393	0.702351822951919	0.016601319691761
0	1.80219612326477e-08	9.93648706889957e-11	3.35391730726791e-08	4.06619126397654e-11	5.17011610886556e-08	19341925	1.55102284593589e-05	0	0.348579429420245	0.00192190791457484	0.648712182984965	0.000786479680215297
0	7.31131652033033e-07	4.00297435757914e-09	2.84698249534428e-07	2.23873262146182e-09	1.0220716085465e-06	978405	0.000306574635654533	0	0.715342883922568	0.00391653023536365	0.278550198590586	0.00219038725148187
0	3.43429727908637e-07	1.25942323657277e-09	8.24855333937018e-08	2.59910745812019e-09	4.29773791997031e-07	2326805	0.000128923853903173	0	0.799094161402492	0.00293043284635994	0.191927788361445	0.00604761738970381
0	7.15095640275773e-08	3.6290515442878e-10	8.76207613666087e-08	2.91213330545923e-10	1.59784443879161e-07	6258432	4.79341881189921e-05	0	0.447537709501042	0.00227121705729522	0.548368534754692	0.00182253868697104
0	1.87028188144744e-07	6.67700278972828e-10	1.04788703564334e-07	5.38948611799971e-10	2.93023540599851e-07	3412695	8.79032113660916e-05	0	0.638270180484056	0.00227865746760814	0.357611894763883	0.00183926728445327
0	4.39219407232596e-08	1.1667690415949e-10	3.16878041538856e-08	1.56608920778262e-09	7.72925109890873e-08	12937864	2.31874853448e-05	0	0.568256098310233	0.00150954992490752	0.409972502489401	0.0202618492754586
0	4.73160413769075e-07	1.17634924608015e-09	1.14004259038687e-07	6.946768073895e-09	5.95287790127737e-07	1679860	0.000178570444606674	0	0.794843135733632	0.00197610175378825	0.191511166412844	0.0116695960997358
0	9.50165752299312e-08	5.64716977085166e-10	3.17085514794964e-08	9.82576780149758e-10	1.28272420466663e-07	7795908	3.84809881973647e-05	0	0.740740487193236	0.00440248164828178	0.247196952892437	0.00766007826604571
0	1.44446582359719e-07	6.7885053273687e-10	5.41365614574031e-08	1.77366559758921e-10	1.99439360909618e-07	5014055	5.98300243609406e-05	0	0.724263163003112	0.00340379416400413	0.271443717080184	0.000889325752699839
0	4.36542849505143e-08	2.32366122207317e-10	3.99369950418199e-08	7.97978152632851e-11	8.39034439298047e-08	11918462	2.51707174613314e-05	0	0.520291932081313	0.00276944677505394	0.475987553922482	0.000951067221150606
0	9.26038612622081e-08	2.95926933642805e-10	2.88992010151325e-08	3.63822653798201e-10	1.22162811864782e-07	8185797	3.66481742406499e-05	0	0.758036425722655	0.00242239785680734	0.236562997969629	0.00297817845090947
0	2.33796805230839e-07	6.28270813453533e-10	7.88922359272116e-08	1.04391853737487e-09	3.14361230508879e-07	3181054	9.43039370816523e-05	0	0.743720225462839	0.00199856328478071	0.250960450178615	0.00332076107376537
0	1.0686985636286e-07	4.60204531737867e-10	5.89046976863926e-08	8.08896286189426e-10	1.6704365486718e-07	5986459	5.01118450276783e-05	0	0.639772019163702	0.00275499558545809	0.352630560755084	0.00484242449575588
0	3.59110658974676e-07	2.35281885358947e-09	1.22281058428683e-07	1.57879131549986e-10	4.83902415388498e-07	2066532	0.000145160222967511	0	0.742113797234027	0.00486217629581477	0.252697764135999	0.000326262334159323
0	6.54316754540761e-13	2.92085466168789e-15	6.81435614142938e-11	2.81494538135099e-12	7.16157444048472e-11	13963409978	2.14847137858243e-08	0	0.00913649309908555	4.07850911271154e-05	0.951516485384485	0.0393062364253029
0	5.19295016495542e-10	2.09292937310898e-12	4.56629750600568e-09	2.82894750997147e-11	5.11597492697405e-09	195466165	1.53479132236622e-06	0	0.101504605458004	0.000409096878499928	0.892556662451533	0.00552963521196284
0	1.28780959768519e-08	4.94348945109666e-11	2.0486983494754e-08	2.03732197471283e-10	3.36182465635882e-08	29745751	1.0085423266637e-05	0	0.383068639600023	0.00147047807557309	0.609400715055241	0.00606016726916225
0	3.43698238900049e-07	1.10918228163943e-09	7.71165835396722e-08	2.69687935060759e-09	4.24620884071969e-07	2355042	0.000127378178994886	0	0.809423774930948	0.00261217081694794	0.181612790214533	0.00635126403757027
0	1.09013591722513e-07	6.82388316882223e-10	7.29038422910901e-08	1.79775199865688e-09	1.84397574329142e-07	5423065	5.53177473198163e-05	0	0.59118777521405	0.00370063608138461	0.395362263068384	0.00974932563618199
0	6.7431373489508e-09	2.70326395245351e-11	5.16688015277288e-09	7.58787770050232e-11	1.20129289182532e-08	83243646	3.60387219588976e-06	0	0.561323337117631	0.0022502954698633	0.430109941375078	0.00631642603742772
0	1.92346087550394e-07	1.02522009715939e-09	7.4475095731581e-08	4.49040083280846e-10	2.68295443462416e-07	3727234	8.04854047068426e-05	0	0.716918949752269	0.00382123558987318	0.277586137022912	0.00167367763494556
0	2.74329370271559e-08	1.21400925141931e-10	2.30002501853914e-08	3.21568967951876e-11	5.05867450344844e-08	19768024	1.5175908734566e-05	0	0.542294963007704	0.00239985642600989	0.454669502252268	0.000635678314018161
0	1.51249619848813e-07	2.81816625325267e-10	3.37097386172238e-08	3.75911172840659e-10	1.85617086264203e-07	5387435	5.56835806666545e-05	0	0.814847506190934	0.00151826877038753	0.181609028003178	0.00202519703550134
0	3.13272118162135e-07	9.07508984961781e-10	1.2319162712596e-07	2.41348873478051e-09	4.39784743007838e-07	2273840	0.000131926748805244	0	0.712330573406345	0.00206352994138682	0.280118010196103	0.00548788645616454
0	4.80602714511239e-07	2.21979837477169e-09	2.04708618355387e-07	3.94588061781513e-09	6.91477011859212e-07	1446180	0.000207421660429086	0	0.695037877281005	0.0032102272912923	0.296045443079843	0.00570645234785988
0	8.87450419373614e-08	4.88326228308254e-10	7.30872087623834e-08	4.39751120068979e-10	1.62760328048122e-07	6144003	4.88269102949523e-05	0	0.545249834536601	0.00300027798029428	0.449048055130328	0.00270183235277678
0	8.30982427231055e-08	3.45403743497171e-10	4.13483478097706e-08	1.01558058857167e-09	1.25807574864945e-07	7948647	3.7741562611604e-05	0	0.66051859605681	0.00274549242259827	0.328663419942386	0.00807249157820503
0	5.85370067846005e-08	2.81045288415985e-10	8.63858659281952e-08	2.51151201953722e-10	1.45455069203165e-07	6874975	4.36355718734793e-05	0	0.402440472547839	0.00193217940052287	0.593900689755509	0.0017266582961294
0	1.24300271913669e-07	3.54524146565892e-10	3.6085194398203e-08	2.84116415999225e-09	1.6358115461843e-07	6113174	4.90731462778893e-05	0	0.759869143873034	0.002167267662298	0.220595058656821	0.0173685298078472
0	1.26366660557036e-06	7.79577780841042e-09	5.80503910109778e-07	4.56871348951607e-08	1.89765342838371e-06	526967	0.000569134550128636	0	0.66591011122967	0.00410811462820707	0.305906179404008	0.024075594738115
0	9.18558610608072e-10	4.28581735406722e-12	9.61236554051012e-09	8.07385473972834e-11	1.06159485158695e-08	94197895	3.18477951666285e-06	0	0.0865262872398956	0.000403714971644828	0.905464596605834	0.00760540118262529
0	2.80434723040994e-08	1.46688505181671e-10	4.02548150627327e-08	1.45064505298162e-09	6.98956209249954e-08	14307048	2.09684671794719e-05	0	0.40121930291159	0.00209867947720333	0.575927569281199	0.0207544483300077
0	4.86078050721894e-08	3.15654427881133e-10	6.53264169813105e-08	1.45814169060459e-09	1.15708018171986e-07	8642443	3.47118049880413e-05	0	0.420090204984238	0.00272802553243935	0.564579862427605	0.0126019070557171
0	3.42190864876675e-07	1.2797308440488e-09	8.80148265598562e-08	3.64086382006515e-09	4.35126286100645e-07	2298183	0.000130529394532619	0	0.786417359298596	0.00294105615984965	0.20227421181238	0.00836737272917365
0	9.83784285737315e-09	5.23637985199549e-11	2.51919517772622e-08	1.15017051634598e-09	3.62323289495013e-08	27599661	1.08696397965735e-05	0	0.271521128853865	0.00144522309324738	0.695289331590399	0.0317443164624892
0	5.43779648401508e-10	2.71451968535306e-12	5.42227653934866e-09	7.02774035198053e-11	6.03904811095533e-09	165589010	1.81171281876669e-06	0	0.0900439338138485	0.000449494628206173	0.897869405860868	0.0116371656970767
0	4.50319275590605e-07	1.61683661428152e-09	1.22641089949551e-07	1.16426276194667e-09	5.75741464916385e-07	1736891	0.000172707573529052	0	0.782155364918879	0.00280826848994859	0.213014169419537	0.0020221971716346
0	8.38163854256614e-09	4.17612776536474e-11	8.30310754553427e-09	1.38528268647616e-10	1.68650356344017e-08	59294271	5.05949791507199e-06	0	0.496983150481407	0.00247620453101575	0.492326712230445	0.00821393275713234
0	6.50383713056878e-08	2.83350101852907e-10	2.78023528998644e-08	5.6217970787267e-10	9.36862540152778e-08	10673924	2.81054825448379e-05	0	0.694214663498892	0.00302445758805449	0.296760215168071	0.0060006637449822
0	3.63524256781097e-09	1.68426105277965e-11	8.74451211961477e-09	1.30796245174156e-11	1.2409676922471e-08	80582275	3.72289618222332e-06	0	0.292936116751631	0.00135721587540273	0.70465268147155	0.0010539859014163
0	1.17001552609815e-08	5.0761713252736e-11	8.90768023078605e-09	8.56419620834058e-12	2.06671614012286e-08	48385938	6.20012927043945e-06	0	0.566122992598584	0.00245615313430118	0.431006467596295	0.000414386670819315
0	3.06261560176661e-07	9.91837708248603e-10	8.22184244466597e-08	1.13580393023658e-08	4.00829861633935e-07	2494824	0.000120241752969652	0	0.764068722146155	0.00247446062078682	0.205120507018878	0.0283363102141793
0	6.23789350972738e-08	2.02083595105923e-10	5.49958134610666e-08	7.99283481646035e-10	1.18376115635092e-07	8447650	3.55122062385416e-05	0	0.526955414634181	0.00170713149372859	0.464585386722752	0.00675206714933877
0	5.04083837636408e-09	1.43901676075075e-11	5.40506408798217e-09	4.27123580116513e-12	1.04645638677549e-08	95560600	3.13936425144767e-06	0	0.481705538813396	0.00137513304800487	0.516511166283491	0.000408161855108586
0	2.4483654630932e-08	1.58024689899204e-10	2.71823623546128e-08	8.40692974648116e-11	5.19081109729089e-08	19264812	1.55723124376506e-05	0	0.47167300393016	0.00304431594479864	0.523663100913062	0.00161957921197879
0	3.58367207645354e-07	1.63284718782411e-09	1.99017193450082e-07	1.34260827536883e-08	5.72443331036948e-07	1746898	0.000171718303196622	0	0.626030889374137	0.00285241717265936	0.347662698925278	0.023453994527926
0	2.49167373563439e-09	9.14392623586902e-12	3.67259348733564e-09	7.75995373457552e-11	6.25101068655166e-09	159974131	1.87530146733561e-06	0	0.398603339615935	0.00146279164992329	0.587519950211702	0.0124139185224402
0	2.50706444907911e-07	1.26450054734755e-09	2.10669429787372e-07	4.87703376392102e-09	4.67517409006551e-07	2138958	0.000140245420173324	0	0.536250501218015	0.00270471328551068	0.450613016176302	0.0104317693201724
0	6.90466141745941e-07	2.88917624615215e-09	1.56953964759627e-07	6.8218716684371e-10	8.50991469918564e-07	1175100	0.000255264963962887	0	0.811366701257317	0.00339507074780507	0.184436589916285	0.000801638078592013
0	3.34089198294159e-08	1.06935419405713e-10	1.84020870499756e-08	1.31942964200767e-09	5.32373719408049e-08	18783797	1.5971084467381e-05	0	0.627546376003751	0.00200865323563708	0.34566107189583	0.0247838988647817
0	3.20183174026835e-07	1.38344539407459e-09	1.09866770196708e-07	2.02858190200465e-10	4.31636247807817e-07	2316766	0.000129482518716917	0	0.741789355395828	0.00320511866438649	0.254535551068049	0.000469974871736876
0	1.33136923897946e-08	4.67396307974522e-11	1.42287983576796e-08	1.9231450898715e-10	2.77815448872589e-08	35995118	8.33442883485525e-06	0	0.479227935085084	0.00168239854864543	0.512167282828293	0.00692238353797774
0	1.34034440731619e-07	5.50993183655148e-10	2.50668887685672e-08	8.31682444212236e-10	1.60484005128054e-07	6231151	4.81440464245031e-05	0	0.835188781739776	0.00343332149029741	0.156195558233768	0.00518233853615889
0	1.37618938183557e-08	3.40519252222126e-11	1.39157974624194e-08	1.69258391450202e-09	2.94043271204994e-08	34008600	8.8212593438719e-06	0	0.468022742433768	0.00115805830491095	0.473256789906882	0.057562409354439
0	1.45231206375145e-08	4.36858870067839e-11	1.83112992786698e-08	2.2824636730816e-11	3.29009304399218e-08	30394277	9.87023057452685e-06	0	0.44141975449704	0.00132780095950647	0.556558706207619	0.000693738335835047
0	1.34362760790635e-07	5.73877503864823e-10	7.81014204822644e-08	2.40110967883841e-09	2.15439168455603e-07	4641681	6.46296689293946e-05	0	0.623669139431924	0.00266375658604107	0.36252191763523	0.011145186346805
0	1.52118067632357e-06	6.57471315596312e-09	2.85810917818248e-07	5.88196540712459e-09	1.8194482727049e-06	549617	0.000545686037569104	0	0.836067009512772	0.0036135752000186	0.157086586140393	0.00323282914681608
[truncated: 8,145 more rows]
