# Supplementary material for: Quantitative Risk Assessment for African Horse Sickness in Live Horses Exported from South Africa
Source: PLoS One. 2016 Mar 17;11(3):e0151757. doi: 10.1371/journal.pone.0151757 (PMC4795756; doi:10.1371/journal.pone.0151757)
Supplement: S3 Dataset — (ZIP) [file pone.0151757.s003.zip › simulation_results_1.xls]

Detailed Results
A
Thu Oct 01 14:25:20 2015
Pathway 1	Pathway 2	Pathway 3	Pathway 4	Pathway 5	Overall probability	Horses/case	Probability per year	Pathway 1 proportion	Pathway 2 proportion	Pathway 3 proportion	Pathway 4 proportion	Pathway 5 proportion
4.34503049188273e-08	1.02203922030873e-06	4.84359544785422e-09	1.46486438676573e-07	5.86649702575677e-09	1.22268605637775e-06	817871	0.000366738776055642	0.0355367632534802	0.835896684171376	0.00396143836153948	0.11980707387025	0.00479804034335395
4.57018270807607e-07	5.20878596668943e-06	2.21429363959472e-08	3.24495177556196e-07	2.22325016784946e-09	6.01466560161703e-06	166260	0.0018027781467469	0.0759839866550084	0.866014224513007	0.00368149085295683	0.0539506597788173	0.000369638200210456
1.0382038668389e-07	2.42555441169123e-06	8.32424149197306e-09	2.50058717991627e-07	1.13932398618635e-08	2.79915099772059e-06	357251	0.000839393986213133	0.0370899557645991	0.86653217838781	0.00297384510473057	0.0893337723457062	0.00407024839715373
1.08699462278104e-06	5.59629439357502e-06	2.02717615398948e-08	1.34190433237476e-07	5.33004576605987e-09	6.84308125689949e-06	146133	0.00205082557887371	0.158845786272826	0.817803294083728	0.00296237334891442	0.0196096507113925	0.00077889558313894
8.16901135079827e-07	5.02203508249899e-06	2.56946595209514e-08	2.03100446475277e-07	3.81300553987367e-09	6.07154432911492e-06	164703	0.00181981096068795	0.134545857000917	0.827142949186221	0.00423198088132827	0.0334512004633398	0.000628012468193494
1.28092937460708e-06	1.05149751665636e-05	3.61078437605587e-08	3.81124065542229e-07	5.72006103866735e-09	1.22188565115121e-05	81841	0.00365896894804929	0.104832180769144	0.860553125953873	0.00295509188822533	0.031191467481687	0.000468133907070449
3.02782877960785e-06	1.25604405646087e-05	5.68947791446413e-08	3.03468007764134e-07	1.91869975591927e-08	1.59678191286845e-05	62626	0.00477892839486682	0.189620683651701	0.786609646776695	0.00356309015565162	0.0190049752767419	0.00120160413921055
1.07860085587711e-08	6.24664072388479e-07	2.31835775150516e-09	1.72633986738263e-07	6.34906032489703e-09	8.16751485761915e-07	1224363	0.000244995529479985	0.0132059858436734	0.764815348705187	0.00283851060196415	0.211366602629709	0.00777355221946641
6.69035833595651e-07	1.09173724900865e-05	5.57737583718545e-08	1.17036112916525e-06	1.01683011100373e-08	1.28227115123293e-05	77987	0.00383944851403784	0.0521758469690565	0.851409039311944	0.00434960720423501	0.0912725150246055	0.000792991490158714
1.60442814308599e-07	2.57629259501365e-06	1.24999093707434e-08	2.58073896256593e-07	3.66183063656543e-09	3.01097104558615e-06	332119	0.000902884827556294	0.0532860701346815	0.855635127674275	0.00415145452463494	0.085711184979646	0.00121616268676293
2.79093512943982e-06	9.82287446398505e-06	4.1491370902821e-08	1.87761274889708e-07	1.52731705552674e-09	1.28445895562729e-05	77854	0.00384598678978143	0.217284882262105	0.764748022577945	0.00323026054830672	0.014617927187717	0.000118907423926274
1.41200294119486e-07	2.47030041762628e-06	9.18136293137449e-09	2.06530619274397e-07	1.5788498245324e-09	2.82879154377607e-06	353508	0.000848278671498837	0.0499154115580399	0.873270574871965	0.00324568381561215	0.0730101939567826	0.000558135797600994
1.24661798925385e-07	2.26699789088247e-06	1.01633835651972e-08	2.37639312276528e-07	4.13330395303304e-09	2.64359568960261e-06	378273	0.000792765350533853	0.0471561515309191	0.857543345148685	0.00384453023780082	0.0898924571602135	0.00156351592238159
1.18386644497793e-07	2.64992987210862e-06	1.37302533366654e-08	3.95166598026578e-07	1.21821143619276e-08	3.18939548233158e-06	313539	0.000956362564098256	0.0371188349496398	0.830856470070437	0.00430497045999073	0.123900156068978	0.00381956845095358
5.0162135841291e-06	3.37362329314193e-05	1.20226762066306e-07	1.03983443265804e-06	2.80671323136984e-08	3.99405748425865e-05	25037	0.0119109085295518	0.125591922597483	0.844660675625735	0.00301014100423299	0.0260345384801351	0.000702722292413577
3.92796985214913e-08	1.40679597349009e-06	4.70329127447885e-09	2.16586346431455e-07	1.8855910692828e-08	1.68622122041034e-06	593042	0.0005057388635894	0.0232945108542358	0.834289093543577	0.00278924925006834	0.128444799418874	0.0111823469332449
7.31476889065213e-07	5.31940102424869e-06	1.9749582523378e-08	1.84663561449252e-07	5.39662221304391e-09	6.26068767949958e-06	159727	0.00187644944657994	0.116836508465422	0.849651235864536	0.00315453885170591	0.0294957312842688	0.000861985534067603
9.84732977676676e-07	5.89554128173355e-06	3.47442209788948e-08	2.6745297541336e-07	5.06896311960292e-09	7.18754041892208e-06	139130	0.0021539467949685	0.137005556877878	0.820244609159041	0.0048339513872404	0.0372106394990499	0.000705243076791367
4.19417389476122e-09	3.74399975995012e-07	1.18150941147785e-09	1.35608045580689e-07	3.06908039491694e-09	5.18452785276856e-07	1928816	0.000155523780824174	0.00808978949263723	0.722148644249409	0.00227891419436954	0.261562960855295	0.00591969120829014
1.56371773097559e-07	2.14276457918628e-06	1.18606812407908e-08	2.08969473449858e-07	6.12121355556554e-11	2.52002771911004e-06	396821	0.000755723565287414	0.0620516083659517	0.850294051504721	0.00470656776941305	0.0829234820971162	2.42902627980904e-05
3.53040430121139e-06	2.06589956197981e-05	1.41020249447247e-07	1.06111547044331e-06	2.14061463955762e-08	2.54129417872956e-05	39350	0.00759499059625801	0.138921512147653	0.812932079753392	0.00554915092583832	0.0417549246885607	0.000842332484556254
1.78148216955354e-07	4.85528498161466e-06	2.98482448261264e-08	1.0460524662836e-06	7.62482997516526e-09	6.11695873965491e-06	163480	0.00183341048039487	0.0291236584285681	0.793741659583039	0.00487958904032273	0.17100858626073	0.00124650668734042
1.60246965473933e-08	7.96379839967578e-07	2.55679689110736e-09	1.63375989785626e-07	2.66045893868835e-09	9.80997782130393e-07	1019370	0.000294256177143071	0.0163350996702491	0.811805953565065	0.0026063228048843	0.166540631142742	0.00271199281705892
9.55546894149209e-07	6.19537828811812e-06	2.47046566651265e-08	2.05947462762878e-07	6.8864619149718e-10	7.38226594788683e-06	135460	0.00221223734715337	0.12943815637294	0.839224478209369	0.00334648695123185	0.0278975946161667	9.32838502918341e-05
3.25952397681394e-07	8.15419408241812e-06	2.6589366203745e-08	8.55396349831098e-07	1.9161338738072e-08	9.38129353487243e-06	106595	0.00281044454740731	0.034744931119547	0.869197201015734	0.00283429636914208	0.091181066518321	0.00204250497725552
8.02930858914654e-07	5.66647553823893e-06	2.78285422778633e-08	2.52514916738586e-07	1.1206974091447e-08	6.76095683026148e-06	147908	0.00202623830762516	0.118759944645823	0.838117396767904	0.00411606566592839	0.0373489911381108	0.00165760178223378
6.23879280237081e-07	7.05746351202803e-06	2.64258940167704e-08	3.84376380564765e-07	8.87176066203606e-10	8.09303224291285e-06	123563	0.00242497448486201	0.0770884461486507	0.872041936841203	0.00326526488757188	0.0474947299142873	0.000109622208286704
4.65696803699237e-10	2.30113963823342e-07	9.63897332164107e-10	6.12440584019816e-07	2.82871859357492e-08	8.72271327914771e-07	1146432	0.000261647276891708	0.000533889844588288	0.263810074295858	0.00110504300819835	0.702121650019038	0.0324293428323177
1.52977744854634e-07	2.09943658113813e-06	1.28440247725368e-08	2.26637878470959e-07	6.02001153496241e-09	2.49791624077122e-06	400334	0.00074909509624066	0.0612421434945324	0.840475171613415	0.00514189569806041	0.0907307758249673	0.00241001336902464
1.70027926128382e-08	8.58781129439004e-07	3.97493085700944e-09	2.58139798440073e-07	3.3892617877375e-09	1.14128791313666e-06	876203	0.000342327961743161	0.0148978994845468	0.752466682205343	0.00348284671313562	0.226182889934069	0.00296968166290539
7.79575679908551e-07	5.26906199729737e-06	2.65702438195672e-08	2.30903428457804e-07	2.1757094583362e-09	6.30828705894163e-06	158522	0.00189070245286804	0.123579614025894	0.835260340575146	0.00421195858262433	0.0366031897883455	0.000344897027989914
1.42540510307718e-06	8.92341826091469e-06	3.47759911914143e-08	2.79924578245038e-07	2.64750468483973e-08	1.06899989802767e-05	93545	0.00320187985005216	0.133340059779901	0.834744538084483	0.00325313325619364	0.0261856506031015	0.00247661827632017
3.11146183122529e-07	2.99957216077763e-06	1.33766216213466e-08	1.65805221170462e-07	3.60106607476761e-09	3.49350125276674e-06	286246	0.00104750319159985	0.0890642826809098	0.858614880530548	0.00382900152411647	0.0474610452877753	0.00103078997665041
1.56836230242486e-07	2.27465474178602e-06	9.73028848043504e-09	1.81448544776149e-07	1.0485836605821e-09	2.62371838894567e-06	381138	0.000786806854310096	0.0597763200895619	0.86695841724846	0.00370858721783214	0.0691570198770698	0.000399655567076112
4.28785360928137e-06	2.08291052839779e-05	1.07999455316739e-07	6.74590576548716e-07	6.60954393928251e-08	2.59656443645176e-05	38512	0.00775953262334794	0.165135651905515	0.802179410284198	0.00415932120923301	0.0259801207733767	0.00254549582767703
1.1284361551865e-07	2.02038458083107e-06	9.89172058607687e-09	2.27713589038928e-07	2.81219033564091e-08	2.39895540933113e-06	416848	0.000719428573128011	0.0470386465207841	0.842193470113054	0.00412334491404108	0.0949219765207802	0.0117225619313408
6.59697936646978e-08	3.86219278758891e-06	1.47510937730215e-08	1.11059334003455e-06	1.74710299423503e-08	5.07097804500353e-06	197201	0.00152014068463913	0.0130092840235619	0.76162680124288	0.0029089247955936	0.219009692051186	0.0034452978867784
3.11676461993645e-08	8.89279450509679e-07	3.11915437499813e-09	1.14426480490279e-07	3.53302379452245e-09	1.04152575536884e-06	960130	0.000312409079457954	0.0299249884495913	0.853823773368669	0.00299479332020313	0.109864283144641	0.00339216171689511
3.38906905696979e-07	3.82595022376464e-06	1.04435067190089e-08	1.51589241586627e-07	1.26783940061433e-10	4.32701666170732e-06	231106	0.00129726562951538	0.0783234575212512	0.884200483354513	0.00241355824012201	0.0350332003405816	2.9300543532321e-05
5.10480335213866e-08	2.2741510034897e-06	1.42873075694744e-08	8.18424607316362e-07	2.99853287816877e-08	3.18789628067861e-06	313686	0.000955913232206451	0.0160130785404725	0.713370449745497	0.00448173538645775	0.256728743741357	0.00940599258621575
6.74946749687452e-07	4.36899235438474e-06	2.33809902802326e-08	1.94594833485101e-07	1.15607748478581e-09	5.26307100532231e-06	190003	0.00157767960959088	0.128241999586346	0.830122251812026	0.00444246149379107	0.0369736287593909	0.00021965834844651
2.5632896951507e-08	1.04483740377958e-06	5.11943639322395e-09	2.68309469578877e-07	2.06714699134827e-09	1.34596635369453e-06	742961	0.000403708665564051	0.0190442330754758	0.776273047919519	0.00380353964954001	0.199343370539982	0.00153580881548352
2.4740762942311e-06	9.55844341167596e-06	4.68559053572737e-08	2.32754880680568e-07	3.22232281768833e-09	1.23153528147626e-05	81199	0.00368781185227174	0.200893659438274	0.776140444812764	0.00380467421941065	0.0188995706563568	0.000261650873195097
1.36965174389709e-06	6.91637472414391e-06	2.09986978431095e-08	1.36339054374218e-07	3.53566598168606e-09	8.44689988624001e-06	118387	0.00253087259643225	0.162148452372243	0.818806286009223	0.00248596504349676	0.0161407209994656	0.000418575575572484
3.66034564878849e-06	2.00987218211612e-05	9.59443044117572e-08	6.77419371946406e-07	4.01733134548687e-09	2.45364484776534e-05	40756	0.0073339988605956	0.149179929284475	0.81913736780065	0.00391027676638445	0.0276086970191862	0.00016372912930515
7.41130867522286e-07	7.69294683158798e-06	3.38617857481459e-08	4.51946048119822e-07	1.80221847022537e-08	8.93790771768049e-06	111883	0.00267779259839473	0.0829199507236152	0.860710031316413	0.00378855844317595	0.0505650832829485	0.00201637623384757
4.39092355490226e-06	1.09741072401238e-05	4.30897757607913e-08	1.38466227239193e-07	1.64745933567111e-08	1.55630613913827e-05	64255	0.00465807212330849	0.282137520663738	0.705138080750625	0.00276872105539917	0.0088971073079402	0.00105857022229785
1.43634002610546e-06	9.48186430674452e-06	3.07287838485024e-08	2.60827495698734e-07	9.7950855452047e-09	1.12195556979424e-05	89130	0.00336022734849128	0.128021114630134	0.845119411322449	0.00273885924503568	0.0232475779541402	0.000873036848241775
1.28737050664796e-07	3.57558716223323e-06	1.22383524797694e-08	4.37073154666914e-07	2.90560794587823e-08	4.1826917995035e-06	239080	0.00125402321900181	0.0307785170019168	0.8548531265578	0.00292595129318927	0.104495663466956	0.00694674168013799
3.92638755194987e-06	1.24110020969035e-05	4.11722955395575e-08	1.67332448005702e-07	3.6742925992053e-09	1.65495686849979e-05	60425	0.00495260688765597	0.237250143897051	0.749929036407702	0.00248781683216192	0.0101109854396017	0.000222017423483431
8.68670433423872e-07	5.91352507916711e-06	2.06647433891755e-08	1.8087697095932e-07	4.88445931841038e-09	6.98862168625789e-06	143090	0.00209439751438589	0.124297819000846	0.846164715253539	0.00295691258117601	0.0258816371924937	0.000698915971945507
3.78996977517532e-08	1.19060874601609e-06	5.96494839731843e-09	2.40935394724733e-07	1.85221417645397e-08	1.49393092865443e-06	669375	0.000448079195876083	0.0253691097927058	0.796963717116732	0.00399278727209363	0.161276127365367	0.0123982584531016
3.40206446784105e-07	3.38530543896159e-06	8.68385924309241e-09	1.11103341759936e-07	1.11752757110348e-09	3.84641661431983e-06	259982	0.00115326168555607	0.0884476334460365	0.880119284624145	0.00225764916123835	0.028884895449523	0.000290537319057701
7.12323489980346e-08	1.85074032001865e-06	7.82699592810203e-09	2.61474009281297e-07	4.17630000610996e-10	2.1916913042267e-06	456269	0.000657292000709297	0.0325010866542484	0.844434759790068	0.00357121274926245	0.119302389336054	0.000190551470367014
4.56595873662085e-08	1.30986452700219e-06	5.11394541830236e-09	1.88630174289646e-07	2.47330934890742e-09	1.55174154342526e-06	644437	0.000465414485262161	0.0294247373602057	0.844125448952566	0.00329561674749909	0.121560304348926	0.00159389259080345
2.31363349883656e-06	1.10474549865981e-05	3.42325162210466e-08	2.10171461264017e-07	7.41446664482767e-09	1.36129069295646e-05	73460	0.00407557209717979	0.169958812677386	0.811542681056991	0.00251471022303843	0.0154391315794253	0.000544664463159217
2.44508263166307e-07	3.0740959271117e-06	7.56745568555761e-09	1.22330555417116e-07	1.56752736261884e-09	3.4500697287433e-06	289849	0.0010344872528284	0.0708705279575234	0.891024289016747	0.00219342108436576	0.0354574153669861	0.000454346574377736
4.83190198178228e-07	4.45922678482473e-06	1.5393705924857e-08	1.82661438383365e-07	1.34561838832525e-08	5.15392831119443e-06	194027	0.00154498775354195	0.0937518275387589	0.865209315220625	0.00298679085066464	0.0354412066591266	0.00261085973082423
4.93801611351093e-07	4.65994627708421e-06	2.32292763826718e-08	2.81856125001735e-07	7.73708163850685e-09	5.46657037145821e-06	182930	0.00163863156881083	0.0903311542332475	0.852444212812934	0.0042493327267779	0.0515599554838529	0.0014153447431873
1.71177506566709e-06	1.34314059816592e-05	5.44425976953182e-08	5.49292329609339e-07	5.47841433646235e-09	1.57523943889674e-05	63482	0.00471460672418267	0.108667610992902	0.852658056293095	0.00345614744977745	0.0348704023049379	0.00034778295928772
1.02336673276103e-07	1.93552206761743e-06	6.00948852537391e-09	1.4613849549039e-07	2.54758859778593e-09	2.19255431350708e-06	456089	0.000657550733860646	0.0466746354449078	0.882770408784757	0.00274086187436857	0.0666521666487867	0.00116192724718001
2.53787851743514e-06	9.57397870781989e-06	4.89241021676258e-08	2.37303695859073e-07	3.62045501008487e-10	1.23984470687827e-05	80655	0.00371264819502459	0.204693257418109	0.772191763589942	0.00394598629136456	0.0191397918257493	2.92008748353702e-05
4.53318091199918e-07	3.50583657421526e-06	1.27884361829289e-08	1.27163430338248e-07	2.03561433701283e-09	4.10114214627336e-06	243835	0.00122958860251399	0.110534596225064	0.854843955457859	0.00311826211499386	0.0310068331705593	0.000496353031523805
8.33877222375194e-07	5.94809449770949e-06	2.57205770485312e-08	2.35895262387885e-07	4.6980062724229e-09	7.04828556579352e-06	141878	0.00211225915576796	0.118309227767691	0.843906570212842	0.00364919622061816	0.0334684598383362	0.000666545960513163
5.74552196393273e-09	7.50472184739472e-07	2.79562430848521e-09	4.69537896879402e-07	1.58044048499928e-08	1.24435563274128e-06	803629	0.000373237251728109	0.00461726681083565	0.603101046833533	0.00224664415455453	0.377334167600481	0.0127008746005963
1.50215147274e-06	7.32063846722692e-06	2.96290933573609e-08	1.85657906576874e-07	5.67371763141049e-09	9.04375065753257e-06	110574	0.00270946023466367	0.166098284840356	0.809469294814043	0.00327619529544224	0.0205288617087468	0.00062736334141243
1.94238391870276e-07	2.64705919547928e-06	1.31626504348819e-08	2.30638572695848e-07	3.35317307141645e-09	3.0884519835517e-06	323787	0.000926107922977426	0.0628918283025734	0.857082839421443	0.00426189252900248	0.0746777265517385	0.00108571319524299
1.2015208934479e-06	8.94274605277679e-06	3.01142097849207e-08	2.8819355513298e-07	8.99210311262812e-09	1.04715668142552e-05	95497	0.00313655718687456	0.114741271746673	0.854002673277393	0.00287580744305861	0.0275215314236122	0.000858716109263318
2.81380519737279e-06	1.48440596083111e-05	7.41522322689282e-08	5.0299200077207e-07	1.64776114178123e-09	1.82366567998667e-05	54835	0.00545610800595275	0.154293916272711	0.813968249291154	0.00406610888622252	0.0275813712070157	9.03543428965157e-05
3.13977920365984e-06	1.12852067472893e-05	4.39304039881079e-08	2.03019415872136e-07	1.07490163531068e-08	1.46826847871625e-05	68107	0.00439515070431007	0.213842308077406	0.768606485181531	0.00299198713484046	0.013827131673469	0.00073208793275362
4.96941670445796e-06	2.09705968431831e-05	1.3107756505864e-07	7.11240144571031e-07	2.9005356846042e-09	2.67852317929554e-05	37334	0.00800347741007945	0.185528232231499	0.782916384867668	0.00489365057849205	0.0265534437061728	0.000108288616168222
1.67808768087325e-07	3.39573864855861e-06	1.63072040009293e-08	4.24300157124052e-07	2.75236938178318e-09	4.0069071471527e-06	249569	0.0012013523502602	0.0418798744080129	0.847471259964588	0.00406977336934725	0.105892186053165	0.000686906204886481
8.95380689866598e-08	1.64208967052813e-06	8.5841812261965e-09	2.02416290994257e-07	1.87097720806827e-09	1.94449918894331e-06	514271	0.000583180208112544	0.0460468533470137	0.844479483388461	0.00441459748351007	0.104096876020944	0.000962189760071337
3.68148517551706e-08	1.55074147573413e-06	7.31413500964404e-09	3.96142958510792e-07	3.0905755533726e-10	1.99132247856508e-06	502179	0.000597218932113397	0.0184876393208291	0.778749545805147	0.00367300378937847	0.19893460892193	0.000155202162715485
2.02966686855867e-06	9.17852129567435e-06	3.04718087173541e-08	1.77177500033477e-07	3.79901583258542e-09	1.14196364888164e-05	87568	0.00342004877242119	0.177734805354477	0.803748990141947	0.00266836941326425	0.0155151611180437	0.000332673972267498
1.08770717187879e-06	6.31664244371723e-06	3.91182141679533e-08	2.92087908558292e-07	7.94848863934196e-09	7.74350422696161e-06	129140	0.00232036404614888	0.140467046959383	0.81573435728539	0.00505174569825249	0.0377203782676698	0.00102647178930524
3.5350406373438e-07	4.24304621452769e-06	1.59402650511712e-08	2.460057868568e-07	2.03461652387141e-10	4.85869979182243e-06	205816	0.0014565516760402	0.0727569265195916	0.873288409724155	0.00328076764034689	0.050632020375255	4.1875740651765e-05
1.10824773375442e-06	9.7737299680801e-06	3.32278536483606e-08	3.76796994140699e-07	2.41082406213782e-08	1.1316110790245e-05	88370	0.00338909644922958	0.0979353909038949	0.863700448788954	0.00293633159521597	0.033297393523711	0.00213043518822392
6.88170970325688e-09	4.64120815122148e-07	1.73979252800628e-09	1.50865569996687e-07	2.63792100422158e-09	6.26245808354321e-07	1596817	0.000187856154150845	0.010988831560152	0.741116042503802	0.00277813041587965	0.240904718217818	0.00421227730234815
4.49212368869802e-07	6.9063149417205e-06	2.79548219164439e-08	5.5263921048294e-07	1.77217998058499e-08	7.95384314279553e-06	125725	0.00238331780987888	0.0564773985110194	0.868299112483269	0.00351463077842627	0.0694807781045459	0.00222808012273942
1.43201708413331e-07	2.03717982970187e-06	8.01898592497967e-09	1.46675507027244e-07	9.42431441452857e-11	2.33517027421157e-06	428234	0.000700306571049136	0.0613238828854486	0.87239027157867	0.00343400479765321	0.0628114825916781	4.03581465497652e-05
9.681948086811e-07	1.00219906099305e-05	5.16860812078741e-08	6.87945318468363e-07	1.49685309792378e-08	1.17447853492671e-05	85144	0.0035172562078577	0.0824361433511867	0.85331407189625	0.0044007684832741	0.058574533123442	0.00127448314584752
2.69197399492503e-06	1.14565174351186e-05	7.46165701624638e-08	4.08302887574957e-07	6.59614799285784e-09	1.46380070357739e-05	68315	0.00438180600345417	0.183903040102803	0.782655549155014	0.00509745418075754	0.0278933386612743	0.000450617900151127
1.07495417455116e-07	2.44518968506638e-06	1.1321753310953e-08	3.31134710290884e-07	8.54100358842616e-09	2.90368256971176e-06	344390	0.000870726732910998	0.0370203749460763	0.842099515481511	0.00389910158536263	0.114039569526277	0.00294143846077293
1.22948012629062e-08	7.56265853254618e-07	2.22481464214887e-09	1.75958954714003e-07	2.3391065732537e-09	9.49083530446929e-07	1053648	0.000284684663878543	0.012954393231454	0.796838032684528	0.00234417158319162	0.185398807448637	0.00246459505218914
2.16013586990139e-10	8.00081046869035e-08	2.73471180624979e-10	1.30233211532886e-07	3.3918034058121e-09	2.14122604393217e-07	4670222	6.42347250663367e-05	0.00100883130766264	0.373655574168039	0.00127717099929708	0.608217950187663	0.0158404733373379
8.4771555249892e-07	4.6910363800763e-06	2.24497890707554e-08	1.59730028935794e-07	2.25911994201993e-09	5.72319087052379e-06	174728	0.0017154890380966	0.148119392079848	0.819654015775814	0.00392260009820375	0.0279092612057468	0.000394730840387501
2.76070681211943e-08	1.50844058033462e-06	6.02162214792705e-09	4.23059503146756e-07	1.8997373046206e-08	1.9841261467967e-06	504000	0.000595061315315504	0.0139139682049778	0.760254373326988	0.00303489884332644	0.213222079568766	0.00957468005594129
5.10472215105354e-06	1.72572988560053e-05	7.75065715716441e-08	3.36906084259473e-07	7.29452297456528e-09	2.27837281858646e-05	43891	0.00681188949976519	0.224051222407955	0.757439639168101	0.00340183884478268	0.014787135867803	0.000320163711358308
2.87564425922134e-07	5.80297966499705e-06	2.11810762798728e-08	5.49615454750502e-07	1.92384991313998e-09	6.6632644718627e-06	150077	0.00199698935958292	0.0431566880072744	0.870891391074388	0.00317878366817274	0.0824844124184761	0.00028872483168932
4.26483626090786e-07	3.58780542633539e-06	1.46397811490911e-08	1.58350194255382e-07	1.2846860901015e-08	4.20012588873166e-06	238088	0.00125924689519197	0.10154067696756	0.854213783439434	0.00348555770396492	0.0377012971635475	0.0030586847254939
1.63144113778807e-07	2.13322357506676e-06	1.2053923106551e-08	2.02651509925218e-07	3.98269163162791e-09	2.51505581350897e-06	397605	0.000754233115978109	0.064866995357527	0.848181405600904	0.00479270600747962	0.0805753529749632	0.0015835400591255
3.95791658910954e-08	1.00835431219622e-06	2.9195555588335e-09	9.5635435621806e-08	2.53768678046463e-09	1.14902615604842e-06	870302	0.000344648639847178	0.0344458354431295	0.877572983772641	0.00254089564755781	0.0832317307298758	0.00220855440679603
1.65785424396654e-07	5.35046707121849e-06	2.64759169453046e-08	1.09879118755892e-06	1.07986003677176e-08	6.65231820048708e-06	150324	0.00199371200884124	0.0249214513497738	0.804301133825307	0.00397995347597264	0.165174177548883	0.0016232838000634
5.30497510295289e-08	1.31374895725273e-06	6.48763947928364e-09	2.06573323706401e-07	7.82394619014561e-09	1.58768361765808e-06	629848	0.000476192047974999	0.0334133012645051	0.827462690073337	0.00408622940183338	0.130109879203205	0.0049279000571199
1.21176432459736e-05	3.43669811325024e-05	9.86208201153945e-08	3.59648614420785e-07	8.83447998083363e-09	4.69517282929931e-05	21298	0.0139871077571264	0.258087267211035	0.731964133844915	0.00210047262797166	0.00765996540481893	0.000188160911259832
1.70468888932404e-07	4.43071067607916e-06	2.32649633412655e-08	7.77543458230006e-07	9.57115430049026e-09	5.41155914088333e-06	184790	0.0016221550170008	0.0315008825542612	0.818749377163037	0.00429912391892809	0.143681966322018	0.00176865004175635
1.73076342230296e-07	2.43762170228044e-06	1.17601921899643e-08	2.12962083856359e-07	9.31013731189658e-09	2.84473045786895e-06	351527	0.000853056291653109	0.0608410339023652	0.856890218030186	0.00413402688378924	0.0748619551167928	0.00327276606686702
2.92345706085614e-06	1.99792097044052e-05	7.16879423252526e-08	6.29986292892447e-07	2.37633740359409e-08	2.3628104374515e-05	42322	0.00706345079168957	0.123727956103383	0.845569724414903	0.00303401158167282	0.0266625829523566	0.00100572494768441
8.95884573125173e-08	1.77683376303373e-06	8.97949556211376e-09	2.28984618123832e-07	1.3501077437447e-09	2.10573644177593e-06	474893	0.000631522103572757	0.0425449526992848	0.843806341469392	0.00426430173499806	0.10874324705646	0.000641157039864896
9.56890148221643e-08	3.30295432949671e-06	1.48795579416991e-08	6.6042592328508e-07	8.96953220762046e-09	4.08291835775327e-06	244923	0.00122412815098349	0.0234364262122595	0.808968987397103	0.00364434373600527	0.161753399264269	0.00219684339036261
1.50547483650706e-07	2.09121948151805e-06	7.73189980607389e-09	1.38092256927694e-07	3.79674622275756e-09	2.39138786812528e-06	418167	0.00071715993605348	0.0629540216613741	0.874479422343751	0.00323322699304955	0.0577456542154119	0.00158767478641346
1.8437873328703e-07	2.80929159551065e-06	9.81739810736151e-09	1.92329246302662e-07	5.16026465240554e-09	3.20097723786011e-06	312405	0.000959833772883001	0.0576007636375102	0.877635605240571	0.00306700028705126	0.0600845404421672	0.00161209039269996
4.52516335338306e-08	1.53703079253308e-06	8.50006209208537e-09	3.71225109782369e-07	1.55944521162135e-08	1.97760205005757e-06	505663	0.000593105245152881	0.0228820725244056	0.777219457518426	0.00429816610062571	0.187714767878381	0.00788553597816079
1.83996558409083e-07	2.55593780378621e-06	7.40410213072659e-09	1.32243029878875e-07	1.25037964367906e-09	2.88083187384858e-06	347122	0.000863877449877148	0.0638692455742923	0.887222134338465	0.00257012642700154	0.0459044594303963	0.000434034229845093
1.9264813462101e-06	9.27535765058511e-06	4.09725550564262e-08	2.53642857118042e-07	5.98094107353095e-09	1.15024353500432e-05	86938	0.0034448034542357	0.167484648909838	0.806382071997498	0.00356207653505936	0.02205123083931	0.00051997171829429
4.14076975279798e-09	3.64448015879006e-07	1.25768979991786e-09	1.42326695722067e-07	5.03772143557899e-11	5.12223548368144e-07	1952273	0.000153655297681632	0.0080839113429864	0.71150187655385	0.00245535333922981	0.277860508708541	9.83500553933591e-05
3.39949087622003e-06	1.827468018307e-05	6.17177888476807e-08	4.2661206686809e-07	7.65322660632066e-10	2.21632662376664e-05	45120	0.00662699750839524	0.153384020196563	0.824548150399069	0.00278468833004368	0.019248609942837	3.45311314869016e-05
1.85831686881642e-06	1.38678474415554e-05	5.39474060102122e-08	5.17665234233345e-07	3.46147134499261e-09	1.63012384219604e-05	61345	0.00487847279429932	0.113998508623306	0.850723551339094	0.00330940537238792	0.031756190593223	0.000212344071989613
7.55264296717486e-07	1.08325096297822e-05	3.67848487114358e-08	6.78438828153678e-07	6.82885320219495e-08	1.23712861353867e-05	80832	0.00370453003308946	0.0610497799866687	0.875617095202168	0.00297340537668244	0.0548397976353546	0.00551992179912624
7.68310227782763e-07	5.06116937934309e-06	1.5463337983732e-08	1.30971368152956e-07	4.51449217455549e-10	5.97636576248e-06	167326	0.0017913087741912	0.128558100075846	0.846864060951127	0.0025874149271137	0.0219148849582137	7.553908769938e-05
1.53356695561781e-06	7.16642173144578e-06	2.72640085818576e-08	1.63812950688204e-07	5.6588647790954e-09	8.89672451111275e-06	112401	0.00266547053444455	0.172374333239414	0.805512379583556	0.00306449958608953	0.0184127259963583	0.000636061594582029
9.2129722354491e-07	8.46617104019746e-06	3.42140002552125e-08	4.04267827270735e-07	3.46816817234515e-10	9.82629690808555e-06	101768	0.00294356275471008	0.0937583335983693	0.861583068310412	0.00348188138168913	0.0411414219468663	3.52947626637597e-05
9.93285387701337e-07	6.32791543705466e-06	2.18778554473681e-08	1.79206291835439e-07	9.21537353420909e-09	7.53150034557301e-06	132776	0.0022569079570296	0.131884132261268	0.84019320808691	0.0029048469021485	0.0237942353598611	0.00122357738981262
4.72790176490312e-06	1.89322680031325e-05	8.62498165952339e-08	4.44088520487397e-07	1.7315906847432e-09	2.4192239695803e-05	41336	0.00723148576363619	0.195430510955269	0.782576075683351	0.00356518526931581	0.018356651805349	7.1576286714934e-05
4.38876780997472e-08	1.1350594883408e-06	6.08224944570412e-09	2.02254114085792e-07	3.14900337220499e-09	1.39043253334425e-06	719201	0.000417043063350664	0.0315640471919836	0.816335536691429	0.00437435783459063	0.145461292968551	0.00226476531344606
3.61457651298862e-06	1.97460674308998e-05	1.07202993701125e-07	7.53045235604864e-07	1.17519811194864e-08	2.42326441543139e-05	41267	0.0072435196643319	0.149161457163772	0.814854016968041	0.00442390822142458	0.0310756527768682	0.000484964869894081
4.04780591748507e-08	1.2188094176805e-06	4.59174567057382e-09	1.77768268343336e-07	8.38206664247623e-10	1.44248569753351e-06	693248	0.00043265240032675	0.0280613244513021	0.844936916715729	0.00318321746858579	0.123237456459568	0.000581084904814559
3.15337554457258e-06	1.67037002104639e-05	5.17390718878724e-08	3.52401975950706e-07	1.67738986040947e-08	2.02779907014792e-05	49315	0.00606499212104095	0.155507298084645	0.823735470459875	0.00255148908240195	0.0173785451003782	0.000827197272699763
7.78372813912862e-08	1.7677202535682e-06	5.59896657388856e-09	1.63491639733139e-07	3.13523720927139e-09	2.01778337847579e-06	495593	0.000605152445628421	0.0385756381094206	0.876070381203913	0.00277481053398208	0.0810253674785638	0.00155380267412041
4.47489561608596e-06	2.38722216768371e-05	1.07221522831082e-07	7.3551458232998e-07	2.29525711362983e-08	2.92128059692204e-05	34232	0.0087256781620344	0.153182669983871	0.817183453790425	0.00367036028459759	0.0251778135624816	0.000785702378624016
6.21874111185525e-07	8.71049654964064e-06	2.9905437059203e-08	5.38626519904568e-07	2.08427057377155e-09	9.90298688836371e-06	100980	0.00296650198869985	0.0627966206757524	0.879582761022911	0.00301984011453583	0.0543903093053136	0.000210468881486719
4.10295191550085e-07	3.8494099415911e-06	1.82324907666951e-08	2.19939769226747e-07	9.52032166073055e-10	4.4988294253007e-06	222280	0.00134874149306063	0.091200432993225	0.855647008962516	0.00405271883929594	0.0488882214537499	0.000211617751213011
2.56513004864279e-08	9.34463475393685e-07	3.35874971529467e-09	1.57322102260488e-07	4.35577619992823e-09	1.12515140405582e-06	888769	0.000337488648997186	0.0227980877897525	0.830522427493076	0.0029851535563902	0.139823051096404	0.003871280064378
1.7588389691698e-06	8.49574377480883e-06	2.4499639267853e-08	1.52158847664109e-07	2.30420290924393e-08	1.0454283260003e-05	95655	0.00313138831637583	0.168240990360279	0.812656742075532	0.00234350252987558	0.0145546895831924	0.00220407545112114
2.72928403642387e-06	1.01536492604492e-05	3.58616849134969e-08	1.71539798450649e-07	2.55092219716895e-09	1.30928857024343e-05	76377	0.00392018734919741	0.208455500067218	0.775508890187692	0.00273902069631825	0.0131017563545029	0.00019483269426958
3.77849024681141e-07	4.19261078444669e-06	2.31776238533068e-08	3.30673703173256e-07	1.86644122763022e-09	4.92617757738202e-06	202997	0.00147676542053976	0.0767022744807234	0.851088032980496	0.00470499154551882	0.0671258187466701	0.000378882246592119
9.12947521439332e-07	5.74307843186348e-06	2.06634521980842e-08	1.67132869954994e-07	9.54697127408502e-10	6.84477697258329e-06	146097	0.00205133325363216	0.13337870979524	0.839045370633307	0.00301886420563467	0.0244175771722649	0.000139478193552914
2.76571960963131e-06	9.14965858014897e-06	3.39918600719291e-08	1.44586980725613e-07	3.03046632478088e-09	1.20969874969026e-05	82665	0.0036225409093722	0.228628789633739	0.756358439032173	0.00280994421798259	0.0119523129839255	0.000250514132180166
1.08450050163974e-06	1.25715021686688e-05	3.06728114209135e-08	4.57212954562677e-07	7.90948578915332e-08	1.42229832941836e-05	70309	0.00425783494058041	0.0762498611724614	0.883886446931972	0.00215656664895732	0.0321460656393832	0.00556105960722589
8.50561313008726e-07	7.45367202105209e-06	2.52010944987598e-08	2.83959715937566e-07	4.08437074445079e-08	8.65423785194165e-06	115550	0.0025929151632571	0.0982826365025195	0.861274227560061	0.00291199467011479	0.0328116375809867	0.0047195036863176
2.14124652991914e-08	1.1789352651578e-06	5.96513198875508e-09	4.22294831974861e-07	2.03233196837585e-10	1.62881092761745e-06	613945	0.000488524309358862	0.0131460717362159	0.723801176163704	0.00366226176876196	0.259265716366832	0.000124773964486391
1.41650298071516e-06	1.09063875697923e-05	4.11337729362196e-08	4.07232763950226e-07	8.52911562600258e-09	1.27797862030199e-05	78249	0.00382662011728041	0.110839333163526	0.853409235219842	0.00321865892611721	0.0318653815862738	0.000667391104241409
6.97428767027882e-10	3.01298562692175e-07	9.62161310580353e-10	5.34497610581928e-07	1.38357695349584e-08	8.5129153288667e-07	1174686	0.000255354959961762	0.000819259607414337	0.353931116488957	0.00113023714369357	0.627866705979659	0.0162526807802754
4.91800443152903e-07	6.24586732253278e-06	2.66501368323262e-08	4.35193080865708e-07	6.41378895513607e-10	7.20015236227923e-06	138886	0.00215772224837418	0.068304171690781	0.867463215813899	0.0037013295679607	0.0604422044102336	8.90785171260704e-05
7.54279605643574e-08	2.24331849450194e-06	9.75846071573636e-09	3.73175508357181e-07	9.54196272686244e-09	2.71122238686608e-06	368837	0.000813037124725247	0.0278206468527818	0.827419582166777	0.00359928450097236	0.137641054516571	0.0035194319628985
6.68752632611482e-07	8.58425140699121e-06	3.61263875819941e-08	5.96284405718904e-07	3.34460680635904e-08	9.91886090096719e-06	100818	0.00297125010111099	0.0674223219065682	0.86544730213468	0.0036421911691968	0.0601162181496829	0.00337196663987183
2.46215084566679e-08	8.80021515845155e-07	3.22673105547984e-09	1.48285755379344e-07	8.23884585701231e-10	1.05697939532235e-06	946092	0.000317043717192322	0.0232942180004928	0.832581524048323	0.00305278520069522	0.140292001940228	0.000779470810261131
9.79776527745057e-07	7.82890210582213e-06	3.28146294589332e-08	3.37141940988378e-07	3.26168704348951e-08	9.21125207444939e-06	108563	0.00275957370649116	0.106367355906241	0.849928114282998	0.00356245048921807	0.0366010981203694	0.00354098120117344
3.80372989258251e-07	3.64841207119233e-06	2.03338647300824e-08	2.50768906181608e-07	1.09202697434081e-10	4.2999970340597e-06	232558	0.00128917018896779	0.0884588957260591	0.848468508767272	0.00472880901289478	0.0583183905001099	2.53959936644376e-05
5.81615351264461e-07	5.01647517789739e-06	2.69761705025856e-08	2.9916184732317e-07	1.2201840548903e-09	5.9254487310425e-06	168764	0.00177606081999437	0.0981554946577243	0.846598359988648	0.00455259537750477	0.050487627334603	0.000205922641520456
1.98668356371062e-06	9.35736128297389e-06	2.60214328193855e-08	1.57586648225569e-07	2.18047663564719e-08	1.15494576940859e-05	86584	0.00345886162550446	0.172015311569818	0.810199191236958	0.00225304369335975	0.0136445062962795	0.00188794720358492
1.25939103278092e-09	2.25628220303857e-07	7.72557042264135e-10	1.77961191516095e-07	1.08679237313146e-09	4.06708152268128e-07	2458766	0.000122005027268446	0.00309654730488571	0.554766898685395	0.00189953665289408	0.437564849692935	0.00267216766389028
3.16295063899183e-06	1.28425205544404e-05	5.27992057725923e-08	2.75646303085148e-07	6.70244128153635e-09	1.63406191435715e-05	61197	0.004890229497863	0.193563696161179	0.785926190531938	0.00323116311008104	0.0168687796137509	0.000410170583051201
2.21834293075741e-06	1.65241163141138e-05	4.76980340981989e-08	4.56864789216635e-07	5.07890519492671e-09	1.9252100973381e-05	51942	0.00575903868060745	0.115226017868108	0.858301976338113	0.00247754954974259	0.0237306458057914	0.000263810438245108
1.49241513560762e-08	6.90989824134802e-07	2.96511414824256e-09	1.76515020485345e-07	6.53674141669268e-09	8.91930851541159e-07	1121163	0.000267543578613583	0.0167324084936505	0.774712325446359	0.0033243767082607	0.197902135776945	0.00732875357478431
2.17053579815068e-05	4.25856737253854e-05	2.17064022343359e-07	5.47601807742717e-07	2.05392480585557e-08	6.50762367850369e-05	15367	0.0193341569083355	0.333537387129577	0.654396686551753	0.00333553433737074	0.00841477372994973	0.000315618251350366
1.80258404295288e-06	1.36964830420353e-05	6.9668105510336e-08	6.80670392558273e-07	8.26027996666203e-09	1.62576658630235e-05	61509	0.00486546450007197	0.11087594357888	0.842463066803869	0.00428524648601553	0.0418676578970904	0.000508085234144789
3.55489680175632e-08	1.14852710304185e-06	4.11419628204376e-09	1.70906947687223e-07	2.69033552544109e-09	1.36178755055412e-06	734329	0.000408453103621254	0.0261046357804476	0.843396682966082	0.00302117336905426	0.125501916666575	0.00197559121784184
3.90781598491253e-08	1.10148414194626e-06	5.51170549128193e-09	1.99750541550871e-07	2.77386901624082e-09	1.34859841785378e-06	741511	0.000404497966778883	0.028976869119657	0.816762149031149	0.00408698795602439	0.148117140659829	0.00205685323334079
4.66901511287415e-07	8.62392717849182e-06	2.25051367946568e-08	5.34533317376006e-07	1.12680199321395e-08	9.65913516388204e-06	103529	0.00289356010586428	0.0483378173475902	0.892826017254513	0.00232993289904559	0.0553396663683475	0.00116656613050344
1.57231171180571e-07	2.28372728010227e-06	1.23387606026714e-08	2.30428329594712e-07	1.90619890545183e-09	2.68563174038568e-06	372352	0.000805366122513584	0.0585453205725038	0.850350122751495	0.00459436058083653	0.0858004193685991	0.000709776726565678
6.48922471139008e-08	1.71029219590374e-06	3.69045497683003e-09	1.25060852730256e-07	2.40197311563637e-09	1.90633772384036e-06	524566	0.000571738357560969	0.0340402680502875	0.897161176907476	0.00193588729356702	0.065602674261892	0.00125999348677712
2.34394057313492e-08	7.80572874795358e-07	1.87543381847718e-09	8.03016205335423e-08	1.78843846267576e-09	8.87977773341402e-07	1126154	0.000266357970688413	0.0263963878770841	0.87904551017996	0.00211202788490983	0.0904320163683519	0.00201405768969418
1.52751322078506e-07	2.18341128004302e-06	1.18292997548788e-08	2.17403988855936e-07	2.88011595886546e-09	2.5682760066912e-06	389366	0.000770187044979331	0.0594762095976207	0.850146664281608	0.00460593009632124	0.0846497760713909	0.00112141995305871
7.76380131495177e-07	6.43128421972418e-06	2.511560783312e-08	2.67506564639466e-07	1.53213102615443e-08	7.51560783395349e-06	133056	0.00225215091679243	0.103302374025917	0.855723763375382	0.00334179329044479	0.0355934703552445	0.00203859895301173
9.21903513646559e-06	2.52010203587741e-05	1.02484347280651e-07	3.60217145645185e-07	1.54534336273793e-10	3.48829115225018e-05	28667	0.0104104878041651	0.26428513945915	0.722446013215318	0.00293795279142746	0.0103264644470064	4.4300870979221e-06
1.45037051768434e-06	1.22373388147291e-05	6.58826369342645e-08	7.1477260784301e-07	6.46155482848353e-08	1.45329801254755e-05	68809	0.00435043504082211	0.0997985619716026	0.842039190109239	0.00453331913794995	0.0491827967610066	0.00444613202020195
1.02903438708726e-06	6.42305228657603e-06	2.78164700526368e-08	2.23241710022631e-07	1.90456490313362e-09	7.70504941864168e-06	129785	0.0023088542171058	0.133553249457116	0.833615975393489	0.00361016114774518	0.0289734300058501	0.00024718399579965
7.46606546652008e-06	3.24032772012008e-05	1.5579177790951e-07	8.69454081178436e-07	7.12126952987177e-09	4.09017097963387e-05	24449	0.0121957850608536	0.182536757111029	0.792223047949486	0.00380893069471282	0.021257157353756	0.000174106891015819
1.05214631030287e-08	6.28229426662819e-07	1.96751752876572e-09	1.51050240674203e-07	6.26073144429971e-09	7.98029379413116e-07	1253087	0.000239380253344801	0.0131843054584862	0.787225937878163	0.0024654700434872	0.189279047326914	0.00784523929294928
2.86736646934964e-06	1.00567478443211e-05	4.62127675352587e-08	2.08399178705266e-07	6.44150272325084e-09	1.31851677626345e-05	75843	0.00394776341897962	0.2174690926175	0.762731883686831	0.00350490553986133	0.0158055765733864	0.000488541582421532
9.21606501157131e-06	2.79509137520582e-05	1.06329214172624e-07	4.14652353288486e-07	4.74771633425608e-08	3.77354374944332e-05	26500	0.0112570052174227	0.244228386458508	0.740707292877725	0.00281775490712967	0.010988407206082	0.00125815855055516
1.08863090879589e-06	1.36377965680113e-05	6.36313466803087e-08	1.02506832451845e-06	1.27454805414451e-08	1.58278726285474e-05	63180	0.00473714354167909	0.0687793574249782	0.861631685322888	0.00402020841168144	0.0647634934002196	0.000805255440232513
1.69157703281203e-06	9.81317661783745e-06	3.65803729826406e-08	2.72856937400524e-07	2.26212694402686e-08	1.18368122304729e-05	84482	0.00354476711220031	0.14290815803069	0.829038800883757	0.00309039057732684	0.0230515557810469	0.00191109472717933
4.7394890807725e-09	5.49406336900245e-07	3.01160358878902e-09	4.48881621197568e-07	4.15364626651079e-09	1.01019269703388e-06	989910	0.000303012044756246	0.0046916683269326	0.543862907060608	0.00298121694764934	0.444352471083555	0.00411173658125492
2.2116749189736e-09	2.89490289942897e-07	9.37709967470154e-10	1.57812743841229e-07	5.0615393689627e-09	4.55513958039532e-07	2195322	0.000136644881756798	0.00485533951251976	0.635524520892449	0.00205857570535473	0.346449853085584	0.0111117108040923
4.12814022390062e-07	3.45194992643149e-06	1.28058448351986e-08	1.37681380224302e-07	2.00133712930168e-09	4.01725251101035e-06	248926	0.00120445223848686	0.102760287350281	0.859281291621699	0.00318771219884753	0.0342725232847449	0.000498185544427811
5.88525237724975e-09	5.14395224519191e-07	2.68541672137942e-09	3.01791745102106e-07	1.71849126710207e-08	8.41942551390947e-07	1187729	0.000252550975361032	0.00699008782431403	0.610962379403885	0.00318954864193873	0.358446956509711	0.0204110276201506
6.6285314378511e-08	1.45707167857933e-06	8.97175175774451e-09	2.53570709268139e-07	5.84355362444511e-10	1.78648380934617e-06	559759	0.00053580202831649	0.0371037867971334	0.815608667123941	0.00502201683038373	0.141938431202991	0.000327098045550369
2.34835179544284e-08	1.35055996491635e-06	4.66385912900807e-09	3.44884880061866e-07	4.96100721600638e-10	1.72408832278326e-06	580017	0.000517093203902586	0.0136208323228581	0.783347318736025	0.00270511612855137	0.200038986114763	0.000287746697802445
2.38922404001788e-06	2.15203961410667e-05	8.33841569730442e-08	9.65839598479485e-07	4.38614886206581e-08	2.50027054251578e-05	39996	0.00747284381476199	0.0955586205328741	0.860722700808723	0.0033350053746241	0.0386294035807683	0.0017542697030108
2.2467248733369e-07	2.65491001781299e-06	8.25608293539893e-09	1.25438828249473e-07	7.74778198274324e-10	3.01405219452982e-06	331779	0.000903808340006695	0.0745416710903169	0.880844075172739	0.00273919706844587	0.0416180013329333	0.00025705533556468
1.11343387016304e-06	5.21192519738497e-06	1.34316266588763e-08	8.08383374537939e-08	3.34627053670315e-09	6.42297530219739e-06	155691	0.00192504350124956	0.173351728408814	0.811450294009678	0.00209118454095272	0.0125858085467241	0.000520984493830817
1.26837656068167e-07	4.20150060043888e-06	1.7677594885275e-08	7.52980770277452e-07	8.79416253024954e-09	5.10779078420002e-06	195779	0.00153116771345363	0.0248321948621143	0.822567089755403	0.00346090817579242	0.147418091713281	0.00172171549340913
3.45975137786989e-07	3.62246039064907e-06	2.25226711254053e-08	3.03207140107128e-07	8.10710268182664e-10	4.29497604993677e-06	232830	0.00128766582799111	0.0805534498363691	0.843418065323646	0.00524395732677878	0.0705957697043715	0.000188757808834487
4.82407830837586e-06	1.67778342362612e-05	4.61325771425512e-08	2.06299863263629e-07	1.13085536477216e-08	2.1865653538691e-05	45734	0.00653829947004658	0.22062355921993	0.767314555980368	0.0021098192679638	0.00943488210396197	0.000517183427776866
8.47973313757277e-06	4.9777180500782e-05	1.61179235237645e-07	1.21682440846419e-06	2.80856128768518e-08	5.96630028949335e-05	16761	0.0177401914944985	0.142127159648762	0.83430565150131	0.00270149384739285	0.0203949575016701	0.000470737500864825
3.59585525880787e-06	1.11504008563647e-05	7.67569673866288e-08	3.06030991387423e-07	9.41958951237537e-09	1.5138463663459e-05	66057	0.00453127612513493	0.237531055908103	0.73656092878694	0.00507032741848854	0.0202154589917942	0.000622228894673917
1.0237283374681e-06	5.81859518727048e-06	2.47659418842166e-08	1.80986842810875e-07	3.50004487957093e-09	7.05157635431325e-06	141812	0.00211324431348126	0.145177232157731	0.825148150556636	0.00351211426209233	0.0256661537388262	0.000496349284714198
3.67193919126448e-06	1.66396491505336e-05	6.85560492438179e-08	3.99458309952722e-07	3.55297343241049e-09	2.0783155674427e-05	48116	0.00621561414516358	0.176678616509748	0.800631502318395	0.00329863521775829	0.0192202914807708	0.000170954473327759
1.02968457594525e-06	5.9890639194039e-06	2.51494280439687e-08	1.88079886401137e-07	3.61896023328614e-09	7.23559677002754e-06	138206	0.00216833264710303	0.142308175631148	0.827722178246965	0.00347579181694407	0.0259936937310039	0.000500160573938722
1.45551869028823e-06	1.15936256920727e-05	3.79491902368918e-08	3.88676560138251e-07	1.23525470245515e-08	1.34881226797606e-05	74139	0.00403828818931229	0.107911139663067	0.85954331579956	0.00281352647346808	0.0288162088502853	0.000915809213619245
2.54252479073044e-07	4.07387124391056e-06	1.32898632647658e-08	2.73801143823631e-07	3.10006738703809e-09	4.61831479745904e-06	216529	0.0013845382798362	0.0550530854269465	0.882112073900197	0.00287764343653615	0.0592859421307257	0.000671255105594734
2.72789307090038e-07	3.29770032623398e-06	1.22787043502436e-08	1.90852589592657e-07	3.20677122733262e-09	3.77682769849425e-06	264772	0.00113240878991538	0.0722270987365387	0.873140262011081	0.00325106288410745	0.0505325116284087	0.000849064739863856
2.9048641626878e-08	1.37021800874437e-06	4.72188736395988e-09	2.86386022501162e-07	6.8360735583026e-09	1.69721063379467e-06	589202	0.000509034020428012	0.0171155194579062	0.807335272040334	0.0027821457572432	0.168739234128443	0.00402782861607361
2.64883835902635e-06	1.31957355186592e-05	3.45957977357473e-08	2.21602354899536e-07	2.62315504263433e-09	1.61033951853635e-05	62099	0.00481940666527914	0.164489433969422	0.819438097790268	0.00214835426551488	0.0137612194415344	0.000162894533260821
9.18005701947966e-08	2.18308380395035e-06	9.59130913773183e-09	2.93271448032282e-07	3.76172513205831e-09	2.58150885644722e-06	387370	0.000774153844733227	0.0355608193888347	0.845661946306395	0.00371538881758159	0.113604664690515	0.00145718079667383
9.44016517912272e-09	9.38198962223453e-07	3.60263811373817e-09	4.60384499661581e-07	2.34346128388589e-08	1.43506087801675e-06	696835	0.000430425912495203	0.0065782332469191	0.653769450896076	0.002510442705899	0.320811825277984	0.0163300478731226
3.63430088397597e-08	1.1172188041137e-06	7.08032826128377e-09	2.79853018181947e-07	4.19319874265403e-10	1.44091447927096e-06	694004	0.000432181237994933	0.0252221831084297	0.775353999273411	0.0049137741088327	0.194219033959282	0.000291009550044609
1.9523108362459e-06	1.8374335047077e-05	6.67811238668449e-08	8.08231100453366e-07	6.98242091947033e-09	2.12086405285625e-05	47151	0.00634246077389489	0.092052615707105	0.866360812817375	0.00314876966191718	0.0381085765193148	0.000329225294288279
1.00877304985507e-07	1.85468342762428e-06	8.53020850306564e-09	2.0164856404209e-07	3.35916730941056e-09	2.16909867246435e-06	461021	0.000650518628431684	0.0465065542043317	0.855047975073047	0.00393260510061274	0.0929642190103754	0.00154864661163346
2.01616478249561e-06	8.79022344270978e-06	4.66711570344167e-08	2.61627530203956e-07	1.59594776809516e-09	1.11162828602119e-05	89958	0.00332934878006075	0.181370410221568	0.790752048436293	0.0041984499334274	0.0235355229345945	0.000143568474117143
2.12606579863522e-07	5.26428322935842e-06	2.37201418667979e-08	7.55232148315568e-07	6.86474767532755e-08	6.32448957615759e-06	158116	0.00189555403664887	0.0336164013401204	0.832364915139399	0.00375052272300668	0.11941392885881	0.0108542319386637
9.98361920437408e-07	5.51863280282881e-06	2.55393239434353e-08	1.81514153955889e-07	6.91105931895116e-10	6.72473930709744e-06	148705	0.00201539493423675	0.148461059209197	0.820646355317347	0.00379781620924406	0.0269919985990111	0.000102770665201208
1.17057122555561e-05	3.91662044783858e-05	1.53338100332114e-07	6.59727784795422e-07	2.08745761184691e-08	5.1705857195188e-05	19340	0.0153924643731599	0.226390449564881	0.757481001243914	0.00296558472579358	0.0127592466421158	0.000403717823295497
1.36674078261922e-08	9.25293165819976e-07	3.17010243810046e-09	2.75954824698979e-07	1.75409622557202e-09	1.21983959700882e-06	819780	0.000365885149994916	0.0112042664131466	0.758536751954024	0.00259878630425992	0.226222222475521	0.00143797285304827
6.61747877664477e-08	1.8503859674644e-06	7.66532756276224e-09	2.75592421108659e-07	7.10857323845124e-10	2.20052936122611e-06	454436	0.000659941677334408	0.0300722130467625	0.840882198651229	0.00348340162954754	0.12523914743637	0.000323039236090466
8.61666909432113e-07	5.57665935620418e-06	2.59964205890022e-08	2.16325784260597e-07	9.79547139210474e-10	6.6816280176251e-06	149664	0.00200248744330966	0.128960622644536	0.834625833927572	0.00389073149843536	0.0323762088655584	0.000146603063897987
5.6008042406725e-07	6.48810949906956e-06	3.16845489494886e-08	4.71945859803797e-07	4.26872433547562e-09	7.55608905622557e-06	132344	0.00226426795026768	0.0741230575631968	0.858659744583597	0.00419324715652779	0.0624590123663184	0.00056493833036001
1.84099979759535e-06	9.2932972463433e-06	4.62835084973545e-08	3.00404922928663e-07	4.83198695976121e-09	1.14858174623244e-05	87064	0.00343983519203372	0.160284612186652	0.809110651185865	0.00402962250176558	0.0261544225227369	0.000420691602980024
5.20606695546459e-09	4.35252039342347e-07	1.58756202231217e-09	1.70656152562562e-07	1.0913382344196e-08	6.23615203226882e-07	1603553	0.000187067120075324	0.00834820403435632	0.697949692518954	0.00254573976724328	0.273656177205921	0.0175001864735256
2.98936440779736e-07	4.481851707662e-06	2.44547272849529e-08	4.71427406957315e-07	1.78941351848318e-09	5.27845969620248e-06	189449	0.00158228894698265	0.0566332714437134	0.849083248828518	0.00463292867473185	0.0893115480821947	0.000339002970842147
8.74730609322541e-08	1.89909427742024e-06	6.71484889349755e-09	1.87443634449799e-07	1.53872306881185e-09	2.1822645447646e-06	458240	0.00065446582151607	0.0400836191662041	0.870240174123844	0.00307700957228441	0.0858940933167288	0.000705103820938368
2.89714302628198e-07	4.58107700395442e-06	2.44037310822968e-08	4.96168885706242e-07	1.02367426603621e-08	5.40160066603152e-06	185130	0.0016191723002047	0.0536348983459836	0.848096200958164	0.00451787027422483	0.0918558990905136	0.00189513133111391
5.61127976924487e-06	2.40187554831471e-05	1.06743457970986e-07	5.87514596440909e-07	1.49546198021918e-08	3.0339247926606e-05	32961	0.00906061543506331	0.184951182139359	0.791672738271267	0.00351832907095161	0.0193648371858845	0.000492913332537731
2.11715219891353e-07	3.8473273057378e-06	1.43625181829221e-08	3.35592538161237e-07	1.85443688523615e-09	4.41085201885855e-06	226714	0.00132238340348834	0.0479987129439316	0.872241301519207	0.00325617774559549	0.0760833817880118	0.000420426003254592
3.28888751264142e-06	1.30515351879204e-05	4.52280924465648e-08	2.30774419125138e-07	1.15426193985352e-08	1.6627967831532e-05	60140	0.00497601026058125	0.197792511145266	0.784914628182671	0.00272000119947295	0.0138786904968336	0.000694168975757014
3.33629650467371e-06	1.2508714634108e-05	4.49466558624241e-08	2.16675671223655e-07	1.7279714124394e-09	1.61083614372803e-05	62080	0.00482088938332481	0.207115821038903	0.776535508146632	0.00279026864634426	0.0134511304621085	0.000107271706012275
1.17660504010161e-06	7.26235115441274e-06	1.81961120334378e-08	1.44407247177002e-07	1.07220473841328e-08	8.61228160110893e-06	116113	0.00258036073731693	0.136619434268163	0.843255189597799	0.00211280969157986	0.0167675946822742	0.00124497176018399
1.33285748938262e-06	6.99014160159809e-06	2.57859300588721e-08	1.73878279189578e-07	6.97902988115191e-09	8.52964233011031e-06	117238	0.00255563240928858	0.156261826439959	0.819511690064932	0.00302309628714978	0.0203851782361112	0.000818208971848138
7.79212939509743e-07	5.49546289725158e-06	2.01018925050035e-08	1.82283042843714e-07	1.09490634510922e-08	6.48800983556113e-06	154130	0.00194451623874581	0.120100455957825	0.847018274715098	0.00309831412320368	0.028095370917074	0.00168758428679929
6.30814224563462e-09	5.88089192002588e-07	2.34542330872107e-09	2.81145448807117e-07	1.85652648188724e-08	8.96453471182933e-07	1115507	0.000268900001829997	0.00703677597155219	0.656017530086155	0.00261633579891896	0.313619677813424	0.0207096803299498
2.97710275256987e-07	3.53582656520927e-06	1.34287404861872e-08	2.05066634110974e-07	2.79924335532362e-10	4.05231213939895e-06	246773	0.0012149574458683	0.073466767863826	0.872545461350792	0.00331384652125513	0.0506048465805967	6.90776835305389e-05
1.16490012592788e-05	4.72512178200506e-05	1.60300195008792e-07	8.36152791564021e-07	1.00581427462362e-09	5.98976778801768e-05	16695	0.0178093467360566	0.194481683957469	0.788865603681247	0.00267623388221271	0.0139596862709221	1.67922081492994e-05
1.10909173805163e-08	6.42064174240719e-07	2.52730626644716e-09	1.88117560524425e-07	1.88430969663775e-09	8.45684268108746e-07	1182474	0.00025367320720282	0.0131147259074826	0.759224451078658	0.0029884749684408	0.222444200061949	0.00222814798346875
1.46185307971088e-07	2.22612990344194e-06	9.8868627733927e-09	1.93581734974773e-07	1.58016749702166e-09	2.57736397665821e-06	387993	0.000772911339457449	0.0567189226259888	0.86372352667407	0.00383603668823365	0.0751084195821535	0.000613094429553755
5.44593277761977e-08	1.77518849681058e-06	6.1116402759424e-09	2.56152991528733e-07	1.22929629744059e-08	2.10420541936586e-06	475239	0.000631063085835604	0.0258811840683358	0.84363840168493	0.00290448842099468	0.121733833194826	0.00584209263091364
1.81827312359719e-07	4.16145355236308e-06	1.85693425791481e-08	5.46472095945658e-07	1.67893088728293e-08	4.92511161212043e-06	203041	0.0014764461015867	0.0369184145821694	0.844946039826177	0.00377033944437928	0.110956286675985	0.00340891947128909
2.3022488813299e-06	1.27007939414313e-05	2.72357206400621e-08	1.93193378202269e-07	8.30593334717308e-09	1.52317778549507e-05	65652	0.00455914356597231	0.151147745407908	0.833835292398466	0.00178808546838214	0.012683573778584	0.000545302946659865
1.95615515400634e-06	1.46786780549892e-05	7.79899529018279e-08	7.52513417025892e-07	7.49994061305297e-09	1.74728365195363e-05	57232	0.00522818198488273	0.111954069496339	0.840085583046406	0.00446349697226479	0.0430676161929696	0.000429234292020492
7.81824968630546e-09	4.82243984662749e-07	1.96433445164994e-09	1.55786571693008e-07	6.30079416775805e-10	6.48443219910488e-07	1542155	0.000194514108728061	0.0120569534020029	0.743695006525503	0.00302930833623505	0.24024705156839	0.000971680167868487
2.87576267899852e-07	3.56776642376861e-06	1.87327581803315e-08	2.9881928476344e-07	1.90154087052416e-08	4.19191014331747e-06	238555	0.00125678526189699	0.0686026794630346	0.85110756237372	0.00446878810372268	0.0712847543356345	0.00453621572388783
2.43455567466178e-06	1.09518836781647e-05	4.18987455860578e-08	2.42345997918226e-07	1.75647944071407e-08	1.36882488907379e-05	73055	0.00409808261992262	0.177857350059518	0.800093844405127	0.00306092809390749	0.0177046749991672	0.00128320244228068
3.05330923485967e-07	3.05187177987931e-06	1.65898361178686e-08	2.13203924539343e-07	6.02389546527864e-09	3.59302035948777e-06	278317	0.00107732731011168	0.0849789015750235	0.849388947051331	0.00461723966413418	0.059338356927579	0.00167655478193211
8.51602770512046e-07	1.20155533711866e-05	4.56257769969707e-08	8.2781758439256e-07	2.44222723250497e-08	1.37650217754132e-05	72648	0.00412102014954518	0.0618671575248184	0.872904784840117	0.00331461713184257	0.0601392135732897	0.00177422692993281
4.03449772307726e-08	1.31200764922443e-06	4.80303774759034e-09	2.00828691457647e-07	1.69845929639737e-09	1.55968281495684e-06	641156	0.000467795758825273	0.0258674243531297	0.841201580630828	0.00307949648577955	0.128762521156075	0.00108897737418769
1.00709872039832e-06	1.11408409270233e-05	4.82221030122349e-08	6.85945669370775e-07	2.49031506881954e-08	1.29070105704928e-05	77477	0.00386464113842355	0.0780272639352042	0.863161989848585	0.00373611710851753	0.0531452008677314	0.00192942823996188
3.44274529120916e-07	4.15825770251428e-06	2.33154017123032e-08	3.6208914141394e-07	1.84942485088633e-08	4.90643102327031e-06	203814	0.00147085015600557	0.070168015710011	0.847511701029206	0.00475200845619199	0.0737988855232281	0.00376938928136326
1.99071084267848e-06	8.42995018107811e-06	3.75001678443333e-08	2.04178446314846e-07	1.7681489513346e-09	1.06641077868671e-05	93772	0.00319413724944417	0.186673923638511	0.790497465850789	0.00351648432234668	0.0191463224486808	0.000165803739672632
6.28474184783067e-07	9.58362355304242e-06	2.65137993056041e-08	5.19902515513638e-07	7.06493306980013e-09	1.07655789857145e-05	92889	0.00322448123848784	0.0583781128369432	0.890209766307923	0.00246283078139938	0.048293038043149	0.000656252030585163
1.76051302308412e-06	8.42195193587313e-06	3.37063470268207e-08	2.07322788798007e-07	8.5113375426324e-09	1.04320054323247e-05	95859	0.00312472580438494	0.168760746388128	0.8073185918574	0.00323105152173118	0.01987372323979	0.000815886992951431
8.89401229202657e-07	6.55582748987852e-06	2.21625224173024e-08	2.10045956423168e-07	7.42062072523727e-10	7.67817925999417e-06	130239	0.0023008116870139	0.115834913341595	0.853825792272984	0.00288642940817707	0.0273562193992496	9.66455779940062e-05
1.118728864059e-05	3.29265482949351e-05	1.48661317570837e-07	5.62607626539111e-07	1.59356134689568e-08	4.48410414931041e-05	22301	0.0133625320508189	0.249487707423354	0.734294904813903	0.00331529582321809	0.0125467118471285	0.000355380092396103
1.46454138549889e-07	2.46563222236391e-06	1.46226696712775e-08	3.16530556153162e-07	6.29259813785297e-09	2.94953218487609e-06	339037	0.000884469586403647	0.049653344791707	0.835940097553975	0.00495762336354766	0.107315511855132	0.00213342243563866
1.95234746786565e-07	2.38097886709132e-06	8.34927810142774e-09	1.3091950535253e-07	1.51069221518201e-09	2.71699308954702e-06	368054	0.00081476693117577	0.0718569169489919	0.876328642958851	0.00307298466586079	0.0481854392107993	0.00055601621549721
2.29706085209184e-06	1.87000320905232e-05	1.09264131333454e-07	1.14381942011254e-06	7.72426949645169e-09	2.22579007635575e-05	44928	0.00665519994938235	0.103202043916593	0.840152550286345	0.00490900433487196	0.0513893665113874	0.000347034950802661
1.99825250797782e-06	1.43889417666628e-05	8.23614615213994e-08	7.62590928685579e-07	1.0460137999954e-08	1.72426068028475e-05	57996	0.00515947060916633	0.115890394696457	0.834499210658015	0.00477662469852285	0.0442271251328217	0.000606644814183585
2.27897459777328e-06	1.64897160496735e-05	5.77623558431292e-08	5.37420973354195e-07	1.25391406826928e-08	1.93764131173268e-05	51609	0.00579611757300091	0.117615917041703	0.851020049470769	0.002981065457955	0.0277358337737763	0.000647134255796806
3.19944561993087e-07	3.45396044053958e-06	1.80120178370983e-08	2.50014690361724e-07	3.64730053911681e-11	4.04196818373688e-06	247404	0.00121185801204748	0.0791556359301403	0.854524400869065	0.00445624928706041	0.0618546903381563	9.02357557833326e-06
9.26146859545917e-07	6.30104695848511e-06	2.44625470560772e-08	2.13991978256335e-07	5.14152713057709e-09	7.47078987047401e-06	133855	0.00223873561809629	0.123969068278339	0.843424466185034	0.0032744257943538	0.0286438224025108	0.000688217339761809
3.80762104629466e-06	1.3130049562287e-05	2.53249450676027e-08	1.12285898531596e-07	1.55460915195993e-08	1.70908275437005e-05	58511	0.00511416995262981	0.22278740081829	0.768251246390151	0.00148178577092584	0.00656995094266127	0.000909616077972154
2.92784710378253e-07	6.00769867281956e-06	1.99907276867179e-08	5.27455741773747e-07	1.65761795206479e-09	6.84958747061034e-06	145994	0.002052773451514	0.0427448677215248	0.877089123775251	0.00291853017024638	0.0770054757365917	0.000242002596386594
3.49722317547901e-07	3.75596805040407e-06	1.31811870977459e-08	1.82018257113698e-07	2.15048225712417e-10	4.30110486038912e-06	232498	0.00128950210977097	0.081309879414626	0.873256563678446	0.00306460491562008	0.0423189536228212	4.99983684873382e-05
3.2250818608803e-06	1.01086229484762e-05	3.48029483167206e-08	1.40257289769194e-07	4.33613807659133e-10	1.35091986612501e-05	74024	0.0040445855155955	0.238732284701028	0.748277022342701	0.00257624076671177	0.0103823545190366	3.20976705230425e-05
5.38062390404895e-07	4.26487965260403e-06	1.87366741574277e-08	1.90952651213423e-07	1.87927562389838e-09	5.01451064400368e-06	199421	0.00150322598728503	0.107301076536413	0.850507647780936	0.00373649105318641	0.0380800171282442	0.000374767501220803
7.02956506759799e-07	5.82179197530346e-06	3.17878782079748e-08	3.384971416611e-07	4.74648401929866e-09	6.89977998595163e-06	144932	0.00206780028609921	0.10188100319011	0.843764871801272	0.00460708577269084	0.0490591210662225	0.000687918169704366
9.35734310570793e-07	7.26727285150705e-06	2.35179539585626e-08	2.34848234301561e-07	2.65002103623957e-08	8.48787356070036e-06	117815	0.00254313361747782	0.110243667495629	0.856194758267276	0.00277077100529076	0.0276686772749456	0.00312212595685851
6.55107034182205e-07	4.36738799488489e-06	2.1657871376939e-08	1.85644589795762e-07	3.97519095602931e-10	5.2301950093354e-06	191197	0.00156783227090451	0.125254800827293	0.835033490546628	0.00414092999176547	0.0354947739930164	7.60046412979626e-05
4.75568385245917e-06	1.42922237137908e-05	7.65530645507585e-08	2.95809681841935e-07	1.90122339478686e-08	1.94392825465905e-05	51442	0.00581486926926167	0.244642971830937	0.735223827295906	0.00393806018135094	0.0152171090230805	0.000978031668725511
1.52027808842165e-07	3.18405594027387e-06	1.50004629598715e-08	4.03957346810189e-07	1.28024622185593e-08	3.76784402110465e-06	265404	0.00112971672488782	0.0403487532898438	0.845060443701799	0.00398117938955277	0.107211801907807	0.00339782171099691
2.48169566755398e-07	2.82883000838871e-06	1.14161829901e-08	1.67316058820422e-07	5.87461520432352e-10	3.25631927847506e-06	307095	0.000976420365181307	0.0762116812057865	0.868720099742017	0.0035058549281587	0.0513819575145517	0.000180406609485622
3.0360886641674e-07	3.01490504061831e-06	9.98826492262663e-09	1.27528319864319e-07	1.11906519298816e-09	3.45714955701498e-06	289256	0.00103660900917202	0.0878205762897008	0.872078280356919	0.00288916194046601	0.0368882854968042	0.000323695916110265
3.85549418228803e-07	3.195811018733e-06	2.27703661321663e-08	2.42676037183758e-07	7.3089603973377e-09	3.85411580067507e-06	259463	0.00115556878394352	0.100035763886822	0.829194342882287	0.00590806486099301	0.0629654244278938	0.00189640394200338
6.15403678020462e-06	2.38204568793119e-05	1.25539820288687e-07	6.24821103066394e-07	1.81166601041503e-08	3.07429712429757e-05	32528	0.00918063143272851	0.200177033363707	0.774826111993143	0.00408352918449192	0.0203240310810607	0.000589294377598251
2.04809151427279e-08	9.13840848964724e-07	6.50047590590067e-09	3.72930867833065e-07	5.92800875658993e-09	1.31968111660301e-06	757759	0.000395826236326502	0.0155195940027148	0.692470959436809	0.00492579292384933	0.282591652741858	0.00449200089476859
2.72301325200487e-07	4.4675452692323e-06	1.56313907937379e-08	3.29756165644491e-07	1.94206786346309e-08	5.10465482950564e-06	195900	0.00153022836230099	0.053343729261878	0.875190471921674	0.00306218369621903	0.0645991113323574	0.00380450378787154
9.69041038330782e-07	6.07337101788532e-06	2.87163701572334e-08	2.31407836748615e-07	4.73635186476959e-09	7.30727261498672e-06	136850	0.00218978870079256	0.132613231966102	0.831140609894484	0.00392983424463158	0.0316681543089023	0.00064816958588019
1.63450580388413e-07	2.43107342401367e-06	1.01261345064993e-08	1.93649047441046e-07	1.8184320875925e-09	2.80011761843722e-06	357128	0.000839683729782936	0.0583727552414874	0.868204038289821	0.00361632470001413	0.0691574690170065	0.000649412751671262
2.28408468639046e-06	1.08522555873155e-05	5.41649190190171e-08	3.30896820839044e-07	1.4079424386638e-09	1.35228099560027e-05	73949	0.00404865243507735	0.168906070100953	0.802514834019261	0.00400544851219873	0.0244695312524274	0.00010411611515984
5.80319356268287e-07	8.4314874932708e-06	3.55748187965931e-08	6.64625774201783e-07	2.34133869606937e-08	9.73542082949816e-06	102718	0.00291637954455581	0.0596090673871981	0.866062971589635	0.00365416343264814	0.0682688284196178	0.00240496917090133
3.5959080438992e-09	3.24460533197796e-07	8.42434768572981e-10	9.77342332354548e-08	1.56950625321495e-09	4.28202615498938e-07	2335343	0.00012845256140126	0.00839767884114692	0.757726649613612	0.00196737417773916	0.228242961854812	0.0036653355126899
1.33668802198478e-07	2.08384319141893e-06	5.86219203786755e-09	1.17504234788093e-07	1.73024021728218e-09	2.34260866066065e-06	426875	0.000702536526926423	0.0570598087692469	0.889539608733136	0.00250242054352105	0.050159566453133	0.00073859550096354
5.39523220511475e-08	1.58924971748782e-06	6.62452404508171e-09	2.50900398377822e-07	4.64650001573748e-09	1.90537346197761e-06	524831	0.00057144924382635	0.0283158777676843	0.834088303002982	0.0034767588492631	0.131680430836593	0.00243862954347796
4.78582618431635e-07	4.51788611614598e-06	2.00689968077893e-08	2.43594149281974e-07	1.46136949797782e-10	5.26027801761717e-06	190104	0.00157684303045702	0.0909804798964648	0.858868314757346	0.00381519698019312	0.046308227144298	2.7781221697476e-05
1.10006219494658e-06	1.08889345106403e-05	4.36565156688424e-08	5.55658742500298e-07	1.90752028168879e-08	1.26073871665729e-05	79319	0.003775096331608	0.0872553670647377	0.863694782017253	0.00346277266590121	0.0440740603234241	0.0015130179286842
3.84071484839159e-07	3.79017674294383e-06	2.09857120298113e-08	2.662757760469e-07	1.24576125454734e-08	4.47396732840517e-06	223515	0.00134129286253692	0.0858458403128456	0.84716236501774	0.00469062701834527	0.0595167010622358	0.00278446658883272
3.5156978660125e-07	3.43527875057152e-06	1.2722834599263e-08	1.59842872327211e-07	7.4109888480337e-09	3.96682523294728e-06	252091	0.00118934210163635	0.0886274957820717	0.866002041642548	0.00320730908273722	0.0402949116587249	0.00186824183391802
9.75753905982074e-06	2.89413085727626e-05	1.05168382493904e-07	4.01092523084088e-07	7.40955373361812e-09	3.9212518091895e-05	25502	0.0116950609355218	0.248837349260607	0.738062995723415	0.00268201042961436	0.0102286857004216	0.000188958885941825
2.32129954565771e-06	1.30852388791116e-05	6.04401439077173e-08	4.38078769583829e-07	4.35095218740103e-09	1.59094082904483e-05	62856	0.00476148845497593	0.145907346349981	0.82248432124077	0.00379901897068066	0.0275358304712592	0.000273482967308926
2.62830243632826e-07	5.09274507595859e-06	2.64227439601857e-08	6.58326715593781e-07	1.28820961515642e-08	6.05320687529695e-06	165202	0.00181431968736423	0.0434200001829498	0.841330088476244	0.00436508193169748	0.108756685366298	0.00212814404281073
3.61890291826153e-06	2.02980811960507e-05	8.44005447565536e-08	6.08719002841544e-07	8.06495435609274e-10	2.4610910157346e-05	40632	0.00735617383118337	0.147044660076553	0.824759469124797	0.00342939550861598	0.0247337054562304	3.27698338035072e-05
1.81820717976326e-06	9.72281732800071e-06	5.19194624703745e-08	3.56981557919275e-07	7.27739592321654e-09	1.19572029240768e-05	83632	0.00358075607143882	0.152059573740456	0.813134759837771	0.00434210766514886	0.0298549384990751	0.000608620257548936
9.13638042312465e-08	2.56774099187964e-06	1.22924002697664e-08	4.44211012873194e-07	2.9760850994405e-08	3.14536906024825e-06	317928	0.000943167140081913	0.0290470855664981	0.816356027765142	0.00390809473683709	0.141226992560973	0.00946179937055023
9.54402479859385e-06	2.89919170087007e-05	1.44575351378898e-07	5.64705525027866e-07	8.82606985167002e-09	3.9254048753553e-05	25475	0.0117073748293498	0.243134787407885	0.738571381278895	0.00368306852336634	0.0143859179615645	0.000224844828289748
1.12298406367776e-06	1.20378969863521e-05	4.12733879237214e-08	5.68915010324049e-07	3.30993488999862e-08	1.38041687971776e-05	72442	0.00413271595090992	0.0813510817041994	0.872047941692321	0.00298992199603935	0.0412132754012953	0.00239777920614486
1.39102838540799e-08	7.63230331426639e-07	1.67919516390353e-09	1.18463180144662e-07	1.7379282930225e-09	8.99020918882306e-07	1112321	0.00026967002941336	0.0154727032062542	0.848957254938531	0.00186780432872592	0.131769103094886	0.00193313443160272
1.91290032395222e-07	2.59100739122592e-06	9.76146129255108e-09	1.7000072526131e-07	1.68769844895532e-08	2.97893659466455e-06	335690	0.000893283094403508	0.0642142007110302	0.869775944834328	0.00327682747932078	0.0570675876639304	0.00566543931139079
4.6052083379039e-08	1.33690446206873e-06	5.79324701498017e-09	2.16239160989402e-07	1.36389837380939e-08	1.61862793719025e-06	617807	0.000485470895022377	0.0284513088653222	0.825949207567395	0.00357910973971979	0.133594111420546	0.00842626240701713
1.66658257545228e-08	7.58691867624996e-07	3.96730839379347e-09	2.32216921872352e-07	2.62505460684689e-09	1.01416697825251e-06	986031	0.000304203968354844	0.016433019524299	0.748093641278166	0.00391188875093276	0.228973065433939	0.00258838501266336
6.01422726156383e-06	2.71295673979712e-05	1.20822397075873e-07	7.00821948023334e-07	1.40946804645357e-08	3.39795336850988e-05	29429	0.0101422502520434	0.176995579671574	0.798409055562422	0.00355574029342427	0.0206248253586443	0.000414799113935948
1.97447674700335e-07	2.74505316865214e-06	8.38554469255033e-09	1.49896316061942e-07	7.67704658653308e-09	3.1084597506935e-06	321703	0.000932104694885139	0.0635194567522658	0.883091109041935	0.00269765265279034	0.0482220546778835	0.00246972687512532
1.45495450264493e-09	2.07873432464259e-07	9.51131016973874e-10	1.74721839493979e-07	3.43898316059483e-10	3.85345255793916e-07	2595075	0.000115596917186322	0.00377571666127645	0.539447234236693	0.00246825671958588	0.45341635031682	0.000892442065624913
1.13783698760863e-05	2.63079952652381e-05	1.22380133189545e-07	3.63822289754166e-07	2.65912294902226e-09	3.81752266872171e-05	26195	0.011387453108087	0.298056380105173	0.689137892507845	0.00320574738670834	0.00953032427901707	6.96557212563365e-05
2.3233985424863e-06	1.32460864072506e-05	5.75943340244699e-08	4.22202354733169e-07	1.15619070337884e-08	1.60608435455283e-05	62263	0.00480670241005188	0.144662298458986	0.824744128146282	0.00358600928159253	0.0262876824331384	0.00071988168000102
4.94233263142636e-13	3.94791555198314e-09	1.43926393190747e-11	1.47820412066075e-07	9.03065389348086e-09	1.60813868384121e-07	6218369	4.82430006450985e-05	3.07332488241689e-06	0.0245495963230803	8.94987445031561e-05	0.919201891922593	0.0561559396849416
1.01541557834156e-06	5.59856890403738e-06	1.71488722684069e-08	1.21570042292649e-07	1.00455612869942e-09	6.7537079530687e-06	148067	0.00202406803383437	0.150349346669659	0.828962244583518	0.00253917883147656	0.0180004884927561	0.000148741422590383
5.71212962643182e-07	4.52346050098933e-06	1.3053990291043e-08	1.32915603635869e-07	5.38281319762228e-09	5.24602587075705e-06	190620	0.00157257409685108	0.108884892433966	0.862264238193045	0.00248835797089944	0.0253364369353916	0.00102607446669825
4.87907427543544e-10	1.40517520468648e-07	6.96028738502465e-10	2.57740176800364e-07	4.2259175804221e-09	4.0366755101548e-07	2477286	0.000121092957406921	0.00120868627244411	0.348102095685315	0.00172426229641573	0.638496149001782	0.0104688067440428
3.90328153359049e-07	5.89299712654005e-06	2.32684186393631e-08	4.51706249369699e-07	1.66571982897436e-09	6.75996566773714e-06	147930	0.00202594155933455	0.0577411443407092	0.871749564449001	0.00344209124469593	0.0668207904554204	0.000246409510173141
7.72139620194537e-08	1.55665708964584e-06	6.08462654273969e-09	1.57720830800728e-07	1.95122323006238e-09	1.79962773223882e-06	555670	0.000539743091747313	0.0429055190894374	0.864988387186767	0.00338104733203357	0.0876408092492083	0.00108423714255335
2.01194513990868e-08	7.96534825104028e-07	3.27772949756129e-09	1.66847546787086e-07	1.03299529714214e-09	9.87812548084904e-07	1012338	0.000296300005275696	0.0203676815384587	0.806362327192836	0.00331816952914387	0.168906081533948	0.00104574020561374
5.82155054090703e-07	4.88171846752838e-06	2.37975501157346e-08	2.56583308462974e-07	2.93159574954507e-09	5.74718597594734e-06	173998	0.00172267523604452	0.101293930025423	0.849410213617405	0.00414073082293321	0.0446450331582806	0.000510092375958277
1.3887570347426e-06	1.21335808466021e-05	4.83197836733554e-08	5.42847593805245e-07	1.85023815544248e-09	1.41153554969787e-05	70845	0.00422568310520199	0.0983862599167162	0.859601506260269	0.00342320699494234	0.0384579470153221	0.000131079812749917
4.33815154998435e-08	1.59596782052259e-06	4.29860037195217e-09	2.03336958533123e-07	7.52625213819176e-09	1.8545111470657e-06	539226	0.000556199123896262	0.0233924263914422	0.860586803723348	0.00231791562900748	0.109644505968515	0.00405834828768765
3.30828530079022e-07	4.94283529222565e-06	2.10535718488249e-08	4.04459729543417e-07	3.47323381807454e-09	5.70265035751498e-06	175357	0.00170933740118306	0.0580131183464639	0.866761064127305	0.00369189245857944	0.0709248689971703	0.000609056070480893
1.57050335502149e-05	5.78073204882798e-05	2.23344564153098e-07	1.05719648098421e-06	1.91519414489693e-08	7.48120470250809e-05	13367	0.0221944508110016	0.209926531551125	0.772700691760242	0.00298540907560278	0.0141313668456335	0.000256000767397108
3.18705344238627e-06	1.67336050446362e-05	4.81070945127722e-08	3.24781831628722e-07	1.31535118365329e-10	2.02936789482823e-05	49276	0.00606967013422943	0.15704660798608	0.824572276287664	0.00237054575640875	0.0160040883891194	6.48158072770055e-06
1.13447132169041e-08	7.72840603345171e-07	3.22193598475593e-09	2.82215256404316e-07	9.30293452275885e-09	1.07892544347391e-06	926848	0.00032362542963682	0.0105148259182549	0.716305846729123	0.00298624525377953	0.261570674888938	0.00862240720990453
8.36993719293278e-07	5.76537040616441e-06	2.84914201855398e-08	2.52336855107757e-07	1.25655487788797e-09	6.88444895562888e-06	145255	0.00206321044526081	0.121577445731359	0.837448348200842	0.0041385186191619	0.0366531666853948	0.000182520763242871
9.2931586864773e-08	1.76831895712754e-06	1.20385496594342e-08	2.9453054949872e-07	2.86620141760361e-09	2.17068584456807e-06	460684	0.000650994471223187	0.0428120849902464	0.814636056872341	0.00554596589347994	0.135685479423821	0.00132041282011213
9.32462900866835e-06	2.21974914327899e-05	1.41208048118963e-07	4.32214144370551e-07	5.87389621757812e-09	3.21014165301654e-05	31151	0.00958435401826707	0.29047406677229	0.691480122440428	0.00439881050066034	0.0134640209401477	0.000182979346473962
5.11634792952489e-07	4.30069342637911e-06	1.4353952280778e-08	1.55135068815584e-07	8.29800284694594e-10	4.98264704071266e-06	200697	0.00149368118242343	0.102683330521303	0.863134272052309	0.00288078849725726	0.0311350708866176	0.000166538042513224
9.31721527246014e-07	5.98311094708496e-06	3.04668642596929e-08	2.51553118878054e-07	1.20826120269524e-08	7.20893506949568e-06	138717	0.00216035139078885	0.129245376503467	0.829957669115687	0.0042262642076792	0.0348946295746915	0.00167606059847584
1.40488238363892e-08	1.31687499588436e-06	4.73636661295334e-09	5.70883713610317e-07	2.62279212862562e-09	1.90916669207264e-06	523789	0.000572586564076216	0.00735861561733902	0.689764283732984	0.0024808554604582	0.299022456226989	0.00137378896222951
5.81699779188831e-08	1.50872821593497e-06	7.11827753989616e-09	2.37382307306856e-07	9.07411751284486e-09	1.82047289621345e-06	549308	0.000545993257379362	0.0319532238243566	0.828756208935105	0.00391012552546212	0.130395957995643	0.00498448371943294
2.07135356205513e-07	2.73638374108642e-06	1.12725369216e-08	1.91471656540549e-07	7.01384978887042e-10	3.14696467573297e-06	317767	0.000943645374638646	0.0658206804171606	0.869531126989559	0.003582034780538	0.0608432811518462	0.00022287666089664
6.65460396248253e-06	2.42392084455627e-05	1.06208795232553e-07	4.9743834531819e-07	3.5792920283455e-09	3.15010388406243e-05	31745	0.00940594524105132	0.211250301812289	0.769473304299519	0.00337159659304899	0.0157911727240146	0.000113624571127781
2.17170378853966e-06	9.50594163445204e-06	6.04070685757734e-08	3.39973190961757e-07	1.02973453295931e-09	1.20790554170622e-05	82788	0.00361718069410544	0.179790862245075	0.78697723507622	0.00500097619309253	0.0281456768946958	8.52495909162538e-05
2.08196944567191e-06	1.13730720279948e-05	5.10284522296939e-08	3.58415724267921e-07	3.72738533358996e-10	1.38648583886976e-05	72125	0.00415084767031126	0.150161609105874	0.820280431949154	0.00368041640232628	0.0258506588541932	2.68836884524436e-05
5.27954001471617e-07	9.39800752048002e-06	3.93863848875634e-08	9.01576351129249e-07	9.57624901666168e-10	1.08678818828701e-05	92014	0.00325507300696248	0.0485792914536341	0.864750613023601	0.00362410866368027	0.0829578717220241	8.81151370604764e-05
1.40967289145342e-07	2.06913613130341e-06	1.26996807157789e-08	2.39674070014823e-07	2.58826054250292e-09	2.46506543172186e-06	405669	0.000739247163058732	0.0571860232719568	0.839383857595257	0.0051518635377188	0.0972282791890883	0.00104997640597922
8.51157433371413e-08	2.85600689725301e-06	1.67134893981316e-08	7.21111154968865e-07	1.8438059005181e-08	3.69738534396233e-06	270461	0.00110860269929758	0.0230205227259127	0.77243961112053	0.00452035366706476	0.195032729316788	0.00498678316970385
1.30356064144156e-06	9.5855613816971e-06	4.24423123255283e-08	4.01291730326594e-07	3.44019672012143e-08	1.1367258032992e-05	87972	0.00340438867529325	0.114676788162822	0.843260648599359	0.00373373351799923	0.0353024211434189	0.00302640857640136
2.16034667508809e-09	2.98846671945257e-07	1.22643541379975e-09	2.18138317159184e-07	4.70246084707921e-10	5.20842017278037e-07	1919968	0.000156240439074695	0.00414779645923775	0.573776043467181	0.00235471673389409	0.418818585910547	0.000902857429140348
1.40937875003189e-07	4.50857301459888e-06	1.75638265110626e-08	7.22498903328923e-07	2.23716354731078e-09	5.39181078298937e-06	185466	0.00161624007062311	0.0261392472168783	0.836189027408563	0.00325750053515875	0.133999306060282	0.000414918779117548
4.12038476682732e-07	4.26077777813726e-06	2.36926535414865e-08	3.1501283647773e-07	6.88279221078303e-09	5.01840453704999e-06	199267	0.00150439240432465	0.0821054726937066	0.849030353507911	0.00472115258277164	0.0627715111749254	0.00137151004068496
5.98771551466954e-07	4.97698758001052e-06	1.2156948483785e-08	1.29924881182242e-07	7.99545091910913e-10	5.71864050623541e-06	174867	0.00171412626190703	0.104705226847897	0.870309573505063	0.00212584590175401	0.0227195399047337	0.000139813840551634
3.26630449858713e-07	3.560994745815e-06	1.65274000894396e-08	2.31675663112335e-07	6.02353431628181e-09	4.14185179319178e-06	241438	0.00124178645552198	0.0788609699641152	0.859759094149249	0.00399034077380719	0.0559352856355593	0.00145430947726886
2.41532351058457e-09	4.09216103935015e-07	1.36714575038533e-09	2.97828764226138e-07	1.87178851762771e-08	7.29545222598399e-07	1370717	0.000218839697702089	0.00331072486772237	0.560919448526469	0.00187396984866272	0.408238934339629	0.0256569224175167
7.85631579442298e-07	7.69976243409446e-06	3.92530661050011e-08	4.94662438659041e-07	5.3528675172767e-09	9.02466238581808e-06	110807	0.0027037492008769	0.087053847097581	0.853191189311896	0.0043495329162325	0.0548122929713564	0.000593137702933744
7.822317415493e-10	2.30898986342389e-07	9.30199127018293e-10	3.53050143736339e-07	9.15811801877699e-09	5.94819678966073e-07	1681182	0.000178430036227528	0.00131507374286774	0.388183166272748	0.00156383381369491	0.593541465121022	0.0153964610496677
1.22658121723853e-06	6.0633398937157e-06	2.7419285419762e-08	1.74272604490005e-07	7.97036712478927e-09	7.49958336798879e-06	133341	0.00224735435631329	0.163553247834282	0.808490231550255	0.00365610782284232	0.0232376381378558	0.00106277465476415
4.11359783836868e-07	6.01837469865654e-06	3.15979907539575e-08	5.94428019412473e-07	2.93678471798236e-08	7.08512833983966e-06	141141	0.0021232886585314	0.0580596093826265	0.84943764036217	0.00445976265190314	0.0838979889849003	0.00414499861840022
6.38228022525024e-07	5.03310463160007e-06	1.2857912404217e-08	1.30374361098952e-07	1.19594050203031e-08	5.82652433264856e-06	171629	0.00174643559554455	0.109538377613692	0.863826244300977	0.00220678944601131	0.0223760090331052	0.00205257960621384
7.58673283471629e-07	5.57791140863879e-06	2.29454403665074e-08	2.16907903183921e-07	3.33710045613928e-09	6.57977513611699e-06	151981	0.00197199209846299	0.115303831480076	0.847735871401003	0.00348726816522311	0.0329658534975297	0.000507175456167435
4.58959958470802e-07	4.19415554222439e-06	2.14455288448057e-08	2.51980814723162e-07	2.68531492741841e-09	4.92922715919058e-06	202872	0.00147767894813255	0.0931099224378548	0.850874874858295	0.00435068787706818	0.0511197408002067	0.000544774026575671
5.24559277826609e-08	1.43672974957963e-06	6.56878082431353e-09	2.31327210418636e-07	2.76713022251538e-08	1.7547529708304e-06	569881	0.000526287815072579	0.0298936252878018	0.818764677115625	0.00374342197078886	0.131828932199594	0.0157693434261912
6.89917221017795e-06	3.53077764488221e-05	1.65320921158973e-07	1.08798637373654e-06	6.57049549793578e-08	4.35259609088749e-05	22975	0.0129731857165837	0.158507062592413	0.811188902244841	0.00379821416246469	0.0249962631730136	0.00150955782726811
2.10475681071785e-07	3.01204891399792e-06	7.72654103403035e-09	1.42170115094725e-07	1.53335712171877e-09	3.37395460832018e-06	296388	0.00101167600047614	0.0623824874681927	0.892735458435096	0.00229005482616057	0.0421375304647351	0.000454468805815439
5.19892028203395e-06	1.31471481212088e-05	4.33428339306091e-08	1.40927106631614e-07	2.43628394220449e-09	1.85327746277472e-05	53958	0.00554445635901091	0.280525738129365	0.709399881306761	0.00233871262135333	0.00760420981004207	0.000131458132478279
2.83398891340788e-08	1.46006579576332e-06	5.88169557037413e-09	3.89631200241438e-07	1.41445967997219e-08	1.89806317750894e-06	526853	0.000569257405131696	0.0149309514403376	0.76923982987729	0.0030987880909704	0.205278309414758	0.00745212117664365
9.77578430008227e-08	2.19382091770473e-06	1.03879928044376e-08	2.99741520908228e-07	3.48483851385878e-08	2.63655665955681e-06	379283	0.000790655307819521	0.037077846457984	0.832078047612867	0.00393998466400633	0.113686736001574	0.0132173852635678
6.79755740969216e-10	1.66439669557997e-07	9.93599205057461e-10	3.12807527780988e-07	1.11511734583867e-08	4.92071725743398e-07	2032224	0.000147610658502773	0.00138141597130434	0.338242700912246	0.00201921620990594	0.635694983914009	0.0226616829925354
1.77335499502488e-06	8.86321727598418e-06	5.04390059557235e-08	3.24134874063698e-07	3.16357254812962e-09	1.10143097235766e-05	90791	0.0032988578865335	0.161004642100171	0.804700203500912	0.00457940690080256	0.0294285236386509	0.000287223859463281
3.75265644474706e-08	1.09574188815771e-06	4.42153768091956e-09	1.65997313158957e-07	2.14542322977099e-09	1.30583272667483e-06	765795	0.000391673349762089	0.0287376504516228	0.83911351413891	0.00338599086284089	0.12711989044849	0.00164295409813637
2.16853595565361e-07	2.69655075616884e-06	9.38815054562628e-09	1.50100089258857e-07	1.44699066079441e-09	3.07433958219948e-06	325273	0.000921878101465601	0.0705366436489158	0.877115453277169	0.00305371293398555	0.0488235229861859	0.000470667153743369
3.37579462624238e-09	6.56639582386833e-07	3.63987969561332e-09	9.10411148098693e-07	1.74546987960813e-08	1.59152110360346e-06	628330	0.00047734274668898	0.00212111207234327	0.412586161063208	0.00228704456847731	0.572038376391852	0.0109673059041197
1.59197124324429e-05	5.80328109757811e-05	2.18018496005267e-07	1.02203916021792e-06	1.22637003575369e-08	7.52048447648047e-05	13297	0.0223096766075958	0.21168466582479	0.771663197461183	0.00289899535976834	0.013590070738318	0.000163070615940906
1.60618156372915e-07	2.30247518155737e-06	9.39646992421549e-09	1.73190372691519e-07	1.25296832186976e-09	2.64693314886789e-06	377796	0.000793765796726298	0.0606808511358181	0.869865256152069	0.00354994606805027	0.065430580581755	0.000473366062307111
3.51261033843635e-06	1.63902331426534e-05	6.61028279881233e-08	3.9659997142488e-07	1.13313749932158e-08	2.0376877655496e-05	49075	0.00609447844467237	0.172382167563779	0.804354495313599	0.00324401162463152	0.0194632356404176	0.000556089857572438
2.4707635958716e-07	4.36196367261947e-06	1.88993532164802e-08	4.29017933110677e-07	3.46744073770437e-10	5.05730406260756e-06	197734	0.00151604469667888	0.0488553499114244	0.862507695527097	0.003737041115684	0.0848313504190361	6.85630267585007e-05
2.21250796297226e-08	1.80341644885102e-06	9.6295636866413e-09	1.00931232949853e-06	4.79061528534125e-08	2.89238957451933e-06	345735	0.000867341768747254	0.00764941203793388	0.623503992940066	0.00332927617063534	0.348954490221555	0.0165628286298099
1.53536026124895e-08	1.26220286802108e-06	6.06131368949495e-09	6.40729624039063e-07	3.26303383114683e-09	1.92761044219328e-06	518777	0.000578116516212868	0.00796509620222842	0.654801841903762	0.00314447025022247	0.332395804678266	0.00169278696552094
1.3818796382074e-06	8.45649879104377e-06	2.79603430410664e-08	2.20003538825024e-07	9.54815978347631e-09	1.00958904709007e-05	99050	0.00302420029616557	0.136875458602723	0.837617921412463	0.00276947765248208	0.0217913951680773	0.000945747164254293
1.48263571382073e-06	9.98642723328451e-06	3.98103652176603e-08	3.44782575695185e-07	1.64150673730257e-08	1.18700709553911e-05	84245	0.0035547094295818	0.124905379200564	0.841311502754658	0.00335384391275095	0.0290463786603224	0.00138289547170486
2.43044854867434e-07	3.85073877126121e-06	2.2420396244e-08	4.56742717758396e-07	1.74816822033935e-08	4.59042842233443e-06	217845	0.00137618387681859	0.0529460068879225	0.838862610846014	0.00488416203919333	0.0994989303255755	0.00380828990129495
8.38703945388739e-07	7.8380261591023e-06	2.36330224730508e-08	2.83983685713277e-07	1.31396709960193e-08	8.99748648367339e-06	111142	0.0026956183668515	0.0932153604132254	0.87113508570699	0.00262662494863812	0.0315625576352448	0.00146037129590161
9.90676203251911e-08	1.9017540742083e-06	1.04212965676213e-08	2.57219900478472e-07	1.08154794719975e-08	2.27927837105159e-06	438735	0.000683550563387092	0.0434644673434445	0.834366744475751	0.00457219122507324	0.112851463755083	0.00474513320064875
6.52086945378225e-08	3.04659736153393e-06	9.16369950584073e-09	5.50536768031181e-07	9.30947061295436e-09	3.68081599422173e-06	271679	0.00110363737435437	0.0177158256865297	0.827696186475114	0.00248958370106689	0.149569217503791	0.00252918663349884
1.05487938667307e-07	2.82919349648e-06	1.29567267654808e-08	4.46819711507605e-07	1.37795132388063e-08	3.4082373866592e-06	293407	0.00102195041105257	0.0309508777411504	0.830104589414535	0.00380159164270573	0.13109993841878	0.00404300278282938
6.55696522562939e-07	4.89470883067913e-06	1.38975110406943e-08	1.33389384015462e-07	4.37414178036265e-09	5.70206639007859e-06	175375	0.00170916250940112	0.114992789930301	0.858409652892812	0.00243727625916029	0.0233931657210367	0.000767115196689662
9.56000692488350e-09	6.46383025219441e-07	3.25255962672982e-09	2.82761503718457e-07	1.17713155182764e-08	9.53728411007787e-07	1048517	0.000286077731704859	0.0100238252468348	0.677743283894017	0.00341036251954883	0.296480109489103	0.0123424188504963
2.00326117346822e-07	2.75661312357588e-06	9.85499236349889e-09	1.74363418416516e-07	2.40212296018961e-09	3.14355977466291e-06	318111	0.000942624864510466	0.0637258813913608	0.876908130010501	0.00313497851796238	0.0554668690641372	0.000764141016038796
6.86140806742838e-09	8.71262347659131e-07	2.9457790073542e-09	4.80981173897713e-07	8.51875864113474e-09	1.37056946727276e-06	729624	0.000411086602674193	0.00500624611248754	0.635693679498654	0.00214931025219457	0.350935275725058	0.00621548841160591
5.42828512760855e-07	8.32110611375778e-06	2.43754696406369e-08	4.80475239497817e-07	8.58924456988693e-09	9.37737458022697e-06	106640	0.00280927215352589	0.0578870459014677	0.887359894026583	0.00259939169882738	0.051237714286357	0.000915954086765193
3.83381828720716e-06	2.16923596986774e-05	6.37935527565514e-08	4.64140634566118e-07	1.05067242062237e-08	2.60646188974135e-05	38366	0.00778899491343876	0.147088983050031	0.832253093131934	0.00244751526993866	0.0178073056196566	0.000403102928440146
2.05667787556407e-06	1.62034587240328e-05	8.12972700422782e-08	8.23601056959913e-07	5.52598630193739e-08	1.92202947896184e-05	52028	0.00574955154962209	0.107005532333196	0.843039032511867	0.00422976187057183	0.0428505944354595	0.0028750788489062
1.63415402711094e-10	1.03557322468297e-07	5.12262290884175e-10	4.17400499763945e-07	1.53997837845094e-09	5.23173478304287e-07	1911412	0.000156939768226505	0.000312354141576054	0.197940696084112	0.000979144226776407	0.797824272585119	0.00294353296241683
1.03036836170921e-06	6.83710273218374e-06	3.7506819677441e-08	3.20002821792468e-07	7.46527103389665e-09	8.23244600639676e-06	121471	0.00246669665954036	0.125159443609906	0.830506841693366	0.00455597518019523	0.0388709287062218	0.000906810810310326
2.88929902968326e-06	1.12732352201485e-05	5.39605197059855e-08	2.70704592288737e-07	3.88016332873518e-09	1.44910795251552e-05	69008	0.00433791928619243	0.199384664521901	0.777943092547327	0.00372370599528591	0.0186807747358517	0.000267762199634579
3.65566750365857e-07	3.46625583544141e-06	1.07702338144369e-08	1.3130392842646e-07	1.52149854037938e-09	3.97541824658854e-06	251546	0.0011919169466349	0.0919568024520599	0.871922303625772	0.00270920772265389	0.0330289595413355	0.000382726658178679
1.89060769365176e-05	4.87029346469694e-05	2.18483297090957e-07	7.23719906877628e-07	2.19965764502499e-08	6.85732113639059e-05	14583	0.0203624951785956	0.275706453883083	0.710232664888794	0.00318613191281803	0.0105539742485878	0.000320775066716914
7.61199158746565e-07	5.53116814924715e-06	1.40158803651894e-08	1.30948577712938e-07	1.45658675279291e-08	6.45189763359977e-06	154993	0.00193370351583289	0.117980662740593	0.857293228032989	0.00217236558314231	0.020296133812011	0.00225760983126483
1.80491357744085e-07	3.53428191905609e-06	1.6762054646456e-08	4.22032887354357e-07	1.26036309834413e-08	4.16617184978443e-06	240029	0.00124907341610003	0.0433230707354101	0.848328404705381	0.00402337091479396	0.101299922943936	0.00302523070047949
2.37761106084487e-07	3.80933053613628e-06	1.50137306710506e-08	3.09290991077202e-07	3.02122189775218e-09	4.37441758586677e-06	228602	0.00131146742005783	0.0543526312743131	0.870820048923491	0.00343216676879643	0.0707044960857155	0.00069065694768451
9.38834246065973e-08	2.07811040768411e-06	8.42637321877945e-09	2.39819610593875e-07	6.8000122869466e-09	2.42703982839031e-06	412025	0.000727847822288408	0.0386822760419485	0.856232511463308	0.00347187265747018	0.0988115678154862	0.00280177202178696
5.05851482862404e-07	9.98778068008129e-06	3.26239340467356e-08	8.28346293499875e-07	2.69337382842408e-08	1.13815361287745e-05	87862	0.00340865756099484	0.0444449217697005	0.877542413174827	0.00286639111606881	0.0727798325399739	0.00236644139943004
7.12795015376972e-08	1.70964871984315e-06	9.41783660108041e-09	2.90439378211718e-07	6.93918433791383e-09	2.08772462053156e-06	478990	0.000626121943732461	0.0341421952094183	0.818905282348901	0.00451105309026941	0.139117666839494	0.00332380251191704
1.32620340717295e-08	7.15242632499755e-07	3.16085416140127e-09	2.19183967448579e-07	4.37904103286497e-09	9.5522852921433e-07	1046870	0.000286527638726608	0.0138836243538888	0.748765987012593	0.00330900309688306	0.229457099264882	0.00458428627175395
2.13384650723537e-08	1.01444304918651e-06	5.18741915171738e-09	3.17088931850532e-07	1.17827521794761e-08	1.36984061744059e-06	730012	0.000410868037309498	0.0155773341808353	0.740555533447311	0.00378687789343666	0.231478704758355	0.00860154972006236
4.70862763912194e-08	1.46183944702252e-06	7.35541257510517e-09	2.93613753326763e-07	8.51750621719082e-10	1.81074663993733e-06	552258	0.000543076964099387	0.0260037905650064	0.807313080019366	0.0040620882087401	0.162150654791178	0.00047038641571002
3.55518936598688e-07	5.29536503328519e-06	2.22343414447789e-08	4.2582969719299e-07	3.9255090072919e-09	6.10287351752894e-06	163857	0.00182919262627868	0.0582543510983065	0.867683889904586	0.00364325778355334	0.0697752781488758	0.000643223064678775
1.87040796956021e-07	2.51304634896935e-06	7.7800353609065e-09	1.34401705491289e-07	2.11050170533954e-08	2.86337390383096e-06	349238	0.000858644554616372	0.0653218207743584	0.877652180040859	0.00271708677322841	0.0469382309140525	0.00737068149750147
2.42471554843493e-07	3.04838285568542e-06	9.14042901022204e-09	1.47753001300039e-07	7.73205824596968e-09	3.45547989908515e-06	289395	0.00103610862918679	0.0701701534735271	0.882187986824202	0.00264519814241779	0.0427590394431631	0.00223762211668972
8.21456859041488e-08	2.03613253159836e-06	9.2378140126565e-09	2.94412827652148e-07	3.74663717518471e-09	2.4256754963425e-06	412256	0.000727438819504544	0.0338650763583218	0.839408459486233	0.00380834700543644	0.121373542378637	0.00154457477137152
9.79841478879999e-07	1.28702507313274e-05	7.62388964918441e-08	1.28773042183394e-06	1.62087207053463e-08	1.52302702492385e-05	65659	0.00455869333932679	0.0643351341010506	0.845044146998696	0.00500574810848521	0.084550726990437	0.00106424380133089
1.48671379270769e-06	1.29441167596206e-05	4.68755485616351e-08	5.24788759309897e-07	8.39170305328367e-09	1.50108865632531e-05	66618	0.00449317511773817	0.0990423707782318	0.862315273989746	0.0031227701551211	0.0349605439424603	0.000559041134440833
1.86307361154854e-08	1.65125999315198e-06	7.3355543683777e-09	8.36037714512607e-07	9.33977850592686e-09	2.52260377665438e-06	396416	0.000756495800177004	0.00738551820460467	0.654585554986355	0.00290792967023404	0.331418561349103	0.00370243578970369
2.00325221642117e-06	8.91352587575719e-06	4.17191395105884e-08	2.38677129914842e-07	3.53672700840939e-10	1.11975280343046e-05	89305	0.00335364115922931	0.178901290560205	0.796026216540812	0.00372574548442996	0.0213151625236957	3.15848908578242e-05
1.10159652352381e-07	3.43534588616462e-06	1.39337415617074e-08	5.58735612788459e-07	7.77927246581229e-09	4.12595416533298e-06	242368	0.00123702305854223	0.0266991944016157	0.832618528588859	0.00337709557677136	0.135419733326913	0.00188544810584062
5.87794142003765e-06	2.04715123903149e-05	8.27881004502915e-08	3.70738605321125e-07	3.52874083992185e-09	2.68065092569639e-05	37304	0.00800980971063903	0.219272914786943	0.763676918694542	0.00308835811692954	0.0138301709397247	0.000131637461860318
2.47302282836092e-11	3.29558813818413e-08	1.26805149938596e-10	2.17272670035125e-07	5.51299804373013e-09	2.55893084838919e-07	3907882	7.67649886879163e-05	9.66428158821741e-05	0.128787698200546	0.000495539572780632	0.849075973162367	0.0215441462484244
8.06511121949037e-09	5.32904894021923e-07	2.30066524521161e-09	1.9545754109924e-07	9.76192239409181e-09	7.48490133979957e-07	1336023	0.000224521915411002	0.0107751737175287	0.711973170826315	0.00307374157756529	0.261135761482828	0.0130421523957632
4.91974712440532e-08	1.77481751637342e-06	6.65297375915377e-09	3.08602069262379e-07	2.81255159646027e-09	2.14208258223547e-06	466835	0.000642419023416996	0.0229671216469679	0.828547662490785	0.00310584373092225	0.144066373454343	0.00131299867698149
1.13489444655168e-07	2.07036809738773e-06	9.91094251695711e-09	2.32470467269562e-07	3.23852551998791e-09	2.4294774773494e-06	411611	0.000728578586181583	0.0467135199701405	0.852186577850695	0.00407945437212701	0.0956874346179126	0.0013330131891246
2.34956615128709e-08	8.7605047002877e-07	3.05748214168014e-09	1.46576366466684e-07	6.51281445866027e-09	1.05569279460867e-06	947245	0.000316657858879577	0.0222561540941278	0.829834658816169	0.00289618547866808	0.138843768959339	0.00616923265169628
1.72540796510207e-07	4.76490563772896e-06	1.70517740550387e-08	6.05526769704965e-07	3.21127889470502e-08	5.59213776694622e-06	178822	0.0016762395594534	0.030854174861366	0.852072290831812	0.00304924069571884	0.108281804730221	0.00574248888088221
1.72484484129459e-07	2.79380300023116e-06	1.16492371731843e-08	2.42609170884843e-07	7.69718016497748e-10	3.22131561043514e-06	310432	0.000965929429211254	0.0535447329565326	0.867286332075287	0.00361629799186634	0.0753136917410186	0.00023894523529589
8.3721197280842e-07	1.16480718502961e-05	4.53404055567996e-08	8.11182148930462e-07	2.1541416945014e-08	1.33633477945368e-05	74832	0.00400100568850803	0.0626498678086258	0.871643246092724	0.00339289272822307	0.0607020157974255	0.00161197757300163
2.19119867630381e-07	2.25647720189779e-06	7.37918105703334e-09	9.77038906724438e-08	7.71780149558001e-10	2.5814519214072e-06	387379	0.000774136777415557	0.0848824128054782	0.874111651348414	0.0028585390244304	0.0378484254780091	0.000298971343668213
5.25392129080765e-06	2.59673116993331e-05	1.16821267021879e-07	7.42446503409862e-07	4.34810223078593e-08	3.21239817828804e-05	31129	0.00959105890466938	0.163551371879048	0.808346607678993	0.00363657493680114	0.0231119077463034	0.00135353775885377
1.97248284077183e-09	4.56813054937256e-07	1.49299954901352e-09	4.44605780399956e-07	1.92915365698563e-08	9.24175854296853e-07	1082045	0.000277214453372032	0.00213431548941794	0.494292350112107	0.00161549291952606	0.481083527916046	0.020874313562903
8.56773917825676e-07	7.07389725001381e-06	2.72373220469645e-08	2.89152269377601e-07	5.01004646390026e-10	8.24756176391044e-06	121248	0.00247122022798896	0.103882085681945	0.857695577493904	0.00330246960576266	0.0350591214294228	6.0745788965451e-05
2.155700540675e-07	3.32894733986289e-06	8.72037086083410e-09	1.73149063783194e-07	7.28193370449672e-09	3.73366876227891e-06	267833	0.00111947563882664	0.057736791288342	0.891602215358548	0.00233560377635414	0.0463750468527127	0.00195034272404284
3.94690354580275e-08	1.18671973559797e-06	2.85323999311697e-09	1.10303640658183e-07	1.2490478982466e-09	1.34059469960554e-06	745938	0.000402097816442626	0.029441437795958	0.885218877821275	0.00212833900802123	0.0822796335765305	0.000931711798214722
2.53532666711613e-07	3.87065144079353e-06	1.48406291936442e-08	2.91321415204377e-07	1.023660825935e-08	4.44058276016251e-06	225196	0.0013312908309483	0.0570944581837576	0.871653935946883	0.00334204540151417	0.065604320635095	0.0023052398327501
1.11076595930805e-05	2.86636620183485e-05	1.05712221023251e-07	3.50760520500766e-07	8.93001784729562e-09	4.02367243708003e-05	24853	0.0119986947845415	0.276057749898282	0.712375633617672	0.00262725713080079	0.00871742235447257	0.000221936998772597
1.07045318383225e-06	7.35179689450258e-06	3.37552910648313e-08	2.98080735400579e-07	2.8250539613309e-09	8.75691115876158e-06	114196	0.002623637082657	0.122240955106782	0.839542249683196	0.00385470292582082	0.0340394837855971	0.000322608498603339
3.37379425243379e-06	1.83473163227425e-05	7.17785959562015e-08	5.01922219790083e-07	4.03023468282765e-08	2.23351137377508e-05	44773	0.00667820992783019	0.151053372373537	0.821456140235894	0.00321371078737249	0.0224723377585373	0.00180443884465909
4.11538938594071e-08	1.69869245410415e-06	7.89868620286626e-09	4.19211673300221e-07	2.49613668499336e-08	2.19191807431658e-06	456221	0.000657359987148665	0.018775288338383	0.774979901853215	0.00360354992069172	0.191253349389405	0.0113879104983047
5.3031010443439e-07	8.22060803140161e-06	2.91002905519822e-08	5.80057169653566e-07	7.48653771120447e-09	9.36756213375275e-06	106751	0.00280633665750873	0.056611325002436	0.877561089430249	0.00310649560008034	0.0619218918830046	0.000799198084230403
1.83976114299765e-07	2.80795335509723e-06	1.20846771450593e-08	2.37151803318675e-07	1.27372011105342e-08	3.25390315097127e-06	307323	0.000975696232051848	0.0565401321931936	0.862949271941017	0.00371390191544333	0.0728822562674881	0.00391443768285859
3.8854735195821e-06	2.30272087377157e-05	1.10701665859773e-07	8.43635401791692e-07	7.72428954556411e-09	2.78747436144948e-05	35875	0.0083276708669926	0.139390466628782	0.82609580400738	0.00397139673787737	0.0302652255195274	0.000277107106432631
1.06154781249981e-06	6.59773640752244e-06	3.2102207683728e-08	2.56538431010249e-07	3.85461751808496e-09	7.95177947623432e-06	125758	0.00238270018032516	0.133498145373936	0.829718231905357	0.0040371099047292	0.0322617637696029	0.000484749046374507
3.19860138973477e-07	3.42037230711529e-06	1.144483392582e-08	1.5735588780857e-07	9.4370377324583e-09	3.91847020555561e-06	255202	0.00117485268439765	0.0816288301796909	0.872884602329215	0.00292074032095318	0.0401574797188635	0.00240834745127791
3.49960088994739e-07	4.12737322450202e-06	1.91004508843363e-08	2.89643851069395e-07	2.79132686892968e-09	4.78886894231942e-06	208818	0.00143563261483259	0.0730778171651614	0.861868068267282	0.00398850983695646	0.0604827266225227	0.000582878108077382
5.46425274761903e-08	2.68278874194106e-06	9.72249795060931e-09	6.13811302002616e-07	6.89784965401424e-09	3.36786291902449e-06	296924	0.00100985033469103	0.0162246887091288	0.79658489862709	0.00288684491749607	0.18225542926207	0.00204813848421486
3.72042631116246e-07	5.65216313968096e-06	2.34956761502902e-08	4.58977570694063e-07	8.57223621914733e-09	6.5152512538607e-06	153486	0.001952672792497	0.0571033436194478	0.867528038359486	0.00360625787629717	0.0704466417042765	0.00131571844049264
3.27576002610145e-09	3.70211972426402e-07	1.36266594885629e-09	1.98011446765914e-07	2.77746624942309e-09	5.75639311416696e-07	1737199	0.000172676932747029	0.00569064683584507	0.64313184503553	0.00236722183810319	0.343985274873933	0.00482501141658918
1.3283252676968e-06	7.15113072723565e-06	3.30163128427755e-08	2.28538778789495e-07	4.98187533615356e-09	8.74599296190088e-06	114338	0.0026203701832751	0.151878154199669	0.817646522057275	0.00377502165695771	0.026130684049833	0.000569618036265923
5.88729485269504e-06	2.72282354323065e-05	6.53782792546084e-08	3.88808803661108e-07	1.55082701486158e-08	3.35852256380659e-05	29775	0.0100251467070519	0.175294187871178	0.810720634297175	0.00194663808304173	0.0115767810480459	0.00046175870055905
2.99349050118927e-05	7.17886586218627e-05	2.83307440881575e-07	8.73684585585094e-07	4.13027653083694e-08	0.00010292185842553	9716	0.0304062858052218	0.29085080147044	0.697506435659687	0.00275264599003101	0.00848881470807537	0.000401302171766109
2.79675806377965e-08	1.00461549803502e-06	2.66554593629227e-09	1.23109402695281e-07	9.88653986421777e-10	1.15934668129081e-06	862555	0.000347743729144812	0.0241235698425061	0.866535881153759	0.00229917933893982	0.106188601461482	0.000852768203313453
1.28719375468548e-06	7.27275326555997e-06	3.36493780857263e-08	2.44452315600171e-07	1.34463320008094e-08	8.85149504593215e-06	112975	0.00265193765031857	0.145421055765832	0.821641228721274	0.00380154741217309	0.0276170651773129	0.00151910292340827
1.33164514964389e-06	1.27133411462243e-05	3.38492213284593e-08	4.15543803263722e-07	7.65054297091699e-10	1.44951443747575e-05	68989	0.00433913346804127	0.091868360549956	0.877075855026593	0.00233521105090929	0.0286677933327362	5.27800398058815e-05
5.97574234185589e-07	6.34624962362699e-06	2.24416668293253e-08	3.06446012336596e-07	8.73512781390491e-09	7.28144666479241e-06	137335	0.00218205779542013	0.0820680644513965	0.8715643903996	0.00308203408779142	0.0420858692570445	0.00119964180416804
2.24053444772902e-06	1.18928160014633e-05	4.52592560261263e-08	3.08895936367346e-07	2.43618199283124e-09	1.44899418235786e-05	69013	0.00433757945134006	0.15462687669892	0.82076354386122	0.00312349466803784	0.0213179555948733	0.000168129176948591
9.81423859908015e-08	2.21661305463832e-06	1.1935516904904e-08	3.46609568923405e-07	1.18338357737418e-08	2.68513436223117e-06	372421	0.000805217028796212	0.0365502700241978	0.825512900142717	0.00444503525513949	0.129084627495287	0.004407167082659
3.5576910309382e-06	1.24412795442567e-05	5.61118724094289e-08	2.52298582200026e-07	2.28004868087932e-09	1.63096610784852e-05	61313	0.0048809873021588	0.218133964514524	0.762816559117131	0.00344040701639401	0.0154692719233046	0.000139797428647186
4.65402162565382e-07	4.42048667029954e-06	2.68396965809663e-08	3.2777952725352e-07	1.30781823948884e-08	5.2535862390943e-06	190346	0.00157483864989716	0.0885875174375392	0.841422690923909	0.00510883334915871	0.0623915764082	0.00248938188119341
4.92048645586448e-08	1.75720910970275e-06	7.87065208016226e-09	3.61407906140089e-07	4.43875771554968e-09	2.1801312901972e-06	458688	0.000653826262387858	0.0225696795325542	0.806010682752876	0.00361017344026577	0.165773459499955	0.00203600477434925
2.55012808802893e-07	3.36319711385353e-06	1.32472264761115e-08	2.24635753215836e-07	2.66399189813497e-09	3.85875689424651e-06	259151	0.00115695950746253	0.0660867776311908	0.871575278263353	0.00343302955826613	0.0582145388715141	0.000690375675676029
1.56795998373167e-06	7.05303891034739e-06	2.35475059506905e-08	1.36189741522987e-07	2.9436429715571e-09	8.7836797845243e-06	113848	0.0026316466391294	0.178508327056072	0.802970859977606	0.00268082472589428	0.0155048618419509	0.000335126398476344
4.83086707104641e-06	2.43062845912434e-05	1.22266109452567e-07	7.91036881821127e-07	1.05738111827263e-08	3.00610284647462e-05	33266	0.00897789989840259	0.160701989178839	0.80856463775843	0.00406726302115555	0.0263143652170387	0.000351744824536747
1.25778095222291e-07	2.64139298180956e-06	1.37451173011287e-08	3.71146021605343e-07	1.3231887627365e-10	3.1521945348146e-06	317239	0.00094521285552962	0.0399017553749071	0.837953670890721	0.00436049144471254	0.117742105541457	4.197674820264e-05
1.7506321378166e-08	1.69387120226022e-06	7.62109770201566e-09	9.48239696884081e-07	4.58725280773269e-09	2.67182557103221e-06	374276	0.000801227587728603	0.00655219471209819	0.633975219275194	0.00285239342891362	0.354903294273715	0.00171689831007961
7.9776517807183e-07	6.29139142742094e-06	2.42795474948819e-08	2.46194355589764e-07	3.59178107765486e-09	7.36322228965507e-06	135810	0.00220653683010164	0.108344573433923	0.854434536936363	0.00329740792003433	0.0334356815406284	0.000487800169051139
5.61400699232668e-07	4.38135376057022e-06	3.07263108625594e-08	3.0832230465685e-07	1.14875879383508e-08	5.29329066326065e-06	188918	0.00158673121062125	0.106058921556907	0.827718339931728	0.00580476546958261	0.0582477563147694	0.00217021672701316
5.77216407183121e-07	7.70741204821709e-06	2.80258080569327e-08	4.81190366566102e-07	4.6928566302497e-09	8.79853748665349e-06	113655	0.00263609224889261	0.0656036765267751	0.875987862745197	0.00318528029225824	0.05468981263034	0.00053336780542997
1.45107110727146e-07	2.3511132052452e-06	9.15498223325954e-09	1.90723081686652e-07	1.31695612304813e-09	2.6974153360153e-06	370725	0.000808898357388288	0.0537948712568315	0.871617052759227	0.0033939831627055	0.0707058639209759	0.000488228900260342
1.07853232724288e-06	6.97984662576318e-06	2.48455382091417e-08	2.06740271984792e-07	5.31255704490377e-09	8.2952773202449e-06	120551	0.00248549953611521	0.130017633601072	0.841424144884057	0.002995142567266	0.0249226474297894	0.00064043151781536
7.67427707211265e-06	2.80704601700385e-05	1.26753145478002e-07	5.96155519764439e-07	7.99151458450801e-09	3.64756374219781e-05	27416	0.0108832351726542	0.210394597997856	0.769567364794696	0.00347500837371598	0.0163439369919066	0.000219091841824614
5.12440148518529e-08	1.43052678568253e-06	6.66804597465797e-09	2.39338796489624e-07	3.56926923063588e-09	1.7313469122293e-06	577585	0.000519269656138133	0.0295977741317427	0.826250808303096	0.0038513633100094	0.138238497899563	0.00206155635558911
7.45799587049748e-06	2.75643710311504e-05	9.2494165272299e-08	4.39570707588742e-07	3.92544771317658e-09	3.55583572222221e-05	28123	0.0106109987446056	0.209739607032145	0.775186852949554	0.00260119343236968	0.0123619520677416	0.000110394518190041
7.18173918697172e-07	7.29137795553822e-06	3.41645503411974e-08	4.45997100389698e-07	3.43879655085053e-08	8.52410149047479e-06	117314	0.00255397438997707	0.0842521548458439	0.855383756714526	0.00400799431815475	0.0523218899831349	0.0040342041383402
4.71696687201747e-07	8.99997753078202e-06	4.79025477028916e-08	1.17531852492691e-06	4.44189349123899e-08	1.0739314225526e-05	93116	0.003216627102123	0.0439224216086894	0.8380402455671	0.00446048478486955	0.10944074269969	0.00413610533965119
9.1317011567968e-08	1.88854151578178e-06	8.71037090399781e-09	2.31618259356334e-07	1.8599036887459e-09	2.22204706129882e-06	450035	0.000666392720703457	0.0410958944832571	0.849910674114118	0.00391997588876739	0.104236432877776	0.000837022636081687
9.14463760674357e-07	5.92197770817675e-06	2.18152793548855e-08	1.81644413142483e-07	5.95030751316346e-09	7.04585146886164e-06	141927	0.00211153046372325	0.129787544445938	0.840491420284443	0.00309618779948679	0.0257803352717894	0.000844512198342555
2.4677476571211e-08	1.97297806213636e-06	7.89745777488116e-09	8.11935103011866e-07	2.9803684711063e-09	2.82046846796542e-06	354551	0.000845783856679327	0.00874942473262689	0.699521403818277	0.00280005178734655	0.287872426950961	0.00105669271078794
6.56841297570607e-06	3.73317277154202e-05	2.10595527675804e-07	1.53922678985421e-06	3.34476859715115e-08	4.56834106946278e-05	21890	0.0136118457367056	0.143781142340988	0.817183462175478	0.00460989064681569	0.0336933422100031	0.000732162626715715
2.418236000969e-08	8.93021667019405e-07	3.31606138345224e-09	1.57450686824209e-07	2.11575760075641e-08	1.09912835124432e-06	909812	0.000329684328757018	0.022001397727857	0.812481696071635	0.00301699194611634	0.143250500859122	0.0192494133952706
1.42066191782877e-06	7.88429111717886e-06	3.71678765328023e-08	2.65217982615577e-07	7.58035616614989e-09	9.61491925032215e-06	104005	0.00288033349901629	0.147755990543672	0.820005962807715	0.00386564624882907	0.0275840052017796	0.000788395198003967
5.06864268221348e-09	4.82033635297892e-07	2.09602859445864e-09	2.56299114343463e-07	4.777894683835e-10	7.45975210386411e-07	1340527	0.000223767606886027	0.00679465297457801	0.646179160629482	0.00280978317412574	0.343575913482034	0.000640489739781042
6.65294722009387e-10	2.21420733461381e-07	9.82247188367775e-10	4.2034049118841e-07	2.24541012223177e-08	6.65862867782486e-07	1501811	0.000199738976333186	0.000999146752581367	0.332532033508304	0.00147514936767527	0.63127186020789	0.0337218101635496
1.96236131569766e-08	8.5789337657429e-07	4.42402642228495e-09	2.48675315068443e-07	4.18383126350471e-09	1.1348001624855e-06	881212	0.000340382298714581	0.0172925716841597	0.755986300438384	0.00389850703986084	0.219135776755426	0.00368684408216956
1.82532511153712e-06	1.02257890206452e-05	3.39447658615521e-08	2.44511130352031e-07	4.38102385063016e-08	1.23733802669023e-05	80819	0.00370515595276388	0.147520327684401	0.826434555478616	0.00274337045571544	0.0197610616563752	0.00354068472489206
3.73458820138835e-06	2.21976709402039e-05	7.95124612495276e-08	6.07716864880288e-07	1.52004247015146e-08	2.66346888924236e-05	37545	0.00795867379148896	0.14021519892619	0.833412060109258	0.00298529716531232	0.0228167435082434	0.000570700290996771
2.49182200897971e-06	9.59296874850633e-06	3.6660527978112e-08	1.8146594526846e-07	7.49275481013755e-09	1.23104099855428e-05	81232	0.00368633445266864	0.202415842519143	0.779256642124205	0.00297801031981598	0.0147408531057513	0.000608651931084097
1.98501347854603e-08	1.41405146115754e-06	5.86395221852411e-09	5.37130877903879e-07	7.10170056352084e-08	2.04791343170061e-06	488302	0.000614185969136094	0.00969285833970845	0.690484001554351	0.00286337895330595	0.262282023053015	0.0346777380996202
2.34489883525484e-06	1.35423195420422e-05	7.37421458078329e-08	5.47599269315943e-07	2.91690709833637e-08	1.65377288634042e-05	60468	0.00494907246783727	0.141790862253389	0.81887420297533	0.00445902496146338	0.0331121204029234	0.00176378940689437
3.48695724131734e-07	3.28118792555558e-06	1.28570129297754e-08	1.55554417587688e-07	5.48451205550045e-09	3.80377959226027e-06	262896	0.00114048519986054	0.0916708541265749	0.862612526822522	0.00338006254514224	0.0408946979746675	0.00144185853109366
1.4298248846574e-06	1.41188558464038e-05	7.73395149855069e-08	9.82024943386192e-07	6.29840817385941e-09	1.66143435976067e-05	60189	0.00497194325277384	0.0860596674347921	0.849799196908241	0.00465498468423679	0.0591070563586786	0.000379094614051842
1.20407302292322e-05	3.13853231681697e-05	1.0783805628517e-07	3.61431187553206e-07	1.1794875974749e-09	4.38965021288377e-05	22781	0.0130829046501209	0.274298170589817	0.71498460346687	0.0024566434922004	0.00823371271114936	2.6869739962721e-05
9.27027106957868e-06	1.95447256000699e-05	9.39264964606731e-08	2.54617064807753e-07	1.96237677916727e-09	2.91655026076962e-05	34287	0.00871161046929214	0.317850550846754	0.670131623067331	0.0032204655521996	0.00873007635879262	6.72841749227883e-05
2.31423745298233e-07	3.10513976231975e-06	1.08065566565814e-08	1.86433102999185e-07	2.84885392102557e-08	3.562291706484e-06	280718	0.00106811857027467	0.0649648496997033	0.871669143958043	0.0030335967817884	0.0523351590381674	0.00799725052229761
4.34560745899133e-07	6.09105850843236e-06	2.25866591291821e-08	4.07076080786872e-07	3.49682669915297e-09	6.9587788209467e-06	143703	0.00208546330334469	0.0624478456753155	0.875305662840956	0.00324577913889054	0.0584982065476097	0.000502505797227976
4.5511820394568e-06	1.48825463022135e-05	8.2805819818773e-08	3.48160358008259e-07	4.8284649271977e-10	1.98651773659901e-05	50339	0.005941889139777	0.229103518967246	0.749177620114935	0.00416839066136604	0.0175261640806854	2.43061757679759e-05
5.3019725451306e-09	5.52299159447621e-07	2.6286409118518e-09	3.52076800101349e-07	2.14194301222507e-09	9.14448516018178e-07	1093555	0.000274297053918682	0.00579800005386548	0.603969660153774	0.0028745641398138	0.385015442569049	0.00234233308349805
2.35671550457031e-08	1.61865775055295e-06	9.89696171553346e-09	8.74061476809566e-07	6.99556603218528e-10	2.52688290072697e-06	395744	0.000757778568679979	0.00932657189572298	0.640574895689575	0.00391666812604817	0.34590501861329	0.000276845675364406
1.21855030601616e-07	1.99706682981499e-06	5.13384825650767e-09	1.08180947133993e-07	5.54090712455983e-10	2.23279074651956e-06	447870	0.000669613680389869	0.0545752130115915	0.89442632854332	0.00229929663785566	0.0484510011977717	0.000248160609461362
1.66306396417577e-07	2.56466607521354e-06	1.57797567166862e-08	3.12884222768325e-07	3.15778953456713e-09	3.0627942406507e-06	326499	0.000918417675389693	0.0542989124800771	0.837361531236481	0.0051520786173784	0.102156461774544	0.00103101589152011
3.37055104723015e-07	3.60713198826906e-06	1.31291220608653e-08	1.80658306623997e-07	2.45087376477703e-09	4.14042539544172e-06	241521	0.00124135906569744	0.081405911840384	0.871198402038648	0.00317095969784155	0.0436327887523073	0.00059193767081886
5.22781562924567e-07	4.74830572551528e-06	2.43335363288751e-08	2.84175532180636e-07	3.4634670613851e-09	5.58305982401075e-06	179113	0.00167352072271976	0.0936371057097168	0.85048447897594	0.00435845881934225	0.050899603647179	0.0006203528478219
1.48025268446081e-05	4.63012338147854e-05	1.7180398066722e-07	6.91029988538243e-07	1.82939669994038e-08	6.19848885955984e-05	16133	0.0184242033426358	0.238808638363177	0.746976156025121	0.00277170750097017	0.0111483621927057	0.000295135918026041
2.00528575538709e-06	7.29489833490772e-06	2.87359672438337e-08	1.34407874854403e-07	2.03661870876743e-09	9.46536455110182e-06	105648	0.00283559488905372	0.211855100198298	0.770693859230024	0.00303590707877053	0.0141999681183708	0.000215165374537038
1.86914748838014e-06	7.86429936149018e-06	2.63901107613093e-08	1.42763254721123e-07	2.70307998723433e-09	9.90530329533999e-06	100956	0.00296719485590347	0.188701691674549	0.79394836553768	0.00266424055624069	0.0144128100336198	0.000272892197910387
5.04895500605698e-07	4.67320802388581e-06	1.61090723538571e-08	1.91711115556825e-07	4.10377516152081e-09	5.39002748756371e-06	185528	0.00161570594365068	0.093672156917684	0.867010054154306	0.00298868092807044	0.0355677435781461	0.000761364421793648
3.61713220894929e-06	1.98815959308567e-05	1.23452541004276e-07	8.72525985054977e-07	2.37129601377493e-10	2.44949437954666e-05	40825	0.00732163839453348	0.147668524539286	0.811661218611829	0.00503991934152238	0.0356206567502498	9.68075711287727e-06
1.36538190675488e-06	1.00702669866819e-05	3.82564251186836e-08	3.62800388432483e-07	1.90345398310089e-09	1.18386091609711e-05	84469	0.0035453042866509	0.115332965907533	0.850629229308546	0.00323149658870448	0.0306455246135285	0.000160783581687627
5.003066038024e-08	1.48307693760006e-06	5.95428479719953e-09	2.26944929158456e-07	1.16888056019103e-08	1.77769561753786e-06	562526	0.000533166975215438	0.0281435471217132	0.834269333269856	0.00334943999324604	0.12766242258772	0.00657525702746542
2.62294545167911e-06	1.06853987776336e-05	8.28034047054177e-08	4.33723360121079e-07	2.15422471734437e-09	1.38270252188566e-05	72322	0.00413954461063881	0.18969701798924	0.772790864882595	0.00598851910622791	0.0313677998886984	0.000155798133238851
1.40705154697666e-06	9.61766116200513e-06	2.9622369868725e-08	2.60346741172414e-07	8.57586976843369e-09	1.13232576897914e-05	88314	0.00339123327453927	0.124262079476051	0.849372276555718	0.00261606427057042	0.022992211985702	0.000757367711958492
1.60600535893119e-06	1.58172976558623e-05	7.06791683517764e-08	8.95134632192097e-07	3.04630704076812e-08	1.84195798857451e-05	54290	0.00551068502005669	0.0871901188242669	0.858721955330987	0.00383717591770239	0.0485969081675333	0.0016538417595103
1.4758143006371e-06	1.01397474160537e-05	4.92992022753145e-08	4.35521680545571e-07	3.83878717499313e-09	1.21042213866867e-05	82616	0.00362470323857922	0.121925587238543	0.837703400501772	0.00407289330725048	0.0359809744577702	0.000317144494664925
2.11653184050894e-09	2.74699866279301e-07	9.00626417296219e-10	1.50292802455404e-07	3.86773225323963e-09	4.3187755924575e-07	2315471	0.000129554902798312	0.00490076827377959	0.636059596981721	0.00208537442618948	0.347998638127626	0.00895562219068388
1.19206375801841e-06	6.63674254321391e-06	3.27345963413399e-08	2.34327281748524e-07	4.94197772125826e-09	8.10081015704344e-06	123444	0.00242730221684118	0.147153646969735	0.819268988478076	0.00404090402154135	0.028926400842116	0.000610059688531442
1.1201592874374e-06	8.26458474669891e-06	4.02775699461187e-08	3.82098441306079e-07	3.25251642763963e-09	9.81037256181616e-06	101933	0.00293879945499576	0.114181115995256	0.84243332193787	0.0041056106373459	0.0389484129066902	0.000331538522838474
8.37434238702262e-06	2.87838300452689e-05	1.51988528781794e-07	6.71731498268806e-07	3.35570479443205e-08	3.80154495072865e-05	26305	0.0113400628495184	0.220287869683548	0.757161375659964	0.00399807264550855	0.0176699606863797	0.000882721324599584
3.66623149543619e-10	1.43957545262967e-07	7.33154145800292e-10	3.70150770417455e-07	6.65032218590418e-09	5.2185841516167e-07	1916229	0.000156545310895484	0.00070253375032774	0.275855559823385	0.00140489091389503	0.709293478199031	0.012743537313361
9.8658720247139e-07	5.74609136432132e-06	2.46210356460818e-08	1.84375100181108e-07	6.73756429973581e-09	6.94841226691964e-06	143918	0.00208235979644467	0.14198743030381	0.826964656613369	0.00354340455060488	0.0265348533015075	0.000969655230708223
6.31722245119294e-07	5.21585335072749e-06	2.20417622991773e-08	2.33996062412592e-07	7.6766932559645e-09	6.11129011381452e-06	163632	0.00183171299871443	0.103369703181214	0.853478276041437	0.00360672818483156	0.0382891432176728	0.00125614937484499
1.6033699997299e-06	6.69233702069169e-06	2.2642437210525e-08	1.21513283939494e-07	7.45393000853233e-10	8.44060813457246e-06	118475	0.00252898983034133	0.189959061499674	0.792873797005229	0.00268255993519973	0.014396271216736	8.83103431611908e-05
2.1547465825844e-06	1.12100703187273e-05	6.40555688866925e-08	4.28487942074185e-07	2.57092204965337e-09	1.38599313343222e-05	72150	0.00414937566793028	0.155465891612931	0.808811389344122	0.00462163681345719	0.0309155890991389	0.000185493130351002
1.28679468145873e-06	1.79851135107473e-05	6.69500246629392e-08	1.20339378776939e-06	7.04469979952452e-08	2.06126990026336e-05	48514	0.00616479264018477	0.0624272775386826	0.872525888455917	0.00324799894736664	0.0583811847063618	0.00341765035167129
2.24135738748503e-06	1.2653939143989e-05	5.14838313483266e-08	3.73732385655525e-07	1.06747019660214e-09	1.53215802186745e-05	65267	0.00458596149699331	0.146287612341263	0.825889951518574	0.00336021680619967	0.024392548309084	6.96710248790829e-05
4.0903095964283e-08	1.36447349048729e-06	5.70016699436598e-09	2.44489716491767e-07	5.90855270538448e-09	1.6614750226431e-06	601875	0.000498318718849977	0.0246185440086928	0.82124225275242	0.00343078705167538	0.147152207020741	0.00355620916647009
3.90893586774674e-07	4.06027092069798e-06	1.77210811282385e-08	2.3667333253127e-07	2.76921790791443e-09	4.70832813904007e-06	212390	0.00141150465588258	0.0830217383392416	0.862359377000809	0.00376377359540864	0.0502669579396654	0.000588153124875237
6.32800674104437e-07	4.85521113226911e-06	2.20180329517608e-08	2.17210197494157e-07	3.16481613310976e-09	5.73040485295258e-06	174508	0.00171764953020637	0.110428615489251	0.847271921767879	0.00384231716898957	0.0379048606630716	0.000552284910808543
8.88825278941243e-09	1.02335479904583e-06	3.93997404906287e-09	5.83308776839729e-07	1.91960841568872e-09	1.62141141113973e-06	616747	0.000486305532794717	0.00548179982473707	0.631150608670315	0.00242996565954435	0.359753713852124	0.0011839119932796
1.7337135458661e-06	1.48867691649374e-05	3.60911285793135e-08	3.98495429325001e-07	2.39107209228303e-08	1.70789799896306e-05	58552	0.0051106337968031	0.101511539150389	0.871642754659574	0.00211318993296004	0.0233325075365709	0.001400008720506
6.98579545266388e-07	5.03498710213988e-06	1.97704286205353e-08	1.83214015548777e-07	6.03872840020337e-10	5.9371549644156e-06	168431	0.00177956646736332	0.117662339867046	0.848047108811734	0.00332994990682062	0.0308588906044851	0.000101710809914792
2.09032485392191e-06	1.24407370962805e-05	4.51606703122978e-08	3.4559634135503e-07	2.77687276216519e-08	1.49495876894914e-05	66891	0.00447486764096683	0.139824916736083	0.832179278430906	0.00302086393620358	0.0231174496938107	0.00185749120299629
1.24893923483863e-06	5.83845516107632e-06	1.94987510345705e-08	1.17197862314184e-07	1.17904856607451e-09	7.22527005782977e-06	138403	0.00216524132380658	0.172857100820086	0.808060475850226	0.00269868819829653	0.0162205511179725	0.000163184013419238
1.33507614517152e-06	1.01894161547211e-05	3.09854877622986e-08	3.04074260108294e-07	1.19231675310911e-08	1.18714752152943e-05	84236	0.00355512921494239	0.112460845931895	0.858310864482438	0.00261007896662912	0.0256138562894482	0.00100435432958915
2.58576007003293e-08	1.07388943375009e-06	4.47621049687025e-09	2.39026218259969e-07	2.5998872275731e-09	1.34584935043483e-06	743025	0.00040367357870752	0.0192128492627908	0.797926925032974	0.00332593725696269	0.177602506686756	0.00193178176051658
9.95967240605826e-08	2.08689977246122e-06	6.44285544650397e-09	1.73579434321429e-07	1.32225669337546e-08	2.37974135322349e-06	420214	0.000713668472865914	0.0418519113119892	0.876943945876471	0.00270737634481864	0.0729404622423804	0.00555630422434098
1.88614246564706e-06	8.90746096570931e-06	2.73211916159555e-08	1.65898214690303e-07	6.17124554914923e-10	1.09874399622175e-05	91013	0.00329082342919607	0.171663505978911	0.810694847602294	0.00248658392763963	0.0150988961269209	5.61663642338002e-05
1.47295599210152e-07	2.23447912158198e-06	1.5426517747137e-08	3.00893947583667e-07	5.15111278060568e-09	2.70324629890354e-06	369926	0.000810646234479462	0.054488412420983	0.826591022241777	0.00570666378176273	0.111308373086726	0.00190552846875071
1.27028272041424e-07	1.73140300644018e-06	7.24974450558606e-09	1.27050132082521e-07	3.6443538840743e-10	1.99309559045812e-06	501732	0.000597750548923415	0.0637341593898295	0.868700435006337	0.00363742940393525	0.0637451272737592	0.000182848926138893
1.04279286671979e-07	3.43329285070667e-06	1.50880005549365e-08	6.38759921980494e-07	3.21204137152575e-10	4.19174126405123e-06	238564	0.00125673466158815	0.024877319496384	0.819061252694891	0.00359945893710871	0.15238534101772	7.66278538962441e-05
3.50533149587131e-07	3.46313870538845e-06	1.13097212843442e-08	1.43665315673327e-07	1.61785655369521e-09	3.97026474848695e-06	251872	0.00119037273262979	0.0882896158803307	0.872268960579579	0.00284860632748843	0.0361853238447327	0.000407493367869679
3.94762861886488e-06	2.40539294773821e-05	7.81259267539093e-08	6.12142820180916e-07	1.18635353032233e-08	2.8703690378485e-05	34839	0.00857426025054864	0.137530351213092	0.838008254695076	0.00272180774401291	0.0213262758937698	0.000413310454049339
5.24293063883344e-07	5.68570886025015e-06	2.5672008751846e-08	3.57965678756667e-07	2.19023930501753e-08	6.61554200469218e-06	151159	0.00198270101263909	0.079251717170185	0.859447170952504	0.00388056016175812	0.0541098036264866	0.00331074808906672
9.77663268665055e-08	1.99979804645656e-06	9.33776290186319e-09	2.45584974943054e-07	1.28298083680484e-08	2.36531691953603e-06	422776	0.000709344211427876	0.0413332886003635	0.845467273302569	0.00394778510428735	0.103827513731744	0.00542413926103613
4.92019980031457e-07	4.00031151361563e-06	1.54720658849462e-08	1.61740165876787e-07	3.78294365882579e-09	4.67332666906764e-06	213980	0.00140101893207889	0.105282599499859	0.855987992470835	0.00331071782063825	0.0346092146622944	0.000809475546373587
4.17319678440208e-07	4.23373161989629e-06	2.83952987995814e-08	3.70393897670892e-07	1.46626991158703e-09	5.05130676471856e-06	197969	0.00151424822427548	0.0826161818868389	0.83814581396388	0.00562137682825198	0.0733263519566761	0.000290275364352916
6.12070434282572e-07	4.80878209457881e-06	1.42198139619658e-08	1.43644304297561e-07	2.17399655568731e-09	5.58089064367659e-06	179183	0.00167287105384062	0.109672536761865	0.861651374593297	0.00254794706971681	0.0257385986339505	0.000389542941170251
4.0491401251819e-06	2.30463579682352e-05	7.18828817466057e-08	5.26097357241349e-07	5.63551002879844e-09	2.76991138424339e-05	36102	0.00827541788293806	0.146183020446625	0.832025100128986	0.00259513290408895	0.0189932919960562	0.000203454524244204
2.10845154343569e-06	1.20937782927711e-05	7.35360215708306e-08	5.42341491482126e-07	1.96670431005057e-08	1.48377743923602e-05	67396	0.00444147269930073	0.142100256256849	0.815066867373182	0.00495600078733461	0.0365514043508689	0.00132547123176586
3.39682124483737e-07	3.62797814685171e-06	1.43604075257096e-08	1.97205912807081e-07	7.67304453640771e-09	4.18689963620464e-06	238840	0.00125528399149177	0.081129750889289	0.86650707255558	0.00342984278904929	0.0471007021763351	0.00183263158974673
5.33790159742908e-06	1.51137246642336e-05	5.21689955981047e-08	1.89922479322723e-07	1.70103976773244e-10	2.06938878405603e-05	48323	0.00618899934299433	0.257945806924049	0.730347278417664	0.00252098571327196	0.00917770893444551	8.22001056948993e-06
2.34995153142384e-07	3.05844712672199e-06	1.15661293676249e-08	1.93549372396063e-07	9.59955709275277e-10	3.49951773733734e-06	285754	0.00104930625098509	0.0671507249799464	0.873962458909855	0.00330506379328289	0.0553074414600134	0.000274310856902721
2.90898678882827e-06	1.78462131834163e-05	6.68596605956694e-08	5.27424357788224e-07	2.66126067368728e-08	2.13760965973653e-05	46781	0.00639237877846432	0.136085967593672	0.834867727235846	0.00312777687409544	0.0246735579335486	0.00124497036283757
3.19511049738697e-07	3.58648383008263e-06	1.26886997291917e-08	1.83131041449294e-07	7.24600069147748e-09	4.10906062169129e-06	243365	0.00123196123108837	0.0777576870129469	0.8728232947331	0.00308798065966936	0.044567617348492	0.00176342024579209
7.56209838272236e-08	1.72047699457349e-06	9.91533144176727e-09	2.90051486786448e-07	1.09903961014395e-08	2.10705519273037e-06	474596	0.000631917479781863	0.0358894176517665	0.816531527275305	0.00470577679976135	0.137657280068963	0.00521599820420359
1.25810265223195e-07	4.52679192285366e-06	2.14050567125576e-08	9.90388459880494e-07	8.10500125496129e-09	5.67250070592486e-06	176289	0.00170030787430109	0.0221789774467173	0.798024038696984	0.00377347801652986	0.174594682526182	0.00142882331358649
1.02681202526069e-07	2.39436555110045e-06	1.51445218484471e-08	4.54070764226537e-07	3.60559127913242e-09	2.96986763098064e-06	336715	0.000890564823843976	0.0345743363963209	0.806219619394229	0.00509939287881544	0.152892593423972	0.00121405790666228
9.9498892032704e-07	1.17716344774538e-05	4.53582725842281e-08	6.90048516033047e-07	2.57755087618084e-08	1.35278056951599e-05	73922	0.00405014510809232	0.0735513905764506	0.870180629639405	0.0033529660024949	0.0510096412960705	0.0019053724855784
6.32872439995041e-06	2.68625953885069e-05	1.45488943216988e-07	7.94063714926141e-07	1.47047286193175e-08	3.41455771752198e-05	29286	0.0101915585341301	0.1853453631044	0.786707902187745	0.0042608429920632	0.0232552435957185	0.000430648120073045
8.58532820926174e-07	1.23283291391014e-05	5.90872595886491e-08	1.09109343831179e-06	5.3605871116982e-08	1.4390648529045e-05	69490	0.00430791980067613	0.059659077851382	0.856690309280978	0.00410594835037432	0.0758196155030545	0.00372504901421141
2.36538629237119e-07	2.90806173771281e-06	1.6381801091066e-08	2.58954255107287e-07	3.91399748074188e-11	3.41997556312309e-06	292400	0.00102546827104388	0.0691638360775638	0.850316525378092	0.00479003454519024	0.0757181594803011	1.14445188525489e-05
4.67268300570244e-07	4.81552989032659e-06	1.78294059580112e-08	2.36254745255194e-07	5.58882109333758e-09	5.54247116320337e-06	180425	0.00166136436063391	0.0843068528118742	0.868841668008492	0.00321686941312047	0.0426262470833761	0.00100836268313707
4.52219998533277e-09	4.06436363406447e-07	1.45462926412741e-09	1.6809521419202e-07	3.99383355025166e-10	5.80907790202953e-07	1721444	0.000174257203122252	0.00778471224108192	0.699657278247981	0.00250406224302691	0.28936643134583	0.000687515922080564
3.3429055709584e-06	1.59477466434576e-05	5.92657344466571e-08	3.63543335228404e-07	2.80578232880039e-09	1.97162670664199e-05	50720	0.00589747962160958	0.169550633479292	0.808862376926275	0.00300593080054168	0.0184387508042828	0.00014230798960819
2.22654387867239e-07	3.37013030787455e-06	1.22328272689939e-08	2.38072239754554e-07	2.33476472479564e-09	3.84542452749014e-06	260049	0.0011529644015581	0.0579011202210652	0.876400065527797	0.00318113830645848	0.0619105219859666	0.000607153958712463
2.24342828584511e-07	3.83632626906742e-06	1.5751760163878e-08	3.46342037024027e-07	4.9700192628938e-09	4.42773291410273e-06	225849	0.00132744098469395	0.0506676515807804	0.866431273857638	0.00355752265763528	0.0782210769581192	0.00112247494582698
3.05399708199909e-07	3.05616784388087e-06	1.77873910928686e-08	2.28864518831122e-07	2.00625753502465e-09	3.61022571953979e-06	276991	0.00108248336265004	0.0845929678432513	0.8465309599175	0.00492694708715775	0.0633934098891457	0.000555715262944942
2.63504298505772e-06	2.16936621307431e-05	7.70059712939162e-08	8.15250610439063e-07	2.45643143470588e-08	2.52455260118808e-05	39611	0.0075451448057261	0.104376632272096	0.859307194491958	0.00305028190966099	0.0322928747872156	0.000973016539069083
4.6786005696577e-09	3.84737347252564e-07	1.62303701225336e-09	1.7160696333858e-07	2.14549858798649e-09	5.64791446761041e-07	1770565	0.000169423128148494	0.00828376668323941	0.68120250308136	0.00287369261974687	0.303841292786406	0.00379874482924708
7.36103963173272e-07	6.13980332914431e-06	3.58597091752051e-08	3.84581677841975e-07	7.65777201420407e-09	7.30400645134896e-06	136911	0.00218881098972867	0.100780847891683	0.840607599410096	0.00490959440056112	0.0526535238438826	0.00104843445377705
6.86740772715966e-07	5.23665862972445e-06	1.90235031943833e-08	1.86514940960456e-07	7.82046859610932e-09	6.13675831519136e-06	162952	0.00183933948155557	0.111906113528369	0.85332652204361	0.00309992706528643	0.0303930725931871	0.00127436476954779
3.37351280744876e-08	2.13816652745788e-06	8.76300436856094e-09	7.14192294492451e-07	1.59482433869982e-08	2.91080519778038e-06	343548	0.000872861664690805	0.0115896206658598	0.734561876242467	0.00301050869884495	0.245359014418778	0.00547897997404961
5.7218613294223e-07	4.91010077081459e-06	2.52489682264987e-08	2.78586030816266e-07	7.37602891638796e-10	5.78685950569123e-06	172805	0.00173455678941037	0.0988767970571083	0.848491442722194	0.00436315555987959	0.0481411429709472	0.000127461689870539
5.3902647009315e-07	3.96028853595098e-06	1.37387516296744e-08	1.29783965474993e-07	7.84800451430141e-09	4.6506857276631e-06	215022	0.00139423611109724	0.115902579029782	0.851549377416428	0.0029541346016898	0.0279064148977033	0.0016874940543972
1.89637463403415e-08	1.08347023113134e-06	4.52408719984206e-09	3.32349456866217e-07	2.0470089806939e-09	1.44135453051843e-06	693792	0.000432313196494616	0.0131568923112349	0.751702796356168	0.0031387747455963	0.230581338476576	0.00142019811042439
2.27168989079688e-07	3.3021507438677e-06	1.3620133575465e-08	2.54562472143577e-07	5.69619442290513e-09	3.80319853308933e-06	262937	0.0011403110802316	0.059731036153708	0.868256209907971	0.00358123128649857	0.0669337847942416	0.00149773785758119
2.86046354846039e-06	1.80348165147887e-05	1.02420752719664e-07	8.30341343002257e-07	1.3580326394134e-08	2.18416224853651e-05	45784	0.00653113710838082	0.130963876441736	0.825708645356947	0.00468924654238901	0.0380164680329323	0.000621763625995892
1.40876000745013e-06	1.12788906550078e-05	4.45647134308735e-08	4.5877943287885e-07	2.5280469344805e-08	1.32162752781125e-05	75664	0.00395705891140963	0.106592816645033	0.853409180549291	0.00337195711296036	0.0347132170921588	0.00191282860055677
8.08036223929023e-08	1.78265544645164e-06	8.7457011262535e-09	2.48080489910136e-07	1.54416483565854e-08	2.13572690823752e-06	468225	0.000640513540227095	0.0378342484150207	0.834683235752625	0.00409495291393355	0.116157402406313	0.00723016051210801
4.47322967681781e-06	2.70506735732913e-05	9.33328832030821e-08	7.25782811723139e-07	2.19389336609311e-08	3.23649578786963e-05	30898	0.00966265808923317	0.138212127251438	0.835801290849107	0.00288376346890033	0.02242495771023	0.000677860720324684
5.34022794311212e-07	4.32431291764584e-06	2.10892606229993e-08	2.19572638574846e-07	3.41593854976383e-09	5.10241354970466e-06	195986	0.00152955700360846	0.104660821611005	0.847503416867521	0.00413319312861656	0.0430330933461	0.000669475046757343
7.02660666585811e-06	1.6388812044934e-05	5.89924361889385e-08	1.76912747396016e-07	4.33976854828673e-09	2.36556636629254e-05	42273	0.00707166033926498	0.297036970341722	0.692807112853046	0.00249379755434193	0.00747866345738104	0.000183455793509961
3.3986240284598e-06	1.79953344879562e-05	7.61429363021705e-08	5.18408355747454e-07	1.55657376097225e-09	2.19900663822266e-05	45475	0.00657537940968633	0.154552695266383	0.818339252604571	0.00346260602304106	0.0235746607916771	7.07853143285799e-05
1.64567610666079e-06	7.01691678225642e-06	2.022018676263e-08	1.10852254186193e-07	1.68960974475235e-09	8.79535493961078e-06	113696	0.00263513999278042	0.187107412715014	0.797798022983133	0.00229896199772067	0.0126034997958932	0.000192102508239096
1.212691573525e-06	7.00893256279785e-06	2.93267035967564e-08	2.17934870208741e-07	1.4660583922698e-09	8.47035176852062e-06	118059	0.0025378903896961	0.143168974166087	0.827466527287094	0.00346227693940017	0.0257291404376708	0.00017308116974767
1.45078282021857e-06	9.67265754490432e-06	3.46685384285579e-08	2.97201686559419e-07	1.2266444018603e-08	1.14675770341295e-05	87202	0.00343438180926836	0.126511713494559	0.843478750229176	0.00302317903122677	0.0259166941434007	0.00106966310163829
1.68125131313331e-07	2.6512564523023e-06	8.0290303595338e-09	1.62796373276775e-07	3.2660491591001e-09	2.99347303641104e-06	334060	0.00089764013491489	0.0561639036892414	0.88567908247504	0.00268217894795539	0.054383778072027	0.00109105681573663
5.72140999460453e-06	1.47761264402053e-05	7.65309268990421e-08	2.54129691207999e-07	2.50477316292415e-09	2.08307018260798e-05	48006	0.0062297895259622	0.274662372990303	0.709343667994219	0.00367394855622321	0.0121997661590946	0.000120244300160266
5.55559604953901e-06	3.69304708726603e-05	1.49107813444056e-07	1.2746913629071e-06	2.62367764530129e-08	4.39361028750035e-05	22760	0.0130946298913904	0.126447174100636	0.840549535713854	0.00339374235963216	0.0290123902553112	0.000597157570566864
8.20014196995243e-08	1.89433028881756e-06	7.45304296635116e-09	2.2137639527175e-07	1.09615797601006e-08	2.21612272651528e-06	451239	0.000664616599131973	0.0370022015109544	0.854794847845035	0.00336310028193728	0.0998935630337815	0.00494628732829116
2.21286442323957e-09	2.54367053116914e-07	1.49291700006837e-09	2.20647379693563e-07	7.56696907470389e-10	4.79476911141256e-07	2085606	0.000143832762907525	0.00461516367487329	0.530509493171354	0.00311363689341144	0.460183534528026	0.00157817173233491
1.36685618445801e-06	9.74430691705297e-06	4.45490402681543e-08	4.0835783979759e-07	3.94851638877015e-09	1.15680184979655e-05	86445	0.00346441065558212	0.118158194914575	0.84234883604022	0.00385105195639074	0.0353005866881532	0.000341330400661495
6.79550965210553e-06	3.31359507810369e-05	2.04714488657913e-07	1.28363036165011e-06	1.02869277079905e-08	4.14300922111584e-05	24137	0.01235236060928	0.164023522261804	0.799803935075779	0.00494120282461687	0.0309830438008146	0.000248296036985887
1.57408882516438e-07	2.14822924014223e-06	1.40882264295018e-08	2.47209284881242e-07	2.88843774108847e-09	2.5698240717105e-06	389132	0.000770651107906861	0.0612527854529999	0.835944088076172	0.00548217544717936	0.0961969683460461	0.00112398267760248
2.397823118285e-06	9.202162079996e-06	4.36142668251505e-08	2.152092790877e-07	9.20936625396923e-10	1.18597296808192e-05	84319	0.00355161803383497	0.202181936925847	0.775916680030125	0.00367750935299039	0.018146221278193	7.76524128443125e-05
4.41081738717214e-06	2.09061067150768e-05	7.5249756558061e-08	4.58613070309139e-07	1.68243060647891e-09	2.58524693597226e-05	38681	0.0077258421326224	0.17061493530069	0.808669625488383	0.0029107376750361	0.0177396233964267	6.50781394639263e-05
1.67783299905838e-07	2.65500967013535e-06	6.43297226547808e-09	1.30885546945213e-07	9.95141582753039e-10	2.96110663083463e-06	337712	0.000887938853248227	0.05666236337411	0.896627511649925	0.00217248923037427	0.0442015649089682	0.000336070836622504
1.42787738948052e-06	8.26799600631455e-06	4.11231325227606e-08	3.06168579328185e-07	4.88438218031088e-10	1.00436535458641e-05	99565	0.00300857633138685	0.142167129019351	0.823206014480586	0.00409443957171292	0.0304837854004098	4.86315279395739e-05
6.98557694179028e-07	5.16298082323705e-06	2.23034758700744e-08	2.11949157116285e-07	2.90689786794541e-09	6.09869804827038e-06	163969	0.00182794226840277	0.114542102043754	0.846570986524131	0.00365708806921499	0.0347531809967859	0.000476642366114489
6.79123774838835e-08	1.93717132067774e-06	6.97818336704687e-09	2.55935078800128e-07	1.04094831726664e-08	2.27840644350147e-06	438903	0.000683289163287304	0.0298069634053156	0.850230794511223	0.00306274738071876	0.112330738674881	0.00456875602786176
2.80134038961332e-08	1.47220702563443e-06	6.90753849405745e-09	4.66771258982984e-07	6.37122454150301e-09	1.98027045154911e-06	504982	0.000593905292071484	0.014146251525502	0.743437354469823	0.00348817934876212	0.235710863946812	0.00321735070910086
7.61787983254669e-08	1.53632253272251e-06	9.70475405382312e-09	2.51646335966723e-07	1.27587700855991e-09	1.87512829807709e-06	533297	0.000562380821436337	0.0406259125861345	0.819315955232497	0.00517551469079486	0.134202196310931	0.000680421179643173
1.18757250941657e-06	8.63242548811406e-06	4.13995641056428e-08	3.86936753742948e-07	1.62786538827071e-08	1.02646129692619e-05	97422	0.00307466320708594	0.115695790281897	0.840988892027828	0.00403323186462233	0.0376961854189394	0.0015859004067133
2.97022157176619e-05	5.80487784518038e-05	2.47485982023162e-07	6.21939665724656e-07	7.11812146368682e-09	8.86275379386771e-05	11283	0.0262390529242464	0.335135290999659	0.654974512458742	0.00279242758830107	0.00701745394478843	8.03150085091156e-05
6.77557976725365e-09	4.22775274899857e-07	1.79183770910515e-09	1.43753237064034e-07	5.75928062179213e-09	5.80855210062042e-07	1721599	0.000174241431818767	0.0116648342820751	0.727849673337181	0.00308482678310446	0.247485491347628	0.00991517425001142
5.20449498706018e-08	2.69231950833251e-06	1.44185314307639e-08	9.59121159984555e-07	4.01238768292909e-08	3.75802802644772e-06	266097	0.0011267752378632	0.0138490052507132	0.716418155847929	0.00383672802046478	0.255219267454789	0.0106768434261035
4.19294865597457e-07	4.08291602175185e-06	2.69762995316792e-08	3.37749602320844e-07	1.38095787006654e-09	4.8683177470719e-06	205410	0.00145943286974881	0.0861272594315863	0.838670816876644	0.00554119532314924	0.0693770661382952	0.000283662230325276
3.72688215562049e-06	1.51875811708793e-05	6.65613936868736e-08	3.48767913964601e-07	6.13984767461215e-10	1.93304066189187e-05	51732	0.00578239526091617	0.192798952918713	0.785683481485339	0.00344335196869216	0.0180424509861712	3.17626410848651e-05
2.44148489830017e-06	9.20347957239269e-06	4.45851269168978e-08	2.16096356784341e-07	4.57037292451301e-10	1.19061029916866e-05	83991	0.00356548068530049	0.20506163099756	0.773005204038553	0.00374472881244429	0.0181500493432007	3.83868082419939e-05
8.94664156967732e-07	5.98189477303608e-06	3.00617078332353e-08	2.58436622491882e-07	2.02272664977696e-09	7.1670799869787e-06	139527	0.00214782182382101	0.124829659860526	0.83463485602283	0.00419441500413725	0.0360588444612611	0.00028222465124596
1.21786189347181e-05	3.48870360275062e-05	1.01812063987485e-07	3.75018700250536e-07	9.59985336615647e-09	4.75520855798284e-05	21030	0.0141646881633468	0.256111141839892	0.733659430540418	0.00214106411414001	0.00788648269950159	0.000201880806048783
1.04348289739804e-06	5.51858183425345e-06	2.74342568051313e-08	1.86548771644182e-07	3.17515759494862e-09	6.77922291769576e-06	147510	0.0020317070524617	0.153923673858585	0.81404342374527	0.00404681438244491	0.0275177220028028	0.000468366010897876
3.38556951650132e-08	1.12286409478765e-06	4.10692551111012e-09	1.75134948239451e-07	9.85738334839923e-09	1.34581904705163e-06	743042	0.000403664491371969	0.0251562015258909	0.834335119009933	0.00305161791260677	0.130132612272898	0.00732444927867118
1.53926277522464e-06	7.41701741126693e-06	3.39996423195752e-08	2.10644808667827e-07	2.38159579123916e-09	9.20330623327021e-06	108657	0.00275719650755313	0.167251065672482	0.805907923008604	0.00369428566841181	0.0228879495399534	0.000258776110549232
3.02536049292951e-08	1.10653980081941e-06	4.86110870683134e-09	2.2860575563312e-07	1.29845284373332e-08	1.38324479852599e-06	722938	0.000414887636864147	0.0218714756502493	0.7999594880086	0.00351427940449256	0.165267750058939	0.00938700687771955
1.64951000509099e-06	7.81970907618399e-06	3.21547246674975e-08	1.95993152737389e-07	3.8985837954415e-09	9.70126554247531e-06	103079	0.00290616268973365	0.170030394268552	0.806050410840395	0.00331448763325915	0.0202028438330306	0.000401863424763731
3.84968544040801e-07	4.0269427359552e-06	1.46297174247184e-08	1.96765424430758e-07	2.29203642074797e-09	4.62559845827223e-06	216188	0.00138672036043508	0.0832256728537124	0.870577671685614	0.00316277289451167	0.0425383712412111	0.00049551132495061
3.92971411931718e-07	3.83346226739999e-06	1.29638384694824e-08	1.62601465240396e-07	2.19720134160698e-09	4.4041961843832e-06	227056	0.00132038928285882	0.0892265910690247	0.870411332036714	0.00294351975405881	0.036919668977727	0.000498888162475146
1.43288312010657e-07	2.24036342055656e-06	1.21240208787373e-08	2.43732773253374e-07	2.58284128919098e-09	2.64209136798852e-06	378488	0.000792314410549166	0.0542329132696669	0.847950774034812	0.00458879697561997	0.0922499411664682	0.000977574553433159
2.11541914865365e-07	2.74455338185165e-06	1.3892562707293e-08	2.31748757564722e-07	5.0939721729758e-10	3.20224601420633e-06	312281	0.000960214041608731	0.066060481901418	0.857071371055132	0.00433838082572687	0.0723706912387742	0.000159074978948434
9.29147759839569e-06	2.22043747235812e-05	9.2938694854857e-08	2.8557336117906e-07	4.05466373991644e-09	3.18784190417507e-05	31369	0.0095180916216141	0.291466072587439	0.696533121498291	0.00291541104134231	0.00895820337906496	0.000127191493863171
3.6927925040275e-05	0.000110596222477458	4.68471082874478e-07	1.80449491893607e-06	2.7205313762088e-08	0.000149824318833305	6674	0.0439553510371522	0.246474840185064	0.738172703461493	0.00312680268812501	0.0120440722373232	0.000181581427994721
5.66785795476054e-08	1.50608451364138e-06	6.62894039291872e-09	2.26483321219008e-07	3.34955000811951e-09	1.79922490480903e-06	555795	0.000539622308516563	0.031501664631316	0.837074069848557	0.00368433116682671	0.125878271589981	0.00186166276331921
5.78723816730701e-07	4.58380329024369e-06	1.77325696171869e-08	1.80586975085128e-07	1.91381080042621e-09	5.36276046247713e-06	186471	0.00160753897545862	0.107915283701368	0.854746976359703	0.00330661228321878	0.0336742571943465	0.000356870461363512
1.42743175814757e-08	1.1011191480044e-06	5.80424577531757e-09	5.75712712268182e-07	6.66050303432521e-10	1.69757647393281e-06	589075	0.000509143716773464	0.00840864479489755	0.648641852024149	0.00341913655404917	0.339138012990022	0.0003923536368818
6.16394857195198e-07	4.24248513650645e-06	2.03281727521736e-08	1.79894019908161e-07	8.3585870737073e-09	5.06746077343569e-06	197337	0.00151908710128068	0.121637815220282	0.837201376820937	0.00401151062850582	0.0354998347202192	0.00164946261005593
5.13248821298318e-07	7.23526815398225e-06	3.06668413966118e-08	5.55884042637558e-07	8.95097881185461e-09	8.34401883812659e-06	119846	0.00250008566207494	0.0615109854442219	0.867120304297721	0.00367530826470392	0.0666206600706052	0.00107274192274766
2.05210717519057e-07	2.6958573292385e-06	1.82266210588288e-08	3.0786670645343e-07	3.21733729720606e-09	3.23037871156702e-06	309561	0.00096864573831168	0.0635252816594719	0.834532904636054	0.00564225519242207	0.095303595628293	0.000995962883759026
6.02841914577349e-09	6.13756742589563e-07	2.31358899547747e-09	3.02865979816103e-07	8.87118190970908e-10	9.25851848737888e-07	1080086	0.000277717112665221	0.00651121359642082	0.662910317051513	0.00249887603360228	0.327121429015849	0.000958164302615174
7.32709057975853e-08	1.77111156412686e-06	9.85991733362835e-09	3.06443565301829e-07	2.00896000639353e-09	2.16269491256629e-06	462386	0.000648598744209194	0.0338794461353963	0.81893731466045	0.00455908842081124	0.141695235662342	0.000928915121000428
2.70258383974566e-06	1.59993054845707e-05	6.18187712706864e-08	4.70573689357673e-07	4.73091232394161e-08	1.92815909081841e-05	51863	0.0057678348414858	0.140163944594351	0.829771026714385	0.00320610324972963	0.0244053352028092	0.00245359023872535
5.37129523224182e-07	8.34180298283207e-06	3.05119053737816e-08	6.09327295545736e-07	4.00042207912276e-09	9.52277212905489e-06	105011	0.00285276834219383	0.056404743907013	0.875984731103712	0.00320409907538236	0.0639863358366647	0.000420090077228361
4.15317325676434e-06	2.26985738488858e-05	1.38733351273313e-07	9.74983547367126e-07	3.90435491761486e-09	2.79693683592081e-05	35753	0.00835582227575238	0.148490062536469	0.811551178323728	0.00496018892852968	0.0348589762502141	0.000139593961060242
1.17750061052096e-06	8.5038530143792e-06	3.46562362261146e-08	3.21815515769098e-07	2.51762144823926e-08	1.00630015913778e-05	99374	0.00301436332340688	0.117012861404084	0.845061280887157	0.00344392633861937	0.0319800720338589	0.00250185933628036
1.18635465906675e-06	7.34901070392285e-06	2.44588949983506e-08	1.94811820908671e-07	3.70657816971146e-09	8.75834265706634e-06	114177	0.0026240654090891	0.135454241232453	0.839086913092351	0.00279263965296184	0.0222430005922975	0.000423205429936101
6.12867088886542e-09	6.88010188001899e-07	3.31443374005216e-09	4.78426979593846e-07	4.27858546944285e-09	1.1801588576941e-06	847344	0.0003539851986607	0.0051930897683047	0.582980997444862	0.00280846406265016	0.405392016909179	0.00362543181500388
1.444729758047e-08	1.08071316729044e-06	4.27058444059007e-09	4.10762188813807e-07	5.46546919330159e-09	1.51565870731861e-06	659779	0.000454594597321778	0.00953202558775854	0.713032005208057	0.00281764253388237	0.271012324100653	0.00360600256964888
7.56527329067443e-07	5.57433217007706e-06	1.95817936494937e-08	1.85516642349709e-07	2.99323594095823e-10	6.53625725873781e-06	152993	0.0019589623098365	0.115743199681454	0.852832431377327	0.00299587254209071	0.0283827020580787	4.57943410497928e-05
3.19139119127847e-06	1.48505328906447e-05	4.74513856306898e-08	2.83912963330127e-07	2.37020822288568e-08	1.83969905131128e-05	54357	0.00550394540621735	0.173473546610993	0.80722620800721	0.00257930152199991	0.0154325764927564	0.00128836736704097
5.78287395395456e-08	1.53381275852127e-06	7.16063437198716e-09	2.44197997086084e-07	1.45774862442778e-09	1.84445787814332e-06	542165	0.000553184810557883	0.0313527027235545	0.831579173857444	0.00388224337180053	0.132395540163758	0.000790339883443252
1.58046369812938e-06	8.49093215600143e-06	3.30065593001206e-08	2.28000202401407e-07	6.59409134090553e-09	1.03389967071732e-05	96721	0.00309690969795073	0.15286431971033	0.821253009018794	0.00319243348604807	0.0220524494647744	0.000637788320053388
7.99839181339779e-08	1.86999767067787e-06	6.9959336642438e-09	2.10303933009965e-07	7.6560394761007e-10	2.16804705943366e-06	461245	0.000650203349023215	0.036892150373743	0.8625263287257	0.0032268366287544	0.0970015535847735	0.000353130687029488
2.35302556723653e-06	9.521071373624e-06	4.40033166157478e-08	2.28931547597257e-07	8.69839005465175e-09	1.21557301951282e-05	82266	0.00364009993766534	0.193573362477195	0.783257872689531	0.00361996489798561	0.018833220540631	0.000715579394657667
1.86153214901113e-08	8.27991505844561e-07	2.78567472725623e-09	1.59311133594966e-07	5.73735416734444e-09	1.01444098982424e-06	985765	0.000304286146907029	0.0183503246387319	0.816204702047793	0.00274601948777609	0.157043273283514	0.00565568054218558
6.56855754292487e-09	4.84346030645707e-07	2.07954977963744e-09	1.97158234776604e-07	3.83335722153731e-09	6.93985729966411e-07	1440952	0.000208174120002402	0.00946497494010835	0.697919293915668	0.00299653103780403	0.284095517044921	0.00552368306149876
2.88882507266394e-08	1.06848956835118e-06	4.75212764896686e-09	2.25994909102876e-07	5.18027570420402e-09	1.33330513153387e-06	750016	0.000399911820060495	0.0216666463237905	0.801384126619212	0.00356417112375461	0.169499766975985	0.00388528895725804
1.06949111180327e-05	4.20401921262465e-05	2.64274584209597e-07	1.33585215060305e-06	1.10503221918614e-08	5.43462803012838e-05	18401	0.0161721310238329	0.196791961818592	0.773561537113212	0.00486279065916778	0.024580378697445	0.000203331711583586
1.60583420054131e-06	6.85307068829544e-06	1.99316865103658e-08	1.093668382791e-07	3.19501730938912e-09	8.59139843093561e-06	116395	0.0025741118787691	0.186911852994628	0.797666496715964	0.00231995834794444	0.0127298063473923	0.000371885594070997
1.70633581003622e-09	2.49847242808846e-07	1.07792181097567e-09	2.02935280601793e-07	5.80835930917353e-10	4.56147616962568e-07	2192273	0.000136834953556986	0.00374075353368829	0.547733307196799	0.00236309863494063	0.444889489839088	0.00127335079548386
9.23410253605082e-09	5.63272215642998e-07	2.83890991329514e-09	2.22656051352474e-07	7.46323099898318e-09	8.05464510443801e-07	1241520	0.000241610257979641	0.0114643195526553	0.699313512066028	0.00352456238168822	0.276431858220287	0.00926574777934168
1.71579430821767e-06	1.44936303915961e-05	6.93610701811321e-08	7.53398958001908e-07	2.72136254726433e-09	1.70349060905441e-05	58703	0.00509747888939915	0.100722263985364	0.850819506404053	0.0040717025272968	0.0442267749524086	0.000159752130877606
5.57520302297011e-08	1.39642062976086e-06	6.08173381569263e-09	1.95858540911143e-07	6.13025045952365e-09	1.66024318517692e-06	602321	0.000497949351049409	0.0335806409130119	0.841094029012414	0.00366315842762791	0.117969790606472	0.00369238104047415
2.91781103460916e-07	5.65766648109801e-06	2.48901717782701e-08	6.20582963906305e-07	4.56842607321197e-09	6.59948914631672e-06	151527	0.00197789466020348	0.0442126802532533	0.857288550016883	0.00377153007246958	0.0940350003079652	0.000692239349429294
1.05271514814399e-08	9.73325491509528e-07	3.62077135279976e-09	4.30458830214429e-07	6.12565390502851e-10	1.4185448099487e-06	704948	0.000425473205414417	0.00742109195818822	0.686143634436707	0.0025524546897681	0.303450992309504	0.000431826605833484
1.10420163315043e-07	1.79410728629224e-06	8.63996943010931e-09	1.80496700839489e-07	2.32248701636438e-09	2.09598660689325e-06	477102	0.000628598989880769	0.0526817122551714	0.855972686271854	0.00412214915958638	0.0861153884504198	0.0011080638629685
4.05131608604882e-08	1.23174565569768e-06	6.33388826849872e-09	2.47603005806005e-07	1.17675810153488e-09	1.52737246873421e-06	654719	0.000458107127414675	0.0265247421240105	0.806447465115354	0.0041469179248385	0.162110428775243	0.00077044606055398
4.14823498358166e-10	1.1810550503139e-07	5.75887363748204e-10	2.10815869173949e-07	4.82296827223763e-09	3.34735053339683e-07	2987437	0.000100415490838612	0.00123925921178387	0.352832796723976	0.00172042741864804	0.629799201101347	0.0144083155442444
1.47832000145665e-07	2.24045822077358e-06	5.62069639282197e-09	1.0952611361115e-07	2.63956282948231e-10	2.50370098720617e-06	399409	0.000750829222999405	0.0590453895657197	0.894858544299919	0.00224495513703256	0.0437456845569119	0.000105426440416423
8.2174399988571e-07	5.84258917789612e-06	2.36181787440818e-08	2.15912405932403e-07	5.24512474227411e-09	6.90910888720059e-06	144736	0.0020705931847721	0.118936322078818	0.845635706902776	0.00341841171266464	0.0312503984895056	0.000759160816236508
4.01276613289868e-07	4.35482335325334e-06	1.93297015125619e-08	2.69722187289332e-07	1.01670446139565e-09	5.0461685598065e-06	198170	0.00151270908797485	0.0795210482039973	0.862996014033335	0.00383056992319398	0.0534508873599091	0.000201480479565003
2.80190495896683e-05	9.07786767496266e-05	3.76328533627465e-07	1.56808258006187e-06	6.22290107955119e-08	0.00012080436646378	8278	0.035594567032067	0.23193739108817	0.751451950015767	0.00311518982834365	0.0129803468695978	0.000515122198121619
3.92560968754339e-07	3.68256665964901e-06	1.43907078047951e-08	1.73574145059992e-07	2.98774912871536e-08	4.29296997255529e-06	232939	0.00128706477695217	0.0914427473902588	0.857813281525714	0.00335215664139141	0.0404321824214102	0.0069596320212251
6.85139967130336e-08	1.87451666360481e-06	9.95989396191326e-09	3.5037352536126e-07	2.30028659900044e-10	2.30359410830092e-06	434104	0.000690840288377514	0.0297422173750775	0.813735656316387	0.0043236323300286	0.152098637558892	9.98564196145248e-05
9.70197518317637e-08	2.24423144861829e-06	1.0865759729041e-08	3.23172517570832e-07	1.07032993731319e-08	2.68599277712306e-06	372302	0.000805474346549429	0.036120630203511	0.835531453298272	0.00404534212511145	0.120317716534211	0.00398485783889414
2.59221968797929e-07	2.8282848651331e-06	9.17035077449651e-09	1.28645641146464e-07	3.10673005367013e-09	3.22842955590566e-06	309748	0.000968061555978394	0.0802935186625779	0.876055932507312	0.00284049895334451	0.0398477460693347	0.000962303807430794
2.22112911704012e-08	9.23480054138017e-07	4.21303141363327e-09	2.25221287093598e-07	2.97159012677021e-10	1.17542282282833e-06	850758	0.000352564888477347	0.0188964266636885	0.785657753280577	0.00358426885356521	0.191608740888378	0.000252810313791586
7.64042438599503e-07	9.71100231478632e-06	3.91788142109188e-08	6.40317856919995e-07	1.4523248323551e-08	1.11690646728403e-05	89533	0.00334513065602005	0.0684070207290874	0.869455285580043	0.00350779723804354	0.0573295862881921	0.0013003101646342
1.37277700104791e-07	2.69236362446947e-06	9.57475162567982e-09	2.41450723410473e-07	1.99887364235612e-09	3.08266567325277e-06	324395	0.000924373630643571	0.0445321402498825	0.873388135414808	0.00310599741929741	0.0783253031639008	0.000648423752111578
1.21393978264631e-06	1.2633690104909e-05	5.23240779524857e-08	7.00222188974925e-07	2.34973311193227e-08	1.4623673485602e-05	68382	0.00437752470859176	0.0830119589200014	0.863920417626097	0.00357803926653602	0.0478827833283025	0.00160680085906304
4.40516872120342e-08	1.47221684275769e-06	8.00743790307425e-09	3.44087161056298e-07	1.12314972448923e-08	1.87959462617399e-06	532030	0.000563719967946907	0.0234368020628488	0.783262955882388	0.00426019408204725	0.183064558849428	0.00597548912328749
1.6198848004171e-06	7.32979380458171e-06	3.01904116936156e-08	1.75644854834415e-07	4.89878048159511e-10	9.156003749575e-06	109218	0.00274304465881636	0.176920504263914	0.800545085504354	0.00329733500764642	0.0191835717457595	5.35034783250553e-05
2.681510539674e-06	1.05832371185945e-05	4.0281141606542e-08	2.04410534917003e-07	6.6676479647305e-09	1.35161069827567e-05	73986	0.00404664965539603	0.198393704865976	0.783009274201225	0.00298023252242165	0.0151234771356709	0.000493311274706304
1.68645694945762e-08	9.57760240438145e-07	3.35895036414678e-09	2.45274889693528e-07	5.17683830991824e-10	1.22377633382139e-06	817143	0.00036706573967793	0.0137807612620801	0.782626868953597	0.00274474205074554	0.200424606126863	0.000423021606714108
1.51333314195094e-07	2.47152383974229e-06	1.10128146088776e-08	2.31254647293252e-07	2.80147038490427e-09	2.86792608622442e-06	348684	0.00086000903967054	0.0527675085219236	0.86178087071833	0.00383999248159697	0.0806348003193122	0.000976827958837797
9.44855776762869e-07	7.76213918015357e-06	4.03294294234458e-08	4.26000315118898e-07	6.4293989721675e-09	9.17975410043095e-06	108935	0.00275015025939074	0.102928222959536	0.845571580156942	0.00439330171399172	0.0464065061501919	0.000700389019338293
1.49018662044202e-07	2.52178401303291e-06	5.50314207775343e-09	1.19740451907771e-07	2.0725601719933e-09	2.79811882923463e-06	357383	0.000839084594644657	0.0532567310892095	0.901242644410028	0.00196672922545563	0.0427931975785759	0.000740697696730846
2.24224736595967e-07	4.18752857687176e-06	9.53561689927324e-09	2.28981992294434e-07	9.50064708005279e-09	4.65977156974149e-06	214603	0.00139695807233597	0.0481192550407373	0.898655334107735	0.00204637003264138	0.0491401754071686	0.002038865411718
2.48686894468161e-08	9.77295895523089e-07	4.17106864080887e-09	2.10756774243207e-07	7.58187757872113e-10	1.21785061561179e-06	821119	0.000365288672994235	0.0204201476995791	0.8024760040312	0.0034249427535195	0.173056343316239	0.000622562199462562
2.11305752348198e-08	9.83719115115706e-07	4.38629459534966e-09	2.62555909144173e-07	1.66709896559834e-09	1.27345899305565e-06	785263	0.000381964973961479	0.0165930550964325	0.772478046391809	0.00344439406315299	0.206175393613715	0.00130911083489085
5.90884708647047e-09	4.28586892147909e-07	1.62772262253555e-09	1.51800917271767e-07	4.40716018340971e-09	5.92331539312092e-07	1688244	0.000177683726786393	0.00997557397219259	0.723559128128904	0.00274799249154606	0.25627694491511	0.00744036049224729
6.74198219197894e-07	4.8231967188696e-06	2.81065886250436e-08	2.58532303435904e-07	5.45956739489861e-10	5.78457978686793e-06	172873	0.00173387405586511	0.116550941302331	0.833802436232127	0.00485888165789514	0.0446933594075096	9.43814001371862e-05
2.16473382776849e-07	2.83085894643569e-06	8.81983328577796e-09	1.4829775040773e-07	3.44353388673939e-09	3.20789344679279e-06	311731	0.000961906648538235	0.0674814754191029	0.882466638430883	0.00274941591173981	0.0462290137959528	0.00107345644232111
5.68094283118115e-08	1.67644017087628e-06	6.06991228505261e-09	2.30311623423614e-07	2.11950242574806e-08	1.99082615915424e-06	502304	0.000597070124905286	0.0285356047039013	0.84208265155029	0.00304894139407495	0.115686456280772	0.0106463460709622
2.13921450148213e-06	1.49360470580588e-05	8.27956179827587e-08	7.43323866598858e-07	9.86470394551503e-09	1.79112457480681e-05	55831	0.00535901083941637	0.119434155031504	0.833892140621756	0.00462254938307063	0.0415004001985196	0.000550754765149657
5.48651878667212e-07	4.67232155610538e-06	2.59518208483046e-08	2.84161532074345e-07	7.51294454481245e-09	5.53859973224005e-06	180551	0.00166020485380269	0.0990596730566253	0.843592565266616	0.00468562851676024	0.0513056631300232	0.00135647002997523
3.52663911961672e-06	1.18108265134399e-05	3.4593478568184e-08	1.48961855829447e-07	2.56391286113949e-10	1.55212773587404e-05	64428	0.00464559503129658	0.227213201472157	0.760944234192747	0.00222877781052624	0.00959726782702992	1.65186975393858e-05
5.59542549189391e-07	3.94389746011063e-06	1.77855954250643e-08	1.6118230642628e-07	1.61449417887979e-08	4.69855285294016e-06	212831	0.00140857619132495	0.11908827392231	0.839385569035943	0.00378533475768711	0.0343046702827699	0.00343615200129016
2.04506015011621e-08	9.47750516178928e-07	2.98226005789513e-09	1.7770387955742e-07	7.58276337757492e-09	1.15647002067298e-06	864700	0.000346881029667845	0.0176836417162473	0.819520177122626	0.00257876123425982	0.153660601987771	0.00655681793909565
1.30777263616554e-07	2.65099556542928e-06	1.13360997835171e-08	2.95466349031577e-07	1.66923532651032e-10	3.08874220139358e-06	323756	0.000926194907925337	0.0423399737140735	0.858276732915167	0.00367013465170466	0.0956591161600563	5.4042558998844e-05
2.4959604030063e-07	5.56461810094366e-06	2.11269614175161e-08	6.05665247192286e-07	1.06711518511453e-08	6.45167750170523e-06	154998	0.00193363760353504	0.0386869988827959	0.862507169565261	0.00327464623145407	0.0938771733447935	0.00165401197569545
3.02396860634419e-07	3.27448581792816e-06	1.11395365932467e-08	1.55093196275875e-07	4.06278851581285e-09	3.74717819994751e-06	266867	0.00112352394003101	0.0806998878886129	0.873853775615482	0.00297278004910542	0.0413893303174232	0.00108422612937644
4.9681160494755e-07	7.88844089511357e-06	3.52923803265239e-08	7.20574476801952e-07	1.92658403605163e-09	9.14304594122565e-06	109373	0.00273916793645856	0.0543376472284193	0.862780406641608	0.00386002438939871	0.0788112059628737	0.000210715777699939
4.32307122596921e-07	4.4350858376505e-06	1.27190337300955e-08	1.67775247856323e-07	1.78048203441683e-08	5.06569206217801e-06	197406	0.00151855729111261	0.0853401899070528	0.875514299569094	0.00251081857601642	0.0331199065788038	0.00351478536903269
9.17093259405312e-08	2.37778589411464e-06	1.2407226935594e-08	4.13623309742645e-07	3.38167560381568e-09	2.89890743233723e-06	344958	0.000869295433872597	0.0316358242134662	0.820235191917655	0.00427996658230331	0.142682482761846	0.00116653452472928
3.23776791594188e-06	1.26832397853152e-05	5.89075810871704e-08	2.96702729422653e-07	3.72214143172516e-09	1.62803401531987e-05	61424	0.00487223377796597	0.198875937816677	0.779052505412383	0.00361832618562313	0.0182246025961785	0.000228627989139026
2.85243716005714e-06	1.9714250232903e-05	6.53874076930466e-08	5.8111440051084e-07	1.93304289177283e-09	2.32151222440558e-05	43075	0.00694042077344104	0.122869788496914	0.849198639819818	0.00281658683532407	0.0250317183085104	8.32665394328379e-05
1.84730815408912e-09	2.41298924241028e-07	8.63179276240282e-10	1.44968991669396e-07	3.46050004839014e-09	3.92438903389144e-07	2548167	0.000117724764010396	0.00470725032135085	0.614870040042272	0.0021995252478431	0.369405251154838	0.00881793323369546
1.33425189839131e-06	8.60437632710217e-06	4.44212857331331e-08	3.68333383186707e-07	8.27386215727896e-09	1.03596567565706e-05	96528	0.00310308856285502	0.128793060401838	0.830565773489055	0.00428791095853238	0.0355545933462604	0.000798661804314248
4.21098320849675e-07	5.91020234228124e-06	1.66191052406117e-08	2.99920936423353e-07	9.62149952001193e-10	6.64880285474688e-06	150403	0.00199265950014371	0.0633344573525794	0.888912255544121	0.00249956354605199	0.0451090133029325	0.000144710254315071
3.34270017196366e-08	1.10953143210375e-06	5.42515760088389e-09	2.315340542953e-07	6.81288890630949e-09	1.38673053462588e-06	721121	0.000415932924751061	0.0241049006169427	0.800106007908079	0.00391219307963644	0.166963983639233	0.00491291475610835
1.51465529036528e-07	3.00463221400697e-06	1.50213806791622e-08	3.83140025997957e-07	1.62777684797145e-08	3.57053691820033e-06	280070	0.00107058949750227	0.0424209390650613	0.841507113031449	0.00420703693122252	0.107305997606397	0.00455891336586965
6.18616991631493e-07	5.06188346064837e-06	2.77371352764894e-08	2.91819424630597e-07	6.77880211961414e-09	6.00683581430656e-06	166477	0.00180043342833203	0.102985500312515	0.842687167941633	0.0046175950423728	0.0485812220696238	0.00112851463385581
2.09280319124858e-06	8.85191794578382e-06	3.50664171444835e-08	1.90704524179962e-07	2.87133155114759e-09	1.1173363409908e-05	89499	0.00334641597673702	0.187302884053049	0.792233960450474	0.00313839404108062	0.017067781399722	0.000256980055674323
5.37221697400528e-08	1.85154332235522e-06	1.18528485094326e-08	5.25260780147936e-07	7.28362455467313e-09	2.44966274530732e-06	408219	0.000734629751055205	0.021930435053954	0.755836012896927	0.00483856340312087	0.214421671372579	0.00297331727341895
3.48093726849936e-06	1.47596287862916e-05	5.87060034917408e-08	3.20061325354704e-07	7.06857373710723e-10	1.86200402410112e-05	53706	0.00557049103371976	0.186945743588271	0.792674376384168	0.00315283977541784	0.0171890780692171	3.79621829255691e-05
7.86797542767634e-07	9.25681483348999e-06	2.83399588178303e-08	4.2873533455325e-07	4.79819933430701e-09	1.0505485868963e-05	95188	0.00314670104137549	0.07489396992976	0.881141048491432	0.00269763428091953	0.0408106145589981	0.000456732738890508
6.22930675748985e-07	4.20088490756874e-06	1.58116900949795e-08	1.37099555460083e-07	4.90988230867947e-09	4.98163671118146e-06	200737	0.00149337853471976	0.125045384050345	0.843274038458023	0.00317399501643498	0.0275209862558539	0.000985596219342744
1.00989745560467e-05	4.11399943091728e-05	2.06007395541408e-07	1.07916165457386e-06	3.52326784482923e-08	5.25593705937831e-05	19026	0.0156445579564949	0.192144130379698	0.782733770294407	0.00391951793208451	0.020532240823704	0.000670340570106821
1.25905199626861e-06	8.37597458824148e-06	4.53095272796364e-08	3.87569573798868e-07	2.74671724476148e-10	1.00681803573131e-05	99323	0.00301591228437359	0.125052586622973	0.831925361980385	0.00450026972815654	0.0384945005000189	2.72811684662203e-05
1.17553919816917e-07	2.22201504957573e-06	9.04771875563857e-09	2.19893075812092e-07	2.4985585523349e-08	2.59349534948372e-06	385580	0.000777747011666774	0.0453264432651934	0.856764616916724	0.00348861961809172	0.0847863775255524	0.0096339426744385
6.60931480222771e-07	4.70205033426461e-06	2.49354549620402e-08	2.28090402177038e-07	5.80197152070832e-09	5.62180964314716e-06	177879	0.00168512621143035	0.117565610039541	0.836394441066905	0.00443548546550947	0.0405724164735948	0.00103204695445012
8.12280180298473e-07	8.34520536146546e-06	2.91114153603179e-08	3.84570536241772e-07	7.72442916019198e-09	9.57889192252622e-06	104396	0.00286955627022878	0.0847989712033677	0.871207800334446	0.00303912139272163	0.0401477059509771	0.000806401118487079
3.17138032628778e-06	1.53378007463653e-05	6.39298730379849e-08	3.97553041712837e-07	1.41606691103507e-08	1.89848246565143e-05	52674	0.00567931284142409	0.167048175775465	0.8078979407957	0.00336741972573598	0.0209405695815276	0.000745894121571029
1.30691195943112e-07	3.26159863139544e-06	1.22681070675671e-08	3.93678186797252e-07	5.78211289260758e-09	3.80401823409598e-06	262880	0.00114055671100988	0.0343560908230426	0.857408779527198	0.00322503897526207	0.103490089313625	0.00152000136087194
1.8657721263666e-07	4.72413775209683e-06	1.15428780722288e-08	3.75815138494179e-07	2.72365441786896e-08	5.32530952547858e-06	187783	0.00159632163256085	0.0350359376753584	0.887110454236417	0.00216755064039052	0.0705715107631053	0.0051145466847285
2.1169613056309e-07	3.20398380670562e-06	1.17107368512821e-08	2.27890907853544e-07	1.16443980841055e-08	3.66692598005765e-06	272708	0.0010994749450064	0.057731225477249	0.873751972123325	0.00319361146501736	0.062147670581003	0.00317552035340578
1.27916975975221e-06	9.22887507058905e-06	4.11746843142931e-08	3.81965375119739e-07	6.94638232001066e-09	1.09381312720953e-05	91423	0.00327607923132833	0.116945914062629	0.843734166377505	0.0037643253029277	0.0349205330982072	0.000635061158731186
1.6023727095047e-06	1.51640962178585e-05	6.72678543378545e-08	8.18590743097114e-07	2.00044073194088e-08	1.76723319321175e-05	56586	0.00528771697380381	0.0906712660026808	0.858069907022251	0.00380639377962353	0.0463204712451906	0.0011319619502536
8.11869291890694e-08	1.67703360352027e-06	5.36953983700386e-09	1.4261071088916e-07	3.72489154027186e-09	1.90992567497577e-06	523581	0.000572814128960819	0.0425078997852099	0.878062233254988	0.00281138680282518	0.0746681992695706	0.00195028088740632
1.08757075746369e-07	2.48168794722141e-06	1.35746455608078e-08	3.98278622540181e-07	9.8819698010534e-09	3.01218026086982e-06	331985	0.000903247265638951	0.0361057660323967	0.823884273946068	0.00450658472773068	0.132222705166115	0.0032806701276901
1.69503955008777e-07	2.42611790504112e-06	1.09316480550601e-08	2.01176451943432e-07	6.26867408533761e-10	2.80835682745692e-06	356080	0.000842153420837266	0.0603569864596836	0.86389232355422	0.00389254241063059	0.0716349325614742	0.000223215013991443
5.50147692652288e-07	4.04047177083161e-06	1.14707299190098e-08	1.08318122756229e-07	7.56960182101856e-09	4.71797791798015e-06	211955	0.00141439551280198	0.116606669682722	0.856399042359529	0.00243128096791107	0.0229585904468587	0.00160441654297933
3.003459423323e-07	3.28248113783775e-06	1.41584646170954e-08	1.98955777681742e-07	1.52277981281309e-09	3.7974641022817e-06	263334	0.00113859270468986	0.0790911867084767	0.864387667513559	0.00372839985731223	0.0523917467875997	0.000400999133052536
1.66581149516161e-06	1.03342857848508e-05	3.52281387460172e-08	2.81006573474287e-07	1.06238098009736e-08	1.23269558020337e-05	81123	0.00369127994823637	0.135135675175114	0.838348571278714	0.00285781334108502	0.0227961045684878	0.000861835636599017
1.06045185771074e-07	2.02431583811798e-06	6.91344334233345e-09	1.69684776258659e-07	3.20529915990819e-09	2.31016454264995e-06	432870	0.000692810059541471	0.0459037370772868	0.876264785795698	0.00299261944969649	0.0734513811141852	0.00138747656313322
3.73660362277012e-06	1.26859489211316e-05	5.23140795602709e-08	2.28363955551621e-07	1.0576596784957e-08	1.67138071757986e-05	59831	0.00500163401987341	0.223563882451671	0.759010127836148	0.00312999180916848	0.0136631919436219	0.000632805959390974
5.66574894020772e-07	5.16708034256627e-06	2.48904584836653e-08	2.91867379113729e-07	5.77961172078752e-09	6.05619268590523e-06	165120	0.00181521381040173	0.0935529834345232	0.853189554980935	0.00410991852052423	0.0481932121798241	0.000954330884193728
1.04458224398306e-07	2.27137650199221e-06	6.13273226162965e-09	1.71461375055387e-07	2.19305679804222e-09	2.55562189050557e-06	391294	0.000766393717045233	0.0408738964032123	0.888776430672562	0.00239970250858057	0.0670918400301646	0.000858130385480605
5.64010666531331e-08	1.42573455538142e-06	5.34704651305988e-09	1.73790225128612e-07	3.47706424551714e-10	1.66162060010077e-06	601822	0.000498362370372485	0.0339434084108686	0.858038565058082	0.00321797076464723	0.104590798355577	0.000209257410825688
5.71820607057774e-08	1.51578583110284e-06	8.78531311174097e-09	2.99431178271077e-07	1.09220715743378e-08	1.89210645476577e-06	528511	0.000567471400605313	0.03022137605511	0.801110226797721	0.00464313891515608	0.15825281791988	0.00577244031213341
1.99112826739439e-07	3.82039961796312e-06	1.34716771350752e-08	3.32358912390604e-07	7.90689822385966e-09	4.3732499324521e-06	228663	0.00131111758184288	0.0455297158440234	0.873583645337418	0.00308047272466808	0.0759981518376767	0.00180801425621385
4.00557989924061e-08	1.37100723449744e-06	5.28304027339883e-09	2.32500010989376e-07	7.92991999763445e-10	1.64963907675239e-06	606193	0.000494769692328867	0.0242815531936011	0.831095270364544	0.00320254311858292	0.140939926960929	0.000480706362342358
1.86730511630728e-07	4.36920383719639e-06	1.7594959352611e-08	5.29375549158242e-07	1.45513657408899e-08	5.11745622307886e-06	195410	0.00153406291590286	0.0364889319010889	0.853784311332654	0.00343822371616209	0.103445056700407	0.00284347634968829
1.04988980241775e-07	2.19337912568469e-06	1.11288923327357e-08	2.98941440759969e-07	3.51796126951761e-09	2.61195640028869e-06	382855	0.000783281018571835	0.0401955332141726	0.839745688497047	0.00426074965550942	0.114451160335957	0.00134686829731491
7.93252501284886e-07	5.68409482535493e-06	2.88970068615345e-08	2.6623474926886e-07	6.79198920835738e-10	6.77315828169104e-06	147642	0.00202989134417852	0.117117077188227	0.839208916868216	0.00426640064497648	0.0393073272757462	0.00010027802283489
6.46029651262673e-06	1.46634691736927e-05	7.07479537734446e-08	2.06470001865792e-07	2.19020661140657e-09	2.14031738485701e-05	46722	0.0064004501672712	0.301838248772545	0.685107231172275	0.00330548890898119	0.00964670021963058	0.000102330926567365
2.69260617910647e-07	2.72022477762071e-06	8.74419842121372e-09	1.13581680332122e-07	1.61028798606023e-09	3.11342156227075e-06	321190	0.00093359185438624	0.0864838289724776	0.873709108520701	0.00280854945156743	0.036481304590594	0.000517208464659626
1.09838995678332e-08	5.75775647670696e-07	2.17677359849976e-09	1.46712630363142e-07	5.01151928848934e-09	7.4066047048866e-07	1350146	0.000222173539242809	0.0148298714532267	0.777381365162935	0.00293896283821331	0.198083516278851	0.00676628426677467
1.06201789592795e-08	5.72477638732278e-07	2.27183538673905e-09	1.57456768841742e-07	1.29003062679344e-08	7.55726728187973e-07	1323230	0.00022669240552442	0.0140529354899803	0.757519374900136	0.00300615990145842	0.208351462200206	0.0170700675082193
9.75826914271896e-07	5.26825061496501e-06	2.27998277213587e-08	1.58263925347547e-07	6.23549156006848e-09	6.43137677386588e-06	155488	0.00192755910382358	0.151729085168389	0.819148185560007	0.00354509283517746	0.0246080941783193	0.000969542258106633
4.91721869783386e-06	1.35219364368831e-05	8.46254736577945e-08	2.99213326412705e-07	5.62255052244515e-09	1.88286164853099e-05	53111	0.00563271456370584	0.261156665529316	0.71815879023469	0.0044945136422434	0.0158914132988024	0.000298617294947394
8.56898889200313e-06	3.47274990287047e-05	2.02761420746603e-07	1.05665738371202e-06	7.2638551343136e-09	4.45631705803008e-05	22440	0.0132802775893855	0.192288582262391	0.779286989154584	0.00454997743890857	0.0237114498351947	0.000163001308922229
5.5739638464507e-08	1.38115689797145e-06	6.12892549387382e-09	1.95264115425796e-07	1.88883893804006e-09	1.64017841629367e-06	609690	0.000491932889739144	0.033983887308103	0.84207723028844	0.00373674316951653	0.11905053345784	0.00115160577610105
6.68022689370607e-06	2.33755392332586e-05	8.66157333403994e-08	3.89714878261734e-07	4.22328900369392e-10	3.05325190674672e-05	32752	0.00911807151368771	0.218790558320619	0.765594845993745	0.00283683547855996	0.0127639281056564	1.38321014206584e-05
9.76826259175832e-07	5.5004918686156e-06	1.59566699178067e-08	1.15527215795367e-07	2.79615245406548e-09	6.61159816595867e-06	151249	0.00198152019835818	0.147744347834877	0.831945882152389	0.00241343613408983	0.0174734176057742	0.000422916272870622
9.73779493257818e-08	2.05648854445628e-06	7.23388275261229e-09	1.96426624760823e-07	4.03385698242994e-09	2.36156085827793e-06	423449	0.000708218189067189	0.0412345711881381	0.870817509211214	0.00306317862919158	0.0831766092634424	0.00170813170801427
8.45283898085784e-07	9.85975130247834e-06	4.23863515006355e-08	6.3574579449747e-07	1.70612585616985e-08	1.14002286051239e-05	87718	0.00341424623700204	0.074146223498173	0.864873121758873	0.00371802645094192	0.0557660566746643	0.00149657161734723
6.17635134508114e-08	1.7936058448694e-06	7.31654831154381e-09	2.73192143954195e-07	6.43825037454634e-09	2.14231630096049e-06	466784	0.000642489094136667	0.0288302494935599	0.837227371170749	0.00341525119715678	0.127521852786963	0.00300527535157147
3.66019115673914e-07	3.58884492252746e-06	1.3952220619519e-08	1.7589516591558e-07	9.37442743581041e-12	4.14472079916391e-06	241271	0.00124264609168179	0.0883097157588393	0.865883396356015	0.00336626308395333	0.0424383630258188	2.26177537403761e-06
4.4412206501266e-08	1.14671389955674e-06	4.44137832654981e-09	1.47444212773624e-07	1.45419314797148e-11	1.34302623908966e-06	744587	0.000402826985711924	0.0330687556271199	0.853828366252929	0.00330699296654121	0.109785057418957	1.08277344525835e-05
3.43373527536486e-08	1.2683413090543e-06	4.67676313492446e-09	2.22115768838223e-07	1.10320649997921e-08	1.54050325878089e-06	649139	0.000462044558121044	0.0222896982255152	0.823329195718826	0.00303586708321898	0.144183900665033	0.00716133830740648
1.88860429860922e-07	2.71940320587002e-06	1.01092271498116e-08	1.87159531260912e-07	8.78685097939158e-09	3.11431924512106e-06	321097	0.000933860908627682	0.0606426043690908	0.87319346278654	0.0032460471628427	0.0600964501484936	0.00282143553303252
7.51683413623177e-07	5.27539041871749e-06	1.60099776080085e-08	1.44467722192308e-07	8.9826338476087e-09	6.19653416598859e-06	161381	0.00185723920225944	0.121307071580272	0.851345329082981	0.00258369875468188	0.0233142783243671	0.00144962225769889
1.17941323762821e-07	1.72659915927488e-06	7.75414053248305e-09	1.45953515319752e-07	1.06427170035315e-08	2.00889085589347e-06	497787	0.000602486294310256	0.0587096722635865	0.859478828433893	0.00385991130863819	0.0726537805135455	0.00529780748033623
2.02786785082001e-06	8.89001229955478e-06	6.43610491464292e-08	3.62783088486538e-07	1.79236547339588e-09	1.13468166534812e-05	88130	0.00339827705041751	0.178716895914403	0.783480739228069	0.00567216789624282	0.0319722349946703	0.000157961966614309
1.42969405175605e-06	8.31747539075884e-06	4.50841625863447e-08	3.3723892900086e-07	1.09707783950118e-08	1.01404633124971e-05	98615	0.00303753175526467	0.140989026605332	0.820226367813824	0.00444596673711969	0.0332567574683936	0.0010818813753304
1.14851618915041e-06	1.01985929972593e-05	3.90252711726731e-08	4.45587098806358e-07	1.57442698954474e-08	1.18474658262842e-05	84406	0.00354795189420098	0.0969419288471266	0.860824850377135	0.00329397625997735	0.037610329950714	0.00132891456504714
1.61716022878483e-07	2.32481261027944e-06	1.04747030189976e-08	1.93613435092522e-07	8.85009699596929e-10	2.69150178096904e-06	371540	0.000807125719593293	0.0600839367902107	0.863760383410344	0.00389176893474924	0.0719350945488931	0.000328816315803548
1.63366232838045e-08	8.1136558304059e-07	3.00882349072918e-09	1.92137821263917e-07	1.32442068727994e-10	1.02298129314777e-06	977535	0.000306847457591464	0.0159696207479374	0.793138240626057	0.00294123021689954	0.187821441653834	0.000129466755272194
2.83580277401183e-07	2.96832744273453e-06	1.29714440447544e-08	1.74574964731246e-07	3.36192755459395e-09	3.44281605646631e-06	290460	0.00103231339244114	0.0823686983998351	0.862180085735167	0.00376768431191418	0.050707026419073	0.000976505134010735
2.28673155072979e-09	5.65573525230755e-07	2.57413099315728e-09	8.186708539689e-07	1.12472758822558e-08	1.4003525176258e-06	714106	0.00042001781723966	0.0016329685003936	0.403879393304227	0.00183820213893109	0.584617689949172	0.00803174610727646
2.12572051240747e-06	1.02535728785432e-05	3.38873143620588e-08	2.10170625364276e-07	7.81610682233755e-09	1.26311674374993e-05	79169	0.00378220354539471	0.168291689816149	0.811767631874029	0.00268283312130392	0.0166390499060541	0.000618795282464006
2.70934914186822e-07	3.18903640419664e-06	1.13631959072107e-08	1.71971173599692e-07	3.10458218612597e-09	3.64641027007649e-06	274242	0.00109332695756315	0.074301818533749	0.874568731436176	0.00311626917038393	0.0471617730486713	0.000851407811019808
7.43026163942123e-08	2.62682876679902e-06	1.01327443457278e-08	4.60616286573894e-07	5.84688183340063e-09	3.17772729594626e-06	314690	0.000952865438625938	0.0233823136708421	0.826637568978936	0.00318867649802859	0.144951483773164	0.0018399570790292
2.09604540862481e-07	2.78004521480869e-06	1.03199921465287e-08	1.75991184950438e-07	3.3452551562733e-10	3.17629545828377e-06	314832	0.000952436295183712	0.0659902529897946	0.875247674947349	0.0032490655488658	0.0554076871191103	0.000105319394880249
7.80624789682168e-08	3.2998237125428e-06	1.10308618433461e-08	5.99601311811726e-07	4.7127158628451e-08	4.03564552379454e-06	247792	0.0012099635032623	0.0193432447195754	0.817669364934738	0.00273335747114238	0.148576307873529	0.0116777250010153
5.93491132104548e-08	2.74014958060687e-06	1.07816970579736e-08	6.4009756026793e-07	5.03254882575108e-10	3.4508812060258e-06	289781	0.00103473044497793	0.0171982486985705	0.794043439056123	0.00312433155889198	0.185488146955107	0.000145833731307917
7.8313457075445e-09	5.32846596527273e-07	2.04090881174713e-09	1.78545744496519e-07	8.58543328576969e-10	7.2212313887166e-07	1384805	0.000216613555763301	0.0108448895845953	0.737888827880328	0.00282626148074428	0.247251105643148	0.00118891541118385
7.71465240951718e-07	1.43627280355625e-05	3.40015523854624e-08	8.14103157575895e-07	4.97146485773045e-09	1.59872694513333e-05	62550	0.00478473568198245	0.0482549720763841	0.898385310842727	0.00212678922369865	0.0509219638822062	0.000310963974984223
3.88580500128783e-09	3.85594075216161e-07	1.07333081868066e-09	1.36944298781539e-07	1.19337505606863e-08	5.39431260378355e-07	1853804	0.000161816328072328	0.00720352209206848	0.714815961807084	0.001989745306803	0.253867932469258	0.0221228383247867
1.91911168127291e-06	1.12433486076928e-05	3.77395404078872e-08	2.84292199320043e-07	1.16881708677521e-09	1.34856608457804e-05	74153	0.00403755261141103	0.142307574187096	0.833726187857585	0.00279849395884042	0.0210810728944734	8.66711020054257e-05
1.43117213661157e-06	1.64524146903152e-05	7.94100301736186e-08	1.17392177487407e-06	2.41508336600032e-08	1.91610694656345e-05	52189	0.00573188561219229	0.0746916626537153	0.858637599525576	0.00414434227254597	0.0612659839775391	0.00126041157062334
4.83956547235864e-07	4.80897787482712e-06	2.30598699595015e-08	2.94624144173088e-07	4.25553432236846e-09	5.61487397051795e-06	178098	0.00168304900205885	0.086191880668556	0.856471204888597	0.00410692565506939	0.0524720849871382	0.000757903800639698
2.29335366758888e-06	9.695991181715e-06	4.75943552919104e-08	2.58725213811727e-07	2.37839772210148e-09	1.22980428161296e-05	81314	0.00368263792636259	0.18648119069654	0.78841741947736	0.00387007558873413	0.0210379177955368	0.000193396441829107
1.61771683217924e-08	6.97851973148055e-07	2.99800889562128e-09	1.66284266044669e-07	2.64418300113999e-09	8.85955599411278e-07	1128725	0.000265751479383791	0.0182595700422709	0.7876827841167	0.0033839267990557	0.187689164282235	0.00298455475973859
1.43867783697713e-05	4.1785656861026e-05	2.30152461194152e-07	8.59559645969454e-07	1.83522985532969e-08	5.72804996365142e-05	17458	0.0170378282902747	0.25116363266846	0.729491836247692	0.004017989763613	0.0150061478413068	0.00032039347892835
3.91623931393556e-10	1.08950357061288e-07	3.35169375698163e-10	1.1988955082564e-07	3.88069882683841e-09	2.33447400020858e-07	4283620	7.0031775825985e-05	0.00167756818606061	0.466701951067151	0.00143573831050685	0.513561302524371	0.0166234399119102
1.80940317952127e-07	2.20538067253161e-06	1.29267064219353e-08	2.02577933446448e-07	9.94893187574797e-10	2.60282052353969e-06	384199	0.000780542391445538	0.0695170167576742	0.84730416584099	0.00496642250398262	0.0778301583279946	0.000382236569358919
2.51720844508002e-06	2.53865253685961e-05	1.12697032824195e-07	1.46167740039102e-06	1.98344264984445e-08	2.94979426733898e-05	33901	0.00881047163237303	0.0853350510898783	0.860620201540272	0.00382050484238888	0.0495518421937136	0.000672400333747247
1.68614352054078e-06	9.56777018656596e-06	3.2114328500276e-08	2.34305751061899e-07	2.30386497161533e-09	1.15226376516405e-05	86786	0.00345084331807577	0.146333120203664	0.830345488231486	0.00278706399273987	0.0203343850727216	0.000199942499388351
1.22830003835905e-06	7.56815094057455e-06	3.41057410807613e-08	2.7019505458743e-07	1.05587989962339e-09	9.10180765450142e-06	109868	0.00272683014911679	0.134951219030824	0.831499766624009	0.00374713929094006	0.0296858673401873	0.000116007714039221
1.17032118425603e-06	7.42679302258106e-06	3.2196709670424e-08	2.62707536389424e-07	6.01533631626714e-10	8.89261998652857e-06	112453	0.0026642424475144	0.131605891855151	0.835163656361332	0.00362061009232362	0.0295421975511604	6.76441400327437e-05
9.81727973261172e-07	8.80840091285352e-06	4.61841570378655e-08	5.32816221692199e-07	1.27212638883891e-08	1.03818505287331e-05	96322	0.00310972608047144	0.0945619444764794	0.848442278038497	0.00444854767558488	0.0513218929725062	0.001225336836933
3.79819491639253e-06	1.2635250626819e-05	5.70696894997028e-08	2.44103895844272e-07	3.85605051025965e-10	1.67350047336066e-05	59755	0.00500796156618533	0.226961090053661	0.755019244269793	0.00341019858722225	0.0145864252642888	2.30418250346597e-05
1.8117214170291e-05	4.22524663931881e-05	1.85055022898555e-07	5.54943164255464e-07	1.163042708218e-08	6.11213091777153e-05	16361	0.0181698541439421	0.296414039784614	0.691288635037832	0.00302766785247503	0.00907937299971636	0.00019028432536292
1.53361733837261e-05	5.70428152230805e-05	2.07197352491265e-07	9.91069607776975e-07	8.08017609012206e-09	7.3585335743165e-05	13590	0.0218345123474218	0.208413445815536	0.775192701738525	0.00281574243561851	0.0134683031308861	0.000109806879434842
2.90095007395641e-08	1.01821395757905e-06	3.86100792102856e-09	1.74244617705936e-07	3.09207042436261e-09	1.22842115436994e-06	814053	0.000368458675083172	0.0236152728535867	0.828880188164208	0.00314306531379206	0.141844364276929	0.00251710939148434
8.09921530707992e-07	6.00610125856087e-06	3.1629594232207e-08	3.01583065925166e-07	2.59849631194063e-09	7.15183394573817e-06	139824	0.00214325779206892	0.113246691247722	0.83979875709222	0.00442258509805801	0.0421686336977778	0.000363332864221364
1.90333906095783e-06	8.22927789404315e-06	3.07379959561841e-08	1.70875950596256e-07	7.76623373589593e-09	1.03419971352893e-05	96693	0.00309780704764562	0.184039797735313	0.795714578759931	0.00297215282059002	0.0165225292910967	0.000750941393069596
3.55592246559397e-07	3.83870051680526e-06	1.72805202614079e-08	2.39856287985021e-07	2.57866500496225e-09	4.45400823661605e-06	224517	0.00133531312168877	0.0798364591327202	0.861853035036534	0.00387976836669184	0.0538517836615525	0.000578953802501585
5.73954604191894e-08	1.43760352495443e-06	8.66770050933404e-09	2.79142168786524e-07	5.54448370284546e-09	1.78835333837232e-06	559174	0.000536362587389649	0.0320940270514037	0.80386995908922	0.00484674942213769	0.156088935445266	0.00310032899197191
7.25185766699718e-11	6.88218064776116e-08	2.44512574324603e-10	2.98366912773965e-07	6.77474904851651e-09	3.74280499451088e-07	2671793	0.000112277867225452	0.000193754621938161	0.183877617398032	0.000653286972426294	0.797174614257339	0.0181007267502641
4.8438781467604e-08	1.2973169967667e-06	5.61002366955047e-09	1.93186611196356e-07	2.53925339295117e-10	1.54480633843951e-06	647330	0.000463334886708688	0.0313558924910515	0.839792642278508	0.00363153848476403	0.125055553171476	0.000164373574199353
1.91871175042314e-07	2.58268901461037e-06	1.12849901384683e-08	1.95309345828631e-07	6.14952986204323e-10	2.98176947860599e-06	335371	0.000894132202604148	0.0643480914332841	0.866159853449774	0.00378466216769518	0.0655011553475086	0.000206237601738354
3.66346535249583e-08	1.13801335275711e-06	4.67808312908282e-09	1.86845616320524e-07	1.08231971675168e-08	1.37699490289919e-06	726219	0.000413013441730503	0.0266047851359697	0.826447033580938	0.00339731332282594	0.135690855446981	0.00786001251328464
1.56568517899869e-06	7.5288506919567e-06	3.15758387385534e-08	1.95226704660742e-07	6.84683234420174e-10	9.32202309758911e-06	107273	0.00279271306563644	0.167955513798674	0.807641282706523	0.00338723026192883	0.0209425253099011	7.34479229725626e-05
1.19363682739273e-06	6.71014989447698e-06	3.19614352606181e-08	2.31018636596197e-07	7.20644378245681e-09	8.17397323750899e-06	122340	0.002449197802187	0.146028962012664	0.820916548109704	0.0039101467954351	0.0282627101757676	0.000881632906428865
1.35425738035426e-07	2.23130597540776e-06	6.9964106107421e-09	1.48215474652826e-07	1.47618991718127e-09	2.52341978862393e-06	396288	0.000756740419149748	0.0536675422163019	0.884238914772294	0.0027725908476597	0.0587359563878392	0.000584995775905468
3.69060731230921e-07	5.84777614701536e-06	1.89911783527232e-08	3.86927258388344e-07	1.98007500969757e-08	6.64255606508433e-06	150544	0.00199078918336781	0.0555600476104127	0.880350288310457	0.00285901664459374	0.0582497542508031	0.00298089318373323
1.1112776059393e-05	5.70463537330531e-05	1.93746170434684e-07	1.27911449688021e-06	1.14198466071339e-08	6.96434103063681e-05	14359	0.0206769885309364	0.159566799076996	0.819120624364899	0.00278197419658767	0.0183666263793411	0.000163975982176877
4.04335859027806e-07	4.92797978356463e-06	1.92758391279796e-08	3.0207190591513e-07	6.54880377196151e-09	5.66021219140751e-06	176672	0.0016966275605802	0.0714347528599032	0.870635166477602	0.00340549761672209	0.0533675939523417	0.00115698909343062
1.94718238162332e-07	3.69699227936938e-06	1.14344203624255e-08	2.79145650753161e-07	3.92522442222937e-10	4.18268311108952e-06	239081	0.00125402061575597	0.0465534282638044	0.883880557331146	0.00273375248823166	0.0667384172645219	9.3844652295615e-05
4.12025688662554e-07	4.13144956965183e-06	2.21978930205112e-08	2.86188512301303e-07	2.34115855497375e-09	4.85420282219118e-06	206007	0.00145520454270587	0.084880196348402	0.851107735087778	0.00457292244136002	0.0589568509566558	0.000482295165803756
8.38056706389801e-08	1.71302238104914e-06	7.45502554699698e-09	1.95928824094643e-07	5.65756643507141e-09	2.00586946776483e-06	498537	0.000601580421738968	0.0417802214878747	0.854004913369555	0.00371660552533571	0.0976777538335878	0.00282050578364689
5.66129078022338e-08	1.29117690472474e-06	4.54815674519991e-09	1.33371455298748e-07	1.89925208154729e-09	1.48760867665247e-06	672220	0.000446183365528596	0.0380563172901279	0.8679546744983	0.00305736099592704	0.0896549323702995	0.00127671484534571
1.16795235659321e-06	6.10054665986015e-06	1.79196005194139e-08	1.20345594865092e-07	7.25273079127472e-10	7.40748948491699e-06	134999	0.00221978769539599	0.157671821063179	0.823564673602572	0.00241911926515745	0.0162464752883062	9.79107807853472e-05
2.17574575941899e-06	1.63994765800844e-05	9.57629870422896e-08	9.28147854736304e-07	1.55153220987352e-08	1.96146485033807e-05	50982	0.00586717278276738	0.110924534744734	0.836083123144309	0.00488221784987808	0.0473191173717098	0.000791006889369493
6.71223023729176e-07	1.10678346333389e-05	3.98972825097107e-08	8.45984355535511e-07	9.52339141376838e-10	1.26258916342547e-05	79202	0.00378062676947877	0.0531624255278822	0.876598259667564	0.00315995762243573	0.0670039297058682	7.54274762499223e-05
2.12024134062966e-06	1.56560337565825e-05	5.35016436641129e-08	5.07993283822995e-07	1.83213794547684e-08	1.8356091404154e-05	54478	0.00549174290634968	0.115506144197443	0.852906722453969	0.00291465336961688	0.0276743710105974	0.000998108968373421
7.00106176561292e-08	1.60919898895919e-06	5.97018925123947e-09	1.76438914426308e-07	5.36792764448935e-09	1.86698663793735e-06	535622	0.000559939689458555	0.0374992601626099	0.861923141955119	0.00319776753080319	0.0945046476718426	0.0028751826796253
6.18710170030707e-07	4.51693293822718e-06	1.66236587327504e-08	1.56042069456745e-07	3.37547626457756e-10	5.30864638407384e-06	188372	0.00159133063104089	0.11654763291201	0.850863404987412	0.00313143078857579	0.0293939468119175	6.35845000846944e-05
5.40853264216442e-08	1.28514086711852e-06	4.77079552428432e-09	1.45753741724415e-07	1.7866714019328e-10	1.48992939792906e-06	671173	0.000446879272074319	0.0363005968583617	0.862551520162509	0.00320202791549421	0.0978259385491736	0.000119916514461437
1.56914975535046e-09	2.63154025146495e-07	1.02488837771369e-09	2.20996647111561e-07	1.17022906229271e-08	4.98447001014047e-07	2006231	0.000149522957898496	0.00314807743282267	0.527947855260702	0.00205616319413828	0.44337040179189	0.0234775023204469
8.06696504931952e-07	5.66453484181945e-06	2.15001541014533e-08	1.94114182196368e-07	7.39428295185979e-09	6.69423996600109e-06	149382	0.00200626346936095	0.120506063276642	0.8461804283367	0.00321173937753187	0.0289971950784916	0.00110457393063501
5.52599710470995e-07	9.12838881541923e-06	4.37635813517068e-08	9.29620633937266e-07	1.24794338804002e-08	1.06668521750596e-05	93748	0.00319495794454583	0.0518053218889675	0.855771568369769	0.00410276439885718	0.0871504187627942	0.00116992657961255
2.45136592030861e-06	2.14920921278847e-05	7.52779515152329e-08	8.48719338062842e-07	8.16116816751183e-09	2.48756165059389e-05	40200	0.00743500038849454	0.0985449313275657	0.863982290559657	0.00302617430596186	0.034118524775465	0.000328079031350375
2.29041895703921e-06	1.68890967449393e-05	9.51412248446962e-08	9.02107501031762e-07	1.29926964258391e-09	2.01780636974975e-05	49559	0.00603519478741155	0.113510344271699	0.837002846166743	0.00471508199552842	0.0447073373617927	6.43902042367446e-05
2.48681348033497e-06	1.46914981545214e-05	5.24300761515992e-08	3.98277060240748e-07	3.65029347249571e-08	1.76655217059737e-05	56607	0.00528568467111945	0.140772150504564	0.831648133525171	0.00296793250854685	0.0225454456918795	0.00206633776983861
1.11633883597343e-08	5.66412804672576e-07	2.30574885839276e-09	1.50420109671835e-07	9.51380163912077e-09	7.39815853201658e-07	1351688	0.000221920210134563	0.015089414901591	0.765613229591315	0.00311665240534425	0.203321014304939	0.0128596887968113
1.71479463332351e-09	2.58179416423209e-07	7.36592360379193e-10	1.42592926327548e-07	1.49056098000388e-08	4.18129339544498e-07	2391604	0.000125430960977391	0.00410111052047094	0.617463047927859	0.00176163758606756	0.341025880850376	0.0356483231152272
1.88955384967938e-07	2.96028119697189e-06	8.23270248343161e-09	1.65836689413086e-07	5.85640019508193e-10	3.32389161385585e-06	300852	0.000996672133456111	0.056847637323752	0.890607017578963	0.00247682639503438	0.0498923276324009	0.000176191069849244
9.47549102026601e-07	6.34343513808904e-06	3.7887125140088e-08	3.26119799351914e-07	7.86231598057257e-09	7.66285348058822e-06	130500	0.00229622448599565	0.123654863612747	0.827816315966165	0.00494425806731981	0.0425585325594508	0.00102602979431744
4.21973823917867e-07	5.33373361771403e-06	2.08254300186491e-08	3.38464680660498e-07	5.94016185430358e-09	6.12093771416534e-06	163374	0.00183460199079089	0.0689394082448047	0.871391585209316	0.00340232673344379	0.0552962138263894	0.000970465986045994
2.21988750216501e-07	4.40524506485679e-06	2.40353465640581e-08	6.13298082892322e-07	8.30570623631191e-10	5.2653978151533e-06	189919	0.00157837655469206	0.0421599199167134	0.836640500776394	0.00456477314874228	0.116477064871966	0.000157741286183712
5.44078322261349e-06	2.72821314750912e-05	8.82870302465669e-08	5.69268680716422e-07	6.66142510074835e-09	3.33871318337684e-05	29952	0.00996631062317344	0.162960485785442	0.817145108807983	0.00264434305666447	0.0170505416143789	0.000199520735531132
5.38014428792867e-07	7.29392826971003e-06	3.24347554798678e-08	5.65412378847046e-07	9.8563475220719e-10	8.43077546758202e-06	118613	0.00252604746110419	0.0638155328488628	0.865155085407815	0.00384718530395998	0.0670652872942906	0.000116909145071785
1.49059980295274e-07	4.21503699932781e-06	1.94958513275508e-08	7.08889208656774e-07	8.41762752111178e-09	5.10089966712852e-06	196044	0.0015291035310836	0.0292222921489427	0.826332073632141	0.00382204171808887	0.138973368408917	0.00165022409191012
1.67846863165303e-06	8.3109592019053e-06	3.04507178477314e-08	1.9386422571108e-07	5.50269795983491e-09	1.0219245475077e-05	97855	0.00306109457443993	0.164245847283592	0.813265443341618	0.00297974228351746	0.0189705028794819	0.000538464211790887
5.12934960244977e-07	4.09598420533857e-06	1.93157380144916e-08	1.98319696532292e-07	1.41440572792967e-10	4.82669604070312e-06	207181	0.00144696444278924	0.106270408560937	0.848610347699022	0.00400185506847823	0.0410880848638238	2.93038077393336e-05
4.95146665174947e-09	4.01059589770803e-07	1.75268632358781e-09	1.82531459007074e-07	1.8991729595754e-09	5.9219437471279e-07	1688635	0.000177642584716309	0.00836121865249209	0.677243160179145	0.00295964703217225	0.308228964680053	0.00320700945613758
2.13230019109451e-07	4.00763581787554e-06	2.10934619294073e-08	5.09758723048671e-07	6.04337473550103e-09	4.75776139669857e-06	210183	0.00142631366088675	0.0448172998455559	0.842336444332087	0.00443348460980917	0.107142557296462	0.00127021391608553
6.15776148924295e-07	8.87952976513696e-06	3.66601342349812e-08	6.79768230438619e-07	3.1551464225542e-08	1.02432857429604e-05	97625	0.00306828462558295	0.060115100210641	0.866863425267555	0.00357894284655444	0.0663623223540145	0.00308020932123517
8.23539903343114e-09	7.08888083285786e-07	4.04882441944924e-09	4.48118312492305e-07	3.2839725963006e-08	1.20213034519398e-06	831857	0.000360574297777028	0.0068506706168392	0.58969319435273	0.00336804110771858	0.372770152823982	0.0273179410987308
1.21095986303042e-06	6.31439999080056e-06	3.30862208993646e-08	2.21823797866132e-07	9.80390935703409e-09	7.79007378195351e-06	128368	0.00233430250603361	0.155449087765475	0.810569985284158	0.00424722818107477	0.0284751857395766	0.00125851302971556
8.13026785076661e-08	1.65502881472739e-06	7.7241705654406e-09	2.02167589666551e-07	1.13228886954926e-09	1.9473555423366e-06	513517	0.000584036615722039	0.0417503002097462	0.849885282243606	0.00396649219801563	0.103816475867562	0.000581449481069412
8.56393083770682e-06	2.10911701756288e-05	8.23756363622634e-08	2.60851420947742e-07	2.72519587770473e-11	2.99983553226044e-05	33335	0.00895926602298835	0.285480012007649	0.703077550379442	0.00274600508849202	0.00869552407598774	9.08448429388139e-07
7.8781735217473e-09	7.51131995577845e-07	2.92141396239741e-09	3.58145238402844e-07	7.96049767059632e-09	1.12803731913543e-06	886495	0.000338354131940721	0.00698396532464495	0.665875129161099	0.00258982031253761	0.317494139890106	0.00705694531161215
4.39982557764006e-07	6.22040327007469e-06	3.48891426699024e-08	6.34243044803217e-07	6.22346022207238e-09	7.33574147553388e-06	136319	0.00219831068271703	0.0599779257804317	0.847958354424148	0.00475604855845377	0.0864592961622953	0.000848375074670888
5.40241767517101e-08	1.95076105268992e-06	7.45762518962059e-09	3.46251198249544e-07	1.61414398398356e-08	2.37463549272063e-06	421117	0.000712137803062896	0.0227505134650432	0.821499155836724	0.00314053471047734	0.145812357016884	0.00679743897087221
1.46767920781266e-06	8.41056711233334e-06	3.72731442243469e-08	2.74634700193373e-07	1.52861214518141e-09	1.01916827767089e-05	98119	0.00305285095834773	0.144007544187575	0.825238314084309	0.00365721196793206	0.0269469435234972	0.000149986236686522
6.39811362890061e-06	3.20142754177129e-05	9.54581610367226e-08	6.14212306652379e-07	8.1031302168529e-08	3.92030908164712e-05	25508	0.0116922657151259	0.163204316181428	0.816626310603605	0.00243496517873065	0.0156674459554173	0.00206696208081848
3.94356960419935e-07	3.75236184641952e-06	1.30816936328475e-08	1.60043868536832e-07	2.77634774512008e-09	4.32262071675426e-06	231341	0.00129594855023751	0.0912309883889252	0.868075663422322	0.00302633390483314	0.0370247308343548	0.000642283449565467
2.04843267985258e-08	8.29631276925564e-07	3.59775377136297e-09	1.87350049336599e-07	1.98817943223032e-09	1.04305158626428e-06	958725	0.000312866686068003	0.0196388434362014	0.795388538640655	0.00344925775363463	0.179617242141971	0.00190611802753787
1.14703511509008e-06	7.0839906256548e-06	3.21355791328994e-08	2.55182388852427e-07	1.30743591301735e-08	8.53141806786038e-06	117214	0.00255616377357504	0.134448353833602	0.830341517589164	0.00376673360481076	0.0299108995506564	0.00153249542176667
1.51819706471196e-06	7.63221731065767e-06	3.75661405474332e-08	2.42817594479128e-07	6.34889008220443e-09	9.43714700047839e-06	105964	0.00282715351241725	0.160874580488679	0.808742018140734	0.00398066709626637	0.0257299790357	0.000672755238620591
5.95038723673983e-06	1.86129793419267e-05	8.18024056811208e-08	3.29007898948496e-07	2.9756370042863e-09	2.49771525203004e-05	40037	0.00746523500983753	0.238233210607317	0.745200211545284	0.00327508932872292	0.013172354161712	0.000119134356963542
2.63250939696943e-07	2.91741452125175e-06	1.04943071554354e-08	1.49534154918322e-07	1.96079568807544e-09	3.34265471871053e-06	299163	0.00100229545762009	0.078755050057487	0.872783690436679	0.00313951276411931	0.0447351484080314	0.000586598333683666
2.8194882084671e-07	4.39887659695444e-06	1.41445456277591e-08	2.8374918637649e-07	1.25212758666695e-08	4.99124042567206e-06	200351	0.00149625535667441	0.0564887276109817	0.881319315801569	0.00283387383124397	0.0568494326414428	0.00250865011476251
4.17399123198003e-06	2.66247011741713e-05	7.97322076809019e-08	6.54010641543133e-07	1.84300502987841e-08	3.15508653056741e-05	31695	0.00942075293723832	0.132294033508786	0.843865957913461	0.00252710050606957	0.0207287703588122	0.000584137712871844
3.69079087172885e-06	1.64822889395398e-05	7.77560415578194e-08	4.46486613368314e-07	4.87715534658097e-09	2.07021996215414e-05	48304	0.00619147749302651	0.178280131541599	0.796161240875555	0.00375593139759465	0.0215671098497054	0.000235586335546012
7.74929583357222e-06	3.73429879644982e-05	1.54712068869627e-07	9.58723022739758e-07	1.39694226066183e-08	4.62196883122864e-05	21636	0.0137705336300349	0.167662226132154	0.807945473629934	0.00334731960597191	0.0207427409778725	0.000302239654067613
5.39172980809417e-07	4.27373860433547e-06	1.40839606764519e-08	1.43536953344719e-07	4.56996789322563e-10	4.97098949595538e-06	201167	0.00149018911928089	0.108463914729273	0.859735995783692	0.0028332308261587	0.0288749258998651	9.19327610115443e-05
1.65639564972822e-07	2.89712801710143e-06	1.34366688486764e-08	3.02177088456537e-07	2.84989822128226e-10	3.37866632920159e-06	295975	0.00101308809045964	0.049025132651073	0.857476807360863	0.00397691501304648	0.0894367951770913	8.43497979262047e-05
3.9030670318397e-07	6.34397997307478e-06	1.60287601015834e-08	3.34999978733194e-07	2.09958298654959e-08	7.10631124495902e-06	140720	0.00212963006172262	0.0549239527695667	0.892724756120833	0.00225556685445683	0.0471411914262595	0.00295453282888357
2.55387245739922e-08	1.03595500649339e-06	4.00765882910331e-09	2.09023461805903e-07	1.94320161369564e-08	1.29395686783934e-06	772823	0.000388111976561523	0.0197369210742217	0.800610153430564	0.00309721206997829	0.161538198838831	0.0150175145864051
2.29584104431129e-07	2.75532483319726e-06	1.07163657088575e-08	1.65362576683084e-07	4.61414665367362e-09	3.16560202667401e-06	315896	0.000949231305812814	0.0725246264364903	0.870395207603588	0.00338525361639248	0.0522373233557806	0.00145758898774826
5.76421956625546e-06	1.72722312146209e-05	7.58030170444695e-08	2.92052674909725e-07	1.31705182100204e-08	2.34174769910406e-05	42703	0.00700070544519937	0.246150324753637	0.737578656369736	0.00323702750187269	0.0124715687783728	0.000562422596382153
1.01593681770362e-07	1.79080170282765e-06	7.10831649272011e-09	1.61103741950091e-07	4.72790422495084e-09	2.06533534726578e-06	484183	0.00061940933082949	0.0491899206125813	0.867075511586257	0.00344172509424707	0.0780036724609251	0.00228917024598932
1.14024708837404e-06	9.75590547277437e-06	3.75002216758258e-08	4.12555984431585e-07	2.61027540532245e-08	1.13723115213091e-05	87933	0.00340589957660531	0.100265199932088	0.857864775731309	0.00329750214857895	0.03627723208765	0.00229529010037353
3.56021021206284e-07	3.92550372301911e-06	1.88093403401776e-08	2.66659097785183e-07	2.66829736925235e-09	4.56966147972001e-06	218835	0.00136996231989661	0.0779097144911702	0.859036000902989	0.00411613429652345	0.0583542345463895	0.000583915762927769
1.49145847890561e-07	2.46959878643234e-06	9.53405803374546e-09	2.02980878213515e-07	6.36209120558503e-09	2.83762166177575e-06	352408	0.000850925463752206	0.0525601597632391	0.870305869066032	0.00335987639302808	0.0715320442283669	0.00224205054933352
7.73567550414534e-06	1.53591081061103e-05	7.47473455741181e-08	1.90818785567815e-07	1.51533434757139e-08	2.33755030848733e-05	42780	0.00698820105612885	0.330930867073026	0.657060002103205	0.00319767858269063	0.00816319481445927	0.000648257426618549
1.17309228039239e-06	1.06820415296501e-05	4.66188268884406e-08	5.45845630730785e-07	2.22328789461633e-08	1.24698311466079e-05	80194	0.00373398394799074	0.0940744318507871	0.856630807912415	0.00373852912203403	0.0437732976744652	0.00178293344029853
9.74568581184399e-07	7.60638662810213e-06	2.96238043253796e-08	2.97287673090823e-07	2.91334933147232e-09	8.9107800360342e-06	112224	0.00266967598112766	0.109369614920731	0.853616248784365	0.00332449058394262	0.0333626991002612	0.000326946610699743
1.24367710683011e-06	1.03660153016047e-05	4.57937387925956e-08	4.90785837240464e-07	1.21051523971271e-08	1.2158377136865e-05	82248	0.00364089113897392	0.102289729363567	0.852582148498608	0.00376643513168759	0.0403660646248888	0.000995622381248852
1.44580679331739e-06	7.52476176026048e-06	4.34901684682091e-08	2.91028083970933e-07	1.84036965639367e-09	9.3069271756734e-06	107447	0.00278819688436172	0.155347384375851	0.808511941506196	0.00467288156953505	0.0312700506276257	0.00019774192079251
1.18037132860305e-06	7.56099436582939e-06	2.59031808130651e-08	2.13343159599196e-07	1.0731312997096e-08	8.9913433478418e-06	111218	0.00269378037576296	0.131278640236375	0.840919323545159	0.00288090219792159	0.0237276179260138	0.00119351609453017
2.65355931229462e-07	5.94945034399709e-06	2.43577911464269e-08	7.02243839682665e-07	9.60441069790604e-09	6.95101231675355e-06	143864	0.00208313819222372	0.0381751490484189	0.855911351165	0.00350420773787424	0.10102756371041	0.00138172833829645
8.93920536518266e-07	6.03182601729558e-06	2.46830467227653e-08	2.14146347859285e-07	2.35544374702793e-09	7.16693139214292e-06	139530	0.00214777734080407	0.124728490843134	0.841619053854519	0.00344401883766116	0.0298797820353147	0.000328654429371291
1.10848517351468e-07	1.7671497512617e-06	1.05470237453736e-08	2.16187202430278e-07	5.88824184456279e-09	2.11062073663338e-06	473794	0.000632986468672714	0.0525193917730009	0.837265417035774	0.0049971193603437	0.102428256615688	0.00278981521519353
6.6281585456256e-07	5.60086203463627e-06	2.67294434634447e-08	2.90413476809288e-07	4.37558771924272e-09	6.58519639719081e-06	151856	0.00197361527895967	0.100652404967802	0.85052315782496	0.00405901993672463	0.0441009590743832	0.000664458196130537
4.96921997755146e-07	3.90303596739885e-06	1.39650254161076e-08	1.41030730711772e-07	4.18582338172913e-09	4.5591395446636e-06	219340	0.00136681004441386	0.10899468921428	0.856090481364469	0.00306308356638336	0.0309336288854869	0.000918116969380453
3.94681690992022e-08	1.03019651807959e-06	4.53584405668599e-09	1.52225454781365e-07	1.18173883545849e-09	1.2276077248523e-06	814592	0.000368214735804395	0.0321504730706634	0.839190318881006	0.00369486438123525	0.124001708118675	0.000962635548420545
1.83951311541053e-07	4.03522956490701e-06	2.1200201171818e-08	5.97981733345122e-07	1.10177588065524e-08	4.84938056977156e-06	206212	0.00145375996414421	0.0379329501767106	0.832112371229528	0.00437173384658006	0.123310951727035	0.00227199302014595
1.78772542675617e-09	3.03436973393138e-07	1.82137650710904e-09	3.97497146517367e-07	1.74282415955494e-08	7.2197146343992e-07	1385096	0.00021656806295145	0.00247617186729007	0.420289427988436	0.00252278185405123	0.55057182540629	0.0241397928839326
2.55293111525002e-08	1.62981755607283e-06	5.19934350020754e-09	4.26813190150508e-07	9.25976409585307e-09	2.0966191649719e-06	476958	0.000628788638377675	0.0121764179108047	0.777355078739192	0.00247987025353611	0.203572111369224	0.00441652172724329
1.68047775824032e-07	4.36416076024188e-06	1.29821929243204e-08	4.33520330932075e-07	2.54317563388016e-08	5.00414281626111e-06	199834	0.00150012029411573	0.0335817305769044	0.872109554119921	0.00259428905228971	0.0866322858578973	0.00508214039298807
1.55457424820202e-07	2.43400153335659e-06	1.5310075846458e-08	3.08210606340131e-07	2.95730878596036e-09	2.91593694914934e-06	342943	0.000874399849603025	0.0533130268353551	0.834723649997526	0.00525048247388351	0.105698652513747	0.00101418817948827
6.25490648097851e-07	4.60721072640561e-06	1.90317768220049e-08	1.80241879130438e-07	1.42305573406673e-09	5.43339808618997e-06	184047	0.00162869608679772	0.115119606216165	0.847942788899588	0.00350273926557633	0.0331729566417299	0.000261908976940913
1.58412739041876e-06	8.27979269626352e-06	3.19657730014219e-08	2.14821486502159e-07	3.93659554116767e-09	1.0114643941727e-05	98867	0.00302980936405306	0.156617217525927	0.818594578708401	0.00316034584960031	0.0212386602770991	0.000389197638972501
1.95002205607011e-07	2.39530183073989e-06	1.26662136451299e-08	2.00043607155407e-07	5.43875872374836e-10	2.80355773301981e-06	356690	0.000840714899913553	0.0695552666208044	0.854379348970932	0.0045179071919759	0.0713534823268764	0.000193994889411108
3.55822799527568e-06	1.6536987369541e-05	4.98362994890525e-08	2.97814651703425e-07	5.36821782578242e-10	2.04434031377917e-05	48916	0.0061143146648367	0.174052625743995	0.808915583089523	0.00243776924776898	0.0145677629940626	2.6258924649677e-05
1.49279470902736e-08	6.88395424124722e-07	2.79741464761272e-09	1.65864289825143e-07	1.09036209904186e-08	8.8288869667817e-07	1132646	0.000264831651845654	0.0169080736297105	0.779708050080129	0.00316847939965464	0.187865458521782	0.0123499383687241
3.02760416145328e-06	1.24907292293486e-05	7.29582788241439e-08	3.87016877620303e-07	4.05995702647951e-09	1.59823685042728e-05	62569	0.00478327240834198	0.189434010399889	0.781531800246582	0.00456492282759209	0.0242152392817645	0.000254027244171857
5.25826225579588e-07	4.87731509252549e-06	2.93232558102176e-08	3.49715339171272e-07	4.26035358639728e-09	5.78644026667296e-06	172818	0.00173443123515149	0.0908721426898826	0.842886968109982	0.00506758118270141	0.0604370429926426	0.000736265024791634
1.76490574018917e-07	3.07432337514452e-06	1.47859594647855e-08	3.3116549827452e-07	6.73364223553124e-09	3.60349904913828e-06	277508	0.00108046753669588	0.0489775553183848	0.853149489765982	0.00410322280182684	0.091901092176981	0.00186863993682515
6.73015428825239e-08	1.81960006153687e-06	7.65540521765203e-09	2.66124467496401e-07	2.89308069940627e-09	2.16357455783285e-06	462198	0.000648862467160782	0.0311066436970569	0.84101564928711	0.00353831356998396	0.123002217110079	0.00133717633576914
1.0615657012641e-06	6.75286554525333e-06	3.76468015137632e-08	3.0791601846513e-07	1.88813077885276e-09	8.16188219727518e-06	122521	0.00244557933804224	0.130063835228901	0.827366210640453	0.00461251468764539	0.0377261042272733	0.00023133521572795
1.53802661660834e-07	4.32717698422743e-06	1.61282738801035e-08	5.83479695356227e-07	1.0926607328896e-08	5.09151422245349e-06	196405	0.00152629218481026	0.0302076464762815	0.849880172217658	0.00316767727152329	0.114598461256004	0.00214604277853331
7.30319654753766e-06	2.78661316816318e-05	1.19764657603839e-07	5.87601230005196e-07	5.47689117803076e-09	3.58821710079565e-05	27869	0.0107071108487224	0.203532739028479	0.776601050015975	0.0033377204957103	0.0163758550137588	0.000152635446077561
1.80368631905758e-07	3.59243813687376e-06	1.26101246558812e-08	3.22940874052896e-07	2.80940048338259e-09	4.11116716797168e-06	243240	0.00123259241880536	0.0438728527779001	0.873824388572882	0.00306728579516814	0.0785521144868028	0.000683358367246511
3.82549293189345e-08	1.54428318369897e-06	7.1536934168729e-09	3.71313866621631e-07	1.0041245563963e-08	1.97104691862037e-06	507345	0.000591139866266688	0.019408431609386	0.783483725887097	0.00362938768696592	0.188384083155936	0.00509437166061544
4.29447079804363e-07	7.81175361840018e-06	2.87893925547546e-08	6.73406385269177e-07	5.0714176422297e-09	8.9484678936707e-06	111751	0.00268095219105224	0.0479911293091986	0.872971072950429	0.00321724264945035	0.0752538192315001	0.000566735859422007
1.11387073533425e-08	5.88412459041473e-07	2.60966532729357e-09	1.77251431499378e-07	2.43825368469791e-09	7.81850516906185e-07	1279017	0.000234527740827439	0.0142465946015087	0.752589460923867	0.0033378059755209	0.22670757090597	0.00311856759313299
4.01152804956255e-06	1.90953837723113e-05	6.19581949597948e-08	3.79228547535338e-07	3.52850727785176e-08	2.35833836371475e-05	42403	0.00705012893146584	0.170099766483202	0.809696524727397	0.00262719700926211	0.0160803281399364	0.00149618364020242
2.77026671392784e-07	2.93400470279017e-06	1.19238875219241e-08	1.62373431826062e-07	6.02106832995215e-09	3.3913497618609e-06	294868	0.00101688927109367	0.0816862579342964	0.865143647460364	0.00351597103195314	0.0478787041230938	0.00177541945029235
6.97510814387498e-07	1.07875931756568e-05	5.55476081251393e-08	1.10472799366091e-06	9.4332907680015e-09	1.26548128825984e-05	79021	0.00378927041361643	0.0551182242565314	0.852449836732935	0.00438944523640668	0.087297062699364	0.000745431074763122
7.1989967341189e-07	6.0072842235087e-06	3.78803695388921e-08	4.06430632297393e-07	2.8969699144403e-09	7.17439186867132e-06	139385	0.00215001069025222	0.10034295402172	0.837323125565657	0.00527994152428525	0.0566501857909614	0.000403793097376045
1.43519315765646e-07	4.32297927051337e-06	2.02956139648965e-08	7.86095886928067e-07	1.88106550315458e-08	5.29170074220353e-06	188975	0.00158625498850284	0.0271215858109698	0.816935703872255	0.00383536691767744	0.148552596835007	0.00355474656409101
2.10049461503605e-06	1.57277492309643e-05	8.47087528269424e-08	8.15583661015656e-07	5.25387711543357e-09	1.87337901369584e-05	53379	0.00560442596444621	0.112123312991115	0.839539095718612	0.00452170928614319	0.043535432768976	0.000280449235153362
2.70805958181895e-06	1.76800720378637e-05	1.03291390828838e-07	8.67129783810345e-07	1.85402531143037e-08	2.13770930474361e-05	46779	0.0063926758088666	0.126680441340163	0.82705688741829	0.0048318726311212	0.0405635032736289	0.000867295336796382
6.19094480693625e-07	7.79196552649863e-06	2.95908005533675e-08	4.78887606956405e-07	6.09580580724141e-09	8.92563422050927e-06	112037	0.00267412036943426	0.0693613994701994	0.872987323253097	0.00331526027420819	0.0536530620822462	0.000682954920249197
4.57216631865501e-08	2.22258691220637e-06	8.164030439481e-09	5.1030811098907e-07	3.6731663890059e-08	2.82351238071153e-06	354169	0.000846696260305202	0.0161931867198075	0.787170946155467	0.00289144488802406	0.180735212806282	0.0130092094304196
2.00236024722483e-06	1.01388982868341e-05	4.1412265356522e-08	2.69615072501968e-07	5.17362336753558e-09	1.2457459495285e-05	80273	0.00373028625833238	0.160735842487203	0.813881698003641	0.00332429460213747	0.0216428616608398	0.000415303246179026
7.37244257952778e-07	1.06242901319862e-05	3.54970070641401e-08	6.57795488692957e-07	8.70786335153764e-09	1.20635347490476e-05	82894	0.00361254126919131	0.0611134525070261	0.880694618368381	0.00294250464748258	0.0545275909902685	0.00072183348684142
5.4487489639372e-07	5.00344600859603e-06	2.69391861108387e-08	3.18068856592466e-07	2.7194764166372e-09	5.89604842410969e-06	169605	0.00176725630208185	0.092413572141921	0.848610060279746	0.00456902389076062	0.0539461065638202	0.000461237123751718
8.07447898365897e-07	7.56861906103089e-06	5.68384480216201e-08	6.85045256643713e-07	3.21081811247253e-10	9.11827174587337e-06	109670	0.00273175594082886	0.0885527346485722	0.830049736613322	0.00623346721897637	0.075128848507256	3.52130118728436e-05
3.37884615753625e-07	5.35038000321092e-06	2.25099007822339e-08	4.58322137581458e-07	5.48202025671774e-09	6.17457867758496e-06	161954	0.00185066472639028	0.0547218900910954	0.866517422902707	0.00364557680088354	0.0742272730680825	0.000887837137231508
1.33810931738497e-06	1.34388255608744e-05	5.99499887891588e-08	7.74214895567243e-07	8.23642626630023e-08	1.56934640252788e-05	63721	0.00469701053292315	0.085265389160071	0.856332645184477	0.00382006093062643	0.0493335884493156	0.00524831627551006
2.65164223458232e-08	7.69061050031675e-07	4.06997944618799e-09	1.51772183392689e-07	3.51894244607193e-10	9.51771529460982e-07	1050672	0.000285490834467383	0.0278600709571973	0.808031156875661	0.00427621474293621	0.159462831882188	0.000369725542017927
2.23818858538948e-07	2.91966367190526e-06	1.29827665204202e-08	2.17753072366662e-07	8.10088778503166e-09	3.38231925711632e-06	295655	0.00101418286173294	0.0661731910930756	0.863213508234728	0.00383842137110646	0.0643798103648893	0.00239506893620038
1.51111763928714e-07	4.53944148633699e-06	1.44510239529027e-08	5.58220929599485e-07	6.3591795119005e-10	5.26386112176928e-06	189975	0.00157791627176529	0.0287073994607826	0.862378657287068	0.00274532773920248	0.106047807243793	0.000120808269154393
1.51123515746821e-09	4.40244066437497e-07	1.51551846580979e-09	5.67704721375884e-07	2.30258860143934e-08	1.03400142745105e-06	967117	0.000310152481393766	0.00146154068780505	0.425767368158045	0.00146568314663331	0.549036690186541	0.0222687178209755
1.59976812492902e-07	2.19538934422042e-06	6.26740039603112e-09	1.10585817951534e-07	5.84791361888462e-10	2.47280416642277e-06	404399	0.00074156707027373	0.0646944932660513	0.887813670823893	0.00253453163866903	0.0447208151187769	0.000236489152610268
2.19542611917836e-06	9.79790720438636e-06	4.26810278116224e-08	2.44913469838575e-07	2.26727544142047e-09	1.22831950966563e-05	81412	0.00367819994972485	0.178734124297674	0.79766763674164	0.0034747496458182	0.019938905790501	0.000184583524366364
1.53239446938327e-06	8.71069854372917e-06	4.73193112942152e-08	3.45849081576382e-07	1.26025203147997e-08	1.06488639262978e-05	93907	0.00318957863957448	0.143902155196006	0.81799322481882	0.00444360183600037	0.0324775566642647	0.001183461484908
4.89140863615661e-08	1.55387618903034e-06	9.1574165009146e-09	3.74042626288225e-07	1.59774913776632e-09	1.98758806731881e-06	503122	0.000596099274969286	0.0246097705887063	0.781789856047216	0.00460730100541792	0.188189209041085	0.000803863317574465
1.72612991465614e-06	1.58252717152129e-05	5.5407213643895e-08	6.53207430394141e-07	1.59591473999145e-08	1.8275975421307e-05	54717	0.00546783937934348	0.0944480321769164	0.865905723245998	0.00303169666004795	0.0357413169659114	0.000873230951126614
1.53740199103539e-06	8.04956923563779e-06	4.46443293003016e-08	3.00548192225514e-07	3.74047420181429e-11	9.93220115294101e-06	100683	0.00297524031717089	0.154789655118911	0.810451692599303	0.00449490788726948	0.0302599783872197	3.76600729709014e-06
2.82338939591191e-06	1.13065258319052e-05	5.85402219548913e-08	3.01423244917396e-07	5.36757100180383e-09	1.44952462656912e-05	68988	0.00433916390313749	0.194780367588138	0.780016125608477	0.00403858070997043	0.0207946273828293	0.000370298710585438
1.42790844738569e-07	2.21739572900237e-06	6.05167203060517e-09	1.20830780011574e-07	3.14724957607699e-09	2.4902162753592e-06	401572	0.000746786828621171	0.0573407403009491	0.890443031371854	0.00243017929425919	0.0485222031544811	0.00126384587845608
2.06454842681023e-09	2.88983048392527e-07	1.33392262806285e-09	2.40071074516126e-07	2.76989779294825e-11	5.32480292941456e-07	1878004	0.000159731372007088	0.00387722973822286	0.54271125565261	0.00250511173041574	0.45085438409365	5.20187851018326e-05
5.95435624328516e-09	4.29744654638929e-07	2.61779771814298e-09	2.4292351577263e-07	4.34627063665249e-09	6.85586595009639e-07	1458605	0.000205654899142038	0.00868505348066416	0.626827679781118	0.00381833270544937	0.354329442175301	0.00633949185746752
4.20470355115865e-07	3.96149985714462e-06	1.80335511128659e-08	2.18457053559756e-07	3.42169393955646e-09	4.62188251087267e-06	216362	0.00138560711631919	0.0909738302794883	0.85711825167028	0.00390177618544893	0.0472658171309743	0.000740324733808607
6.12155205600263e-07	8.2250575057327e-06	2.13603435063921e-08	3.6904378117543e-07	2.11399591756501e-08	9.24875679519044e-06	108123	0.0027707941140509	0.0661878368256583	0.889314930414207	0.00230953672795245	0.0399019878398512	0.00228570819233168
8.5984114495003e-08	2.41807254684322e-06	8.43746019815186e-09	3.05096100983345e-07	1.61699609001811e-08	2.8337601834199e-06	352888	0.000849768002042839	0.0303427633001864	0.853308815965149	0.00297747856276573	0.107664756802088	0.00570618536981013
7.12166394704296e-07	9.52894914771851e-06	3.9408119765323e-08	6.78029572756817e-07	8.01306122367389e-08	1.10386838471817e-05	90591	0.00330614605531099	0.0645155169369327	0.863232363535022	0.00357000166966322	0.061423044825215	0.00725907303316756
2.33414368537072e-06	1.38603526413996e-05	6.24745508787162e-08	4.77012506405498e-07	5.81122354747787e-09	1.6739794607602e-05	59738	0.00500939135502321	0.139436817481065	0.827988214091063	0.00373209781500813	0.0284957203829057	0.000347150229957949
1.74982930534343e-07	2.98435393155383e-06	1.42072171013062e-08	3.11551656039808e-07	1.03488334236692e-09	3.48613061857165e-06	286851	0.0010452943074637	0.0501940258928213	0.85606486333452	0.00407535421238095	0.0893688992546865	0.000296857305590844
1.03585433131203e-08	8.07776392264058e-07	2.99854072961307e-09	3.00658917479859e-07	8.04040775281895e-09	1.12983280153947e-06	885087	0.000338892594860307	0.00916820904739723	0.714952151471803	0.00265396855669916	0.266109212858922	0.00711645806517865
5.49941081926658e-07	4.31678145235434e-06	1.5654102104179e-08	1.57990568027123e-07	4.44732396802006e-09	5.04481452838032e-06	198223	0.00151230349088693	0.109011159643806	0.855686849946549	0.0031030084487972	0.0313174185370591	0.000881563423789122
5.41907671215106e-06	2.35999996993398e-05	1.12764225895871e-07	6.31461423538935e-07	2.34443861730085e-09	2.97656464995429e-05	33596	0.00889007436338651	0.182058088751214	0.792860309609004	0.00378840170320516	0.0212144367013373	7.87632352395521e-05
2.27338290888765e-07	2.74174656006093e-06	1.10535300587e-08	1.71401429564519e-07	2.34213245903617e-09	3.15388194303195e-06	317070	0.000945718600991574	0.0720820547487634	0.869324410229884	0.00350473805245664	0.0543461780309202	0.000742618937976034
3.756753177608e-09	4.06288358554735e-07	2.34830992799371e-09	3.26543091300275e-07	1.53375993595479e-09	7.40470272896566e-07	1350493	0.000222116492580415	0.00507346927367167	0.548689627964967	0.00317137637248773	0.440994194166508	0.00207133222236599
4.60302989149608e-08	2.00995123918645e-06	9.62254151937404e-09	5.40273721921185e-07	9.2859831741707e-09	2.61516378471614e-06	382385	0.000784242482279263	0.0176013063441673	0.768575662806763	0.00367951773254557	0.206592690323535	0.00355082279298948
8.28843594577363e-07	6.4815815600041e-06	2.19670944281173e-08	2.20875414994419e-07	5.81413660255977e-09	7.55908180060656e-06	132291	0.00226516374702668	0.109648713486717	0.85745620049832	0.00290605327572385	0.0292198736328922	0.00076915910634718
2.82005360192846e-10	1.03439453511936e-07	2.47206441084635e-10	1.16586838261223e-07	1.01359318901687e-09	2.21569096763454e-07	4513265	6.64685272556698e-05	0.00127276485896368	0.466849642043572	0.00111570812308971	0.526187270536608	0.00457461443776602
6.08387710474467e-08	1.52446314627515e-06	7.45774871735259e-09	2.40273114613647e-07	3.8956674011375e-09	1.83692844805473e-06	544387	0.000550927224386766	0.0331198371454662	0.829897946155454	0.00405990158476243	0.130801564354938	0.00212075075937929
8.12038392519775e-08	1.51025449400973e-06	6.73373383621894e-09	1.61022331098533e-07	2.24863554323299e-10	1.75943926175078e-06	568363	0.000527692963927962	0.0461532495138099	0.858372622938348	0.00382720448645572	0.091519118959698	0.000127804101688365
1.1813458065472e-06	6.31046744643211e-06	3.10118994036015e-08	2.12996199082017e-07	1.91025461503894e-10	7.73601237692643e-06	129266	0.00231812168640277	0.152707331502041	0.815726131107781	0.00400877065503388	0.0275330737211981	2.46930139452272e-05
8.55573757330212e-07	7.70639316345393e-06	3.50813257684816e-08	4.06297450133871e-07	4.37842418102484e-09	9.00772412086752e-06	111016	0.00269868140184482	0.0949822336752264	0.855531659279074	0.00389458261573657	0.0451054500206808	0.000486074409281882
5.19966562539126e-08	1.47803167265011e-06	5.44156945213925e-09	1.98881832390102e-07	5.77142529085386e-09	1.74012315603712e-06	574672	0.000521901163193617	0.0298810208194272	0.849383371241445	0.00312711743031547	0.114291814174249	0.00331667633456327
3.99366881048272e-07	3.47736289947913e-06	1.58212265146593e-08	1.77123271389174e-07	8.73262738509269e-09	4.07840690581633e-06	245194	0.0012227763657765	0.097922274621182	0.852627748967365	0.00387926631158264	0.0434295241940116	0.00214118590585919
1.17445908362318e-07	3.61176216711872e-06	1.50109952834849e-08	5.93585295974221e-07	2.41589805115543e-08	4.3619633472503e-06	229255	0.0013077360252417	0.026925010370927	0.82801295645813	0.00344133916048321	0.136082137496274	0.00553855651418613
1.00977357984186e-06	9.49290233106855e-06	4.22036739741965e-08	5.10162118950224e-07	2.64368021316609e-08	1.10814785059665e-05	90241	0.00331894206667838	0.0911226402955328	0.856645828077668	0.00380848764462911	0.0460373693524327	0.00238567462973707
1.36643278357293e-06	9.74927220439987e-06	5.85637708779026e-08	5.37263527113558e-07	9.17747877591524e-09	1.17207097647402e-05	85319	0.00351005882607025	0.116582767682177	0.831798790353887	0.00499660618285098	0.045838821871507	0.000783013909577743
4.8407093819477e-07	6.10653550247474e-06	2.64408362297764e-08	4.28882880465523e-07	4.67596502081881e-09	7.05060612238562e-06	141832	0.00211295385693844	0.0686566416833084	0.866100785730539	0.003750150805592	0.0608292213493281	0.000663200431232806
3.32459724004372e-06	1.73282346450777e-05	7.58949071938866e-08	5.086409179169e-07	3.18999772911126e-09	2.12405577079614e-05	47080	0.00635197535404797	0.156521183942246	0.815808835310515	0.00357311273260211	0.023946683741089	0.000150184273547374
2.78231835368678e-08	1.63476871928221e-06	5.07580062768054e-09	3.83477630611688e-07	3.60236235576401e-08	2.08716895761609e-06	479118	0.00062595534889931	0.0133305851619443	0.783246949566269	0.00243190691829663	0.183730995620828	0.0172595627326622
1.3681240248329e-06	8.08420085291636e-06	2.85992422980112e-08	2.17285743836066e-07	7.5520078228156e-11	9.69828538396156e-06	103111	0.0029052712314066	0.141068649835302	0.833570113979686	0.00294889675501887	0.0224045524784618	7.78695153197353e-06
5.73853419489678e-06	1.63886494800386e-05	5.72207346265097e-08	2.10116565242596e-07	4.98556089735968e-10	2.23950195308943e-05	44653	0.00669606188559524	0.256241535622703	0.731798847392397	0.00255506518079044	0.00938228988604974	2.2261918059424e-05
1.78200727649129e-06	1.79696332769067e-05	8.04868644577902e-08	1.04370411044843e-06	7.76149101735426e-09	2.08835930193216e-05	47884	0.00624555823740758	0.085330492451302	0.860466551913799	0.00385407168121517	0.0499772289894169	0.000371654964266604
3.77302477691436e-08	1.86759876953993e-06	8.95825264864916e-09	5.70166277715754e-07	2.08250752434605e-08	2.50527862291694e-06	399157	0.000751302159426315	0.0150603000496662	0.745465495317025	0.00357575104289954	0.227585974869294	0.00831247872111465
7.13272770050314e-08	1.57614848821862e-06	5.35848995476503e-09	1.52245132073313e-07	2.79426736837921e-10	1.80535881398856e-06	553907	0.000541461489895312	0.0395086430754719	0.873038908390983	0.00296810246985006	0.084329569775085	0.000154776288609679
8.90836347212978e-08	3.99193481650451e-06	1.88564985148022e-08	1.08659609350489e-06	2.88518296382967e-08	5.2153228728838e-06	191743	0.0015633775918783	0.0170811351267384	0.76542429180366	0.00361559561591928	0.208346850231357	0.00553212722232539
2.01747217155668e-07	2.93587775758734e-06	1.72831738840046e-08	3.23382688152152e-07	5.44530902117953e-09	3.48373614580035e-06	287048	0.0010445767137226	0.0579111645406541	0.842738265676794	0.00496110301144348	0.0928264009150035	0.00156306585610505
2.53289651592153e-06	1.56023732744848e-05	7.58024057435985e-08	6.00401922731953e-07	6.24419680349007e-09	1.88177183156854e-05	53141	0.00562946346219151	0.13460168089615	0.829132045274562	0.00402824638311298	0.0319062020516851	0.00033182539448926
4.82967492791039e-07	3.72290386560395e-06	1.39916053503412e-08	1.38671853311733e-07	4.12517803649765e-09	4.36265999509356e-06	229218	0.0013079447471398	0.1107048207594	0.853356408656849	0.00320712715776081	0.0317860785547555	0.000945564871233836
6.24429497394515e-06	1.52707253736017e-05	6.76755131401353e-08	2.12798410108842e-07	9.6196388044949e-09	2.18051139096003e-05	45861	0.00652025577133419	0.286368372109073	0.700327704634385	0.00310365327237935	0.00975910563875346	0.000441164345408881
2.20893822968102e-06	1.18225662716612e-05	7.2072295701315e-08	4.95984612788669e-07	1.52073042233347e-08	1.46147687140555e-05	68424	0.0043748649289288	0.151144248184824	0.80894651861928	0.00493147015265459	0.0339372194314415	0.00104054361179929
1.13724141703568e-05	2.92536738078889e-05	8.03433502331342e-08	2.65738620375126e-07	6.12124165422369e-09	4.09782911905081e-05	24403	0.0122184799564883	0.277522899075669	0.713882227833477	0.00196063202976468	0.00648486339119673	0.000149377669892725
1.23504367149406e-06	1.01064151432221e-05	4.17347283852512e-08	4.39129442820087e-07	2.0776640307492e-09	1.18244006499522e-05	84571	0.00354105678607897	0.104448733433187	0.854708449283043	0.00352954281749747	0.037137564585302	0.000175709880970381
4.07214321670856e-06	2.50737979594182e-05	9.67942036177707e-08	7.66403468709184e-07	4.35046220804753e-08	3.00526434705342e-05	33275	0.00897540690598631	0.135500333629592	0.834329199160213	0.00322082161300302	0.0255020317750291	0.00144761382216278
1.15185535098418e-06	6.35235250233503e-06	2.66855698378629e-08	1.89222468113499e-07	1.94507409780583e-10	7.72031039868035e-06	129528	0.0023134219652623	0.149198062189452	0.822810505575119	0.00345654105337842	0.0245096969347039	2.51942473470796e-05
1.49846546471733e-05	3.37500636136711e-05	1.52507483349593e-07	4.41668345266176e-07	2.23432022079545e-08	4.93512372916681e-05	20263	0.0146966705449787	0.303632805771682	0.683874720591232	0.00309024639946242	0.00894948879712773	0.000452738440495526
6.55268964521656e-09	4.98357606651748e-07	1.45171762937155e-09	1.41959513254106e-07	1.99942103886944e-09	6.50320948219312e-07	1537702	0.000195077317850179	0.01007608575913	0.766325624318785	0.00223230949786654	0.218291466148854	0.0030745142753654
6.77997379412557e-07	1.20475768096141e-05	4.83806656747407e-08	1.1055549052563e-06	3.52165446975611e-08	1.39147263046553e-05	71866	0.00416574604235587	0.0487251681828429	0.865814860158875	0.00347693979856108	0.079452148827852	0.00253088303186956
1.65744998416468e-08	1.68997062374522e-06	4.78024278341627e-09	6.26769190498803e-07	1.57465031612508e-08	2.35384106003034e-06	424838	0.000705903881646264	0.00704146941910904	0.717962929800978	0.00203082649231833	0.266275068925309	0.00668970536228467
2.57072955420385e-07	4.94005685571813e-06	2.51897293479304e-08	6.22421280216044e-07	2.26893047668262e-08	5.86743012546931e-06	170432	0.00175868589803485	0.043813552087222	0.841945579253573	0.0042931451775773	0.106080731581999	0.00386699189962853
6.84406352597864e-07	9.88353230630664e-06	3.43186992919384e-08	6.37287080305889e-07	2.34029712756981e-09	1.12418847356299e-05	88953	0.00336690360323355	0.0608800364612095	0.879170400580775	0.00305275317253246	0.0566886332045443	0.000208176580938648
6.40541921009358e-07	6.13949603001347e-06	2.69606795392656e-08	3.32265956952471e-07	6.61997444738112e-10	7.1399265849593e-06	140057	0.00213969320816831	0.0897126760881126	0.859882235056408	0.00377604436382581	0.0465363268093555	9.27176822983938e-05
2.31122704503602e-06	1.40153012113382e-05	7.76851462337947e-08	6.05729717960728e-07	6.57838436840118e-09	1.70165215049371e-05	58766	0.00509199151968498	0.135822532493815	0.823629036479155	0.00456527770445066	0.0355965652430776	0.000386588079502179
1.72556788850253e-07	2.42353058415744e-06	1.21137545605703e-08	2.18753167848285e-07	7.20227701449408e-09	2.83415657243104e-06	352839	0.000849886818039658	0.0608847057106093	0.855115277586311	0.0042742008957464	0.0771845740550057	0.00254124175232712
2.15408278654137e-06	1.0594724124016e-05	5.25467051128168e-08	3.32307133438701e-07	3.6496138247198e-09	1.31373103629336e-05	76119	0.00393346258708527	0.163966803480493	0.806460670512023	0.00399980693621089	0.0252949138186073	0.000277805252665496
5.84809056394034e-07	4.7549068748757e-06	2.39246877186889e-08	2.50112464132653e-07	2.28921333024699e-09	5.61604229645132e-06	178061	0.00168339891182956	0.10413188247595	0.846665075489236	0.00426006188269033	0.0445353597658433	0.000407620386280477
1.61448478395649e-06	9.15062454345823e-06	4.91277685743215e-08	3.58022742537443e-07	4.32856075742442e-10	1.11726926946022e-05	89504	0.00334621543321323	0.14450274683886	0.819016936524093	0.00439712877792264	0.0320444455355343	3.87423235896898e-05
7.33136609621492e-07	5.82771353294344e-06	1.98975783966957e-08	2.03365836704225e-07	6.37205635618769e-09	6.79048561402204e-06	147265	0.00203507901379574	0.107965269539427	0.85821749197281	0.00293021435103376	0.0299486440681479	0.0009383800685815
2.21068113789786e-07	3.03998588641084e-06	1.65231718352578e-08	2.9214694598342e-07	2.7785511549128e-09	3.57250266917422e-06	279916	0.00107117859334083	0.0618804614751726	0.850940130189891	0.00462509712808055	0.0817765507928786	0.000777760413977538
1.29223220967042e-05	5.24377157816337e-05	2.32918837901939e-07	1.21546947599792e-06	4.22697696636644e-08	6.68506959619014e-05	14959	0.0198560978520066	0.193301235099613	0.784400446803399	0.00348416474279759	0.018181852238167	0.000632301116023596
3.82469562441857e-08	1.10997565064374e-06	5.98456401599632e-09	2.23309617367161e-07	6.01499552995268e-10	1.37811828782407e-06	725627	0.000413350318430372	0.0277530285913078	0.805428431253378	0.00434256193308734	0.162039513835744	0.000436464386482369
7.11480583166108e-08	2.53877070753714e-06	8.65408504018669e-09	3.97068254725949e-07	9.10702690935161e-09	3.02474813252923e-06	330606	0.000907014225824843	0.023521977764515	0.839332928330223	0.00286109277897142	0.131273163029918	0.00301083809637284
1.32332995081819e-08	7.12939813102386e-07	2.64047470778477e-09	1.82905929443252e-07	4.38373929285874e-11	9.11763354154533e-07	1096776	0.000273491725259034	0.0145139629136038	0.781935147814189	0.00289600881166501	0.200606800667985	4.807979255674e-05
2.68062386545889e-07	4.14678404262205e-06	2.2139178400994e-08	4.40361295651011e-07	2.12330993006677e-09	4.87947021315001e-06	204940	0.00146277373738224	0.054936781010256	0.849843089818768	0.0045372094579714	0.0902477679778129	0.000435151735191358
1.87894881305233e-06	8.19518076822691e-06	3.78467920850747e-08	2.12242589106169e-07	2.87326832526557e-09	1.03270922307957e-05	96833	0.00309334937200356	0.181943646000298	0.793561303131252	0.00366480624354398	0.0205520183574283	0.000278226267477053
1.19356512064601e-07	2.38996419732208e-06	7.32854570504917e-09	1.88681020703793e-07	1.82876315113994e-08	2.72361790730692e-06	367159	0.00081675276065718	0.0438227813616554	0.87749613883441	0.00269073928666284	0.0692758775735758	0.00671446294369608
1.38596194790086e-07	2.12012978309187e-06	9.09461985472048e-09	1.78876852424396e-07	1.04503158767149e-08	2.45714776603778e-06	406976	0.000736873610639677	0.0564053154253625	0.862841792584022	0.00370129138362151	0.0727985735724959	0.00425302703449793
3.95004042798769e-07	6.15177939863708e-06	2.29973706999204e-08	4.60535600062564e-07	3.53606435554271e-09	7.03385247655388e-06	142170	0.00210793833517309	0.0561575671533411	0.874596022470327	0.00326952701618042	0.0654741625016559	0.000502720858495336
1.05336151167218e-05	2.51811524843662e-05	1.15478391603297e-07	3.54951727077149e-07	2.14024690511122e-09	3.61873379666735e-05	27634	0.0107976798171814	0.291085658923645	0.695855343312531	0.0031911270099405	0.00980872722398203	5.91435299021515e-05
1.83548105680287e-08	8.04657647051852e-07	3.88578768044591e-09	2.19028168272327e-07	5.65591689476547e-10	1.04649200526213e-06	955573	0.000313898489410325	0.0175393700818872	0.768909502419273	0.00371315562938542	0.209297507454406	0.000540464415048135
6.70713258732755e-07	1.1372216142453e-05	4.34526936737545e-08	9.47441863018449e-07	4.92607939075248e-08	1.30830847517855e-05	76435	0.00391725854784786	0.0512656817147976	0.869230487932213	0.00332128809819293	0.0724173144937512	0.00376522776104482
1.08602998954968e-06	5.93950572122609e-06	2.14064181679877e-08	1.50525814207905e-07	8.41587229911686e-09	7.20588381545077e-06	138775	0.00215943798511242	0.150714335307631	0.82425776953143	0.00297068599997245	0.0208892924258853	0.00116791673508136
1.17821474385289e-07	2.13766210257842e-06	9.14232087429678e-09	2.13271226993937e-07	2.27466481028789e-09	2.48017178964223e-06	403198	0.000743775721171569	0.0475053683286531	0.861900821348662	0.00368616436670928	0.085990505933745	0.000917140022230484
1.90110561329247e-06	8.40285449786298e-06	3.75370655019516e-08	2.13324823677477e-07	3.53209394776637e-09	1.05583540942826e-05	94712	0.0031625116419447	0.180057004748678	0.795848900579412	0.00355520047601718	0.0202043634616301	0.000334530734262739
6.61152799191138e-08	1.47820987997717e-06	8.19443465632037e-09	2.35565634463415e-07	1.19503457941868e-09	1.78928026359543e-06	558884	0.000536640516251574	0.0369507680067179	0.826147758991544	0.00457973791084815	0.131653849459034	0.000667885631855874
4.00009710109735e-09	3.97307790005399e-07	1.68950656502777e-09	2.15763466058551e-07	3.36704377309588e-09	6.22127903503171e-07	1607387	0.00018662101324618	0.00642970212165859	0.638627182237252	0.00271569006230752	0.346815284837085	0.00541214074169673
6.36555307987152e-10	1.40395487044673e-07	8.54124474052846e-10	2.42212169908534e-07	2.83235646474245e-09	3.86930693199989e-07	2584442	0.000116072493463015	0.00164514038088507	0.362844017060461	0.00220743530834703	0.625983345765088	0.00732006148521931
8.78152288038613e-07	1.67537775572356e-05	7.0007936836714e-08	1.71779986418425e-06	1.93983567373844e-08	1.94391360030326e-05	51443	0.00581482556098412	0.0451744505466507	0.861858137862813	0.00360139138003832	0.0883681180025833	0.000997902207914911
1.05974963299064e-06	7.53723470459424e-06	2.58439897925235e-08	2.3633928438268e-07	2.0202577339796e-09	8.86118786949406e-06	112852	0.00265483780742615	0.119594533893021	0.850589651816578	0.00291653784719938	0.026671286949723	0.000227989493478028
3.48725088990425e-06	1.05817075276493e-05	5.23154713128999e-08	2.04108453743645e-07	4.04369124174870e-09	1.43294260338519e-05	69786	0.00428963174404595	0.243362915002035	0.73845997059834	0.00365091185015434	0.0142440076288791	0.000282194920591785
3.16175288221595e-07	4.70713398267624e-06	2.24526597194605e-08	4.29804630405282e-07	6.6080401278633e-09	5.48217460115044e-06	182409	0.0016433051814877	0.0576733342559438	0.858625331212261	0.00409557545189254	0.0784003906615975	0.0012053684183055
1.23969541767425e-07	2.38236724196414e-06	1.5972690219115e-08	3.9467164282474e-07	1.4555401490323e-08	2.93153651826574e-06	341118	0.000879075631007975	0.0422882474753422	0.812668451209851	0.00544857282847843	0.134629618415336	0.00496511007099233
1.13442789639514e-07	3.10211956530706e-06	1.33638988181568e-08	4.69889601621274e-07	1.13681269307464e-08	3.71018398231675e-06	269528	0.00111243804104177	0.0305760550366769	0.836109362794996	0.00360195043745835	0.126648598522562	0.00306403320830677
4.70309348630397e-08	2.75722977639023e-06	1.34058093510102e-08	1.01064006868642e-06	5.86419595213914e-08	3.88694854881209e-06	257271	0.00116540721584635	0.0120997060476689	0.709355871775788	0.00344892894327279	0.260008604692049	0.0150868885412217
1.64540897431332e-06	1.19990554669941e-05	3.94062009007456e-08	3.69504741136559e-07	1.73610520745376e-09	1.40551114885522e-05	71148	0.00420768585817144	0.117068368732151	0.853714712741146	0.00280369180513736	0.0262897054525337	0.000123521269032111
3.05547885086897e-06	9.02284735552207e-06	3.06017843630048e-08	1.16189544373056e-07	1.33264782445002e-09	1.22264501829515e-05	81790	0.00366123873914159	0.24990727522282	0.737977681216372	0.0025029165379233	0.00950312990560987	0.000108997117275156
3.7588540014902e-10	1.23553137492768e-07	5.65908786843214e-10	2.39170016147779e-07	2.26624671494413e-09	3.65931194542483e-07	2732754	0.000109773352925502	0.00102720239693963	0.337640352436321	0.00154648960045825	0.653592860392262	0.00619309517401919
2.67366180095491e-09	3.276151281468e-07	1.11469455726853e-09	1.75620480276636e-07	5.16016431965829e-09	5.12184129101318e-07	1952423	0.000153643473708831	0.00522011840867879	0.639643264076996	0.00217635513076984	0.342885439626528	0.0100748227570275
9.51670825516817e-08	2.22585304501512e-06	8.11977295489916e-09	2.44185879646819e-07	1.36647950720453e-08	2.58699057524056e-06	386550	0.000775797090145747	0.0367867913638735	0.86040245616594	0.00313869444775388	0.0943899378621093	0.00528212016032359
3.68554568246281e-07	3.89775190722278e-06	1.71083861327298e-08	2.32639616300542e-07	1.43643466452486e-08	4.53041882454758e-06	220730	0.00135820552891908	0.0813511029596883	0.860351340168206	0.0037763365364875	0.0513505760306332	0.003170644304985
1.41589802186603e-08	7.83695895160988e-07	4.05596469845838e-09	2.88650900572814e-07	2.5603910439656e-09	1.09312213169489e-06	914811	0.000327883053346412	0.0129527889044812	0.716933517708462	0.00371044056364462	0.264060979284411	0.00234227353900127
6.12142901942254e-07	9.10262179795614e-06	3.71284486726032e-08	7.0994281114962e-07	4.32061418594426e-08	1.05050421015801e-05	95192	0.00314656832865501	0.0582713420872613	0.86650026815095	0.00353434553746516	0.0675811485841487	0.00411289564017492
6.55544163975298e-09	4.42951476312946e-07	2.20092329832943e-09	1.91212585092248e-07	2.68255518833475e-09	6.45602981531611e-07	1548940	0.000193662202031541	0.0101539829078872	0.686105066092012	0.00340909717162089	0.29617673796769	0.00415511586078914
6.52636793571978e-08	1.69591361198951e-06	6.05747703570143e-09	2.02389240453221e-07	3.3868178471362e-09	1.97301082668277e-06	506840	0.000591728691412663	0.0330782165381859	0.859556161098649	0.00307016918193292	0.102578879809544	0.00171657337168822
9.12438348004767e-07	5.94060998294725e-06	2.95158222174819e-08	2.47083381166039e-07	9.03573812665143e-09	7.13868327246219e-06	140082	0.00213932100980074	0.127816056992547	0.83217167035039	0.00413463114848372	0.034611898544256	0.0012657429643233
3.222192555869e-06	1.01124234396655e-05	5.71993690389914e-08	2.30809199522502e-07	1.39380924040435e-09	1.36240183733364e-05	73400	0.00407889198433942	0.236508236231916	0.742249691871859	0.00419842130798477	0.016941345291652	0.000102305296587986
1.66021386938162e-06	1.1949938232616e-05	8.15534049320655e-08	7.54788320275788e-07	1.07410136427329e-08	1.44572348408482e-05	69170	0.00432780972791325	0.114836197077657	0.826571496151674	0.00564100990471845	0.05220834610386	0.000742950762090736
4.27357980847839e-06	2.0474290236898e-05	7.80779183514585e-08	4.80985606116172e-07	1.00384871635425e-09	2.53079374185604e-05	39513	0.00756372725253129	0.168863220174719	0.809006672423749	0.00308511582987389	0.0190053262010765	3.96653705812487e-05
3.53528242525967e-10	1.48030557153704e-07	5.69769965335939e-10	3.06759490690809e-07	1.09943347191124e-08	4.66707680771487e-07	2142669	0.00014000253561397	0.000757493945549749	0.317180460602241	0.00122082834461624	0.657283998805682	0.0235572183019108
3.79131118332463e-07	4.1415631094277e-06	2.22978720387596e-08	3.13185913505677e-07	3.31733553892429e-09	4.85949534884353e-06	205783	0.00145678999666032	0.0780186194483527	0.852261976218029	0.00458851597503145	0.0644482381447714	0.000682650213815671
1.33276653025619e-10	7.12859928146884e-08	3.34772051087397e-10	2.30229085197752e-07	2.12215518558301e-10	3.02195342235112e-07	3309118	9.06545069836451e-05	0.000441028150996211	0.235893751000394	0.00110780016863046	0.761855174520297	0.00070224615968169
3.66925359742587e-06	1.07146067627767e-05	5.10367806230197e-08	1.91619513152619e-07	4.47869315697389e-09	1.46309953471352e-05	68348	0.00437971168115825	0.250786327954395	0.732322477627927	0.00348826442850403	0.0130968200458172	0.000306109943357397
1.32793249992859e-06	6.9421937157656e-06	2.61954883274649e-08	1.76078910998471e-07	4.00106659350977e-09	8.47640168161364e-06	117975	0.00253970077111676	0.156662290180165	0.819002446618838	0.00309040195491043	0.0207728370613215	0.00047202418476564
4.3429571838901e-07	4.06595256229978e-06	1.76238538682718e-08	2.12147795431287e-07	8.22474155343907e-10	4.7308424041437e-06	211379	0.00141824941077684	0.0918009270417918	0.859456353637664	0.00372530986296124	0.0448435558211512	0.000173853636431328
8.94259414349082e-07	6.27747941436472e-06	2.58846523512559e-08	2.33629447937686e-07	4.2361456927002e-09	7.43548907469545e-06	134490	0.00222816895337197	0.120269077846195	0.844259113462801	0.00348123063476039	0.0314208582099565	0.000569719846286467
2.76023438089888e-06	1.05612658912586e-05	6.94871517089271e-08	3.41850613612519e-07	7.44673734100091e-10	1.3733582711213e-05	72814	0.00411162712512791	0.200984290766695	0.769010251246068	0.00505965218035883	0.0248915829758982	5.42228309800101e-05
1.88622402623179e-06	9.51800380903992e-06	2.67611460947514e-08	1.73629108463425e-07	8.17359304638855e-09	1.16127916828763e-05	86112	0.0034777961424719	0.162426406822843	0.819613756016545	0.0023044541593054	0.0149515390618305	0.000703843939475895
5.01281525971363e-06	2.07892146687922e-05	8.65359457380576e-08	4.61460519497675e-07	2.29384990794104e-08	2.6372964892821e-05	37918	0.00788077636171136	0.19007401253843	0.78827749376223	0.00328123690642055	0.0174974835545809	0.000869773238338269
1.27246926777266e-06	7.19206474711052e-06	2.96381308057598e-08	2.15386811722589e-07	6.12837496671217e-09	8.71568733237824e-06	114736	0.00261130219763239	0.145997581056576	0.825186181288588	0.00340055002841324	0.0247125445772292	0.000703143049194254
9.28158407568583e-07	7.40280508872395e-06	2.65946873861527e-08	2.72733851174623e-07	1.79933242805414e-08	8.64828535913385e-06	115630	0.00259113402873246	0.107322824007919	0.855985294345718	0.00307513990135222	0.0315361762301907	0.00208056551482056
5.12392581896388e-07	7.91182656503943e-06	3.6478143549276e-08	7.24275348303519e-07	2.82971883553625e-08	9.21326982714397e-06	108539	0.00276017736724321	0.0556146288461873	0.858742521762441	0.00395930481074208	0.078612193270371	0.00307135131025837
6.11069218237378e-07	8.60164222392125e-06	2.61238502642362e-08	4.72851660603052e-07	7.82203417068219e-09	9.7195089871966e-06	102886	0.00291161985569655	0.0628703794648817	0.884987321401945	0.00268777469094878	0.0486497477625602	0.000804776679664175
5.75805250623353e-07	7.40978245174954e-06	2.37042149186898e-08	3.92230236011148e-07	3.89894894995133e-09	8.40542110225268e-06	118971	0.0025184602726801	0.0685040337204563	0.881548034489752	0.00282011033478585	0.0466639602275285	0.000463861227476919
6.84674547015867e-07	4.66318967240378e-06	2.23819982216735e-08	1.95999930648581e-07	8.63987841159806e-10	5.56711013613106e-06	179626	0.00166874378591142	0.122985629936125	0.837632013446123	0.00402039795771459	0.0352067636270608	0.000155195032976345
7.15162834510097e-07	9.16647417632893e-06	4.54011796027215e-08	7.48272220984208e-07	7.90018255249724e-09	1.06832105939785e-05	93605	0.00319984983106958	0.0669426880822883	0.858026161301695	0.00424976922464785	0.0700418862290301	0.000739495162339132
4.02560922156986e-07	4.06133996130191e-06	1.9221686191638e-08	2.49339648957878e-07	1.04103549178168e-09	4.73350325410019e-06	211260	0.00141904653709812	0.0850450291352997	0.8579987682028	0.00406077384123229	0.0526754996401236	0.000219929180545071
7.73932840003594e-07	6.08427125734592e-06	2.82132445897461e-08	2.85182849182921e-07	1.1818137060167e-08	7.18341832818235e-06	139209	0.00215271282174023	0.107738795743979	0.846988297128096	0.00392755138303146	0.0397001589151612	0.00164519682973237
1.14606190881657e-06	1.26802391075515e-05	4.87340296105368e-08	6.93356717322231e-07	5.15429549466566e-08	1.46199347182475e-05	68400	0.00437640797141592	0.0783903574744518	0.867325289197426	0.00333339584271266	0.0474254318288326	0.0035255256565766
8.89700134344483e-08	1.75620188170241e-06	7.97288929750276e-09	2.02351270653492e-07	1.3552779673806e-09	2.05685133305524e-06	486180	0.000616865694592073	0.0432554419488805	0.853830246979377	0.0038762593919026	0.0983791426252088	0.000658909054631323
6.51419357975073e-06	2.3404283130599e-05	7.39804147115341e-08	3.41768670874932e-07	2.94564360037949e-08	3.036368223194e-05	32934	0.00906787950356291	0.21453898542313	0.770798579428542	0.00243647704341053	0.011255837426576	0.000970120678341483
1.92080854809075e-07	2.58362166451951e-06	7.65023220763172e-09	1.32305819133859e-07	7.75880664207205e-09	2.92341737731215e-06	342065	0.000876642019814522	0.065704218733788	0.883767635976409	0.00261687991150463	0.0452572459070157	0.00265401947128249
2.76189896161667e-06	1.46675585939195e-05	6.75535149977529e-08	4.61292137301162e-07	2.16083155110724e-09	1.79604640393862e-05	55678	0.00537369735338888	0.153776592606961	0.816658108707795	0.00376123438957993	0.0256837538434184	0.000120310452244924
7.00805151255985e-07	8.22071774814334e-06	3.7354881388981e-08	5.63437619060699e-07	1.88830343820637e-08	9.54119843423107e-06	104809	0.00285828050124914	0.0734504324678647	0.861602219554493	0.00391511419099748	0.0590531286970458	0.00197910508959932
2.2914543785207e-06	9.77414078385686e-06	2.54639375554148e-08	1.39654659849824e-07	5.71125237328477e-10	1.22312848850201e-05	81758	0.00366268385609392	0.187343717365874	0.799109895300323	0.00208186938615099	0.0114178241421604	4.66938054911913e-05
3.40262279543838e-06	1.10113951212937e-05	7.26232142795239e-08	3.02178652563001e-07	4.13944266903818e-09	1.47929592262436e-05	67600	0.0044280875747823	0.2300163708558	0.744367300205816	0.00490930943355037	0.0204271943119344	0.000279825192899508
3.06713933128425e-09	3.13263957752131e-07	2.05466966642947e-09	2.69821867591685e-07	2.97863724816621e-09	5.91186271589696e-07	1691514	0.000177340207274557	0.00518810987108468	0.529890447066314	0.00347550301008255	0.456407532715764	0.00503840733675475
7.68142067454523e-08	1.83147859723975e-06	1.32055735849863e-08	4.04837536822244e-07	1.15678672567453e-08	2.33790378164917e-06	427734	0.000701126050565049	0.0328560171502298	0.783384932953831	0.00564846752404456	0.173162616870686	0.00494796550120861
1.80072825408246e-06	8.54841018369907e-06	2.88371213120914e-08	1.76015557364269e-07	1.2157477859541e-08	1.05661485943174e-05	94642	0.00316484261879624	0.170424278819144	0.809037475423777	0.00272919891809966	0.0166584404708193	0.00115060636815948
6.37488075577313e-07	4.90667893087893e-06	1.7601829527388e-08	1.74194387795266e-07	6.7517450033779e-09	5.74271496878227e-06	174134	0.00172133623595128	0.111008134487387	0.854417981312309	0.00306507107231903	0.0303331070307679	0.00117570609721722
9.43059280201031e-09	7.02716546635901e-07	2.95984859677262e-09	2.83581396106674e-07	3.92218103704448e-09	1.0026105651784e-06	997396	0.000300738089561547	0.00940603772745228	0.700886835868183	0.0029521418380884	0.282843015978207	0.00391196858806946
6.14515361424413e-06	1.6455641176731e-05	5.06546187272593e-08	1.74407282050101e-07	1.02005539482882e-08	2.28360572457008e-05	43790	0.00682748151305967	0.269098712975115	0.720599050864134	0.00221818583577056	0.00763736402364007	0.000446686301340772
4.66853022155061e-06	1.37269416313049e-05	7.35295502948137e-08	2.77982420390689e-07	3.44080519548726e-09	1.87504246287365e-05	53332	0.00560938842458036	0.248982639806232	0.732086974194029	0.00392148720632832	0.0148253933388079	0.000183505454602556
1.19381645010653e-06	7.06267029106013e-06	3.2893366557834e-08	2.50208569854039e-07	4.26228018177959e-09	8.54385095776031e-06	117043	0.00255988413119801	0.139728145540998	0.826637815427382	0.00384994620346897	0.0292852217449763	0.000498871083174525
1.48607689966373e-07	2.64814925374497e-06	1.22273775514402e-08	2.80155592973925e-07	1.66504102961681e-09	3.09080495526632e-06	323540	0.000926813162687501	0.0480805783985706	0.856783036157902	0.00395604954968327	0.0906416279993911	0.000538707894453126
8.44123967289368e-07	6.53386986087408e-06	1.88350830802622e-08	1.87455467804936e-07	6.26648195652633e-09	7.59055086100518e-06	131743	0.00227458310725281	0.111207207849153	0.860789945356988	0.00248138553119029	0.0246958977335819	0.00082556352908707
1.24015958650775e-07	4.08613410720192e-06	2.37018311326286e-08	1.00419805681464e-06	3.27068987726651e-08	5.27075685257264e-06	189726	0.0015799817354778	0.0235290608388136	0.77524617839419	0.00449685534650679	0.190522553952474	0.00620535146801564
3.92434187889045e-08	9.94405367004244e-07	4.33176820102959e-09	1.41129293044687e-07	3.04650012962544e-09	1.18215634716849e-06	845912	0.000354584233905664	0.0331964709091997	0.841179230975708	0.00366429382323673	0.119382933892561	0.002577070399294
6.09763650655995e-07	4.74128799798053e-06	1.90725050842508e-08	1.90679021757902e-07	3.87217493207764e-09	5.56467535041076e-06	179705	0.00166801456479382	0.109577578611299	0.852033173441206	0.00342742458153339	0.0342659741585513	0.000695849207410063
4.15397682380401e-07	4.4882958434945e-06	1.29746130205358e-08	1.8025081456937e-07	7.7752915177631e-09	5.10469424498257e-06	195898	0.00153024016890591	0.0813756245613921	0.879248712673843	0.00254170228379273	0.0353107954989742	0.00152316498199779
5.74826439056066e-09	8.43470613618011e-07	3.67049927964561e-09	6.92558129134115e-07	2.32991938584519e-08	1.56874670028078e-06	637452	0.000470513652961468	0.00366423998822232	0.537671641614954	0.00233976541846344	0.441472245971996	0.0148521070063648
5.05581069509556e-08	1.770020282818e-06	6.75933512510664e-09	3.0427244150441e-07	4.5456417747252e-09	2.1361558081732e-06	468131	0.000640642128063029	0.0236677993044861	0.828600739723986	0.00316425192359311	0.142439254824122	0.00212795422381317
1.81567686138679e-06	8.35589693206083e-06	3.02205875516145e-08	1.78820986853722e-07	2.90397314674536e-09	1.03835193409997e-05	96306	0.00311022517235449	0.174861412759884	0.80472686163999	0.00291043783510736	0.0172216163885437	0.000279671376474344
4.61929946899616e-08	2.05721473596275e-06	1.01856604961019e-08	5.83279372089235e-07	8.53985577836604e-09	2.70541261901642e-06	369629	0.00081129560521731	0.0170742881752195	0.760407015736726	0.00376491941543653	0.215597195041285	0.00315658163133385
2.04463093877202e-09	5.19557072353775e-07	1.72754462039404e-09	5.64480736005661e-07	1.91804851531835e-09	1.08972803243392e-06	917660	0.000326865155817146	0.0018762763532891	0.476776825859328	0.00158529887180708	0.518001482209177	0.00176011670639909
2.29906449406758e-06	8.24317357094659e-06	2.6280152146938e-08	1.21151391178943e-07	2.25248382915049e-09	1.06919220921692e-05	93529	0.00320245494232319	0.215028174938856	0.770972094623091	0.00245794459783668	0.0113311142874558	0.000210671552760398
1.20212168413859e-06	6.21564658253235e-06	2.64887415565348e-08	1.76099257087768e-07	5.00917751176781e-09	7.62536544282701e-06	131141	0.00228500375008212	0.157647747265594	0.815127698355658	0.00347376683191651	0.023093877717483	0.000656909829348548
1.13323127902891e-06	7.88971287288889e-06	2.18152895264422e-08	1.95286326342257e-07	8.45462288805888e-09	9.24850039067456e-06	108126	0.00277071740509049	0.122531354398987	0.85308023350945	0.00235879208573521	0.0211154585168389	0.000914161488989484
6.07196460906944e-07	6.57229447862386e-06	3.86520267066864e-08	5.37941619174229e-07	7.47039293393022e-09	7.76355497834565e-06	128807	0.0023263653425315	0.0782111368568336	0.846557343505071	0.00497865047835634	0.0692906304746566	0.000962238685082654
1.71082520328767e-06	1.19424954841182e-05	4.77941725286753e-08	4.28987694009917e-07	1.9285752902355e-08	1.41493883068468e-05	70674	0.00423584989636594	0.120911601702231	0.844029100419789	0.00337782605807404	0.0303184621629425	0.00136300965696324
1.16991291062052e-07	2.07950553016259e-06	8.18578699659135e-09	1.87080021020223e-07	2.99177803382312e-09	2.39475440727528e-06	417579	0.000718169175375816	0.0488531478245249	0.868358577332623	0.00341821565156029	0.078120754450591	0.00124930474070079
9.79546952094403e-07	6.95918956307134e-06	3.51773527135422e-08	3.21338153482107e-07	2.67717261477844e-09	8.29792919397617e-06	120512	0.00248629312713999	0.118047157211886	0.838665816541712	0.00423929294782112	0.0387251018863092	0.000322631412271139
3.48409538677803e-06	2.16765200469008e-05	9.83541068340771e-08	7.86854836625278e-07	2.07154647591352e-09	2.60478959236141e-05	38391	0.00778401695564712	0.133757267650147	0.832179309625144	0.00377589449537507	0.0302079998681177	7.95283612153689e-05
9.69002104775957e-07	6.11281306241978e-06	2.27356910711747e-08	1.84410507175949e-07	1.43259387179945e-08	7.30328730416086e-06	136925	0.00218859571621177	0.132680266354015	0.836994740565275	0.00311307636195849	0.0252503426875848	0.00196157403116713
2.2821681528705e-07	3.11695220018028e-06	1.31865467227255e-08	2.31566849173918e-07	1.2551924868243e-10	3.59004793061265e-06	278548	0.00107643653854295	0.0635692948110875	0.868220218900632	0.00367308375196961	0.0645024394240889	3.49631122225741e-05
1.05918036332767e-07	2.49585500741326e-06	7.99866982831811e-09	2.42346680998272e-07	6.63432143294621e-09	2.85875271600557e-06	349803	0.000857259383713949	0.0370504366256491	0.873057327917692	0.00279795792883211	0.0847735726288681	0.00232070489895891
2.18511135971508e-06	9.47038128191044e-06	2.48318221967438e-08	1.38377246153525e-07	2.36866965250159e-10	1.1818938576941e-05	84610	0.00353942394599915	0.184882199487716	0.801288645360026	0.00210101965037632	0.0117080941958275	2.00413060536832e-05
7.42071537076593e-07	6.76282825525168e-06	2.54262630095819e-08	2.97945049323199e-07	1.15871406393476e-08	7.8398582453004e-06	127553	0.00234920298661057	0.0946536931992906	0.86262124181973	0.00324320443227703	0.0380038822132788	0.0014779783354238
4.38010418198492e-06	1.33385630099261e-05	8.20903466166972e-08	3.21424233021337e-07	2.80170968894502e-09	1.8124983481238e-05	55172	0.0054227876369044	0.241661140630498	0.735921388493041	0.00452912669971106	0.0177337669495841	0.000154577227165211
1.77489441274676e-08	1.09722138746267e-06	4.79936449523175e-09	3.81486509567749e-07	8.87902785796542e-10	1.50214410843892e-06	665715	0.000450542046433466	0.0118157399331765	0.730436834454548	0.00319500936579209	0.253961325963728	0.000591090282755417
2.19188761260222e-06	7.86599690543557e-06	4.00060133068597e-08	1.84593918856047e-07	1.33220997402877e-09	1.02838166601747e-05	97240	0.00308040664335008	0.213139506958594	0.764890814895365	0.00389019122266033	0.017949942609431	0.000129544313949888
1.01446761059859e-06	5.84207498548882e-06	2.49672307162278e-08	1.84866533565132e-07	1.29198335974305e-08	7.0792961939662e-06	141257	0.00212154271587128	0.143300630854128	0.825233868653231	0.0035267956068158	0.0261136882113645	0.00182501667446014
2.64762935708507e-05	5.39623608396027e-05	2.12715763942463e-07	5.57474948778225e-07	1.04701276266559e-08	8.12193152508007e-05	12312	0.0240723106704128	0.325985185778695	0.664403050837968	0.00261902927013861	0.00686382231931867	0.00012891179387963
8.07111176447833e-08	2.81932566409755e-06	9.07686594413848e-09	4.07694457276427e-07	3.55686109836543e-09	3.32036496606127e-06	301172	0.00099561518953073	0.0243079054470707	0.84910113584349	0.00273369525245466	0.122786037512029	0.00107122594495529
6.79016420266742e-10	1.66860925958215e-07	8.20856586252757e-10	2.59360471536354e-07	1.67693645034109e-09	4.2939820695143e-07	2328841	0.000128811192879219	0.00158132104250623	0.388592507506883	0.00191164418706016	0.604009209488131	0.00390531777542047
4.61455392159095e-06	2.40866672894523e-05	9.19997453010805e-08	6.1749333397881e-07	1.40443877347333e-08	2.94247586780579e-05	33985	0.00878870898937967	0.156825548582393	0.818585041019004	0.00312661001939448	0.0209855020642625	0.000477298314946123
3.42675959938012e-07	4.13657749818259e-06	1.6338245470312e-08	2.53588138072826e-07	1.50900362615885e-08	4.76426987792533e-06	209896	0.00142826342769586	0.0719262276735748	0.868250037083106	0.00342932828931738	0.0532270724729084	0.00316733448109361
6.90689208306219e-07	9.65451391619676e-06	4.96269041141215e-08	8.92005509499053e-07	7.43589780819814e-08	1.13611945161981e-05	88019	0.00340257579076531	0.0607937138406947	0.849779827502461	0.00436810619194719	0.0785133559879891	0.00654499647690783
7.92500095353542e-07	5.42690173747188e-06	2.8789196537627e-08	2.53479387967481e-07	5.89868078735274e-09	6.50756909811789e-06	153667	0.00195037262838027	0.121781280137732	0.833936859624195	0.00442395556674971	0.0389514708404391	0.000906433830884523
6.77429441153388e-07	4.93367694453261e-06	1.16462354965943e-08	1.09056664919158e-07	1.67605798393023e-08	5.74856986594105e-06	173956	0.00172308969015278	0.117843125673222	0.858244234581457	0.002025936149023	0.0189710949788213	0.0029156086174763
5.55630501253069e-07	4.82261159630325e-06	1.835031415238e-08	2.04786928502899e-07	3.04834641794347e-09	5.60442768662955e-06	178430	0.00167992036889586	0.0991413454363295	0.860500280485113	0.00327425299752877	0.036540203559314	0.000543917521715177
4.63468298901915e-07	6.48449780420353e-06	2.61859503010891e-08	4.71094725760648e-07	1.18445313074766e-08	7.45709131047466e-06	134101	0.00223463521128386	0.0621513509229665	0.869574681899769	0.00351155017564379	0.0631740589120749	0.00158835808954614
4.31655752560265e-07	4.44473546506134e-06	2.33223870598386e-08	3.08777447196381e-07	1.74650087004409e-08	5.22595606057827e-06	191353	0.00156656257260968	0.0825984274564493	0.850511449682858	0.00446279815396265	0.0590853508175524	0.00334197388917739
1.7716698703842e-06	7.39835809317096e-06	2.83662380152953e-08	1.52304274823643e-07	9.67855100170237e-09	9.36037702739579e-06	106833	0.00280418715229114	0.189273344994427	0.790391035694136	0.00303045891551948	0.0162711688191492	0.00103399157676826
6.86345809739729e-07	5.06005131231898e-06	2.21238794460009e-08	2.09717059893994e-07	5.00719801617317e-09	5.98324525941488e-06	167133	0.00179336893648896	0.114711294620547	0.845703475777929	0.00369763873730365	0.0350507209384399	0.000836869925780519
2.66359645956861e-07	3.03642276642257e-06	1.43825232103041e-08	2.10808578108587e-07	1.25338423334894e-08	3.54050735603182e-06	282445	0.00106159020111818	0.0752320555140423	0.857623628785729	0.00406227745461428	0.0595419121921725	0.00354012605344147
7.38747138503382e-07	6.45245231757192e-06	2.62143997721034e-08	2.94399896439538e-07	1.46571736215405e-08	7.52647092590848e-06	132864	0.00225540252394463	0.0981531910208252	0.857301168248793	0.00348296034491613	0.039115263891623	0.00194741649384253
7.54540868614635e-07	5.52233850350009e-06	2.04212050224643e-08	1.92169090621702e-07	2.11230880163705e-08	6.51059275577526e-06	153596	0.00195127796197514	0.115894342791648	0.848208252405507	0.00313661225459841	0.0295163739816528	0.00324441856659413
2.24319614282666e-06	9.56741419699054e-06	3.52289852002689e-08	1.9319218241141e-07	2.04287153653355e-08	1.20594602227942e-05	82922	0.00361132331170511	0.186011322346475	0.793353435413856	0.00292127380076935	0.0160199692890273	0.00169399914987257
2.33450172329921e-07	5.39249387403526e-06	1.96144292916688e-08	5.82598464103979e-07	1.3391103006805e-08	6.24154804276763e-06	160217	0.00187071827763285	0.0374026076111727	0.863967374293271	0.00314255840975172	0.0933419818468052	0.00214547783899892
3.71089102021362e-05	7.61887167183924e-05	2.80615676913415e-07	7.4086037389699e-07	2.79146514163074e-08	0.000114347017622755	8745	0.0337242854668487	0.324528885611718	0.666293868457053	0.00245407079911083	0.00647905288042735	0.000244122251691786
1.08973431436473e-06	5.86696049801156e-06	2.09242547150146e-08	1.44844038592663e-07	1.41122184161054e-09	7.12387432752558e-06	140373	0.00213488778917348	0.152969334418795	0.823563166371775	0.00293720154974751	0.0203322001390462	0.00019809752063674
3.04528761682148e-07	2.92996662740306e-06	1.0351566700692e-08	1.28055160309889e-07	9.210636348981e-09	3.38211275244477e-06	295673	0.00101412097292608	0.0900409844296345	0.866312521746983	0.00306068054449377	0.0378624752286346	0.00272333805025367
2.72244307341542e-08	1.59967654804906e-06	6.2993663735354e-09	4.75943345067414e-07	6.48814486736281e-09	2.11563183509152e-06	472672	0.000634488848671899	0.0128682270150167	0.756122365676093	0.00297753430868698	0.224965108377103	0.0030667646231
2.21692939671797e-06	1.04337398236379e-05	3.06498112806327e-08	1.85473397068851e-07	1.83654227881694e-08	1.28851578514935e-05	77609	0.00385811055298024	0.172052948226863	0.809748700317903	0.00237869117583842	0.0143943441909292	0.00142531608846691
2.31874198037782e-07	3.33534006655755e-06	1.2366900160811e-08	2.28725054619953e-07	7.8188146117967e-10	3.80908810083727e-06	262530	0.0011420759409223	0.0608739393522595	0.875626916012893	0.00324668262676641	0.0600471946473692	0.000205267360712346
9.54272964369788e-07	5.75743734246434e-06	3.22746295169083e-08	2.50367112684797e-07	6.88618988743371e-09	7.00123823892327e-06	142832	0.00209817457224093	0.136300598809011	0.822345583164984	0.00460984591803747	0.035760404679973	0.000983567427994387
1.35922356252225e-07	1.99856393818504e-06	8.82348862099296e-09	1.66810976849909e-07	5.29357341674086e-10	2.31065011724984e-06	432779	0.000692955631317549	0.0588242915868201	0.864935769922515	0.00381861734717966	0.0721922265965776	0.000229094546907921
1.23703969623705e-06	8.19671762266508e-06	3.91428723797194e-08	3.33485421882948e-07	5.53602079542523e-09	9.81192163396023e-06	101917	0.00293926281535495	0.126075170836619	0.835383518993391	0.00398931767292568	0.0339877787780851	0.000564213718978798
1.16882036608135e-06	6.28522994394783e-06	2.37365717650799e-08	1.6411582030565e-07	4.43692440621807e-09	7.64633962650613e-06	130782	0.00229128165551451	0.152860116496738	0.821991992372403	0.00310430518712467	0.0214633181786407	0.000580267765093433
9.89929214599432e-06	3.32684831956121e-05	1.51357835326644e-07	6.54073225720305e-07	1.39943000116893e-08	4.39872007026651e-05	22734	0.0131097590566854	0.225049377724883	0.756321899647423	0.00344095175207351	0.0148696260564878	0.000318144819132385
4.75661066753734e-06	2.34780425201613e-05	1.35709446847285e-07	8.61328208857852e-07	8.60743643500862e-09	2.92402982798388e-05	34199	0.00873385409374861	0.162673123988514	0.802934439842888	0.00464117860729404	0.0294568885930872	0.000294368968217518
3.47359296669449e-08	1.19668212725449e-06	4.16812623905428e-09	1.84630310435304e-07	2.16508089964158e-08	1.4418673025922e-06	693545	0.000432466961806655	0.0240909337527082	0.829953023487721	0.00289078352186833	0.128049446785688	0.015015812452014
8.10782772564878e-07	8.11631959118641e-06	3.28886101421312e-08	4.23330598613372e-07	2.26221782907282e-08	9.40594375079752e-06	106316	0.00281781887076049	0.0861989816275622	0.862892635361362	0.0034965773784627	0.0450067116951957	0.00240509393741698
2.30466777859095e-07	3.04617061950967e-06	6.41780093775097e-09	1.09067162616627e-07	2.66672986337361e-09	3.39478909078651e-06	294569	0.00101792002351475	0.0678883935631182	0.897307767300478	0.00189048590829072	0.0321278169865208	0.000785536241591896
1.17878658058624e-07	2.629999037375e-06	9.24312869619812e-09	2.65160731436626e-07	5.79602384809759e-09	3.02807757941455e-06	330243	0.0009080121564774	0.0389285462367231	0.868537535251488	0.00305247420311642	0.0875673507307868	0.00191409357788588
4.35304030574221e-06	1.14490356322613e-05	5.41656218200206e-08	1.83171284793432e-07	7.73361258966907e-10	1.6040186205876e-05	62343	0.00480053487813847	0.271383402279181	0.713771990257023	0.00337686988946414	0.0114195235917106	4.82139826209501e-05
2.80410853071791e-07	2.8603475024349e-06	1.15190934507662e-08	1.51077345687623e-07	9.49625249682993e-09	3.31285104714191e-06	301855	0.000993363248139367	0.0846433627958341	0.863409631683441	0.00347709368361251	0.0456034224110262	0.00286648942608591
2.68080382443586e-08	9.48647743784829e-07	4.42488306852604e-09	2.01326368652764e-07	1.4921761761545e-09	1.18269920992663e-06	845524	0.000354747035175684	0.0226668268815548	0.802103980304238	0.00374134271113662	0.170226180048986	0.00126167005408507
5.13448476705615e-06	2.22857401008526e-05	1.08534248203339e-07	6.05735659187319e-07	1.72418661346149e-08	2.8151736641434e-05	35522	0.00841007564756802	0.182386075589353	0.791629318812688	0.00385533047519339	0.0215168132219521	0.000612461900813541
4.30466892347127e-07	4.20769612849177e-06	1.68350481163432e-08	2.11583208826414e-07	1.16807981675614e-08	4.87826207594921e-06	204991	0.0014624118245764	0.0882418545058113	0.8625399912884	0.00345103396542455	0.0433726613150943	0.00239445892526973
8.8407633257628e-07	7.30827922549415e-06	2.74405223456184e-08	2.91667664607044e-07	7.47765850871962e-09	8.51894140353181e-06	117385	0.00255243030316588	0.103777721984302	0.857885842771997	0.00322111880406198	0.0342375479289156	0.000877768510723588
1.55178026344104e-06	7.17604978593159e-06	2.81957323704747e-08	1.67647612674158e-07	3.00778072612737e-10	8.92397417248987e-06	112058	0.00267362368223922	0.173888923639508	0.804131617508862	0.00315954885407382	0.0187862054992236	3.37044983321391e-05
1.42919716721826e-06	7.7597033119145e-06	2.82621990233708e-08	1.97297492972745e-07	6.9970878314708e-09	9.42145725896035e-06	106141	0.00282245984181539	0.151695977377492	0.823620284912355	0.00299976938243728	0.0209412925781841	0.000742675749530803
8.34308508932502e-07	5.13080510276019e-06	2.25975496872466e-08	1.7868095239637e-07	1.23729640331473e-09	6.16762941017962e-06	162137	0.00184858378939345	0.135272152953205	0.831892573553761	0.00366389550739697	0.0289707666451974	0.000200611340440231
1.93331265598429e-06	8.79394851241998e-06	6.19575645729159e-08	3.62357965869485e-07	3.25484558010221e-10	1.11519021834047e-05	89671	0.00333999906192506	0.173361694192519	0.788560405910517	0.00555578443515366	0.0324929290008225	2.91864609873085e-05
6.27944144833036e-08	1.4216406856831e-06	3.54294906493961e-09	1.03131686971559e-07	1.06762714732263e-08	1.60178600767613e-06	624303	0.000480420748149801	0.0392027487956432	0.887534713669785	0.00221187415045516	0.0643854338078417	0.00666522957627495
1.17102332748307e-07	1.90059864356985e-06	7.11407720156815e-09	1.48457187039896e-07	5.55675217816333e-10	2.17382791577744e-06	460018	0.000651936480563942	0.0538691825136615	0.874309612907022	0.00327260366376513	0.0682929803055742	0.000255620609977126
2.25939546920412e-08	1.02837049092356e-06	4.1253753727375e-09	2.41426785626139e-07	7.52837714635113e-09	1.30404498376083e-06	766845	0.000391137236091632	0.0173260546786361	0.788600472935963	0.00316352228957627	0.185136853891245	0.00577309620457993
3.60726263274112e-07	3.15484381024391e-06	1.3356078586559e-08	1.50188070299937e-07	1.72835795235747e-09	3.68084258035688e-06	271677	0.00110364534143037	0.0980010025962963	0.857098270673133	0.00362853838353066	0.0408026333702581	0.000469554976781946
5.16887644586124e-07	5.05533705163806e-06	1.81800827227031e-08	2.28620741649198e-07	4.34116644940301e-09	5.82336668704549e-06	171722	0.00174548995028978	0.0887609646385447	0.868112437927708	0.00312191962136714	0.0392592041572414	0.000745473655138403
4.03982249403556e-08	1.59088791904075e-06	3.63917929525109e-09	1.84269009952923e-07	1.68892533020257e-08	1.83608358653131e-06	544638	0.00055067390507435	0.0220023888001064	0.866457241223002	0.00198203356423776	0.100359815481517	0.00919852093113719
1.22956071464823e-07	2.95982793870782e-06	1.57802504209781e-08	4.88433595873004e-07	7.49953192254025e-09	3.59449738838916e-06	278203	0.0010777699429152	0.0342067494226014	0.823433047487686	0.00439011319689672	0.135883697523533	0.00208639236928228
1.86444885724217e-06	9.46800348521704e-06	2.9817241324427e-08	1.94688649271651e-07	1.92194784997323e-10	1.15571504278403e-05	86527	0.00346116148712627	0.161324270103023	0.819233386666781	0.00257998210809817	0.0168457311763167	1.66299457809548e-05
2.50433926890157e-08	9.0006260772229e-07	4.33266549703174e-09	2.00213389293168e-07	1.35638289483714e-08	1.14321588414988e-06	874725	0.000342906155528899	0.0219060923104988	0.787307646964334	0.00378989266778218	0.175131742017433	0.011864626039952
4.29030243840222e-08	1.27388341950166e-06	7.21033163433481e-09	2.75269281496634e-07	3.96282464631656e-09	1.60322888166297e-06	623741	0.000480853402969106	0.0267603864143967	0.794573647014337	0.00449738132639913	0.17169680801353	0.00247177723133709
6.10296375071899e-07	4.57218473116564e-06	3.02615898006097e-08	2.91496874749048e-07	6.38125052953744e-11	5.50430338329249e-06	181676	0.00164993292124949	0.110876224033066	0.830656381522108	0.00549780557017703	0.0529579956718672	1.15932027818576e-05
1.9953706310005e-07	5.30135392300387e-06	2.06252977989498e-08	7.04642273676768e-07	6.94097773895813e-10	6.22685265535354e-06	160595	0.00186631787157843	0.0320446097160333	0.851369739485651	0.00331231505553889	0.113161867267078	0.000111468475699206
1.22088433204303e-06	6.6741505208408e-06	4.12364605350295e-08	2.89843117229956e-07	1.26118517278991e-08	8.23872628237672e-06	121378	0.00246857610858087	0.148188480864403	0.810094945758464	0.00500519851269213	0.0351805737071218	0.00153080115731928
2.59940723184655e-07	2.9173500806467e-06	1.69527751398242e-08	2.44632176018971e-07	3.37522813706863e-09	3.44225098312722e-06	290508	0.00103214404484453	0.0755147502197834	0.847512309516822	0.00492490966606478	0.0710675012420876	0.000980529355242512
1.1216724696318e-06	1.1458301231562e-05	7.50813068596201e-08	9.86235947319571e-07	1.83359211565704e-08	1.36596268765296e-05	73208	0.00408953105061782	0.0821158937773836	0.838844379508642	0.00549658548789698	0.0722007970081638	0.00134234421791387
6.34724470444845e-07	5.29060288981069e-06	2.13848490399404e-08	2.29186799803033e-07	1.46546372189676e-08	6.19055364631748e-06	161536	0.00185544836585938	0.102531131576966	0.854625158277704	0.00345443239194954	0.037022019821986	0.0023672579313944
2.21292301578422e-06	1.70857693484634e-05	7.51545030906313e-08	7.46147331096199e-07	1.41088331754125e-08	2.01341030316098e-05	49667	0.00602208583032615	0.109909192990123	0.848598485943939	0.00373269685630601	0.0370588811393671	0.000700743070265518
3.21756910822618e-06	2.44525024353849e-05	9.59938548060665e-08	9.38131126438639e-07	9.80596770073369e-09	2.87140024925565e-05	34826	0.00857732744248263	0.112055750815661	0.851588086395259	0.00334310254486294	0.0326715555130925	0.000341504731124672
5.69026583016405e-08	2.7991152777078e-06	1.04127738256539e-08	6.58655903068199e-07	2.04924618239722e-09	3.52713585908569e-06	283516	0.0010575829883247	0.0161328229404781	0.793594403373334	0.0029521896069955	0.186739589679128	0.000580994400064996
4.02768384056816e-08	1.25216145150184e-06	3.68148249344223e-09	1.47159727688971e-07	1.37598518541415e-09	1.44465548527534e-06	692207	0.000433303055738299	0.0278798916532027	0.866754367573788	0.00254834632268091	0.101864928482186	0.000952465968141807
3.66240623313124e-07	4.0054947814344e-06	1.30686371330458e-08	1.83773696563207e-07	1.11247626259958e-08	4.57970250106978e-06	218355	0.00137297050879004	0.0799703961616663	0.874618991189658	0.00285359957988386	0.0401278678080682	0.00242914526072319
8.57075085118648e-08	1.50069260264265e-06	8.22929016209242e-09	1.8526399281261e-07	6.9846312876301e-10	1.78059185725798e-06	561611	0.000534035385089227	0.0481342808361766	0.842805495557886	0.00462165999948192	0.104046299019871	0.00039226458658449
4.63591459093631e-07	3.87545369234585e-06	1.48651033157959e-08	1.597767113438e-07	1.16382481349198e-09	4.51485079091257e-06	221491	0.00135354143021549	0.10268145738653	0.85837912963731	0.00329249049508263	0.0353891454542411	0.000257777026836526
1.13895503125801e-06	5.59877394618076e-06	2.82651643583072e-08	1.78646371499355e-07	2.29373366499437e-09	6.94693424696143e-06	143948	0.0020819173106259	0.163950742985107	0.805934495296202	0.0040687249013002	0.0257158575493203	0.000330179268070321
7.84334200758251e-08	3.17208275689648e-06	1.34235708770492e-08	6.98089649482164e-07	1.6612009297023e-08	3.97864140662854e-06	251342	0.00119288274550378	0.0197136188109721	0.797277872695863	0.00337390820260532	0.175459303348908	0.00417529694165121
2.16277546085015e-05	5.90923537754989e-05	2.26817671416031e-07	7.96913060760321e-07	3.94397081072589e-08	8.1783278824284e-05	12227	0.02423742645939	0.264452036154847	0.722548112829545	0.0027733990942496	0.00974420532187923	0.000482246599479061
9.35277436785321e-06	3.61759519181579e-05	1.13022417666913e-07	5.62145925331428e-07	1.0265024963692e-08	4.62141596539731e-05	21638	0.0137688977953552	0.202378977306561	0.782789348308485	0.00244562312748223	0.0121639326461949	0.000222118611277388
3.74469107850904e-06	1.44155693012926e-05	4.08897924542196e-08	2.02394714272078e-07	3.70749895294892e-09	1.84072523854809e-05	54326	0.00550700707531282	0.203435635046909	0.783146175181647	0.0022213957628175	0.0109953788883626	0.000201415120263863
3.734941468602e-07	4.24748981052415e-06	2.11347611635753e-08	3.09037476838909e-07	8.70500004153886e-10	4.95202669539099e-06	201938	0.00148450871222838	0.0754224825176778	0.857727567276127	0.0042679012985221	0.0624062622938887	0.000175786613784633
3.88726057074621e-08	1.10031293076667e-06	5.09698000531069e-09	1.85499768613856e-07	1.00187090923999e-08	1.3398009941857e-06	746380	0.000401859800209903	0.0290137161236308	0.821251018279334	0.00380428140255899	0.138453225082579	0.00747775911189637
1.20138679313662e-06	7.27895825271457e-06	2.97025661375673e-08	2.31389603160851e-07	8.91654612793073e-09	8.75035376127753e-06	114281	0.00262167500557942	0.137295796937153	0.831847311696785	0.00339444175034483	0.0264434569702549	0.00101899264546179
1.43307328532562e-07	2.66239387932186e-06	1.46159169087365e-08	3.49136890025866e-07	2.87255352879512e-09	3.17232656831782e-06	315226	0.000951246757736057	0.0451742043091588	0.839255928412704	0.00460731787663552	0.110057045675156	0.000905503726345028
1.0166572057509e-06	1.2259129323845e-05	3.59477657312457e-08	5.57397920690969e-07	6.88632411421638e-09	1.38760185401323e-05	72067	0.00415418185916971	0.0732672129840787	0.883475997699848	0.00259063978815517	0.0401698743107655	0.000496275217152506
2.88014575698839e-06	1.02951376290705e-05	7.06342866323812e-08	3.24633651740726e-07	1.01746513347214e-09	1.35715687895654e-05	73683	0.00406322095368017	0.212219073686072	0.75858125090048	0.00520457787361242	0.02392012719932	7.49703405146812e-05
7.16467526696411e-06	2.85403489622223e-05	7.76386032013087e-08	3.97680282767636e-07	2.0593552604053e-08	3.62009366677594e-05	27624	0.0108017155150272	0.197914085282356	0.788387030538919	0.00214465730303751	0.0109853589264117	0.000568867949275845
2.90449337005196e-06	2.24561660268593e-05	1.09613045216855e-07	1.08980001922513e-06	6.15469405531243e-08	2.66216194019064e-05	37563	0.00795478403788386	0.109102805738556	0.84353117997214	0.00411744468140829	0.0409366538816602	0.00231191572623553
6.18069504557365e-07	4.54203626739492e-06	2.05871253225352e-08	1.94521605663538e-07	2.64773148067206e-09	5.37786223441903e-06	185947	0.00161206223808119	0.114928474850404	0.844580256877033	0.00382812434107643	0.0361708049006116	0.000492339030874801
4.40522645791955e-07	6.8569718265308e-06	3.69755867165396e-08	7.40064461460066e-07	2.93609582734642e-08	8.10389547877282e-06	123397	0.00242822557373235	0.0543593691386879	0.846132806684367	0.00456269294358407	0.091322063987446	0.00362306724591546
5.74472700378115e-07	4.23251127656346e-06	1.9530011775265e-08	1.85007414664281e-07	4.99204094425067e-09	5.01651344432537e-06	199342	0.00150382592699216	0.114516328273365	0.843715724783162	0.0038931445100296	0.036879680821659	0.000995121611783503
2.68595763500348e-05	6.48406266541507e-05	2.10749647785411e-07	6.54224755476074e-07	1.27474558920891e-08	9.25779248633391e-05	10802	0.0273924935675083	0.290129384404372	0.70038971763373	0.00227645681296609	0.00706674681293431	0.000137694335997556
4.92007598574972e-07	6.94421168206247e-06	2.77040215440592e-08	5.02783084069329e-07	2.50239137076563e-09	7.9692087776216e-06	125483	0.0023879165399936	0.0617385755981927	0.871380318402822	0.00347638295308	0.0630907155401925	0.000314007505712815
5.54464578415576e-07	6.06655073413677e-06	2.79734335837492e-08	3.93538204346238e-07	1.36077249401143e-08	7.05613467542245e-06	141721	0.00211460892868276	0.0785790810295695	0.859755519586022	0.00396441321920694	0.0557724905275674	0.00192849563763459
1.9391425041106e-08	1.77492165319885e-06	6.5126156375926e-09	7.66548351790836e-07	1.46549416216486e-08	2.58202898729003e-06	387292	0.000774309763572401	0.00751015001634754	0.68741352708891	0.00252228602763593	0.296878290508802	0.00567574635830471
3.47404058420402e-08	1.21612088582801e-06	5.6418112918276e-09	2.53935379198523e-07	5.27527824070794e-09	1.51571376040111e-06	659755	0.000454611105769609	0.0229201625990693	0.802342050062397	0.00372221420641757	0.16753518100365	0.00348039212846621
1.35270826375914e-06	8.01848211397894e-06	4.38667224923576e-08	3.3433986030405e-07	4.62077506483494e-10	9.74985903804097e-06	102566	0.00292069840764742	0.138741314975046	0.822420312200748	0.00449921607288917	0.0342917635013551	4.73932499619337e-05
2.95962835715145e-07	2.70809585171135e-06	1.25393127557189e-08	1.47521636849711e-07	1.79982427748157e-09	3.1659194613094e-06	315864	0.000949326446094245	0.0934840065681066	0.855390001169296	0.00396071754476431	0.0465967750135682	0.000568499704265116
5.34808773128661e-07	4.4031007023195e-06	1.67697917186945e-08	1.7752023760634e-07	4.25973143267876e-09	5.13645923620587e-06	194687	0.00153975508722892	0.104120124103955	0.857224889722267	0.00326485443522798	0.0345608189304872	0.000829312808062948
7.72698250781629e-08	1.51204767615748e-06	9.49142098235465e-09	2.38805308798242e-07	4.32232168572944e-09	1.84193655270197e-06	542907	0.000552428829701079	0.0419503185192857	0.82090106412158	0.00515295761324216	0.129649041628461	0.00234661811743132
2.30875607156315e-06	9.49759899531101e-06	4.64618910785526e-08	2.45750247640268e-07	3.24030992670174e-09	1.21018075155197e-05	82632	0.00362398169312417	0.190777788243809	0.784808301002229	0.00383925219591938	0.0203069043467359	0.000267754211306557
1.54884012489972e-06	1.01332056683339e-05	3.40575805890822e-08	2.86501668491941e-07	2.10809285255409e-08	1.20236859708402e-05	83169	0.0036006296076998	0.128815749900319	0.842770319593254	0.00283254075927121	0.0238281063882377	0.00175328335891892
2.02344549582295e-06	1.6696940935239e-05	6.61991375909727e-08	7.02427816156985e-07	3.40426699488008e-09	1.94924176518047e-05	51302	0.00583071729089779	0.103806799749933	0.856586454974355	0.00339614812146422	0.0360359514506888	0.000174645703559758
5.91039829163716e-06	1.63210230142298e-05	9.52871955905593e-08	3.38321046540608e-07	7.92134269201373e-09	2.26729508906901e-05	44105	0.00677888139331784	0.26068059337014	0.719845559270869	0.00420268169105794	0.0149217915291092	0.000349374138823119
2.3013508215068e-06	8.68640807092812e-06	4.62858254716424e-08	2.2462805142888e-07	1.44047586114786e-09	1.12601132451966e-05	88809	0.00337235379041201	0.204380788309436	0.771431679395731	0.00411060035221113	0.0199490046447537	0.000127927297868194
1.16173207156252e-07	1.93950623884256e-06	8.40752139760705e-09	1.80472744572728e-07	1.98717591916645e-08	2.26443147116081e-06	441612	0.000679099517950088	0.0513034766720929	0.856509134210325	0.00371286192789801	0.0796989208422424	0.00877560634744121
9.27121296831392e-07	1.0022910494489e-05	3.84239194932121e-08	5.34133976895964e-07	7.66021664372257e-10	1.1523355709374e-05	86780	0.00345105799445622	0.0804558429171115	0.869790948684821	0.00333443837561616	0.046352294450258	6.64755721937072e-05
1.80774752927194e-07	5.84739916002721e-06	2.72152802380181e-08	1.13204516881856e-06	3.36733016739255e-09	7.19080169217838e-06	139067	0.00215492307611065	0.0251397216424182	0.813177641428713	0.00378473519407729	0.157429618737771	0.000468282997020386
1.01867400062136e-06	1.0005853637358e-05	4.25172312144785e-08	5.36995639512797e-07	1.25334991272711e-08	1.1616574007834e-05	86084	0.00347892690621654	0.0876914312201157	0.861342908039008	0.00366004909759158	0.0462266791526193	0.00107893249066539
5.22565303108599e-06	3.08773527316366e-05	1.520899920095e-07	1.15564178076567e-06	2.32122639676025e-08	3.74339497994654e-05	26714	0.0111675696576101	0.139596624429961	0.824848911136746	0.00406288924423551	0.0308714893019965	0.000620085887061108
1.03115099925881e-05	4.26996484549768e-05	1.67075622833689e-07	8.89684186725439e-07	1.84951858752183e-08	5.40864134429992e-05	18489	0.0160954245978758	0.190648803205544	0.789470880704213	0.00308904976681005	0.0164493100963898	0.000341956227042307
1.3121408243691e-06	6.48941782198274e-06	3.38087392889539e-08	2.14987180158587e-07	3.54322173125164e-09	8.05389778753063e-06	124163	0.00241326245497064	0.162919974773036	0.805748718593116	0.00419781082164936	0.0266935570614565	0.000439938750742206
2.28567417389902e-07	2.72133037156643e-06	1.46316312849269e-08	2.23984580717963e-07	2.2321111790937e-10	3.18873721207713e-06	313604	0.000956165271207343	0.0716796029864794	0.853419454340599	0.00458853468059725	0.0702424081450289	6.99998472950273e-05
5.00871821750857e-07	3.75976042265891e-06	1.480926137605e-08	1.42930069933365e-07	1.37328061657768e-09	4.41974485633576e-06	226257	0.00132504773501474	0.113325958405235	0.850673634988057	0.00335070504235572	0.0323389866563164	0.000310714908035712
1.30155676707944e-06	1.29899200264207e-05	7.46741994394304e-08	9.5832808940267e-07	1.91181245822702e-08	1.53435972069245e-05	65174	0.00459253638182722	0.0848273549889624	0.846601996340102	0.00486679873255082	0.0624578497778983	0.00124600016048663
2.217473560765e-08	8.36728536466696e-07	3.45481523847812e-09	1.67613519541193e-07	7.58184021911877e-09	1.03755344707314e-06	963806	0.000311217757299365	0.0213721381488379	0.806443792198896	0.00332977086455055	0.161546877429802	0.00730742135791328
2.08226923469738e-07	4.50882496715868e-06	2.23487062152072e-08	6.22250724578734e-07	2.68720138424158e-08	5.38852333526477e-06	185580	0.00161525542452734	0.0386426689677696	0.83674592956683	0.00414746393857994	0.115477039972428	0.00498689755439193
1.15113418475822e-06	5.89492134428409e-06	4.78073912636388e-08	3.14778115791941e-07	7.7364525436202e-09	7.41637748864151e-06	134837	0.00222244819384798	0.155215155447687	0.794851846917502	0.0064461917340181	0.0424436480308664	0.00104315786992624
1.8258501619205e-06	1.35204579220341e-05	9.93730797592244e-08	9.46198910738407e-07	2.6372827506857e-08	1.64182529019591e-05	60908	0.00491340584104516	0.111208553846958	0.823501623636263	0.00605259770041469	0.0576309133735845	0.00160631144277904
4.27454384300128e-06	1.90168830020945e-05	8.28677089043094e-08	4.74040920028094e-07	1.40479512694377e-08	2.38623834252976e-05	41907	0.00713323726602066	0.179133147214022	0.796939796966544	0.00347273394393862	0.0198656149127811	0.000588706962714578
5.29308024204089e-06	2.43777970920627e-05	9.56839120231291e-08	5.66653832057594e-07	1.29097262578256e-08	3.03461248044421e-05	32953	0.00906265986571719	0.174423596955157	0.803324880826108	0.00315308503605451	0.0186730212081197	0.000425415974560808
5.45980007005722e-06	2.53833281388386e-05	1.35373938642324e-07	8.09286273029171e-07	6.40524267408474e-09	3.17941936632414e-05	31452	0.00949306339455136	0.171723180901723	0.798363638584278	0.00425781952755845	0.0254539014765083	0.000201459509932158
1.46399522907139e-06	1.53301024910954e-05	5.83715548674565e-08	7.85996037499947e-07	3.98055229846398e-09	1.76424458648327e-05	56681	0.00527879836486478	0.0829814210732326	0.868932947763976	0.00330858631023552	0.0445514212440749	0.000225623608481552
1.1975244464794e-06	6.23933920795524e-06	1.80545151383926e-08	1.20947960949498e-07	2.71071074186648e-09	7.57857684126439e-06	131951	0.00227099903850114	0.158014422966464	0.823286395142532	0.00238230943837476	0.0159591917430924	0.000357680709537311
1.95779154394194e-06	1.3154342677643e-05	3.48066026314627e-08	3.00709393276729e-07	1.12177485978241e-09	1.54487719923529e-05	64730	0.00462394389982457	0.126727971965089	0.851481443583629	0.00225303361643837	0.0194649382763613	7.26125584828158e-05
1.82953568186746e-06	1.1612380115727e-05	6.47548400525013e-08	5.28480291835597e-07	3.96022035780897e-09	1.40391111498404e-05	71230	0.00420290587525718	0.130317059416419	0.827144966072802	0.00461246010245012	0.0376434295729332	0.000282084835396007
6.12164506480131e-06	2.65326026612778e-05	8.97167484808845e-08	5.00010789937002e-07	4.24399287940969e-09	3.32482192573764e-05	30077	0.00992504994959875	0.184119486743434	0.798015751035788	0.00269839259018301	0.0150387239107872	0.000127645719807028
1.99008208458161e-07	2.99055959385335e-06	1.67093155228115e-08	3.22852337063369e-07	6.70443509716598e-11	3.52919649924866e-06	283351	0.00105820052858296	0.0563890983402392	0.847376901368347	0.00473459483663455	0.091480408396671	1.89970581082501e-05
1.21704075547668e-06	8.53457538475786e-06	4.90012802604261e-08	4.41829236544369e-07	1.20656458852465e-08	1.02545123029246e-05	97518	0.00307164228846957	0.118683436083994	0.832275112910421	0.00477850909072009	0.0430863237073068	0.00117661820755779
3.55428059018615e-08	1.26583043830256e-06	4.54845503346715e-09	2.08281958783865e-07	1.08201622162396e-08	1.52502382023799e-06	655727	0.000457402854326494	0.0233063939265649	0.83003978134913	0.00298254687769882	0.13657620033198	0.00709507751462601
1.69586919087911e-06	1.37182411819573e-05	4.92267467240656e-08	5.12034928379914e-07	7.78538307470925e-09	1.59831574310151e-05	62566	0.00478350795799276	0.106103515416065	0.858293565659139	0.00307991377401699	0.0320359059585008	0.000487099192278605
3.88345018120376e-07	6.39696004272109e-06	2.52712771894321e-08	5.35270163213392e-07	2.03196602940219e-08	7.36616616153832e-06	135756	0.00220741804905278	0.0527201001992162	0.868424619053826	0.00343072320597158	0.0726660451957017	0.00275851234528471
1.90518968188817e-06	7.88215170684761e-06	2.51095423141175e-08	1.33568461266767e-07	7.85948549861869e-09	9.95387887781527e-06	100463	0.00298172432907629	0.191401734466989	0.791867351773284	0.00252258869354744	0.0134187348375776	0.000789590228602794
1.58846879589679e-07	2.51600730487083e-06	9.64382180171456e-09	1.96401159996634e-07	1.23330088732148e-09	2.88213246714618e-06	346965	0.000864267291841192	0.0551143576502456	0.872967267657244	0.00334607167146056	0.0681443903899066	0.000427912631143795
1.16346813372892e-06	7.25134937522096e-06	4.24634806285733e-08	3.40285796426966e-07	1.48419074460717e-08	8.81240869345149e-06	113476	0.00264024266909635	0.132026120689738	0.822856681693558	0.00481860091896645	0.0386143911686521	0.00168420552908545
7.2486699175148e-07	7.15096866095261e-06	4.27116271010343e-08	5.41785642667028e-07	6.96500381364515e-09	8.46729792628579e-06	118101	0.00253697655394325	0.0856078288566192	0.844539630376441	0.00504430427190247	0.0639856595792046	0.000822576915833216
8.20423735937865e-08	2.00407723575965e-06	7.31823088054584e-09	2.29851820163911e-07	1.44072756642862e-08	2.33769693606218e-06	427771	0.000701064040216859	0.0350953848328971	0.857287018194707	0.00313053021016202	0.0983240456100757	0.00616302115215802
2.75926582949238e-07	5.39884616233066e-06	2.65387820990282e-08	6.67695300114409e-07	8.92878221612385e-09	6.37793560970945e-06	156791	0.00191155742712257	0.0432626793110268	0.846488031975694	0.00416103010802223	0.104688309975714	0.00139994862954262
2.80806971812965e-07	5.43814791834289e-06	1.70226058247036e-08	4.2389584501136e-07	1.17899330796908e-08	6.17166327407161e-06	162031	0.00184979171820721	0.0454993993260603	0.881147865145144	0.00275818771516894	0.068684214641494	0.00191033317213249
8.54152177706165e-07	4.92077964179177e-06	2.14762592091526e-08	1.59079412555943e-07	1.4581522387106e-09	5.95694564350174e-06	167871	0.0017854931230965	0.143387606472108	0.826057502666607	0.00360524679834545	0.0267048622022392	0.00024478186070092
3.4049927424124e-06	1.22177511985741e-05	5.9696232045118e-08	2.75413585118934e-07	7.18266405627813e-10	1.59585720245561e-05	62662	0.00477616747308263	0.213364500105209	0.765591757193193	0.00374070010482522	0.0172580344090401	4.50081877327486e-05
4.1706734949946e-08	1.29094866156735e-06	4.68140546225471e-09	1.8631197205677e-07	1.15997521980618e-08	1.53524852623438e-06	651360	0.000460468863067054	0.0271661130020708	0.840872757411958	0.00304928184737434	0.121356229218308	0.0075556185202883
8.01529907297477e-07	7.8757293847641e-06	3.34514286212569e-08	4.22633146859825e-07	2.95593704494305e-09	9.1362998045876e-06	109454	0.00273714961860005	0.0877302545276596	0.86202615426537	0.00366137597678876	0.0462586775718118	0.000323537658370053
1.89011408435481e-06	1.29486146930098e-05	6.86816503844255e-08	6.05004634747101e-07	2.72169452367402e-08	1.55396320077329e-05	64352	0.00465107591555503	0.121631843238903	0.833263920700714	0.0044197732835789	0.038933009124414	0.00175145365238999
1.51809785114014e-09	2.08228436156131e-07	1.10376405640073e-09	1.9465846049933e-07	5.95370111024112e-09	4.11462459673243e-07	2430355	0.000123431145039099	0.00368951727053233	0.506069098798205	0.00268253890592416	0.473089235537831	0.0144696094875075
3.12523805898237e-06	2.27620080991526e-05	6.5343302180712e-08	6.11990443304851e-07	1.4921949866995e-08	2.65795018534876e-05	37623	0.00794224887151995	0.117580761152312	0.856374518402269	0.00245840958724131	0.0230249026741843	0.000561408183992624
8.07089061205496e-07	6.06848723500912e-06	1.8471633687129e-08	1.78578213988312e-07	1.78187908022108e-09	7.07440802297028e-06	141355	0.00212007936428604	0.114085738140197	0.857808485926316	0.00261105008746349	0.0252428490706892	0.000251876775333766
6.18336534129066e-07	6.57766927240103e-06	1.91029822233346e-08	2.61290112768025e-07	2.89690563949998e-10	7.4766885920854e-06	133749	0.00224050128451592	0.0827019243229708	0.87975701962015	0.00255500573389621	0.0349473044851191	3.87458378641924e-05
3.30281788671053e-06	2.42559142683802e-05	1.17084563121066e-07	1.1057421745877e-06	5.52335352591824e-08	2.88367924280587e-05	34678	0.00861384883851413	0.114534856640187	0.841144670611104	0.00406024919079214	0.0383448394042535	0.00191538415366333
1.5439196411416e-06	6.84427536356064e-06	2.57916086508477e-08	1.47007257554212e-07	1.51280734782281e-09	8.56250667825512e-06	116788	0.00256546655253209	0.180311642274388	0.79933080588912	0.00301215632524372	0.0171687174186437	0.000176678092603963
6.12993081238221e-07	4.38182618289241e-06	1.69583387591113e-08	1.55862225522304e-07	6.95241720175359e-09	5.1745922456138e-06	193252	0.00155117736896648	0.118462103319893	0.846796418907524	0.0032772318965781	0.0301206777508739	0.00134356812513039
4.17204849881776e-06	2.15136125532119e-05	1.01999318696603e-07	6.76322058848949e-07	1.82246416354845e-08	2.64822070712107e-05	37761	0.00791329106775962	0.15754157074594	0.812379893237817	0.00385161699031834	0.0255387346315327	0.000688184394392748
2.5659276351005e-08	1.6709021301038e-06	6.12146683193156e-09	5.12570416541788e-07	8.81089789347036e-09	2.224064187722e-06	449627	0.00066699745651122	0.0115371114254066	0.751283231539835	0.00275237867042025	0.23046565803786	0.0039616203264776
6.99728085282038e-07	5.69011040973394e-06	3.08468405703188e-08	3.22527278509765e-07	9.3600102958164e-11	6.74330621419902e-06	148295	0.00202095380243938	0.103766322194988	0.843816108743895	0.00457443864930326	0.0478292499650448	1.38804467697278e-05
3.59442249528807e-06	1.58663289979899e-05	7.50288776566372e-08	4.25843916006397e-07	6.20111574539778e-08	2.0023635444395e-05	49941	0.00598914392047567	0.179508986031516	0.792380037184067	0.00374701576369536	0.021267062976099	0.00309689804462236
6.76819859487919e-07	4.15265434072201e-06	1.77786546625978e-08	1.4025134773688e-07	1.44805517000238e-09	4.98895225777941e-06	200443	0.00149556992976985	0.135663727475551	0.832370030049228	0.00356360489016007	0.0281123852244091	0.000290252360652358
8.65613217999e-07	5.58619185223454e-06	1.94352707558586e-08	1.61265917092568e-07	1.49089538848494e-10	6.63265534762081e-06	150769	0.00198782485712157	0.130507794032974	0.842225558160255	0.00293023981154548	0.0243139298878865	2.24781073393137e-05
3.98380189594237e-08	1.84379452728061e-06	6.89577664357301e-09	4.10373458162306e-07	1.38105802469331e-08	2.31471236129285e-06	432019	0.000694173462125303	0.0172107859385054	0.796554491224468	0.00297910736508162	0.177289180731336	0.00596643474060831
2.09764808138932e-07	3.92949287441477e-06	1.33236340129153e-08	3.20924466957761e-07	2.35656638630117e-08	4.49707144738739e-06	222367	0.00134821480847624	0.0466447577257854	0.873789291628364	0.00296273567560413	0.0713629904955601	0.00524022447468616
3.77709582841668e-06	1.15366652911798e-05	4.21332985951999e-08	1.65465489331067e-07	5.12184390875844e-10	1.55218720919136e-05	64425	0.00464577262512422	0.243340223785534	0.743252181364773	0.00271444696526974	0.010660150293164	3.29975912597989e-05
1.69198365248207e-07	3.54370915490059e-06	1.4030064310739e-08	3.77831429961231e-07	4.07151482263235e-09	4.1088405292434e-06	243378	0.00123189528443379	0.041179102484993	0.862459647601151	0.0034146042444053	0.091955729912644	0.000990915756806479
2.88703846107002e-09	4.33732625662001e-07	1.94064638462563e-09	3.74876733301919e-07	1.56173334305727e-09	8.14998777152673e-07	1226996	0.000244469845149697	0.00354238379492586	0.532188069259827	0.00238116478089156	0.459972142058433	0.00191624010592191
6.55093961241063e-08	1.47545839613354e-06	6.04354587571296e-09	1.750144819215e-07	1.76887693523541e-09	1.7237946969901e-06	580115	0.000517005161562611	0.0380030152305792	0.855936265907899	0.00350595455843178	0.101528611398499	0.00102615290459127
2.46972959421159e-07	2.82595637442678e-06	1.49793044876224e-08	2.20376912631808e-07	9.96762206147258e-09	3.31825317302884e-06	301363	0.000994982280063672	0.0744286064211689	0.851639771611308	0.00451421386691528	0.0664135318013278	0.00300387629928017
2.03817188861776e-08	9.02828706552073e-07	3.58752216130696e-09	2.04324700272624e-07	1.20086978623653e-09	1.13232351765842e-06	883140	0.000339639557020099	0.0179999077722292	0.797323991308661	0.00316828371517511	0.180447281263888	0.00106053594004642
2.03632438641022e-08	8.12767277837472e-07	3.84734872135782e-09	1.97441863251465e-07	4.57244772345207e-10	1.03487697844674e-06	966298	0.000310415065453817	0.0196769705851082	0.785375744909664	0.00371768703090907	0.190787762568463	0.000441834905856628
3.62926159337966e-07	3.75193984978173e-06	1.96483076497332e-08	2.61170374334923e-07	3.74940660505455e-09	4.39943409770941e-06	227302	0.00131896253586705	0.0824938279054857	0.852823287371256	0.00446609886938941	0.0593645383779935	0.000852247475875751
1.7136316450631e-08	9.77705155989399e-07	3.18395679611205e-09	2.33574879593765e-07	3.31829587235969e-09	1.23491860470227e-06	809770	0.000370407192478939	0.0138764744375703	0.791716273660902	0.00257827259544745	0.189141922961051	0.00268705634502909
3.68855472553354e-08	1.21579408017423e-06	5.47356653013107e-09	2.31972193775381e-07	2.85687406558058e-09	1.49298226180066e-06	669800	0.00044779472289691	0.0247059514363208	0.81433926663528	0.00366619662549072	0.155375050133285	0.00191353516962416
9.85457496773115e-07	8.35469294786865e-06	3.58364029373237e-08	3.90653760083644e-07	5.9635127492752e-08	9.82627573515548e-06	101768	0.00294355642149779	0.100287995506522	0.850240027152714	0.00364699748950782	0.039756034800245	0.00606894505101209
1.60855083358018e-07	5.42547000805347e-06	1.20052635957213e-08	5.20712399120218e-07	4.69651033393957e-08	6.16600785746683e-06	162179	0.00184809821974485	0.0260873951309075	0.879899950416608	0.00194700750846162	0.0844488705102205	0.00761677643380272
5.63830070001925e-07	8.82409199037444e-06	4.58756759749181e-08	9.23226420575956e-07	3.71836128257068e-09	1.03607425182098e-05	96518	0.00310341328390407	0.0544198515705752	0.851685289434171	0.0044278367013067	0.089108132834429	0.000358889459518502
1.42577673867761e-08	1.37732968594661e-06	7.94486298966327e-09	9.86902917566417e-07	6.0682486537889e-09	2.39250348254326e-06	417972	0.000717494381093364	0.00595935073482943	0.575685551137629	0.00332073204809624	0.412498006697707	0.00253635938173778
1.05020145251732e-07	2.1330972215106e-06	1.23969873882314e-08	3.23755616155866e-07	6.80994316735968e-09	2.58107991347379e-06	387435	0.000774025261117139	0.0406884516451834	0.826435946587851	0.00480302346452603	0.125434169808456	0.00263840849398359
5.34411956805668e-08	1.28569024383211e-06	5.17377205306702e-09	1.60038794820036e-07	1.51800575721794e-08	1.51952406395796e-06	658101	0.000455753678241577	0.0351696935561301	0.84611377623282	0.00340486351995684	0.105321658679874	0.00999000801121856
3.59405999291978e-06	2.30776324222552e-05	1.10188663384712e-07	9.09811023485068e-07	1.593930629022e-08	2.7707631408335e-05	36091	0.00827795207373527	0.129713721824617	0.832898059099812	0.00397683445982197	0.0328361168833572	0.000575267732391774
4.85712997078768e-07	4.31379699846714e-06	1.47180640945299e-08	1.68070574046637e-07	3.34387923207907e-09	4.98564251291915e-06	200576	0.00149457848586398	0.0974223474346895	0.865243945447136	0.00295208973695796	0.0337109156164166	0.000670701764800458
5.18486946519006e-06	2.62068430746463e-05	1.5381750091309e-07	9.99733026702126e-07	6.9023990289442e-09	3.25521654664805e-05	30720	0.0097182779321493	0.159278788089505	0.805072187951118	0.00472526170559922	0.0307117210906158	0.000212041163161686
2.63237406878956e-08	8.92416097337476e-07	3.02064531941038e-09	1.31667038662292e-07	9.66045884148047e-09	1.06308798084855e-06	940656	0.00031887571210687	0.0247615824485985	0.839456482825769	0.00284138789434842	0.123853379056355	0.0090871677749282
7.89309902749782e-06	1.82791302474657e-05	6.3458201535687e-08	1.88955046525112e-07	7.74236532403337e-09	2.64323848883484e-05	37832	0.00789846218696344	0.298614713005983	0.691542981258695	0.00240077472402651	0.00714861891287022	0.000292912098425378
2.86094987828717e-07	2.84493259726248e-06	1.18990307630445e-08	1.52135300018133e-07	1.49452951734572e-08	3.31000721104583e-06	302114	0.00099251094162589	0.0864333427655349	0.859494380486136	0.00359486551066603	0.0459622261578288	0.00451518507983403
2.21081012321635e-06	8.40514083892576e-06	3.8049506147355e-08	1.85994801510626e-07	5.03360517735602e-09	1.08450288749774e-05	92208	0.0032482393234271	0.203854701421526	0.775022449070541	0.00350847439743991	0.0171502357121214	0.000464139398371725
9.68063346797993e-10	1.76244483494395e-07	8.35718178018711e-10	1.95627500419251e-07	3.18008578038813e-10	3.73993774016501e-07	2673841	0.000112191859220623	0.0025884477605108	0.471249779378998	0.00223457778198692	0.523076890607861	0.000850304470642823
2.51837084121566e-08	1.32487705715046e-06	5.49963533632355e-09	3.72018325620431e-07	2.2577658066957e-08	1.75015638458633e-06	571378	0.000524909561590237	0.014389404646322	0.757004956139169	0.00314236795337775	0.212562905176249	0.0129003660848819
5.19222004710295e-09	4.73044636998951e-07	2.49104899603455e-09	2.91806084844573e-07	2.27308592314823e-09	7.7480707680981e-07	1290644	0.000232415200503322	0.00670130694789392	0.610532158465388	0.00321505710336461	0.376617733082737	0.00293374440061574
3.24680832269771e-06	1.2612386483443e-05	5.23491013255559e-08	2.61466147832276e-07	3.11168072729242e-09	1.61761217360258e-05	61820	0.00484111959440514	0.200716115746505	0.779691615163476	0.00323619605365415	0.0161637104430269	0.000192362593337957
1.68371026729285e-08	9.65437073826848e-07	5.20585831093893e-09	3.83810858694197e-07	2.4111235685915e-09	1.3737020170735e-06	727960	0.000412025982144848	0.0122567357867012	0.702799487681897	0.00378965615995043	0.279398919069695	0.00175520130175545
1.30878574939167e-08	8.67515865189365e-07	4.10231471475608e-09	3.49628712065351e-07	4.14053196545789e-09	1.23847528142885e-06	807444	0.000371473801025424	0.0105677179756201	0.700470875921318	0.00331239127358536	0.282305765248685	0.00334324958079172
3.7837702833624e-09	4.54294565503926e-07	2.30276833174817e-09	3.55492960410855e-07	1.42943053542453e-08	8.30168369884137e-07	1204575	0.000249019603822398	0.00455783479668165	0.547231841135226	0.00277385698526379	0.428217905315364	0.0172185617674645
9.2183487312945e-08	2.1369124953317e-06	1.0710515262237e-08	3.1923447633758e-07	2.22551311434304e-08	2.58129610538789e-06	387402	0.000774090068668465	0.035712093285436	0.827844775681241	0.00414927804674604	0.123672164410448	0.00862168857612954
7.14267153822267e-07	8.0876621374286e-06	3.5178361114777e-08	5.12179145560545e-07	1.82413461825438e-08	9.36752814410873e-06	106752	0.00280632648912504	0.076249266918026	0.863372067103418	0.00375535152642171	0.054676018868719	0.00194729558341555
4.34421328266255e-07	4.16365284629856e-06	2.47624981671851e-08	3.05154283327035e-07	2.52790087067566e-09	4.93051885692971e-06	202818	0.0014780658866661	0.0881086435062889	0.844465454268907	0.0050222905308195	0.0618909068562122	0.00051270483777235
3.37180502751911e-08	2.26016648113745e-06	1.34882540394484e-08	1.1626349695727e-06	2.34132064735275e-10	3.47024188708953e-06	288164	0.0010405326425994	0.00971634006281626	0.65129940640335	0.00388683396671259	0.33502995105272	6.7468514401352e-05
1.11660159670036e-07	1.9731525300895e-06	1.03220221155336e-08	2.3452366873516e-07	1.95871373057787e-09	2.3316170943408e-06	428887	0.000699241360490599	0.0478895784136479	0.846259248518397	0.00442697994477169	0.100584126486457	0.000840066636726919
5.43977957662547e-06	3.48468159376147e-05	1.11771407342281e-07	9.20774774533381e-07	7.24074182819203e-08	4.13915491143978e-05	24160	0.01234093997077	0.131422468910043	0.841882381384308	0.00270034366274545	0.0222454775004566	0.00174932854244718
1.49515307039513e-07	2.19658761136907e-06	6.53010012428217e-09	1.23350555270872e-07	6.9809257324221e-09	2.48296449953616e-06	402744	0.000744612912753961	0.0602164497589249	0.884663317489804	0.00262996113134201	0.0496787430081725	0.00281152861175672
1.07481060053653e-06	7.95578055824574e-06	3.90969252593026e-08	3.7210310516974e-07	7.54123704451519e-09	9.44933242625583e-06	105828	0.00283079883288107	0.113744606714234	0.841941017562244	0.00413753305478684	0.0393787717887687	0.000798070879966206
6.43122327005792e-07	1.07792037127063e-05	4.33718830465823e-08	9.34811023054394e-07	1.9338813792963e-08	1.24198477596061e-05	80516	0.00371904462512906	0.0517818204742785	0.867901436583167	0.00349214288983828	0.0752675106127101	0.00155708944000585
3.05327828169229e-06	8.83880894203899e-06	2.90789136776701e-08	1.08233340075063e-07	8.77007529352052e-09	1.20381695527775e-05	83069	0.00360495907994651	0.253633101636105	0.734231969676788	0.002415559404624	0.00899084695563955	0.000728522326843039
1.07558037811712e-06	9.16443815714931e-06	4.3662024137684e-08	4.78349082324037e-07	2.28933333550901e-08	1.07849229750832e-05	92722	0.00323026576856433	0.0997300009097952	0.849745350831175	0.00404843170772362	0.0443535001065082	0.0021227164447981
1.58794195124474e-06	8.6587505374184e-06	3.84545941907907e-08	2.69608555435564e-07	7.30202497556539e-09	1.05620576632651e-05	94679	0.00316361920994235	0.150343995637102	0.819797696005166	0.00364082410992094	0.0255261393216272	0.000691344926184402
6.99255447603894e-08	3.16352238413117e-06	1.17587801551579e-08	6.8407471990829e-07	9.94631026386639e-09	3.93922773921887e-06	253857	0.00118107263346667	0.0177510794982001	0.803081871259995	0.00298504705328096	0.17365706305773	0.00252493913079488
4.26038807147139e-08	2.23799357067028e-06	7.51423177243018e-09	5.07562450088218e-07	1.38635556537947e-10	2.79581276880218e-06	357678	0.000838393354879119	0.0152384598819065	0.800480488408783	0.00268767345806548	0.181543791398333	4.95868529126659e-05
4.98024823481015e-06	2.55361293487734e-05	8.65430071516237e-08	5.70606981309055e-07	7.7045916401428e-09	3.11812321636844e-05	32071	0.00931089812488262	0.159719417393981	0.818958314883861	0.00277548387752351	0.0182996931716386	0.00024709067299515
6.30840265265159e-08	1.89220777246323e-06	6.51063798209436e-09	2.51097230860918e-07	3.57554251375411e-09	2.21647521034651e-06	451167	0.000664722274222096	0.0284614175841172	0.853701301792323	0.00293738362229485	0.113286730972129	0.00161316602913648
4.62830708341633e-07	6.81082291479623e-06	3.19048750821208e-08	6.0370137884693e-07	3.68138642127605e-10	7.90962801570904e-06	126428	0.00237008469263023	0.0585148514471756	0.861080053482855	0.00403367579597367	0.0763248761696429	4.65431043528795e-05
6.6803518271181e-07	4.87968616276321e-06	1.5205941854198e-08	1.42812339977544e-07	1.58960832820344e-09	5.70732923563497e-06	175213	0.00171073867231419	0.117048650100784	0.854985924466354	0.00266428327969173	0.0250226216293716	0.000278520523799183
1.99656924175593e-06	1.27745872743765e-05	5.85818230246647e-08	4.81953422724959e-07	8.45489051357397e-09	1.53201466523957e-05	65274	0.00458553339273882	0.130323115506451	0.833842362232148	0.00382384218335821	0.0314587995572219	0.000551880520820722
2.06757636669044e-06	2.03377454166884e-05	1.01975027541584e-07	1.28992881463825e-06	1.84672120645216e-08	2.38156928376232e-05	41989	0.00711932957725858	0.0868157135207991	0.853964046116666	0.00428184173506334	0.0541629766319655	0.000775421995506583
7.95580480090702e-07	6.71519556401409e-06	4.42227129795622e-08	4.79942006956739e-07	1.46811103656427e-09	8.03640887507766e-06	124434	0.0024080283869633	0.0989970137728979	0.835596554182194	0.00550279529911734	0.0597209542741316	0.000182682471659343
1.94947859463611e-05	4.41095791375693e-05	1.21066792958006e-07	3.52230596207567e-07	2.23790373354263e-08	6.41000415104314e-05	15601	0.0190468998855622	0.304130629044735	0.688136514395097	0.00188871629573444	0.00549501354301379	0.000349126721420054
4.57678663194643e-07	6.27073208631976e-06	4.01849918497287e-08	7.07950473898622e-07	1.75083114349268e-09	7.47829704640625e-06	133720	0.00224098274314133	0.0612009205243571	0.83852407137708	0.00537354849645079	0.0946673379655109	0.00023412163660095
3.37777417929285e-09	4.44293430024752e-07	2.08985433424762e-09	3.53447529803534e-07	8.35101020769058e-09	8.11559598549517e-07	1232195	0.000243438342431457	0.00416207778865517	0.54745631845009	0.00257510888662123	0.435516418554156	0.0102900763204775
1.4813729652013e-07	2.74639829902676e-06	8.58893479700155e-09	2.04741021610499e-07	2.57483625654481e-08	3.13361391451984e-06	319120	0.000939643905221055	0.0472736273711717	0.876431613448331	0.00274090396305814	0.065337028490273	0.00821682672716671
3.98081056631591e-07	5.38963604927287e-06	2.6847354019852e-08	4.67374843561562e-07	8.32586145487747e-09	6.29026516494075e-06	158976	0.00188530605829873	0.0632852584419374	0.856821756785771	0.00426807985289518	0.0743012943502779	0.00132361056911913
1.51039267101475e-05	2.6943956328294e-05	1.0707951275772e-07	2.45608327988475e-07	8.22443161861737e-09	4.24087953108064e-05	23580	0.0126423143369184	0.356150807856097	0.635338875599428	0.00252493644238074	0.00579144788689365	0.000193932215200691
4.06695400671978e-07	7.61539559792327e-06	2.6303079132696e-08	6.33338449695771e-07	3.47105039875605e-09	8.68520357782247e-06	115138	0.00260218083086461	0.0468262369474525	0.876824075531063	0.0030284931028975	0.0729215434066497	0.000399651011937051
2.33592455775861e-06	9.14887924756497e-06	2.95705385708815e-08	1.48911507927609e-07	6.81392468301668e-09	1.16700997765051e-05	85689	0.003494928830993	0.200163203613856	0.783958956887757	0.00253387195801142	0.0127600886692851	0.000583878871090276
9.084656459537e-08	3.91849735033272e-06	1.92033554702289e-08	1.06513709830691e-06	1.41294753738512e-08	5.10781384407908e-06	195778	0.00153117462085994	0.0177858017869383	0.767157431721008	0.00375960363013018	0.20853091573445	0.00276624712747312
3.35506048329347e-07	3.36280598057005e-06	1.24477637780214e-08	1.60417520673587e-07	5.16435086752953e-09	3.87634166421854e-06	257975	0.00116222884148554	0.086552238525905	0.867520531435917	0.00321121429850299	0.0413837413131969	0.001332274426478
4.84836097873581e-08	1.19648071332803e-06	4.12986358725866e-09	1.31039937947849e-07	4.35271701572787e-09	1.38448684166623e-06	722289	0.000415260095658732	0.0350191914637543	0.864205189475164	0.00298295618489836	0.0946487420495397	0.00314392082664317
2.12232617916138e-06	1.58135578372815e-05	5.44770876540103e-08	5.21947292573387e-07	3.96544962319361e-08	1.85519628929023e-05	53903	0.00555018101168914	0.114399009496367	0.852392705212428	0.00293645949857158	0.0281343432814367	0.00213748251119602
4.51775874875968e-07	5.79564469137655e-06	2.37793090203159e-08	3.92242353984321e-07	5.87440608222152e-10	6.66402966986538e-06	150059	0.00199721846205603	0.0677931967978609	0.869690709449322	0.00356830779548379	0.0588596349980303	8.81509593029797e-05
3.54757624299164e-08	1.25174493268304e-06	3.93469078063694e-09	1.78508238227571e-07	1.39226221323968e-09	1.4710558863344e-06	679784	0.000441219724431452	0.0241158495468962	0.850915960645216	0.00267473915653977	0.12134701331598	0.00094643733536796
6.38278657705545e-07	6.70872002223315e-06	2.92427621712294e-08	3.95205175684034e-07	2.63953534100929e-09	7.77408615313497e-06	128632	0.00232951736467923	0.0821033681815004	0.86295930995411	0.00376156908930537	0.0508362227918794	0.000339529983205148
2.20788053443874e-06	1.00314484625521e-05	4.18381141696376e-08	2.44413009077037e-07	4.66482086332879e-09	1.25302449411008e-05	79807	0.00375204047318445	0.176204100144652	0.800578800311207	0.0033389701770636	0.0195058444767772	0.000372284890299916
1.74995601630215e-07	2.73304670884655e-06	1.75912148204596e-08	3.5324707617309e-07	6.62411180621777e-10	3.27954301265093e-06	304921	0.000983380681088941	0.0533597519395733	0.83336205633033	0.00536392258085988	0.107712286379666	0.000201982769570793
1.3965743678193e-06	7.26811005303734e-06	4.14401571923053e-08	2.77293415668814e-07	2.23045908126314e-09	8.98564845279902e-06	111289	0.00269207649269454	0.155422769447905	0.808857601231142	0.00461181598745906	0.030859588723665	0.000248224609829729
1.2774498162523e-06	7.73398310695165e-06	3.10438461721031e-08	2.41657109383016e-07	4.75531299537057e-10	9.28460941005861e-06	107705	0.00278152013815658	0.13758788978978	0.832989603049207	0.00334358127531691	0.026027708728513	5.12171571829273e-05
1.5675568477962e-07	2.09692936977147e-06	1.10825199394861e-08	1.90614336193453e-07	3.25099638602783e-09	2.45863290707006e-06	406730	0.000737318825640654	0.0637572548259858	0.852884285304052	0.0045075944064757	0.0775285873890817	0.00132227807440437
1.90662967843473e-06	1.06593840563027e-05	4.89709195633452e-08	3.52025559889852e-07	1.75808073769526e-08	1.29845910215676e-05	77014	0.00388782535794563	0.146837869230366	0.82092566786257	0.00377146415177834	0.0271110240827095	0.00135397467257541
5.64301797309181e-07	6.28670726000723e-06	2.55493530555904e-08	3.65987598541318e-07	3.40103719561833e-08	7.2765563808695e-06	137428	0.00218059389976322	0.0775506665203287	0.863967367384846	0.00351118739665938	0.0502968134079908	0.0046739652901747
1.02089103470973e-06	6.1955392507761e-06	3.36682858484938e-08	2.62712891953193e-07	1.62122861176409e-09	7.51443269189928e-06	133077	0.00225179916543616	0.135857366293303	0.824485294472731	0.00448048272290587	0.0349611078739721	0.000215748637087641
9.08314557500056e-07	4.8872632594323e-06	2.67932704421581e-08	1.85357843349713e-07	6.14784098625105e-09	6.01387677171048e-06	166282	0.00180254192295026	0.151036443209612	0.812664350294337	0.0044552410132836	0.030821689633157	0.00102227584961014
2.27023266055602e-07	2.98625188777974e-06	1.49407190300717e-08	2.52690529840669e-07	1.88026649665422e-08	3.49970906767262e-06	285738	0.00104936359004315	0.0648691824565226	0.853285753197095	0.0042691317310006	0.0722032960324651	0.0053726365829164
1.13156567788984e-07	2.26123548389231e-06	7.64051883280958e-09	1.96314714261639e-07	4.39616622228088e-09	2.58274345099802e-06	387185	0.000774523937254079	0.043812546594691	0.87551687838702	0.00295829569516753	0.0760101488925582	0.00170213043056294
2.93788890191189e-09	5.47166979005264e-07	1.40385525042722e-09	3.36198183496949e-07	7.21831655777594e-09	8.94925223212328e-07	1117412	0.000268441650202789	0.00328283171119745	0.611410836138031	0.0015686844152052	0.375671815674351	0.00806583206121495
6.37598737486068e-07	1.06023271357416e-05	4.89874778323989e-08	1.0475127288272e-06	1.17834735451589e-08	1.23482095534325e-05	80983	0.00369763259573919	0.0516349139304032	0.858612504903149	0.00396717253788276	0.0848311428709129	0.000954265757652569
6.61602644242787e-08	1.43498493945637e-06	4.07845046523213e-09	1.13737380461029e-07	1.77519170615239e-08	1.63671295186843e-06	610981	0.000490893759583444	0.0404226436582858	0.876748080852066	0.00249185445778765	0.0694913425907635	0.0108460784410967
7.4268702466966e-08	1.70272257379346e-06	4.81794969871463e-09	1.4202397198283e-07	6.16206697004055e-10	1.92444940463897e-06	519629	0.000577168750910073	0.0385921824122463	0.884784276317667	0.00250354708577983	0.0737997952247927	0.000320198959514686
4.76268326922036e-06	2.45711294636783e-05	8.16537236926504e-08	5.41687301832026e-07	2.29423398941151e-08	2.99800960983175e-05	33355	0.00895383715481957	0.158861507768404	0.819581411050157	0.00272359779718094	0.0180682310041837	0.000765252380075015
3.16462083707945e-06	1.27520835191172e-05	5.7670650779502e-08	2.98800225384171e-07	3.30964921907064e-09	1.62764848815794e-05	61438	0.00487108281219339	0.194429009709642	0.783466676736151	0.00354318829889184	0.0183577859444537	0.000203339310861663
5.78287065990353e-10	1.53405910763608e-07	4.84408164939435e-10	1.6522360944185e-07	4.03932791045511e-09	3.23731543346843e-07	3088979	9.71147627787383e-05	0.00178631671171685	0.473867665713533	0.00149632674014854	0.51037229098442	0.0124773998501821
1.59559935108842e-06	8.18590321451897e-06	4.39938456170458e-08	2.90199865780067e-07	1.093075111723e-08	1.01266270281217e-05	98750	0.00303339342788678	0.15756473963714	0.808354370293943	0.00434437305678135	0.0286571101092377	0.00107940690289819
9.54893159986824e-08	1.92876008164602e-06	8.90433143117975e-09	2.31252262438592e-07	6.41328971140102e-10	2.26504732048562e-06	441492	0.000679284147702131	0.0421577576481757	0.851531914676513	0.00393119002444095	0.102095996117649	0.000283141533220862
2.49549558671791e-06	1.59391175859499e-05	6.3198614510997e-08	5.19043104485003e-07	2.07262296120198e-08	1.90375811212758e-05	52528	0.00569505006935378	0.131082597669355	0.837244893897619	0.0033196767020138	0.027264130940718	0.00108870079029404
2.74451171528317e-05	5.09224387444469e-05	1.97492448024406e-07	4.7117240875786e-07	7.56163947078518e-10	7.90369769180079e-05	12652	0.0234331089100762	0.347244014422553	0.644286266126717	0.00249873484191181	0.00596141739133885	9.56721747926865e-06
2.22783135476817e-07	5.64191733469416e-06	2.5186887467265e-08	8.20209669483555e-07	1.80302672947161e-09	6.71190005385127e-06	148989	0.00201155088789939	0.0331922605654691	0.840584229417547	0.00375257188950733	0.122202306783892	0.000268631343584599
1.11875777111495e-06	6.48651510168526e-06	2.17379514101469e-08	1.62052107982419e-07	2.3922240717536e-10	7.78930215459996e-06	128381	0.00233407155638021	0.143627471230433	0.832746627739259	0.00279074440542912	0.0208044449638816	3.07116609970109e-05
7.9571059102958e-10	1.51645984529595e-07	6.18224989747417e-10	1.51488361895733e-07	2.55055171733746e-09	3.07098833723442e-07	3256281	9.21254204565569e-05	0.00259105702676213	0.493801890065658	0.00201311409181111	0.493288626527822	0.00830531228794688
4.33723089398269e-07	3.79613389266773e-06	2.4437763219198e-08	2.75010437610389e-07	3.92062683724065e-10	4.52969724557931e-06	220765	0.00135798934826581	0.095751010693166	0.838054661682414	0.00539501028309291	0.0607127635028547	8.65538384726909e-05
4.54466563024681e-07	3.7076683752111e-06	2.23225152765367e-08	2.34152913282275e-07	5.97070369782774e-11	4.41867007383158e-06	226312	0.0013247257260478	0.102851436163144	0.839091471700684	0.00505186286904198	0.0529917168219878	1.35124451431386e-05
7.38705634436653e-08	1.4815483584822e-06	6.62586839147718e-09	1.70861611898723e-07	1.29578050729614e-09	1.73420218272336e-06	576634	0.000520125793595505	0.0425962809755321	0.854311206179894	0.00382070121781997	0.0985246204859491	0.00074719114080532
6.16929484393044e-08	1.37999692730634e-06	6.06497212820061e-09	1.74433214358142e-07	3.76818327666537e-09	1.62595624550866e-06	615023	0.000487668321350387	0.0379425637127183	0.848729436058491	0.00373009553298483	0.107280386443347	0.0023175182524586
1.43578190655643e-06	7.02085104346246e-06	2.48856996022816e-08	1.56462549852992e-07	4.30399873252801e-09	8.64228519820669e-06	115710	0.00258933862748079	0.166134520399114	0.812383632620608	0.00287952769800347	0.0181043030014167	0.000498016280858343
4.79879131003182e-06	2.27902664224745e-05	1.38548329803664e-07	8.46076937163367e-07	1.65937866025022e-08	2.85902767860759e-05	34977	0.00854052636387237	0.167846969301428	0.797133465793305	0.00484599470093765	0.0295931705556424	0.00058039964868699
5.64574928629563e-08	1.20194957610891e-06	4.22510482982561e-09	1.15653201736507e-07	4.5605551444348e-09	1.38284593068263e-06	723146	0.000414768025991052	0.0408270304090105	0.869185459811546	0.00305536917459772	0.0836341917565722	0.00329794884827373
2.75688980385227e-07	4.28779232266498e-06	1.7652072988346e-08	3.5300696832104e-07	4.28025449652883e-09	4.93842059885612e-06	202494	0.00148043291431676	0.0558253342068685	0.868251749083129	0.00357443693484404	0.0714817543898157	0.00086672538534289
5.75310827840415e-07	4.38983166200523e-06	1.80582074538907e-08	1.77165378889821e-07	1.25823272106305e-11	5.16037865851657e-06	193784	0.00154691987610389	0.111486165243113	0.8506801443263	0.00349939580966367	0.0343318563643448	2.43825657829681e-06
9.93917322092156e-07	7.27432341949197e-06	2.78533004094349e-08	2.62111725585431e-07	2.11998982298772e-08	8.57940566580887e-06	116558	0.00257052327318363	0.115849204572896	0.847881974911387	0.00324653029526712	0.0305512684439219	0.00247102177652751
4.25745942613415e-07	4.1514637283211e-06	2.17107226771886e-08	2.72199239233528e-07	4.39008374892754e-09	4.87550971659416e-06	205107	0.00146158731993673	0.0873233707573913	0.851493273450217	0.00445301597970251	0.055829903960006	0.000900435852683375
9.24844542220146e-08	2.00157465167037e-06	7.91132123078834e-09	2.20148244403627e-07	7.75299185276368e-09	2.32987166337956e-06	429208	0.000698718095999529	0.0396950852167808	0.8590922337615	0.00339560386743049	0.0944894295526534	0.00332764760163557
6.07786080093437e-08	1.52270417656273e-06	6.43945317754039e-09	2.07431494467321e-07	1.0238765152555e-08	1.80759249736949e-06	553222	0.000542131233042698	0.033624065212592	0.842393503391198	0.00356244739171658	0.114755673510035	0.00566431049445884
5.22479442916847e-07	4.79601839166843e-06	2.09560472055722e-08	2.47334350735862e-07	1.55974224630835e-09	5.58834797477302e-06	178944	0.00167510452058173	0.0934944361509751	0.858217565069081	0.00374995388622401	0.0442589387511982	0.000279106142521789
1.88642047732884e-06	9.19561522087049e-06	5.00678279099201e-08	3.13808578262651e-07	7.26866458461253e-10	1.14466389708304e-05	87362	0.00342812187169639	0.164801255821559	0.803346313647509	0.00437402001037237	0.0274149100939004	6.35004266591737e-05
1.96249614513591e-06	1.04103566861166e-05	3.92096802016429e-08	2.67435095337765e-07	1.11616027832384e-09	1.26806137670702e-05	78861	0.00379698141683726	0.154763498138571	0.820966309466094	0.00309209640178971	0.0210900749956013	8.80209979443071e-05
2.0535553764595e-09	3.01880854149508e-07	1.62048575512694e-09	3.06293611447587e-07	4.65046883677275e-09	6.16498975565454e-07	1622063	0.000184932647530944	0.00333099560234626	0.489669676859759	0.00262852951805901	0.496827445928282	0.0075433520915543
2.65774384179428e-07	2.92437692657998e-06	1.10097644795804e-08	1.55760237209762e-07	1.63070136187998e-08	3.37322832606755e-06	296452	0.00101145833547378	0.0787893253847016	0.866937142671622	0.00326386577347862	0.0461754207404468	0.00483424542975133
9.53050710916765e-08	1.84981887585902e-06	6.83140437463738e-09	1.70483812905352e-07	3.5044030353443e-09	2.12594356726603e-06	470379	0.000637580407314653	0.04482953948502	0.870116641072412	0.00321335169936923	0.0801920688443271	0.00164839889887152
6.50346060001173e-08	1.70384190506209e-06	8.04386970489632e-09	2.70965194687127e-07	1.83747418842214e-09	2.04972304964265e-06	487871	0.000614728522035701	0.0317284844952373	0.831254693339735	0.00392436905380886	0.132196003130456	0.000896449980763249
9.49493789560643e-07	5.65736526845153e-06	2.06001771025658e-08	1.57816378276711e-07	8.4440964740904e-09	6.79371970986554e-06	147195	0.00203604727417683	0.139760518553898	0.832734571053344	0.00303223829983022	0.0232297452671674	0.0012429268257606
9.1852137362115e-08	1.93469912617122e-06	7.65393805332446e-09	2.07286565626824e-07	1.25752841617952e-08	2.25406705137528e-06	443643	0.000675992291719996	0.0407495142196737	0.858314807002213	0.00339561241031164	0.0919611355395802	0.00557893082822118
6.32853955857888e-06	2.54438800155229e-05	1.14120596590147e-07	5.89973440338206e-07	1.38046586902612e-08	3.24903182697203e-05	30778	0.00969990331954862	0.194782319644951	0.783121907403274	0.00351244932852819	0.018158438321241	0.000424885302004769
1.93748753448011e-07	2.72006946222396e-06	1.15532248781298e-08	2.08547611448048e-07	9.67097045931719e-09	3.14359002245746e-06	318108	0.000942633930284376	0.0616329585168203	0.865274874519921	0.00367516908871539	0.066340588294977	0.0030764095795663
9.16314435924371e-08	2.23917924869997e-06	8.33274717089731e-09	2.61818662389189e-07	1.82543525569279e-10	2.60114464537806e-06	384446	0.000780040018981132	0.0352273541401305	0.860843803007547	0.00320349242619155	0.100655172273642	7.01781524889966e-05
8.49270249530282e-07	5.18651001274742e-06	2.34487879958685e-08	1.84122913174498e-07	5.48155492965714e-09	6.24883351837773e-06	160030	0.00187289984285721	0.135908605507346	0.82999651014769	0.0037525064361062	0.0294651653997494	0.000877212509108454
1.45822966782959e-08	7.07187842845629e-07	2.99946941473567e-09	1.87030547979375e-07	1.51338130678806e-08	9.26933969985917e-07	1078825	0.000278041659143025	0.0157317534478939	0.762932275377041	0.0032359040793178	0.201773323705265	0.0163267433904818
6.18004440246719e-07	4.76369607196043e-06	2.02660486718913e-08	2.00854615231507e-07	3.12910430224082e-09	5.60595028041279e-06	178382	0.00168037638215701	0.110240799388826	0.849757103377246	0.00361509604227154	0.0358288256557133	0.000558175535943285
1.08454310500659e-07	2.76199723026456e-06	9.53709284761028e-09	3.12296613316818e-07	1.11431421531003e-08	3.20342838908275e-06	312166	0.000960568414544838	0.0338556999963759	0.862200397448377	0.00297715187894088	0.0974882455250511	0.00347850515125482
6.42926570442263e-06	1.73236185211177e-05	9.37846457103514e-08	3.24917821457021e-07	4.07552651777006e-09	2.41756622192254e-05	41364	0.00722654835291581	0.26593959024253	0.716572657411686	0.00387929996952762	0.0134398726500502	0.000168579726206178
4.55505306075574e-08	1.31962187252557e-06	6.78444024928458e-09	2.52714994659755e-07	8.55512365892819e-10	1.62552735040806e-06	615185	0.000487539715343432	0.0280220019651609	0.811811546692402	0.00417368569503397	0.155466467295254	0.000526298352148956
1.57927716860043e-08	7.04994141041508e-07	2.72199614860041e-09	1.5623297331847e-07	4.92791570109087e-09	8.84669797895673e-07	1130365	0.000265365841012777	0.0178516003638532	0.796900880665811	0.00307684986542448	0.176600324426238	0.00557034467867298
4.09135002300415e-09	6.57584498927138e-07	1.92408182131143e-09	3.97647838400886e-07	1.43621882584507e-08	1.07560995743079e-06	929705	0.000322631104152427	0.00380374874250585	0.611359623796947	0.00178882856933316	0.369695200061842	0.0133525988293715
1.54055874389461e-06	8.32080790273278e-06	2.47668690247163e-08	1.71997533779428e-07	4.50914164790055e-11	1.0058176140848e-05	99422	0.00301292003639964	0.153164820572005	0.827268063932637	0.00246236183159825	0.0171002706028299	4.4830609294941e-06
1.22444464082069e-07	2.69421502959243e-06	7.93205603993632e-09	2.24413482776256e-07	3.69392352628846e-09	3.05269895601698e-06	327579	0.000915391857683079	0.0401102322391555	0.882568202240197	0.00259837480020817	0.0735131390319143	0.00121005168852553
2.49977938459265e-06	1.65296008062823e-05	4.95294903792953e-08	4.21130041324307e-07	2.01985534663766e-08	1.9520238276045e-05	51229	0.0058390149411397	0.128060905263659	0.84679298339136	0.00253734046064783	0.0215740215549066	0.00103474932942617
6.75304390522476e-06	1.5432880517177e-05	6.18849436992457e-08	1.81841126275192e-07	2.15433468781341e-10	2.2429865925845e-05	44583	0.00670644598242787	0.301073752627451	0.68805050231684	0.00275904206934818	0.00810709822681839	9.60475954219175e-06
6.93492370861842e-10	1.35385537853987e-07	4.67116119724481e-10	1.17249585677358e-07	8.82774068662798e-11	2.53884009428797e-07	3938807	7.61623120137944e-05	0.0027315322946967	0.533257443659351	0.00183988003330901	0.461823436384011	0.000347707628632821
4.62424722237157e-08	1.93229667617291e-06	7.98799670969541e-09	4.29190340960822e-07	2.99213792000768e-08	2.44563886526722e-06	408891	0.000733423470204109	0.0189081359805193	0.790098940450793	0.00326622087305707	0.175492116622838	0.0122345860727919
2.16185083023583e-07	2.8673479040663e-06	1.24597566359662e-08	2.12483446045549e-07	3.51584387368403e-09	3.31199203364509e-06	301933	0.000993105799184657	0.0652734308619867	0.865747222498775	0.00376201286397821	0.0641557841586038	0.00106154961665611
2.47708470776936e-07	3.45850507505584e-06	1.29116657880169e-08	2.31790240744299e-07	1.1715077141236e-08	3.96263052950633e-06	252358	0.00118808518150704	0.0625111195536557	0.872780101324942	0.00325835721798303	0.0584940329456291	0.00295638895779048
2.80044383861716e-07	6.05336607758839e-06	2.45323945679493e-08	6.81884614283354e-07	2.18877032852245e-08	7.06171517358663e-06	141609	0.00211627954836335	0.0396567090257595	0.85720903899242	0.00347399944134101	0.0965607642791724	0.00309948826130689
7.25361805638696e-07	5.53111606109264e-06	2.24400693667378e-08	2.2001126774718e-07	2.352375713027e-09	6.50128157955828e-06	153816	0.00194849003768049	0.111572125705095	0.850773188856164	0.00345163781819499	0.0338412150058155	0.000361832614729914
4.2057212655935e-10	1.71161961420233e-07	8.50094686222116e-10	4.44844828463717e-07	8.72871300363044e-09	6.26006169700361e-07	1597428	0.000187784276009073	0.000671833836335283	0.273418968861217	0.00135796534821536	0.710607738381624	0.0139434935726088
2.82165020937295e-05	5.77906498748955e-05	1.9035469623857e-07	5.01318310966199e-07	2.87291747821031e-08	8.67275541506118e-05	11530	0.0256838070090654	0.325346452694013	0.666347050148973	0.00219485834810928	0.00578038105508666	0.00033125775381849
2.67589816977969e-07	3.36409162950351e-06	1.61207737699685e-08	2.60583427978981e-07	6.93848405191491e-10	3.90907949663562e-06	255815	0.00117203876656968	0.0684534088417163	0.860584092085833	0.00412393091106051	0.0666610715395412	0.000177496621848867
4.06562001398918e-07	7.42956006738287e-06	4.27791518722228e-08	1.0052437898866e-06	1.00213319107789e-07	8.98435832964841e-06	111305	0.00269169049415763	0.0452522023812499	0.826943872314766	0.00476151443459812	0.111888212046184	0.011154198823202
1.80193344446513e-06	1.70786885167389e-05	8.36359869261346e-08	1.01934958502431e-06	2.38890485441677e-09	1.99859964380088e-05	50035	0.00597791955828286	0.0901598001407758	0.854532750954516	0.00418472940218672	0.0510031905682587	0.000119528934262873
1.02577674423202e-06	6.16754406604949e-06	3.84685936922784e-08	2.97389832800029e-07	7.34585401328435e-09	7.5365250907871e-06	132687	0.00225841198866272	0.136107387937441	0.818353815817439	0.0051042878818653	0.0394598079642258	0.000974700399029278
1.1988195687665e-09	2.04310191832378e-07	1.07275959303363e-09	2.35070470766303e-07	9.90449544977563e-09	4.51556737210257e-07	2214561	0.000135457876501266	0.00265485922361136	0.452457410102257	0.00237569170080642	0.520577928298848	0.0219341106744773
5.11513024275652e-07	4.73069397865559e-06	1.71057414299135e-08	2.0341051712242e-07	2.40772083218312e-09	5.46513098231575e-06	182978	0.00163820045720786	0.0935957483783687	0.865614016198938	0.00312997830889411	0.0372196966148885	0.000440560498911024
7.28943331223073e-07	9.32064989780717e-06	3.13934210471204e-08	5.16163126122057e-07	2.05956928422533e-08	1.06177454690417e-05	94182	0.00318027273644306	0.0686533062360992	0.877837006451467	0.00295669369158026	0.0486132510547594	0.00193974256609413
1.38673996336959e-07	2.18913004690872e-06	8.20549280119976e-09	1.66548444706058e-07	3.9353687232732e-10	2.50295151762526e-06	399528	0.000750604550360801	0.0554041879598727	0.874619436890136	0.0032783267048596	0.0665408193220117	0.000157229123119691
9.49387468951404e-07	6.26837694534735e-06	2.35281423949832e-08	1.99738402593872e-07	8.72455165359386e-09	7.44975551094121e-06	134233	0.00223243937049578	0.127438741789186	0.841420491738447	0.00315824356388988	0.0268114037166083	0.00117111919186883
1.51263828786502e-06	1.33479607077433e-05	7.26617269123605e-08	8.24481136075388e-07	1.36248529312325e-08	1.57713667115273e-05	63406	0.00472027165998012	0.0959104125553956	0.846341407938176	0.00460719278432933	0.0522770886731569	0.0008638980489417
4.15907550946867e-06	2.54231426380237e-05	1.13687555710987e-07	8.93628108057834e-07	4.30633938460254e-08	3.06325972051072e-05	32645	0.00914782166232897	0.135772865801116	0.829937548807811	0.00371132604100681	0.0291724564546177	0.00140580289544778
2.05994667868665e-06	1.19577105084771e-05	5.05487772386849e-08	3.772915850075e-07	1.32211986438758e-09	1.44468196692743e-05	69219	0.00432469864906126	0.142588246122278	0.827705389990359	0.00349895536843951	0.0261158921925168	9.15163264063909e-05
9.57656154458975e-11	6.47325547283689e-08	2.61374956782051e-10	2.27164487593815e-07	1.39836078331618e-09	2.93652543677728e-07	3405385	8.80918957287813e-05	0.000326118800969749	0.220439278058528	0.000890082386171663	0.773582563763245	0.00476195699108545
1.11256076617807e-06	5.8431301656767e-06	2.46252906929834e-08	1.662879894378e-07	5.05128303753789e-09	7.15165549502309e-06	139828	0.00214320437121851	0.155566884751693	0.817031828468666	0.00344329934658071	0.0232516778183067	0.000706309614753273
3.69782399182274e-06	1.35143454424371e-05	5.40228718695335e-08	2.53858799066705e-07	2.02737120600967e-09	1.75220784764021e-05	57071	0.00524287748675833	0.211037976847484	0.771275249145675	0.00308313148707153	0.0144879387116426	0.000115703808126418
8.80498861010394e-07	7.39308041180537e-06	3.08366916503979e-08	3.32916757835538e-07	1.16934622104412e-08	8.64902618451214e-06	115620	0.00259135570235491	0.101803236829958	0.85478760892691	0.00356533683591077	0.0384918198573261	0.00135199754989536
2.57550931311073e-07	3.43416671210019e-06	1.72937500559592e-08	2.96491071398405e-07	1.82199530027489e-09	4.0073244601659e-06	249543	0.0012014773942477	0.0642700469780306	0.856972462858178	0.00431553527244042	0.0739872886125448	0.000454666278806749
7.75882831388583e-07	1.28549998616911e-05	6.22246885683615e-08	1.32579063718914e-06	9.38963643241167e-09	1.50282876552696e-05	66541	0.00449837205399239	0.0516281594541162	0.855386864862382	0.0041405042274755	0.0882196739642694	0.000624797491756771
5.54570612889866e-08	1.54875513268585e-06	5.78117522512886e-09	2.07589404088517e-07	1.45965685515783e-08	1.83217934184006e-06	545798	0.000549503273820973	0.0302683585730701	0.845307605712022	0.00315535444217093	0.113301901919729	0.00796677935300751
1.5198786712278e-06	1.14074177141153e-05	3.95832712793355e-08	3.82007205563551e-07	7.56889531313778e-09	1.33564557574991e-05	74870	0.00399894632026754	0.113793561617156	0.854075206868445	0.00296360591447405	0.0286009411852443	0.000566684414680005
5.25417272916014e-07	8.24282859157784e-06	3.02557269018315e-08	6.10351170108787e-07	4.44707730689367e-08	9.45332353457341e-06	105783	0.00283199278651924	0.0555801640549398	0.871950331693562	0.00320053860329417	0.0645647182048265	0.00470424744337743
5.87533702928079e-07	7.84736226974487e-06	5.27012452596867e-08	9.05109889705629e-07	1.34412064851319e-08	9.40614831412339e-06	106313	0.0028178800674149	0.0624627300471005	0.834280090816982	0.0056028507631073	0.0962253474513686	0.00142898092144155
2.74322204520663e-06	1.49428105452447e-05	6.11070769511801e-08	4.27998684159987e-07	1.1235548869613e-08	1.81863739004321e-05	54986	0.00544110505438733	0.150839417479559	0.821648703972244	0.00336004732365743	0.0235340308355707	0.00061780038896847
3.32127526249493e-07	5.54751353375177e-06	2.01967183366314e-08	4.33769241304874e-07	7.83927173742075e-09	6.34144629138019e-06	157693	0.00190063142774632	0.0523740974832426	0.874802573238285	0.00318487572213367	0.0684022573674539	0.00123619618888463
1.42525313523885e-07	2.43910012271848e-06	1.24520745454795e-08	2.73994454402927e-07	1.68103737042832e-09	2.86975300256119e-06	348462	0.000860556644647681	0.0496646622189032	0.849933816792466	0.00433907536096879	0.095476667907793	0.000585777719869282
2.81581661655334e-06	1.135265151063e-05	3.33657328323554e-08	1.72964849512943e-07	2.42937649145973e-08	1.43990924744433e-05	69449	0.00431044210468023	0.195555144989247	0.78842826593271	0.00231721081669388	0.0120122049233266	0.00168717333802224
5.11900980436839e-07	4.08269561526661e-06	1.50228578863135e-08	1.5405369312105e-07	1.0476194604567e-09	4.76472076617127e-06	209876	0.00142839850158782	0.107435672636107	0.856859366083544	0.00315293563328481	0.0323321555829265	0.000219870064137781
5.23688845937114e-07	5.19657119956608e-06	2.86925862197877e-08	3.66083312264921e-07	3.98436510825191e-09	6.11902030909616e-06	163425	0.00183402782091602	0.0855837731341782	0.849248889048657	0.00468908171086392	0.0598271118206169	0.000651144285683935
3.62373175256732e-07	3.62887909446234e-06	9.7211478638382e-09	1.25168248522316e-07	6.00761997929776e-10	4.12674242810316e-06	242322	0.00123725924578988	0.0878109505427252	0.879356819012895	0.00235564686510044	0.0303310058001	0.00014557777917967
3.68868097041016e-07	4.24549498055826e-06	2.01554851810735e-08	2.98274414925018e-07	1.96731325415743e-09	4.93476029095953e-06	202644	0.00147933644157883	0.0747489392173278	0.860324459596549	0.0040843899181888	0.0604435468672016	0.000398664400733212
1.1581798894287e-06	8.2422054220231e-06	4.30779101008083e-08	3.94177460283725e-07	1.17030957803494e-09	9.83881099141436e-06	101638	0.00294730595867609	0.117715432326056	0.837723727919511	0.00437836544867051	0.0400635260325354	0.000118948273226936
3.96594306121207e-07	3.85010384673936e-06	1.56189747154059e-08	1.94957110023001e-07	2.97271474471883e-09	4.46024695234369e-06	224203	0.00133718224381874	0.0889175667532964	0.863204187543086	0.00350181837066189	0.0437099362672191	0.000666491065737241
4.54771371903133e-07	6.1297317201846e-06	3.40370215557888e-08	5.89902093700081e-07	5.10856885685197e-10	7.20895306422929e-06	138716	0.00216035677761883	0.0630842464711973	0.850294302871832	0.00472149301743688	0.0818290934126296	7.08642269041895e-05
1.15005582061021e-06	7.79319359687748e-06	2.3151715168901e-08	2.01719084994933e-07	1.38454599354356e-08	9.18196567758695e-06	108909	0.00275081191375148	0.125251592196372	0.848750024834067	0.00252143342524292	0.0219690523879136	0.00150789715640434
8.53421412855013e-08	1.48969729959929e-06	8.3703302208529e-09	1.87859321989413e-07	8.15883244876561e-09	1.77942792554383e-06	561978	0.000533686391352983	0.0479604372059179	0.837177655927825	0.0047039445097473	0.105572875019369	0.00458508733714074
4.97659635889874e-08	1.93100508674801e-06	6.33722105429917e-09	3.16174397045731e-07	1.56615082160223e-09	2.30484881925863e-06	433868	0.000691216442404552	0.0215918559053235	0.837801191389694	0.00274951701879413	0.137177933061757	0.000679502624430695
2.36941489677206e-05	5.0909752930589e-05	3.07676253205008e-07	8.50051708702926e-07	6.45411991571753e-09	7.57680839801333e-05	13198	0.0224748771796799	0.312719389524662	0.671915538261965	0.00406076327976939	0.0112191263662654	8.51825673381134e-05
1.97528895090326e-07	3.70029403742403e-06	1.20605419433966e-08	2.90500456102975e-07	2.49467957174579e-10	4.2006333985179e-06	238059	0.00125939895703875	0.0470235977174345	0.880889543641108	0.00287112461364799	0.0691563458514308	5.93881763789714e-05
3.52176773781756e-06	1.88849188524658e-05	8.03025677379112e-08	5.53696739046111e-07	3.73897447585649e-09	2.30444248715433e-05	43394	0.00688956449674283	0.152825152176675	0.819500549817849	0.00348468526272807	0.0240273620249838	0.000162250717763567
4.08521199068895e-07	9.6029658693165e-06	2.64202137728791e-08	7.98673374655904e-07	6.69904998040114e-09	1.08432797067946e-05	92223	0.00324771627168918	0.037675058664484	0.885614512304716	0.00243655190009751	0.0736560705111611	0.000617806619541816
5.49699197697135e-07	7.97851411346613e-06	4.01636617008219e-08	7.49591330726483e-07	3.16142516480524e-08	9.34958255523863e-06	106957	0.00280095785613554	0.0587939829879501	0.853355116800987	0.00429577058264681	0.0801737752779649	0.00338135435045052
2.65815676548044e-08	9.41635025046406e-07	4.1981323198053e-09	1.9121280962053e-07	1.74547732176035e-09	1.16537301196331e-06	858094	0.000349551000115467	0.0228094930824101	0.808011697010241	0.0036023936342345	0.164078632041078	0.00149778423203721
4.67814169334516e-06	2.1901180008304e-05	1.45782449076972e-07	8.77582450674501e-07	9.38033959601466e-09	2.76120669409967e-05	36216	0.00824951886292957	0.169423813991967	0.793174232668056	0.00527966448105784	0.0317825700100531	0.000339718848866302
3.0585294129342e-07	4.49003873187928e-06	2.66010953973561e-08	5.02122581845013e-07	9.02653860285908e-10	5.32551800427535e-06	187775	0.00159638407668905	0.0574315852557216	0.843117745217395	0.00499502496771217	0.0942861485853407	0.000169495973830387
1.8677160830448e-06	1.80358481869853e-05	8.25143063088214e-08	1.02464735731722e-06	3.30155052386439e-09	2.101402748418e-05	47587	0.00628444423986285	0.0888794917799963	0.858276605974901	0.00392662978912255	0.0487601607111537	0.000157111744826159
4.05369254525056e-07	3.85484338779373e-06	1.48328049174805e-08	1.81359167622291e-07	1.98217976274385e-09	4.4583867946213e-06	224296	0.00133662494007825	0.0909228546554333	0.86462740120357	0.00332694438611184	0.0406782040178942	0.000444595736990608
3.12795527950624e-07	3.9081384936556e-06	1.29589438163165e-08	2.08182663446387e-07	1.07203651860294e-08	4.45279599405496e-06	224578	0.00133494993287608	0.0702469927587623	0.877681910169129	0.00291029362980436	0.0467532453147049	0.00240755812759948
1.01503435166368e-06	1.077331652656e-05	4.79194134871049e-08	6.53994237491625e-07	3.98125482548408e-08	1.25300770774573e-05	79808	0.00375199030242535	0.081007829831296	0.859796508829318	0.00382435105473662	0.0521939516771384	0.00317735860751145
4.83826526579314e-07	4.11018446079461e-06	1.84767320650255e-08	2.01816337882829e-07	3.76498767478431e-11	4.81434170719852e-06	207713	0.00144326348091617	0.100496922737305	0.853737584652323	0.00383785223167659	0.0419198200204752	7.82035822084421e-06
4.01502628644015e-08	1.08564114083198e-06	5.76089610332149e-09	2.00283445459786e-07	3.12064900641969e-09	1.33495639426591e-06	749088	0.000400407001321268	0.0300760856585732	0.813240900972629	0.00431541893657837	0.150029953277928	0.00233764115429083
9.36586621931281e-07	5.59325443189204e-06	1.7636938793927e-08	1.35424963819943e-07	6.23245469915626e-09	6.68913541113635e-06	149496	0.00200473516381305	0.140016095409283	0.836170011236454	0.00263665447175195	0.0202455108913601	0.000931727991151175
1.13146631549651e-08	7.09646907193976e-07	2.59961809334026e-09	2.09639884189942e-07	9.19232855278577e-09	9.42393401185009e-07	1061128	0.000282678192575103	0.0120063055839923	0.753026184501751	0.00275852747915189	0.222454745466523	0.00975423696858119
7.11337077810163e-08	2.43367864177577e-06	7.07220651811323e-09	3.11116584400444e-07	1.09013433157123e-08	2.83390248379106e-06	352870	0.000849810656005312	0.0251009723121655	0.85877289557265	0.00249557158673025	0.109783800317733	0.00384676021072153
2.09244327426129e-08	1.01717521067837e-06	3.44751927464378e-09	2.15483784200227e-07	1.3832909085759e-08	1.27086385598161e-06	786866	0.000381186728919514	0.0164647319570285	0.800380942373017	0.00271273689814786	0.169556938129922	0.0108846506418852
1.75092352216686e-06	1.61069246404319e-05	7.0471389026446e-08	8.33617112447285e-07	4.46227710806071e-09	1.87663989411806e-05	53287	0.00561415391444642	0.0933009858553455	0.858285315734562	0.00375518975416243	0.0444207285084414	0.000237780147488434
1.80597927997154e-06	7.51768940583033e-06	2.64437812526941e-08	1.41531512272176e-07	1.47259779052094e-09	9.49311657711725e-06	105339	0.00284389693294129	0.190240925127241	0.791909521468576	0.00278557426719437	0.0149088564458727	0.000155122691116063
2.60339751476927e-06	1.65854146165295e-05	6.25708043692975e-08	5.12563487332665e-07	6.60556720244722e-09	1.97705519902032e-05	50580	0.00591366924327275	0.131680567950724	0.838894868729412	0.00316484862943143	0.0259256032702907	0.000334111420142464
1.5833326290832e-07	4.75150915382196e-06	1.88259223268213e-08	7.264766174476e-07	6.322916513994e-08	5.71837412164464e-06	174875	0.00171404648305207	0.0276885106745661	0.830919602800559	0.00329218094625241	0.127042512783102	0.0110571927955205
1.38963439312729e-08	1.22041321559157e-06	4.49437253621119e-09	5.07535113704759e-07	1.40796912119467e-08	1.76041873697576e-06	568047	0.000527986651927104	0.00789377188471963	0.693251662208578	0.00255301334950122	0.288303630860381	0.00799792169681991
2.60023359436816e-07	2.72911755099423e-06	1.05698358297261e-08	1.42637900889495e-07	3.35620271923278e-09	3.1457048498695e-06	317894	0.000943267782270385	0.0826598081659195	0.867569489587508	0.00336008504744638	0.0453437012361197	0.00106691596300651
6.37618278999064e-07	4.84290633411732e-06	2.30827206276259e-08	2.25420099446686e-07	9.96369869116791e-09	5.73899113188186e-06	174247	0.00172022100085001	0.111102851415277	0.84386022261186	0.00402208682627062	0.039278697991779	0.00173614115481317
4.96618164315915e-06	2.62640510889176e-05	1.15395921403629e-07	7.84754708927167e-07	1.28800280234539e-08	3.2143263390431e-05	31111	0.00959678807513997	0.154501476182956	0.817093484563125	0.00359004995858578	0.0244142823768413	0.000400706918491926
3.2818339071255e-07	3.61267567094081e-06	1.43122297132423e-08	2.02572879682094e-07	3.22612476042154e-09	4.16097029580912e-06	240329	0.00124751489131014	0.0788718417536151	0.868229142269883	0.00343963755945516	0.0486840484985251	0.000775329918521854
1.15294028982052e-07	3.12410848615097e-06	1.41355538257422e-08	4.92507743395293e-07	5.33108928792766e-09	3.75137690164199e-06	266569	0.00112478213926281	0.0307337897537268	0.832789817728936	0.0037680974736383	0.131287193024972	0.00142110201872657
1.06669353034512e-07	2.24243986708958e-06	6.51964896641223e-09	1.76226081869605e-07	1.07862812930442e-08	2.54264123225316e-06	393292	0.000762502486541639	0.0419521840837872	0.881933258473296	0.00256412461330019	0.0693082766196797	0.00424215620993685
1.05189022694988e-05	3.8321157861985e-05	1.73117260536838e-07	8.10985750692579e-07	2.18029014366282e-08	4.98459660441498e-05	20062	0.0148429043119056	0.211028155421482	0.768791557335713	0.00347304454654371	0.0162698371614318	0.000437405534829374
1.2798510707052e-06	6.2764838504138e-06	3.84038325685306e-08	2.42152657512515e-07	6.42929788020187e-09	7.84332070908025e-06	127497	0.00235023929314926	0.163177194733796	0.800232973152237	0.00489637412430048	0.0308737416834395	0.00081971630622711
8.16591332453159e-08	3.35278095398135e-06	1.06970079700809e-08	5.64763584191785e-07	2.29016943241138e-09	4.01219084882094e-06	249240	0.00120293556154261	0.0203527539746303	0.835648422598498	0.00266612640653035	0.140761894304642	0.000570802715699426
4.2280814357805e-07	5.68983346223897e-06	3.33886771939002e-08	5.77740547445874e-07	1.12049496998922e-09	6.72489132542678e-06	148701	0.00201544044816293	0.0628721154168566	0.846085562858947	0.00496493929465563	0.0859107633845977	0.00016661904494317
4.17999572975816e-09	5.06336084184156e-07	1.44117064523013e-09	2.24465413523277e-07	4.11312480257824e-09	7.40535788885e-07	1350374	0.000222136143050222	0.00564455599917978	0.683742895055119	0.00194611883296018	0.303112174850114	0.00555425526262713
3.57798245422655e-08	1.33301942190171e-06	6.49357589068527e-09	3.11062780799198e-07	8.44374171882771e-09	1.69479934485268e-06	590040	0.000508311000477546	0.0211115402250616	0.786535247343736	0.00383147179659177	0.183539592308632	0.00498214832597877
5.94905673743e-08	1.56750313803466e-06	9.072386504876e-09	3.07357704100963e-07	1.21223830297704e-10	1.9435450198451e-06	514524	0.000582894123730915	0.0306093076141048	0.806517534726102	0.0046679579902909	0.158142827134233	6.23725352692709e-05
1.67571340976411e-08	8.13889519390895e-07	3.61437279986921e-09	2.25714870446542e-07	7.66226859893745e-09	1.06763816533388e-06	936647	0.000320240332690402	0.0156955180525985	0.762327112141374	0.00338539115332101	0.211415138363805	0.00717684028890183
1.43433088997674e-06	6.99071928692586e-06	3.89361466938905e-08	2.43997073424116e-07	6.81931859852147e-09	8.71480271561912e-06	114747	0.00261103750324188	0.164585583493021	0.802166097735836	0.00446781734073074	0.0279980030972832	0.000782498333129163
1.19275878933647e-06	6.70756931326279e-06	2.9522393245047e-08	2.13464094048911e-07	8.41577427803226e-10	8.14415616732102e-06	122787	0.00244027447680639	0.146455785575736	0.823605193154002	0.0036249787747818	0.0262107073665225	0.000103335128957879
2.51882253122882e-06	1.28516652292529e-05	4.5404105541056e-08	2.97872046586667e-07	3.5403467141029e-10	1.57141179472809e-05	63637	0.00470317768375705	0.160290417806408	0.817841973209621	0.00288938301808487	0.0189556962462669	2.25297196188827e-05
1.04350538124821e-08	5.96633290591481e-07	1.87355632781415e-09	1.37733234364627e-07	5.97134589027257e-09	7.52646480986677e-07	1328645	0.000225768539734772	0.0138644822982529	0.792713851274942	0.00248929128766804	0.182998576149677	0.0079337989894598
8.88732758697657e-08	1.85164218931769e-06	9.60459552463091e-09	2.57291862903877e-07	2.99880857169337e-09	2.21041073218766e-06	452405	0.000662904134469011	0.0402066794987949	0.837691458132358	0.00434516326978072	0.116400024283828	0.00135667481523917
2.1237244390584e-06	1.83485392413556e-05	6.44589140451989e-08	7.16142205512064e-07	4.51307389214179e-08	2.12979955388927e-05	46953	0.0063690974668843	0.0997147564981046	0.861514841049195	0.00302652491064191	0.0336248640959805	0.00211901344607777
4.54246135293388e-07	3.99787560435762e-06	1.72942823480968e-08	1.95704223976564e-07	2.44386456354579e-09	4.66756411053921e-06	214245	0.00139929257700455	0.0973197420615422	0.856522912096813	0.00370520510024638	0.0419285561680171	0.000523584573381138
6.23861054293941e-08	2.03784287971625e-06	6.6619386312348e-09	2.79805765627732e-07	1.07892297394579e-08	2.39748591914407e-06	417104	0.000718988042066271	0.02602146896098	0.849991594713426	0.00277871856432558	0.116707991230925	0.00450022653034384
2.26024374109355e-06	8.43326969275841e-06	3.7552423122828e-08	1.80151014293061e-07	2.91882171672794e-09	1.09141356929846e-05	91624	0.00326890403681235	0.207093241707302	0.77269239910396	0.00344071433406917	0.0165062098695419	0.00026743498512705
2.32885478688806e-08	1.78324297417905e-06	6.41461564578423e-09	6.31600058109363e-07	1.27880993101683e-08	2.45733429511325e-06	406945	0.000736929528282082	0.00947715901543927	0.725681881266737	0.00261039601267951	0.257026510135551	0.00520405356959336
5.36285777509511e-10	2.38640072951883e-07	6.88280961856218e-10	3.93824941476554e-07	1.64310397042899e-09	6.35332685138232e-07	1573979	0.000190581703078729	0.000844102294836017	0.375614349039766	0.00108333945027	0.619871998858154	0.00258621035697462
4.22048954051358e-06	3.06086779743223e-05	1.7536521033551e-07	1.63555539052518e-06	8.56191163362266e-08	3.67257072320328e-05	27229	0.0109574395775806	0.114919217589155	0.833440123588005	0.00477499886462508	0.0445343470226931	0.00233131293552185
9.79059147719835e-10	2.09144040802897e-07	8.48656084771354e-10	2.33094505085182e-07	6.30760865876701e-09	4.50373869779338e-07	2220377	0.000135103064109243	0.00217388088744919	0.464378719185836	0.00188433686258742	0.517557790818076	0.0140052722460507
3.40912238511636e-07	4.88975565242487e-06	2.61098563915938e-08	4.81530419486679e-07	1.40653207892051e-09	5.7397146988937e-06	174225	0.0017204376987483	0.0593953282342317	0.851916150704729	0.00454898157161476	0.0838944868774559	0.000245052611968956
3.17405061802847e-06	1.28198134670566e-05	4.16523668661924e-08	2.16308896510998e-07	3.85056185967632e-08	1.6290330967059e-05	61386	0.00487521646294797	0.194842610898869	0.786958441358851	0.00255687664973894	0.0132783610688082	0.00236371002373286
1.02404695432509e-06	1.10871419416551e-05	4.34896436825787e-08	6.05454970362084e-07	1.19994278664027e-08	1.27721329378912e-05	78295	0.00382433289173267	0.0801782254620161	0.868072857961158	0.00340504157716347	0.0474043742972542	0.000939500702408436
1.36489538206309e-06	7.35839340908894e-06	3.8335253672962e-08	2.65731804397631e-07	4.48824768934933e-09	9.03184409691197e-06	110719	0.00270589790603171	0.151120343466707	0.814716610487642	0.00424445476047012	0.0294216553725154	0.000496935912665264
1.56715299147232e-06	1.34282900547356e-05	4.77798325040487e-08	5.26439083059298e-07	6.94024155157034e-09	1.55766022033229e-05	64199	0.00466211549940654	0.100609425021973	0.862080823497634	0.00306741045835118	0.0337967854727006	0.000445555549341166
6.41217779309466e-06	1.67555351749036e-05	4.75399277567561e-08	1.59725650355001e-07	4.46440360572237e-09	2.33794429497157e-05	42773	0.006989374782566	0.274265636135383	0.716678118077544	0.0020334072055953	0.00683188434808038	0.000190954233397449
6.18699596199356e-08	2.18666031384945e-06	1.21875544276206e-08	5.53854640834663e-07	5.05378199673358e-08	2.865110288699e-06	349027	0.000859165024128639	0.0215942680684832	0.763202841605924	0.00425378194888084	0.193310059657829	0.0176390487188834
4.16891856645667e-08	1.26800290353282e-06	3.94638061212816e-09	1.54332335263475e-07	5.09297496575521e-09	1.47306378003874e-06	678857	0.000441821827485644	0.028301005176755	0.860792941022192	0.00267902901802688	0.104769621896084	0.00345740288694171
1.28592077907993e-06	8.20701601032436e-06	3.63836244135464e-08	2.98568561832542e-07	1.08370512424157e-08	9.83872602689279e-06	101639	0.00294728054421223	0.13069992756837	0.834154339483752	0.00369800158212525	0.0303462624141018	0.00110146895165026
8.93482910809233e-07	4.51438247090738e-06	1.71579933307394e-08	1.11463560117033e-07	4.98940234230921e-10	5.53698587539862e-06	180604	0.00165972149772886	0.16136629764202	0.815314066623365	0.00309879665884179	0.0201307286356422	9.01104401309316e-05
7.23504943693892e-07	6.40731303596277e-06	3.29979488771747e-08	3.75742481828983e-07	1.65888587547115e-08	7.55614726911753e-06	132343	0.00226428537471557	0.0957505085496288	0.847960317310103	0.00436703358231774	0.0497267282447852	0.00219541231316536
2.25687994063182e-07	3.07029396610195e-06	1.34755783837334e-08	2.35711845663999e-07	7.73891776419941e-09	3.55290830197706e-06	281460	0.00106530654174863	0.0635220430365723	0.864163582379383	0.00379283033458386	0.0663433518767806	0.00217819237268043
3.25175778877512e-08	1.11897367470774e-06	5.30248378889e-09	2.34607606565001e-07	8.31053957438474e-09	1.39971188252376e-06	714433	0.000419825707148935	0.023231622374399	0.799431432053117	0.00378826803936915	0.167611355947047	0.00593732158606838
1.82068315603781e-08	8.3838500061728e-07	3.44742873357861e-09	2.04110594710253e-07	4.18469391630216e-10	1.06456832501312e-06	939348	0.000319319674124463	0.0171025486411628	0.787535173570891	0.00323833487487628	0.191730854576889	0.000393088336180826
1.08665025745985e-07	2.70872399427122e-06	1.59670565863579e-08	5.11768240112383e-07	1.48207006918384e-09	3.34660638678513e-06	298810	0.00100347977309556	0.0324702140577616	0.809394258305147	0.00477111878152376	0.152921551256587	0.000442857598980312
9.20535866191473e-06	3.28691499792712e-05	1.35106424098527e-07	6.20324359253781e-07	7.35893821761834e-09	4.28372983627559e-05	23344	0.012769237323054	0.214891204948586	0.767302123045386	0.00315394362535226	0.0144809402778096	0.000171788102865433
4.69666512123179e-07	5.65530303981127e-06	2.82811793256025e-08	4.37862351763293e-07	2.80384024910265e-08	6.61915148551437e-06	151077	0.00198378171650282	0.0709556977432858	0.854384893922971	0.0042726291107696	0.0661508280512283	0.00423595117174564
6.31772160010679e-06	1.59330143957563e-05	7.77358617652028e-08	2.52069714088332e-07	3.51259207745527e-09	2.25840541637941e-05	44279	0.00675239220874158	0.279742580950551	0.705498414066838	0.00344206851442227	0.0111614023000547	0.000155534168133838
1.22073449085448e-07	2.28129655735164e-06	1.46151620353439e-08	3.51177711355269e-07	8.78588146109104e-10	2.77004146797381e-06	361005	0.000830668395207401	0.0440691774822924	0.823560435367897	0.0052761527956599	0.126777059266244	0.00031717508790645
4.15242264083175e-06	2.87502088521535e-05	1.33265248767749e-07	1.18655161631576e-06	2.56871660921192e-08	3.42481355241609e-05	29199	0.0102220130429338	0.121245217506873	0.839467854589375	0.00389116799288927	0.0346457288303676	0.000750031080494814
2.69188553672165e-07	3.0459963784806e-06	1.3626925851625e-08	1.98257671621883e-07	1.25986306344548e-09	3.52832939268972e-06	283420	0.00105794067091658	0.0762934872888829	0.863297056332536	0.00386214673716642	0.0561902389364921	0.000357070704922212
2.67277995709393e-07	2.5479004284515e-06	9.77851136773265e-09	1.19852455965904e-07	3.07194099734464e-09	2.94788133249187e-06	339227	0.000883974767146856	0.0906678273522835	0.864315805513695	0.00331713195505966	0.0406571508306243	0.00104208434833701
1.71861273883209e-07	2.56402065046872e-06	1.29459304393788e-08	2.48334872668044e-07	5.74294838257673e-09	3.00290567584193e-06	333011	0.000900467391079074	0.0572316590780107	0.85384654972549	0.00431113455994556	0.0826981928423101	0.00191246379424374
4.64620070415531e-07	7.74790569687276e-06	1.78840054313854e-08	3.83487806805205e-07	2.31897691054001e-08	8.63708734863028e-06	115780	0.00258778329565323	0.0537936056058543	0.897050751501485	0.00207060606307537	0.0444001306604849	0.00268490616910082
2.10958765316842e-06	9.68381010168424e-06	4.70506689790333e-08	2.77701423813827e-07	1.64305055789396e-09	1.21197928982034e-05	82510	0.00362935780489981	0.174061361517253	0.799007885944959	0.00388213473400259	0.0229130502597113	0.000135567544073919
2.45604964745976e-07	2.90759601707598e-06	1.14661575065125e-08	1.74531627532819e-07	7.32984992501555e-09	3.3465286167863e-06	298817	0.00100345646543254	0.0733909650477852	0.868839430355198	0.00342628401532198	0.0521530360318337	0.00219028454986124
5.70811653428139e-06	2.41798262459911e-05	1.29290890126647e-07	7.04233779180073e-07	6.79724631649486e-08	3.07894399127442e-05	32479	0.00919444437884365	0.185392022409564	0.785328551429178	0.00419919590915103	0.022872575180836	0.00220765507127052
8.57072149054715e-07	5.38263007350702e-06	2.19484719698632e-08	1.77231326335536e-07	2.81032829029208e-09	6.44169234915742e-06	155239	0.00193064782634034	0.133050773399139	0.835592540244656	0.00340725243929633	0.0275131621830276	0.000436271733880565
9.50599072752801e-07	6.28320527328766e-06	3.193520396334e-08	2.71403786361642e-07	7.40489039821997e-09	7.54454822676366e-06	132546	0.00226081350879725	0.125998143849174	0.832813984937959	0.00423288485983197	0.0359734974453288	0.000981488907705796
1.8842143450266e-06	1.66318173162968e-05	6.67660626107714e-08	7.57832066047216e-07	4.15896625619815e-10	1.9341045686607e-05	51704	0.00578556858171408	0.0974205001920525	0.859923376728992	0.00345203996167614	0.0391825798008423	2.15033164369085e-05
1.15009853490016e-06	1.28262852323242e-05	4.27948195603217e-08	6.13710164698403e-07	6.42165467652022e-10	1.46335309169507e-05	68336	0.00438046903135181	0.0785933717178225	0.876499684533887	0.00292443565419679	0.0419386249416751	4.38831524186805e-05
5.14212192769787e-08	1.61272258115306e-06	5.79061545635815e-09	2.33511521897229e-07	1.22429430104145e-08	1.91568888079404e-06	522005	0.000574542102145581	0.0268421557344244	0.841849946158583	0.00302273271741182	0.121894282645959	0.00639088274362167
2.99233660678132e-08	1.15652600506897e-06	7.68629958775692e-09	3.81967084804395e-07	3.46496730142751e-10	1.57644925225908e-06	634337	0.000472823332252403	0.0189814965657363	0.733627170942325	0.00487570378605104	0.242295833029214	0.000219795676674156
3.80055770984702e-06	1.59124234974688e-05	9.57153136252122e-08	5.15280319958137e-07	8.9106271414106e-10	2.03248679036133e-05	49201	0.00607897017419723	0.186990524507732	0.78290415332244	0.00470927112929458	0.0253522100316593	4.38410088747808e-05
4.85115105816223e-06	2.32991588657219e-05	9.46821381464802e-08	5.84731093739827e-07	2.17772257261595e-09	2.88319008783431e-05	34684	0.00861239397110469	0.168256372641949	0.808103460262065	0.00328393672501837	0.0202806986680176	7.5531702949622e-05
7.57032324828738e-07	5.02132811097216e-06	1.92447150505853e-08	1.64124908347031e-07	1.1649156842369e-08	5.97337921604088e-06	167409	0.00179041440946748	0.12673434875787	0.840617668720564	0.00322174674577927	0.0274760570878023	0.00195017868798391
3.6749633400855e-06	1.17284081779812e-05	6.49206745694779e-08	2.66397206736145e-07	1.37652249923512e-08	1.57484546243647e-05	63498	0.00471343034790239	0.233353902191769	0.744733909309171	0.00412235207313853	0.0169157681239401	0.000874068301981507
2.12147066794977e-06	1.28071163224715e-05	4.34791973357989e-08	3.37499939703747e-07	2.19595175434509e-09	1.53117620792152e-05	65309	0.00458302951362966	0.138551700122714	0.836423414641247	0.00283959462737599	0.0220418746031773	0.00014341600548548
4.79556241764963e-06	1.57394380385711e-05	8.67675654460855e-08	3.66162441355768e-07	1.850872424715e-09	2.09897813354473e-05	47642	0.00627721592920927	0.228471289958173	0.749861934578161	0.00413380035072369	0.0174447954223038	8.8179690637809e-05
1.21823912128188e-06	1.12013624093662e-05	4.20556050738084e-08	4.97222833477592e-07	3.3074953614804e-08	1.29919549228143e-05	76971	0.00389002596557331	0.0937687306120976	0.862176822188341	0.00323704979917668	0.038271594723936	0.0025458026764489
1.14184786256067e-07	1.99148669810711e-06	6.61155879865620e-09	1.48262901798142e-07	1.1134145082039e-09	2.26165935946818e-06	442153	0.000678268446989483	0.0504871725169598	0.880542284040246	0.00292332210462095	0.0655549215125857	0.000492299825587222
1.45622132950619e-07	2.30509578731679e-06	1.02097313614344e-08	2.07795491106192e-07	4.5616784089907e-10	2.66917931057594e-06	374647	0.000800434343237288	0.0545568940886168	0.863597203149089	0.0038250451443936	0.077849955708429	0.000170901909471433
1.23635151415691e-07	2.10586286582817e-06	6.40428625144299e-09	1.40255145185231e-07	4.86264884225305e-09	2.38102009752278e-06	419988	0.000714051823225148	0.0519252867896082	0.884437249403778	0.00268972372728227	0.0589054856492612	0.00204225443007061
2.31137302254672e-07	3.07308130240188e-06	1.2914470558989e-08	2.20771343635754e-07	4.29877324138109e-09	3.54220319209268e-06	282310	0.0010620984135129	0.0652524120498349	0.867562117628366	0.00364588643243793	0.0623259964669971	0.00121358742236395
5.61151653271383e-08	1.34633449741257e-06	5.56572133844436e-09	1.71692995254166e-07	8.31637868291977e-09	1.58802475801524e-06	629713	0.000476294341495209	0.0353364549538087	0.847804475728237	0.00350480766143758	0.108117329019954	0.00523693263656282
4.20156518016275e-07	3.83745647920042e-06	1.45617991039593e-08	1.71004282296695e-07	5.26588863561955e-09	4.44844496725297e-06	224798	0.00133364636071354	0.094450200263067	0.862651220246555	0.0032734583008569	0.0384413617692329	0.00118375942028825
2.21981173446109e-07	3.91026106162082e-06	2.00720349351823e-08	4.54626901740194e-07	9.52438345796853e-09	4.61646555520027e-06	216616	0.00138398427254194	0.0480846593117229	0.847024853725175	0.00434792260338039	0.0984794311371119	0.00206313322261003
1.80721523808766e-07	2.79658636915391e-06	1.23396352619522e-08	2.45518250579157e-07	5.15076395087287e-09	3.24031654275466e-06	308612	0.000971624205001742	0.055772799176938	0.863059621569094	0.00380815735102905	0.0757698352428363	0.00158958666010269
3.35124414039203e-08	1.70375116974633e-06	4.98214656665859e-09	3.25685559884662e-07	1.02649654530193e-08	2.07819628305459e-06	481187	0.000623265222251868	0.0161257344540443	0.819822065720429	0.00239734167907166	0.156715495326534	0.00493936281992166
5.93338107539534e-10	1.64783782306318e-07	7.85420282287698e-10	2.80464905067627e-07	6.20676041360490e-10	4.47248121805133e-07	2235895	0.000134165465536351	0.00132664192114384	0.368439294146695	0.00175611756426762	0.627090179687387	0.00138776668050698
8.82738737517364e-07	6.09065349469042e-06	1.981198535084e-08	1.75760920248575e-07	1.98945634816187e-09	7.17095459415536e-06	139451	0.00214898171701394	0.123099194943562	0.849350447659307	0.00276281004024034	0.0245101147888773	0.000277432568013102
7.72664408810652e-07	5.5427630480182e-06	2.66631736910416e-08	2.45928491378256e-07	2.46288628725635e-09	6.59048200818541e-06	151734	0.00197519784191003	0.117239438306788	0.841025442620747	0.00404570919971041	0.0373157063584745	0.00037370351427975
1.56599236839771e-08	7.06376190955222e-07	2.4205693625622e-09	1.40385474040529e-07	1.12726146750087e-08	8.76114772717299e-07	1141403	0.000262800008977826	0.0178742833377953	0.806259879358469	0.00276284504946164	0.160236396431393	0.012866595822881
2.6483942224381e-06	1.44057055841858e-05	5.59522829709092e-08	3.91334385215399e-07	1.76833203734894e-10	1.7501563308014e-05	57138	0.00523675507774546	0.151323294715358	0.82310964630168	0.00319698771967923	0.0223599674113801	1.01038519029852e-05
1.33791642413445e-07	2.90179039012137e-06	1.21553174440522e-08	3.38980677877648e-07	3.72779904964427e-09	3.39044582690616e-06	294946	0.00101661836538336	0.0394613715257419	0.855872807963224	0.00358516787013352	0.099981151501534	0.00109950113936666
8.35777323205675e-07	4.87563670489881e-06	2.69375522977119e-08	2.02048478533504e-07	1.83355905849767e-09	5.9422336179942e-06	168287	0.00178108735995874	0.140650364313309	0.820505725344501	0.00453323683137263	0.0340021095639295	0.000308563946887801
1.47387802508195e-08	8.17556746138444e-07	4.3438790538787e-09	3.09811889402013e-07	6.93511463811539e-09	1.15338640948327e-06	867012	0.000345956265722092	0.0127787011617578	0.708831610478849	0.0037661958023459	0.268610664088553	0.00601282846849426
5.03222678709963e-06	2.55823615674421e-05	1.33470861093164e-07	8.72503842415703e-07	6.07013298933169e-08	3.16812643879439e-05	31564	0.00945950459181444	0.158839203053228	0.807491811380397	0.00421292721965844	0.0275400574841871	0.00191600086252922
2.72076068017783e-11	3.30893480143101e-08	1.15129444131e-10	1.80030511308759e-07	5.49503716999954e-09	2.18757233544001e-07	4571277	6.56250238282308e-05	0.000124373518356392	0.151260589093409	0.000526288627195692	0.822969409478051	0.0251193392829877
2.06203098413038e-05	5.86861780610712e-05	1.80760160903939e-07	6.61545923192756e-07	3.78651991117926e-08	8.01866591855834e-05	12471	0.0237699001302173	0.257153871363817	0.731869598473336	0.00225424232334695	0.00825007463724956	0.000472213202250485
2.53914379175225e-06	1.47724975565301e-05	3.99747110975194e-08	2.99042954266787e-07	6.13977050837625e-10	1.76512729906975e-05	56653	0.00528143256662561	0.143850462971731	0.836908338810206	0.00226469281386032	0.0169417216777729	3.47837264293177e-05
1.92836764256809e-07	2.33966092960382e-06	1.12013078643473e-08	1.74738461140399e-07	1.51468922279178e-09	2.71995215208816e-06	367654	0.000815653928675775	0.0708971163734493	0.860184591044225	0.0041182003351595	0.0642432114132038	0.000556880833962067
5.63254679885584e-06	2.75639634568754e-05	1.54724886264121e-07	9.73642529339853e-07	4.72105985227454e-09	3.43295987311875e-05	29129	0.0102462027235025	0.164072608100101	0.802921224704975	0.00450704033786324	0.0283616053005398	0.000137521556521591
1.37306686193018e-06	6.89778513212956e-06	2.9298570400048e-08	1.89244736763254e-07	4.62861916287914e-09	8.49402392038592e-06	117730	0.00254497404696408	0.161650929500537	0.812075077346399	0.00344931573947308	0.0222797508621398	0.00054492655145111
2.35801684835951e-06	1.17095722612389e-05	4.45966270644157e-08	2.8475127913746e-07	1.54035238038393e-08	1.44123405396041e-05	69385	0.0043143994418432	0.163610958392209	0.81246846957729	0.0030943362004157	0.0197574625963759	0.00106877323370978
2.52613099193e-06	1.59001100533826e-05	4.36363206156054e-08	3.53166968310951e-07	3.37296593078487e-08	1.8856773993547e-05	53031	0.00564111435799985	0.133964112461361	0.843204148218767	0.00231409257121809	0.0187289177052135	0.00178872904344038
5.9560528735822e-08	1.45675091810314e-06	4.91909240416368e-09	1.5469333400737e-07	1.83019000707645e-09	1.67775406325757e-06	596035	0.000503199993591275	0.0355001546652062	0.868274409226984	0.00293195082157193	0.0922026281414653	0.001090857144773
1.03046698906652e-07	2.20362896881412e-06	8.78589608619943e-09	2.41576822455993e-07	6.51964721596476e-10	2.55769035098456e-06	390978	0.000767013780983983	0.0402889657330821	0.861569880015324	0.0034350898195387	0.0944511607368736	0.000254903695181673
2.73620802561723e-06	2.08117171760943e-05	9.27910229931093e-08	9.07564303944359e-07	1.81939114173307e-08	2.45664744400664e-05	40706	0.00734294076546238	0.111379759936357	0.847159295358708	0.00377714039592808	0.0369432051049286	0.00074059920407861
4.26991439064551e-07	5.84374169039967e-06	2.0788337585068e-08	3.65822650571861e-07	3.46080778537828e-10	6.65769019839969e-06	150202	0.0019953204045392	0.0641350718252385	0.877743108533998	0.00312245493039987	0.0549473826012202	5.1982109143651e-05
2.74143197508363e-08	1.69953479892049e-06	7.33526328243477e-09	5.84733788490988e-07	1.67782829190527e-09	2.32069599873666e-06	430905	0.000695967309789269	0.0118129732484393	0.732338401861203	0.00316080317561109	0.25196483675988	0.000722984954866404
1.50267997241073e-06	7.73409042099593e-06	3.05304442836212e-08	2.02040065638036e-07	4.07439079697232e-09	9.47341529412529e-06	105559	0.00283800328325612	0.158620721857574	0.816399385107928	0.00322274948745822	0.0213270567546348	0.000430086792405159
1.8245880528807e-07	2.9443514948772e-06	1.1363842466274e-08	2.3578434975796e-07	1.20672826526894e-08	3.3860257750422e-06	295331	0.00101529369250897	0.0538858288182394	0.869559681612438	0.00335610040243488	0.0696345407338259	0.00356384843306133
2.67439622998874e-08	9.81200900660676e-07	4.10916416462196e-09	1.93841010582645e-07	6.02672360542921e-09	1.21192176131326e-06	825136	0.000363510662690358	0.0220674000200369	0.809623964171936	0.00339061835160811	0.159945152212297	0.00497286524412149
3.08105664218601e-07	3.63339077651224e-06	1.55583063703412e-08	2.35905288746892e-07	2.32145818803888e-09	4.19528149403611e-06	238363	0.00125779539973947	0.0734409990501459	0.86606602719683	0.00370852501613025	0.0562310989339448	0.000553349802948622
4.90035911755054e-09	4.01529733100266e-07	1.46786336383598e-09	1.546443702519e-07	6.88833372074645e-09	5.69430659554299e-07	1756140	0.000170814656006435	0.00860571701809332	0.705142454771489	0.00257777367482266	0.271577175652857	0.0120968788827388
6.44283114117804e-07	6.40748028078447e-06	2.68062035229137e-08	3.42781846630617e-07	7.59163463794653e-10	7.4221106085196e-06	134733	0.00222416431860273	0.086805916551318	0.863296253417395	0.0036116685585558	0.0461838774320002	0.000102284040731384
1.28076196440355e-07	2.19043068157865e-06	8.59346569246825e-09	1.88968777635879e-07	6.09872922567022e-09	2.52216785057302e-06	396484	0.000756365120950231	0.0507802033917993	0.868471414811269	0.00340717438393954	0.0749231569155661	0.0024180504974261
1.50087590468303e-06	1.34745507394022e-05	5.6723139983673e-08	6.54826792702505e-07	2.3418326884405e-08	1.57103949036559e-05	63652	0.00470206600561951	0.0955339387639309	0.857683770652173	0.00361054832367538	0.0416811160202042	0.00149062624001612
6.27507706924685e-07	1.03459697091925e-05	3.96399023526868e-08	8.40432484948011e-07	5.38681569393e-10	1.18540884849873e-05	84359	0.00354993166427164	0.0529359729108987	0.872776487394645	0.00334398569766786	0.0708981113151283	4.54426816600211e-05
1.41185881420048e-07	2.48869443189573e-06	9.31050109501709e-09	2.11016669053104e-07	1.14541607227133e-09	2.85135289953617e-06	350711	0.000855041333066797	0.0495154007218872	0.872811791308107	0.00326529244995652	0.07400580583604	0.000401709684009177
2.04574180703861e-07	3.30135075881915e-06	1.52345519994937e-08	3.16109792260913e-07	5.0079869762552e-09	3.84227727075967e-06	260262	0.00115202130908698	0.0532429510646467	0.859217210570133	0.00396497986114406	0.0822714681906374	0.00130339031343905
4.1643692468674e-08	1.32126855850214e-06	5.7338915626967e-09	2.33912744917954e-07	5.9783138977438e-10	1.60315671884124e-06	623769	0.000480831764492873	0.0259760583474172	0.824166809753417	0.00357662572555049	0.145907597285327	0.00037290888828791
4.33164735481813e-06	1.35903076840807e-05	6.65168522103653e-08	2.68330914673057e-07	4.91450972204992e-10	1.82572942567545e-05	54773	0.00546226555623874	0.237255712369076	0.744376877151599	0.00364330285062676	0.0146971895670567	2.69180616412081e-05
6.0205451080383e-06	2.79870174236566e-05	1.0917261070172e-07	6.52582073040931e-07	2.06814571306963e-09	3.47713853611506e-05	28759	0.0103773765611904	0.173146541200654	0.804886464343349	0.00313972565567365	0.0187677904191315	5.94783811915739e-05
1.07639737471896e-08	5.62580383945755e-07	3.05121001162907e-09	2.05041225267434e-07	1.49851930157673e-09	7.82935312273585e-07	1277245	0.000234853103320276	0.0137482287213894	0.718552829495025	0.00389714190150472	0.261887824004271	0.00191397587780929
1.46943019032848e-06	8.4738684008608e-06	3.26068068414485e-08	2.41772316426665e-07	1.33660107986477e-08	1.0231043725256e-05	97742	0.00306462324465862	0.143624661353083	0.828250629008892	0.0031870459864184	0.023631246519828	0.00130641713177834
2.05656008602997e-07	2.72328764813331e-06	1.23151984477195e-08	2.09678330299511e-07	7.89423019110671e-11	3.15101612778545e-06	317358	0.000944859666404008	0.0652665680729261	0.864256969083573	0.00390832606000487	0.0665430838168621	2.5052966633512e-05
1.88975341884551e-05	4.57707174861037e-05	1.5571020034349e-07	4.84944441157062e-07	1.87172878727455e-08	6.53276236039321e-05	15307	0.019408116881735	0.28927325296611	0.700633437450628	0.00238352769859698	0.00742326774500753	0.000286514139657437
1.77290954120368e-07	2.57841782184028e-06	1.4345773791218e-08	2.6825715142325e-07	1.41293478464112e-09	3.03972463595975e-06	328977	0.000911503105225697	0.0583246758680135	0.84824059105149	0.00471943202404205	0.0882504777734747	0.000464823282979711
1.71312693183088e-06	9.34300217701705e-06	2.637254505196e-08	1.84933429682286e-07	2.1780634681347e-08	1.12892157182635e-05	88580	0.00338105514931009	0.151748976597144	0.82760418528473	0.00233608301144382	0.0163814240331242	0.00192933107355816
3.1241309754327e-06	1.11172700495734e-05	4.44548807862525e-08	2.03399512159588e-07	2.94801884361211e-11	1.44892848981404e-05	69017	0.00433738322564825	0.215616643429633	0.767275274641072	0.00306812110457971	0.0140379262047428	2.03461997216334e-06
3.39391251073341e-07	4.05177522915289e-06	1.55249782415898e-08	2.3830933724129e-07	1.09891040551991e-08	4.65598989976431e-06	214777	0.00139582515029257	0.0728934680658395	0.870228526345814	0.00333440977661392	0.0511833879307499	0.0023602078809826
2.53839428811532e-08	1.01011998050335e-06	3.96822847010582e-09	2.03035675180669e-07	1.53147259961833e-08	1.25782255303146e-06	795025	0.000377275816798028	0.0201808616167486	0.803070336168542	0.00315483965567485	0.161418377092489	0.0121755854665458
2.72702084180147e-08	1.04517633605686e-06	3.21768986188218e-09	1.58564902880509e-07	5.72989054278049e-09	1.23995902776005e-06	806478	0.000371918760019407	0.0219928302528492	0.842911993588163	0.00259499692316031	0.127879147077103	0.00462103215872494
2.3409240964101e-07	2.89249139191837e-06	1.9224802614888e-08	3.05426309849442e-07	5.8908757528259e-09	3.45712578977653e-06	289258	0.00103660188636157	0.0677130147630936	0.83667519431086	0.00556092077174047	0.0883468894168253	0.00170398073748039
1.17213524592812e-06	6.58220683628062e-06	3.99317687513536e-08	2.88318629782666e-07	9.45141556660266e-10	8.08353762229942e-06	123708	0.00242213297889249	0.145002757542025	0.814273050220339	0.00493988778393224	0.035667382679992	0.000116921773711175
9.56981453104461e-08	2.1741120469004e-06	8.99596962099077e-09	2.62779919409011e-07	2.86513429677327e-09	2.54445121553762e-06	393012	0.000763045068719825	0.0376105247080659	0.854452242442003	0.00353552450369539	0.10327567602961	0.00112603231662584
5.17675778355133e-08	1.41800625469837e-06	5.92404765472333e-09	2.08641201433488e-07	1.94362346968563e-09	1.68628270509178e-06	593020	0.000505757299721465	0.0306992283554825	0.840906599122827	0.00351308095424064	0.123728483251053	0.00115260831639724
6.08603256166803e-07	4.8930629268897e-06	1.62552032987429e-08	1.68035249743765e-07	1.88972052794128e-10	5.68614560815181e-06	175866	0.00170439439965009	0.10703265412238	0.860523677036142	0.00285873848806106	0.0295516965838625	3.32337695544083e-05
5.18305477213402e-06	2.55867727312893e-05	1.21678635202145e-07	7.72401154145092e-07	1.16536963336616e-09	3.1665072662404e-05	31581	0.00945469285978551	0.163683653197104	0.808044023902354	0.00384267664563469	0.0243928432560386	3.68029988685233e-05
3.62744956846833e-06	2.00559467729919e-05	9.00444170579164e-08	6.40163397535671e-07	1.53050416029304e-08	2.44289091976567e-05	40935	0.0073019723837644	0.148490034455418	0.820992317369442	0.00368597780315765	0.0262051568637816	0.000626513508200295
1.16665052640163e-05	4.05463424415004e-05	1.48091962379609e-07	6.61831834207816e-07	4.28749607927648e-10	5.3023200251712e-05	18860	0.0157815276318826	0.220026426330983	0.764690592967203	0.00279296537509214	0.0124819292510819	8.08607564032886e-06
2.20775264350912e-06	1.30820851320099e-05	4.85843320545179e-08	3.70169578343773e-07	4.63517955864107e-09	1.5713226865476e-05	63641	0.00470291161225223	0.140502817302272	0.832552425037086	0.00309193856045342	0.0235578332517482	0.000294985848439901
2.61080783332481e-07	5.19523531534902e-06	1.57431069973845e-08	4.02818951819612e-07	6.27447304876299e-08	5.93762288798613e-06	168418	0.00177970659545335	0.043970590294769	0.874968891315207	0.00265141577604032	0.0678417877690841	0.0105673148448993
1.04365325224956e-06	1.20591266843739e-05	4.61595705849894e-08	6.85845065075265e-07	5.92233047689045e-08	1.38940078770526e-05	71973	0.00415955630109233	0.0751153491119907	0.867937228126291	0.00332226460452975	0.0493626512338465	0.00426250692334195
1.02540974236608e-06	6.26803562096704e-06	3.01747920807738e-08	2.37158815621064e-07	2.42551130623214e-09	7.56320448234118e-06	132219	0.00226639775856385	0.13557874109582	0.828753954174034	0.0039896834934487	0.0313569223435371	0.00032069889316034
1.07760717436548e-08	5.83244546796672e-07	2.51539125184528e-09	1.75046659824477e-07	2.13766642832529e-09	7.73720336044974e-07	1292457	0.000232089253731749	0.0139276056756358	0.753818297937007	0.00325103417173085	0.226240221007067	0.00276284120855915
5.99169094289276e-07	5.45307764026464e-06	3.17142400699799e-08	3.71118308698257e-07	3.1428709759889e-09	6.45822215429814e-06	154841	0.00193559721354497	0.0927761665631942	0.844362041128525	0.00491067654724035	0.057464469296905	0.000486646464135214
8.29787735019676e-08	2.18432707207792e-06	9.44967692455962e-09	3.1984301279839e-07	1.70190458533021e-08	2.61361758115614e-06	382611	0.000783778983655892	0.0317486284528518	0.83574853789883	0.00361555454504539	0.122375597372936	0.00651168173033704
4.54021185321581e-08	1.16727943923449e-06	5.6426429342425e-09	1.86525699007661e-07	6.14179505385474e-09	1.4109916947624e-06	708721	0.000423208229207384	0.0321774527098144	0.827275910671498	0.00399906176286364	0.132194753307226	0.00435282154859809
1.17927810726275e-07	2.79252871096138e-06	1.3255418566732e-08	4.03596925261136e-07	1.53868854708396e-09	3.32884755406261e-06	300404	0.00099815743752163	0.0354260172059706	0.838887532579649	0.00398198426075557	0.121242237352857	0.000462228600767886
2.07395126835498e-05	6.89775271974772e-05	2.22175535767889e-07	9.50274214868871e-07	4.26737660740696e-08	9.09321633977378e-05	10997	0.0269121269292767	0.228076754237497	0.758560278564683	0.0024433107875823	0.0104503640885829	0.000469292321655367
3.90432411574342e-09	6.21307937775285e-07	3.26240725924051e-09	6.67553737788265e-07	2.0073875315677e-10	1.29622914569169e-06	771469	0.000388793395988296	0.00301206320558392	0.479319524514891	0.0025168445487311	0.514996704098986	0.000154863631807671
1.31045378476213e-07	2.32209912402027e-06	1.21389590305691e-08	2.7656847697516e-07	1.58532892140467e-08	2.75770522771626e-06	362620	0.000826970580261155	0.0475197193518524	0.842040367723882	0.00440183341880297	0.100289354422479	0.00574872508298332
6.13910335059675e-07	8.03690428118149e-06	3.25814340488375e-08	5.48458676489365e-07	1.3733655227569e-09	9.23322809230213e-06	108304	0.00276614835748112	0.0664892417822431	0.870432767482694	0.00352871538785022	0.0594005337035508	0.000148741643662188
4.960055493257e-08	2.15511983021873e-06	1.07345023153988e-08	5.99724227942185e-07	1.19866055796904e-09	2.81637777596686e-06	355066	0.000844557682828095	0.0176114707891211	0.765209784216141	0.0038114568318924	0.21294168454951	0.000425603613335409
9.35404260985497e-07	7.33395058027866e-06	2.93041784696341e-08	2.95418352667057e-07	1.34020327604834e-09	8.59541757567689e-06	116341	0.00257531452809634	0.108825924133399	0.853239591411137	0.00340927921321221	0.0343692845712377	0.00015592067101438
1.84757892640794e-08	1.33254780703472e-06	4.88089247990726e-09	4.5265253864003e-07	1.50277937459066e-08	1.82358482116464e-06	548370	0.000546926326406183	0.0101315765790811	0.730729819402467	0.00267653712800156	0.248221269110444	0.00824079778000622
1.54460873693343e-07	3.90232948114336e-06	2.89306585452631e-08	9.39832674361203e-07	7.26731495026332e-08	5.0982268372458e-06	196147	0.00152830290384032	0.0302969794448745	0.765428766847789	0.00567465110298862	0.184345009424674	0.0142545931796736
5.94165484561639e-08	1.71946552967026e-06	5.92473985991592e-09	2.20455673400436e-07	1.08472647027116e-08	2.01610975608949e-06	496005	0.000604650661609418	0.0294708898048339	0.85286305692275	0.00293869906736017	0.109347059471623	0.00538029473343321
1.08242226341971e-06	7.3536508885578e-06	2.68572141148996e-08	2.34602842596277e-07	1.31202368805584e-08	8.71065344556924e-06	114802	0.00260979596080368	0.124264186399275	0.844213460506606	0.00308326054787093	0.0269328637698943	0.00150622877635341
5.13010661056982e-06	2.88500138556901e-05	1.84544209759714e-07	1.33454833695249e-06	1.82450777059528e-08	3.55174580906781e-05	28155	0.0105988586934376	0.14443901355419	0.812276987334915	0.00519587323193461	0.037574432650707	0.000513693228253331
1.26089657002787e-06	1.13124467497925e-05	4.38188005059889e-08	5.05505406863988e-07	3.90373966802439e-08	1.31617049238706e-05	75978	0.00394075223802548	0.0958003979971514	0.859497064797114	0.00332926476922585	0.038407289161086	0.00296598327542232
6.36768906145491e-07	4.0964692276896e-06	1.95430446649612e-08	1.61650062737089e-07	9.04626027730344e-10	4.91533586726487e-06	203445	0.00147351768942161	0.129547384622532	0.833405760727613	0.00397593271196661	0.0328868803887127	0.000184041549175707
9.52988813038614e-09	6.48604878698629e-07	3.31164611124833e-09	2.89800956500165e-07	2.00246087385469e-08	9.71271978178975e-07	1029578	0.000291339287430303	0.00981176060309451	0.667789139675057	0.00340959709087591	0.298372611391002	0.0206168912399705
1.25084474298387e-08	1.13193205349879e-06	2.95629451361953e-09	3.43996017658014e-07	6.27169288494621e-09	1.4976645059852e-06	667706	0.000449198768255998	0.00835196893553295	0.755798143693183	0.00197393642020968	0.229688302208728	0.00418764874234668
3.72442492270882e-07	3.34348419043072e-06	1.60870795226976e-08	1.85684072289224e-07	1.10940963276384e-08	3.92879193084116e-06	254531	0.00117794557139439	0.0947982226666663	0.851020937042821	0.0040946631447732	0.0472623838466978	0.00282379329904171
5.73163659300804e-06	2.44798100913455e-05	9.34343464890941e-08	5.13127802710113e-07	1.48924219602594e-08	3.0832901255513e-05	32433	0.00920736321462645	0.185893521518129	0.793950912646225	0.00303034559462314	0.0166422160035415	0.000483004237481432
2.8670874803683e-06	2.25277823180423e-05	7.98113172747857e-08	8.06422999441497e-07	4.55857126941759e-08	2.6326689827821e-05	37984	0.00786700278870711	0.108904214662736	0.855701285097976	0.00303157433755474	0.0306313860464638	0.00173153985526895
8.86254905480025e-07	5.13508126252607e-06	2.01701695203299e-08	1.50264201909847e-07	1.79478075486639e-09	6.19356532019113e-06	161458	0.00185635019677066	0.143092848732994	0.8290993954299	0.0032566330502037	0.0242613412697825	0.000289781517119933
3.93890223100446e-07	4.1321772868731e-06	1.90566451840523e-08	2.57047469958614e-07	9.89794251225013e-09	4.81206956762847e-06	207811	0.00144258281931964	0.0818546402051637	0.8587110449672	0.00396017657605146	0.0534172389542769	0.00205689929730757
2.57573742296233e-06	8.88105352052162e-06	4.32995011232967e-08	1.91956777196866e-07	1.2436692689648e-09	1.16932908910731e-05	85519	0.00350186190685675	0.220274809457508	0.759499922070836	0.00370293542909743	0.0164159755354594	0.000106357507099584
7.39783145152131e-07	9.91816365643671e-06	4.61466519785521e-08	7.95552306452555e-07	7.23050478679217e-09	1.15068762648067e-05	86905	0.00344613115363723	0.0642905275182914	0.861933632394307	0.00401035441040498	0.0691371218517154	0.000628363825281266
5.18056510971106e-08	2.46989498130107e-06	7.77533517963749e-09	4.76667808582251e-07	1.06382985271839e-08	3.01678207468725e-06	331479	0.000904626566017974	0.0171724870456482	0.818718396010465	0.00257736057399624	0.158005383478575	0.00352637289131558
2.27265574513895e-06	9.20717746406358e-06	4.22455184318548e-08	2.20056425704765e-07	7.87905945125044e-09	1.17500142127904e-05	85106	0.00351881936669651	0.193417276267212	0.783588623581507	0.00359535892185293	0.0187281837893629	0.000670557440064518
4.96273587591197e-06	1.68128796970515e-05	6.44541199380437e-08	2.80763515088679e-07	8.87661631391391e-09	2.21297098243041e-05	45188	0.00661699702604035	0.224256708077645	0.759742438131143	0.00291256055545999	0.0126871756257883	0.000401117609963647
2.69410008577252e-08	9.86540445683996e-07	4.20295328762924e-09	1.97886321425988e-07	1.27647622670771e-09	1.21684719748205e-06	821796	0.000364987757104362	0.0221400032095014	0.810734862787529	0.00345396964904565	0.162622161464039	0.00104900288988548
8.5414679848297e-07	7.79551098638358e-06	2.88748050816174e-08	3.38849058959012e-07	4.49674050952406e-09	9.0218783894167e-06	110842	0.00270291625226227	0.0946750512049624	0.864067398151616	0.00320053140103169	0.037558593048262	0.00049842619412816
5.6060237184341e-07	5.47816066385039e-06	2.24804623083168e-08	2.82457171219538e-07	1.12660388339599e-08	6.35496670805561e-06	157357	0.00190467986104592	0.0882148400766263	0.862028223831011	0.00353746342680606	0.0444466799269763	0.00177279273858019
4.52832769005649e-10	1.40550686782296e-07	5.81521761165268e-10	2.32072858408969e-07	3.30430612219071e-10	3.73988330333655e-07	2673880	0.000112190226275732	0.00121082058523498	0.375815701674177	0.00155491953624987	0.620535026325351	0.000883531878987443
1.88767454509289e-06	9.3362110389894e-06	3.90163819139692e-08	2.48116079750934e-07	9.31244270190504e-09	1.15203304884491e-05	86803	0.00345015354940537	0.163855936857504	0.810411736742308	0.00338674154817773	0.0215372362797846	0.000808348572225614
4.79255977864551e-07	3.77761999827754e-06	2.08908426073256e-08	2.11721022984646e-07	3.44810982331992e-09	4.49293595155738e-06	222572	0.00134697582603804	0.106668775836528	0.840790974767425	0.00464970852746838	0.0471230895048163	0.00076745136376242
3.83246197528979e-06	1.30567856783908e-05	3.49759887949126e-08	1.53211762495112e-07	4.54841717283754e-09	1.70819838221435e-05	58541	0.0051115303560243	0.224356960830378	0.764360030681286	0.00204753670060108	0.00896920194342432	0.000266269844310554
1.37076352990425e-07	2.70085742226741e-06	1.16887226103191e-08	2.96123983656779e-07	1.51507403427299e-08	3.16089722186766e-06	316366	0.000947821198716725	0.0433662796885978	0.85445910850324	0.00369791289936744	0.0936835217570945	0.00479317715170057
2.66298687417886e-06	1.66117801598016e-05	7.93563833382434e-08	6.3652893588255e-07	1.27309113314485e-08	2.00033832645327e-05	49992	0.0059831045152644	0.13312682354592	0.83044852663776	0.00396714807134388	0.0318210638402933	0.000636437904682915
4.96513161568414e-07	4.4135156168271e-06	1.72154572669305e-08	1.96758656643929e-07	2.61907844261547e-09	5.12662197074899e-06	195060	0.00153680843223047	0.0968499656111517	0.86090131903802	0.00335805085008351	0.0383797864883693	0.000510878012375239
1.01956534746069e-06	7.90093410547539e-06	2.87293885109344e-08	2.8625998728479e-07	4.50770868184541e-09	9.23999653741365e-06	108225	0.00276817329092394	0.110342611421159	0.855079769076074	0.00310924234599075	0.0309805297140205	0.000487847442755337
8.93300381621828e-07	6.38688043423682e-06	1.8728814044381e-08	1.72173279088145e-07	2.46062287369914e-09	7.47354353186488e-06	133805	0.00223955987288071	0.11952835730642	0.854598679596251	0.00250601524759	0.0230377033804716	0.000329244469267865
2.46466156802559e-07	3.2665897296181e-06	1.27369449858436e-08	2.17052962638105e-07	1.39204145378459e-09	3.74423783549839e-06	267077	0.00112264281805596	0.0658254543730799	0.872431152382521	0.00340174570778788	0.0579698652100218	0.000371782326589117
3.90525336417093e-07	4.80146428178799e-06	2.24700080854237e-08	3.55220190069928e-07	6.90223436319044e-09	5.57658205072362e-06	179321	0.001671580630212	0.0700295150084662	0.861004866083687	0.00402935129099516	0.0636985499072562	0.00123771770959504
8.9986925762377e-08	1.83853852589433e-06	9.49773621667085e-09	2.49502021426462e-07	1.08088464063761e-08	2.19833405570622e-06	454890	0.000659283518657183	0.040934145349201	0.836332640674895	0.00432042445597272	0.113495954256283	0.00491683526364863
1.79465126332808e-08	9.0275051224059e-07	3.63554945192717e-09	2.35137443736598e-07	1.48965062866647e-10	1.15961898312526e-06	862352	0.000347825391384227	0.0154762149416643	0.778488904870812	0.00313512412683094	0.202771295708599	0.00012846035209356
2.90623114843582e-07	5.30947849847366e-06	2.53809150125962e-08	5.9623197870499e-07	1.60474210952548e-08	6.23776192813008e-06	160314	0.00186958456035169	0.0465909276743915	0.851183254450575	0.00406891370735669	0.0955842793576645	0.00257262481001185
1.55815254118756e-07	4.03272401613603e-06	1.4849337563035e-08	4.94179986449972e-07	8.97427323231788e-09	4.70654286750011e-06	212470	0.00141096982775646	0.0331060947505014	0.856833588828655	0.0031550413926055	0.104998509598715	0.00190676542952313
5.13576636216906e-06	2.65764304923043e-05	1.05964508732917e-07	7.05107973450682e-07	5.04223282939704e-08	3.25736916649509e-05	30700	0.00972467322002146	0.157666082647154	0.81588635287846	0.00325307029436072	0.0216465477939479	0.00154794638607771
2.27260120319251e-06	1.44771310042915e-05	5.40975736494838e-08	4.43119933887417e-07	5.10399801900528e-08	1.7297989695211e-05	57810	0.00517599990111195	0.131379498036219	0.836925634676472	0.00312739078948931	0.025616845754631	0.00295063074318881
5.23772257113987e-08	2.34780663984058e-06	1.03994901996466e-08	5.99406915686799e-07	1.25874760700771e-08	3.0225777475085e-06	330843	0.00090636369871766	0.0173286611914526	0.776756409913977	0.00344060304427862	0.198309842048195	0.00416448380209669
4.50119274980503e-06	1.51422757479209e-05	6.871532106448e-08	2.97223741676899e-07	3.10783853752184e-09	2.00125153990048e-05	49969	0.00598582781479795	0.224918890007643	0.756640304630265	0.00343361739863531	0.0148518932153666	0.000155294748089307
5.95794510834784e-07	7.54738170270573e-06	3.50123817852967e-08	5.70304909502385e-07	6.26750189011198e-09	8.7547610067183e-06	114224	0.00262299372358121	0.0680537721563819	0.862088833368946	0.00399923901502607	0.0651422590593553	0.000715896400290353
1.12552889137092e-06	6.92647900107175e-06	3.02245467227662e-08	2.39154473227341e-07	2.00603559431417e-10	8.32158751595221e-06	120169	0.00249337301097452	0.135254107369936	0.83235067681424	0.00363206499539021	0.0287390444153702	2.41064050635611e-05
1.28784137766733e-08	1.11933100063034e-06	4.42373995236569e-09	4.94392876527089e-07	9.3369070524659e-09	1.64036293793894e-06	609621	0.000491988219089912	0.00785095388271486	0.682367892337745	0.00269680559713448	0.301392371829784	0.00569197635262195
3.18605766954915e-07	3.63390845347527e-06	9.28555010328624e-09	1.361728043253e-07	7.34316587161977e-09	4.10531574073039e-06	243587	0.00123083914562017	0.0776081030245509	0.885171490568165	0.00226183579770998	0.0331698736285442	0.00178869698103009
4.34702763633134e-06	2.61591501101517e-05	1.37714621227075e-07	1.06567204862963e-06	9.4817119250359e-09	3.17190461282647e-05	31527	0.00947073218726158	0.137047867667676	0.824714274331262	0.00434170121857348	0.0335972287539886	0.000298928028500415
7.89018047378041e-10	1.60857618319408e-07	6.95717872150891e-10	1.82367092315786e-07	7.02774718540979e-09	3.51737193740133e-07	2843032	0.000105515609514883	0.00224320333880009	0.457323311785592	0.00197794798085782	0.51847542870465	0.0199801081900993
1.6511787412815e-06	8.00614788592812e-06	3.75387228666157e-08	2.34029288834314e-07	6.82681280605061e-09	9.93572145171661e-06	100647	0.00297629327456916	0.166186094216261	0.80579431748712	0.00377815773610784	0.0235543327146999	0.000687097845810797
6.01828289309035e-08	1.56368123746694e-06	6.30361354657086e-09	2.1058488949095e-07	5.68171463209573e-10	1.84132074089857e-06	543088	0.00055224418784483	0.0326845983940495	0.849217196512899	0.0034234196175375	0.114366218124596	0.000308567350918071
3.73312116663794e-08	1.19814807514e-06	6.59569846498359e-09	2.7218251980896e-07	3.60509277809026e-09	1.51786259785841e-06	658821	0.00045525546470071	0.0245945922371701	0.789365306734941	0.00434538572482754	0.179319603891016	0.00237511141204531
1.66103743400234e-06	9.19831187705599e-06	4.58234844662104e-08	3.26274557587056e-07	6.07133009566773e-09	1.12375186832073e-05	88988	0.00336559818200366	0.147811761726768	0.818535847313112	0.00407772265016889	0.029034395117369	0.000540273192581241
9.76691863228061e-07	9.17742495906751e-06	4.162942563175e-08	5.02973775885561e-07	1.86188553289172e-08	1.07173388791418e-05	93307	0.00321005561197985	0.0911319380904255	0.856315645381776	0.00388430617909915	0.046930845572538	0.00173726477616132
5.05676184693223e-07	4.74195617199758e-06	1.47454696653697e-08	1.77789997058161e-07	1.34123627581451e-08	5.45358018617248e-06	183366	0.0016347408702535	0.0927237094588545	0.869512505568504	0.00270381458821432	0.0326006019878367	0.00245936839659056
6.93250205607923e-07	5.82660820268048e-06	2.16970676837496e-08	2.34472789852762e-07	4.90612702462817e-09	6.78093439284954e-06	147472	0.00203221945519361	0.102235203210188	0.859263320527714	0.00319971650317529	0.0345782419160422	0.000723517842880423
4.31728535613215e-06	2.17927830229141e-05	8.35807737185947e-08	5.42500687048154e-07	2.38790618225045e-09	2.67385377459952e-05	37399	0.0079895808411804	0.161463031267623	0.815032715324087	0.00312585431980524	0.0202890933005268	8.93057879579859e-05
3.96364691834652e-06	2.25290786342589e-05	1.18111555724064e-07	8.63257713459296e-07	8.78556654411752e-09	2.74828803883329e-05	36386	0.00821108081148703	0.144222398174435	0.819749542839876	0.00429764107892436	0.0314107437525278	0.000319674154236293
1.88062882316846e-07	2.69192778104241e-06	1.59471304240989e-08	2.93497161474151e-07	2.36737789861215e-09	3.19180233315612e-06	313303	0.000957083930800406	0.0589205917807843	0.843387998397939	0.00499627757597697	0.0919534265719817	0.000741705673318196
2.0274226011456e-06	9.16333098499118e-06	3.67248770675458e-08	2.13418351813677e-07	4.13605553622855e-09	1.14450328705542e-05	87374	0.00342764168778031	0.177144323137922	0.800638240940888	0.00320880485734834	0.0186472467338	0.000361384330041532
1.27816392500638e-06	1.2360752595707e-05	3.75143761375833e-08	4.66500555581876e-07	2.71963299303125e-08	1.41701277823631e-05	70571	0.00424204545271034	0.0902012984383417	0.872310594904572	0.00264742680614889	0.0329214078198014	0.00191927203113598
7.13185437343711e-07	6.61199163583152e-06	3.7818328496651e-08	4.50819849312695e-07	1.24045265907006e-09	7.81505570364364e-06	127958	0.00234177961826509	0.091257882782742	0.846058158324935	0.00483916301185401	0.0576860698641607	0.000158726016308715
9.07530388148842e-08	1.66660122670999e-06	5.13956051065664e-09	1.21354026136265e-07	4.4633276679025e-10	1.88429418493859e-06	530703	0.000565129042451207	0.0481628821764059	0.884469760630456	0.0027275786083393	0.064402908583099	0.00023687000170029
2.34537947527406e-08	9.456166360693e-07	3.12322115324077e-09	1.61907012662134e-07	6.56408301529393e-09	1.14066474765271e-06	876682	0.000342141075856728	0.0205615145037176	0.829004874583189	0.00273807107624551	0.141940927862732	0.00575461197411569
3.03737530921533e-07	6.48464912066647e-06	1.97447983437334e-08	5.42057047244549e-07	1.70543675943834e-08	7.36724286477067e-06	135736	0.00220774034930971	0.041228114302295	0.880200264833855	0.00268007974029888	0.0735766496631467	0.00231489146040447
1.23891910547702e-07	2.48234893909689e-06	1.07794972241172e-08	2.77705384434426e-07	1.1396012111311e-09	2.89586533251427e-06	345320	0.00086838359420327	0.0427823452826572	0.857204549958008	0.00372237517507699	0.095897202579277	0.000393527004980466
9.25264965394182e-08	1.67886076913425e-06	8.00692794015829e-09	1.86797940859432e-07	3.24731665107917e-10	1.96651686613836e-06	508513	0.000589781650296883	0.047050954981694	0.853723046083513	0.00407162942664277	0.0949892391343919	0.000165130373758548
[truncated: 8,403 more rows]
