# Supplementary material for: Quantitative Risk Assessment for African Horse Sickness in Live Horses Exported from South Africa
Source: PLoS One. 2016 Mar 17;11(3):e0151757. doi: 10.1371/journal.pone.0151757 (PMC4795756; doi:10.1371/journal.pone.0151757)
Supplement: S3 Dataset — (ZIP) [file pone.0151757.s003.zip › simulation_results_10.xls]

Detailed Results
J
Thu Oct 01 14:25:23 2015
Pathway 1	Pathway 2	Pathway 3	Pathway 4	Pathway 5	Overall probability	Horses/case	Probability per year	Pathway 1 proportion	Pathway 2 proportion	Pathway 3 proportion	Pathway 4 proportion	Pathway 5 proportion
1.36199711897799e-07	4.81252901084581e-06	6.16776205206251e-09	2.80248288861597e-07	2.30003605037172e-08	5.25814513416098e-06	190181	0.00157620417082749	0.0259026155464863	0.915252220708001	0.00117299197619935	0.0532979371453418	0.00437423462397207
5.46554302508695e-06	5.27554284451834e-05	1.38426811120559e-07	1.71877507454255e-06	5.28122914399335e-08	6.01309856473734e-05	16630	0.0178780942684402	0.0908939536953306	0.87734182097991	0.00230208784423286	0.028583850007415	0.000878287473111468
2.45726741951923e-05	0.000157196425263426	8.72059896652251e-07	7.17984417244613e-06	2.12653874528738e-08	0.000189842268915169	5268	0.0553663393838646	0.129437318335953	0.828037012840742	0.00459360237125027	0.0378200503685217	0.000112016083532884
6.70229155783287e-06	8.19991612036867e-05	6.05997027146788e-07	9.54184988050864e-06	9.19393879737806e-08	9.89412390571488e-05	10107	0.0292476020979382	0.067740121527704	0.828766265564187	0.00612481744641142	0.0964395632340651	0.000929232227632364
3.25925845604448e-06	6.3234530032945e-05	1.09341464888316e-06	2.73076551073359e-05	1.18720629025444e-07	9.5013578874234e-05	10525	0.0281029812135	0.0343030806192307	0.665531503835323	0.0115079829834688	0.287407920329809	0.00124951223216832
0.000130293867762279	0.000516047584521229	3.87781402239892e-06	1.97869277323831e-05	3.47683992589447e-07	0.000670353878030879	1492	0.182229545472209	0.194365799963757	0.769813678168142	0.00578472676818064	0.0295171377101687	0.000518657389751733
3.27678571111641e-06	5.76968631886399e-05	4.17253176117161e-07	9.45552182396753e-06	1.11253717029132e-08	7.08575492715439e-05	14113	0.0210336588944404	0.0462446943875938	0.814265576241298	0.00588861991992048	0.133444099057556	0.000157010393631849
4.45624556342413e-05	0.000209880877863819	2.87353873916807e-07	1.74178520966499e-06	8.50186883212211e-08	0.000256557491269963	3898	0.0740889639505081	0.173693839200159	0.8180656773065	0.00112003696518235	0.00678906392888053	0.000331382599277758
9.46078683601012e-05	0.0006873272604428	1.40530323945963e-06	1.31928828798216e-05	5.26427499105236e-08	0.000796585957672093	1255	0.212641038049117	0.118766678534704	0.862841296438886	0.00176415768558916	0.0165617818802329	6.60854605877869e-05
5.17262204503801e-07	9.57110547667757e-06	5.00944074805203e-08	1.19195918192863e-06	5.64307044490405e-09	1.13360643410354e-05	88214	0.0033950622768304	0.045629787282643	0.844305853313757	0.00441902991845093	0.105147531459738	0.000497798025411402
1.69376381562767e-06	3.30885471981964e-05	2.95904068969718e-07	7.43699750731184e-06	8.15689059303146e-09	4.25233694806986e-05	23516	0.0126762529010505	0.0398313641725045	0.77812618337348	0.00695862234303961	0.17489200875033	0.000191821360645795
1.40807697119052e-06	2.76110644238515e-05	2.29864054400065e-07	5.79834968289155e-06	1.09157713566531e-07	3.51565128459002e-05	28444	0.0104917132151475	0.0400516677340122	0.785375516191772	0.00653830644147263	0.164929602327375	0.0031049073053689
2.66403854902291e-06	2.85834153423468e-05	7.52863295093376e-08	1.03888368836055e-06	5.06648545279138e-08	3.24122887637675e-05	30852	0.00967672050771573	0.0821922379020928	0.881869699195668	0.00232277115812621	0.0320521545371976	0.00156313720691487
0.000240817266406323	0.000579898492253357	6.03717814039167e-06	1.87171920257318e-05	1.81656165104487e-07	0.000845651784990908	1183	0.224155266916701	0.284771191500426	0.685741463029718	0.00713908283237003	0.0221334506210887	0.000214812016398026
1.10111694220101e-09	1.31717136325905e-06	3.42447235711931e-09	5.27510346847873e-06	5.82008803222545e-08	6.65500130135935e-06	150263	0.00199451533933426	0.000165457058885337	0.197922029405164	0.000514571252814005	0.792652507430951	0.00874543485218649
8.84164756415026e-06	0.000134339422336493	2.60441628635902e-07	5.09815716210159e-06	2.88409707792562e-08	0.000148568509662161	6731	0.043595046522778	0.0595122585819556	0.904225415210643	0.00175300694089304	0.0343151935339098	0.000194125732598648
4.58231353676392e-05	0.00024951848489824	2.74591148091837e-07	1.9250405947302e-06	3.61580666636878e-08	0.000297577410075365	3360	0.0854164999187232	0.153987277986034	0.838499417126611	0.000922755353043408	0.00646904143107725	0.000121508103234484
4.94555643870111e-08	2.57396759702341e-06	9.12461054858253e-09	6.10667185800473e-07	7.46838373310086e-09	3.25068334149258e-06	307628	0.000974731228081005	0.0152138978767163	0.791823541889981	0.00280698228342133	0.187858096790221	0.00229748115966032
1.22904475239041e-05	0.000107378449565135	7.66728977983655e-07	8.62061438867625e-06	2.79276048356441e-08	0.000129084168060535	7747	0.0379874186173892	0.0952126640204277	0.831848329492888	0.00593975999925949	0.0667828945888511	0.000216351898573241
3.77018079641367e-07	1.71463893372349e-05	2.37124467497269e-07	1.38759781400875e-05	7.7967445838207e-08	3.17144774702993e-05	31531	0.00946937452642682	0.011887885587724	0.540648647082158	0.00747685241604051	0.43752819680168	0.00245841811239753
7.45175807502863e-05	0.000380228225793445	3.00240309752667e-06	1.97349011086067e-05	1.70272507644438e-07	0.000477653383257509	2094	0.133532128328107	0.156007647725826	0.796033774952786	0.0062857360646141	0.0413163641258401	0.000356477130933755
2.31574419551705e-06	3.18590756363609e-05	6.67993744799208e-07	1.18207213064141e-05	3.0282111453613e-08	4.66938169945448e-05	21416	0.0139108100733912	0.0495942363372778	0.682297522176928	0.0143058286470187	0.253153887757668	0.00064852508110765
4.79749692673166e-07	2.91774816522707e-05	2.91044139458121e-07	2.27979846347923e-05	2.63198529731146e-07	5.30094586489254e-05	18865	0.0157774699866172	0.00905026583747032	0.550420290942966	0.00549041900966519	0.430073900316175	0.00496512389372385
9.79291494799199e-06	9.31836376224009e-05	1.04258100893161e-07	1.2766362358136e-06	7.20447688685456e-08	0.000104429491675968	9576	0.0308447696138356	0.093775376963226	0.892311512073028	0.000998358789456344	0.0122248630662193	0.000689889108070081
6.03223451106538e-08	6.37531254303169e-06	1.0582563283131e-07	1.43893854097395e-05	5.79193230429925e-08	2.09887652537561e-05	47645	0.00627691301175326	0.00287403019574287	0.303748813517783	0.00504201326528113	0.685575603698953	0.00275953932223942
2.23773628817226e-05	0.000134181668102564	1.30350144300001e-06	1.00573912921935e-05	1.07442580226028e-07	0.000168027366299706	5951	0.0491628247500143	0.133176894779203	0.798570322546314	0.00775767347727743	0.0598556741897292	0.000639435007476017
9.97115985112461e-06	8.79520940607905e-05	1.92620132893338e-07	2.18616511202766e-06	9.40780400767068e-08	0.000100396117196913	9961	0.0296712497950916	0.0993181821122384	0.876050752921897	0.0019186014187734	0.0217753950358439	0.000937068511247164
2.08263495462029e-07	7.57925382519261e-06	1.55046310645588e-07	7.25661968921591e-06	2.05354726373184e-08	1.52197187931535e-05	65704	0.00455554227980692	0.013683793918434	0.497989084305691	0.0101871994320509	0.476790654797136	0.00134926754668793
0.000277730505713276	0.000455617322689637	3.20009400890227e-06	6.75468750058586e-06	2.44289629804138e-08	0.000743327038875382	1345	0.199949983801157	0.373631646890539	0.612943292603703	0.00430509565983751	0.00908710049187149	3.2864354049832e-05
6.44504082620226e-05	0.000352896076373929	4.30254569365474e-06	3.03470116422779e-05	2.16729071695045e-07	0.00045221277104358	2211	0.126890686467747	0.142522308941628	0.780376183449098	0.00951442765255318	0.0671078164649033	0.000479263491818011
5.83651768858954e-06	7.19028962924997e-05	1.77041198346477e-06	2.80661003614316e-05	3.55420952666168e-08	0.000107611468421252	9293	0.0317695750072005	0.0542369486655652	0.668171314334556	0.0164518894634387	0.260809565868621	0.000330281667818944
3.85033317423585e-07	1.10314173832252e-05	1.35092596944519e-07	4.97787018614207e-06	7.99787296269775e-09	1.6537411356698e-05	60469	0.0049489776856253	0.023282562737223	0.667058292575953	0.00816890830316098	0.301006613355234	0.000483623028428716
9.38055766420727e-05	0.000226216431357091	1.074071992454e-06	3.33202667620893e-06	3.36172402335335e-08	0.00032446172390806	3082	0.0927654948009827	0.289111379648139	0.697205293223406	0.00331031956409858	0.0102693983009013	0.000103609263455246
3.78203570582737e-10	5.88183194993477e-07	1.07285874360934e-09	2.14719160793989e-06	7.29366993931978e-09	2.74411953518688e-06	364416	0.0008228982234747	0.000137823285659814	0.214343139011042	0.000390966475713776	0.782470144032433	0.00265792719515153
2.18949405171084e-05	0.000127899945599316	1.39012028395859e-06	1.04482263712345e-05	9.80150970709569e-08	0.000161731247868688	6183	0.0473648557636938	0.135378541906046	0.790817775073123	0.00859524861322557	0.0646023975510134	0.000606036856591477
0.000143791648430321	0.000434562123486468	2.63831278527733e-06	1.02649189348055e-05	4.7062228838131e-09	0.000591261709859756	1691	0.162581197480395	0.243194588847005	0.734974236010555	0.00446217426442705	0.0173610412506507	7.95962736184861e-06
5.81246289870682e-06	4.1878188789253e-05	9.06011026348127e-08	8.39530064527991e-07	4.44301284967945e-08	4.86652129836195e-05	20549	0.0144938571254853	0.119437736780547	0.860536432941311	0.00186172210250695	0.0172511330590616	0.000912975116573507
2.41611440395407e-05	0.000146304021063877	8.43061176053136e-07	6.56937260430761e-06	4.39669481769215e-08	0.000177921565831955	5620	0.0519814588330837	0.135796601870965	0.82229503983828	0.00473838667117734	0.0369228574039884	0.000247114215588951
9.40745455065308e-06	0.000110645772875619	1.86244605480513e-07	2.82004530548133e-06	2.42804402117403e-08	0.000123083797777446	8125	0.0362539107530303	0.07643129900544	0.898946692201386	0.00151315289943581	0.0229115883357808	0.000197267557957896
7.44213444963619e-05	0.000410353597745694	1.42270142380718e-06	1.01088399708979e-05	5.32160336234372e-07	0.000496838643972995	2013	0.138507244962637	0.14978976655529	0.825929308687184	0.00286350798406194	0.0203463238891042	0.00107109288435965
6.21536079600802e-07	2.99047354354667e-05	7.8068140687129e-07	4.83602445542273e-05	1.92787233493107e-07	7.98599847096592e-05	12522	0.023674214947642	0.00778282242177322	0.37446457752514	0.00977562680120155	0.605562907757207	0.00241406549467808
4.99702347049979e-05	0.000329766901882683	3.01221829425169e-06	2.56131889839074e-05	1.54407692875416e-07	0.000408516951558715	2448	0.115364979456226	0.122321079980486	0.807229420038611	0.0073735454128854	0.0626979832444628	0.000377971323555281
7.08601766328123e-05	0.000576416941763677	2.96968305678354e-06	3.12055579905267e-05	3.50597211323691e-07	0.000681802956655123	1467	0.185035436453377	0.103930579856161	0.845430393249594	0.00435563241226262	0.045769173756035	0.000514220725946535
0.000171757867613968	0.000610003322940403	2.8456686892793e-06	1.30221331106017e-05	8.34691492787214e-08	0.000797712461503531	1254	0.212907294167864	0.21531300550356	0.764690728023312	0.00356728624235827	0.0163243445966201	0.000104635634149927
0.000183053736938823	0.000812347412958466	1.4645301764381e-07	8.38659183519405e-07	7.75249768168284e-07	0.000997161511866621	1003	0.258661321758165	0.183574811863886	0.814659815176586	0.000146869906129509	0.000841046483983813	0.000777456569414785
1.39208912363282e-05	8.58345266871619e-05	2.60990913950269e-06	2.07006293686245e-05	1.36624751511285e-07	0.000123202581183129	8117	0.0362882574834104	0.112991879736969	0.696694223959296	0.0211838836040562	0.168021068794452	0.00110894390522716
2.33250483663936e-05	0.000227004030907347	1.71806241122799e-06	2.15450088840352e-05	1.52490457050986e-08	0.000273607399614709	3655	0.0788141311445987	0.0852500641402231	0.829670656667224	0.00627929805132225	0.0787442478323856	5.57333088453463e-05
6.72521251313426e-05	0.000295695971609053	7.78308123225742e-07	4.4055453896704e-06	9.93660788956676e-09	0.000368141886861181	2716	0.104580450644777	0.182679905578639	0.803211973867439	0.00211415258899682	0.0119669767198527	2.69912450720764e-05
1.79722927560718e-06	6.13215833945593e-05	3.57273817462886e-07	1.57057990580678e-05	1.43394102930529e-07	7.93252796486277e-05	12606	0.0235175760158014	0.0226564505485266	0.773039611914184	0.00450390870407813	0.197992356631289	0.0018076722019222
4.07462871284365e-08	4.78915658786542e-06	3.6557681224026e-09	5.52762472565591e-07	2.42752266643365e-07	5.62907338232521e-06	177649	0.00168730167094899	0.00723854253816911	0.850789510561888	0.000649444033520931	0.0981977734206158	0.0431247294458064
2.00500358457225e-05	0.000123407608604092	2.02672753482877e-06	1.60504960011496e-05	7.87775295038745e-07	0.000162322643280831	6161	0.0475338833721028	0.123519648525156	0.760261206383797	0.0124857967678753	0.0988802035054406	0.00485314481773088
2.72039990524685e-09	1.90809709993244e-06	5.66719301807875e-08	5.1172569600178e-05	3.50182923862009e-07	5.34902419540585e-05	18695	0.0159194266362787	5.0857872499125e-05	0.0356718726673785	0.00105948165703684	0.95667111852156	0.00654666928152564
2.65087205195232e-08	9.53144465773044e-06	6.26503574441146e-08	2.90616209595251e-05	1.14027250625569e-07	3.87962519458447e-05	25776	0.0115716290477753	0.000683280450815879	0.24567952262593	0.00161485592813367	0.749083210411456	0.00293913058366406
4.21044952210779e-05	0.000142339151476857	1.22118998088361e-06	5.31042944178056e-06	1.37103931487215e-07	0.000191112370052086	5233	0.0557262734517794	0.2203127678737	0.744792979324486	0.00638990548100463	0.0277869477540007	0.000717399566809039
3.60801600328164e-05	0.000259947371914105	1.0271728747398e-05	9.53159813214984e-05	1.63939727182813e-08	0.000401631635988536	2490	0.113535051521388	0.0898339592796577	0.647228327206586	0.0255749991459618	0.237321895938046	4.08184297482712e-05
1.21676262725352e-06	3.99870881881966e-05	1.06393162515135e-07	4.50133927735666e-06	2.75609852806145e-07	4.60871931081281e-05	21698	0.0137313298391611	0.0264013177022691	0.867639912337043	0.00230851903403011	0.0976700678384943	0.00598018308816332
7.03489206287945e-07	3.59509962726439e-05	3.01807124603777e-07	1.98663297041132e-05	3.50908811431506e-07	5.71735311190804e-05	17491	0.0170062821769701	0.0123044561446227	0.628804895708918	0.00527879105411867	0.347474247527862	0.006137609564479
4.46125931821296e-05	0.000187138325325969	9.48885622190165e-07	5.12156124577793e-06	1.46545367875662e-07	0.000237967910743943	4202	0.068909564947805	0.187473147293937	0.786401514140842	0.00398745200234658	0.0215220666928022	0.000615819870072092
6.35248140611165e-06	8.85008691271137e-05	8.5065245011779e-07	1.5255556454938e-05	1.73368074038589e-07	0.00011113292751232	8998	0.0327920218133687	0.0571611092077768	0.796351460437348	0.00765436913396788	0.137273054858083	0.001560006362825
2.85619549187928e-05	0.000246250351827862	6.01514247564327e-07	6.68193401222812e-06	3.86200766576208e-08	0.000282134375083105	3544	0.0811682517644429	0.101235288717937	0.872812296464503	0.00213201332658293	0.0236835160914366	0.000136885399541424
3.96704965426977e-05	0.000139585207440496	1.69142327304291e-07	7.65564306893293e-07	2.03887949508219e-07	0.0001803942985669	5543	0.0526845829194224	0.219909924303876	0.773778376308997	0.000937625682452287	0.00424383870762624	0.00113023499704791
2.50186030658935e-06	5.98654098588686e-05	3.06711770905104e-06	9.44830115403362e-05	2.23662830968627e-07	0.000160141062245814	6244	0.0469102141463157	0.0156228531989443	0.373829229176563	0.0191526000017601	0.589998656280339	0.00139666134239392
8.71090930382979e-07	3.3360313957997e-05	2.91473629227121e-07	1.43700874806056e-05	1.81388358690723e-07	4.90743543569034e-05	20377	0.014614819014134	0.0177504307860637	0.679791194304406	0.00593942871071351	0.292822751698294	0.00369619450052341
3.54414630940031e-06	2.29318149793456e-05	4.5161121952024e-07	3.75749393057521e-06	1.5474823937801e-09	3.06866139212352e-05	32587	0.00916387879877889	0.115494864258965	0.747290497355161	0.0147168801575636	0.122447329647375	5.04285809360428e-05
1.4704598776687e-05	0.000111551481480755	1.17878087831703e-06	1.15069478697423e-05	2.36264411489623e-07	0.000139178073416991	7185	0.040896541121331	0.105653127792843	0.801501836762289	0.00846958755338775	0.0826778786861519	0.00169756920532843
7.38017856527725e-05	0.000384847379593596	3.95182020293348e-06	2.65474919611781e-05	9.5344140259245e-07	0.000490101918813073	2040	0.136763531071877	0.150584567861937	0.785239487585803	0.00806326205068526	0.0541672883580435	0.00194539414353139
3.72046490140441e-05	0.0002086750117399	1.90167775750705e-06	1.37295747226164e-05	2.78918293541486e-07	0.000261789831527609	3820	0.0755416045085459	0.142116478691879	0.797108927120008	0.00726413912416033	0.0524450267701419	0.00106542829381083
8.74375695276207e-06	6.26216847522782e-05	4.15139814097281e-07	3.8243568714e-06	1.8070060298007e-07	7.57856389935176e-05	13195	0.0224800256962329	0.115374852925763	0.826300148470538	0.00547781637274036	0.0504628175230814	0.00238436470787726
0.000163878597478854	0.000546369397555271	6.35030016285621e-06	2.72697618078955e-05	8.15728191636311e-08	0.000743949629824041	1344	0.200099512201079	0.220281845583571	0.734417191234437	0.00853592757934187	0.036655387293284	0.000109648309365951
1.07078388776951e-05	5.92497431120663e-05	1.40541122431462e-07	1.00017139695e-06	7.32441911838988e-08	7.11715387003267e-05	14051	0.0211258766245496	0.150451136412566	0.832492091558424	0.00197468152295008	0.0140529685772469	0.00102912192881341
2.2182443010571e-06	6.71148358065875e-05	6.42316973871258e-07	2.50366170881587e-05	2.65979668228654e-06	9.76718108519611e-05	10238	0.0288778051921017	0.0227112027688239	0.68714642660114	0.00657627792777184	0.256334113904227	0.0272319787980376
2.34774417284362e-05	0.000227855017248701	6.29821416857238e-07	7.87645952231502e-06	7.13619276559027e-08	0.000259910101843965	3847	0.0750200018253556	0.0903290851793467	0.87666856975606	0.00242322792530529	0.030304553252969	0.000274563886319218
3.12509697528842e-06	5.06157786047514e-05	1.88698019323925e-07	3.93268234354351e-06	5.14926542306337e-07	5.83771824852136e-05	17130	0.0173611931192835	0.0535328503748872	0.867047302558186	0.00323239339911137	0.0673667720181532	0.00882068164966274
1.42254735799823e-06	1.71143422127732e-05	1.56871880774581e-07	2.42700774161357e-06	3.58163402338655e-08	2.11565855333935e-05	47267	0.00632694287249358	0.0672389859768672	0.808936876215683	0.0074148014350886	0.114716419517828	0.00169291685453369
2.18678233710464e-05	5.49115946747499e-05	6.79903185308456e-07	2.19537378742666e-06	2.41812339677706e-08	7.96788762524992e-05	12550	0.0236211630175381	0.274449445066823	0.689161259010948	0.00853304184604549	0.0275527704541114	0.000303483622072446
4.36526456948997e-05	0.000256805888750656	3.03089163487428e-06	2.29591850271666e-05	8.11121831244256e-09	0.000326456722325909	3063	0.0933084884370754	0.133716485860323	0.786646042761775	0.00928420653518807	0.0703284186142321	2.48462284821476e-05
5.41399954186685e-07	1.48001519341333e-05	7.00399992793613e-08	2.46270775938208e-06	2.64804831883901e-08	1.79007801301698e-05	55863	0.00535588791885777	0.0302444893602271	0.826788096748323	0.00391267859668956	0.137575443163589	0.00147929213117143
1.80771001092265e-06	4.89997221877767e-05	1.33179857219651e-07	4.64754348810168e-06	3.84881678122688e-07	5.59730372221434e-05	17866	0.0166521749945719	0.0322960857698017	0.875416533023011	0.00237935734469961	0.0830318260139558	0.00687619784853172
7.28867294620472e-06	7.39933666565739e-05	3.06402963822745e-07	4.00226940811738e-06	1.01591937108337e-07	8.56923039118271e-05	11670	0.0253811355956881	0.0850563307727656	0.863477386869061	0.00357561822749004	0.0467051208266674	0.00118554330401561
1.00350311831304e-06	2.43135625973396e-05	2.24247220774123e-07	6.9896236750908e-06	2.38551357294276e-08	3.2554791747247e-05	30717	0.00971905818459085	0.0308250510740221	0.746850503179634	0.0068883014984449	0.214703375446469	0.00073276880142982
3.79941592578437e-06	3.4730612329699e-05	2.80124154824511e-07	3.29326639443871e-06	9.90647316517298e-09	4.21133252779117e-05	23745	0.0125547863763091	0.090218853550782	0.824694134232023	0.00665167504527208	0.0782001034757048	0.000235233696218448
7.18526278516863e-07	2.10821058075678e-05	2.92131446948657e-07	1.10269586405067e-05	1.13355271348732e-07	3.32330774448888e-05	30091	0.00992055233107136	0.0216208167813652	0.634371157547139	0.00879038203528111	0.331806726560096	0.00341091707611827
1.52101578777797e-08	5.77829448032916e-06	1.53673632485434e-08	7.52253108890393e-06	6.67633959448056e-07	1.39990370498075e-05	71433	0.00419093393375247	0.00108651458122892	0.412763710801711	0.00109774430868834	0.537360610029058	0.047691420279314
8.41536088228258e-07	2.62936519823776e-05	5.83663681868581e-08	2.34661213814866e-06	8.02699405412352e-08	2.96204365174826e-05	33760	0.00884689642443492	0.0284106578824916	0.887686174606459	0.00197047630113111	0.0792227399067411	0.00270995130317739
0.0002273495287799	0.000622924012330353	2.72019070171126e-06	9.59893461487243e-06	1.77077203256954e-07	0.000862769743630094	1159	0.228132706308674	0.263511244406103	0.722004934606778	0.00315285824728402	0.0111257200263943	0.000205242713440441
6.42208589331317e-07	1.45654434854361e-05	4.39412105154144e-08	1.28176082285113e-06	1.33358636769352e-07	1.66667127449033e-05	60000	0.00498757602138211	0.0385324088295519	0.873924192993019	0.00263646534190443	0.0769054367510529	0.0080014960844713
3.60594629215701e-06	5.0516672704955e-05	3.76368394180552e-07	6.78386548817137e-06	2.38691892528843e-08	6.13067220687168e-05	16311	0.0182244691579411	0.0588181225562054	0.823998918884171	0.00613910484006455	0.110654513228868	0.000389340490690891
1.42246037108032e-06	2.92273946580639e-05	9.57559628851571e-07	2.53108775449321e-05	5.64660190799418e-09	5.6923938804836e-05	17567	0.0169326709185783	0.0249887903217174	0.513446456301455	0.016821738779085	0.444643819039133	9.91955586094206e-05
8.45915347970845e-07	4.7376503983832e-05	7.5970999887672e-08	5.48510951707086e-06	7.33404403014306e-07	5.45169042517757e-05	18343	0.0162224918553985	0.0155165697608975	0.869024106083369	0.00139353106949754	0.100613004211298	0.0134527888749372
7.74437488167466e-05	0.000280817176906491	9.28531401424709e-07	4.33330447054454e-06	5.11435052720019e-07	0.000364034196647926	2747	0.103475934046576	0.212737565673386	0.771403289834557	0.00255067081602428	0.0119035643091945	0.001404909366838
2.75017761340082e-07	8.81958789836365e-06	7.01871101140679e-09	2.89475725559506e-07	1.44260523137114e-07	9.53536061941175e-06	104873	0.00285653414447273	0.0288418836284189	0.924934908115487	0.000736071900324183	0.030358130868192	0.0151290054875778
4.21759026702051e-06	5.79756230949717e-05	4.03843562234548e-07	7.14300823065447e-06	1.48788404163344e-07	6.98888535590445e-05	14308	0.0207491013746149	0.0603471090487605	0.829540336442804	0.00577836867639225	0.102205256874328	0.00212892895771487
2.16321880812541e-08	1.97066945471231e-06	3.28534188802925e-08	3.84870163095366e-06	6.84900443791328e-09	5.88070569706543e-06	170048	0.00176266158069416	0.00367850207026155	0.335107647998047	0.00558664564640379	0.654462547390227	0.00116465689506126
2.01727271245571e-08	3.05016039211435e-06	1.73745825848458e-08	3.37921108310354e-06	2.29692804845504e-08	6.48988806541184e-06	154086	0.00194507861549276	0.00310833205769274	0.469986594741182	0.00267717754292935	0.520688654264039	0.00353924139415689
6.4587057422643e-06	0.000134170149303127	3.13929088860079e-06	8.40741569391349e-05	5.46238356239844e-07	0.000228388541229367	4379	0.0662293127488272	0.0282794649306768	0.587464452379781	0.0137453957703073	0.368118980429498	0.00239170648973701
4.12660891022559e-05	0.000191564987697685	2.9084364833366e-06	1.73740810310209e-05	6.49453142550201e-08	0.000253178539628554	3950	0.0731496659730636	0.162992049653176	0.756639911023803	0.0114876896264733	0.0686238298732228	0.000256519823324297
3.76789143849038e-05	0.00016975051979024	3.23410754803789e-07	1.87474980706148e-06	4.40798602701989e-08	0.000209671674597279	4769	0.060970231217633	0.179704361389179	0.809601583601044	0.00154246278342065	0.00894135944047925	0.000210232785877558
0.000125526836388642	0.000435736659896547	2.51908949527329e-06	1.12597577713191e-05	1.94161005542048e-07	0.000575236504557324	1738	0.158543201176191	0.218217785891808	0.757491321299003	0.00437922398059884	0.0195741363458567	0.000337532482733281
1.05910780039646e-05	0.000173818581754421	9.90750982344048e-07	2.09652398903893e-05	1.49938308408326e-07	0.000206515588939527	4842	0.0600805274295876	0.0512846417955687	0.841672934459777	0.00479746341393223	0.10151892163709	0.00072603869363214
2.29137948648867e-05	0.000207527275372074	2.34988117982025e-07	2.74149164322792e-06	1.95084247063956e-07	0.000233612634245235	4281	0.0676919356621286	0.0980845703782995	0.888339263167687	0.00100588788248219	0.0117352028159147	0.000835075755616736
1.67858783033581e-05	0.000159964727962026	5.78288280248723e-07	7.096256389363e-06	2.47835980982668e-07	0.000184672986915978	5415	0.0539000047775774	0.0908951470579466	0.866205342933051	0.00313141780996822	0.0384260660309329	0.00134202616810128
8.46016906575088e-06	8.51684065229532e-05	1.0624646090122e-06	1.37632967373692e-05	3.64592882689942e-08	0.000108490796223354	9217	0.0320249864941214	0.0779805233278369	0.785028864085517	0.00979313127009279	0.12686142250292	0.000336058813633683
3.50942274471273e-06	6.23242079568427e-05	1.01314391828475e-06	2.31581276851472e-05	2.44473613387771e-07	9.02493759183752e-05	11080	0.0267127647864971	0.0388858394753531	0.690577716716966	0.0112260490222235	0.256601527151748	0.00270886763370953
9.79012591002695e-06	0.000105246066634637	1.32265656440643e-07	1.83020990960887e-06	2.01712017500958e-07	0.000117200380128214	8532	0.0345511677064739	0.0835332265929239	0.89800106893425	0.00112854289632804	0.0156160748591998	0.0017210867172981
0.00010550082094427	0.000448167640832061	1.85572508405794e-06	1.01547031251946e-05	9.93036905021592e-10	0.000565679883022488	1768	0.156125913456411	0.186502691912196	0.792263706528599	0.00328052161611723	0.0179513244680665	1.75547502187224e-06
2.39880192950719e-06	5.33027448818051e-05	7.76202906453325e-08	2.22018754215819e-06	2.99996812878571e-08	5.80293543254036e-05	17233	0.0172586449659725	0.0413377325561084	0.918547957347694	0.0013376038997448	0.038259731957525	0.00051697423892797
4.44577915713289e-06	8.23091566407613e-05	1.0863309279802e-07	2.58982097965782e-06	2.01429908551854e-07	8.96548197789019e-05	11154	0.0265391315127	0.0495877317928545	0.918067281198537	0.00121168157011436	0.028886578390817	0.00224672704767687
4.75534502284784e-09	1.40567964159855e-06	3.87253345835225e-08	1.47236399809376e-05	2.295425003471e-08	1.61957545521773e-05	61745	0.00484698100341407	0.000293616762808285	0.0867930936511739	0.00239107936952011	0.909104909777623	0.00141730043887484
1.16888297600817e-06	1.5056098689472e-05	2.50553092902678e-08	4.15020641776167e-07	1.49625315451169e-08	1.66800201480917e-05	59952	0.0049915483891394	0.0700768323797197	0.902642716003823	0.00150211504949137	0.0248813033852149	0.000897033181751205
2.68518600921445e-05	0.000326209573859895	1.04135150952226e-06	1.63302699933824e-05	4.07427847568065e-07	0.000370840483302512	2697	0.10530533782072	0.072408114273328	0.879649306232271	0.0028080847599176	0.0440358340814182	0.00109866065306496
5.0563648678024e-06	0.000107901776924528	3.70438778307509e-08	1.01872322155614e-06	3.6127339147338e-08	0.000114050036230864	8768	0.0336381820263404	0.0443346186893541	0.946091562006249	0.000324803735754764	0.00893224811865905	0.000316767449983161
6.10194437296698e-07	3.75056625971895e-05	3.42097067495307e-08	2.70973964173498e-06	2.85987776697354e-07	4.11457941596681e-05	24304	0.0122681176487681	0.0148300561396096	0.91153089551868	0.000831426575867715	0.0658570261451198	0.00695059562072287
0.000179155286808633	0.00046894174083005	3.92474489033032e-06	1.32243060262989e-05	6.45860198193791e-07	0.000665891938753506	1502	0.181133427038808	0.269045585900915	0.704230992355711	0.00589396666623883	0.0198595376466843	0.000969917430450932
2.65519770773628e-06	3.45679881194007e-05	1.51578900203724e-07	2.53836923614593e-06	7.38781991551371e-09	3.99205217834022e-05	25050	0.0119049640115791	0.0665120992692092	0.865920247910515	0.00379701700859897	0.0635855726014411	0.000185063210235527
1.66210676193385e-05	0.000115936393005305	3.12817787656434e-07	2.80767751266553e-06	9.60899506911575e-08	0.000135774045875657	7365	0.0399164616597159	0.1224171196501	0.853892157794877	0.0023039586515888	0.0206790443236613	0.000707719579772687
1.6659955038903e-05	0.000206555969977536	2.42681585113584e-06	3.87833363342371e-05	6.28181210496162e-07	0.000265054258412308	3773	0.0764467477067938	0.0628548854060945	0.779296930427828	0.00915592100150597	0.146322253287126	0.0023700098774455
8.24931925587497e-07	2.86211191571212e-05	6.78775949705061e-07	3.03079646572032e-05	1.61056170495548e-07	6.05938478601125e-05	16503	0.0180144691672626	0.0136141201577418	0.4723436482066	0.0112020605007969	0.500182208714859	0.00265796242000283
9.25402638349322e-05	0.000379928234904972	1.7887362996016e-06	9.456614820979e-06	2.27122521139844e-07	0.000483940972381625	2066	0.135165770733196	0.191222213278435	0.785071437607828	0.00369618693535839	0.0195408435339542	0.000469318644424966
2.44648331074356e-05	0.000178931740551336	6.31420026941634e-07	5.94531493828011e-06	6.17073804304311e-08	0.000210035016004424	4761	0.0610726036405738	0.116479783099216	0.851913856818843	0.00300626076048355	0.028306303641079	0.000293795680378986
2.38390201304274e-08	6.51893041689325e-06	5.46902288568805e-09	1.92627601502219e-06	1.19464905635486e-07	8.59397938056704e-06	116361	0.00257488417692064	0.00277392102945149	0.758546201732116	0.000636378404404223	0.224142499035772	0.0139009997982568
2.59262973459807e-06	4.79206229606973e-05	1.72352646055419e-07	4.09946921818045e-06	1.58984298205499e-07	5.49440588577367e-05	18200	0.0163485582055817	0.0471867166077229	0.872171149291595	0.00313687502595469	0.0746116923905268	0.00289356668420051
3.5068324158871e-05	0.000194793076792214	2.1743120266782e-06	1.55448489227503e-05	7.72669498227125e-08	0.000247657828850337	4038	0.0716129471463988	0.141599901451382	0.786541163251216	0.00877950047762137	0.0627674440776283	0.00031199074215177
2.97228587342369e-06	6.55264809151988e-05	1.01882037264315e-06	2.89188468261352e-05	4.69111252117254e-07	9.89055452395182e-05	10111	0.0292372060561338	0.0300517616704478	0.662515744253917	0.0103009428862243	0.292388528429855	0.00474302275955523
1.09232557664915e-05	0.000128679000622008	1.70816495028633e-07	2.59112912069697e-06	9.85878298220049e-08	0.000142462789834047	7019	0.04184132345134	0.0766744479678928	0.903246389965438	0.00119902534007382	0.0181881116024426	0.000692025124152408
0.000126905087160272	0.000701312644983504	6.22403660726749e-06	4.4393535077849e-05	2.71777779309301e-07	0.000879107081608202	1138	0.231909809249444	0.14435680227728	0.797755654181004	0.00707995275829367	0.0504984387074181	0.00030915207600435
4.33193585766966e-06	3.83224282750295e-05	8.48703800920617e-08	9.65647124307356e-07	1.67563737366276e-07	4.38724453744649e-05	22793	0.0130757817051896	0.0987393299073086	0.873496518097766	0.00193448027270116	0.0220103328197291	0.00381933890249491
9.73174622870759e-05	0.000398282514226526	2.01492748770158e-07	1.06197580333071e-06	7.72682294951536e-08	0.000496940713295198	2012	0.138533637267107	0.195833144042007	0.801468874597791	0.000405466373310544	0.00213702716424416	0.000155487822647475
4.6502674841184e-07	1.21928545738818e-05	9.54589142609809e-08	3.2190326020007e-06	6.19423024710004e-09	1.59785670688024e-05	62584	0.00478213741388545	0.0291031571485398	0.76307559503805	0.00597418490969451	0.201459404221906	0.000387658681809714
0.000126321510442179	0.000672986194582077	2.15280925479553e-06	1.47992631181182e-05	5.11436413314802e-07	0.000816771213810485	1224	0.21739836963991	0.154659601497035	0.823959247342218	0.00263575554377342	0.0181192271077664	0.000626168509206876
0.000334166326305575	0.000930500730601885	2.15675092336525e-06	7.74152924692235e-06	6.66712148138092e-08	0.00127463200829256	785	0.317937179211184	0.262166903177968	0.730015192265838	0.00169205771495911	0.00607354059568342	5.23062455517016e-05
2.28401470797011e-06	5.78646770835445e-05	8.10694126886907e-08	2.64456112235113e-06	1.92826656895867e-07	6.30671489834503e-05	15856	0.0187428677136938	0.0362156010662456	0.917509004548929	0.00128544597298927	0.041932466664144	0.00305748174769193
8.15922043874923e-06	9.51134192534263e-05	5.47120893121225e-07	8.209166246458e-06	1.85330040620929e-07	0.000112214256872376	8912	0.0331057670736158	0.072711085615698	0.847605481731268	0.00487568075902762	0.0731561788605391	0.00165157303346678
1.65639799118124e-06	5.94627790605089e-05	7.00719434662429e-07	3.24103723095956e-05	1.39456225238169e-07	9.43697250211864e-05	10597	0.0279152174084694	0.0175522180530819	0.630104401037084	0.00742525671771444	0.343440359737399	0.00147776445472168
3.12759059848937e-05	0.000213709603914472	1.52225045162424e-06	1.33928388777882e-05	2.58833226532971e-07	0.000260159432455311	3844	0.0750892049808832	0.120218228067768	0.821456296616045	0.00585122145008415	0.0514793515322137	0.000994902333888784
4.80824540994841e-09	2.56393766244823e-06	6.94792165266028e-09	4.76994685349736e-06	1.07771938835429e-07	7.45341262184364e-06	134167	0.00223353406204585	0.000645106564455714	0.343995132502678	0.000932179929539669	0.639968172366861	0.0144594086364658
5.11986276612732e-06	7.33968507047024e-05	3.06350561361213e-07	5.65245731153564e-06	1.13553350034969e-07	8.45890746937615e-05	11822	0.02505848633233	0.060526288822319	0.86768712118464	0.0036216327282252	0.06682254572472	0.00134241154009625
6.32780896547094e-08	9.50645183292416e-06	4.63299699918605e-08	8.96166783029858e-06	4.07163107840739e-08	1.86184440336534e-05	53710	0.00557001483002151	0.00339867765213529	0.510593249131934	0.00248839107651089	0.481332801715337	0.00218688042408259
8.37371070462552e-06	7.26416652939838e-05	2.7211718234723e-07	3.03696887807349e-06	3.14485752496438e-08	8.43559106342797e-05	11855	0.0249902817891968	0.0992664371905043	0.861133081817084	0.00322582235555465	0.0360018504363031	0.00037280820055381
3.81889670557703e-05	0.000174251080092067	9.24895298621618e-07	5.43022029900406e-06	8.77295761040945e-08	0.000218882892321567	4569	0.0635620861175753	0.174472141932709	0.796092733625202	0.00422552575403119	0.0248087926900489	0.000400805998009239
2.35623569387499e-07	8.53319740596197e-06	1.51952653455437e-08	7.07749832350557e-07	1.93547426855643e-09	9.49370154731412e-06	105333	0.00284407192656733	0.0248189358189967	0.898827223863605	0.00160056278047235	0.0745494082390643	0.00020386929786138
0.000144842064242404	0.000509544519925394	1.93068836017729e-06	8.74825369304591e-06	2.24648892442195e-07	0.000665290175113463	1503	0.180985485978213	0.21771261572847	0.765898158406582	0.0029020244584974	0.013149530866819	0.000337670539631645
5.0621993675857e-05	0.000439554889168285	1.64736117426676e-07	1.84620364982872e-06	1.11828707180993e-07	0.000492299651318579	2031	0.137332771861248	0.10282760416399	0.892860451944214	0.000334625704051273	0.00375016241608914	0.000227155771655475
4.08536985599303e-06	5.15200381428867e-05	1.21218966174662e-07	1.966714746227e-06	2.28948432711846e-07	5.79222901439933e-05	17265	0.0172270777092591	0.0705319117361711	0.889468251597257	0.00209278614283577	0.0339543678493685	0.00395268267436745
1.56386768259101e-05	8.54943781834039e-05	1.93018371800734e-07	1.35732218760504e-06	1.74190148929749e-07	0.00010285758571765	9722	0.0303875881770959	0.152042036732607	0.831191764680257	0.00187655942392602	0.0131961311179418	0.00169350804526865
4.58753658710477e-06	0.000137450488028573	3.25599837015768e-07	1.2594893661853e-05	5.40235984151132e-07	0.000155498754098697	6431	0.0455817186618804	0.0295020793812469	0.883933050301681	0.00209390640396453	0.080996749683659	0.00347421422944802
0.000135784295178201	0.000437323582647153	2.37862644555574e-06	9.86350184218073e-06	1.90091076231768e-07	0.000585540097189323	1708	0.161141699585479	0.231895810090522	0.746872135224163	0.00406227764242533	0.0168451347559748	0.000324642286914649
1.05250467949103e-05	0.000100272443396063	1.93557306455837e-06	2.37308985491037e-05	1.29791084529291e-07	0.000136593752889165	7321	0.0401525609446125	0.077053646834424	0.734092454999947	0.0141702898091463	0.173733410548867	0.000950197807615747
4.4605473766949e-05	0.000352350476183658	3.92355721316508e-07	3.9960076778514e-06	2.74331579237052e-08	0.000401371746507699	2491	0.11346590618936	0.111132570129954	0.87786566754992	0.000977536970976062	0.00995587684639071	6.83485027593466e-05
3.26148204140293e-07	2.33569333186507e-05	7.49591377024053e-07	6.91270688342286e-05	3.46915087348036e-07	9.39066568213917e-05	10649	0.0277801528472406	0.00347311058853495	0.248725001072874	0.00798230287816293	0.736125330983795	0.00369425447663269
2.01469848334876e-05	0.000259111305538924	9.21709577293528e-07	1.52919839720126e-05	8.02281418970094e-07	0.000296274265340687	3375	0.0850587733778516	0.0680011300013535	0.874565684066316	0.00311100114022273	0.0516142836585156	0.0027079011335917
8.99693152395278e-07	3.35638859268423e-05	2.15726268480851e-07	1.03601003718626e-05	3.95436958753974e-07	4.5434842678335e-05	22010	0.0135382842785546	0.0198018326764073	0.738725699227452	0.00474803599537316	0.228021046429257	0.00870338567151093
8.44147921075856e-05	0.000496423117129329	5.91684721990259e-06	4.48662084882079e-05	1.8657319041357e-06	0.000633486696849161	1579	0.173128709506178	0.13325424594936	0.783636214617356	0.00934012860780159	0.0708242315290339	0.00294517929644851
3.33579416060572e-07	1.58941977987918e-05	2.44583413436325e-08	1.49947582948217e-06	6.12738953947154e-08	1.78129852810729e-05	56139	0.00532968971708858	0.0187267552741434	0.892281532151723	0.00137306245739845	0.0841788058442638	0.00343984427247136
1.57942127159758e-05	7.80677137139952e-05	1.77533768826845e-06	1.12865039850826e-05	2.58437006613793e-08	0.000106949611803983	9350	0.0315772863747489	0.147679009297606	0.729948546770578	0.0165997581321032	0.105531042092686	0.000241643707026683
6.29855176193582e-06	6.93291084200706e-05	1.35982080991693e-07	1.92589233455098e-06	2.47268260736778e-07	7.79368028582859e-05	12831	0.0231107123369011	0.080816142450552	0.889555458749484	0.00174477366282207	0.0247109486650725	0.00317267647206918
9.78763539617111e-05	0.00035596293200395	2.38908565401484e-06	1.11856445197405e-05	7.98062651288674e-09	0.00046742199676593	2139	0.130867231014442	0.209396123072754	0.761545101571686	0.0051111964574727	0.0239305051904563	1.70737076305872e-05
5.67583238542969e-07	1.36458249691769e-05	1.10853526021235e-08	3.42773008513012e-07	5.8921715043542e-08	1.46261882838785e-05	68371	0.004378275856189	0.0388059573367163	0.932972056992987	0.000757911247070585	0.0234355665235644	0.00402850789966157
6.93883753452649e-05	0.00022842672792286	3.23661305495689e-06	1.37092800851417e-05	3.73992414587337e-07	0.000315134988822811	3173	0.090222665055723	0.220186198950696	0.724853589809719	0.0102705607747565	0.0435028815313488	0.00118676893347955
3.84595649218242e-06	4.52160502161266e-05	3.6040463380005e-08	5.4507210058487e-07	3.47765411667655e-08	4.96778958134407e-05	20130	0.0147932279134368	0.0774178621941929	0.910184489011572	0.000725482889117336	0.0109721253619884	0.000700040543129375
1.86297161794082e-05	0.000142020144046159	2.41893019495753e-08	2.3734649692404e-07	4.44951834417316e-08	0.000160955891207883	6213	0.0471432046225987	0.115744233029327	0.88235443251178	0.000150285284794786	0.00147460583854924	0.000276443335548767
7.09234669699493e-05	0.000659003306839703	4.27883541348166e-06	5.14325366954837e-05	1.37756366204109e-06	0.000787015709580659	1271	0.2103754271444	0.090116964765213	0.837344539400409	0.00543678526539392	0.0653513469545458	0.00175036361443801
2.2720306302308e-05	0.000207461991809149	1.00613850725276e-06	1.18344002172199e-05	1.62706976080474e-07	0.00024318554381201	4112	0.0703662015268908	0.0934278655966142	0.853101662858395	0.00413732860712533	0.0486640777725186	0.000669065165346554
1.24349523977433e-05	7.28562949190446e-05	4.11806542920363e-08	3.1034593949299e-07	5.9104226821446e-08	8.57018781373944e-05	11668	0.02538393519784	0.145095447941153	0.850113165574316	0.000480510523071814	0.00362122681833709	0.000689649143122535
9.01244873103803e-06	0.000194639266522678	1.73155199216406e-06	4.82821665205649e-05	7.09218951355233e-07	0.000254374652717801	3931	0.0734822760471455	0.0354298222513401	0.765167694355963	0.00680709329197597	0.189807301964667	0.00278808813605352
3.80732663567077e-08	8.69726300089167e-06	2.29503810815147e-08	6.75398337491221e-06	2.19296257475734e-07	1.57315662807178e-05	63566	0.00470838763328674	0.00242018281443304	0.552854232420067	0.00145887451204684	0.429326823177839	0.0139398870756134
3.83620662600591e-06	7.42540823429308e-05	1.71947344281316e-06	4.28509647122876e-05	5.6567930347795e-08	0.000122717295054385	8149	0.0361479272313974	0.0312605213821394	0.605082456470567	0.0140116634908807	0.349184397303551	0.000460961352861677
1.08944046297252e-08	4.27348874682588e-06	2.59822258084994e-08	1.31257118073669e-05	6.05790117320629e-07	1.80418673019516e-05	55427	0.00539798724187357	0.000603840192780197	0.236865102447772	0.00144010735550022	0.727514042071857	0.0335769079320908
4.18499282135808e-05	0.000231363881215504	8.62407496075898e-07	6.13778508221825e-06	4.25243924435815e-07	0.000280639245931815	3563	0.0807559116294535	0.149123577048624	0.824417413349654	0.00307301102243352	0.021870729668756	0.00151526891053268
7.49980993494517e-07	2.31778435996968e-05	4.08605383316157e-07	1.62470297497356e-05	4.30294539407589e-08	4.06264891801838e-05	24614	0.0121142191432416	0.0184603939111808	0.570510621700537	0.0100576099870195	0.399912226667628	0.0010591477336355
4.90770101508835e-08	3.87559045725459e-06	2.02255527695522e-08	2.05417072023972e-06	1.04439935968485e-08	6.00950773401159e-06	166403	0.00180123356552897	0.00816656077720406	0.644909804395488	0.00336559226891132	0.341820130892564	0.00173791166583236
0.000143424870335161	0.000521803728869332	4.77348851335126e-07	2.23712485278121e-06	1.65900650051577e-07	0.000668108973558661	1497	0.181678245938688	0.214672869264445	0.78101589638882	0.00071447753319723	0.00334844305542737	0.000248313758110316
2.25891162996361e-06	5.47296028088449e-05	5.52194397462853e-07	1.72236950942718e-05	4.23869129754659e-07	7.51882730602977e-05	13300	0.0223048156314506	0.0300434035524671	0.727900782678624	0.0073441558768083	0.229074221194828	0.00563743669727238
5.94239035239682e-05	0.000205621689588223	3.8898919778454e-07	1.73180258950724e-06	8.56459823045459e-08	0.000267252030881788	3742	0.077055636986104	0.22235155081105	0.769392430470153	0.00145551446887451	0.00648003528277495	0.000320468967146705
2.99617290039709e-05	0.000238869617274899	1.31991414003787e-06	1.35552281310025e-05	2.82507051767063e-08	0.000283734739255087	3524	0.0816094102958327	0.105597675782077	0.841876528415321	0.00465192998045694	0.0477742985106097	9.95673115349755e-05
1.42144898789181e-05	0.000174602865067737	1.07573739235495e-07	1.70257511901149e-06	8.30784546791871e-08	0.000190710582259581	5244	0.0556124255588241	0.0745343531045927	0.91553841952032	0.000564068013221594	0.0089275335371483	0.000435625824717513
4.35466850905849e-05	0.000262755562594284	2.34222547989941e-06	1.81991505735205e-05	3.50742847306521e-07	0.000327194366585596	3056	0.0935091765574368	0.133091182299414	0.803056499218626	0.00715851407938796	0.0556218334790904	0.00107197092348093
3.20785272980994e-05	0.000299225196635946	4.25594459045003e-07	5.11848404917892e-06	1.54127322778673e-06	0.000338389075670056	2955	0.0965494505463796	0.0947977627072609	0.884263760712251	0.00125770744283712	0.0151260321836443	0.00455473695400717
3.24676358246326e-05	0.00022775353021069	1.91921212335117e-06	1.73367558087621e-05	3.47286656220395e-08	0.000279511862633058	3578	0.0804448697879055	0.116158346621789	0.814825990085737	0.00686629935943257	0.0620251163776963	0.000124247555344837
4.34240615672686e-06	3.41312014574887e-05	4.62742165807781e-07	4.67755343416279e-06	2.67533432348435e-08	4.3640656557421e-05	22914	0.0130071489166804	0.0995036853080628	0.782096424525143	0.0106034648034894	0.107183388224424	0.000613037138880858
1.07909732056281e-07	6.49138966925187e-06	5.58241383891506e-08	4.31927642340704e-06	3.48350680561429e-09	1.097788346991e-05	91092	0.00328796588066316	0.00982973925274922	0.591315228208113	0.00508514583363568	0.39345256626617	0.000317320439332635
1.4647969470806e-05	0.000174786441825328	5.5344672182762e-07	8.50856342705547e-06	8.01930930340897e-08	0.000198576614538051	5036	0.0578388059023667	0.073764826260542	0.88019650366149	0.00278706897645074	0.0428477615395395	0.000403839561977844
3.69716372124737e-08	5.16203760949677e-06	1.22868582136926e-08	2.20724330137661e-06	9.14542654901293e-08	7.50999367178967e-06	133156	0.00225047044729643	0.00492299179310269	0.687355786848037	0.00163606771865156	0.293907478200392	0.0121776754398164
1.39744005982131e-05	0.000218488581772705	1.82840241428557e-06	3.68795600869075e-05	1.05638436456969e-06	0.000272227329236681	3673	0.0784325576232069	0.0513335697683146	0.802596059643761	0.00671645429359488	0.135473393469778	0.00388052282455171
5.01040203742142e-05	0.000365852939366781	2.33337223713671e-06	2.19642289611743e-05	1.10950976084041e-06	0.000441364070700146	2266	0.124043152537975	0.113520840730721	0.828914185938197	0.0052867290113471	0.049764424472368	0.0025138198473663
8.56433226939669e-06	0.000135741900744888	2.36403504006025e-07	4.8278673730276e-06	1.31847129283101e-07	0.000149502351020602	6689	0.0438629880718758	0.0572856026071222	0.907958301780704	0.00158126947430712	0.0322929194094232	0.0008819067284429
4.00080805699741e-05	0.000343824698497345	1.29570233409594e-06	1.4358935322118e-05	5.91966556157656e-07	0.00040007938327969	2500	0.113121984485736	0.100000355534454	0.859391193014765	0.00323861310591485	0.0358902155977376	0.00147962274712821
5.64990551459013e-09	3.66285703005372e-06	4.45681466069856e-10	3.72378887810912e-07	1.02338431467775e-06	5.06471581952304e-06	197444	0.00151826486154871	0.00111554245409216	0.723210770470961	8.79973293569366e-05	0.0735241425344137	0.202061547211176
6.31001910777392e-05	0.000169095676388324	7.82037834678124e-07	2.69568829142178e-06	2.03284477295619e-07	0.000235876878069459	4239	0.0683251610506855	0.267513253499811	0.71688110243061	0.00331544931863917	0.011428370230625	0.000861824520315032
3.70929523503986e-07	1.75580011475897e-05	1.76795651619878e-07	1.07684946870636e-05	1.98564218137558e-07	2.90727852279147e-05	34396	0.00868403638424364	0.0127586511094861	0.603932544128282	0.00608113912148069	0.370397765561315	0.00682990007943593
3.51840136761662e-06	3.51188072880274e-05	4.62033624801652e-09	5.93150319711488e-08	3.93631056473376e-08	3.87405071295105e-05	25813	0.0115550983412749	0.0908197034141685	0.90651387630586	0.000119263700719524	0.00153108558369815	0.00101607099555372
2.06429912812812e-05	0.000236478030157109	3.95820898976241e-07	5.8457836024971e-06	6.56563186720787e-07	0.000264019189126585	3788	0.0761598447865279	0.0781874656519149	0.895685010394185	0.00149921261513482	0.0221415103267146	0.00248680101205067
3.55577452061141e-05	0.000200518700683021	1.66980824651749e-06	1.21204126570645e-05	1.13713953557766e-07	0.000249980380746274	4000	0.0722597508549946	0.142242143563276	0.802137752108408	0.00667975719347477	0.0484854556220813	0.000454891512759091
5.14578267514167e-07	1.63949816878994e-05	2.83456523012263e-07	1.16174743797416e-05	1.24901532996012e-07	2.89353923911635e-05	34560	0.00864317444326135	0.0177836975755447	0.56660650964271	0.00979618728442846	0.401497039428071	0.0043165660692459
2.24281422090221e-05	0.000138500097664695	3.09209953137307e-06	2.45703913628975e-05	5.12455721968882e-07	0.000189103186489956	5288	0.0551568278199778	0.118602666752066	0.732404885583727	0.0163513877728195	0.129931133467191	0.00270992642419645
9.50827895974468e-07	3.27667501030585e-05	1.97265579218622e-07	8.75011379164123e-06	1.46054233056808e-07	4.28110116029496e-05	23358	0.0127614516295752	0.0222098908755746	0.765381355781859	0.00460782335741468	0.20438932564346	0.00341160434169103
3.58492434213547e-05	0.000220176907686678	4.21408980973888e-07	3.33217308118962e-06	6.49337165014899e-07	0.000260429070335211	3840	0.0751640387287025	0.137654538240341	0.845439057180819	0.00161813341510405	0.0127949352078883	0.00249333595584818
1.60153079415242e-06	1.95713141886203e-05	5.00058371301673e-08	7.8587463623401e-07	5.58503465569939e-08	2.20645758026939e-05	45322	0.00659758549845513	0.0725838016771157	0.887001606721613	0.00226634029030651	0.0356170289998532	0.00253122231111169
7.66025238769002e-06	0.000117972153100542	2.39179872539245e-06	4.74428191190302e-05	5.83410116290486e-07	0.000176050433448945	5680	0.0514490547315885	0.0435116928576692	0.670104303575907	0.0135858724033535	0.269484250561579	0.00331388060149069
8.58720221318696e-07	1.85837049548896e-05	4.21071560585725e-07	1.17205932425052e-05	1.00381394163379e-07	3.16844713734626e-05	31561	0.00946045761627101	0.0271022423318042	0.586524065238292	0.0132895245630765	0.369916010412654	0.00316815745417339
1.89109265671007e-05	9.77851305774572e-05	7.81594913830913e-07	5.19880344527268e-06	2.3222724585772e-08	0.000122699678228247	8150	0.0361428325884281	0.154123685083529	0.796946919416987	0.00636998340270283	0.0423701473413957	0.00018926475538569
3.73430606357046e-07	8.31769446890978e-06	2.01624253758102e-08	5.77511297958163e-07	5.80088801891315e-09	9.29459968661972e-06	107589	0.00278450890794468	0.040177158667159	0.894895396181907	0.00216926237337962	0.0621340689679766	0.000624113809577402
8.84247552662021e-05	0.00048851617008958	8.62409836941697e-07	6.14242782722306e-06	1.11065975641191e-06	0.000585056422776359	1709	0.161019899170553	0.151138850585703	0.834989842127275	0.00147406267732122	0.0104988640207973	0.00189838058890342
1.08902933371563e-05	7.59553484131108e-05	2.02822367260475e-08	1.81974011206726e-07	4.45514124375047e-08	8.70924494106375e-05	11482	0.025790467448999	0.125042910273531	0.872123231429448	0.000232881689093592	0.00208943499049757	0.000511541617430537
2.43186255050565e-06	3.70012112148903e-05	7.42036194764602e-08	1.4524137085157e-06	3.99825957106882e-08	4.09996736890988e-05	24390	0.0122248165669641	0.0593141928139844	0.902475748843054	0.00180985878178318	0.0354250065385734	0.000975193022604933
2.26922224965341e-05	0.000132007489718857	7.35696379164113e-07	5.50675181894479e-06	1.33838509319853e-08	0.000160955544264432	6213	0.0471431054303958	0.140984410324216	0.820148757982412	0.00457080483015513	0.0342128743940489	8.3152469168736e-05
4.51807987729082e-06	4.62353077814558e-05	2.04239010023184e-07	2.68848298955563e-06	1.05991773848486e-08	5.36567088357103e-05	18637	0.0159685730893059	0.0842034477202949	0.861687359972491	0.00380640211550316	0.0501052533391008	0.000197536852610581
9.90895684118288e-06	0.000122513091730032	1.01768363468062e-07	1.62020980516457e-06	2.86847717425994e-07	0.000134430874457274	7439	0.039529464379743	0.0737104246415672	0.91134638694157	0.000757031179622409	0.0120523638018848	0.00213379343535523
9.49298304216041e-06	0.000129220781106248	2.48226166884073e-07	4.3519726935938e-06	1.32655009283557e-07	0.000143446618018169	6971	0.0421241211961219	0.0661778100683977	0.900828356161594	0.00173044279686421	0.0303386218073302	0.000924769165814381
3.05368781693139e-06	2.74501095777283e-05	4.09907057314677e-07	4.73864259208076e-06	4.87054649938469e-08	3.5701052509049e-05	28010	0.0106533536913158	0.0855349521182152	0.768887964038894	0.0114816518983797	0.132731173426321	0.0013642585181908
0.000117537413302716	0.000330455079072244	7.53115708737869e-07	2.72486610980678e-06	1.92544001460764e-07	0.000451663018194965	2214	0.126746611174446	0.26023253746221	0.731640771460282	0.00166742832244188	0.00603296262929936	0.000426300125766884
4.74519892918042e-06	2.27718080652693e-05	2.41023122785495e-07	1.48728005084215e-06	6.20478732973783e-09	2.92515149554071e-05	34186	0.00873718979889893	0.162220621270875	0.778483032416752	0.00823968000128973	0.0508445478160518	0.000212118495031687
2.68110561819149e-06	5.88733606898132e-05	1.92276616210725e-06	5.43510601530024e-05	1.15874634426363e-08	0.000117839880086557	8486	0.0347363930522654	0.0227521074887563	0.499604723346366	0.0163167695070202	0.461228067383299	9.83322745587057e-05
1.33634020723532e-05	0.000130792578102759	3.89478930244707e-07	4.90737268860657e-06	1.68402063259396e-08	0.00014946967200029	6690	0.0438536129382144	0.0894054418767126	0.87504425715543	0.00260573884342204	0.0328318957480354	0.000112666376399802
4.9472986519626e-06	4.91123853421434e-05	7.52252016361083e-07	9.6058817576838e-06	5.43665686723099e-08	6.44721843368232e-05	15511	0.0191564172102248	0.0767353968669084	0.761760840699373	0.0116678537279128	0.148992652513519	0.00084325619228723
3.73186954329022e-06	0.000129205591849096	3.44731193144708e-07	1.54147352009463e-05	7.2130599082794e-07	0.000149418233777306	6693	0.0438388558777039	0.0249759982362811	0.864724395294792	0.00230715612432214	0.103165020836216	0.00482742950838906
5.10991761381465e-05	0.000234819034248782	1.60503322964831e-06	9.49318318595038e-06	2.93391376434082e-07	0.000297309818178961	3363	0.0853430545849468	0.171871808509829	0.789812578969175	0.00539852077364691	0.0319302714054202	0.000986820341928566
0.000317121981151584	0.00111154120996056	2.3195517158986e-05	0.00010493079695878	1.69685934456478e-07	0.00155695919116436	642	0.373403040908034	0.203680342395118	0.713918011639918	0.0148979609039331	0.0673946995876674	0.000108985473363357
6.87799812623215e-05	0.000299808542802653	1.66300471556806e-07	9.33230142599333e-07	1.43550667271552e-07	0.000369831605346402	2704	0.105034405169339	0.185976482993926	0.810662308111384	0.00044966538595597	0.00252339207657827	0.000388151432155441
2.44748533921531e-08	2.45459571860352e-06	1.34883123154847e-08	1.73967426177209e-06	7.59972542449046e-09	4.23983287150774e-06	235858	0.00127114396908834	0.00577259862213614	0.578936904588561	0.00318133113362276	0.410316706930346	0.00179245872533365
2.23441123771636e-07	1.01897699837143e-05	1.34564779044208e-07	7.89357173454776e-06	1.10025921337502e-07	1.85513735424154e-05	53904	0.00555000518457671	0.0120444517631412	0.549273074601007	0.00725362888826226	0.425497967387703	0.00593087735988612
4.20384614665173e-05	0.000298663427461429	2.59378508269251e-06	2.37425966320662e-05	1.32836938631609e-06	0.000368366640029021	2715	0.104640845363374	0.114121250130591	0.810777619379158	0.00704131373700984	0.0644537101139117	0.00360610663932932
5.15425454938921e-05	0.000293529495031125	1.03369586832683e-07	7.58144076770972e-07	8.75366626780801e-08	0.000346021090851299	2890	0.0986163352599327	0.148957814586054	0.848299432583629	0.000298737821380679	0.00219103429477592	0.000252980714160278
3.54113968229555e-06	7.67813064966902e-05	1.53264787158346e-06	4.27957720560532e-05	2.16473791612626e-07	0.000124867339898235	8008	0.0367695012479047	0.0283592145486684	0.614903036768988	0.0122742093555653	0.342729909125405	0.00173363020137251
9.14384701327692e-06	0.00011103773684225	1.59069493993685e-07	2.48690425306278e-06	5.23745465189508e-08	0.000122879932149102	8138	0.0361949592897246	0.0744128585795589	0.903627914666464	0.00129451157086147	0.020238489797058	0.00042622538605734
9.81047963817314e-07	1.65815130926205e-05	5.7077803547815e-07	1.24068329201813e-05	1.86461095080074e-07	3.07266331071774e-05	32545	0.00917577482915843	0.0319282610755083	0.539646274773505	0.0185760032180299	0.403781074122411	0.00606838681054576
6.36811591204116e-05	0.000253174348367688	4.07468388982363e-06	2.08484441030311e-05	5.85958212456539e-08	0.0003418372313022	2925	0.0974838564003538	0.186290881416935	0.740628361057225	0.0119199534652837	0.0609893896683247	0.000171414392231174
1.01287624433089e-05	4.53503054778061e-05	2.25586469958457e-07	1.29887903019791e-06	4.54088960751644e-08	5.70489423173466e-05	17529	0.0169695383889984	0.177545139872455	0.794936832054408	0.00395426209137386	0.0227678021263326	0.000795963855430798
2.22328974293533e-05	7.92700818933174e-05	1.65904032222481e-07	7.60741448295599e-07	1.0056462488446e-09	0.000102430630449438	9763	0.0302633731340013	0.217053212811455	0.77389040314896	0.00161967207947994	0.00742689413271863	9.81782738651614e-06
1.42005586393767e-05	0.000171525293318791	4.10640450818171e-07	6.39042852916614e-06	3.17382330327507e-07	0.000192844303268479	5186	0.0562168658825764	0.0736374287375581	0.88944962548358	0.00212938854743598	0.0331377615042605	0.00164579572716569
9.42978766529513e-09	2.03749407819885e-06	9.15707667580897e-09	2.54498781915448e-06	1.19150153863267e-07	4.7202189155577e-06	211855	0.00141506686408954	0.00199774371358388	0.431652453974821	0.00193996864120592	0.539167327762336	0.0252425059080526
4.26190573644179e-06	4.10549075683711e-05	3.71027712611563e-08	4.59709743632865e-07	4.2727409412342e-08	4.58563532291192e-05	21807	0.0136630232916612	0.0929403547453362	0.895293774523283	0.000809108632685508	0.0100249956933109	0.00093176640538458
3.5841428052865e-06	6.60234253584628e-05	1.68003981416589e-07	3.98386011308512e-06	2.61426000659273e-08	7.3785574858317e-05	13553	0.0218932750098677	0.0485751152873548	0.894801260073409	0.00227692176606593	0.0539923978465293	0.000354305026641403
6.04175970334197e-05	0.000366473202532107	3.61146970670194e-06	2.82268757959118e-05	5.7990595995413e-08	0.000458787135664136	2180	0.128611814279175	0.131689823747912	0.798787006095112	0.00787177631184888	0.0615249940586298	0.000126399786496773
3.89983050123904e-05	0.000270087152175537	4.52148935766631e-07	4.03365042271592e-06	1.15267980261244e-08	0.000313582783344436	3189	0.0897987847113974	0.124363667534499	0.861294581593391	0.00144188061265467	0.0128631118701609	3.67583892941708e-05
2.96505344882036e-06	7.1183211693133e-05	1.24511911003081e-06	3.84967732427066e-05	1.20807380715325e-07	0.000114010964875406	8771	0.0336268535483215	0.0260067393698548	0.624354085336649	0.0109210470360593	0.337658516308294	0.00105961194914319
3.71999752348313e-06	6.92604307992134e-05	6.53719628800291e-08	1.5668933036744e-06	6.89166363643214e-08	7.46816102256152e-05	13390	0.0221561846541393	0.0498114262968475	0.927409446448405	0.000875342171687764	0.0209809791050403	0.000922805978019519
2.26695306249587e-06	6.67790457895902e-05	3.44566898323964e-07	1.30757689262853e-05	1.27698654403153e-07	8.25940333310985e-05	12107	0.0244747482731538	0.0274469349790467	0.808521428199178	0.00417181344011477	0.15831372314593	0.0015461002357306
9.46582674037612e-06	9.56711056353837e-05	9.27359069689803e-07	1.20622859701567e-05	2.40067558876297e-07	0.000118366644974483	8448	0.034888939107478	0.079970389820686	0.808260685736327	0.00783463170633688	0.101906123745901	0.00202816899074947
5.37787847178896e-06	0.00016635073192945	5.75158673428725e-06	0.000229873224808482	9.09916226475161e-08	0.000407444413566656	2454	0.115080176044432	0.0131990482449189	0.408278347648116	0.0141162488496025	0.564183032468737	0.000223322788625326
1.13110553424098e-05	7.84003789738521e-05	9.08130399250477e-07	8.09729158866404e-06	1.69926552653779e-07	9.88867828568302e-05	10113	0.0292317413534117	0.114383894547223	0.792829705941202	0.00918353669736918	0.0818844678200061	0.0017183949942006
5.87680657692278e-05	0.000197803921877351	2.25918198945702e-06	9.78302086877692e-06	4.42946252878207e-08	0.0002686584851301	3722	0.077445082879845	0.218746360237864	0.736265306422622	0.00840912204341134	0.0364143379429814	0.000164873353121047
3.47452184466317e-05	0.000295920025941018	4.50371348591437e-06	4.94382214086083e-05	1.81222579213289e-08	0.000384625301540093	2600	0.10899905120543	0.0903352387570629	0.769372229949805	0.0117093531493661	0.128536061488027	4.71166557394036e-05
6.23854932685185e-06	8.91638937932429e-05	9.31126921378106e-08	1.71321886767482e-06	2.95708787095645e-08	9.72383455586169e-05	10284	0.0287515003408062	0.0641572960853304	0.916962267107819	0.000957571743975022	0.0176187578864355	0.000304107176440375
1.19984662693916e-06	2.35491379146334e-05	1.09630052902261e-07	2.76772375200629e-06	2.86063729075031e-08	2.76549447193886e-05	36160	0.00826227635059096	0.0433863325026992	0.851534441799962	0.00396421160897858	0.100080610541444	0.00103440354691606
3.59700806288951e-05	0.00013454478557611	1.70431713541325e-06	8.20038983631075e-06	6.51106402013508e-08	0.000180484683816931	5541	0.0527102742090729	0.19929713628986	0.745463729834171	0.00944300147452938	0.0454353780214867	0.000360754379952782
5.22880202924479e-06	7.89557235886913e-05	1.03405924084831e-06	2.00992247500068e-05	5.38093148137959e-08	0.000105371618923605	9490	0.0311186799015314	0.0496224892685354	0.749307303002858	0.00981345120642026	0.190746094207576	0.000510662314610616
7.22146211216138e-06	0.000104590879939376	2.03876462381366e-06	3.80207796919174e-05	2.23117577433715e-07	0.000152095003944703	6575	0.0446064904329689	0.0474799429624059	0.687668083939185	0.0134045469669398	0.249980464221827	0.00146696190964191
3.69220211831885e-07	7.57154291602651e-06	1.30759342274996e-07	3.44811400082901e-06	6.87026849093995e-08	1.15883391558718e-05	86294	0.00347048578502684	0.0318613570819423	0.65337601999593	0.0112836999777263	0.297550317992018	0.00592860495238336
4.28947085676378e-05	0.000267074525507097	6.75890576353626e-07	5.41965741969499e-06	3.01532023910142e-08	0.000316094935273174	3164	0.0904847112840514	0.135701979946523	0.844918711767042	0.00213825183807362	0.0171456635805039	9.53928678577383e-05
6.5784712244436e-05	0.000283659892395596	3.35070617011151e-06	1.85984625668398e-05	9.51609076110565e-08	0.000371488934284595	2692	0.105479435194641	0.177083907953067	0.763575617512975	0.00901966616196583	0.0500646475584968	0.000256160813495872
1.26569014065747e-05	9.41907149754588e-05	1.1953286317245e-06	1.14448634308982e-05	1.23774644372428e-07	0.000119611583089029	8360	0.0352493657471479	0.105816686642748	0.787471518584879	0.00999341870456473	0.0956835712338968	0.00103480483391229
5.03021591459014e-05	0.000192021877185571	3.02842493486354e-06	1.48742683901114e-05	4.5227382642484e-08	0.00026027195703909	3842	0.0751204351409993	0.193267687069132	0.737773978303515	0.0116356174876293	0.0571489474291595	0.000173769710563522
3.6349403151382e-06	7.84413210817405e-05	1.30492387691719e-06	3.62655451248043e-05	3.51641324944364e-07	0.000119998371723545	8333	0.0353613190383856	0.0302915803183769	0.653686545534599	0.010874513196925	0.302216976813267	0.00293038413683216
4.55406607437116e-05	0.000355495079296641	2.54882096809034e-06	2.56517906357e-05	4.34095573664409e-07	0.000429670447217807	2327	0.120963479698498	0.105989744090141	0.827366837999995	0.00593203694737306	0.0597010820776711	0.00101029888482034
2.35484529628267e-06	6.09752919386375e-05	6.97025714243552e-07	2.32413160689107e-05	2.20374042022497e-07	8.7488853060097e-05	11430	0.0259063247373982	0.0269159465911058	0.696949266173977	0.00796702311052996	0.265648882754767	0.00251888136961996
1.7395195581678e-05	9.95036461594721e-05	1.06974947141566e-06	7.87189588588114e-06	1.57087964185464e-07	0.000125997575062632	7937	0.0370960899356249	0.138059764825085	0.789726676168249	0.00849023856914621	0.0624765665685874	0.00124675386893261
6.3283006646412e-06	9.5998409678573e-05	6.81358364887611e-07	1.33083194546549e-05	1.00835402230744e-07	0.000116417223564987	8590	0.0343242852761485	0.054358800792982	0.824606589462116	0.00585272817906757	0.114315726205459	0.000866155360374614
1.98936041696755e-05	0.000196225598485882	9.86645116269421e-07	1.25367647225999e-05	3.9510840783847e-08	0.00022968212333521	4354	0.0665916981426249	0.0866136374951641	0.854335529628919	0.00429569834143974	0.0545831105205481	0.00017202401392895
1.38404418086822e-06	1.35306563324319e-05	3.05601145866757e-08	3.84171909620397e-07	8.24925718766395e-09	1.53376817946948e-05	65199	0.00459076987954155	0.090238159807628	0.882183925416422	0.00199248589165842	0.0250475863799233	0.000537842504368378
4.9980374753388e-06	5.92959868063996e-05	1.39738116711333e-06	2.13294457855887e-05	8.82900664461725e-08	8.71091413008866e-05	11480	0.0257953462813088	0.0573767276395816	0.680709118708717	0.0160417281842624	0.244858868622226	0.00101355684521337
4.23660911652212e-06	4.49135085013503e-05	7.72748278294542e-07	1.05376216969864e-05	4.98129846937698e-08	6.05103005778472e-05	16526	0.0179898547016478	0.0700146764445778	0.742245668463811	0.012770524537395	0.174145915593819	0.00082321496039645
7.31302514982602e-08	5.7597471232695e-06	1.39357969376698e-08	1.41181903425229e-06	5.97889271307691e-08	7.31842113308849e-06	136641	0.0021931259511857	0.00999262684783461	0.787020454074197	0.00190420811869686	0.192913062609787	0.00816964834948454
1.54257902149852e-06	1.99706035717488e-05	1.29720438322788e-08	2.15977671689075e-07	1.20558435208883e-08	2.17541881522895e-05	45968	0.00650507721231808	0.0709095191555641	0.918011898763823	0.000596300985422596	0.00992809615220435	0.000554184942986232
6.90941689543197e-05	0.000477569414517749	7.40838873243758e-07	6.60549411501202e-06	6.60294472820478e-07	0.000554670210933145	1803	0.15333250492949	0.124568018242912	0.860997048524228	0.00133563847244909	0.0119088676204538	0.00119042713995698
3.3669294866633e-06	6.07334181044952e-05	1.74597132578682e-07	4.05368183749092e-06	8.54549348554509e-08	6.84140814960836e-05	14617	0.0203157239826705	0.0492139836278594	0.887732711985207	0.00255206426455754	0.0592521561182251	0.00124908400415115
1.29555703899551e-06	4.25780309059483e-05	7.16112444729348e-07	3.03001697385679e-05	1.76440093438685e-07	7.50663102216797e-05	13322	0.0222690395451887	0.017258834691216	0.567205591698997	0.00953973150691146	0.403645385647541	0.00235045645533444
0.000136464370059428	0.000666222130921958	2.67763783613134e-06	1.68620309317396e-05	1.93551956958081e-07	0.000822419721706215	1216	0.218724492060804	0.165930322994097	0.810075577394709	0.00325580450645838	0.0205029506062393	0.000235344498495892
1.60335455916346e-05	0.000162292232432288	2.16444691321248e-07	2.82146268211219e-06	1.81257387774617e-08	0.000181381811136133	5513	0.0529652378763711	0.0883966561542432	0.894754724388996	0.00119330979200995	0.015555378262237	9.99314025145426e-05
1.57988531255285e-05	0.000157182842723062	1.31904157374431e-06	1.68987171195769e-05	9.12446781197034e-08	0.000191290699220032	5228	0.0557767992252365	0.0825908065052129	0.821696210866285	0.00689548200264082	0.0883405057772266	0.000476994848634797
1.61272129787232e-07	9.4542446966049e-06	8.28916036604277e-09	6.25119706965342e-07	8.35062773489245e-08	1.03324319710724e-05	96783	0.00309494635401231	0.0156083417958854	0.9150067208837	0.000802246788485984	0.0605007329073621	0.0080819576245666
3.75559586986696e-05	0.000148357142993922	1.2312211711626e-06	6.25693291851227e-06	3.0374757792885e-08	0.00019343163054006	5170	0.05638317622314	0.19415624318429	0.76697457690715	0.00636514911095478	0.0323469998212958	0.000157030976309711
1.08882269189085e-05	7.54273490901446e-05	3.02066399607261e-07	2.69180845204038e-06	3.55141215940629e-08	8.93449649822947e-05	11193	0.0264486297506926	0.121867269421015	0.844226074799982	0.00338090008392885	0.0301282613135929	0.000397494381480822
1.47017267508044e-05	0.00015624019861891	3.02628147548524e-07	4.14190197265575e-06	2.36693929447489e-07	0.000175623149419366	5694	0.0513274353506351	0.0837117817292895	0.889633280894126	0.00172316775179726	0.0235840319818284	0.00134773764295898
0.000110548614443865	0.000673872379906818	2.28209616655695e-06	1.79595743484924e-05	3.45365871470678e-08	0.000804697201452879	1243	0.214556178463824	0.137379146148724	0.837423541041454	0.00283596881216516	0.0223184252611622	4.29187364945622e-05
3.76929103021714e-06	6.32862879652071e-05	9.17751924684474e-08	1.983267540989e-06	2.12967886138367e-08	6.91519185174955e-05	14461	0.0205325690960565	0.0545073963387364	0.91517761649947	0.00132715323646774	0.0286798628802645	0.000307971045061441
3.23511394233856e-05	0.000170710411765287	5.08135209150624e-07	3.45052000451734e-06	7.15886308447899e-08	0.000207091795033185	4829	0.0602430231875248	0.156216422858286	0.824322430243707	0.00245367137345639	0.016661790023909	0.000345685500641482
7.54565535817216e-05	0.00032004428234449	2.27522843130797e-06	1.24241378893668e-05	7.86885711504415e-07	0.000410987087958391	2433	0.116020555894899	0.183598355745329	0.778721015140242	0.00553600951944826	0.0302299956698997	0.00191462392508078
5.70836018203112e-07	1.68010109604376e-05	1.12786695228484e-07	4.27011186007861e-06	4.22246937095914e-08	2.17969702276574e-05	45878	0.00651782854052951	0.0261887781760971	0.770795701648452	0.00517442075896276	0.195903917630736	0.00193718178575177
3.65402268234685e-05	0.000173079592701607	2.66120892434708e-07	1.62201166688958e-06	3.1879943541505e-07	0.000211826751519814	4721	0.0615772673126976	0.172500529613468	0.817080899649337	0.0012563139005123	0.00765725601347315	0.0015050008232092
4.59813198765512e-05	0.000213716328329143	6.16587642580096e-07	3.68829363269417e-06	1.37350163149756e-07	0.000264139879644118	3786	0.076193302640303	0.174079430711118	0.809102845875026	0.00233432241814768	0.0139634107415491	0.000519990254159315
7.33388197859646e-08	8.15676812008654e-06	3.75218151183029e-08	5.37036945028129e-06	1.14884096346882e-08	1.36494866149068e-05	73263	0.0040865013668212	0.00537300939259286	0.597587905700309	0.00274895431432014	0.393448457205433	0.000841673387344953
2.1155407435851e-05	0.000124115479227146	1.32199283219872e-06	9.9790274197825e-06	7.79999806797096e-08	0.000156649906895658	6384	0.0459113175699396	0.13504896271622	0.792311222437032	0.00843915491810206	0.0637027344448367	0.000497925483809346
1.37694820796865e-05	0.000139111279255447	5.44314318636558e-07	7.08023488515189e-06	5.24842538915629e-08	0.000160557794792814	6228	0.0470293808655819	0.0857602839990102	0.866424949563854	0.00339014570634175	0.0440977337430944	0.000326886987699908
5.60157247235471e-06	5.94565122131382e-05	6.92142383361995e-07	9.45144598652219e-06	6.86464296125051e-08	7.52703194849896e-05	13285	0.022328882064046	0.0744194060910261	0.789906468046745	0.00919542242012168	0.125566704794006	0.000911998648101854
6.91535967691269e-06	9.50622999351329e-05	9.76236542092237e-07	1.72763528352452e-05	5.9765409184149e-08	0.000120290014398567	8313	0.0354457244283408	0.0574890585181862	0.790275904533147	0.00811569062463979	0.14362250201419	0.000496844309837084
3.28092835104031e-05	0.000229113861853064	3.66858255451643e-06	3.29895547673349e-05	1.51242786866622e-07	0.000298732525472185	3347	0.0857334743465226	0.109828293583177	0.766953184929964	0.0122804925533896	0.110431747313724	0.000506281619745167
5.58510508804362e-08	1.10208323799649e-05	1.02784654153598e-07	2.61329344412415e-05	1.80639314860408e-08	3.73304664577265e-05	26788	0.0111368697281455	0.00149612518085416	0.295223537922974	0.00275337181414523	0.700043072615628	0.000483892466398635
4.86074532929236e-06	9.44780102799905e-05	1.55023863969202e-06	3.88101010626422e-05	5.68560067490104e-07	0.000140267655379107	7129	0.0412100402326643	0.0346533583680074	0.673555211460838	0.0110520036533164	0.276686032555036	0.00405339396280228
5.30891294461205e-06	7.10943776489875e-05	1.29032770347987e-06	2.22369959629688e-05	5.46362241830359e-08	9.99852504842312e-05	10001	0.0295516277027738	0.0530969609907545	0.711048652723032	0.0129051804864295	0.222402762960281	0.000546442839503139
5.82886895006855e-05	0.000210308366113833	5.60624733608874e-07	2.60266200531769e-06	1.02223680332106e-07	0.000271862566033777	3678	0.0783316784924859	0.214404985397819	0.77358339245464	0.00206216229688357	0.00957344750801156	0.000376012342645973
0.000117190105618442	0.000527074696057243	6.62948521849777e-06	3.84255141403765e-05	2.32113018229732e-07	0.000689551914052789	1450	0.18692907067372	0.169951099011046	0.764372754705881	0.00961419304825574	0.0557253389589385	0.000336614275878817
9.62727381015319e-10	5.26072744328036e-07	1.84345492654307e-09	1.2955189029105e-06	6.56802082686798e-08	1.89007803781477e-06	529079	0.000566863219525371	0.000509358535337718	0.278333875005637	0.00097533270566669	0.685431435629146	0.0347499981242131
2.06978547278884e-05	0.000166191210398536	6.2738317057601e-06	6.48487878853249e-05	1.20229214917173e-07	0.000258131913932427	3874	0.0745263058014085	0.0801832458938286	0.643822795355871	0.024304750273546	0.251223441911568	0.000465766565185917
1.54959383779776e-06	3.65427349365261e-05	3.1597985620027e-07	9.5886342282002e-06	1.6732274371289e-07	4.81642656024372e-05	20762	0.0143457328075595	0.0321731021622668	0.758710518668781	0.00656046245588931	0.199081914948061	0.00347400176500196
1.90192740962757e-07	1.7237902488883e-05	1.82920632727022e-07	2.13483805623778e-05	5.19566679068876e-08	3.90113530928575e-05	25634	0.0116354130940902	0.00487531771866635	0.441868869501967	0.00468890766981658	0.547235070559151	0.00133183455039913
0.000472212038944776	0.00133557637751507	5.14845429011316e-05	0.000187888855972061	8.05305525490153e-08	0.00204724234588558	488	0.459252178764	0.230657616033489	0.652378249306547	0.0251482405122197	0.091776558036555	3.93361111892104e-05
7.2934927486888e-05	0.000493372001767421	6.78612191691298e-07	5.92193320411441e-06	3.17355111283968e-07	0.000573224829761399	1745	0.158034934729209	0.127236162322638	0.860695448194008	0.00118384995983821	0.0103309083917027	0.000553631131812739
8.32703561015194e-06	0.000125478395481945	1.77091162973245e-07	3.43750074259575e-06	2.12718367605174e-07	0.000137632741365271	7266	0.0404517364655154	0.0605018509952684	0.911690010946821	0.00128669356736311	0.0249758938788611	0.00154555061168642
3.12443463010169e-06	5.665653378468e-05	2.32772767077781e-07	5.4324949104742e-06	1.94536237574741e-07	6.56407723299084e-05	15234	0.0195002399167424	0.0475989925042073	0.863130212727024	0.00354616130821668	0.0827609840294178	0.00296364943113417
1.47469699885515e-06	4.20639712144128e-05	2.23484324691847e-07	8.20572432971674e-06	2.05221004557767e-07	5.21730978722343e-05	19167	0.0155304764759412	0.0282654674343184	0.806238711709672	0.00428351648275004	0.157278840329006	0.00393346404425379
0.000119906398020558	0.00054821883010932	5.80896141278483e-07	3.42332544836894e-06	2.29846455109776e-08	0.000672152434365037	1488	0.182670964547139	0.178391674105637	0.815616818567661	0.000864232741829223	0.00509307900015694	3.41955847153787e-05
5.46183565017158e-06	4.15992614902962e-05	5.06358781661887e-08	4.96006367427791e-07	4.59578872572159e-08	4.7653697273319e-05	20985	0.0141947408545585	0.114615149772012	0.872949296078804	0.00106258026267648	0.0104085600028668	0.000964413883641037
1.64652681171017e-08	4.51484313568237e-06	1.30107098252911e-09	4.59259705327423e-07	1.2748546372955e-07	5.11935464383898e-06	195337	0.00153463157118994	0.00321627807851079	0.88191646209076	0.000254147460577851	0.0897104688537512	0.0249026435164003
9.17129049110844e-06	7.27478946317669e-05	9.74595352104129e-07	9.94499159307886e-06	1.50017704841737e-07	9.29887897729001e-05	10754	0.0275123803908001	0.0986279154025645	0.782329728233198	0.0104807832695136	0.106948285028408	0.00161328806631546
2.70947371631381e-06	7.43525370745548e-05	9.69234137696115e-07	3.42652885829099e-05	6.39390052658875e-07	0.000112935923564134	8855	0.0333151005868748	0.0239912476987463	0.658360375760613	0.00858215975137185	0.303404687379667	0.00566152940960173
6.04465323185787e-06	0.000115588686739027	4.79399348002544e-07	1.18125502109494e-05	3.50790886759332e-08	0.000133960368618513	7465	0.039393864514466	0.0451226978112578	0.862857335576585	0.00357866548850547	0.088179439432484	0.000261861691168005
6.9981704040932e-06	4.69928189564391e-05	6.34987130442597e-07	5.48391157769296e-06	2.90646210780623e-08	6.01389526897459e-05	16628	0.0178804417888658	0.11636668234308	0.78140401278474	0.010558666256103	0.0911873475080986	0.000483291107977975
8.76452030607368e-07	2.1593892003292e-05	1.14759870333671e-07	3.63719618601425e-06	5.68272285032492e-08	2.62791273187505e-05	38053	0.00785284581493395	0.0333516413987616	0.821712674906234	0.00436695895345763	0.13840627741923	0.0021624473223166
2.69416529337658e-07	2.59214960360808e-05	1.07436031304211e-07	1.33233330662979e-05	6.97936578186208e-09	3.96286610288024e-05	25234	0.0118184409334827	0.00679852718571148	0.654109812522831	0.00271106892120645	0.336204472228179	0.000176119142072184
9.29816932263974e-06	4.37956270032589e-05	3.90456764347239e-07	2.36504172102739e-06	1.98005159301379e-08	5.58690953272034e-05	17899	0.0166215094907048	0.166427776719562	0.783897193014583	0.00698877907473688	0.0423318420886586	0.000354409102459491
9.62708208141321e-05	0.00030489547247277	1.13322199858194e-06	4.61884894187474e-06	8.34837137305738e-08	0.000407001847941089	2457	0.114962629845143	0.236536569308321	0.749125523668142	0.00278431659294572	0.0113484716721564	0.000205118758435361
4.83119219695987e-07	3.47336916025198e-05	4.96554298587629e-07	4.60123550473641e-05	2.86008048779064e-07	8.20117282169465e-05	12193	0.0243043033549286	0.00589085524960511	0.423521029951208	0.00605467424456765	0.561046036313819	0.00348740424079936
3.56292691003141e-05	0.000319607413239833	1.76969137140115e-06	2.04689467547435e-05	9.513806261675e-07	0.000378426701092459	2643	0.107339988464067	0.0941510443038452	0.844568875074555	0.00467644425272404	0.054089594353815	0.00251404201506134
4.33754471188807e-08	4.63799953193095e-06	4.8935632306578e-08	6.73082422245455e-06	1.39847862217627e-07	1.16009826960286e-05	86200	0.00347426571998488	0.0037389459372032	0.399793677264832	0.00421823164371501	0.580194316190019	0.0120548289642309
7.42497657395084e-07	2.06526501663199e-05	4.99213100964709e-08	1.78632291436909e-06	4.11711190473608e-07	2.36431032386541e-05	42296	0.00706791876337054	0.0314044078689795	0.873516896570279	0.0021114533736356	0.0755536570786794	0.0174135851084261
2.19637511669284e-05	0.000164657588744742	5.20207378919816e-07	5.02031234336001e-06	7.6374560818781e-08	0.000192238234194769	5202	0.0560452178981801	0.114252772134161	0.856528824426866	0.00270605574951734	0.0261150564786899	0.000397291210766121
1.75938532876197e-08	3.94151602211897e-06	3.9033662131324e-09	1.12530390394877e-06	8.73888834161019e-08	5.17570602898459e-06	193210	0.00155151098735562	0.00339931464211684	0.7615417104538	0.000754170772310691	0.21742036693099	0.0168844372007826
2.96342860620786e-05	0.000179523787355401	3.8161575466266e-07	2.97556860441025e-06	1.47849727388253e-07	0.00021266310750394	4702	0.0618127443893322	0.139348504824841	0.84416986783697	0.00179446148013985	0.0139919360689071	0.000695229789142031
4.45458319097849e-06	5.96594240006086e-05	1.19942280151922e-06	2.06692929495288e-05	1.06110031322327e-08	8.59933339457673e-05	11629	0.0254691560419663	0.0518014942156776	0.693768008090411	0.0139478578918182	0.240359246480246	0.000123393321846606
8.99291438008748e-06	7.40219882641253e-05	4.3049467505851e-08	4.55866096606548e-07	4.02426855937176e-08	8.35540608939189e-05	11968	0.0247556904923352	0.107629889964355	0.885917302788004	0.000515228907431645	0.00545594183848611	0.000481636501723239
2.95597880363823e-05	0.000203833594447908	6.65301617227715e-08	5.9067654832948e-07	7.02916421795919e-08	0.000234120880836523	4271	0.0678341107915981	0.126258657197786	0.870633980700925	0.000284170132476252	0.00252295543318892	0.000300236535623979
3.8235925256859e-05	0.000367618315189045	4.40860644026123e-06	5.46875815662453e-05	6.50627694950137e-07	0.000465601056147361	2148	0.130392087836767	0.0821216463150752	0.789556446093403	0.00946863496560868	0.11745587954366	0.00139739308225327
2.11377769873583e-06	6.51467123502913e-05	4.81960035886436e-07	1.91361162657166e-05	3.60098371375477e-08	8.69145761877677e-05	11506	0.0257384758015978	0.0243201749516593	0.749548754739944	0.00554521527948573	0.220171542048086	0.0004143129808256
8.55803580266524e-07	3.21626391027582e-05	1.02023292623406e-07	4.93566165707237e-06	2.38453027447451e-07	3.8294580660168e-05	26113	0.0114228522783416	0.022347903163141	0.83987442996633	0.00266417051354542	0.128886687671872	0.00622680868511188
2.29993165636424e-05	0.000121334129449992	7.00377997454948e-07	4.75358150979207e-06	2.94984287405286e-08	0.000149816903949622	6675	0.0439532240281936	0.153516165114294	0.809882771911988	0.00467489301267674	0.0317292734295894	0.000196896531451805
0.000151635138157269	0.000634769722768849	4.50688295863302e-06	2.43211936602918e-05	1.563521119478e-07	0.00081538928965699	1226	0.217073588444932	0.185966556196804	0.778486706682004	0.00552727760322794	0.0298277080270738	0.00019175149089041
1.51014363548045e-06	2.89490612237895e-05	2.43219096993601e-08	5.99790233776902e-07	1.85069847538348e-08	3.11018239875001e-05	32152	0.00928729646433391	0.0485548254689944	0.930783391849438	0.000782009110113129	0.0192847285746958	0.000595044996758802
1.18773544788379e-06	5.23993782269919e-05	3.54213646123537e-07	2.01379468823016e-05	3.28892365902017e-08	7.4112163439891e-05	13493	0.0219891089482419	0.0160261877774909	0.707028047690048	0.00477942661073204	0.271722561420496	0.00044377650123352
5.70733846542744e-05	0.000304978933926651	3.81390408804188e-08	2.62458682086621e-07	3.8726473680063e-09	0.000362356788951261	2760	0.103024505604378	0.157506044855561	0.841653704928026	0.000105252728921684	0.000724310100125992	1.06873873654046e-05
4.493374936115e-05	0.000207563986404839	6.74390890197639e-06	4.00892458074679e-05	2.96829638181372e-07	0.000299627720113614	3337	0.0859790487888802	0.149965261372051	0.692739598079021	0.0225076267957424	0.133796852281447	0.000990661471738392
1.34347054064701e-05	0.000177268681953283	1.7868091554955e-06	3.03830865531659e-05	1.95047948591845e-07	0.000223068331017006	4483	0.0647374288306705	0.0602268611829342	0.794683320330973	0.00801014266502613	0.136205289270082	0.000874386550984573
2.22503828609189e-05	0.000137372604723411	1.14729739501843e-06	9.11478894177754e-06	1.42045841461919e-08	0.000169899278505272	5886	0.0496967301469482	0.130962197465885	0.808553196529015	0.00675280910614828	0.0536481909868422	8.36059121095746e-05
3.5898512533433e-06	7.58224212921782e-05	7.17108120363879e-07	1.9504681197873e-05	5.19479958541383e-08	9.96860098596125e-05	10031	0.0294644958198376	0.0360115853608633	0.760612461056057	0.00719366861381833	0.195661168757195	0.000521116212067235
5.94173453230031e-05	0.000235124600018881	4.86377993413337e-07	2.47689093658447e-06	2.47309042651228e-07	0.000297752523314533	3358	0.0854645596657897	0.199552785184081	0.789664508637951	0.00163349746964041	0.00831862282479463	0.000830585883532485
1.13547619116091e-06	4.25101904867676e-05	2.52270845238203e-07	1.21622416472843e-05	8.74972883660652e-09	5.60689288992876e-05	17835	0.0166804646341105	0.0202514336095216	0.758177324256104	0.00449929845621518	0.216915890601913	0.000156053076246971
3.57403410482653e-05	0.000139761084794158	1.40140861025884e-06	7.04969719309568e-06	5.74902962554655e-08	0.000184010021942033	5434	0.053711782015562	0.194230404795692	0.759529743647253	0.00761593632492643	0.0383114849870322	0.000312430245095976
2.15851479204196e-08	4.38882507274533e-06	9.0789592442757e-09	2.37553051717692e-06	9.12413794797464e-08	6.88626107656669e-06	145217	0.00206375296351224	0.00313452360873622	0.637330624550396	0.00131841635734238	0.34496666489463	0.0132497705888951
7.8123055949403e-05	0.000314883858670114	8.2762367516217e-07	4.29436863600521e-06	4.54102010501106e-08	0.000398174317131734	2511	0.112614768728771	0.196203151705428	0.790819108922929	0.00207854610293299	0.0107851472363659	0.000114046032343886
8.99740960724147e-07	6.39619825316849e-05	1.97008242098629e-07	1.80892446794118e-05	2.1174684182157e-07	8.3359723255741e-05	11996	0.0246988260862899	0.0107934734615638	0.767300802276593	0.00236335048155359	0.217002216093202	0.00254015768708765
6.41199291866346e-06	5.78180175799992e-05	6.03753141023277e-07	7.00319810819841e-06	9.08934402358791e-08	7.19278551881203e-05	13903	0.0213479689101528	0.0891447812797076	0.803833472147638	0.00839387104542767	0.097364200418353	0.00126367510887342
1.39436594446597e-07	8.95301935558771e-06	3.11757888804394e-07	2.57508296046766e-05	3.75799578213462e-08	3.51926234013366e-05	28415	0.0105024330423044	0.00396209719453028	0.254400453569133	0.00885861463776392	0.73171099838208	0.001067836216493
5.97806782594874e-06	0.000128907642213639	1.85375668909676e-06	5.15345643654682e-05	6.65371909358164e-07	0.000188939403003511	5293	0.0551103929893672	0.0316401329257808	0.682269765673196	0.00981138216607105	0.272757103845145	0.00352161538980728
4.60101479655094e-06	7.92136713429971e-05	2.42664765776412e-07	5.37884576638775e-06	7.42042598421321e-09	8.94436170976964e-05	11180	0.0264774447708456	0.0514403927954456	0.885626877728732	0.00271304732132375	0.0601367201028175	8.29620516812074e-05
8.50669770567163e-06	8.08499778911378e-05	1.22517623423891e-06	1.49826166555238e-05	1.4215072932805e-07	0.0001057066192159	9460	0.0312160579430076	0.0804745981734327	0.764852555978599	0.0115903454611158	0.141737733801917	0.00134476658493556
1.61972180996266e-06	4.5111764399745e-05	3.40947092615338e-07	1.22241848137061e-05	3.75234410013652e-08	5.93341415570304e-05	16854	0.0176432727646814	0.0272983103396857	0.760300279332174	0.0057462210401684	0.20602278035752	0.000632408930451932
1.22583050547965e-11	5.43543917840717e-08	2.00918191158292e-10	1.14570269455295e-06	4.70402184817235e-09	1.20497428468141e-06	829893	0.000361427172663631	1.01730843642339e-05	0.0451083417090869	0.000166740646429159	0.950810908679161	0.00390383588095912
1.33671710778355e-05	0.000129882910402662	1.24637052770236e-07	1.55902514964146e-06	3.50108472638814e-07	0.000145283852155548	6883	0.0426520045931326	0.0920072732069626	0.893994125813811	0.000857886481677217	0.0107308907804309	0.00240982371711875
7.36015006427228e-06	0.00010065798088755	1.6194984637599e-07	2.85157369933309e-06	2.63064319910277e-07	0.000111294718817442	8985	0.032838971647753	0.0661320693603193	0.904427289606264	0.00145514403645368	0.0256218240149433	0.00236367298201979
4.16093868156896e-05	0.000173540007181414	3.61572672237117e-06	1.94022794271035e-05	2.52141626200171e-08	0.000238192614309198	4198	0.0689723435802556	0.174687980718312	0.728570059507141	0.0151798439798708	0.0814562596047472	0.000105856189929074
2.19224518320104e-07	5.96675519192304e-06	1.08357657686164e-07	3.79246122389423e-06	1.26184421104115e-08	1.00994170339339e-05	99016	0.00302525507566886	0.0217066507486038	0.590801941525416	0.0107291002363883	0.375512884669639	0.00124942281995225
4.09769277426157e-07	1.72524565392883e-05	7.24788686530053e-07	3.92609990689418e-05	2.12684987531156e-08	5.76692820709394e-05	17340	0.0171524757213821	0.00710550335830602	0.299161978782152	0.0125680199319715	0.680795696756664	0.000368801170906776
0.000177767363233357	0.000607592463566653	9.88945623168206e-07	4.35492983111326e-06	4.24010830518178e-08	0.000790746103337343	1265	0.2112593129194	0.22480966075342	0.76837870082737	0.00125064874679036	0.00550736805750074	5.36216149189533e-05
3.67299229391606e-06	3.36581837078505e-05	2.85961030753568e-07	3.37018687405618e-06	2.66097236162169e-08	4.10139336301925e-05	24382	0.012229042416002	0.0895547432010321	0.82065241562377	0.00697228979136634	0.0821717542248912	0.000648797158939861
3.71139899144751e-06	6.30147143436321e-05	1.84680413213959e-07	4.03583161233128e-06	1.15505000306439e-08	7.09581758606555e-05	14093	0.0210632135571531	0.0523040360949496	0.88805431621266	0.00260266573899287	0.0568762029657676	0.000162778987629646
4.1898832630602e-06	3.95559410857743e-05	1.6279773648095e-07	1.97680431850672e-06	5.06321236724738e-08	4.59360585274946e-05	21769	0.0136866089770992	0.0912112052572466	0.861108731435859	0.00354400751173523	0.0430338253188074	0.00110223047635157
0.000233352336916799	0.000789263233934112	2.80510341930328e-07	1.22312131979152e-06	5.2377766181575e-07	0.00102464298017445	976	0.264754252783361	0.22774014113391	0.770281209363029	0.00027376398156026	0.00119370487424144	0.000511180647259766
1.5472174788354e-05	0.000137293779420313	8.31623229783383e-07	9.49939489657107e-06	4.39912617663329e-08	0.000163140963596788	6130	0.0477677194326154	0.0948392999969914	0.841565333398682	0.00509757458487733	0.0582281401748329	0.000269651844616168
9.84025478322995e-08	1.4474647280781e-05	9.25451946915103e-09	1.75399633487069e-06	1.57868993137131e-07	1.64941696760903e-05	60627	0.00493606908517152	0.00596589884575655	0.877561439286226	0.000561078226481826	0.106340383863837	0.00957119977769941
8.28072888930477e-06	8.30930693475054e-05	9.56625783222619e-08	1.23522195118033e-06	3.22726888561025e-07	9.30274096548738e-05	10750	0.0275236485806778	0.0890138607537905	0.893210610246763	0.00102832679827552	0.0132780430602435	0.00346915914092763
1.61741854028178e-05	0.000161029186605162	5.85500443486561e-08	7.50675913073087e-07	2.0164386510161e-07	0.000178214241830503	5611	0.0520647086843281	0.0907569745082487	0.90357080865801	0.00032853740389807	0.00421221056949559	0.00113146886034726
1.21153349910895e-06	3.70924727510181e-05	3.43787115453167e-07	1.35478827597817e-05	2.02603912376283e-08	5.22159365165995e-05	19151	0.015543129056991	0.0232023703859797	0.710366896114683	0.00658395000430332	0.259458771853585	0.000388011641449493
9.20145400965929e-05	0.000409212304446352	2.60300887347418e-06	1.49106646902067e-05	3.67209510245073e-07	0.00051910772761687	1926	0.144246364451488	0.177255192325907	0.788299388885947	0.00501439053012007	0.0287236423134343	0.000707385944591627
6.44251973650148e-07	4.05304007899556e-05	6.35200045864177e-08	5.15100199826217e-06	2.50648912692849e-07	4.66398236791471e-05	21441	0.013894836531203	0.0138133449663575	0.869008447990271	0.00136192634482059	0.110442141327503	0.00537413937104816
4.05479094735546e-07	2.45301033259391e-05	5.65760280707981e-08	4.40708974632177e-06	1.10984174556953e-07	2.95102323696242e-05	33887	0.00881412615893229	0.0137402881026758	0.831240602198332	0.00191716647168911	0.14934107231423	0.00376087091307327
8.47678603307752e-07	3.91264491914473e-05	2.50487566276963e-07	1.48918405692072e-05	8.44150313052328e-07	5.59606062432916e-05	17870	0.0166485075896593	0.0151477737682545	0.699178436726419	0.00447614104085927	0.266112924232168	0.0150847242322991
3.61177985284159e-05	0.000135953491508576	3.3062125530751e-06	1.6008763022631e-05	1.84772465355318e-09	0.000191388113337351	5225	0.0558043983036169	0.188714951511919	0.710354938652521	0.017274910627534	0.0836455448746341	9.65433339267147e-06
6.49037473603674e-06	7.61029753207916e-05	3.71324669426325e-07	5.60293071648934e-06	1.43107365521329e-07	8.87107128082654e-05	11273	0.0262633525076206	0.0731633703593915	0.857878072575931	0.00418579287294068	0.0631595727181137	0.00161319147362319
6.39872467815458e-06	7.19928336065412e-05	1.20377710792252e-07	1.74276080721062e-06	1.06508013965561e-07	8.03612048166642e-05	12444	0.0238210219051412	0.0796245488448388	0.895865533260551	0.00149795801427917	0.0216865938133524	0.00132536606697906
7.04559895885972e-05	0.000372957936851082	4.73750895338722e-07	3.23069740118299e-06	6.70163318783066e-07	0.000447788538054984	2233	0.125730542952723	0.157342101462959	0.832888529195195	0.0010579790572499	0.00721478360124147	0.00149660668335547
4.38748575978139e-06	4.88905263895143e-05	6.33586358945207e-07	9.08217597537337e-06	1.26066912898383e-07	6.31198413965127e-05	15843	0.0187583800116594	0.0695104053291205	0.774566686287895	0.0100378319230094	0.143887813632484	0.00199726282749101
2.25106057924208e-05	0.000142193700198109	1.49253700079564e-07	1.21325771694564e-06	1.41346578454495e-07	0.000166208163986009	6017	0.0486436667776313	0.135436221979539	0.85551573874601	0.000897992592542731	0.00729962769486924	0.000850418987038402
7.48866548643939e-05	0.000289973253632289	8.97927986274874e-07	4.47534105944066e-06	1.30434461214891e-08	0.00037024622098852	2701	0.10514575946964	0.202261766951879	0.783190312808838	0.00242521850426318	0.0120874726215759	3.52291134441951e-05
8.50730879389484e-07	1.80773005758679e-05	1.49196540909661e-08	4.07766346100865e-07	1.26479910556525e-08	1.93633654465049e-05	51644	0.00579222587648032	0.0439350732567536	0.933582575085412	0.000770509348294054	0.0210586505340407	0.000653191775499722
2.66627861492545e-05	0.00021125674580496	3.26844610199566e-06	3.33503870053202e-05	4.19809758603077e-07	0.000274958174820134	3637	0.0791874524035056	0.0969703343670222	0.768323203858753	0.011887066475233	0.121292582143217	0.00152681315577433
7.96194852773963e-05	0.000440098710582527	1.31315268060237e-05	9.35387936829762e-05	2.78068777242064e-08	0.000626416323226647	1596	0.171371853498487	0.127103145823658	0.702565840423178	0.0209629384151161	0.14932368492756	4.43904104876678e-05
1.97193460476949e-05	0.000172524235150575	1.61376193081479e-06	1.8179825015564e-05	5.41162645538006e-08	0.000212091284409203	4715	0.0616517532481489	0.0929757491102229	0.81344330405257	0.007608808326613	0.0857169829783686	0.000255155532225409
2.82473311083588e-06	5.31043676687141e-05	2.71756743404945e-07	6.57519200786078e-06	5.98190108601176e-08	6.28358685416759e-05	15914	0.0186747773902375	0.0449541508121651	0.845128250809372	0.00432486650876326	0.104640743582621	0.000951988287079102
1.10008831245696e-06	3.3482268221953e-05	2.65724073279824e-07	1.04087861062235e-05	7.59590211719394e-08	4.53328257350851e-05	22059	0.0135080917035949	0.0242669256685128	0.738587716054054	0.00586162607274153	0.22960814679963	0.00167558540506226
2.60502560435137e-05	0.000277720795199898	8.49067130045763e-07	1.16726750146233e-05	5.87181218371037e-07	0.000316879974606452	3156	0.0906989554429034	0.0822085904161876	0.876422675635507	0.00267945972635304	0.0368362659367167	0.00185300828523571
4.4214631949864e-05	0.000351053225401437	3.80378036944015e-06	3.89372045416254e-05	7.19236095875568e-08	0.000438080765871955	2283	0.12317953752627	0.100928037463273	0.801343616861841	0.00868282897987799	0.088881337814786	0.000164178880221779
1.82976642049318e-06	5.44538517811255e-05	6.15989836998578e-07	2.36071776019308e-05	1.10923585315153e-06	8.16160214936995e-05	12252	0.0241884601973928	0.0224192062661916	0.667195616553413	0.00754741318830556	0.289246855824174	0.0135909081679161
1.98689492900207e-06	3.11935578547665e-05	7.48301533152353e-07	1.51117611526034e-05	1.30099997493818e-07	4.91706154670182e-05	20337	0.0146432762825637	0.0404081769188918	0.634394293390328	0.0152184699346358	0.307333170615687	0.00264588914045797
2.32807296674831e-07	1.70317141790251e-05	6.27403388732106e-09	5.90874903884862e-07	4.54142068291611e-07	1.83158124817637e-05	54598	0.00547972529714602	0.0127107272421918	0.929891272690352	0.000342547396877307	0.0322603708939022	0.0247950817766769
4.47468223421195e-07	1.63576464276099e-05	3.33411720404311e-08	1.56798944210628e-06	2.34484688897541e-09	1.84087901120668e-05	54322	0.00550746586115247	0.0243073130117272	0.888578028649891	0.00181115498832139	0.0851761268698738	0.000127376480186951
5.31280936118318e-05	0.00022336838675178	2.55475184647838e-06	1.3822648708247e-05	1.92307929358124e-07	0.000293066188847696	3412	0.0841775292722372	0.181283599519705	0.762177266610115	0.00871732033136742	0.0471656207172727	0.000656192821540614
7.28032941197705e-06	9.67575113958633e-05	1.68647213592451e-07	2.88546525947472e-06	2.50175396689236e-07	0.000107342128677597	9316	0.0316913285559879	0.0678235982616256	0.901393633495713	0.00157111858754902	0.0268810139599639	0.00233063569514855
1.53465310091472e-06	1.31877573884817e-05	6.91816366429531e-08	7.64442498977843e-07	5.9964318808412e-08	1.56159989438257e-05	64037	0.00467387953389176	0.0982744111622455	0.844502963654207	0.00443017682645954	0.0489525198949947	0.0038399284620931
8.35597127184936e-05	0.000352135886519676	1.0634319851666e-06	5.7704667207249e-06	3.21984109399567e-08	0.000442561696355001	2260	0.124357955631352	0.18880918390973	0.795676375565069	0.00240290109588148	0.0130387848027772	7.27546265416715e-05
5.24671686694159e-05	0.000384809621485883	4.29210927749444e-06	4.05867072100008e-05	3.18211153951974e-07	0.000482473817796746	2073	0.134784849193257	0.108746146908057	0.797576173652584	0.0088960460012	0.0841220926667962	0.000659540771362704
7.14058724168597e-06	0.000143186874178073	8.20546403501272e-07	2.12158106071597e-05	1.96724468454884e-07	0.000172560542898874	5795	0.0504552596689898	0.041380185306154	0.829777606008022	0.00475512182400895	0.122947055281304	0.00114003158051126
3.52068878612782e-09	1.45152745684131e-06	5.4708280766564e-09	2.90170711146122e-06	1.16242091434281e-07	4.47846817659959e-06	223291	0.00134264131106243	0.000786136832349003	0.324112486592107	0.00122158467157185	0.647924021571238	0.0259557703327348
1.16097965408628e-05	0.000134888907344098	3.06927772123152e-06	4.59188242537447e-05	2.11504169861766e-07	0.000195698310029799	5110	0.0570247459606251	0.0593249708650781	0.689269658606446	0.0156837211356816	0.234640882932268	0.0010807664605257
7.63537417176341e-09	4.59321233248097e-06	3.40810684846589e-08	2.64323621672308e-05	2.34072445671498e-07	3.13013633880397e-05	31947	0.00934660240536633	0.000243931041504757	0.14674160596583	0.00108880460132549	0.844447631227803	0.00747802716353681
8.95430477888231e-06	0.000109723781337401	3.10809452578008e-07	4.90332795140254e-06	8.02207912530277e-08	0.000123972444311517	8066	0.0365108371281914	0.0722281860990176	0.885065886590798	0.00250708497605331	0.0395517566716803	0.000647085662451325
0.000344801082475389	0.000789294868774471	5.1576213274538e-06	1.5207016207035e-05	3.88047222828437e-07	0.00115484863600718	866	0.292950637781741	0.298568203420596	0.683461749154774	0.00446605829252739	0.0131679734753919	0.000336015656709859
7.13975813117484e-05	0.000402235763729545	4.16443431412727e-06	3.02320067197925e-05	3.03189049454939e-07	0.000508332975124669	1967	0.141474302474256	0.140454357292557	0.79128402722821	0.00819233557119906	0.0594728420134029	0.000596437894631135
1.31948456593537e-05	0.00015274251403153	4.68883430525876e-08	6.99094445131727e-07	1.28440986521728e-06	0.000167967752344285	5954	0.0491458167911303	0.0785558267893474	0.909356182360838	0.000279150863175689	0.00416207537086516	0.00764676461577347
8.96209353049765e-05	0.000340930619314619	2.44171963623584e-06	1.19579009466972e-05	1.17846448983397e-08	0.000444962959847427	2247	0.124988802507763	0.201412125035546	0.766199998830286	0.00548746717496009	0.0268739244066459	2.64845525622638e-05
1.41805994534693e-05	0.000161538656756982	4.0587911834125e-07	5.95555863846167e-06	1.73399182632208e-07	0.000182254093149886	5487	0.0532130749254254	0.0778067543416277	0.886337606827474	0.00222699590075848	0.0326772284535953	0.000951414476544045
2.08902702749307e-06	2.99382630135531e-05	8.7305029647536e-08	1.60935492642199e-06	2.30243455569067e-08	3.37469743426726e-05	29632	0.0100731853038433	0.0619026466278349	0.887139176080048	0.00258704761976661	0.0476888656766774	0.000682263995673019
1.40933881881614e-07	1.08569969606446e-05	1.30983849600127e-07	1.29841334251272e-05	3.14852481678937e-07	2.44279005989325e-05	40937	0.00730167200621901	0.00576938166711605	0.444450677072063	0.00536205921870546	0.531528830017206	0.0128890520249086
2.20502486673007e-05	0.000175286051765625	6.99836520741415e-07	7.16270924018907e-06	2.83761908441077e-08	0.0002052272223847	4873	0.059717094134477	0.107443098488987	0.85410721700969	0.00341005697299535	0.0349013603407959	0.000138267187531858
1.20082373301978e-05	8.30573665440541e-05	7.5651985703421e-07	6.73145950556266e-06	8.92242548635609e-08	0.000102642807491712	9743	0.0303251042537849	0.116990538583693	0.809188374458293	0.00737041275001459	0.0655814047770096	0.000869269430990234
9.20278510071587e-06	9.32789023207559e-05	9.70303294494201e-07	1.26567078175232e-05	4.6382513264736e-09	0.000116113336784816	8612	0.0342362342002098	0.0792569170393467	0.803343568479328	0.00835651890955811	0.109003049675327	3.99458964396944e-05
3.64055282748325e-06	2.61194115178056e-05	1.02292228803958e-07	9.43765384523764e-07	1.97129948868455e-08	3.08257349535034e-05	32440	0.00920523305088761	0.118101087710465	0.847324858829913	0.00331840356631406	0.0306161519245951	0.000639497968712829
4.05336735956599e-07	7.81553737887261e-06	1.29021757471019e-07	3.1989944253837e-06	1.36345208710696e-08	1.1562524818555e-05	86486	0.00346276824112801	0.0350560748899872	0.675936917024438	0.0111586145323529	0.276669194279272	0.00117919927395006
0.000189283953975348	0.000525080829827662	5.41695731480036e-06	1.93480677870775e-05	1.35705167178365e-07	0.000739265514072067	1353	0.198973838718273	0.256043262362832	0.710273670058516	0.00732748547265833	0.0261720145452251	0.000183567560768343
0.000178647981327843	0.000777054993254433	5.79910263772353e-06	3.2540162928654e-05	3.41974982718505e-07	0.000994384215131372	1006	0.258042772928547	0.179656895804848	0.781443411339523	0.00583185306994982	0.032723933499241	0.00034390628643811
1.73200015649166e-06	6.94830687566309e-05	1.38505502086149e-06	7.16348985389185e-05	1.41717592119843e-07	0.000144376740065022	6926	0.042391404810594	0.0119963932951501	0.481262208340056	0.00959333906720508	0.496166477416352	0.000981581881236678
0.000757927379574051	0.00187536066490128	1.09849241292379e-05	3.51086912939611e-05	1.72530561954766e-08	0.00267939891295473	373	0.552866681933674	0.282872168048408	0.699918424178658	0.00409977180931383	0.0131031968118718	6.43915174857285e-06
9.47756747964165e-05	0.000413032130481828	2.17180155368063e-06	1.21907154070708e-05	1.26746253647275e-06	0.000523437784775469	1910	0.145357860408192	0.181063877222908	0.789075879684536	0.00414911115866852	0.0232897122860553	0.00242141964783156
3.80403751652248e-06	8.02588591963692e-05	4.71945931841833e-07	1.28237220186028e-05	8.8331212247381e-08	9.74468958755837e-05	10262	0.0288122706099965	0.0390370312193354	0.823616375618988	0.00484310893231935	0.131597029370495	0.000906454858861372
0.000140876941157123	0.000833857377127092	5.12962991815886e-06	3.92309405452222e-05	1.43895704213162e-06	0.00102053384578973	980	0.263846397887535	0.138042399807041	0.817079590811436	0.00502641822152342	0.0384415869273437	0.00141000423265541
2.76702777842047e-06	3.54807069960634e-05	6.40533022594319e-08	1.05648174143715e-06	1.51969383564209e-08	3.93834667565369e-05	25391	0.0117457464505358	0.070258613735704	0.900903600371197	0.00162640081065998	0.0268255140657926	0.000385871016646815
3.90090708849429e-05	0.000261721305974951	1.41881036376915e-06	1.22603123453675e-05	5.79797694282408e-07	0.000314989297263312	3175	0.0901828875904264	0.123842528060036	0.830889519894281	0.00450431292775992	0.0389229489760048	0.00184069014191848
4.02601102857073e-06	0.000104629089268857	1.34269864378313e-06	4.49843294058946e-05	5.10551117894637e-07	0.000155492679465	6431	0.0455799790673597	0.0258919650907227	0.672887557336151	0.00863512448562154	0.289301911579832	0.00328344150767275
1.95001230454702e-05	0.000241313019087785	2.36620280301094e-06	3.77594563753849e-05	3.77783188901044e-08	0.000300976579630541	3323	0.0863489507819373	0.0647895031214962	0.801766766650099	0.00786175059174216	0.125456460505119	0.00012551913154332
3.5686483178999e-06	3.56886379445257e-05	1.02199034298625e-06	1.31451327867843e-05	1.23790155336032e-07	5.35481995475322e-05	18675	0.0159365378858259	0.0666436658571905	0.666476898310028	0.0190854286721457	0.245482255199188	0.00231175196144829
4.20614502719098e-06	6.1656670198984e-05	7.86392370422869e-08	1.4834477383722e-06	5.12944535163447e-07	6.79378467367529e-05	14719	0.0201757365274848	0.0619116623387998	0.907545251439785	0.00115751736063994	0.0218353658472618	0.00755020301351346
1.15959538198225e-05	0.000110474735231795	1.39332861239922e-07	1.70848782245246e-06	1.54203937744248e-07	0.000124072713673054	8060	0.0365398228200958	0.0934609510547109	0.890403151194941	0.00112299358267508	0.013770052833329	0.00124285133434409
9.05517152111399e-07	2.22759874961204e-05	1.08990533182488e-07	3.44913379677692e-06	1.48903379611672e-07	2.68885323578029e-05	37191	0.00803421989905695	0.0336767042567358	0.828456800828553	0.00405342068254832	0.128275271810289	0.00553780242187375
1.50370844443431e-06	3.2863269001697e-05	3.00958234426492e-07	8.46263567639576e-06	8.31408208282643e-08	4.32137121777818e-05	23141	0.0128807180143219	0.0347970208680067	0.760482433596471	0.00696441521127243	0.195832184968983	0.00192394535526644
1.11950392747256e-08	1.87225394286479e-06	5.07238931938149e-09	1.09101715472869e-06	1.6058361505883e-08	2.99559688769347e-06	333823	0.000898276720036173	0.00373716481036454	0.625001965570333	0.00169328167625621	0.36420693291905	0.00536065502399674
2.75246731418393e-07	2.51104821411892e-05	7.30479477040031e-09	8.58787143117469e-07	2.31588664091778e-08	2.62749796769046e-05	38059	0.00785161126040479	0.0104756210966866	0.955680363979919	0.000278013336650499	0.0326845978066477	0.000881403780096324
6.1917802055649e-05	0.000326635112931382	9.65096367002326e-06	6.55656960085357e-05	1.0018865099502e-07	0.000463869763316585	2156	0.129940096628067	0.13348100469612	0.704152628091126	0.0208053303604456	0.141345052412455	0.000215984439853741
1.6865238515469e-07	9.77812480557294e-06	1.31535598905709e-07	9.81051629411801e-06	6.22710127109531e-08	1.99511000964623e-05	50123	0.0059675129757808	0.00845328750491284	0.490104543523732	0.00659289955289399	0.491728087508197	0.00312118191026443
9.63949799266017e-06	9.80361652715352e-05	2.48886003292882e-07	3.25768438383861e-06	6.63910176012855e-08	0.000111248624668928	8989	0.0328255959277278	0.0866482441589455	0.881234851786144	0.00223720521519756	0.0292829182700763	0.000596780569637267
9.47713421126551e-07	1.75846653396738e-05	3.95016842884081e-07	9.42656235476187e-06	4.91205207147681e-08	2.84030784791611e-05	35207	0.00848484335310062	0.0333665740430874	0.619111247133842	0.013907536226184	0.331885234260011	0.00172940833687472
5.49551348220303e-06	6.69262203138402e-05	7.13722466626044e-07	1.11843418586621e-05	8.02337543698049e-08	8.44000318757011e-05	11848	0.0250031883845628	0.0651126943920645	0.792964396179432	0.00845642413591938	0.132515848751499	0.000950636541085293
9.02456813874093e-07	2.98438336731972e-05	8.66628019699126e-08	3.68835493238529e-06	4.15061006311755e-08	3.45628143220577e-05	28933	0.0103154504913451	0.0261106287660769	0.863466539359648	0.00250740003873484	0.106714542919366	0.00120088891617505
2.26662301024494e-05	0.000116328105320122	5.43730120561823e-07	3.58996980729316e-06	4.16615262763996e-09	0.000143132201503054	6987	0.042033752386584	0.158358705200001	0.81273189469974	0.00379879660098863	0.0250814964738494	2.9107025420489e-05
8.08477432168899e-06	5.52715508903891e-05	5.93549741836665e-07	5.21910917049949e-06	9.93006575775291e-08	6.92682847819918e-05	14437	0.0205667639556545	0.116716825703628	0.797934452460392	0.00856885288418423	0.0753463029570546	0.00143356599474144
2.63112068666278e-05	9.32041960080601e-05	5.9062042172948e-07	2.69085163745782e-06	7.36434608562155e-09	0.000122804239279961	8143	0.0361730704016638	0.214253245823585	0.758965623292364	0.00480944652393493	0.0219117161853297	5.99681747861555e-05
1.35470978110776e-06	4.12704755470847e-05	3.31276599443759e-07	1.29917730266244e-05	2.45136796698422e-07	5.61933717509591e-05	17796	0.0167171761356434	0.0241079995539623	0.734436718444117	0.00589529670709081	0.231197606084256	0.00436237921057368
7.15605761672666e-06	0.000102579391256469	1.33227906191682e-06	2.45896266257637e-05	3.57242742618687e-07	0.000136014597303495	7352	0.0399857534156165	0.0526124236559628	0.75417928141624	0.00979511823237659	0.180786673733966	0.00262650296145462
6.87709656992176e-07	2.06904064568505e-05	5.28843712480247e-08	2.04694037219045e-06	6.99508255568096e-08	2.3547891682838e-05	42467	0.00703955610656537	0.0292047231342324	0.878652184047966	0.00224582191732127	0.0869266938951605	0.00297057700532021
8.33213925175542e-05	0.000462237863081316	4.86538690468938e-07	3.47928197392621e-06	2.86310510978334e-07	0.000549811386774244	1819	0.152096779560729	0.151545410884272	0.840720789347919	0.000884919268994175	0.00632813735331899	0.000520743145495993
1.37567201839206e-06	2.87254466890586e-05	5.70418817249198e-07	1.53229432880691e-05	1.30594688421907e-08	4.60075402816112e-05	21736	0.0137077607460816	0.0299010120943568	0.624363887163512	0.0123983767390666	0.333052869035765	0.000283854967300012
1.40703116899215e-05	0.000165826869036983	6.19473329855371e-08	9.40525431770987e-07	7.47848322827158e-08	0.000180974438323944	5526	0.0528494709637747	0.07774750854447	0.916299951378511	0.000342298799539035	0.00519700704962237	0.000413234227857368
4.65836513249502e-07	3.54080522620295e-05	3.14274672242109e-09	3.07963292361974e-07	7.8373637656503e-09	3.6192832178129e-05	27630	0.0107993103408784	0.0128709604972833	0.978316703367199	8.68334013473589e-05	0.00850895809552239	0.000216544638647714
3.85863848534331e-05	0.000232514915095677	2.4940033056804e-07	1.93494131504055e-06	7.63118777531995e-09	0.000273293272782494	3659	0.0787272925472199	0.141190393969715	0.850789017703808	0.00091257398335791	0.00708009127096411	2.79230721547741e-05
4.42708533392828e-05	0.000240166732603334	7.60447953871121e-07	5.31095894527907e-06	3.90141070874757e-08	0.000290548006948854	3442	0.0834852034987401	0.152370184205311	0.826599139761474	0.00261728848824967	0.0182791098829116	0.000134277662053774
1.54841299211141e-06	5.46654166524213e-05	3.41992500526983e-07	1.55531784427921e-05	1.6924021101487e-07	7.22782407988666e-05	13835	0.0214508425976212	0.0214229479715794	0.756319136274253	0.00473161074131103	0.215184795187156	0.00234150982570018
7.7531956884411e-06	0.000117432994481128	2.28758225485189e-06	4.46252988737927e-05	9.07893130264865e-08	0.00017218986061124	5808	0.0503496417656546	0.0450270164626347	0.68199715165727	0.0132852320498513	0.25916333700127	0.000527262828973798
8.41244730421996e-07	3.15197031058639e-05	2.45093983112312e-07	1.18207259936191e-05	1.36618327854019e-07	4.45633861408713e-05	22440	0.0132803414015893	0.018877486727842	0.707300450783196	0.00549989586378231	0.265256458659853	0.00306570796532716
9.99522236583287e-08	8.59699191907653e-06	1.72762815023486e-07	1.91187773431442e-05	1.65492839395985e-07	2.81539771402986e-05	35519	0.00841074216295501	0.00355019907703415	0.305356215792728	0.00613635559063517	0.67907909592561	0.0058781336139932
1.31882168556415e-06	1.24238237580936e-05	7.59892532790816e-08	9.20483864322044e-07	4.11564219068065e-08	1.47802749831657e-05	67658	0.0044242990887059	0.0892284945351999	0.840567836000615	0.00514126113117862	0.0622778578457064	0.0027845504873003
1.38741292443034e-05	0.00018053896426313	3.77852114704402e-07	6.33656409711799e-06	6.8521754719707e-08	0.000201196031473976	4970	0.0585790368767403	0.0689582649451907	0.897328654747758	0.00187802966060628	0.0314944785475931	0.000340572098851613
3.24448305521783e-05	0.000129399938545693	1.4438302199547e-06	7.40746151164095e-06	2.38154456041267e-08	0.000170719876275071	5858	0.0499306862162952	0.190047177048687	0.75796644988893	0.008457305918078	0.0433895670103798	0.000139500133925556
1.14624286990274e-11	1.46739498306465e-07	6.55285677006664e-10	1.08058626301421e-05	4.99751575773343e-07	1.14530204523276e-05	87313	0.00343002977323981	1.00082146423635e-06	0.0128122968886031	5.72150970771635e-05	0.943494572031958	0.0436349151608978
9.42862585705316e-07	4.45686076196108e-05	2.50263811921844e-07	1.52417425305978e-05	1.11937190016926e-07	6.11154137378527e-05	16362	0.0181681175401097	0.0154275742900083	0.729253144072337	0.00409493770254621	0.249392773416793	0.00183157051831584
2.05944169536531e-05	5.95805868136258e-05	7.63265716158936e-07	2.83954448441372e-06	6.15773173183760e-09	8.37839716995834e-05	11935	0.0248229595622655	0.245803780077372	0.711121537986508	0.00910992521213614	0.0338912613810577	7.34953429268884e-05
1.44797173488388e-06	4.04033822277943e-05	5.27121862690547e-07	1.89318140227553e-05	1.14654014322728e-07	6.14249438624468e-05	16280	0.0182592908565609	0.0235730249607786	0.657768321584021	0.00858156034901665	0.308210522180544	0.00186657092564026
2.24533123313027e-05	0.000166150113425646	7.81120496835556e-08	7.44077027510057e-07	3.24930949089885e-07	0.000189750545783232	5270	0.0553403406643177	0.118330686421071	0.875623902634004	0.000411656521783024	0.00392134327961343	0.00171241114352884
0.000337946915054862	0.00105855976053722	5.22372512816434e-06	2.11073247142742e-05	7.73133186089276e-08	0.00142291503875313	703	0.34765290415154	0.237503228127378	0.743937432458943	0.00367114338234964	0.0148338615724872	5.43344588420932e-05
4.70293238071581e-06	4.42439284392182e-05	4.20842080372179e-08	5.09247891513132e-07	4.20348788883132e-08	4.95402277983727e-05	20186	0.0147525356162058	0.0949315856975186	0.893090936506988	0.000849495650454	0.0102794822338274	0.00084849991121143
5.13199937806742e-06	7.24014417215522e-05	5.75818520008515e-08	1.0455259631397e-06	1.12063770569548e-08	7.86477552918172e-05	12715	0.0233190629741705	0.0652529669667683	0.920578616044559	0.000732148702619648	0.0132937800864162	0.000142488199636141
3.87706213201252e-05	0.000213062519692186	2.05757305489804e-06	1.45548025346989e-05	2.06493007858296e-08	0.000268466165902694	3725	0.0773918395300636	0.144415297882184	0.793628943802962	0.00766418013226968	0.0542146623421231	7.69158404613043e-05
5.77470800497904e-07	2.71370751009946e-05	7.71674875074086e-09	4.66839023671783e-07	3.48298320194864e-07	2.85373999941099e-05	35042	0.00852479823096708	0.0202355785957057	0.950930186583069	0.000270408262572399	0.0163588492213074	0.0122049773373451
2.05619059278028e-06	2.9836819518569e-05	1.21242073550707e-07	2.26294395557967e-06	9.97841972122356e-08	3.43769803376919e-05	29089	0.0102602719443338	0.0598130077913159	0.867930202870526	0.00352683895908604	0.065827304590174	0.00290264578889814
9.31147907720342e-06	0.000142690048658303	2.30274567352852e-06	4.54664803526922e-05	6.83820184159107e-07	0.000200454573945886	4989	0.0583695644149304	0.0464518164585114	0.711832341110974	0.0114876185072742	0.226816876550625	0.00341134737261574
1.11786203154857e-05	8.47313878123724e-05	1.66718303685871e-07	1.62578234767186e-06	1.08772746348077e-07	9.78112815255639e-05	10224	0.028918441233785	0.114287637797323	0.866274181166178	0.00170448951374078	0.016621624032673	0.00111206749008445
1.75200215139152e-06	4.7502251412489e-05	1.90394421308928e-07	6.64561645486178e-06	9.62440667300641e-09	5.60998888467242e-05	17825	0.0166895981602795	0.0312300467506867	0.846744127110026	0.00339384667640113	0.118460421071758	0.000171558391128049
5.91223125151958e-05	0.000175962671106021	1.38821883496529e-07	5.31494750475414e-07	9.1184456689616e-08	0.000235846484711878	4240	0.0683166639898628	0.250681338699716	0.746089861466392	0.000588611204725483	0.00225356231671086	0.000386626312454949
9.11403893849654e-05	0.000326970882994596	1.5768231505337e-06	7.28168891687506e-06	3.6448272287112e-07	0.000427334267169841	2340	0.12034692319574	0.213276576176706	0.765140799870944	0.0036899057053784	0.017039796422366	0.000852921824605886
8.1764691410963e-06	0.000156508876503966	7.63107757811351e-07	1.8836653091165e-05	9.37821603517024e-08	0.00018437888865439	5424	0.0538165117785806	0.0443460159716155	0.848843800101944	0.00413880224238558	0.102162743406451	0.000508638277603966
2.11286577845359e-05	0.000110395169992475	3.55880930733806e-07	2.39208660182962e-06	3.85389827245938e-08	0.000134310334292299	7445	0.0394947265008662	0.157312226909909	0.821940996380983	0.00264969134809317	0.0178101455441524	0.000286939816862652
8.72721507204682e-07	1.86625757141577e-05	3.66031878932335e-08	1.00677451521376e-06	4.60147609682837e-08	2.06246896854376e-05	48486	0.00616836773628171	0.0423144066900013	0.904865770045242	0.00177472672081354	0.048814044262911	0.00223105228103253
1.72400469958293e-05	0.000187458228677577	2.10879648239924e-06	2.95405887188447e-05	3.59139581056436e-07	0.000236706800455707	4225	0.0685571523285964	0.072832918034627	0.791942725416775	0.00890889690680366	0.124798225745831	0.00151723389596337
6.5422495023267e-06	5.85071450269926e-05	7.48549040072867e-07	8.61130499140491e-06	1.85092284217471e-07	7.45943408450146e-05	13406	0.0221305816608107	0.0877043677605463	0.784337583310154	0.0100349306876796	0.115441800193619	0.00248131804800098
1.23877310441737e-06	1.76119540256099e-05	6.66357678171894e-09	1.21836213589079e-07	2.85833457735697e-08	1.90078102661717e-05	52610	0.00568616946818445	0.0651717944923948	0.926564069137098	0.00035057045963775	0.00640979744026127	0.00150376847060809
3.27046775399246e-07	1.79087878052659e-05	7.70850436768327e-08	5.43243994809225e-06	8.19738372247084e-08	2.38273334096589e-05	41969	0.00712279696349771	0.0137256977008879	0.75160688346293	0.00323515193041218	0.227991939118546	0.00344032778722434
4.65162263862355e-05	0.000248034120691368	3.32794677640665e-06	2.28450154990365e-05	1.78014356666337e-07	0.000320901323709713	3116	0.0917956285948676	0.144954922119031	0.772929565462745	0.0103706233989147	0.0711901566342621	0.000554732385047336
2.78439717197902e-05	0.000223502132133017	2.60080354619708e-06	2.68886822404972e-05	6.55964039967325e-08	0.000280901186043498	3560	0.0808281651468913	0.0991237242959824	0.795661048217885	0.00925878449582031	0.0957229217121691	0.000233521278142894
4.15143905993035e-05	0.000228151591200021	1.56433756111559e-06	1.10672386924144e-05	3.08907939752659e-07	0.000282606465992607	3538	0.0812984109350238	0.14689823339141	0.807311999740265	0.00553539196501085	0.0391613074157473	0.00109306748756676
6.67382021516871e-06	4.38785748550343e-05	1.7494536358812e-07	1.47927649446782e-06	4.96434689414662e-08	5.22562603972005e-05	19136	0.0155550387434562	0.127713314432394	0.839680729572166	0.0033478354987203	0.0283081200840592	0.000950000412661097
8.89148756664949e-06	9.02688014869501e-05	5.52327570127146e-07	7.21604217531491e-06	1.83005849707334e-10	0.000106928841804891	9352	0.0315712514688877	0.0831533140784731	0.84419507368891	0.0051653750363719	0.0674845257230198	1.71147322479427e-06
1.58544610048069e-08	3.94138597534478e-06	1.17301507628291e-08	3.75292710327814e-06	9.2133112818916e-08	7.81403080320947e-06	127975	0.00234147286571507	0.00202897344585523	0.504398571570248	0.00150116515512213	0.480280561696365	0.0117907281324095
2.18975854223091e-06	4.10110154695088e-05	3.22060565514779e-07	7.76096546396891e-06	1.45649341056263e-07	5.14294493822797e-05	19444	0.0153108108124405	0.0425779114599155	0.797422798845663	0.0062621818701747	0.150905085650071	0.00283202217417571
4.31988790509735e-06	7.11653391173834e-05	3.17009573227346e-07	6.72232908105036e-06	1.59460222387704e-09	8.25261602789823e-05	12117	0.0244548828679342	0.0523456791215517	0.862336729066355	0.00384132222019884	0.0814569472071075	1.93223847866717e-05
2.17136172024763e-06	5.01189791179586e-05	3.91279308115934e-07	1.1625156953236e-05	2.17840602810227e-07	6.45246177023683e-05	15498	0.0191718467630854	0.0336516789648167	0.776741976979106	0.00606403140458394	0.180166227514267	0.00337608513722711
1.68927011973657e-06	4.64794037770182e-05	2.91341683737294e-07	1.03195193349344e-05	3.59572288449117e-08	5.88154921442714e-05	17002	0.0174904022193476	0.028721516358188	0.79025783994133	0.00495348543582103	0.1754558018425	0.000611356422160177
9.44842397857781e-07	2.67663717226658e-05	2.21299285669195e-07	8.06640750869437e-06	2.12399504358569e-08	3.6020160865323e-05	27762	0.0107480651887915	0.0262309322101721	0.743094175030019	0.00614376172545754	0.223941462639607	0.000589668394743481
1.32007649897816e-05	0.00011467307297667	1.95044374902634e-06	2.18053205633652e-05	7.90767655369108e-08	0.000151708679044381	6592	0.0444957395012303	0.0870139076612744	0.755876814029369	0.0128565073620854	0.143731530066163	0.000521240881108574
8.90029906205164e-09	1.69701361888735e-06	8.09123271439493e-09	1.98417293739227e-06	5.09108240545446e-08	3.74908891211061e-06	266731	0.00112409651163936	0.0023739898601234	0.452646938675025	0.00215818640317064	0.529241366077725	0.0135795189839559
1.31784112283659e-05	0.000155856064479253	3.27744666894747e-06	4.99241271597952e-05	6.03833904098245e-07	0.00022283988344046	4488	0.0646733147988324	0.0591384765819404	0.69940830192947	0.0147076305118566	0.224035870011278	0.00270972096545537
4.77453120125504e-06	4.6362608187242e-05	5.31053704622445e-07	6.63302887088342e-06	1.04106817121197e-08	5.8311632645715e-05	17149	0.0173418682569233	0.0818795664711318	0.795083349302327	0.0091071657665457	0.113751383213429	0.000178535246566874
3.31397579338554e-07	1.93699729710479e-05	9.03452958440745e-08	6.79702202494251e-06	2.84547609192164e-07	2.68732854803652e-05	37212	0.00802968245252289	0.0123318594438588	0.720789163840813	0.00336189990278951	0.252928583291712	0.0105884935208264
4.5857060076523e-06	0.000114244095637793	7.12086874720545e-07	2.28736141784417e-05	6.85792975956321e-07	0.000143101295674564	6988	0.0420248690518569	0.0320451746158956	0.798344243490311	0.00497610361502211	0.159842117925054	0.00479236035371704
2.19587081379793e-05	0.000206323017737843	2.02694970651847e-06	2.45335336904967e-05	8.55500605871395e-08	0.000254927759333425	3923	0.0736360413708036	0.0861369832590853	0.809339156619619	0.00795107489203397	0.0962371997253106	0.000335585503951522
1.24938227321594e-08	3.36278701997608e-06	2.59343463278915e-10	8.98292398754992e-08	5.09258271807182e-08	3.51629525322774e-06	284390	0.0010543342292999	0.00355312106419131	0.956343758929019	7.3754746004578e-05	0.0255465577849419	0.0144828074758431
3.72375266710447e-06	3.51814328230027e-05	3.19244289695416e-08	3.87922101554788e-07	1.20277852786729e-08	3.93370598059102e-05	25421	0.0117319872532611	0.0946627095537272	0.894358475101814	0.000811561136675119	0.00986149202479298	0.000305762182990245
1.71284644564805e-07	1.30746911782705e-05	9.3737928552419e-08	9.20877671204719e-06	4.63146056970382e-07	2.30116365204053e-05	43456	0.00687979548762985	0.00744339258152806	0.56817737263826	0.0040735011814261	0.400179131279142	0.0201266023196435
3.7789524681487e-06	4.62353407039589e-05	7.70549998718645e-07	1.21279372654699e-05	1.16175040449919e-07	6.30289554767461e-05	15866	0.0187316236450998	0.0599558161731382	0.733557146143997	0.0122253334660279	0.192418503110755	0.0018432011060818
1.29105809042452e-06	5.73277901160096e-05	3.63384415500689e-07	2.0798385875052e-05	3.10973415118152e-07	8.00915919121049e-05	12486	0.0237420552415	0.0161197706226313	0.715777883138132	0.00453711066074799	0.259682513214081	0.00388272236440779
7.41092269325916e-08	5.59515661482801e-06	1.43918991402468e-07	1.39758303090865e-05	8.46602686197658e-08	1.98736754108693e-05	50318	0.00594442345204105	0.00372901465886173	0.281536077205322	0.00724168974420082	0.703233298328039	0.00425992006357633
4.74257218855609e-05	0.000254470481554401	6.91190585283672e-07	4.77482532702263e-06	3.82179551471379e-07	0.00030774439890374	3249	0.0882026600593537	0.154107506276322	0.82688907567737	0.00224598916420854	0.0155155555845426	0.00124187329755731
7.52137622174855e-05	0.000449165238877367	4.2225300185828e-06	3.25071715448601e-05	4.72592084393648e-07	0.000561581294742689	1781	0.155087081676219	0.133932100163606	0.799822293018449	0.00751900046905502	0.0578850681979259	0.000841538150963851
0.000172072874498691	0.000421626803718384	1.25440784543944e-05	3.95572519651666e-05	5.16209113601208e-08	0.000645852629547996	1548	0.176192493236852	0.266427458256409	0.652821997509652	0.0194225089137958	0.061248108555122	7.99267650210669e-05
4.01576788237209e-05	0.000227088556413631	1.96196739504619e-06	1.42828136521159e-05	2.54387171694505e-07	0.000283745403456209	3524	0.0816123492956174	0.141527151927656	0.800325057772006	0.0069145345480424	0.0503367225623453	0.000896533189950916
6.39960776672036e-07	1.11907493761431e-05	8.44660838326232e-08	1.89940014087686e-06	4.71601079419483e-09	1.38192923883188e-05	72363	0.00413723432997115	0.0463092290610324	0.809791779614014	0.0061121858818199	0.137445542615655	0.000341262827478866
8.74790437118751e-06	0.000101420979284466	3.34237814098534e-07	4.98807291520319e-06	1.30323388516068e-08	0.000115504226723807	8658	0.0340597207035617	0.0757366602012362	0.878071583709083	0.00289372799229038	0.0431851981237937	0.000112829973597154
3.32815205110007e-06	2.58029984996562e-05	4.84195118431332e-07	4.82743408180185e-06	4.0783495280013e-08	3.44835632462694e-05	28999	0.010291919329699	0.0965141574068662	0.748269496263488	0.0140413307921047	0.139992321771565	0.00118269376597632
1.07680426009369e-06	2.27798508768475e-05	2.99137765560588e-07	8.14018660956519e-06	1.25552303584868e-08	3.23085347424254e-05	30952	0.00964589402361715	0.0333287866094313	0.705072237365642	0.00925878465072513	0.251951587234194	0.000388604140007628
6.33675431122636e-06	9.05679955107207e-05	8.67869722031983e-07	1.59684446688784e-05	1.19726190553248e-08	0.000113753036831913	8791	0.0335520657174139	0.0557062429954276	0.796180902357346	0.00762942024408887	0.140378183419175	0.000105250983962882
3.11549561198012e-05	0.000131338408765984	4.96488087973814e-07	2.6925091794256e-06	2.81177955442082e-08	0.000165710479948729	6035	0.0485015901342974	0.188008363318002	0.792577565441971	0.00299611761505626	0.0162482733757012	0.000169680249269134
7.69356448122452e-06	5.36072038556601e-05	1.3223195826562e-07	1.18505407997547e-06	1.27213176400349e-07	6.27452675515261e-05	15937	0.0186481026417548	0.122615852660228	0.854362503301754	0.00210744114139018	0.0188867483751234	0.00202745452150446
6.34126248296126e-06	0.000132833975508529	2.62718604022476e-06	7.09490053242202e-05	7.06720018757318e-07	0.000213458149374692	4685	0.0620365348260405	0.0297072868922431	0.62229517072857	0.0123077336139233	0.332378995751905	0.00331081301335927
2.46649640982864e-08	3.19679358090047e-06	1.77593200900267e-08	2.96062420161797e-06	4.74793345591487e-08	6.24732140126591e-06	160069	0.00187244705440748	0.00394808630996454	0.511706277870176	0.00284270953090842	0.473902975604562	0.00759995068438897
1.08696522607315e-05	0.000145056898425712	3.88495167558555e-07	6.67873478264272e-06	8.31675847127802e-08	0.000163076948221358	6132	0.0477494290215723	0.0666535177367758	0.889499711687114	0.0023822813205409	0.0409544994279456	0.000509989827623521
2.32741933042138e-05	0.000132928922119486	2.42513675094516e-07	1.78219402211065e-06	5.67409917375514e-08	0.000158284564112643	6318	0.0463791589013152	0.147040195831419	0.839809762023843	0.00153213723937055	0.0112594303310736	0.00035847457429375
3.20514007347634e-06	9.95634234098949e-05	6.4170344707509e-07	2.5708176666179e-05	1.12890709139566e-07	0.000129231334305765	7738	0.0380298958997948	0.024801570692545	0.770427883800419	0.00496554067573737	0.198931449592192	0.000873555239106822
0.000128622558254978	0.00081841893500234	5.95684678242451e-06	4.89872686561979e-05	2.19118796864416e-07	0.0010022047274928	998	0.259783213630842	0.12833960440074	0.816618513714022	0.00594374245003477	0.0488795026728205	0.000218636762383452
6.56393513328434e-08	1.87389548360255e-05	9.37679921066504e-09	3.46045280683084e-06	5.21382315775274e-07	2.27958061091751e-05	43868	0.00681548827022804	0.00287944857130647	0.822035191310178	0.000411338785992349	0.151802168796218	0.0228718525363059
1.66925475846151e-05	0.000191353165859094	5.05272889004357e-07	7.46340695983922e-06	4.63858507994913e-07	0.000216478251800548	4619	0.06288615623892	0.0771095823519249	0.883937135797814	0.00233405843220634	0.0344764746470496	0.0021427487710049
2.50280858767873e-06	6.68019977593141e-05	1.24538488143087e-06	4.28118885143672e-05	7.35502903204081e-07	0.000114097582645995	8764	0.0336519676126605	0.0219356846099367	0.585481271470732	0.010915085600848	0.375221696389463	0.00644626192901992
0.000300157977195773	0.00103953436698565	3.5643082826742e-06	1.59286284659843e-05	2.9928739834959e-07	0.00135948456832843	736	0.335102809984276	0.220788072324231	0.764653304056125	0.0026218085631209	0.0117166673584015	0.000220147698121784
1.53440554159234e-05	0.000145916274858498	2.33376896738777e-06	2.85729115364702e-05	1.57072024579617e-08	0.000192182717980738	5203	0.0560294933060745	0.0798409741372339	0.759258045633028	0.0121434902779431	0.148675759385056	8.1730566738764e-05
8.29395665087521e-06	0.000100831554871427	1.23938942289096e-07	1.93963451467443e-06	2.23541607424253e-07	0.00011141262658669	8976	0.032873185592284	0.0744435967894691	0.905028074111242	0.00111243174212987	0.0174094676168972	0.00200642974026212
0.000118679060579842	0.000292291252251629	1.47807523536172e-07	4.68377126901496e-07	8.78401176579083e-08	0.000411674337599566	2429	0.116202866456996	0.288283844146925	0.710006006096837	0.000359039925582984	0.00113773700258452	0.000213372828071081
1.49939734482088e-05	0.000146977342466628	4.2274108367644e-06	5.33519934752791e-05	2.19675466670645e-08	0.000219572687773547	4554	0.0637558937359606	0.0682870606551603	0.669378983137514	0.0192528992545934	0.242981010144135	0.000100046808598164
2.56837565193859e-05	0.00020940424698501	1.22766662118614e-06	1.28910847301179e-05	9.52929489321738e-08	0.000249302047804632	4011	0.072070889459726	0.103022645604232	0.839962001231179	0.00492441450841275	0.0517086997224354	0.000382238933740533
9.05939992209087e-06	7.50129621720115e-05	9.84896655849049e-07	1.04914804714149e-05	2.68670247515116e-07	9.58174094688815e-05	10437	0.0283373474834714	0.094548579139296	0.78287403706498	0.0102788904574686	0.10949451179665	0.00280398154160463
8.36903733803644e-07	2.95174219516954e-05	1.57433874499571e-08	7.14658333444496e-07	1.2769761900966e-07	3.12124250254031e-05	32039	0.00932016909915334	0.0268131596030269	0.945694604878403	0.000504394882395197	0.0228965975204698	0.00409124311570566
3.97941467731453e-06	3.97288548533597e-05	3.00790949906195e-07	3.86247944514275e-06	4.52625786604917e-08	4.79168025043837e-05	20870	0.0142725526580194	0.083048418703449	0.829121576919184	0.00627735855034728	0.0806080381676008	0.000944607659418654
1.57176791228273e-05	0.000136059730998013	1.21651129829915e-06	1.35552162682967e-05	2.0403597259105e-07	0.000166753173660027	5997	0.0487992294794811	0.0942571513203828	0.815934881547794	0.00729528123272392	0.0812891051533016	0.00122358074579758
3.4741051295317e-05	0.000237343405673867	1.28369043401646e-07	1.12939387532396e-06	6.72019248404223e-08	0.00027340942181275	3658	0.0787594022444996	0.127066035489845	0.868087881171909	0.000469512142451194	0.00413077891696598	0.000245792278828076
5.04185042598678e-07	1.08315361053343e-05	3.13260053651091e-07	8.65458169092716e-06	5.73158012325549e-08	2.03608786937438e-05	49114	0.00608970789910845	0.0247624402749178	0.531977832010879	0.015385389715393	0.425059341549262	0.00281499644954744
7.51768716614226e-05	0.000508370818387469	2.6605977706366e-06	2.32119453298506e-05	2.64862446621264e-07	0.000609685095596	1640	0.167199622789912	0.123304427489626	0.833825235452917	0.00436388848908258	0.0380720235700689	0.000434424998305636
1.09685007348749e-06	4.60545571993843e-05	3.71416634279982e-07	2.00892026394671e-05	8.57403246647445e-08	6.76977668712836e-05	14772	0.0201051583762041	0.0162021603396899	0.680296549322662	0.00548639418174857	0.296748379864044	0.00126651629185592
1.67414040422543e-05	0.000159219608814533	5.74646642636416e-06	7.03679965531322e-05	2.57240360950001e-07	0.000252332716197234	3963	0.0729143911381672	0.0663465455235244	0.630990745924838	0.0227733704648607	0.278869888984707	0.00101944910206939
6.39646057798031e-08	8.23828069396465e-06	1.52256455192988e-07	2.52385146357892e-05	5.56336663444908e-08	3.37486500570711e-05	29631	0.0100736829709058	0.00189532338839138	0.244106969613101	0.00451148282777275	0.747837753305962	0.00164847086477269
1.75946349236007e-05	0.000189083444304614	1.12111421032664e-06	1.55219536648634e-05	3.38544817719684e-07	0.000223659691921124	4471	0.0649033744923689	0.0786669907861878	0.845406888834023	0.00501258944200825	0.0693998705423299	0.00151366039545058
7.8575487501978e-06	9.63552888622636e-05	1.04764557951786e-07	1.65371676115146e-06	2.00492900825851e-08	0.000105991368221647	9435	0.0312988212476338	0.0741338552566492	0.90908618766735	0.000988425375665538	0.0156023720506489	0.000189159649686363
2.16566848881696e-05	0.000243691748931877	4.59804143602113e-06	6.67000473919736e-05	1.1548732296109e-06	0.000337801395877652	2960	0.0963901007349756	0.064110702775229	0.721405393541178	0.0136116709170926	0.19745343922774	0.0034187935387608
2.60544387015673e-05	0.000219723469667103	2.16903100205132e-06	2.35613090049267e-05	1.14306544229202e-08	0.000271519679030071	3683	0.0782368394210291	0.0959578281568379	0.809235892042904	0.0079884854379601	0.0867756955558175	4.20988064797111e-05
1.26118437726044e-05	7.89017862835876e-05	1.95382794655295e-07	1.57236267195967e-06	1.57227456495133e-07	9.34386029793021e-05	10702	0.0276436151010989	0.134974661119431	0.844423865167006	0.00209102863726008	0.0168277630639231	0.00168268201237942
8.95041522308697e-05	0.000323198144089042	1.12947181499068e-05	5.24956888473892e-05	3.76111563950676e-08	0.000476530314473603	2099	0.133240008846815	0.187824676651978	0.678232075216582	0.0237019929411699	0.110162328088987	7.89271012833981e-05
0.000250407234532161	0.000664251773259311	3.16344256773708e-05	0.000108068915222835	3.63268085896799e-07	0.00105472561677757	948	0.271366683981485	0.237414575458224	0.629786328020315	0.0299930381647704	0.102461638841209	0.000344419515481823
6.59610283357567e-06	0.000107565253941292	1.2889123693391e-06	2.70707939240024e-05	1.11589310474494e-07	0.000142632652378684	7011	0.0418901557493241	0.0462453913852999	0.754141861259867	0.00903658697951637	0.189793805783899	0.000782354591417323
1.03322861238926e-05	0.000201353296499263	2.47592583480724e-08	6.22823736060551e-07	1.05922265097617e-06	0.000213392388268541	4686	0.0620180262387692	0.0484191878057529	0.943582374858999	0.000116026904937745	0.00291867831422725	0.00496373211608283
5.47235029775393e-06	4.45225343235716e-05	4.25570095381395e-07	4.45324294651409e-06	7.0878817310406e-08	5.49445764805314e-05	18200	0.0163487109621048	0.0995976427208053	0.810317180975038	0.00774544318368143	0.0810497274119859	0.00129000570848918
1.30675932069741e-05	8.79265953033322e-05	2.46306603678419e-08	2.13207444609448e-07	1.69207978704186e-07	0.000101401234593988	9862	0.0299638234948445	0.128870158822986	0.867115628871697	0.000242902963326467	0.00210261192048731	0.00166869742150278
1.44941147014555e-06	3.28409472427162e-05	1.33290455982921e-07	3.88587755167203e-06	1.59321289263005e-07	3.84688480097797e-05	25995	0.0114745359268444	0.0376775376735241	0.853702383662938	0.00346489335862189	0.101013618881547	0.00414156642336942
5.4669650103239e-07	1.00716793313938e-05	1.70578372511904e-07	4.04112672680645e-06	2.06615845275082e-08	1.48507425162721e-05	67337	0.00444534590715751	0.0368127385168364	0.678193653977787	0.0114861847698861	0.272116139807727	0.00139128292776399
3.3895939540612e-06	2.97717429588356e-05	1.63536600959326e-08	1.8472665473572e-07	3.0353764958071e-08	3.33927709926865e-05	29947	0.00996798556487577	0.101506818790318	0.891562517089582	0.000489736539070515	0.00553193548316722	0.000908992097862106
2.37449893482248e-05	0.000129762348518393	1.46732542883402e-07	1.0317051989314e-06	4.29463754321758e-08	0.000154728721983865	6463	0.0453611791624948	0.153462066019655	0.838644221025265	0.000948321300674237	0.00666783248580689	0.000277559168598666
3.00589931717888e-06	2.93517619424031e-05	5.84096040141033e-07	7.33513828215054e-06	3.9046730251799e-08	4.03159423121253e-05	24804	0.0120221756800749	0.0745585776938378	0.72804355446196	0.0144879669590499	0.181941382527091	0.000968518358060438
6.9002640393688e-05	0.0003830680461003	7.10955875097772e-06	5.08508614794714e-05	7.09773896759772e-07	0.000510740880621196	1958	0.142094569088309	0.13510302975897	0.750024250329026	0.0139200894636251	0.0995629357446838	0.00138969470369495
5.48080838792348e-05	0.000527176301122255	2.52468245390382e-06	3.13816560710996e-05	1.37096836816232e-06	0.000617261691894655	1620	0.169091570132701	0.088792297657423	0.854056404349527	0.00409013306196667	0.05084011608557	0.00222104884551347
1.30593241962288e-06	3.33839431616256e-05	3.26316825272767e-07	1.07341176961387e-05	8.81316655090169e-08	4.58384417681689e-05	21816	0.0136577230135764	0.0284898955821343	0.728295768221511	0.00711884638058022	0.234172831407037	0.00192265840873799
4.63456735292247e-05	0.000223725513928521	1.69589184645354e-06	1.05369271278731e-05	4.0465354072008e-08	0.000282344471786144	3542	0.0812261793445935	0.164145850761789	0.792384963350645	0.00600646379128702	0.0373194030016427	0.000143319094636489
7.5193969859979e-05	0.000414501547696646	1.05395737314289e-06	7.48694162045115e-06	2.96203269844701e-07	0.000498532619820063	2006	0.138945155999469	0.150830591360539	0.831443181884974	0.00211411917944968	0.01501795734681	0.000594150228227012
7.51414613024252e-06	9.41127151321592e-05	1.60672749921336e-07	2.59040361419285e-06	7.00109795156555e-07	0.000105078047421672	9517	0.0310333363798461	0.0715101423619785	0.895645831279011	0.00152908008726661	0.0246521864247981	0.00666275984694551
1.83738757580067e-07	1.35184471836802e-05	2.12333873683931e-08	2.01058164033458e-06	7.05184490771887e-08	1.58045194180404e-05	63273	0.00473017063207859	0.0116257098820945	0.855353258527384	0.0013435009826465	0.127215613911015	0.00446191669685911
1.17042290054381e-06	3.45104935680389e-05	6.06077847713479e-07	2.29990932842121e-05	1.01832260462119e-07	5.93879198609704e-05	16838	0.0176591224212743	0.0197080972575538	0.581102918722013	0.010205406236358	0.387268881248138	0.00171469653593716
7.4041639188029e-06	0.000103916036810809	2.72447919007019e-06	4.92312769502372e-05	3.53025985884779e-07	0.000163628982855804	6111	0.0479071443135876	0.045249709370422	0.635071091912755	0.0166503460604599	0.300871374318947	0.00215747833741581
1.24973235097761e-05	0.000132080808204752	2.47493653656903e-07	3.36773230773134e-06	2.33091640083911e-07	0.000148426449316	6737	0.0435542794346495	0.0841987635449613	0.889873798190454	0.0016674498028986	0.0226895699738895	0.001570418487797
1.35359537430767e-06	2.56772519808787e-05	3.53700131686182e-08	8.63079248066764e-07	1.24986390577125e-07	2.80542830069989e-05	35645	0.00838108419643657	0.0482491523297878	0.915270298459342	0.00126077052690294	0.0307646161497496	0.00445516253421781
4.37957273016348e-05	0.000264837655113811	7.02199904322716e-06	5.46786117177019e-05	3.87943659131442e-07	0.000370721936835506	2697	0.105273506584904	0.118136325234693	0.714383554894197	0.0189414176651297	0.147492247651812	0.00104645455416785
3.08335422501233e-06	3.55444939366179e-05	3.38499884981389e-07	5.01911918547062e-06	4.0326074951804e-08	4.40257933070341e-05	22714	0.0131211854927602	0.0700351769588602	0.807356126185668	0.00768867201598628	0.11400406008513	0.000915964754355965
4.7396708998874e-07	1.59011634364165e-05	1.15475175410837e-07	4.98359496311094e-06	1.60153978663745e-08	2.14902160627934e-05	46533	0.00642639591643113	0.0220550174369504	0.739925712703588	0.00537338363995148	0.231900644858531	0.000745241360979259
3.40183063159321e-05	0.000187304502325937	6.99230095707153e-08	4.95505977613752e-07	2.99432585089743e-09	0.000221891231954905	4507	0.0644070279808073	0.153310728036544	0.844127551484339	0.000315122904833508	0.00223310300838951	1.3494565893915e-05
1.24375016300434e-05	0.000131381142975047	1.61883343285317e-07	2.20165939045855e-06	3.29569325391312e-07	0.000146511756664225	6825	0.0430046506630687	0.0848908095378828	0.896727648117313	0.00110491708632175	0.0150271858080598	0.0022494394504232
8.6362406914847e-07	1.92276133784613e-05	2.64105636101371e-07	7.56318569620283e-06	6.56832264669132e-08	2.79842120063808e-05	35734	0.00836023827433374	0.0308611180100962	0.68708789706414	0.00943766563950954	0.270266166311144	0.00234715297511098
1.14342722385226e-06	4.85327225657706e-05	7.09484786414093e-08	3.87981205556372e-06	1.61978597050972e-07	5.3788888920879e-05	18591	0.0160075952193248	0.0212576843803967	0.902281559248418	0.0013190173670583	0.0721303624856565	0.00301137651847084
3.20621326338482e-05	8.86517617861002e-05	3.07198549763837e-07	1.09235676872972e-06	1.03722348679053e-09	0.000122114486961929	8189	0.0359735847765151	0.262557976793074	0.725972519654764	0.00251566015963045	0.00894534953146285	8.49386106919408e-06
5.35330993958226e-05	0.000281328761447562	9.33808506544731e-07	6.31881043715658e-06	5.31069835011486e-07	0.000342645549622098	2918	0.0977027608756272	0.156234626291992	0.821048928719018	0.00272529004849071	0.0184412447327145	0.00154991020778528
1.50787386448625e-05	8.25188184765035e-05	1.71233289252034e-06	1.20534264785689e-05	1.60296085438714e-08	0.000111379346100999	8978	0.0328635285332863	0.135381820532409	0.74088079491574	0.0153738817156243	0.108219583796432	0.000143919039795186
5.35320808197626e-06	5.07619152526305e-05	2.8975939109639e-08	3.53439418434612e-07	1.86098183861485e-07	5.66836368760125e-05	17642	0.0168617944451948	0.0944400955373708	0.895530316159231	0.000511187014570357	0.00623529889600611	0.00328310239282192
6.98711165417007e-07	1.52747456774262e-05	2.38271336210129e-07	6.69936193514382e-06	1.35717489082002e-08	2.29246618631054e-05	43621	0.00685388166753775	0.0304785810839593	0.66630189656185	0.0103936685144132	0.29223383861228	0.000592015227497961
2.83224580787598e-07	1.97040941241738e-05	1.87279091599168e-07	1.67743720202767e-05	6.04704635891069e-08	3.70094402804264e-05	27020	0.0110416263164979	0.00765276585221395	0.532407244607667	0.00506030597004777	0.453245763599088	0.00163391997098342
8.90374001852597e-06	0.000120644438653799	7.25119699641684e-07	1.26530394675648e-05	3.43370555020256e-07	0.000143269708394551	6980	0.042073275319335	0.0621467030141913	0.842079180628714	0.00506122129909536	0.0883162226638968	0.00239667239410194
3.47186727789117e-06	4.9492663095334e-05	8.13673945074281e-07	1.4923477167479e-05	5.64969200254768e-08	6.87581784058039e-05	14544	0.0204168575985463	0.0504938809955167	0.719807654054376	0.0118338496443588	0.217042939668968	0.0008216756367808
1.07223812954481e-05	5.61192127691625e-05	1.08623910815551e-06	7.31162645469957e-06	6.29389624953255e-08	7.5302398589961e-05	13280	0.0223382915715208	0.142390966240451	0.745251330900422	0.014425026672395	0.0970968600152177	0.000835816171514572
9.62123775257991e-05	0.000396010985962757	3.15061158749205e-07	1.67003461684309e-06	2.85902486469816e-07	0.000494494361750618	2022	0.137900856544279	0.194567188157993	0.800840245297826	0.000637138020409008	0.00337725714592742	0.000578171377844752
8.5498499856658e-06	5.55807086238503e-05	9.23439986940613e-07	7.72096372576296e-06	3.37346611354406e-08	7.28086969833552e-05	13735	0.0216065647390484	0.117428965767927	0.763380075824687	0.0126831000306422	0.106044525525955	0.000463332850787767
8.7607571326401e-06	5.98406082129891e-05	4.88848605855434e-07	4.29485153318107e-06	4.53838922692341e-08	7.3430449376935e-05	13618	0.0217890566005894	0.119306870746074	0.814929075346031	0.00665730102434842	0.058488700118593	0.000618052764954064
2.6352657158075e-06	4.38415387341147e-05	3.76644239549422e-07	8.06212217866101e-06	7.03069325700095e-08	5.49858778007026e-05	18186	0.0163608993855743	0.0479262279918321	0.797323612674134	0.00684983589631098	0.146621687260906	0.00127863617681686
4.64900451219768e-05	0.000390515757860456	3.48053653634214e-07	3.77140873119491e-06	4.92845396027442e-07	0.000441618110763289	2264	0.124109937918001	0.105272052909297	0.884283837874066	0.000788132653872915	0.00853997750381305	0.00111599905895076
9.46977416933027e-07	3.28354330759753e-05	2.80170179344264e-07	1.25042585572068e-05	1.17224059013039e-07	4.66840632884725e-05	21421	0.0139079245272207	0.0202848113516044	0.703354223326213	0.0060014094662888	0.267848547799703	0.00251100805619001
4.69055386101437e-06	7.2878485958994e-05	2.12248657381687e-07	4.24478262590441e-06	1.74122269424409e-07	8.22001933727188e-05	12165	0.0243594717173806	0.0570625648013512	0.886597500185217	0.00258209438047538	0.0516395698323649	0.00211827080059155
1.75902650588454e-05	0.000325106084615112	2.60001123895339e-07	6.21611047404944e-06	1.67239355965785e-06	0.00035084485483156	2850	0.0999202645035411	0.0501368762192352	0.926637743543923	0.000741071503015671	0.0177175477663305	0.00476676096749592
3.85814953364271e-05	0.000157299213635639	5.27223655286176e-07	2.76544026342357e-06	8.43872998085624e-08	0.000199257760190585	5019	0.0580313492297622	0.193626061537202	0.789425784396988	0.00264593787856443	0.0138787079648918	0.000423508222354042
5.71114572927356e-06	5.4896413874941e-05	1.39994649290944e-07	1.73103201730182e-06	1.17917016508639e-07	6.2596503287316e-05	15975	0.0186043018914509	0.0912374562371253	0.876988505619367	0.00223646117496968	0.0276538133345314	0.00188376363400689
3.45787385850122e-06	4.47062412706494e-05	1.65737514095559e-07	2.75660312207953e-06	7.17057367740311e-08	5.11581615020997e-05	19547	0.0152306631671077	0.0675918320160762	0.873882875341689	0.00323970817615791	0.0538839364265736	0.00140164803950369
9.9824150581081e-07	3.2715055508145e-05	1.0321394765244e-07	4.35371085178253e-06	1.60224943310786e-07	3.83304467567016e-05	26089	0.0114334895496784	0.0260430438535465	0.853500500941206	0.00269274053359147	0.113583618772232	0.0041800958994242
0.000115448336509405	0.000556802612377695	5.56235169480924e-07	3.45850875294694e-06	2.69935907902982e-07	0.000676535628717431	1478	0.183745736121729	0.170646351217704	0.823020383173723	0.000822181635186648	0.00511208664575958	0.000398997327627406
2.68755059252832e-05	0.000194957334483204	1.16423610848122e-06	1.08737493017513e-05	3.23299862575728e-07	0.000234194125681296	4270	0.0678545982675463	0.114757387048456	0.832460395477694	0.00497124385632789	0.0464304955135763	0.00138047810394567
0.000341963845063878	0.00084121716991176	6.82056019301553e-06	2.16164358375915e-05	1.28090415931019e-07	0.00121174610142218	825	0.30493106953122	0.282207505897918	0.69421900258186	0.00562870405360539	0.0178390801606221	0.000105707305994782
4.62733694343544e-08	2.85406309071942e-06	1.57381410395787e-08	1.24826288608155e-06	7.81030359615933e-08	4.2424405232365e-06	235713	0.00127192527321551	0.0109072523659219	0.67274086108863	0.00370969043723265	0.29423226542473	0.0184099306834854
1.29867126779875e-05	0.000145358966020948	7.90534935054375e-07	1.13948973167484e-05	8.37303685866115e-09	0.000170539483987597	5864	0.0498792604970337	0.0761507679883214	0.852347870546622	0.00463549505703834	0.0668167690572886	4.90973507300521e-05
5.30988436760787e-05	0.000416198984546778	1.27297771838042e-06	1.28707020656586e-05	6.06316429104724e-07	0.000484047824436001	2066	0.135193506506848	0.109697515401393	0.859830296792929	0.00262985939429366	0.0265897322865879	0.00125259612479653
8.74704315162828e-06	4.14004047641668e-05	9.83247552138332e-07	5.98456907077566e-06	2.74437590414689e-08	5.71427082977505e-05	17500	0.0169971920234232	0.153073653878121	0.72450897056618	0.017206876982711	0.104730231538768	0.00048026703422017
7.18002540277117e-05	0.000232093355611743	3.74902133603077e-06	1.55925630156363e-05	4.36555408872631e-08	0.000323278849532009	3093	0.0924433899979694	0.222100066650362	0.717935478759994	0.0115968654969479	0.0482325492008174	0.000135039891878051
2.70031415337539e-05	0.000305764189736935	1.94689222240574e-06	2.84419562948261e-05	5.48541120168194e-07	0.000363704720908089	2749	0.103387282528827	0.0742446825169965	0.840693486115634	0.0053529473512051	0.0782006794517622	0.00150820456440216
5.14515008910058e-07	2.13505571279067e-05	6.31182246360213e-08	3.37049860305192e-06	1.25668868967307e-07	2.5424357833472e-05	39332	0.00759838947927693	0.0202370896555225	0.839767803291298	0.00248258874617176	0.132569665087649	0.00494285321935879
3.49539181750596e-05	0.000157837797618975	8.60387264923123e-07	4.99873899342404e-06	3.26559390488317e-08	0.000198683497991431	5033	0.0578690218523434	0.17592763630811	0.794418254231575	0.00433044149927455	0.0251593063538656	0.00016436160717404
1.59054591584466e-06	4.91012467701806e-05	3.64164225761507e-08	1.44759767078629e-06	2.19680344921403e-07	5.23954871243091e-05	19086	0.0155961583513273	0.0303565441060041	0.937127402856035	0.000695029754943439	0.0276282891950569	0.00419273408796081
4.05175348676191e-08	5.72197573313916e-06	1.24140437264832e-08	2.25585473332388e-06	5.60730805034465e-08	8.08683512556058e-06	123658	0.0024231198412713	0.00501030801772534	0.70756676058021	0.0015350929669934	0.278953966329009	0.00693387210606195
3.99847109256013e-06	3.27999069674906e-05	3.92743302487788e-07	4.14329754604707e-06	4.37308511961882e-09	4.13387919937052e-05	24190	0.0123253073859525	0.0967244300019456	0.793441350982998	0.00950059940183044	0.100227833137407	0.00010578647581876
1.94690118730422e-07	1.73608529387644e-05	2.18583918847675e-07	2.50985211911878e-05	1.76328117935533e-07	4.30489762854658e-05	23229	0.0128319305117879	0.00452252609770311	0.403281435164481	0.00507756368927809	0.58302248640606	0.00409598864247708
3.28524344022592e-05	0.000231657574691601	2.11554551180698e-07	1.92113054062942e-06	3.77955517968377e-07	0.000267020649703639	3745	0.0769915520563025	0.123033310115609	0.867564268713725	0.000792277868455111	0.00719468903532984	0.00141545426688109
1.12746603279046e-05	9.37099276470177e-05	4.93039045597434e-08	5.27286325100682e-07	2.77661335806815e-07	0.000105838839540389	9448	0.0312544891239128	0.106526681290775	0.88540207029818	0.000465839428832063	0.00498197379516301	0.00262343518705017
1.50508365311478e-06	6.53604117060437e-05	1.96208459881464e-07	1.09863184256078e-05	2.8312703727594e-07	7.83311492819237e-05	12766	0.0232262843696152	0.0192143695951377	0.834411499195592	0.00250485868878656	0.140254784033191	0.00361448848729297
2.53228166378407e-06	5.55477698372544e-05	6.41187679206066e-08	1.81056441737689e-06	1.19773640015311e-07	6.00745083263513e-05	16646	0.0178614528430152	0.0421523493796669	0.924647931124036	0.00106732072732556	0.0301386472868175	0.00199375148215358
1.02109282257776e-05	4.15930548996628e-05	1.71412366978342e-06	8.97865191812579e-06	4.6041750861874e-08	6.25428004642115e-05	15989	0.0185884896588444	0.163263047864647	0.665033458542736	0.0274072100555247	0.143560119653797	0.000736163883294931
0.000175925919472447	0.00063096801346617	3.03671143434033e-07	1.40350219745665e-06	1.03525459874842e-06	0.000809636360878256	1235	0.215720085085667	0.217290042756492	0.779322723082403	0.000375071029547912	0.00173349699355671	0.00127866613799981
5.8513020006755e-10	3.02692072771265e-07	3.9917837017016e-09	2.65537771253311e-06	5.55811770820744e-08	3.01822787628822e-06	331320	0.000905059915326634	0.000193865481352301	0.100288011766531	0.00132255875477853	0.879780394778761	0.0184151692185772
7.29210859494962e-08	5.84197606918467e-06	7.65967259638232e-08	7.89332929849976e-06	6.48490723892618e-08	1.3949672251987e-05	71686	0.00417618624449478	0.00522744080522102	0.418789485778243	0.00549093373522899	0.565843351436119	0.00464878824518796
4.99122191699674e-05	0.000239120389398548	2.92859512551729e-06	1.8059315318921e-05	2.23433288921042e-07	0.000310243952301875	3223	0.0888863407880507	0.160880554800957	0.770749558933797	0.00943965258239005	0.058210047883057	0.000720185799798076
2.31255541819522e-08	7.4424303666877e-06	6.61765117401046e-08	2.74475350074798e-05	8.82911318410959e-07	3.58621787585006e-05	27885	0.0107011771610175	0.000644845209703568	0.20752867294555	0.00184530092791472	0.765361613757888	0.024619567158944
4.21442242634228e-07	1.11772534688693e-05	3.28603190903418e-08	1.12083429714304e-06	6.22788266510202e-08	1.2814669154388e-05	78036	0.00383704503639126	0.0328874852371759	0.872223335164455	0.00256427370027652	0.0874649422189139	0.00485996367917894
1.80298234977892e-05	0.000253103130494546	4.47196811892827e-06	8.09953598763325e-05	1.70612062946318e-07	0.000356770894050543	2803	0.101519580635091	0.0505361390137251	0.70942763189278	0.0125345654410215	0.227023451820198	0.00047821183227505
8.98604301785178e-05	0.000447935207317249	6.52012200423373e-06	4.18789762543883e-05	4.67430765708643e-07	0.000586662166520098	1705	0.161424194758202	0.153172362744205	0.763531778390049	0.0111139295770667	0.0713851661899414	0.000796763098737559
1.50808598328799e-05	0.00010358282049193	1.87368074022937e-07	1.65580950440583e-06	4.73790686661927e-08	0.000120554236971904	8295	0.035522187709488	0.125096058103661	0.859221733667228	0.00155422222170925	0.0137349756092913	0.000393010398110143
7.53415444812495e-05	0.00043891150271673	2.49568477972814e-06	1.87406337356959e-05	5.79524359974931e-07	0.000536068890073379	1865	0.1485919647242	0.140544519326493	0.818759511779635	0.00465552996255113	0.0349593757121975	0.00108106321912395
9.39770350434252e-05	0.000460400821692345	1.07757173158182e-07	6.80283245887832e-07	1.23342096921402e-07	0.000555289239251738	1801	0.153489810970944	0.169239791446456	0.829118933247731	0.000194055936152097	0.00122509711660274	0.000222122253057898
5.71198194617287e-07	1.44274959090741e-05	1.92605542257453e-07	6.25708638469343e-06	7.7612400929821e-08	2.15259984315721e-05	46455	0.00643706181371018	0.0265352706604081	0.670235852470999	0.00894757764057805	0.290675780014746	0.00360551921326851
5.91334018246717e-07	3.53304949864216e-05	2.51119596280147e-07	1.93308957693623e-05	5.84629989860923e-07	5.60884743601717e-05	17829	0.0166862307706029	0.0105428793525292	0.62990650734315	0.00447720497205155	0.344650054933374	0.0104233533988948
3.24494733989106e-05	0.000153630310958457	1.24549547464059e-07	7.5870313018641e-07	1.38118246333639e-07	0.000187101155281352	5345	0.0545890688843148	0.173432779450853	0.821108296885911	0.000665680269460489	0.0040550424664429	0.000738200927332302
1.25183555736202e-05	8.01484545648169e-05	4.51172975511219e-07	3.71583381426294e-06	1.43321369007066e-07	9.69771382972183e-05	10312	0.028675380818392	0.129085635990346	0.826467515665142	0.00465236429361785	0.0383165958442137	0.00147788820668033
7.94406222775741e-06	7.32520632078895e-05	7.92207900868182e-07	9.39830627401711e-06	2.10887292129913e-07	9.15975269026621e-05	10917	0.0271063624172738	0.0867279117284391	0.799716604638597	0.00864879137741391	0.102604367080832	0.00230232517471806
8.5418363590353e-07	4.29878825844712e-05	1.25790189753617e-07	8.15692595298988e-06	1.21128448886195e-07	5.22459108120044e-05	19140	0.0155519819998974	0.0163492916981986	0.822798988788879	0.0024076561743989	0.156125634068105	0.00231842927041791
1.3367582275737e-06	2.29850251619736e-05	1.22765102618231e-07	2.71507500426948e-06	2.79608082053462e-08	2.71875843046404e-05	36781	0.00812321310250652	0.0491679662523582	0.845423591313721	0.00451548402545193	0.0998645180773221	0.00102844033114681
1.06212446644554e-05	8.0534895691474e-05	2.07180681844111e-06	2.02094251346436e-05	3.9373691656987e-09	0.00011344130967818	8815	0.0334616708029554	0.0936276625735959	0.709925651598544	0.0182632484085259	0.178148728994538	3.47084247957694e-05
1.92958277155502e-05	0.000161726285302538	3.06539240193711e-06	3.30765746321917e-05	8.95008466956184e-08	0.000217253580898913	4603	0.0631041496502471	0.088817075583801	0.744412518465179	0.0141097439648805	0.152248697100105	0.000411964886034549
7.88539485283467e-05	0.000384557535240014	7.12559421978159e-07	4.47630209071767e-06	7.72720072339216e-08	0.00046867761728829	2134	0.131194712891859	0.16824773707903	0.820516109698209	0.00152036153572031	0.00955091927926277	0.000164872407777883
4.0146474978444e-05	0.000290146862793234	1.72860953618034e-06	1.60960234489047e-05	4.78443032773755e-07	0.000348596413789537	2869	0.0993127142820628	0.115166058485852	0.832328880378008	0.00495877027932932	0.0461738067638945	0.00137248409291615
1.27614926972793e-05	0.000137255447937436	4.98336933407142e-07	6.90137143985502e-06	4.13398155286051e-08	0.000157457988823506	6351	0.0461426204056361	0.0810469687351566	0.871695675544827	0.00316488821641007	0.043829922453733	0.000262545049873225
1.91059303823276e-05	0.000206363566339869	1.75147259554483e-06	2.43765833570499e-05	6.36988408918106e-08	0.000251661251515683	3974	0.0727275736722285	0.0759192377342879	0.820005325003356	0.00695964350886842	0.0968626803301531	0.000253113423334625
7.89575380869564e-06	0.000118987148864101	2.68798183913155e-06	5.21709014657925e-05	1.19233386512255e-07	0.000181861019364233	5499	0.053101400873797	0.0434164167576887	0.654275167268212	0.0147804177526798	0.286872369066095	0.000655629155324667
1.22755859308626e-07	1.03744393358007e-05	9.00042107802909e-08	9.78825527600742e-06	1.08828548403297e-07	2.04842832303003e-05	48818	0.0061265038811511	0.00599268512002634	0.506458498897087	0.00439381792217933	0.477842215222286	0.00531278283842112
3.26556644381043e-07	1.6808994825183e-05	1.6187144983833e-07	1.07218202393959e-05	1.57612021878536e-07	2.81768551806768e-05	35490	0.00841754801699812	0.011589534825199	0.596553260376279	0.00574483734257677	0.380518697727088	0.00559366972885688
7.83770865953678e-06	0.000178474750940326	8.12942192510067e-07	2.38980473204525e-05	3.32005372968931e-07	0.000211355454485794	4731	0.0614445470927601	0.0370830678517623	0.84442935894196	0.00384632700626473	0.113070407284231	0.00157083891578131
3.54117428020277e-06	4.17973072695433e-05	1.75959922319375e-07	2.67160546596949e-06	8.21108067042102e-08	4.82681577447391e-05	20718	0.0143764543301029	0.0733646040300499	0.865939559793928	0.00364546588353174	0.0553492320982703	0.00170113819421997
3.10070055851705e-06	4.89424796506635e-05	7.13884214398407e-08	1.44988567100812e-06	2.79428205641573e-08	5.35923971221926e-05	18659	0.0159495864638348	0.0578570977418185	0.913235501279646	0.0013320624803752	0.0270539432618086	0.000521395236351279
1.46974644292281e-05	0.000253910269371234	4.21104579153171e-07	9.3948895719817e-06	2.35298670823303e-07	0.00027865902662242	3589	0.0802095050745321	0.0527435432735614	0.911186235195171	0.00151118226549956	0.0337146428947793	0.000844396370989015
6.05822778917196e-05	0.000378461044891399	3.66207572365114e-06	2.94824356492578e-05	3.18192110644394e-08	0.000472219653367092	2118	0.132117858527008	0.128292580496696	0.801451278431211	0.00775502607216631	0.0624337327746476	6.73822252791836e-05
3.56320178606512e-06	2.87544098270601e-05	2.47413785762156e-07	2.5676259821084e-06	2.82192828019875e-08	3.51608706637978e-05	28441	0.010493006888854	0.101339975910604	0.817795728154882	0.00703662284497686	0.0730250967520003	0.000802576337537698
6.0199167558718e-06	3.2718957226717e-05	4.57229280139468e-07	3.19567389092139e-06	3.7249309715594e-09	4.23955020846212e-05	23587	0.012638376611392	0.14199423193187	0.771755389555479	0.0107848535258962	0.0753776635205981	8.78614661556421e-05
0.000145012907148631	0.000481011123453151	1.32217295431261e-07	5.64776442795531e-07	2.69884595172981e-07	0.000626990908935182	1595	0.171514766111829	0.231283907122204	0.76717399981134	0.00021087593703042	0.000900772937449269	0.000430444191976126
5.28232824426908e-07	7.40964543433155e-06	1.34685446285783e-08	2.42930580402932e-07	2.43093487162752e-09	8.19670831866159e-06	122000	0.00245600165421711	0.064444506732571	0.903978175905305	0.00164316504930574	0.0296375777883723	0.000296574524445742
0.000108296192625104	0.000336072350880038	1.90448137309534e-06	7.60658562323889e-06	1.06337251508831e-07	0.000453985947752985	2203	0.127355226512706	0.238545252691452	0.740270381811236	0.00419502273698474	0.0167551124894677	0.000234230270860034
3.29609252489643e-06	4.52704194305838e-05	6.20562748746659e-07	1.09650359681414e-05	3.40020521424585e-07	6.04921311937929e-05	16531	0.0179845016073252	0.0544879550422361	0.748368730563571	0.010258569775937	0.181263839639139	0.00562090497911693
2.24327844234254e-05	0.000134538659269702	1.04585350328151e-07	8.07104808905648e-07	1.4185413239913e-07	0.00015802498798476	6328	0.0463048831006516	0.141957197462902	0.851375855081076	0.000661827927734042	0.00510745053170632	0.000897668996581796
3.6277821768282e-06	3.5149916088494e-05	2.06596349531804e-07	2.57452343966466e-06	3.72124107011052e-08	4.15960304652198e-05	24041	0.012401527984042	0.0872146244786879	0.845030540062816	0.00496673233530175	0.0618934886543399	0.000894614468854668
2.04894774893045e-06	5.46014030970892e-05	5.66103128601334e-08	1.9424335223852e-06	5.97401126208208e-08	5.87091347938858e-05	17033	0.0174590507416316	0.0348999820236465	0.930032494752002	0.00096425050477884	0.0330857119459286	0.00101756077364373
0.000250990600665637	0.00094150394723448	2.36998850422782e-05	0.000114694505595175	1.6938982497801e-07	0.00133105832836255	751	0.329400702158892	0.188564689704021	0.707334853156064	0.0178052941311997	0.0861679035029746	0.000127259505739611
7.72469938496884e-06	0.000125009829497938	1.21039815038561e-07	2.52357754645919e-06	8.9700647077278e-08	0.000135468846891482	7382	0.0398285407546475	0.0570219615965046	0.92279392913175	0.00089348819168381	0.0186284714483524	0.000662149631709298
1.30799739928974e-05	0.000105326916727275	6.60850065231304e-07	6.84769244592836e-06	2.23382363764904e-07	0.000126138815595097	7928	0.037136894533578	0.103695075391256	0.835007973004696	0.00523906984629236	0.0542869569023806	0.00177092485537487
1.03007500993159e-06	1.43401353555307e-05	2.87602758655385e-07	5.14879835281226e-06	2.42426020574908e-08	2.08308540789874e-05	48006	0.00622983491822537	0.0494494851735651	0.688408420564759	0.0138065754560442	0.247171735411751	0.00116378339388133
3.9229716635956e-08	3.61112246156429e-06	1.32699233702466e-08	1.5710265806261e-06	6.15365721996617e-08	5.29618525439625e-06	188815	0.00158759821429588	0.00740716473302972	0.681834620223447	0.00250556253847646	0.296633615548479	0.0116190369565682
1.62692941618897e-08	3.47346935700517e-06	9.94880448343411e-10	2.73295590305283e-07	6.25244197283135e-09	3.77028156389352e-06	265232	0.00113044716406241	0.0043151403645007	0.92127585119085	0.000263874310574304	0.0724867853166526	0.00165834881742215
1.60182958613749e-06	3.24288751456342e-05	1.96269825577976e-07	5.1120669820726e-06	1.55184957974334e-08	3.93545600352197e-05	25410	0.0117371759188588	0.0407025154061932	0.824018236174221	0.00498721940741625	0.129897703785728	0.00039432522644251
7.42823702481443e-07	3.09560515979577e-05	5.44351406305447e-07	2.92029934177257e-05	5.52664833034667e-08	6.15014866077738e-05	16260	0.0182818355221349	0.0120781422279889	0.503338265550883	0.00885102842760619	0.474833943510472	0.00089862028304989
2.994010948735e-06	0.000103000802969303	5.03325019507463e-07	2.23419135812159e-05	7.45295807451582e-07	0.000129585348326213	7717	0.0381320689673698	0.023104548372228	0.794849142281216	0.00388411981762331	0.17241080006185	0.00575138946708238
1.18491088372076e-05	0.000154371471603917	7.29464589168928e-07	1.22433635147284e-05	3.1571869945142e-07	0.000179509127244473	5571	0.0524329432941658	0.0660083919915131	0.859964470740692	0.00406366294776461	0.0682046852027427	0.00175878911728785
2.69964480033064e-05	0.000260413541784001	8.77042195138246e-06	0.000109034999785749	3.90814425582626e-07	0.000405606225950022	2465	0.114591848294871	0.0665582682811996	0.642035366133875	0.0216229963700388	0.268819837590915	0.000963531623971624
1.37716050173714e-06	2.64054518516336e-05	8.54286839524165e-08	2.10705565657366e-06	3.28169590558566e-08	3.00079136529526e-05	33325	0.00896210791259378	0.0458932439510547	0.879949607860705	0.00284687182655935	0.0702166662081933	0.00109361015348788
2.32604145218774e-05	0.000141301001634029	6.38952063173665e-06	4.99442159607531e-05	1.35367866711323e-07	0.000221030520615108	4524	0.0641653606172636	0.105236211076849	0.639282761678349	0.0289078658185087	0.225960721721882	0.000612439704410987
5.64830231563983e-07	1.56911362297175e-05	4.6423915592764e-08	1.65886616274252e-06	3.4192387865122e-08	1.79954489274819e-05	55570	0.00538413655325398	0.0313873932148143	0.87195025214151	0.00257975868120008	0.0921825384533293	0.00190005750914637
2.18730056718468e-05	0.000215179775432971	2.62642387255855e-06	3.32895291511131e-05	4.1029067139793e-07	0.000273379024799887	3658	0.0787509990200799	0.0800098167292014	0.787111504221957	0.00960726183905691	0.121770604659523	0.00150081255026154
1.19740934239161e-05	0.000102630592289462	2.92329992250799e-06	3.22414444497987e-05	1.21806695017869e-07	0.000149891236780702	6672	0.0439745466847653	0.0798852133126017	0.684700416740272	0.0195028074041774	0.215098928678328	0.000812633864620639
1.05789414745791e-06	2.87353265214795e-05	1.0908233693538e-07	3.81250506846431e-06	4.02018461139925e-07	3.4116826535477e-05	29311	0.0101830209181396	0.0310079879896754	0.842262585343292	0.00319731780509974	0.111748525745787	0.0117835831161459
4.10353769792314e-06	9.28392387135649e-05	3.40665366548479e-07	9.93015772899077e-06	5.52050583440853e-07	0.000107765650090468	9279	0.0318143638095487	0.0380783458781	0.861491937696542	0.00316116838957956	0.0921458527894047	0.00512269524637407
5.05683722417065e-06	7.1554769564434e-05	8.09734026592265e-07	1.47460942314635e-05	1.91077308031919e-07	9.23585123546923e-05	10827	0.0273284648637032	0.0547522593775704	0.774750131202158	0.00876729178446026	0.15966145248023	0.00206886515558099
3.99871564397655e-05	0.00024876959184391	6.05077171805366e-08	4.84737319533554e-07	7.39109748933909e-07	0.000290041103069324	3448	0.0833457769510741	0.137867205773962	0.857704612247496	0.000208617732246296	0.00167127112124413	0.00254829312505149
2.92729476947629e-06	4.21777984615202e-05	6.83361529799601e-07	1.2666902847084e-05	2.25025767585201e-07	5.86803833754653e-05	17041	0.0174505753738221	0.0498854063502969	0.718771692264626	0.0116454850921325	0.215862646398116	0.00383476989482802
2.09626399911948e-06	3.96427152639142e-05	4.31987057660008e-07	1.05112174785771e-05	1.84850804116065e-07	5.28670346033868e-05	18915	0.0157354137754366	0.0396516281808852	0.749856986708586	0.00817119895036318	0.198823663128321	0.00349652303184455
1.33826016304646e-06	3.09678622317571e-05	1.13934668669166e-07	3.39219485702e-06	1.40322588648061e-07	3.59525745091408e-05	27814	0.0107280062835213	0.0372229299658698	0.861353120174569	0.00316902670322535	0.0943519317693799	0.00390299138695574
1.09694187029894e-05	9.69186128159841e-05	3.70110799004988e-07	4.2079470624967e-06	3.1589275251141e-09	0.000112469248308	8891	0.0331797374788394	0.0975326044053335	0.86173433426504	0.00329077329646081	0.0374142009998423	2.80870333236627e-05
5.92814654168423e-05	0.000428355025345641	6.42709943374925e-07	5.98957606674219e-06	8.12101629776983e-07	0.000495080878402377	2020	0.138052608929218	0.119740971633045	0.865222318276439	0.00129819181352539	0.0120981769404436	0.00164034133654612
5.75477978185938e-07	1.46937482752861e-05	1.87021859091678e-08	6.14191047907033e-07	1.25754190507704e-08	1.5914694906339e-05	62835	0.00476306691197559	0.0361601640227938	0.923281807270676	0.00117515202265791	0.0385927001127992	0.000790176571073411
1.73379143119486e-06	2.15579561333731e-05	3.33386564679207e-07	5.33110017792247e-06	5.90263138633616e-09	2.89621369385559e-05	34528	0.00865112865852191	0.0598640713174292	0.744349637566762	0.0115111176149224	0.184071368394969	0.000203805105916693
2.69159133802335e-06	2.65306793640304e-05	7.45231541876042e-08	9.44687201205586e-07	1.24671245035456e-07	3.03661523024824e-05	32931	0.00906861382725022	0.0886378791495201	0.873692494846031	0.00245415202575771	0.0311098749619444	0.00410559901674682
1.16699452157008e-06	1.39436667241238e-05	1.79297489702417e-08	2.75485700886162e-07	1.26271083347546e-08	1.5416703803885e-05	64865	0.00461436773388357	0.0756967595937072	0.904451879046283	0.00116300794244509	0.0178692997148158	0.000819053702748866
5.44451774488814e-07	2.76169025239287e-05	1.32228916142649e-07	8.63557313479254e-06	1.33328131036858e-07	3.70624844803896e-05	26981	0.0110573643258883	0.0146901046198587	0.745144393612935	0.00356772941686125	0.233000384509079	0.00359738784126587
1.11810788155947e-07	1.27937035473101e-05	2.79404822898894e-08	4.11648230006196e-06	2.10302301189308e-07	1.72602394190072e-05	57937	0.00516473317841004	0.00647793958366646	0.741223990973236	0.00161877721459188	0.238495086894846	0.0121842053336595
8.69508421035023e-05	0.000339030870229009	6.08052373066824e-07	3.05228441576051e-06	2.03107622804617e-07	0.000429845156744143	2326	0.121009571114992	0.202284103331791	0.788727905641636	0.00141458467898652	0.00710089288635937	0.000472513461226488
5.16686591226665e-07	2.140263219152e-05	1.9646747097368e-07	1.04726176843e-05	3.93608789729229e-08	3.26277648169933e-05	30649	0.00974073780591533	0.0158357948858808	0.655963787638098	0.00602148115495045	0.320972574831288	0.00120636148978317
3.9633137060491e-07	1.12637546281406e-05	6.0533742502274e-08	2.21260858362777e-06	2.53423792535067e-08	1.3958570704129e-05	71641	0.00417884466519025	0.0283934063884974	0.806941832863209	0.00433667198349811	0.158512546200254	0.00181554256454139
4.93360550359397e-07	1.90125969019584e-05	1.63933083228477e-08	8.12842436022241e-07	4.55097282827884e-08	2.03807029249456e-05	49066	0.00609561905419054	0.0242072391799368	0.932872480992167	0.000804354412270177	0.0398829441268846	0.00223298128874079
1.39424837455021e-06	4.09423360128176e-05	4.67874279710607e-07	1.76855546326372e-05	2.51008585465092e-08	6.05151141582621e-05	16525	0.0179912728818797	0.0230396718893052	0.676563806948181	0.00773152767235965	0.292250206888565	0.00041478660158955
3.83780790661711e-05	0.000183445236764288	5.75027892527496e-07	3.53701063278347e-06	5.48674066396525e-08	0.000225990221762409	4425	0.0655570740908102	0.16982185674617	0.811739708619559	0.00254448129677062	0.0156511666973894	0.000242786640111077
2.29816947350348e-05	8.83145034158821e-05	1.1461566490947e-07	5.66481352054924e-07	1.04449666151971e-08	0.000111987740134497	8930	0.0330400521558654	0.205216166586038	0.788608675465877	0.00102346618274301	0.005058422925354	9.32688399877772e-05
4.58032000796213e-06	7.42775335924449e-05	1.85239326450378e-07	3.86688908259639e-06	2.8950755922758e-07	8.31994895686813e-05	12019	0.0246519382236128	0.0550522609177916	0.89276429431852	0.00222644787138342	0.0464773173807066	0.00347967951159834
2.75164675276566e-05	0.000183223328276372	3.72343157878649e-07	3.19157913829415e-06	1.48391150910162e-07	0.000214452109251112	4663	0.0623162423810896	0.128310547393294	0.854378765106141	0.00173625318575279	0.0148824795868852	0.000691954727926709
2.88076239775822e-06	7.5980430992908e-05	2.9077359271245e-08	9.88024705671198e-07	5.08048656329679e-07	8.03863441119383e-05	12440	0.0238283846045909	0.0358364648819797	0.945190776272956	0.000361720135334861	0.0122909521086737	0.00632008660105526
2.0530402536536e-07	1.04115453791763e-05	1.825925038342e-08	1.19117093207858e-06	3.50590314022403e-08	1.18613386184059e-05	84308	0.00355209900638198	0.0173086724837936	0.877771532718922	0.00153939205100225	0.100424662881656	0.00295573986462517
4.51466551217064e-05	0.000240731504325684	1.52074911907314e-06	1.04390773457928e-05	6.91934050231145e-09	0.000297844905252759	3357	0.0854899128315532	0.151577731649946	0.808244492620726	0.00510584231005259	0.0350487020650359	2.32313542393465e-05
7.67202081369356e-06	4.65910210657059e-05	5.24391519350143e-07	4.09555782650581e-06	8.3949513132629e-08	5.89669407383881e-05	16959	0.0175350437433839	0.130107153561368	0.790121048884171	0.00889297482256459	0.0694551519075088	0.00142367082438749
4.35427058813279e-08	3.44313699293897e-06	4.61557071188286e-08	4.69379601562715e-06	5.90707781884333e-10	8.22722212934817e-06	121548	0.00246513334803133	0.00529251613688687	0.418505412739083	0.00561012045052022	0.570520151496023	7.1799177486306e-05
5.12630268353477e-06	8.14756558329009e-05	7.16331149520281e-08	1.465700855509e-06	1.51201014119865e-07	8.82904935010166e-05	11326	0.0261405790216409	0.0580617740399848	0.922813460454412	0.000811334404322967	0.016600890961065	0.0017125401402148
3.70328664266241e-08	3.56849257992609e-06	3.58330500742919e-09	4.44094009513456e-07	1.54689013882055e-08	4.0686716622618e-06	245780	0.00121985934775504	0.00910195501153742	0.877065754168607	0.000880706359440469	0.109149630733924	0.00380195372649123
9.40798070459442e-08	4.2717305746534e-06	1.02245141125614e-08	5.9700577556848e-07	1.16640744107821e-08	4.98470474579116e-06	200614	0.00149429757475039	0.0188736970079081	0.856967622457525	0.00205117747870513	0.119767530077396	0.00233997297846592
1.63922835521988e-06	4.55239087371314e-05	9.42280942015856e-08	3.36878823825106e-06	2.87041634568225e-08	5.06548575882608e-05	19741	0.0150819528916577	0.0323607336643618	0.898707664073693	0.00186019858090417	0.0665047420650882	0.000566661615952793
5.3788134434484e-06	8.44706773146699e-05	1.6030066748244e-07	3.24097155404199e-06	6.34095982327032e-07	9.38848589619698e-05	10651	0.0277737945359607	0.0572915963545007	0.899726305696286	0.00170741767367806	0.0345207053605397	0.00675397491499547
1.2041887073587e-05	0.000223339821103896	3.45879173319222e-06	8.28162389393914e-05	5.71956836606837e-07	0.000322228695686673	3103	0.0921573303933764	0.037370622898515	0.693109658120162	0.0107339655949061	0.257010750587898	0.00177500279851858
3.93032533956674e-05	0.000121453529744791	9.38104306847519e-08	3.7285517428642e-07	3.45025695872096e-08	0.000161257951315017	6201	0.0472295606301034	0.243729087931228	0.753163045631976	0.000581741426824242	0.00231216613658975	0.000213958873381747
0.000151017084028485	0.000525362136974545	3.17308576562807e-06	1.42183212165967e-05	1.04226982709265e-07	0.000693874854967964	1441	0.187983573432708	0.217643113808264	0.75714249221324	0.00457299431289316	0.0204911896068826	0.000150210058720283
4.20243727652348e-05	0.000279293022764003	2.08340935463166e-07	1.78355631889175e-06	5.10613328513684e-07	0.000323819906112106	3088	0.0925907375560505	0.129776990147993	0.862494916131906	0.000643385201251459	0.00550786497441045	0.0015768435444389
6.68133415576911e-07	1.29728370195032e-05	1.32437082496668e-07	3.30699236934156e-06	1.68105499530768e-08	1.70972104368714e-05	58489	0.00511607505833844	0.0390785045340513	0.758769219540418	0.00774612226863963	0.193422920163033	0.000983233493858366
4.40725031875402e-05	0.000293080683768867	4.32371219429976e-07	3.70398554797966e-06	3.43511404418504e-07	0.000341633055128235	2927	0.0974285541199915	0.12900538319103	0.857881517521354	0.00126560124361409	0.0108419998954414	0.00100549814856049
1.97252121533492e-06	4.10025050052292e-05	4.12387087511024e-07	1.10306929742189e-05	1.60894545040878e-08	5.44341957367981e-05	18371	0.0161980801896764	0.0362368027787627	0.753249027568733	0.00757588280545212	0.202642710614387	0.000295576232666026
8.37561306200923e-08	6.82780396361324e-06	9.88840056730148e-09	1.0369942091022e-06	2.60178533586258e-07	8.2186212374891e-06	121675	0.00246255941667928	0.0101910196613077	0.830772433272424	0.00120317024979758	0.126176177139296	0.0316571996771743
7.81929910427046e-06	8.04640200653442e-05	1.46066502020958e-06	1.93409612452788e-05	4.45666718467433e-07	0.00010953061215357	9130	0.0323269270637723	0.0713891664670621	0.734625859230361	0.0133356784143744	0.176580417702416	0.00406887818578584
1.84906147541308e-09	6.70248026507266e-07	3.49497760683412e-09	1.62921266686267e-06	7.2768714332668e-09	2.31208160388545e-06	432511	0.000693384780607542	0.000799738846719657	0.289889433565371	0.00151161516140296	0.70465188777281	0.0031473246536965
5.21663366010148e-05	0.00021345922747038	2.32350336787827e-06	1.22344898958625e-05	2.1301329439534e-07	0.000280396570629531	3566	0.0806889670623548	0.186044845284283	0.761276170358051	0.00828648996191954	0.0436328085910404	0.000759685804705436
5.02645232840171e-07	1.30888077744132e-05	1.14888783609756e-07	3.84774585416443e-06	6.57128778997508e-08	1.76198005229273e-05	56754	0.00527204048225727	0.0285272941760105	0.742846535486127	0.00652043611164953	0.218376243769483	0.00372949045673041
3.54339522529733e-06	6.87810398289307e-05	4.29336250884417e-07	1.07291710397116e-05	7.49518284114991e-08	8.35578941732355e-05	11968	0.0247568121005747	0.04240646871678	0.823154299297337	0.0051381889782227	0.128404038252417	0.000897004755243186
2.98283841607819e-06	8.32034503313685e-05	2.37988107872363e-07	8.55500381660911e-06	5.94417493628429e-08	9.5038722421291e-05	10522	0.0281103129641026	0.0313855062450835	0.875468947936204	0.00250411728829224	0.0900159808408007	0.000625447689620104
1.50633841551262e-06	4.04617211159066e-05	6.84022733989869e-08	2.3648775332706e-06	1.08184124282199e-07	4.4509523462371e-05	22467	0.0132643963534766	0.0338430587059891	0.909057612133581	0.0015368008479537	0.0531319445661984	0.00243058374627757
3.36488372206565e-06	4.82628364860038e-05	3.11917293604839e-07	5.7560471569802e-06	6.1197001195569e-08	5.775688165985e-05	17314	0.0171783059844504	0.058259442431165	0.835620537310862	0.00540052171517545	0.0996599364709391	0.00105956207185802
5.36365761129942e-06	8.71119673788662e-05	1.35918276005828e-06	2.84210119586627e-05	3.48752486101491e-10	0.000122256168461373	8180	0.0360145643250906	0.0438722861905662	0.712536377306717	0.0111174984228933	0.232470985442689	2.85263713471996e-06
4.18791020761082e-05	0.000251798610685861	4.55542161461309e-07	3.52685142932876e-06	2.98884116241435e-08	0.000297689994764383	3359	0.0854473990232076	0.140680247279573	0.84584169812343	0.00153025687619049	0.0118473965916127	0.000100401129194146
1.41584382832448e-07	7.01110782484858e-06	7.93300034901554e-08	5.05243860741799e-06	5.96931401362841e-08	1.23441539587255e-05	81010	0.00369642040043927	0.0114697518603427	0.567969894760814	0.00642652414700977	0.409298087524798	0.00483574170703615
3.06339533422416e-09	1.78274518728652e-06	8.20206223030348e-09	6.1433007534773e-06	3.07591018305838e-07	8.24490241663419e-06	121287	0.00247042438850564	0.000371550223328748	0.216223928095233	0.000994804039615523	0.745102906382872	0.0373068112589507
7.19581005543062e-06	5.91983119355589e-05	1.30311126726833e-06	1.37898404371824e-05	3.07709955234574e-08	8.15178446909637e-05	12267	0.0241597168124961	0.0882728202973242	0.726200651648498	0.0159855952056689	0.169163457270737	0.000377475577772095
1.6918848065223e-06	5.28456666033787e-05	8.29477387163503e-07	3.33648050718364e-05	3.3759522702549e-07	8.90694290959264e-05	11227	0.0263681447425118	0.0189951235086526	0.59330869345154	0.00931270578000639	0.374593229242584	0.00379024801721705
7.60925516040051e-06	0.00014441499731471	3.34566772532026e-07	8.18635762258265e-06	5.59969430989818e-07	0.000161105146301215	6207	0.0471858761576377	0.0472316082701273	0.896402136308546	0.00207669823226189	0.0508137561743484	0.00347580101471653
7.31632650846606e-07	1.69844695166601e-05	6.26938138959382e-08	1.87196816648293e-06	7.32667399196574e-09	1.96580908218776e-05	50870	0.00588012918320346	0.0372178894418561	0.863993847141964	0.00318921173291996	0.0952263464160827	0.000372705267177413
0.000108810599318551	0.000454628135589462	1.49926899229768e-06	8.06923567475651e-06	2.35925094129788e-08	0.00057303083208448	1745	0.157985903421205	0.189886116463816	0.793374649555397	0.00261638450909156	0.014081678023159	4.11714485364736e-05
2.38092469901068e-07	1.49076150001885e-05	7.69098608125793e-08	6.1971382191142e-06	1.3224779687812e-07	2.15520033468944e-05	46399	0.00644481320644108	0.011047347481754	0.691704374773893	0.00356857130980641	0.287543488155925	0.00613621827862123
6.96299423576092e-05	0.000272931671872394	4.62665357789675e-06	2.33411299976594e-05	3.0999529607418e-09	0.00037053249775852	2699	0.105222637437623	0.187918584142619	0.736593074894787	0.0124864987710525	0.0629934759808061	8.3662107358855e-06
0.000136941636698959	0.000574956788300126	3.42627074057238e-06	1.85399745266784e-05	3.94639045162933e-08	0.000733904134170852	1363	0.197683469137339	0.186593357800978	0.783422195801771	0.00466855353586923	0.0252621203007999	5.37725605822874e-05
4.79209999070482e-05	0.000288679637672718	4.71870552973737e-07	3.66112107656074e-06	1.21819605951449e-07	0.000340855448815252	2934	0.0972179040911328	0.140590388311562	0.846926867902839	0.00138437145310092	0.0107409785857497	0.000357393746747692
7.33586619455305e-08	9.29318734574809e-06	1.03692228562737e-07	1.69085215106284e-05	7.89897503618814e-08	2.64577494972466e-05	37796	0.00790601163816362	0.00277267202764788	0.35124632753497	0.00391916283633752	0.639076332338395	0.0029855052626491
1.81900721776406e-05	7.32266387460532e-05	2.86793811798617e-07	1.48482781676035e-06	5.50416778078471e-08	9.32433742300606e-05	10725	0.0275866585405836	0.195081659451319	0.785328065942575	0.00307575539996018	0.0159242179835407	0.000590301222605287
1.62272094599496e-05	0.000120230496476324	1.40241573970295e-07	1.33714611958758e-06	1.74315508169296e-08	0.000137952525180648	7249	0.0405437991364181	0.117628941106371	0.871535307663869	0.00101659301840723	0.00969279915562685	0.000126359055726621
2.85573066358139e-06	2.0980318860238e-05	8.89560655806857e-09	8.40391773855933e-08	5.45559699931304e-09	2.39344399047624e-05	41781	0.00715470029201082	0.119314706128267	0.876574465235906	0.000371665541097478	0.00351122389828189	0.000227939196447522
1.97050450977854e-06	7.78615657607749e-05	3.09955851368872e-07	1.57952641348029e-05	7.73579435251541e-07	9.67108696919767e-05	10340	0.0285977802284174	0.0203752123836191	0.805096324836735	0.00320497429457597	0.16332460027617	0.00799888820889921
0.000101212112594128	0.000522073249931434	1.16441998120259e-06	7.74330588422607e-06	3.93108099239866e-07	0.00063258619649023	1581	0.172905158427219	0.159997346062373	0.8252997817974	0.00184072935461305	0.0122407126921013	0.000621430093512856
1.33542558828495e-07	4.97225800577326e-06	1.08762649637095e-07	5.20757969743592e-06	1.38925577535838e-08	1.04360354694284e-05	95822	0.00312593104956271	0.0127962921570838	0.476450853424094	0.0104218359506067	0.498999808183018	0.00133121028519701
2.60588282556811e-06	5.13330530475666e-05	1.52638909021357e-07	3.8698133905714e-06	2.42870514363942e-09	5.79638168778711e-05	17252	0.0172393217473141	0.0449570605582905	0.885605120789829	0.0026333481341121	0.0667625701517386	4.19003660293225e-05
0.000270459561169778	0.0010949069498394	4.82350502200068e-06	2.52180762474661e-05	1.71514516722476e-07	0.00139557960679537	717	0.342273640055053	0.193797301030234	0.784553560762905	0.00345627365039875	0.0180699661450153	0.000122898411446639
3.51562109186689e-06	6.68488277430311e-05	3.19852817827179e-07	7.82953223242412e-06	6.88143060458913e-08	7.85826481911952e-05	12725	0.0232999846287582	0.044737880089167	0.850681788941305	0.0040702728298105	0.0996343647439129	0.000875693395804924
2.59028115373582e-06	7.21556510361919e-05	1.59704969320934e-07	5.73139717601241e-06	3.67393126679035e-07	8.10044274619401e-05	12345	0.0240093890555921	0.0319770318104262	0.89076181755737	0.00197155852247671	0.0707541224052883	0.00453546970443874
7.76122316345139e-06	7.09302676373441e-05	2.83636156728616e-07	3.33493740616515e-06	2.72012881995008e-08	8.23372656518888e-05	12145	0.0243995941745159	0.0942613663692067	0.861460082209045	0.00344480903613915	0.0405033781455026	0.000330364240106106
7.57112264039412e-12	5.11041869868018e-08	1.0705367105848e-09	9.29367132402523e-06	1.09240186686297e-07	9.45509380553155e-06	105763	0.0028325223686736	8.00745375573615e-07	0.0054049370675629	0.00011322327759017	0.98292745848678	0.0115535804226911
9.78119306699923e-06	5.0773944305442e-05	2.22285981570812e-07	1.48394989532684e-06	9.34722916151371e-08	6.2354845540954e-05	16037	0.0185331463048878	0.156863399823115	0.814274237470353	0.00356485497866909	0.0237984695888983	0.0014990381389646
1.89050081306068e-06	6.34474158029678e-05	7.51447270535853e-07	3.24932474238647e-05	4.69903994350496e-07	9.90525153047796e-05	10096	0.0292800112706209	0.0190858435774569	0.640543206881151	0.0075863522316792	0.328040608801146	0.00474398850856665
9.58525227406089e-06	6.86594223618021e-05	2.5021831648457e-07	2.3055400208094e-06	9.38816767697844e-08	8.08943146499268e-05	12362	0.0239771451917236	0.118491049903092	0.848754608515177	0.00309315082978821	0.0285006434727423	0.00116054727920078
6.41508633245779e-11	2.56478023933701e-07	3.40844524769993e-10	1.75385613760537e-06	5.47217489713483e-08	2.06546090589851e-06	484153	0.000619446975135718	3.10588610713361e-05	0.12417471722716	0.000165021048714413	0.849135479929314	0.0264937229337407
6.1909282656095e-05	0.000277161884856017	3.81966263520393e-07	2.20133698502342e-06	2.52377986020726e-07	0.000341906848746676	2925	0.0975027119098807	0.181070612896569	0.810635662526228	0.00111716470413085	0.0064384114945133	0.000738148378559438
1.62068519649503e-06	2.85899018408137e-05	3.83131231503663e-07	8.69402196521213e-06	4.55840072315823e-08	3.93333242412561e-05	25424	0.0117308796873553	0.0412038704523	0.726862079224573	0.00974062678134393	0.221034507835804	0.00115891570597967
3.20156522580006e-07	1.23906375955398e-05	6.45080897259466e-08	3.21141449796585e-06	2.15081890828716e-08	1.60082248948945e-05	62468	0.00479099231561542	0.0199995017987356	0.774016961711449	0.00402968412484761	0.200610281218005	0.00134357114696279
4.79694387217896e-06	6.05713652452539e-05	1.88589682792878e-06	3.06393543214635e-05	9.2117070874601e-08	9.79856773376998e-05	10206	0.0289692506459248	0.048955561695478	0.618165500213868	0.0192466580746203	0.312692172508718	0.000940107507315859
7.85339443284848e-06	7.17159903118621e-05	9.67094977173398e-07	1.1361873559417e-05	1.74846710652894e-08	9.19158379523662e-05	10880	0.0271992713446273	0.0854411449408574	0.78023539696203	0.0105215270699548	0.123611706236145	0.000190224791013171
2.67334568663546e-06	4.87955916216333e-05	1.05249327055288e-06	2.47208249898039e-05	2.53751829483047e-07	7.74960073981086e-05	12904	0.0229815112444216	0.0344965602279623	0.629652975165069	0.0135812580014098	0.31899482076295	0.00327438584260846
5.25447108258327e-05	0.000245245738084488	5.67554735979871e-06	3.40961910773282e-05	6.11323940489775e-08	0.000337623319741497	2962	0.0963418097287567	0.155631165720614	0.726388622303288	0.0168102942774931	0.100988850839551	0.000181066859054001
2.02094084020774e-05	0.000224458527744607	3.83699355877563e-06	5.4926181308158e-05	5.98774948946386e-07	0.000304029885962564	3289	0.0871857175724288	0.066471782331839	0.738277840791759	0.0126204486332902	0.180660467421684	0.00196946082142765
5.63366390700048e-06	6.95017772196539e-05	3.39640528186971e-07	5.3918648216854e-06	1.77361944399475e-08	8.08846826709667e-05	12363	0.0239743246499986	0.0696505657309411	0.859269949817103	0.00419907103510075	0.0666611358743798	0.000219277542474848
2.27851759480211e-05	0.000171041673292884	4.54179387478262e-07	4.38912478809345e-06	7.41639327191811e-08	0.000198744317349196	5032	0.0578862150523289	0.114645672650792	0.860611642004143	0.00228524464767595	0.0220842781652051	0.000373162532183872
1.19011008952539e-06	2.89901407016497e-05	3.89711270651189e-07	1.22138093182357e-05	1.3519237999401e-08	4.27972906180614e-05	23366	0.0127573876816819	0.0278080708460349	0.677382616585902	0.00910597995861735	0.285387442565844	0.000315890043602331
3.43939363846025e-07	1.4158703038774e-05	7.48990230065329e-08	3.96655312353148e-06	1.21667938231329e-07	1.86657624873893e-05	53574	0.00558413145977898	0.018426215595446	0.758538690736028	0.00401264202612323	0.212504210648309	0.00651824099409433
1.3705222423556e-05	0.000131482029083418	3.06524697906702e-06	3.78545842842018e-05	3.11387940391787e-07	0.000186418470710634	5364	0.0543953876429751	0.0735185862823098	0.705305802489438	0.0164428286927909	0.203062411894587	0.00167037064087461
1.70731390614185e-05	8.80945679724173e-05	3.9545838755035e-07	2.62468540262338e-06	6.65552970719771e-08	0.000108254406121082	9237	0.0319563307055799	0.157713110007941	0.81377350935614	0.00365304657537942	0.024245529550896	0.000614804509643106
8.26480169898715e-06	8.62133718717479e-05	4.25059441930245e-07	5.7058995622937e-06	5.76307841554391e-08	0.000100666763359114	9934	0.0297500392429304	0.0821006002696604	0.85642340127887	0.00422244073164353	0.0566810670363833	0.000572490683442851
2.34146743770976e-06	4.59960052941299e-05	6.19707936468042e-08	1.56659225366138e-06	6.67815637200214e-08	5.00328173428679e-05	19987	0.0148981288867688	0.0467986326187472	0.91931671524563	0.00123860291980216	0.0313112940038085	0.00133475521201168
2.79686678043032e-06	0.000103529215072505	2.29856653291086e-07	1.09816217579382e-05	2.54316932574591e-06	0.000120080729589911	8328	0.035385155280299	0.0232915538569921	0.862163441428689	0.00191418434977929	0.0914519906353143	0.0211788297292256
7.48382291231613e-06	7.36314007182858e-05	1.43512699792162e-07	1.8167221466564e-06	4.68040232830808e-08	8.31222625003336e-05	12030	0.0246293391010044	0.0900339173550058	0.885820458965374	0.00172652542742789	0.0218560237896449	0.000563074462547178
1.33148832512129e-05	0.000134099719465796	4.58701867493549e-07	5.94772130748906e-06	3.84795779976906e-07	0.000154205821671968	6485	0.0452113899953959	0.0863448805424272	0.86961515467981	0.00297460797861001	0.0385700179344801	0.00249533886467306
1.14182417438958e-06	2.57090874152628e-05	3.5582581328086e-07	1.03065795946367e-05	8.15922546284695e-08	3.75949092521984e-05	26599	0.0112153188740669	0.0303717763149757	0.683844912160798	0.00946473393229571	0.27414827697806	0.00217030061387097
4.26048044916233e-05	0.000199399732356203	1.01778935744687e-06	6.13014962695698e-06	2.1818194751791e-07	0.000249370657779748	4010	0.0720899935844203	0.170849308699555	0.799611847406358	0.00408143189944108	0.0245824816822328	0.00087493031241316
1.43424511836073e-07	5.13628075600454e-06	2.36432184258331e-08	1.08881903438481e-06	2.43780361840121e-08	6.41654555683527e-06	155847	0.00192311827671021	0.0223522938574462	0.800474446960496	0.00368472696350562	0.169689286040359	0.0037992461781937
4.81070666722529e-05	0.000413555727082192	2.5611404021705e-06	2.84083709875663e-05	1.15166684382656e-06	0.000493783971988008	2025	0.137717018191946	0.0974253305115809	0.837523594411516	0.00518676293169089	0.0575319828085796	0.00233232933663252
5.10643275834039e-05	0.000418776611462661	1.68594800142173e-06	1.78380637109242e-05	1.3335894455503e-07	0.000489498309702966	2043	0.136607123083244	0.104319721991258	0.855522078751978	0.00344423661533129	0.0364415225902385	0.000272440051194362
7.17986967199891e-06	0.00015200413423145	8.84650032953267e-07	2.4157253559103e-05	1.06487116369435e-06	0.0001852907786592	5397	0.05407536879508	0.0387492012498077	0.820354554778073	0.00477438779929993	0.130374828871192	0.0057470273016281
2.02382761677974e-05	6.16552644376196e-05	9.8535561393776e-07	3.86023262591464e-06	3.57010775283984e-09	8.67426989530223e-05	11528	0.0256882341308579	0.233313885918606	0.710783330260575	0.011359522194155	0.0445021041829152	4.11574437495117e-05
3.89696142118644e-07	7.81153538292163e-06	2.90073995027884e-08	7.47706542056675e-07	1.76246731986596e-09	8.97970793391961e-06	111362	0.00269029911718288	0.0433974183777872	0.869909738758277	0.00323032772516096	0.0832662429066671	0.000196272232107737
2.1485591045279e-06	4.42571057715056e-05	3.803722817879e-07	1.00827691160358e-05	9.76838072210507e-08	5.69664900810783e-05	17554	0.0169452207839528	0.0377161924750838	0.776897184792606	0.00667712336228773	0.176994740270734	0.00171475909928839
8.98169734591563e-06	0.000123929466176655	7.00652252981879e-07	1.24508858380953e-05	1.36099206380399e-07	0.000146198800820028	6840	0.0429147841058115	0.0614348222799186	0.847677720210667	0.00479246238034735	0.0851640763690153	0.000930918760051516
2.82738821948068e-05	0.000267255467508649	2.57625139501296e-06	3.13875364889583e-05	1.53922381440679e-08	0.000329508529825571	3035	0.0941384950402474	0.0858062224057566	0.811072986942473	0.00781846647908244	0.0952556114573836	4.67127153042622e-05
1.64286700716369e-05	0.000103815261015514	2.20526271439746e-06	1.79282155379892e-05	5.26384988382887e-08	0.000140430047838376	7121	0.0412567557290232	0.116988282241028	0.739266721143593	0.0157036385612825	0.127666520192482	0.000374837861615426
4.42155474599924e-05	0.000234513339960445	3.07019826224334e-06	2.09619977417107e-05	8.28410193655951e-09	0.000302769367526328	3303	0.0868403617270471	0.146037057253315	0.774560986391903	0.0101403860216353	0.0692342092364673	2.73610966797661e-05
1.9134857855596e-06	3.40707856197165e-05	1.83416533547472e-07	4.20146567478966e-06	6.85763940465827e-08	4.04377300076598e-05	24729	0.0120582735408701	0.0473193175086025	0.842549411484342	0.00453577719403954	0.103899642091527	0.00169585172148864
1.34085243189605e-05	0.00011114356459768	7.05959484745538e-07	7.53050927144272e-06	1.22023217916067e-07	0.000132910580890744	7524	0.0390912467246893	0.100883798935336	0.836228115570739	0.00531153712529368	0.0566584633140154	0.000918085054615577
2.45107950067227e-08	1.93069572140451e-06	9.7046706824074e-09	9.82985677846421e-07	1.66886718852803e-08	2.96458553682535e-06	337315	0.000888981600884908	0.00826786567709236	0.651253167574992	0.00327353370710961	0.331576089013461	0.00562934402734472
3.71474839378424e-05	0.000125869292998085	1.42899061920928e-06	6.22796639708159e-06	8.26793796964327e-08	0.000170756413331915	5856	0.0499411017585113	0.217546639760086	0.737127763121971	0.008368591207357	0.0364728110385859	0.000484194872000043
6.97359764979072e-06	0.000181243266719176	6.74959472825659e-07	2.2661284423761e-05	2.37152746041356e-07	0.000211790261011595	4722	0.0615669920233597	0.0329269042706782	0.855767710250159	0.00318692403324772	0.10699870860691	0.00111975283900506
1.31879979903626e-07	1.11784091789183e-05	1.61448961616567e-07	1.76109101262281e-05	7.00103763307261e-08	2.91526586229973e-05	34302	0.00870779072270422	0.0045237719691058	0.383443902097495	0.00553805276233731	0.604092764024466	0.00240150914659625
9.18654065845802e-10	3.10398227964932e-07	4.32835345886639e-10	1.88052831235679e-07	1.87228991937686e-09	5.0167483853172e-07	1993323	0.00015049116438115	0.00183117428917599	0.618723930571029	0.000862780655201767	0.374850035903861	0.00373207858073288
1.93762846885718e-06	4.19771961122538e-05	1.70221800870907e-08	4.74567680480148e-07	9.32718835697197e-08	4.4499686325248e-05	22472	0.0132614842235544	0.0435425197089046	0.943314427105008	0.000382523597192925	0.0106645174307867	0.00209601215810817
0.000210428569865811	0.000653601175010691	1.57072637966699e-06	6.28544291365235e-06	1.19074425531269e-07	0.000872004988595353	1147	0.230270113040009	0.241315786741971	0.749538343884394	0.00180128141491158	0.00720803549963297	0.0001365524590898
0.000113940318882835	0.00036284602165579	6.28908821831616e-07	2.57797427685864e-06	7.38485549600461e-08	0.000480067072192275	2083	0.134159616769894	0.237342499585557	0.755823597729411	0.00131004365485773	0.00537002936920055	0.000153829660973849
3.67883302072772e-07	1.57908702104147e-05	3.15147937118075e-07	1.74036508945167e-05	3.11877949906882e-07	3.41894302940291e-05	29249	0.0102045807495572	0.0107601471831784	0.461864092926182	0.00921770074575102	0.509036001619369	0.00912205752551976
2.82111632859166e-09	6.65668181825227e-07	1.96573280356064e-09	5.96449456530461e-07	2.45533059950335e-08	1.29145779348287e-06	774319	0.000387362543973424	0.00218444330339555	0.515439362543949	0.00152210379114236	0.461842004857103	0.0190120855044103
1.26992618052508e-07	1.10455643612007e-05	1.21002497353737e-07	1.35443371200284e-05	6.54161132814272e-08	2.49033127099168e-05	40155	0.00744324764428905	0.00509942671209114	0.443537953759952	0.00485889161667847	0.543876924238875	0.0026268036724037
5.7142142175952e-05	0.00019797933151238	5.47604058281922e-07	2.44102132052317e-06	2.04997862716477e-07	0.000258315096929854	3871	0.0745771768532993	0.221211004912613	0.766425709783978	0.00211990729458072	0.00944978187312853	0.0007935961356999
1.02886768974529e-06	2.85388485885118e-05	3.50965550519831e-07	1.2526323340674e-05	5.37689374803444e-08	4.24987741069312e-05	23530	0.01266896748547	0.0242093498310458	0.671521689465799	0.00825825115888674	0.294745521580375	0.00126518796389412
2.88190295327061e-06	4.51471077319871e-05	8.09120763734679e-07	1.63082307580205e-05	1.2063485555418e-07	6.52669970625671e-05	15322	0.0193902805865757	0.0441555929179325	0.691729507467727	0.0123970888833606	0.249869482157834	0.00184832857314601
1.32081247223736e-06	2.6009649256592e-05	3.20505847267797e-08	8.11887814695466e-07	5.619584112591e-08	2.82305959693775e-05	35423	0.00843353486591891	0.0467865600028453	0.921328380201586	0.00113531378372408	0.0287591454171262	0.00199060059471883
1.0487773400198e-05	0.000128191510029363	1.78698230821647e-06	2.81259909752761e-05	1.33998963466417e-08	0.000168605656609401	5931	0.0493277961841578	0.0622029747465382	0.760303732432522	0.0105985904871286	0.166815227560449	7.9474773362346e-05
9.46752787896967e-05	0.000507681567718413	6.42000966294477e-06	4.43810379646203e-05	4.13910317169525e-08	0.000653199285167391	1531	0.178007340348195	0.144940879360324	0.777223091400524	0.00982856198518275	0.0679441006326991	6.33666212698708e-05
4.31868064460283e-06	7.48586389376779e-05	7.31216088627532e-07	1.63168340176865e-05	2.50619639753471e-07	9.64759893283482e-05	10365	0.0285293222119409	0.0447643053434213	0.775930254344452	0.00757925462820492	0.169128444613856	0.00259774107006571
3.01807411304962e-06	2.42527214991952e-05	4.76620223835133e-07	4.92526629293555e-06	1.19269699035903e-08	3.26846090989191e-05	30595	0.00975762538640024	0.0923393057544455	0.742022687981215	0.014582405510577	0.150690689860459	0.000364910893304356
5.20253722230835e-07	3.03784979767174e-05	3.69073891957708e-07	2.77565781620773e-05	3.39970184781095e-07	5.93643739377643e-05	16845	0.0176521829478543	0.00876373635770592	0.51172944245256	0.00621709398206798	0.467562888664106	0.00572683854355995
7.36921072951289e-06	6.58254382606242e-05	2.38486200083575e-07	2.74053143232934e-06	6.73185481109088e-08	7.6240985170661e-05	13116	0.0226135597207888	0.096656814087821	0.863386512035198	0.00312805769166988	0.0359456455893745	0.000882970595936296
1.90761555845896e-06	3.7394655635325e-05	3.26468195750177e-07	8.23411548782255e-06	1.62397627192731e-07	4.80252525045494e-05	20822	0.0143046243173568	0.0397210937782837	0.778645685033777	0.00679784444067734	0.171453871836333	0.00338150491092883
0.000271317089090348	0.000793730224255247	8.15339038104085e-06	3.07379239932634e-05	5.94177641743222e-08	0.00110399804548407	906	0.282069398620728	0.245758667961575	0.718959809305837	0.00738533044908228	0.027842371749658	5.38205338472942e-05
1.57316544419846e-06	2.08617188475985e-05	3.17449812274542e-07	5.41392735987806e-06	9.88974094575011e-09	2.81761512048953e-05	35491	0.0084173385960653	0.0558332269286353	0.740403424722323	0.0112666137389051	0.192145737737859	0.000350996872277995
1.34870478260334e-05	5.02527248126328e-05	2.88615580954717e-07	1.38288909622885e-06	4.06385192519119e-09	6.5415341167775e-05	15287	0.0194339227684956	0.206175609348919	0.768210085211454	0.0044120473241053	0.0211401342795425	6.21238359786026e-05
2.40389245429175e-06	2.97643523553248e-05	2.78727278749309e-07	4.43877320997548e-06	5.95992988069391e-08	3.69453445971482e-05	27067	0.0110226090416665	0.0650661803402777	0.805632013447839	0.00754431395318002	0.12014431746072	0.0016131747979836
6.76265087551266e-05	0.000255295300864485	1.71788018686797e-06	8.34597811379266e-06	1.68635357548174e-09	0.000332987354273848	3003	0.0950837147635542	0.203090321260401	0.766681670002792	0.00515899527360187	0.0250639491460356	5.06431716951895e-06
3.70572729314372e-05	0.000269747795195184	1.52200849908486e-06	1.42723226463195e-05	1.37358163108186e-07	0.000322736757435134	3099	0.0922957365190692	0.114821978215125	0.835813674707939	0.00471594407522907	0.0442227986664584	0.000425604335247725
5.86906161694928e-06	6.49583652401312e-05	1.04659592751601e-06	1.49037231787286e-05	1.36422755229538e-07	8.69141687185546e-05	11506	0.0257383566967508	0.0675270983256421	0.747385221510653	0.0120417182025303	0.171476335774318	0.00156962618685686
4.67150733936096e-06	2.77530689958375e-05	4.044802315041e-08	3.09006200366441e-07	2.35732300326321e-09	3.27763878817186e-05	30510	0.00978489087539702	0.142526606538195	0.84673970469202	0.00123405981453406	0.00942770757661167	7.19213786391036e-05
9.91505955633241e-05	0.000469740532371823	1.04923762383139e-05	6.40498943752663e-05	2.53940953261021e-07	0.000643687339501988	1554	0.175656839246897	0.154035335913295	0.729765063788973	0.016300423504417	0.0995046670093291	0.000394509783985329
9.04637791121473e-07	1.9534997940602e-05	1.55253787424103e-07	4.31226856615969e-06	6.45924527649391e-09	2.49136173305837e-05	40139	0.00744631609224289	0.0363109772104811	0.784109255648757	0.00623168387649251	0.173088817610841	0.000259265653429002
8.69078893571447e-05	0.000278102200569334	9.80302824428602e-06	4.03660830558444e-05	1.44660136931242e-07	0.000415323861363541	2408	0.117170368375708	0.209253301921588	0.669603233621837	0.0236033350265547	0.0971918226015703	0.00034830682845024
2.09730354827342e-07	6.34196913336553e-06	2.94428062541146e-08	1.14490436315523e-06	1.32641049371339e-08	7.73931076253935e-06	129210	0.00231910891543397	0.0270993582325835	0.819448827932148	0.00380431890610038	0.147933633663726	0.00171386126544191
3.29318394945746e-07	6.21545344462895e-06	2.41347599184672e-08	5.85726457916217e-07	3.11173495107562e-08	7.18575040692014e-06	139164	0.00215341094404398	0.0458293673307384	0.864969292371086	0.00335869722043568	0.0815122185919707	0.00433042448576965
5.55100472298339e-07	2.46493017062338e-05	1.21753955315244e-07	6.95878503500186e-06	1.09942774750962e-07	3.23948839436002e-05	30869	0.00967154940707071	0.0171354363628767	0.760901065401206	0.00375843159454495	0.21481123522829	0.0033938314130828
0.000150526380753603	0.000387466875251718	1.08706909803288e-06	3.60126933524124e-06	9.05297849012496e-09	0.000542690647417085	1843	0.150282542065242	0.27737050835504	0.713973747467091	0.00200311006501908	0.0066359524572265	1.66816556231663e-05
4.2416136551147e-09	1.56374836292696e-06	1.58742949255452e-08	7.5287203336586e-06	1.31768949991527e-07	9.24435355515775e-06	108174	0.00276947678913586	0.000458832911334093	0.169157135065922	0.00171718820908666	0.814412850908116	0.0142539929055405
0.000187424618649932	0.000733733346681706	1.59511971835328e-06	8.05193298834601e-06	7.17857997569634e-07	0.000931522876035907	1074	0.243904133973875	0.20120237889113	0.787670776056629	0.00171237847119902	0.00864383816596216	0.00077062841507927
2.36729325473732e-06	1.81495470261344e-05	1.75447647679767e-07	1.72967749148926e-06	2.27339065776948e-08	2.24446993266185e-05	44554	0.00671086624821093	0.105472264087308	0.808634001374651	0.00781688563195379	0.0770639635808324	0.0010128853252551
1.31704956257955e-09	5.93485801619049e-07	1.25009588977785e-08	7.24448323610886e-06	4.92826139055013e-08	7.90106966009376e-06	126565	0.00236752324762235	0.000166692564328552	0.0751146144953753	0.00158218563252487	0.916899046302407	0.00623746100536424
2.60393776219568e-06	1.95933746573088e-05	2.31086529787483e-07	2.23594058493635e-06	7.92895110185551e-08	2.47436290452468e-05	40414	0.00739569679509189	0.10523669577466	0.791855334618855	0.0093392335200674	0.0903642946169153	0.00320444146950168
7.67890722271788e-05	0.000359749147934226	1.49573835753552e-06	9.02462975508809e-06	3.46465691264165e-07	0.000447405053965292	2235	0.125629911593944	0.171632107296525	0.804079311902752	0.00334314139788764	0.0201710500923134	0.000774389310521831
1.81608650114348e-06	3.66514476639518e-05	2.20390832067277e-07	5.72282885841606e-06	2.97485599091291e-08	4.44405024154878e-05	22502	0.013243963575876	0.0408655708741619	0.824730722467678	0.00495923358396751	0.128775071103193	0.000669401970999354
1.83558138127156e-10	3.42076620890189e-07	5.2658838072071e-10	1.26253093957898e-06	1.52991536925459e-07	1.75830924391348e-06	568728	0.000527354136813041	0.000104394684133384	0.194548610873948	0.000299485646534327	0.71803691185116	0.087010596944224
1.38083793449034e-05	0.000145896512628125	4.75824542817832e-08	6.47388835465473e-07	1.27248818473927e-07	0.00016052711208125	6229	0.0470206074998987	0.0860189856148063	0.908859012889241	0.000296413818605917	0.0040328940518023	0.000792693625544832
2.63005955757873e-06	2.1933624647086e-05	1.7816571327202e-07	1.91069679727149e-06	6.41748249824288e-09	2.66589641977064e-05	37511	0.00796589858952046	0.0986557293852025	0.822748569090054	0.00668314462447675	0.0716718317749147	0.000240725125351832
1.11530927403605e-05	0.000131061806150088	2.28807151249592e-08	3.46231163462998e-07	4.05146198042436e-07	0.000142989156967079	6994	0.041992636071037	0.0779995698759757	0.916585627400146	0.000160017134237858	0.00242138054945462	0.00283340504018578
8.95939687025851e-06	0.000108716410207048	5.83072667920035e-07	9.10863285687384e-06	2.829148703899e-07	0.00012765042747249	7834	0.0375734935248999	0.0701869711496997	0.851672903566871	0.00456772984991133	0.0713560701458428	0.00221632528767575
9.88125013640126e-05	0.000605416671041809	5.68900589916999e-06	4.49799544922854e-05	7.42979305750606e-08	0.000754972430727852	1325	0.202742263997462	0.130882264493751	0.801905667546218	0.00753538231016641	0.0595782742012463	9.84114486186358e-05
5.07067117592302e-06	7.96756979505521e-05	3.14044477113144e-07	6.35239650014162e-06	1.13536211068358e-07	9.15263463147982e-05	10926	0.0270855849506952	0.0554012192126933	0.870521998950043	0.00343119210760375	0.0694051140017434	0.00124047572791618
8.91528811427957e-06	0.000144002257728391	6.94948346279294e-07	1.44656532966561e-05	7.09890745440681e-08	0.00016814913656015	5947	0.0491975650620223	0.0530201242579108	0.856396058131876	0.00413292842589589	0.0860287099451234	0.000422179239193857
2.39830472481209e-06	1.90247247757855e-05	8.45019058705906e-07	8.61957921794283e-06	2.01083359579877e-08	3.09077361132043e-05	32354	0.00922960739941514	0.0775956128274142	0.615532781375657	0.0273400502583203	0.27888096321168	0.000650592326928696
3.24679237630861e-09	1.41954417030411e-06	3.01740793850577e-09	1.69723468771856e-06	2.60640797305004e-07	3.38368385564248e-06	295536	0.00101459182740893	0.0009595436556209	0.419526241477004	0.00089175232298197	0.501593754064323	0.0770287084800701
1.49623692378124e-05	0.000126725368252307	8.41128433200161e-07	9.16920215131798e-06	1.7473723040112e-08	0.000151715541797677	6591	0.044497707014726	0.0986212029467994	0.835282705718464	0.00554411514623769	0.0604368019431108	0.000115174245387558
5.40679582958506e-06	6.68663478453411e-05	5.46649865309162e-08	8.69922908187035e-07	4.59010365770979e-08	7.32436326062212e-05	13653	0.0217342271802624	0.0738193292330753	0.912930523323902	0.000746344557004851	0.0118771130981991	0.000626689787819168
4.91394812763724e-05	0.000398972332219399	4.99743320240853e-07	5.23382272551758e-06	6.55735058768102e-07	0.000454501114600298	2200	0.127490144669365	0.108117405431639	0.877824760826533	0.00109954256257511	0.0115155333119928	0.00144275786726018
2.69093439557958e-05	0.000238313658476876	1.00145161872553e-06	1.14270710912463e-05	2.13911982461448e-09	0.000277653664262469	3602	0.0799319692018748	0.0969169415691852	0.858312672047419	0.00360683739357694	0.0411558447161143	7.70427370478478e-06
4.01582190852142e-06	6.83415557496614e-05	9.88633596707486e-08	2.16568653070865e-06	2.2202717687809e-10	7.46221495757391e-05	13401	0.0221387402276736	0.0538154144761735	0.915834723848271	0.00132485274456487	0.0290220335787907	2.97535219958706e-06
6.13121036621493e-06	4.14569525868666e-05	4.73298686627839e-07	4.11576181074124e-06	6.38408127699963e-08	5.22410642632207e-05	19142	0.0155505505714807	0.11736381049441	0.793570214764052	0.00905989748300469	0.0787840345289226	0.00122204272961074
2.98578469536873e-05	0.00016045401112853	2.23219363979735e-06	1.54360288696036e-05	1.52123890247114e-07	0.000208132204481866	4805	0.0605363579181725	0.14345616060723	0.770923517232579	0.0107248834718024	0.0741645383905428	0.000730900297845874
1.97356861349638e-06	5.25500916564077e-05	2.41133472834572e-07	8.26663404208874e-06	7.56223524780229e-08	6.31070501373055e-05	15846	0.018754614372019	0.0312733459922842	0.832713485134729	0.00382102272741198	0.130993827537535	0.00119831860803963
4.01589954752137e-07	8.32449962940604e-06	7.80571866054262e-10	2.08069115493294e-08	2.05086081423582e-08	8.76818567571592e-06	114049	0.00262701058754522	0.045800804134927	0.949398192200845	8.90231907629543e-05	0.0023730007915954	0.00233897968186944
4.97861574721497e-06	5.80294253996903e-05	1.86399166009772e-07	2.79525154313938e-06	3.20217600067115e-08	6.60217136160611e-05	15147	0.0196122947422502	0.0754087628831831	0.878944550533046	0.00282330093844197	0.042338367031712	0.000485018613617468
7.57732832994019e-06	0.000111704663592574	8.74588723169979e-07	1.66039070809974e-05	5.35983030648427e-07	0.00013729647075733	7284	0.040354917909511	0.0551895346482216	0.813601857181098	0.00637007432416676	0.120934696932921	0.00390383691359243
1.21281195789082e-06	1.96007011149743e-05	5.00573644505666e-08	1.04046545281033e-06	1.70723130418089e-08	2.19211082031678e-05	45618	0.00655482732000578	0.0553262155658517	0.894147363961362	0.00228352344172695	0.0474640900070907	0.000778807023968879
1.13687212438017e-05	0.000118800982273383	7.4081138655731e-07	9.96541725119037e-06	1.56259965793454e-08	0.000140891558151511	7098	0.0413895061802202	0.08069128763255	0.843208662265108	0.00525802536558407	0.0707311167676477	0.000110907969110126
1.53253695940619e-06	4.80896715286227e-05	2.21711966249716e-08	8.95842767900557e-07	1.01276095600814e-07	5.06414985481552e-05	19747	0.0150780054159106	0.0302624725441111	0.949609962329492	0.000437806882904323	0.0176898945249161	0.00199986371857678
2.27332681256526e-05	0.000246577245422703	2.50442797378253e-06	3.5018173920904e-05	7.68799853943044e-07	0.000307601915296986	3251	0.0881636723785709	0.0739048328216811	0.801611541282623	0.00814178276934503	0.113842509358547	0.00249933376780433
1.31988058154603e-06	1.70738040496573e-05	6.87554755364816e-08	1.14378077272641e-06	2.34171596899785e-08	1.96296380391562e-05	50943	0.0058716433373075	0.0672391706313278	0.869797192164183	0.00350263593242685	0.0582680521385494	0.00119294913351266
9.32779289226416e-06	9.41721752825603e-05	2.43159959759265e-06	3.15920894253952e-05	4.29131243674354e-08	0.00013756657032218	7269	0.0404326853621479	0.0678056657981553	0.684557120687169	0.017675803008666	0.22964946608327	0.00031194442273972
1.22650466364064e-07	6.83191577973653e-06	1.13241866159455e-07	8.11308339643609e-06	1.45937400135048e-07	1.53268289088312e-05	65245	0.004587528905733	0.00800233806311976	0.44574881212382	0.00738847329953594	0.529338680864468	0.0095216956490563
6.29107401707845e-06	4.82912467363385e-05	2.12170168962194e-07	2.0947507523959e-06	2.15331325473826e-07	5.71045730002488e-05	17512	0.0169859451852824	0.110167604563842	0.845663389097193	0.00371546721768272	0.0366827145767603	0.00377082454452269
8.2027260076511e-06	0.000101137661202847	1.04654950285003e-06	1.66108523270493e-05	7.3532268919645e-08	0.000127071321309317	7870	0.037406253561567	0.0645521422389559	0.795912564383097	0.00823592209529729	0.130720702011236	0.00057866927141375
1.2685622093412e-06	2.85827912223121e-05	3.34130829798573e-08	9.68575322766494e-07	1.45151395948879e-07	3.09984932333485e-05	32260	0.00925658370744531	0.0409233506864929	0.922070340875872	0.00107789377787922	0.0312458839684663	0.00468253069128933
4.76504707967908e-07	1.63643605300082e-05	1.61297872181693e-07	7.12599590460905e-06	8.61202466363921e-08	2.42142792614032e-05	41298	0.00723804995682453	0.0196786657502311	0.675814479272668	0.00666127083281793	0.29428899483982	0.00355658930446321
8.39298386229472e-06	5.06878303058302e-05	4.92468954582415e-07	3.8250888884666e-06	6.36918102526589e-08	6.34620638214266e-05	15757	0.0188591220822101	0.132251984207627	0.798710713985897	0.00776005261928061	0.0602736289703699	0.00100362021682558
2.30635686161221e-05	0.000132007022583768	1.55048536265189e-06	1.14183670967866e-05	3.45168461586571e-07	0.000168384612120915	5939	0.0492647412137147	0.136969574153014	0.783961318798983	0.00920799913437759	0.0678112266493046	0.00204988126432069
1.87482023794072e-07	1.69261774858331e-05	4.58770950997262e-08	5.33338489684539e-06	2.92933092305592e-09	2.24958508324954e-05	44453	0.00672610894422576	0.00833407125563142	0.752413305540913	0.00203935807724403	0.237083048627851	0.000130216498360866
2.12367422457389e-06	8.46845100015406e-05	1.22677902585695e-07	6.311065700302e-06	1.12944097593857e-06	9.43713688049407e-05	10596	0.0279156968227526	0.0225033741850601	0.897353838075378	0.00129994832266618	0.0668747924314476	0.0119680469854479
2.57200501010744e-05	0.000188213425193834	4.71947861347924e-07	4.44646711387121e-06	2.68587349254082e-07	0.000219120477619381	4564	0.0636288435226541	0.117378578125185	0.858949502295107	0.00215382818838005	0.0202923394571769	0.00122575193415116
7.4541990387241e-06	0.000104257337805015	8.14694189878518e-07	1.46713763891981e-05	1.10664390778403e-07	0.000127308271813594	7855	0.0374746859552868	0.0585523543170755	0.818936085768798	0.00639938142488811	0.115242915328236	0.000869263161002129
3.53053829150254e-06	4.28879808805794e-05	4.76367961195867e-07	7.44396917881863e-06	6.47496675289402e-10	5.43395038087718e-05	18403	0.0161701308424234	0.0649718536983148	0.789259707477422	0.00876651290141095	0.136990010159367	1.19157634852175e-05
3.74385205262534e-07	1.62128735869425e-05	1.77950854865153e-08	9.91495636771107e-07	7.21968744646232e-08	1.76687463889272e-05	56597	0.00528664697915682	0.0211891210061828	0.917601805474034	0.00100715042792551	0.056115788576402	0.00408613451545538
2.35497685466567e-05	0.000220146151365456	1.54248532298513e-06	1.85770832932941e-05	1.8366985285293e-07	0.000263999158381245	3788	0.0761542917417349	0.0892039531150631	0.833889595388557	0.0058427660619948	0.0703679640768654	0.000695721357519216
1.5623980885055e-05	0.000169651970643271	1.00521338253105e-06	1.40593717606415e-05	2.22589989450807e-07	0.000200563126660949	4986	0.0584002350273591	0.0779005650000024	0.845878170467828	0.00501195508499605	0.0700994843603967	0.00110982508677726
5.08281931202063e-11	4.08222361704407e-07	1.52604111785583e-09	1.5809940145887e-05	2.26510538748361e-07	1.64462499156507e-05	60804	0.00492176377920062	3.09056431593179e-06	0.02482160758824	9.27896101349892e-05	0.961309734861915	0.0137727773753947
2.33097212794325e-05	0.000252575971206794	6.05841812344195e-06	8.46270659584206e-05	1.29184955010054e-07	0.000366700361523099	2727	0.104192993520917	0.0635661257125981	0.688780262331113	0.0165214402796827	0.230779881445767	0.000352290230839918
3.81844090770252e-08	7.38187026375144e-06	1.5713397282474e-08	3.91124327515193e-06	2.42804548341356e-07	1.15898158936042e-05	86283	0.00347092727385745	0.00329465191057064	0.636927310279802	0.00135579351964903	0.33747242502017	0.020949819269808
3.66283647399436e-06	5.03649454439852e-05	8.37178694629634e-08	1.48106443832392e-06	7.85661044900614e-08	5.56711303302565e-05	17963	0.0165631021429844	0.0657941818724606	0.904686956151356	0.00150379324016462	0.0266038147517004	0.001411253984318
6.27520417316124e-07	1.96185734550309e-05	4.52579560731409e-07	1.82027372255909e-05	1.35388703425799e-07	3.90367993620952e-05	25617	0.01164295841717	0.0160750990749884	0.502566136968714	0.011593664647898	0.466296866624414	0.0034682326839854
1.9092061896097e-09	1.76549690475508e-06	6.61831770162197e-09	7.88159214512451e-06	7.10110389447511e-09	9.66271767766529e-06	103491	0.00289463175990401	0.000197584805155044	0.182712251733889	0.000684933361648323	0.815670332927378	0.00073489717193009
3.54532070108332e-06	2.64461037112625e-05	1.26175388983594e-07	1.21034832192001e-06	8.36480550566749e-08	3.14115961783061e-05	31835	0.00937936363737979	0.11286662037034	0.841921676349802	0.00401684105027222	0.0385318948788702	0.00266296735071505
5.62457076482069e-06	6.40450530300586e-05	3.06346049712579e-07	4.48815493928632e-06	4.03685456225546e-08	7.45044933295007e-05	13422	0.0221042215990949	0.0754930409357416	0.859613295359454	0.00411177951855527	0.0602400571927545	0.000541826993494502
5.81518395687937e-08	1.25488333084493e-05	2.77931613501194e-08	7.73216875207126e-06	2.1738115755581e-08	2.03886851771951e-05	49047	0.00609799917848763	0.00285216231764847	0.615480262674579	0.00136316594761129	0.379238223792859	0.00106618526730185
4.98597765353327e-05	0.000246578375493153	1.27581501979757e-06	8.12199445712194e-06	1.84357198563401e-07	0.000306020318703969	3268	0.0877307897078674	0.162929627504783	0.805758181474488	0.00416905330077686	0.026540703217092	0.000602434502859729
2.55981870650073e-05	0.000268405527530361	9.71056296614457e-09	1.31281029130881e-07	7.10421811779649e-07	0.000294855127999245	3391	0.0846690470551159	0.086816150150432	0.910296284658981	3.29333358793388e-05	0.000445239090877257	0.00240939276383034
3.64103606801636e-06	7.86164934124771e-05	3.19608393598077e-07	8.88763152811469e-06	3.19210426867361e-07	9.17839798290735e-05	10895	0.0271607855450111	0.0396696250783301	0.856538293053778	0.00348218059614841	0.0968320565818332	0.00347784468991012
3.57928606014681e-07	2.11722064262571e-05	3.75649604947787e-07	2.86041084435512e-05	1.14862085291799e-07	5.06247551660626e-05	19753	0.0150730578753756	0.00707022887993394	0.418218445833598	0.00742027499620605	0.565022158620267	0.00226889166999466
1.97998941719661e-06	1.93326388668916e-05	7.36860919523115e-08	9.25208625906365e-07	4.78179278109606e-08	2.23593409297578e-05	44724	0.00668542968225772	0.0885531207479134	0.864633663739255	0.00329553953239487	0.0413790651885903	0.00213861079184674
4.57315064380699e-05	0.000232927908637416	3.0905704249728e-06	2.0262530439867e-05	1.37583098010834e-08	0.000302026274250127	3311	0.086636708607448	0.151415655977654	0.771217369136944	0.0102327866429704	0.0670886348883884	4.55533540425997e-05
3.41162732523462e-09	2.08944878691831e-06	4.09616470857441e-09	3.22959347694364e-06	1.94628783745534e-07	5.52117883964129e-06	181121	0.00165498722021251	0.000617916467537624	0.378442511573137	0.00074190038532433	0.584946362134769	0.0352513094392319
4.5073837001368e-05	0.000125371092612618	1.08725437054604e-07	3.88955469974483e-07	2.49706439583213e-07	0.000171192316960599	5841	0.0500653551144715	0.26329357416047	0.732340649618485	0.000635106989524698	0.00227203811993504	0.00145863111158596
2.51111489262134e-05	0.000190647270647898	3.08248159731335e-06	3.0131550862733e-05	2.84402205739026e-07	0.000249256854239896	4012	0.0720583053101673	0.100744065806292	0.764862700483293	0.0123666873944683	0.120885545774131	0.00114100054181581
2.46893142320472e-06	3.54083566891517e-05	1.20094923564639e-07	2.21556978074986e-06	1.82599573385163e-07	4.0395552390056e-05	24755	0.0120457722480269	0.0611188924801652	0.876540970333852	0.00297297391566805	0.0548468742141835	0.00452028905613164
8.31160723926856e-06	0.000131728968307193	1.77358768845004e-07	3.62161962969209e-06	3.52564148220725e-08	0.00014387481035982	6950	0.0422471775052278	0.0577697181214824	0.915580482627557	0.00123272981838477	0.0251720201794511	0.000245049253124287
7.18700774374575e-06	7.30544475746541e-05	3.21859810213405e-07	4.20949916582886e-06	1.80125357695423e-07	8.49529396521375e-05	11771	0.0251649136613766	0.0845998710953956	0.859940195993158	0.00378868361155418	0.0495509535404634	0.00212029575942862
2.08545008518093e-05	0.000201390866177871	1.90971001026392e-07	2.37574177435423e-06	2.32542943367104e-07	0.000225044622748428	4444	0.0652918941840068	0.092668292168536	0.894893038182037	0.000848591709031297	0.0105567586789666	0.00103331926142958
2.50526902379232e-07	9.53041218001425e-06	1.02461153655592e-07	5.01320536602614e-06	2.42085398243177e-07	1.51386910003184e-05	66056	0.00453134401820021	0.0165487823467671	0.629540042782682	0.00676816467509883	0.331151839080453	0.0159911711149984
9.07925258908471e-09	1.57587938625709e-06	1.12280993568085e-09	2.50635330162583e-07	6.10145605122606e-09	1.84281823499567e-06	542647	0.000552693188724973	0.00492683023027827	0.855146403660803	0.000609289573088844	0.136006539007995	0.00331093752783513
4.09391019267384e-05	0.000288554382237374	1.53158539053353e-06	1.39076687465912e-05	3.25861662311649e-07	0.000345258599963548	2896	0.0984100513182432	0.118575183734918	0.835763054903885	0.00443605283313791	0.0402818894245053	0.000943819103553258
3.44578630765846e-06	9.25098276066234e-05	6.86235576068845e-07	2.3745944977768e-05	4.23924531396416e-07	0.000120811718999515	8277	0.0355966945343367	0.0285219541298993	0.765735545961354	0.00568020703415038	0.196553324250467	0.00350896862412923
1.94369473309539e-06	2.26066293658466e-05	2.75230101823064e-07	4.11680388804454e-06	3.32033114084609e-08	2.8975561400218e-05	34512	0.0086551212636079	0.0670804857323924	0.780196423240879	0.00949869781715404	0.142078485768823	0.00114590744075147
0.000138202251666079	0.000564549540163572	1.27472830342595e-06	6.71046663166064e-06	3.15472074476718e-07	0.000711052458839214	1406	0.192160285239997	0.194362947414165	0.793963276753438	0.00179273454100268	0.00943737209293307	0.00044366919846072
2.71866277541067e-07	1.66141063470218e-05	1.22557411424705e-07	9.63923695743449e-06	1.76203266895133e-07	2.68239702603171e-05	37280	0.00801500617958106	0.0101351990366341	0.61937536411604	0.00456895121174563	0.359351612154692	0.00656887348088828
1.6971884558159e-10	2.3802982978254e-07	2.73593705190433e-09	4.93507758885222e-06	3.57207045373602e-10	5.17637028157762e-06	193186	0.00155170995494569	3.27872305011889e-05	0.0459839263488691	0.00052854353592929	0.953385735641025	6.90072436751442e-05
1.88568352663196e-05	0.000110625311123428	1.19346966625346e-06	9.00780054308311e-06	2.38490830336434e-07	0.00013992190742942	7147	0.0411105712401443	0.13476685397411	0.790621805804281	0.00852954114319426	0.0643773423945556	0.00170445668385942
0.000451301702474819	0.00094167010142971	1.71869002248752e-05	4.61964104486641e-05	3.26839882237237e-07	0.00145668195446031	686	0.35423730256658	0.309814850862228	0.646448662692876	0.0117986635121343	0.0317134500823687	0.000224372850392267
3.37763453815723e-05	0.000166003702659283	5.533466048937e-06	3.49930298854331e-05	7.15636873679441e-08	0.000240378107662593	4160	0.0695827159433454	0.140513400783496	0.690594098911429	0.023019841959585	0.145574945346317	0.000297712999173762
2.58971000623017e-05	0.000119085317985786	4.26229288864053e-07	2.52134160304757e-06	3.28501020405334e-08	0.00014796283904204	6758	0.0434212250453437	0.175024352262825	0.804832610382334	0.00288065092305338	0.0170403705374373	0.000222015894350336
2.677039657313e-05	0.000319774316667779	1.50146827384713e-06	2.314792881232e-05	7.22106471922991e-07	0.000371916216799	2689	0.105594134375951	0.0719796431667779	0.859802025897139	0.00403711429087425	0.0622396329247192	0.00194158372048953
9.45599485741672e-06	3.89565135549929e-05	3.77838678390103e-07	2.00167001669144e-06	1.1817051329278e-08	5.08038341588204e-05	19684	0.0151259730549297	0.18612758296659	0.766802628187647	0.00743720793215967	0.0393999793486831	0.000232601564920004
1.61699175848928e-07	2.03601185848101e-05	5.71270893368016e-07	9.27110382816397e-05	4.04686479303179e-08	0.000113844595583597	8784	0.0335786144039415	0.00142035003963092	0.178841327341354	0.00501798869273972	0.814364861207321	0.000355472718953983
0.000114671746300439	0.000595216385892199	2.0618092782559e-06	1.38024397822201e-05	4.12772764756951e-07	0.000726165154017871	1377	0.195817207583873	0.157914140696453	0.819670818131202	0.0028393117830674	0.0190073011708855	0.000568428218392303
1.19038905106757e-07	1.3558004783895e-05	2.02461721000364e-07	2.96928336365369e-05	4.50355798979619e-08	4.3617374626437e-05	22927	0.013000254862001	0.00272916254419876	0.3108395427284	0.00464176770689105	0.68075701233379	0.00103251468671994
0.000316825267048934	0.000955096961749104	8.73704936793525e-08	3.3962231916354e-07	1.08380883519709e-07	0.0012724576024944	786	0.317491541932842	0.248986894673631	0.75059236541699	6.86627935642649e-05	0.000266902660251924	8.5174455563195e-05
2.83815031248886e-10	3.28946944257408e-07	9.68454742744779e-09	1.44368359571396e-05	7.13227974885665e-08	1.48470740613443e-05	67353	0.00444425024606643	1.91158897757387e-05	0.0221556747745909	0.000652286597846401	0.972369094239735	0.00480382849805148
1.74022409800337e-07	1.01902671995023e-05	2.26380986167636e-08	1.70538859740072e-06	2.37290346077789e-08	1.21160453399279e-05	82535	0.00362823760359343	0.0143629711608006	0.84105555184089	0.0018684395759201	0.140754557246553	0.001958480175836
0.000147767221355742	0.000649861350018781	1.26156250583117e-06	7.15389006113521e-06	5.11310264535174e-08	0.000806095154967943	1241	0.21488577898842	0.1833123799902	0.806184413854496	0.00156502926243409	0.00887474638328488	6.34305095848775e-05
5.83313621081275e-07	1.18693634240168e-05	5.32200494958037e-08	1.39267278535132e-06	4.0518115899574e-08	1.39390879958448e-05	71741	0.00417302417909615	0.0418473304175395	0.851516500043263	0.00381804387142606	0.0999113274675128	0.00290679820025904
3.25738352443179e-05	0.000287261408983508	1.05839293880086e-09	1.20311465882757e-08	3.67280325017238e-07	0.00032021561409237	3123	0.0916087201140726	0.10172469364633	0.897087450896894	3.30525087541658e-06	3.75720172870932e-05	0.00114697818861291
4.79976432038816e-06	3.02337491096866e-05	3.02091278526896e-07	2.44701223301771e-06	2.10076018673522e-08	3.78036245434867e-05	26452	0.0112772316146335	0.126965717661989	0.799757945826273	0.00799106652271903	0.064729566610811	0.000555703378208788
0.000126216909290988	0.000411168124378991	2.96592605032364e-06	1.24389136069424e-05	7.21014236625858e-08	0.000552861974750908	1809	0.152872833271281	0.228297323844447	0.743708453749678	0.005364677235507	0.0224991302983837	0.00013041487198513
1.05223465339092e-05	0.00011825926207148	1.52656591657831e-06	2.20875876173706e-05	3.44388561191957e-07	0.00015274015070053	6547	0.0447914114293959	0.0688905077391195	0.774251311977197	0.00999452933349115	0.144608915966546	0.00225473498364671
2.3009054637786e-05	0.000107795404997752	1.42277886976388e-06	8.57429397771065e-06	4.20221903829785e-08	0.000140843554673395	7100	0.041375699144461	0.163366046044081	0.765355612102524	0.010101838689482	0.0608781424012886	0.000298360762623639
1.01241046842656e-05	0.000101709259967079	9.06034401500665e-07	1.17147002309801e-05	4.43922408162318e-08	0.000124498491524641	8032	0.0366628962571764	0.0813190951977263	0.816951745531374	0.00727747292682128	0.0940951178405358	0.000356568503542435
4.00960494744731e-06	4.42072017705421e-05	2.9628039483931e-07	4.20192548266624e-06	2.33790299570457e-09	5.27173504984907e-05	18969	0.0156912118204022	0.0760585444741216	0.838570249690523	0.00562016854105353	0.0797066894093349	4.43478849676162e-05
1.1831499710955e-06	1.38644403662455e-05	2.75195746278742e-07	4.14683701537007e-06	3.879391169607e-08	1.95084170106859e-05	51260	0.00583548919386767	0.0606481792165618	0.710690178431758	0.0141065134156196	0.212566555917818	0.00198857301824235
2.74110348601236e-05	0.000144247792933689	5.31244336676048e-07	3.59708650100818e-06	1.00422318331257e-07	0.000175887580949828	5685	0.0514027032752989	0.155844060803489	0.820113575698307	0.00302036297166191	0.0204510544836832	0.000570946042858495
1.90170998842931e-07	7.76628683276224e-06	2.05824746556192e-09	1.08105797701017e-07	1.4555522709213e-07	8.21217710386388e-06	121770	0.00246063091962534	0.0231571964946365	0.945703768262396	0.000250633594420839	0.0131640850329631	0.0177243166155836
1.46118927147358e-06	2.26969333304256e-05	5.17735470725523e-09	1.03434705849647e-07	7.25344530942099e-08	2.43392691155503e-05	41086	0.00727527571404285	0.0600342296449663	0.932523208592348	0.000212716112496059	0.00424970467924047	0.0029801409709492
1.07991372960576e-06	4.38122257340125e-05	6.81046926331341e-08	3.55877938154814e-06	2.90747283695376e-07	4.88097708214949e-05	20488	0.0145365970729087	0.0221249498088236	0.897611789537811	0.00139530859266281	0.0729112085890172	0.0059567434716849
5.24509692330664e-06	3.52787825129837e-05	1.39303660562304e-08	1.20495301322942e-07	2.85233318562405e-09	4.06611574368551e-05	24593	0.0121244939907736	0.128995268554567	0.867628585530798	0.000342596397504514	0.00296340067323627	7.01488438949035e-05
9.70234357245972e-07	3.06075392515464e-05	6.04233281091923e-08	2.45312518595373e-06	1.83749008169643e-08	3.41096970236722e-05	29317	0.0101809037701169	0.0284445316700593	0.897326623285591	0.00177144136071506	0.0719187034775259	0.000538700206108899
2.55284971328893e-06	3.98046745516999e-05	5.13585473978109e-08	1.03023289061569e-06	4.92095506528875e-08	4.34883252536553e-05	22995	0.0129620409485655	0.0587019550281339	0.915295641290631	0.00118097321748425	0.0236898727326617	0.00113155773108902
1.98237838262734e-06	2.91603134473356e-05	1.5669758761109e-08	2.96482253401954e-07	2.92887441128723e-08	3.14841325862389e-05	31762	0.0094009208995538	0.0629643639441984	0.926190784118379	0.000497703365915754	0.00941687856858857	0.000930270002918035
7.05534429766085e-06	7.41234090956082e-05	2.80237117782302e-07	3.7882966375383e-06	2.44752251559942e-08	8.52717623737456e-05	11727	0.0252581570108497	0.0827395154182146	0.869260902228404	0.00328639997557486	0.0444261562336922	0.000287026144114618
1.38069200209825e-09	5.63162363371793e-07	2.93636853270494e-09	1.5402487688575e-06	1.96037540615278e-08	2.12733194682563e-06	470072	0.000637996656418283	0.000649025181123472	0.264727074781223	0.00138030575674217	0.72402841087205	0.00921518340886117
6.78105154008173e-06	7.68143473106694e-05	2.73545487610635e-07	3.98745667669957e-06	6.35003559317912e-08	8.79199013709932e-05	11374	0.0260322920704372	0.077127606313705	0.873685549151586	0.00311130339485213	0.0453532887835464	0.000722252356310553
4.16905368185158e-05	0.000283727314874349	1.25251504705043e-06	1.09806166279468e-05	4.13417027089489e-07	0.000338064400394952	2958	0.0964614180675087	0.123321286624116	0.83927001643142	0.00370495989991005	0.0324808427480636	0.00122289429649056
1.95698512090016e-05	0.00018152601103387	2.35261869582473e-06	2.81037893606484e-05	1.23695464568938e-07	0.000231675965763913	4316	0.0671499806636187	0.0844707872241872	0.783534064206089	0.010154781002282	0.121306451741685	0.000533915825757206
1.77827275170644e-06	8.7076565964467e-05	6.63546453882086e-07	4.19534746507908e-05	6.1106185228887e-07	0.000132082921673135	7571	0.0388525939806592	0.0134633056960015	0.65925681277671	0.00502371120714728	0.317629820111133	0.0046263502090078
7.90324048795694e-06	5.83908119395277e-05	3.58692891179547e-08	3.40874045082587e-07	2.30294543116005e-08	6.66938252159968e-05	14994	0.0198099669147358	0.118500332862319	0.875505517196252	0.000537820240506333	0.00511102855442196	0.000345301146500693
1.89864432460693e-05	0.000212908004821486	1.3099770473759e-06	1.89316833730124e-05	6.69000493840641e-07	0.000252805108981785	3956	0.0730457995818538	0.0751030836462933	0.842182366009174	0.00518176651038445	0.0748864746019689	0.0026463092321795
6.14815266092059e-05	0.000228044658137466	4.60163295697268e-07	2.19633547313632e-06	4.97733074851365e-08	0.00029223245682299	3422	0.0839483683939926	0.210385688426273	0.780353628808575	0.00157464814380969	0.00751571367880834	0.000170320942534063
3.02696033448245e-08	5.91142748868812e-06	1.14662011955478e-07	2.88227714556327e-05	6.4277502874546e-08	3.49434080624956e-05	28618	0.0104284482907011	0.000866246454572717	0.169171463702557	0.00328136316155559	0.824841452330113	0.001839474351202
3.48414896256856e-08	4.95186787067206e-06	7.6943613549295e-08	1.40697858104258e-05	1.25562350622348e-07	1.92590011348952e-05	51924	0.00576109684505854	0.00180910159263435	0.257119662436689	0.00399520271120819	0.730556362288847	0.00651967097062176
0.000113330714326741	0.000600223648698436	1.66117660985622e-05	0.000113463975215029	4.65968306494654e-09	0.000843634764021833	1185	0.223685259211294	0.134336230748082	0.711473346400531	0.0196907083574525	0.134494191152242	5.52334169200494e-06
2.2511510447915e-05	9.55097286050078e-05	6.46583881671664e-07	3.52847063520703e-06	8.74280664522755e-09	0.000122205036376447	8183	0.0359997752284557	0.184210987659865	0.78155312937181	0.00529097573098291	0.0288733651233305	7.1542114011535e-05
4.21900967916954e-07	8.87065760501895e-06	1.36015649732228e-07	3.67754309852568e-06	7.18112611855127e-09	1.31132984473124e-05	76258	0.00392628722739496	0.0321735198517826	0.676462725275427	0.0103723445537919	0.280443788670074	0.000547621648924118
1.11103976936168e-05	0.000101703847604005	6.04166683672009e-07	7.1172211671131e-06	2.15718574830725e-08	0.00012055720500589	8295	0.0355230465935595	0.0921587199460541	0.843614843252513	0.00501145231131139	0.0590360498716387	0.000178934618482724
0.000688997510629934	0.00167063224975446	8.06899792315606e-06	2.52574862362669e-05	7.99219012304336e-07	0.00239375546355612	418	0.512754668982545	0.287831201273321	0.697912662838416	0.00337085305746682	0.0105514061986703	0.000333876632125585
1.38546023073615e-05	0.000131371005417405	1.61438597712894e-06	1.97055760693551e-05	1.84085246246249e-08	0.000166563978295876	6004	0.0487452301147153	0.0831788628556342	0.788711981795036	0.00969228757409496	0.118306348533241	0.000110519241993157
4.59463307515714e-06	4.31515768507765e-05	1.84582488300951e-07	2.22974727236137e-06	1.54955223491679e-08	5.01760352089452e-05	19930	0.0149404553545822	0.0915702696720451	0.860003718330532	0.00367869815804109	0.0444384906674303	0.000308823171951327
2.61510488549621e-06	4.37310341415848e-05	4.00386899309114e-07	8.61466050227585e-06	3.15442262712479e-09	5.53643408512931e-05	18062	0.0164725805238028	0.0472344625671657	0.789877265206589	0.00723185525471243	0.155599441261561	5.69757099718295e-05
3.06841708002156e-05	0.00025307602488821	3.99652807873835e-06	4.24671224343259e-05	3.73592301617712e-08	0.000330261205431651	3028	0.0943430853892806	0.0929087955096373	0.766290501960227	0.0121011127344336	0.128586469545587	0.000113120250115186
6.43002195958093e-07	2.75363917780005e-05	3.09463710044703e-07	1.70589609965241e-05	1.08074309662591e-07	4.56558929901901e-05	21903	0.013603702389873	0.0140836626740879	0.603128971410486	0.00677817669914367	0.373642040036092	0.00236714918019045
1.11803430073834e-05	0.000115824137719669	3.26211056778831e-07	4.35017879107107e-06	8.23580905517021e-08	0.000131763228665454	7589	0.0387603957648835	0.0848517687417195	0.879032328615336	0.00247573666858967	0.0330151198868703	0.000625046087484762
1.18666491843214e-05	0.000138663736734859	1.60121448151699e-07	2.40953894532992e-06	1.9732734487124e-07	0.000153297373657533	6523	0.0449511017634603	0.0774093443429209	0.904540850416878	0.00104451527336281	0.0157180706220893	0.00128721934474931
2.84394711320956e-05	0.00020361252246692	1.11816927133967e-07	1.03078901904549e-06	3.50017068010027e-08	0.000233229601251996	4288	0.0675847730666631	0.121937657053093	0.873013208331665	0.000479428539661021	0.00441963204289731	0.00015007403268329
5.00491458378556e-08	1.10688839963397e-05	5.9374921505033e-09	1.69247948914095e-06	5.00824893130677e-07	1.33181750165997e-05	75085	0.00398750780455048	0.00375795826195966	0.831111168200112	0.00044581875092517	0.127080436098148	0.0376046186888557
3.57543802665509e-06	7.55832157981584e-05	3.52367814081094e-07	9.59241832923685e-06	9.47053906888229e-08	8.91981453588203e-05	11211	0.0264057440440685	0.0400842193777915	0.847363086912932	0.00395039395341251	0.107540558053636	0.00106174170222765
2.09557161512935e-06	6.6809252575073e-05	3.16015397863613e-07	1.29810130039802e-05	2.90626727497239e-07	8.24924793195433e-05	12122	0.024445024816121	0.0254031838103923	0.809882950860045	0.00383083888943977	0.157359957065866	0.00352306937425732
9.16185412640032e-07	3.14906105729691e-05	1.01327089221677e-06	4.48243219295869e-05	9.05742733746442e-08	7.83349630807875e-05	12766	0.0232274020220511	0.0116957406579124	0.401999430835151	0.012935103973583	0.57221348126965	0.00115624326370377
1.19939065395579e-05	5.96895158491948e-05	4.1099313665571e-07	2.63053542755953e-06	1.62879624986739e-07	7.48878305779546e-05	13353	0.0222166826959104	0.160158285358164	0.797052276565294	0.00548811647344873	0.0351263403847875	0.00217498121830608
6.15532484039751e-07	4.8870759556475e-05	7.19413010477572e-07	7.37190526961653e-05	1.63273984987911e-06	0.000125557497597037	7964	0.0369689398560936	0.00490239528359537	0.389230117609706	0.00572974951114787	0.587133816036687	0.0130039215588639
4.29274487193619e-05	0.00038495013732228	1.70040081071248e-06	1.96727535536573e-05	1.15427610136167e-06	0.000450405016507373	2220	0.1264168339375	0.0953085492968951	0.854675510293696	0.0037752705862339	0.0436779183904476	0.00256275143272695
4.63207364569618e-07	1.90650226525215e-05	6.64171778440838e-08	3.51743515273776e-06	1.65159899169519e-08	2.31285983375899e-05	43237	0.00691464282333509	0.0200274723875846	0.824305146997859	0.00287164733783884	0.152081639423044	0.000714093853673318
5.31240324867988e-08	2.82670778639128e-06	4.21074588538964e-08	2.88109250538601e-06	1.30908731114164e-09	5.80434087042913e-06	172285	0.00173979211870368	0.00915246600306423	0.486998928817613	0.00725447726001373	0.496368592007418	0.000225535911891552
1.27498171515207e-05	0.000295502525512523	8.67095356604423e-07	2.6018342082637e-05	2.0636279539106e-06	0.000337201408057196	2966	0.0962273846941571	0.0378106877577394	0.876338349875455	0.00257144642900586	0.0771596483909812	0.0061198675468181
3.53775135207754e-06	5.00715746556569e-05	1.55021015107922e-07	2.82296420444559e-06	8.09691402559357e-08	5.66682803675439e-05	17647	0.0168572649069868	0.0624291284142045	0.883590861252512	0.00273558707097646	0.0498155967701185	0.00142882649218892
1.75780624936422e-06	2.70943251497122e-05	1.0783777879537e-07	2.13797681301059e-06	5.8083443712962e-08	3.11560294345953e-05	32097	0.00930340744236902	0.0564194565631131	0.869633443073684	0.00346121700204932	0.0686216071755475	0.0018642761856062
2.31811518660337e-07	7.95849814094375e-06	2.48972929157153e-08	1.09928627596193e-06	3.42855235764055e-09	9.31792178083937e-06	107320	0.00279148609457147	0.0248780279672464	0.854106562399887	0.00267197917103276	0.117975477989353	0.000367952472480586
7.5115999122545e-06	5.89422398216683e-05	3.13132222444981e-07	3.16057285397606e-06	1.9885941680267e-08	6.99474307520241e-05	14296	0.0207663109573224	0.107389218324322	0.842664829686581	0.00447667940163649	0.0451849742012804	0.000284298386180418
9.67586536109802e-07	3.38743743592588e-05	4.39091587286715e-08	1.97877477888015e-06	1.67496712290228e-07	3.70321415452677e-05	27004	0.0110483617247178	0.0261282900673469	0.91472901500582	0.00118570400998812	0.0534339818414585	0.0045230090753861
1.77124764088904e-05	0.000218276159753372	6.88391802205047e-06	0.000109350528852649	1.69294939514294e-07	0.000352392377976476	2838	0.100338182700002	0.0502635060116787	0.619412261430758	0.019534809639129	0.310309006910328	0.000480416008105586
6.37066962750779e-07	3.4639237278096e-05	4.37906335026268e-07	3.06698434981562e-05	7.42444175785048e-08	6.64582984916077e-05	15047	0.0197407015719689	0.00958596559361549	0.521217636687918	0.00658918968684651	0.461490050065443	0.00111715796617755
9.80434684669721e-06	0.000113410584426415	3.81318094794731e-07	5.67851659273607e-06	8.03690823792261e-07	0.000130078456784435	7688	0.0382743684805192	0.0753725642897571	0.871862929726771	0.00293144694533583	0.0436545507466042	0.00617850829153156
3.34273646736303e-06	8.87813433986629e-05	9.86919550819338e-07	3.37797886913935e-05	3.21262376943195e-08	0.000126922914345933	7879	0.0373633904794438	0.0263367452960643	0.699490268216549	0.00777573975436344	0.266144130596666	0.000253116136356263
1.30887438656045e-07	4.24994200820152e-06	4.48135139601485e-08	1.87110158844098e-06	3.00702445192747e-09	6.29975157371062e-06	158736	0.00188814662933057	0.0207766031921399	0.674620571696331	0.00711353669042426	0.297011964130338	0.000477324290766644
6.2885689984233e-07	3.58325843540318e-05	4.94950942068988e-08	3.63347290044374e-06	7.40865971062227e-08	4.0218495845631e-05	24864	0.0119932916104112	0.0156360124022551	0.89094789848846	0.00123065502988659	0.0903433314460579	0.0018421026333403
5.18737079871031e-07	2.21021000909628e-05	3.37420631661965e-07	1.85012581050559e-05	2.21531507497527e-07	4.16810474150492e-05	23992	0.012426717494575	0.0124453945388075	0.530267386778355	0.00809530116414821	0.443876995720022	0.00531492179866721
2.17548577971691e-05	0.000155714278533493	1.88267703037265e-07	1.73451051608391e-06	3.09684070729487e-07	0.000179701598620513	5565	0.0524876654032278	0.121061014282406	0.866515822501528	0.00104766849311587	0.00965217076196846	0.00172332396098193
7.5183206665012e-07	2.36540063016091e-05	9.93301821945752e-08	4.02097287279162e-06	8.68655830107607e-08	2.86130070062562e-05	34949	0.00854728736185406	0.0262758844774942	0.826687187978433	0.00347150448650352	0.140529545598351	0.00303587745921872
1.08059490907437e-07	6.09958093798395e-06	7.96814721169007e-09	5.78479867429607e-07	2.39646937724118e-08	6.8180531373051e-06	146669	0.00204333246218014	0.0158490244548239	0.894622088615002	0.00116868364784255	0.0848453151918756	0.00351488809045628
1.00989759066034e-05	6.72874185560508e-05	1.32046581191562e-07	1.13167653871059e-06	2.14329435391765e-08	7.86715505260956e-05	12711	0.0233260356032456	0.12836884285449	0.855295441695043	0.00167845403209336	0.0143848256598834	0.000272435758490194
3.91571060563294e-05	0.00037384000337643	5.65628511154207e-07	6.96805117357696e-06	2.04205906958116e-07	0.000420734995024449	2377	0.118602936884785	0.0930683364098439	0.888540311116042	0.001344381897972	0.0165616154015714	0.000485355174570753
3.75048272828875e-06	6.10294496365495e-05	5.04963426083382e-07	1.05750618547437e-05	3.48452732869207e-08	7.58948029189522e-05	13176	0.0225120405752796	0.0494168583887605	0.804132131441498	0.00665346514731227	0.139338419075108	0.000459125947321213
8.32592170844392e-06	8.54195996641663e-05	3.03148469554286e-07	4.00225230069577e-06	7.46505849092045e-08	9.81255727277695e-05	10191	0.0290100066046923	0.0848496622948901	0.870513132199967	0.00308939312278271	0.0407870465306658	0.000760765851694015
1.36174777064421e-05	0.000128646891837833	5.84614516050234e-07	7.10955191458512e-06	5.89069772614571e-07	0.000150547605747525	6642	0.0441628080610542	0.0904529676099881	0.854526322082993	0.00388325349411839	0.0472246096461219	0.00391284716677904
8.68792829298457e-08	1.0368322680704e-05	8.3585833840212e-08	1.28410409731784e-05	1.14191730547684e-08	2.33912479437071e-05	42751	0.00699289160392813	0.00371417904418471	0.443256499424748	0.0035733806952655	0.54896775939793	0.00048818143787153
2.73828352386497e-05	0.000266245930282732	1.59061766507099e-06	1.99358872582997e-05	1.25421019070132e-07	0.000315280691463822	3172	0.0902624438130325	0.0868522430330682	0.84447267939744	0.00504508429515896	0.0632321857889206	0.00039780748541185
2.88412883231919e-05	8.39239761559766e-05	1.42571792656619e-07	5.33525554960086e-07	2.60717072707344e-08	0.000113467433534056	8813	0.0334692465451607	0.254181199176727	0.739630513726106	0.00125649966881315	0.00470201482789293	0.000229772600460812
2.3782241989632e-05	0.000181357035326143	1.89883246690684e-07	1.86429403103942e-06	1.20089946585323e-07	0.00020731354454009	4824	0.0603055512575156	0.114716296238102	0.874795883348915	0.000915923014639133	0.00899263014954097	0.000579267248802936
6.74513701904184e-07	1.22319475206393e-05	2.05727745326262e-07	4.79772550751456e-06	4.20349435608011e-10	1.79103348248199e-05	55834	0.00535873902203277	0.0376605858294425	0.682954709684625	0.011486538210395	0.267874696617392	2.34696581453908e-05
1.25096069004101e-06	4.37730564353045e-05	3.60281971448564e-07	1.62333655032611e-05	4.09039553061876e-08	6.16585685553613e-05	16218	0.0183281003413671	0.0202885133299488	0.709926575671344	0.00584317767813695	0.26327833881978	0.000663394500789638
3.06677668031146e-06	2.66203451627111e-05	1.77160248441782e-07	1.9776139227932e-06	7.32763630555143e-08	3.1915172377313e-05	31333	0.00952901296396447	0.0960914966729581	0.83409686302162	0.00555097263293232	0.0619646950175645	0.00229597265492456
1.61374783302141e-06	3.59764871321856e-05	9.25681753697564e-08	2.65544224525458e-06	1.71617667876411e-07	4.05098630537077e-05	24685	0.0120796531486855	0.0398359241768335	0.888092045250515	0.00228507746982581	0.0655505115318215	0.0042364415710041
6.70596004427464e-05	0.000441075508426163	1.70076918972405e-06	1.44245459129326e-05	7.04232359935112e-07	0.000524964656331501	1905	0.145749454620445	0.127741171970252	0.84020038893368	0.00323977846739089	0.0274771753468749	0.0013414852818023
3.55537377723855e-05	0.000169408118167476	8.9617668769286e-07	5.49458343801789e-06	3.3300066912432e-09	0.000211355946072264	4731	0.06144468553635	0.16821735292098	0.801529937130582	0.00424013000034762	0.0259968245044748	1.57554436159778e-05
2.1748550384991e-05	0.00016297129358429	1.83538654065094e-07	1.77045078648138e-06	2.14729093257034e-07	0.000186888562503085	5351	0.0545287594226406	0.116371757017672	0.872023902380865	0.000982075369444102	0.00947329661467195	0.00114896861734645
7.79276961522188e-08	1.32793324944042e-05	4.5280547387354e-08	9.94311842599911e-06	1.14219872488914e-07	2.34598790364318e-05	42626	0.00701333722124731	0.00332174330614415	0.566044371916078	0.00193012706148382	0.423835025345103	0.00486873237119159
1.88061888522717e-06	2.05952428157333e-05	1.88507400935601e-07	2.65482077113088e-06	2.20926326674481e-08	2.53412825056945e-05	39461	0.00757365531647936	0.0742116696266093	0.812715094869621	0.00743874746249489	0.104762683993374	0.000871804047900246
2.18028869667399e-07	8.90460072005692e-06	1.06830467094474e-07	5.61170093027423e-06	7.37186949642409e-08	1.49148796820573e-05	67047	0.00446450162414436	0.0146182117667157	0.597027995523775	0.00716267709641611	0.37624848808034	0.00494262753275342
1.48436636365492e-07	6.74412673935752e-06	1.95547358216896e-08	1.14265081889042e-06	1.815532695471e-08	8.07292425738983e-06	123871	0.0024189566508227	0.0183869725062284	0.835400720276057	0.00242226177258996	0.141541129640162	0.0022489158049626
2.71820710829613e-06	2.33227204959524e-05	6.68690107760038e-07	7.37817931767333e-06	4.31187034440249e-08	3.4130915733126e-05	29299	0.0101872047702016	0.0796406146717579	0.683331226103507	0.0195919181597298	0.216172908320546	0.00126333274445888
1.31849265551819e-06	2.40637913307526e-05	3.13084035838821e-07	7.34985359655351e-06	1.07066881365763e-09	3.30462922874767e-05	30261	0.00986506929426223	0.0398983536200776	0.728184303443682	0.00947410478353324	0.222410839092494	3.23990602135833e-05
5.53330021608429e-06	4.32265936607464e-05	6.7433399735682e-07	6.77531379313444e-06	1.03151661416876e-07	5.63126933287388e-05	17758	0.016752375543057	0.0982602658299848	0.767617229891684	0.0119748134478355	0.120315925107363	0.00183176572313286
5.1887068467957e-09	1.00550286814163e-06	9.0278575506098e-09	2.24976256676585e-06	2.00222430693701e-09	3.27148422361183e-06	305672	0.000980965411017665	0.00158604061402662	0.307353726753273	0.00275956016704942	0.687688649246194	0.00061202321945679
0.000113888352523459	0.000447997856048952	7.92451578962419e-06	4.01476781741263e-05	1.80375724805757e-07	0.000610138778260966	1639	0.167313032370172	0.186659751160328	0.734255667744717	0.0129880546393246	0.0658008958036666	0.000295630651963916
3.69379606194705e-06	6.1359756099072e-05	2.53845683561904e-08	5.42710818093314e-07	1.87705680883774e-08	6.56404181155569e-05	15235	0.0195001357177282	0.0562731952048857	0.934786186021103	0.000386721612764593	0.00826793664138301	0.000285960519863427
3.76571115480493e-05	0.000304437372447067	2.29092788868553e-06	2.38709104940422e-05	4.41658558217804e-07	0.000368697980936062	2712	0.104729874482892	0.102135388570461	0.825709356135209	0.00621356233866333	0.0647438058473712	0.00119788710829527
7.32892374315503e-05	0.00038179288582527	8.1061535704575e-07	5.44016450648244e-06	1.80547520290474e-07	0.000461513450640639	2167	0.129324554332191	0.158801953290453	0.827262748886935	0.00175642845494647	0.0117876618740598	0.00039120749360577
1.88157981507082e-06	4.08792053563736e-05	5.37437788437449e-07	1.50255679746523e-05	6.03885882394055e-08	5.83841795227735e-05	17128	0.0173632559057115	0.0322275628509412	0.700176069793498	0.00920519553122801	0.257356840456948	0.00103433136738438
1.40853828308384e-05	0.000170782494741449	5.53714665193819e-08	8.64985181491992e-07	3.96296156150506e-08	0.000185827863835914	5381	0.0542277974285493	0.0757980129571729	0.919035989630975	0.000297971818522732	0.00465476577966679	0.000213259813663055
5.77559653151951e-06	0.000103526205783503	1.06504319828524e-07	2.45908404618936e-06	6.56528302913571e-07	0.000112523918983954	8887	0.0331955961480273	0.0513277228847951	0.920037328225885	0.000946503825943993	0.0218538784321939	0.00583456663118172
2.73922992869123e-05	0.000240048293593805	7.13808657870209e-07	8.0595396008091e-06	4.3226301396334e-07	0.00027664620415336	3615	0.079653770508516	0.0990156339601441	0.867708611178822	0.00258022212903564	0.0291330207312054	0.00156251200079258
3.16055391261092e-06	4.99929936505963e-05	6.79260008344285e-08	1.38251471909883e-06	5.02372850931217e-08	5.46542255682336e-05	18297	0.0162630213196536	0.0578281711935539	0.914714153038031	0.00124283164070499	0.0252956602115388	0.000919183916171359
2.25958487779892e-05	0.000184149512552126	4.67707159091246e-07	4.90808232981556e-06	1.01966516043452e-07	0.000212223117335065	4712	0.0616888719475538	0.106472136785712	0.867716556351324	0.00220384642806285	0.0231269919669802	0.000480468467921257
6.38266075970622e-05	0.000310121988633403	3.30990887565856e-07	2.07084116735406e-06	1.74710263948558e-07	0.000376525138549333	2656	0.106830416126565	0.169514863849388	0.823642187154443	0.000879067168904285	0.00549987492291364	0.000464006904350869
1.41324707407514e-06	2.74751702416788e-05	1.13415031262206e-07	2.83640372938775e-06	8.56009833550025e-08	3.19238370597589e-05	31325	0.00953158767777174	0.0442693361524697	0.86064749015751	0.00355267542087444	0.0888490855306091	0.00268141273853654
6.28216263570134e-05	0.000396337727843606	4.75920817562044e-06	3.86995794035964e-05	1.10856386465649e-06	0.000503726705644493	1985	0.14028650068441	0.124713710138986	0.786811029477804	0.00944799654711829	0.0768265390140122	0.00220072482208015
3.03147322629968e-05	0.000234109672586076	1.01135357535197e-06	1.0059941606864e-05	1.25268859889054e-07	0.000275620968891178	3628	0.0793705773382984	0.109987031773935	0.849389919525711	0.00366936368963741	0.0364991881689376	0.000454496841778803
5.88524488745757e-05	0.000279974374380127	8.9486033521237e-06	5.48019768819768e-05	3.70109441799436e-07	0.000402947512930602	2482	0.113885066873497	0.146054875600415	0.694815988176468	0.0222078634684733	0.136002767416051	0.000918505338592765
6.11535446901628e-09	1.02621241876309e-06	1.30414914767141e-09	2.81424582837182e-07	8.22811001023591e-09	1.32328461522719e-06	755695	0.000396906858858403	0.00462134479510014	0.775503929354531	0.000985539416588401	0.212671242149116	0.00621794428466415
1.9153332560929e-06	2.91504952573853e-05	2.02534466199251e-07	3.96492999959955e-06	2.92978042585651e-09	3.52362227597029e-05	28380	0.010515375851131	0.05435694027577	0.82728774466492	0.00574790514807607	0.112524263075495	8.31468357387924e-05
4.90555399984959e-05	0.000220063715769385	3.14777995012276e-07	1.81734726094842e-06	5.74461331837354e-09	0.00027125712563716	3687	0.0781642132373424	0.180845166309525	0.811273492825208	0.00116044138664704	0.00669972173700368	2.11777416164826e-05
1.00100290082651e-05	0.000213507928658823	1.13670886634017e-06	3.13153020574309e-05	2.27964990439697e-07	0.000256197933581299	3903	0.0739890574188583	0.0390714666130927	0.83337100215553	0.00443683854295982	0.122230892418551	0.000889800269865787
3.54681114138222e-05	0.000282493933476589	1.95557723263408e-06	2.00706607836062e-05	8.7412299854639e-08	0.000340075695206506	2941	0.0970066231670188	0.104294755296419	0.830679573572726	0.00575041751056801	0.0590182158457946	0.000257037774491821
6.73348654647343e-05	0.000345552089826788	3.52303384093325e-06	2.32859964996389e-05	2.10714075849128e-07	0.000439906699707944	2273	0.123659921672592	0.153066242249637	0.785512223515127	0.00800859328414914	0.0529339437546612	0.000478997196426019
1.42334537606961e-05	0.000174096323431938	2.3804665111089e-08	3.75159009267389e-07	3.00408956884557e-07	0.000189029149823898	5290	0.0551358377068477	0.0752976658571241	0.921002520479668	0.000125931186450692	0.00198466220483398	0.00158922027192326
5.61885210185175e-05	0.000403531692683543	1.15966961074136e-05	0.000107378884212737	1.40398914224673e-07	0.000578836192936436	1728	0.159451929464344	0.0970715406261539	0.697143160030175	0.0200345041463	0.185508241404195	0.000242553793176666
7.58645907401248e-06	8.89280956760106e-05	4.92990911071564e-07	7.43759689329421e-06	1.63778769011133e-07	0.0001046089213234	9559	0.0308969422170365	0.0725221040236027	0.850100493829662	0.00471270427832321	0.0710990687907083	0.00156562907770369
2.61664512520094e-05	0.000103332734911156	7.85891555110021e-08	3.99187892093952e-07	5.76450353526166e-08	0.000130034608246123	7690	0.0382617156727596	0.201226824188857	0.794655640562803	0.000604371071447785	0.00306985884356563	0.00044330533332718
1.10239340923604e-06	1.29354595244413e-05	1.18579675428403e-07	1.78922449767895e-06	1.04040746008837e-08	1.59560611813856e-05	62672	0.00477541780557789	0.0690893195196634	0.810692524764938	0.00743163830223581	0.112134472119364	0.000652045293798523
2.51289286648384e-05	0.000214789119576709	3.82471288147763e-06	4.21075223478557e-05	2.29005273055157e-07	0.000286079288743936	3496	0.082255330793863	0.0878390350282605	0.750802760031198	0.0133694155150849	0.147188293611654	0.000800495813802638
1.63623498862735e-05	0.000191046631007428	1.15705578789572e-06	1.74083330209008e-05	5.68710486055353e-08	0.000226031240751104	4424	0.0655685755906636	0.0723897715727316	0.845222237300377	0.00511900825766748	0.0770173758417322	0.00025160702749121
1.86961984575681e-06	3.80660261394371e-05	4.54832710083969e-08	1.19156264732535e-06	3.01739655854682e-08	4.12028658691132e-05	24270	0.0122850296644245	0.0453759661208017	0.923868409065509	0.00110388610231339	0.0289194118465089	0.000732326864867123
3.84408577166519e-06	7.59665221435719e-05	1.03288838834349e-07	2.62832990825561e-06	2.05146691230917e-07	8.27473733535579e-05	12085	0.0245196270702641	0.0464556833150512	0.918053577591965	0.00124824311211696	0.0317633031930264	0.00247919278784087
3.28721926365259e-06	4.77069801928442e-05	5.2356319985826e-08	9.77614294961931e-07	8.2321615034474e-09	5.2032402232948e-05	19219	0.0154889202630566	0.0631763886075406	0.916870606497487	0.00100622530844199	0.0187885673735603	0.000158212212970529
4.01086732606922e-09	2.39691962077719e-06	3.34161832378084e-08	2.57114358214732e-05	6.19198374790864e-07	2.87649808676051e-05	34764	0.00859249009732821	0.000139435772425151	0.0833276973765201	0.00116169669611849	0.893845052072647	0.0215261180822894
2.28650931810273e-07	1.57229512079889e-05	8.64845886683405e-08	7.65439794086213e-06	1.77984296487271e-07	2.38704689658169e-05	41893	0.00713564567988212	0.00957882026271484	0.658677935088102	0.00362307874186253	0.320663911204401	0.0074562547029197
5.7038643854598e-06	6.74038621181988e-05	5.1903955661642e-07	7.89226936062915e-06	1.28918660128754e-07	8.16479540810329e-05	12248	0.0241978089719357	0.0698592444802586	0.825542573317914	0.00635704302034672	0.0966621815507629	0.00157895763071793
2.38765226405168e-06	8.11175101162869e-05	6.11641912436404e-07	2.67901124336282e-05	8.44486397214587e-07	0.000111751403123618	8948	0.0329714835272195	0.0213657475191653	0.725874645408755	0.00547323698262486	0.239729539717665	0.00755683037178897
3.90571421471956e-06	6.73270937203082e-05	8.8159530486571e-07	1.95612668980774e-05	1.12993725141587e-07	9.17886638631125e-05	10895	0.0271621527131075	0.0425511610076849	0.73350118507788	0.00960462074249673	0.213112012690911	0.00123102048102692
6.67472057475275e-05	0.000317581543510971	7.29706698020829e-07	4.47065071566921e-06	2.62484089809518e-08	0.00038955535508117	2567	0.110316391426003	0.171342031053891	0.815241118800173	0.00187317845462241	0.0114762912570864	6.73804342273321e-05
0.00015634495016247	0.00058850256883898	9.24325964098347e-06	4.48306954332162e-05	7.63810123192196e-07	0.000799685284198842	1250	0.213373366790152	0.195508099563321	0.735917717216175	0.0115586216523213	0.0560604231677585	0.000955138400423878
1.47835985417795e-06	1.56909090810425e-05	6.0209321020656e-08	8.21765586446249e-07	5.31028417658323e-08	1.81043466844532e-05	55235	0.00541663003997483	0.0816577300437728	0.86669291935935	0.0033256831671457	0.0453905131606835	0.00293315426904819
1.18623847244222e-05	0.000143876353442395	4.79331080028586e-07	7.48779549646889e-06	4.74765115102185e-07	0.000164180629858417	6091	0.0480647228529691	0.0722520356673737	0.876329647209104	0.00291953490763157	0.0456070579271507	0.00289172428873982
4.59036592988247e-06	8.81273217359263e-05	5.73307132608568e-07	1.41750500332784e-05	2.73653104528687e-07	0.000107739697936224	9282	0.031806825016977	0.0426060775908217	0.817965182973619	0.00532122461442143	0.131567567988442	0.00253994683269554
6.02312190415568e-06	9.52976971648405e-05	1.09118384916605e-07	2.22310079192963e-06	4.83289983004767e-07	0.000104136328228847	9603	0.030759520708652	0.0578388157773282	0.915124421858017	0.00104784167804351	0.0213479851819262	0.0046409355046848
4.5751115521461e-07	2.2021243480363e-05	1.81333261619866e-07	1.12335572030707e-05	1.73981653285624e-11	3.38936624984335e-05	29504	0.0101167489802416	0.0134984277735035	0.649715665321821	0.00535006394272814	0.331435329645768	5.13316179075261e-07
0.000354354180985884	0.000938174466297279	2.72590704046874e-06	9.30212156830557e-06	4.89495095952038e-07	0.00130504617098789	766	0.324140149114699	0.271526164256431	0.718882202908655	0.00208874375563685	0.00712781032203947	0.000375078757237762
1.40756284833153e-07	1.45192955249589e-05	1.21228949093857e-07	1.61017159108971e-05	5.31603793712836e-08	3.09361570491543e-05	32325	0.00923805521118848	0.00454989559981566	0.469330935380541	0.00391868158999959	0.520482097544086	0.00171838988555745
1.84833306528957e-07	2.10147118494649e-05	7.85385000762421e-08	1.1508193365364e-05	1.29359213675122e-07	3.29156362351092e-05	30381	0.00982625711712259	0.00561536484389159	0.638441611742255	0.00238605444279608	0.349626945782347	0.00393002318870998
3.43967459232646e-05	0.000148960070572029	2.57575893814982e-06	1.43507434794893e-05	9.43947483457974e-08	0.000200377713661278	4991	0.0583478476171972	0.171659538851758	0.743396397983826	0.0128545180553558	0.0716184610417707	0.000471084067289858
5.32986596300526e-08	9.60068260170948e-06	1.04809663710581e-08	2.43155586994937e-06	2.33897703792057e-07	1.2329915801452e-05	81104	0.0036921646807424	0.00432271075393523	0.778649486039383	0.0008500436288319	0.197207824376467	0.0189699352013833
3.47408132424098e-06	5.42452504463509e-05	2.42094571854381e-08	4.86429121222014e-07	1.73199397576387e-07	5.84031697465757e-05	17122	0.0173688543642054	0.0594844653006984	0.928806615834946	0.000414523000900264	0.00832881371563799	0.00296558214781727
3.16891349118644e-05	0.000228369043678328	2.87077129629967e-07	2.66431858883437e-06	2.52071465662048e-07	0.000263261645774319	3799	0.0759498108570864	0.120371255822924	0.867460366308344	0.00109046317318879	0.0101204206218416	0.000957494073702389
2.45071594843556e-06	6.42631007913724e-05	3.53819263945657e-07	1.19487635466443e-05	1.48443246081832e-07	7.91648427964797e-05	12632	0.0234705720299201	0.0309571251816411	0.811763132740409	0.0044693989332521	0.150935227363019	0.0018751157816792
1.47446868757803e-05	8.21846173429114e-05	8.58009450340448e-07	6.15157893342555e-06	6.73119221757338e-08	0.000104006204524633	9615	0.030721679683465	0.141767377659552	0.790189563387503	0.00824959870675054	0.059146268835996	0.00064719141019891
4.64393445648975e-06	6.6808879868475e-05	6.08666006513043e-08	1.12691026234743e-06	7.85371419300026e-08	7.27191283298935e-05	13752	0.0215802724578915	0.0638612503084793	0.9187249820349	0.000837009491851723	0.0154967515181858	0.00108000664658294
4.36570925880441e-07	2.15435814597399e-05	2.92361638789926e-08	1.85690522419927e-06	1.40750353921248e-07	2.40070441276199e-05	41654	0.00717632600328977	0.01818511781624	0.897385839973287	0.00121781605946884	0.0773483488566141	0.00586287729439028
3.27886913083394e-05	0.000188038008850495	1.21713713196784e-06	8.98401528241482e-06	1.23210650388902e-07	0.000231151063223606	4326	0.0670030384865075	0.141849623579801	0.813485372847257	0.00526554849021149	0.0388664242211338	0.000533030861595964
7.0892993307614e-06	0.000114636255913718	8.28372513854674e-08	1.72542727576637e-06	1.87699478221796e-07	0.000123721519249853	8083	0.0364382963406502	0.0573004548743432	0.926566830158402	0.000669546024715226	0.0139460563225214	0.00151711262001835
7.52770244232864e-06	0.000116069763496967	1.33792493604308e-07	2.65712495459974e-06	3.68158497880646e-07	0.000126756541885381	7889	0.0373153363186709	0.0593870922191578	0.915690517984651	0.0010555076023239	0.0209624285664281	0.00290445362743923
4.60277236048673e-06	0.000104444156846643	2.70372130802897e-07	7.90682311441342e-06	7.36733194491446e-09	0.000117231491784291	8530	0.0345601797343909	0.0392622518952157	0.890922355904359	0.0023063097354454	0.0674462381572538	6.28443077263792e-05
5.63688267493847e-06	4.94531642849483e-05	4.65242366315258e-07	5.25005393160701e-06	2.05465618268358e-08	6.08258898196359e-05	16440	0.0180828294920394	0.092672424384637	0.813028209395529	0.00764875561532794	0.0863128175711814	0.000337793033324486
1.5455329040012e-05	0.000134781672250636	7.48120689371798e-07	8.39799929162973e-06	8.31279414205643e-08	0.00015946624921307	6271	0.0467172165469822	0.096919123114017	0.845205006800831	0.00469140456406046	0.0526631768983843	0.0005212886227072
1.56071454655671e-05	0.000237689796242954	2.18456676540741e-07	4.2931993057139e-06	6.46547226909591e-08	0.000257873252413467	3878	0.0744544691507478	0.0605225447753807	0.921731098585785	0.000847147482323887	0.0166484862836038	0.000250722872906933
5.36957096242891e-05	0.000337763506475212	7.25128485403286e-07	5.87700869176679e-06	1.75714912308838e-07	0.00039823706818898	2511	0.112631480534634	0.13483352985817	0.848146828750078	0.00182084628309684	0.0147575631733455	0.000441231935309081
3.95850775110441e-06	6.21472982459455e-05	6.42393050394819e-07	1.29793489352757e-05	2.15281449733748e-07	7.99428294324542e-05	12509	0.023698481616756	0.0495167331355097	0.777396780763876	0.00803565566737407	0.162357887848369	0.00269294258487117
6.36062944891439e-06	5.33841954350574e-05	4.25255809412289e-08	4.59094215557162e-07	4.40623222676643e-08	6.02905070027378e-05	16586	0.0179250967990692	0.105499684197805	0.885449436221082	0.000705344556802247	0.00761470152401131	0.000730833500299863
3.16570634450937e-06	4.49756468981127e-05	3.20249510662003e-07	5.85348409422904e-06	1.14504894311783e-07	5.44295917418249e-05	18372	0.0161967212890561	0.0581614934671056	0.82630873131375	0.00588373898119681	0.107542311211772	0.00210372502617532
2.83633197228276e-05	0.000226239158264067	8.90452156382981e-07	9.14845281103951e-06	1.25359670642266e-07	0.000264766742624959	3777	0.0763670623185967	0.107125688980523	0.854484804326552	0.00336315712296352	0.0345528774510711	0.000473472118890087
4.6691119450909e-08	3.81726380210956e-06	1.19417364473797e-09	1.25564074850652e-07	6.8928746769579e-08	4.05964191682544e-06	246327	0.00121715371397946	0.0115012901156121	0.940295691176277	0.000294157383632443	0.0309298399768323	0.0169790213476463
2.83958925297432e-05	0.000121667708182122	4.19648907892757e-07	2.3130012681312e-06	3.04389007028821e-08	0.000152826689788592	6543	0.0448162137608532	0.185804538258493	0.796115576084433	0.00274591374368747	0.0151347992378217	0.000199172675564646
2.80999442902173e-06	5.0718772354965e-05	2.03393928652795e-07	4.7243442706943e-06	2.64407411259939e-08	5.84829457244598e-05	17099	0.0173923725653864	0.0480481000779426	0.867240384811062	0.00347783317227346	0.0807815716559981	0.00045211028272359
1.00356690786272e-05	6.64961509865121e-05	1.7297177118904e-08	1.47421681453609e-07	4.24511078221243e-08	7.6738990031534e-05	13031	0.022759582941251	0.130776663525325	0.866523666250849	0.000225402720465778	0.00192107925049613	0.000553188252864419
3.02202719244532e-05	0.000166665138078973	4.15741945932957e-08	2.95062902395697e-07	2.18432584430609e-08	0.000197243890358859	5070	0.0574619636912331	0.153212714824634	0.844969837979512	0.000210775575951463	0.00149592923694047	0.000110742382962129
9.72564865565169e-06	0.000124731515672371	4.64710985108618e-06	7.67427293113912e-05	6.15798532397147e-07	0.000216462802022898	4620	0.0628818118282487	0.0449298843254506	0.576226097540663	0.0214683992245218	0.354530795102954	0.00284482380641089
7.98862737654684e-06	0.000109008438091792	9.89911241274311e-08	1.73930575569351e-06	2.59069762410733e-07	0.000119094432110571	8397	0.0350996597461654	0.067078092862729	0.915310952493443	0.000831198590674036	0.0146044254535652	0.00217533059958844
6.29267960536729e-07	2.45053648198813e-05	2.62533528050072e-07	1.31571726377313e-05	4.65106252373507e-08	3.86008495714367e-05	25906	0.0115136827317489	0.0163019199712735	0.634840038288027	0.00680123704438716	0.340851892738318	0.00120491195799397
1.37348752439442e-06	1.64555293502312e-05	1.05211789919569e-08	1.62099463465328e-07	1.62502216306603e-08	1.80178877387136e-05	55500	0.00539083205056679	0.0762291087785675	0.91328848247148	0.0005839296561578	0.00899658527214806	0.000901893821646182
5.45278465346173e-07	4.21852244199866e-05	2.72050989758351e-07	2.7148745624058e-05	5.42381843140107e-07	7.06936813422892e-05	14146	0.0209855279487678	0.00771325605050908	0.596732602108121	0.00384830701404722	0.384033553049917	0.00767228177740479
1.38677794185151e-05	6.77354752068765e-05	2.17891686965836e-08	1.36879399663872e-07	8.09181687930336e-08	8.1842841362545e-05	12219	0.0242548633988813	0.169444012300159	0.827628587658923	0.000266231821058883	0.0016724663682866	0.000988701851571656
6.53941847214233e-06	8.1175929555852e-05	3.36495306636772e-09	5.37588931796548e-08	5.92572634285179e-08	8.78317291376688e-05	11385	0.0260065263930566	0.0744539420588241	0.924221011618882	3.83113608192029e-05	0.000612066888668357	0.000674668072805866
6.29752654953771e-05	0.000390379409856285	7.4526529065081e-06	5.9538018113947e-05	2.06695146965581e-07	0.000520552041519083	1921	0.14461726995967	0.120977847501283	0.749933491216506	0.014316825815839	0.11437476633499	0.000397069131382906
9.07148114581767e-06	3.95582903688804e-05	3.53100973500715e-07	1.9800521716848e-06	8.18156903401671e-09	5.09711062289176e-05	19619	0.0151753969050749	0.177973008964657	0.776092443260289	0.00692747322208182	0.038846560692486	0.000160513860485434
2.54104792551203e-05	0.00012572229979694	2.73588811106091e-07	1.74145271613954e-06	4.15677128809215e-08	0.000153189388292187	6528	0.0449201571289138	0.165876236849079	0.820698490923815	0.00178595145627358	0.0113679722567856	0.000271348514047441
8.35274341996343e-05	0.000559078085027219	2.2969024356438e-06	1.98408224048221e-05	4.94677737737153e-08	0.000664792711841092	1504	0.180863166611508	0.125644328994389	0.84098106833767	0.00345506560877104	0.0298451262347243	7.44108244458909e-05
2.06228519270374e-07	8.8456378618253e-06	9.74016921061594e-08	5.37345419194268e-06	2.2066407601793e-08	1.45447886727463e-05	68753	0.00435396223836648	0.0141788597902973	0.608165444053516	0.00669667289760411	0.369441888283419	0.00151713497516403
1.25830136019669e-06	1.57150605389851e-05	1.58477127610635e-07	2.54522547079503e-06	4.97191250541464e-08	1.97267836226416e-05	50693	0.00590061603902892	0.063786443054633	0.79663572326854	0.00803360196178874	0.129023844914775	0.00252038680026281
1.49433701220494e-07	1.6633984589095e-05	1.62339839437847e-08	2.32768227218571e-06	1.77918604473225e-07	1.93052531509182e-05	51799	0.0057748926814859	0.00774057195998937	0.8616299646039	0.000840910182160063	0.120572481178523	0.00921607207542692
6.45807961170367e-06	0.000100304890521659	1.76086328077104e-06	3.52165032465171e-05	8.89731925392656e-07	0.000144630068586043	6914	0.0424641894331382	0.0446523995655968	0.69352722779071	0.0121749460398234	0.243493649631827	0.00615177697204325
0.000155912701813797	0.000598267256656143	3.30727335949972e-06	1.63538842139894e-05	3.62422726990235e-07	0.000774203538770419	1292	0.20733216520463	0.201384641126048	0.772751901400895	0.00427183963115474	0.021123494526985	0.000468123314917716
1.49610031850654e-06	3.78057237583716e-05	6.86812317380202e-08	2.23354179645957e-06	3.13873844214866e-07	4.19179209492906e-05	23856	0.0124968969265893	0.0356911861233866	0.901898827570823	0.00163846942268692	0.0532836969457896	0.00748781993731437
2.88601367478232e-05	0.000224958393100301	3.17055085036034e-06	3.18293694579989e-05	5.44213866701423e-08	0.000288872871543154	3462	0.0830243682898267	0.0999060126125824	0.778745307230054	0.0109755922507479	0.110184695738187	0.000188392168428361
4.45365596658821e-05	0.00015454296524292	8.72308629858192e-07	3.89384144353573e-06	4.66966806129131e-08	0.000203892371662809	4905	0.0593404004639653	0.218431711312551	0.757963448963645	0.00427827987258291	0.0190975337222289	0.00022902612899191
5.18582506719423e-06	7.9508229079186e-05	1.3299298492617e-06	2.62470044512447e-05	1.94156867171206e-07	0.000112465145314058	8892	0.0331785472869446	0.04611050875107	0.706958843623596	0.0118252623561538	0.233379011585769	0.0017263736834112
8.91171669170394e-06	7.1710673730571e-05	9.30980094484481e-08	9.63735238008268e-07	9.79403542321276e-08	8.17771640239638e-05	12228	0.0242356363333626	0.108975614379247	0.876903406794066	0.00113843529009109	0.0117848943468602	0.00119764918973501
4.44280858892329e-06	8.70714727579633e-05	2.97351425963476e-06	7.50468150185879e-05	2.45117187449566e-07	0.000169779727812559	5890	0.04966264092168	0.026168074635084	0.512849642768261	0.0175139535087345	0.442024592602961	0.00144373648495998
9.60038404371987e-06	9.41603666792792e-05	1.23231918930231e-08	1.55542513440163e-07	5.35698558732037e-07	0.000104464314987064	9573	0.0308548953767772	0.0919010864610434	0.901363941274482	0.000117965564552345	0.00148895355758016	0.00512805314234217
1.30546021708604e-05	0.000134819362067386	2.53576523631933e-06	3.37155633647205e-05	1.83862236628554e-07	0.000184309155075915	5426	0.0537967136936719	0.0708299170786351	0.731484890220757	0.0137582163798368	0.182929401151198	0.000997575169572139
7.06445665927497e-07	3.07202011629143e-05	4.58423729498906e-07	2.56639631661841e-05	8.89475395169184e-08	5.76379812640417e-05	17350	0.0171432459697342	0.0122565997357063	0.532985376815748	0.00795350078967633	0.445261312130564	0.00154321052830505
1.95164307468163e-06	3.54749369620647e-05	1.09145299415938e-07	2.55240582325113e-06	3.58037849870096e-07	4.04461690092835e-05	24724	0.0120607748114413	0.0482528536691244	0.877090162826601	0.00269853244669195	0.0631062443185975	0.00885220673898476
3.36857725707053e-06	2.01933413142437e-05	5.67399539326223e-08	4.37368444943553e-07	6.22525008207664e-10	2.40566494951986e-05	41569	0.00719110106341325	0.140026866906086	0.839407886716478	0.00235859752389653	0.0181807713925767	2.58774609627958e-05
7.80560708380035e-07	4.42308204518693e-05	3.18192447511717e-08	2.32405674154021e-06	7.92408728009609e-07	4.81596658745503e-05	20764	0.0143443726187084	0.0162077683514935	0.918420417763795	0.000660703187477604	0.0482573269423023	0.0164537837549316
3.02054965349887e-06	3.28845525802354e-05	4.89767097403582e-07	6.85790701865455e-06	5.95130501656397e-09	4.3258727654809e-05	23117	0.0128940491942905	0.0698252079349607	0.760183074329966	0.0113218100474838	0.158532333021407	0.000137574666181898
6.77998798164804e-08	5.46143800898714e-06	3.24185013236685e-08	3.35895854669148e-06	2.73562323702489e-08	8.94797116918901e-06	111757	0.00268080357188416	0.00757712318630832	0.610354895620672	0.00362300019867037	0.375387725684403	0.00305725530994623
7.35090901047454e-07	1.11877590492235e-05	5.22638365037897e-08	1.02287182672247e-06	4.91006267901649e-08	1.30470862402874e-05	76645	0.00390650110039037	0.0563413843910685	0.857491001682616	0.00400578608443676	0.0783984874388273	0.00376334040305104
2.16254821917774e-07	2.49208702435509e-05	6.11638331329648e-08	9.08841846800185e-06	3.243920091984e-07	3.46110993758019e-05	28892	0.0103297869748579	0.00624813501500524	0.720025387606559	0.00176717394812738	0.26258681844576	0.00937248498454795
1.08839036058108e-06	3.37795416159916e-05	9.34246128003324e-08	3.7318927450942e-06	4.51472230725331e-08	3.87383965575398e-05	25814	0.0115544724616181	0.0280959063177653	0.871991218475381	0.00241167991198513	0.0963357566839676	0.00116543861090053
3.07071419834024e-07	1.15565158135852e-05	5.28367483864959e-09	2.55774365946632e-07	2.91642656686917e-08	1.21538095398732e-05	82279	0.00363952583138516	0.0252654460995632	0.950855431432552	0.000434734049543507	0.0210447897103792	0.00239959870796164
4.71086478568254e-05	0.00034517023884465	1.32746487104496e-06	1.25371417396661e-05	3.64285453482396e-07	0.000406507778765669	2460	0.114831385829618	0.115886215018732	0.849111030280242	0.00326553374962642	0.0308410869227011	0.000896134028698104
2.68443954324364e-06	6.80099688977333e-05	1.71679337096332e-07	5.60182938737862e-06	1.18724258198175e-08	7.64797895912717e-05	13075	0.0226835838202666	0.0350999859909395	0.889254131858843	0.00224476738251807	0.0732458786473692	0.000155236120330179
1.3577200665844e-06	6.19672523616344e-05	8.95696509583041e-08	5.27097381049906e-06	7.20833365123541e-08	6.87575992261885e-05	14544	0.0204166873804672	0.0197464728533928	0.90124223444428	0.00130268729516939	0.0766602363930624	0.00104836901409581
1.75433135658617e-06	2.98594910474714e-05	4.20732007298004e-07	9.21163538647152e-06	1.19667160653904e-07	4.1365856958481e-05	24175	0.0123333270992332	0.0424101296474286	0.721839053822611	0.010170997006548	0.222686922592158	0.00289289693125455
3.43073371485358e-05	0.000212107468191016	3.67856003704535e-07	2.92793164743292e-06	4.20869003527914e-07	0.000250131461994217	3998	0.0723018096652929	0.137157224744998	0.847983962113169	0.00147065067613541	0.0117055712387777	0.00168259122691908
3.42192812559521e-06	2.80091818749478e-05	6.50813237587624e-09	6.85062128860927e-08	1.30627313840789e-08	3.15191870771891e-05	31727	0.00941133865689125	0.108566509574472	0.888639094858461	0.000206481606265356	0.00217347651506126	0.000414437445740236
1.30845046337613e-05	4.76578556643373e-05	5.66451941843514e-07	2.65313149735106e-06	8.91238412622762e-08	6.40510675785555e-05	15613	0.0190324865170205	0.204282381674807	0.744060286050459	0.0088437548858774	0.0414221276498963	0.00139144973895978
2.35838004025279e-06	7.71075294932151e-05	2.18686944572352e-07	9.21608753058994e-06	4.62564968633696e-07	8.93632489772639e-05	11190	0.0264539703357533	0.0263909388618225	0.862855036893668	0.00244716868595491	0.103130622891013	0.00517623266754081
8.3648662354181e-05	0.000742854556205088	1.16975979216321e-05	0.000134439977090359	5.73702757296697e-08	0.00097269816384699	1028	0.253195216876648	0.0859965254003907	0.763705107931038	0.0120259278329142	0.13821345828253	5.8980553127367e-05
2.65164099086268e-05	0.000168908955506207	1.38945956377963e-06	1.13917607527669e-05	4.52439691573579e-07	0.000208659025422954	4793	0.0606848558654356	0.127080100440792	0.809497481184084	0.00665899575138522	0.0545951018877602	0.00216832073597813
1.49627245604081e-07	8.98513908345835e-06	2.4818667563938e-08	1.91721404112141e-06	1.99763279328547e-09	1.10787966705411e-05	90263	0.00331814017711618	0.0135057308165918	0.811021210214118	0.00224019523978915	0.173052552378667	0.00018031135083445
5.83898767609954e-08	1.05895038618666e-05	8.45894531348788e-08	1.97617138001134e-05	2.13496484328964e-07	3.07076934762049e-05	32565	0.00917014488666712	0.00190147387026125	0.344848559533536	0.0027546664551809	0.643542759583249	0.00695254055777262
9.81501245389522e-06	8.64724378255017e-05	3.83769432344265e-07	4.35041233958291e-06	3.34805298081558e-08	0.000101055112581132	9896	0.0298630828046746	0.0971253428273134	0.85569582396019	0.00379762510319461	0.0430498985005848	0.00033130960871748
8.1255915605771e-06	9.80966320597174e-05	1.73497565617931e-07	2.69619500318597e-06	1.09930563663393e-07	0.000109201846752762	9157	0.0322314706890409	0.0744089207481429	0.898305614572736	0.00158877867707437	0.0246900128831181	0.00100667311892885
4.03164058474915e-05	0.000250306394813323	6.14906496529984e-07	4.91607626432258e-06	2.95607371033942e-07	0.000296449390792701	3373	0.0851068552131479	0.135997600601189	0.844347813109036	0.00207423767977979	0.0165831889590904	0.000997159650905313
2.17205117644252e-05	0.000158422342126262	1.35658932278695e-06	1.2736053188069e-05	1.34279775391972e-07	0.000194369776176935	5145	0.0566487653469336	0.111748401380331	0.815056462183965	0.00697942524537379	0.0655248641973812	0.000690846992948827
2.24500327144951e-05	0.000157996904446368	5.73579728176055e-07	5.19578777030347e-06	1.4198204843888e-07	0.000186358286707782	5366	0.054378311224742	0.120467048238632	0.847812604620661	0.00307783323354681	0.0278806371430679	0.000761876764093211
7.99774868186976e-06	0.000109264774731229	1.09064774832122e-06	1.91857402094118e-05	2.6437545432657e-07	0.000137803286825159	7257	0.0405008359512883	0.0580374305006026	0.792903981091987	0.00791452637631936	0.139225563130103	0.00191849890098777
1.71497365021695e-05	0.000267887326104251	1.08397256379934e-06	2.18616445909854e-05	9.12232166018751e-07	0.000308894911927224	3237	0.0885174131960026	0.0555196471031869	0.867244217241641	0.00350919526979689	0.0707737283679699	0.00295321201740504
2.28232132487165e-05	0.000196301037977846	7.23251751378142e-07	8.01145801913138e-06	1.41972364658483e-07	0.000228000933361731	4386	0.0661207005898883	0.100101402710079	0.860965940285904	0.00317214381851095	0.0351378299246738	0.000622683260832267
5.87173558134301e-05	0.000270184270286459	1.76320028608654e-06	1.04441820863284e-05	8.17358610137913e-08	0.000341190744333318	2931	0.0973087401368871	0.172095394698244	0.791886282889635	0.00516778463475559	0.0306109771727136	0.000239560604650932
2.06192374706135e-05	9.07024829570403e-05	2.02567667088065e-08	1.14613178120391e-07	9.40252252129628e-08	0.000111550615597696	8965	0.0329132250889864	0.184841987291008	0.813106072710133	0.000181592603503525	0.00102745446545754	0.000842892929897062
5.35067898473914e-05	0.000170276579806866	1.76178444642619e-06	7.21231108397161e-06	2.8999137041313e-08	0.000232786464321697	4296	0.067460779647027	0.229853526936378	0.731471137306138	0.00756824264486231	0.0309825191296545	0.000124573982966802
5.01393097333372e-07	1.44821811903281e-05	1.83831625735648e-08	6.82970131010524e-07	1.57351628513945e-07	1.58422792097595e-05	63122	0.00474144510107655	0.0316490506633978	0.914147579308315	0.00116038622537596	0.0431105980375468	0.0099323857653645
1.05080361454677e-06	2.13778145739737e-05	5.97848573993049e-08	1.56446440183379e-06	2.63155790490699e-08	2.40791830268027e-05	41530	0.00719781264946684	0.0436395044373856	0.887813118500656	0.00248284409536478	0.0649716562265578	0.00109287674003632
4.33111933213174e-05	0.000382397487846721	5.7683153240827e-07	6.57027606189804e-06	9.27032516514759e-08	0.000432948492013996	2310	0.121827883748515	0.100037750726055	0.883240142650408	0.00133233292885478	0.0151756529543141	0.000214120740368531
7.85560538792488e-07	3.11130819169204e-05	1.36275101866299e-07	6.94795057456407e-06	5.15605579982406e-08	3.90344286901415e-05	25618	0.0116422554683773	0.0201248119968229	0.797067690266421	0.00349115143833825	0.177995446781544	0.00132089951687349
3.59248884439341e-06	5.87456013514203e-05	7.51611285266062e-07	1.58171408940956e-05	7.8255134368243e-08	7.89850975095436e-05	12661	0.0234179084770053	0.0454831222302326	0.743755508364375	0.0095158619659265	0.200254749222591	0.000990758216874869
1.68527248687743e-05	0.000177708707141658	2.16296573751657e-06	2.93786029240462e-05	1.18739179096231e-07	0.000226221739851091	4420	0.0656219886460787	0.0744964868534186	0.785550969852117	0.0095612638243359	0.129866399857876	0.00052487961225296
4.60950535682897e-06	0.000100947600779645	1.08072217705965e-07	3.04974700655348e-06	3.84897822981603e-07	0.000109099823183715	9166	0.0322018464423568	0.0422503467220744	0.925277400401077	0.000990581052766517	0.0279537300570869	0.00352794176699506
1.82979285565804e-06	6.22890431188679e-05	6.12443315428338e-07	2.68615189014112e-05	5.60060767759806e-07	9.21528589591253e-05	10852	0.0272684475141827	0.0198560617253302	0.675931748861925	0.00664595024338843	0.291488719989965	0.00607751917939109
6.10908844013733e-06	2.76355792141738e-05	4.79593411232305e-07	2.78973275657917e-06	1.32448426571186e-08	3.70272386647797e-05	27007	0.0110469070562766	0.164989036731715	0.746358092332193	0.0129524487519642	0.0753427167992617	0.000357705384866226
7.48050762651185e-06	8.47766117243233e-05	1.1438097233315e-07	1.66824761112901e-06	4.06328758237627e-09	9.40438112218796e-05	10633	0.0278201590528558	0.0795427953133771	0.901458699119583	0.00121625198773887	0.0177390472531262	4.32063261748258e-05
9.41863003233538e-07	1.13366961614948e-05	1.50815214825973e-07	2.33424528257525e-06	7.33251153084391e-09	1.47709521736604e-05	67700	0.00442151457487372	0.0637645422014888	0.767499347923583	0.0102102567967763	0.158029438802035	0.000496414276116829
4.13163483219734e-05	0.000216932881503959	2.86634574694915e-06	1.93713949826302e-05	1.77694612935959e-07	0.000280664665168447	3563	0.0807629235155167	0.147208941664161	0.772925517267239	0.0102127061318134	0.0690197142237481	0.000633120713037785
2.54912261070593e-09	1.7010257404559e-06	4.75389221419087e-09	4.08324942275089e-06	5.1479362760111e-08	5.8430575407918e-06	171143	0.00175138691232812	0.000436265190426396	0.291119115049035	0.000813596679649788	0.698820676374439	0.00881034670644967
5.39301079075471e-06	7.62802445611658e-05	1.43910199523965e-07	2.61990363233941e-06	5.32507287717771e-08	8.44903199125557e-05	11836	0.0250295994215656	0.0638299250888891	0.902828213221503	0.00170327440673566	0.0310083289429004	0.00063025833997184
1.46615650294877e-05	0.000142707853743863	4.32688358530395e-07	5.42237551705454e-06	1.6731282491772e-07	0.000163391795473854	6120	0.0478393834996736	0.0897325657446114	0.873408932988314	0.00264816453773307	0.0331863390161609	0.00102399771318073
2.02138127854658e-05	0.000301885710025053	1.21752754039394e-07	2.34853297785896e-06	9.62534399877562e-07	0.000325532342942294	3072	0.0930569334711401	0.0620946373646475	0.927360112044432	0.000374011236299728	0.00721443822334812	0.0029568011312725
1.48337307710336e-05	0.000194979679751229	4.35942968437718e-08	7.38640188677477e-07	3.47104871920613e-07	0.000210942749879704	4741	0.0613283115066526	0.0703211216289394	0.924325106515493	0.000206664115588863	0.00350161448591481	0.00164549325406329
7.32103260227155e-06	0.000151113310051838	1.09707933087283e-06	2.92053289826533e-05	1.000217217137e-07	0.00018883677268935	5296	0.0550812947499518	0.0387691046505819	0.80023243301468	0.00580966998772853	0.15465911944332	0.000529672903689385
5.59624485040016e-05	0.000427953907175958	9.11294205975453e-06	8.98837294779945e-05	2.69442359014293e-07	0.000583182469576723	1715	0.160547827907731	0.0959604436405975	0.733825053909061	0.0156262276991432	0.154126254074874	0.000462020676324266
0.000197475380234335	0.00052295727584432	9.0598616420026e-07	3.08902363467948e-06	2.48035501028873e-09	0.000724430146232545	1380	0.195398215634618	0.272594095181324	0.721887788027597	0.00125061908164909	0.00426407383892593	3.42387050454486e-06
7.46934891821451e-07	2.52919171768743e-05	1.95000667320155e-07	8.49665367456828e-06	8.00968194563636e-08	3.48106032300406e-05	28727	0.0103890201648874	0.021457108539184	0.726557853931359	0.00560176064837264	0.244082345210149	0.00230093167093532
6.72703602952442e-05	0.000316040808214981	1.11356434465109e-06	6.73631061542002e-06	2.94175748593846e-08	0.000391190461045156	2556	0.110752872846117	0.171963191831201	0.807894976198052	0.00284660403445407	0.0172200278028825	7.52001334101776e-05
5.71044877001615e-05	0.000312718271439798	5.34353245778225e-06	3.76862313211455e-05	1.13149474628471e-07	0.000412965672393515	2422	0.116545324717639	0.138279018130462	0.757250038792106	0.0129394107428145	0.0912575398887738	0.000273992445843418
4.41411788038163e-06	3.85290737645458e-05	6.83926260085896e-08	7.67792984829571e-07	1.24568613930475e-07	4.3903945869696e-05	22777	0.0130851086509343	0.100540345359445	0.877576559494162	0.00155777856987102	0.0174880177537648	0.00283729882275699
1.3846844564314e-06	2.04854852868219e-05	8.90575845318637e-08	1.69450005968505e-06	6.69827782548553e-08	2.3720710165725e-05	42157	0.00709103656400645	0.0583744941343359	0.863611803512617	0.0037544231985325	0.0714354691679296	0.00282380998658469
1.32695390297739e-05	0.000127446492847338	1.46047108065095e-06	1.80565004685859e-05	4.43605647968311e-08	0.000160277363991146	6239	0.0469491919343769	0.0827910985016384	0.795162146879198	0.0091121481180064	0.112657832765352	0.000276773735805149
7.11220056672501e-08	4.46864011056783e-06	1.6604133763287e-08	1.34169357719084e-06	3.9046201806657e-08	5.93710602899587e-06	168432	0.00177955181277212	0.0119792379182554	0.752663012710859	0.00279667125400744	0.225984439327549	0.00657663878932963
0.000127137677132772	0.000620489696787583	5.36549689548132e-07	3.37705363703168e-06	1.73968634804405e-07	0.000751714945881739	1330	0.201962178721851	0.169130170724014	0.825432167056047	0.000713767489242581	0.00449246573522693	0.000231428995468948
2.46886991713235e-05	0.000226791013871996	7.97617672078455e-07	9.43998058893562e-06	1.19753550537903e-07	0.000261837064854871	3819	0.0755547074200049	0.0942903144175089	0.866153208666999	0.00304623668356713	0.0360528811845944	0.000457359047330748
5.14353946396806e-06	5.01849456474833e-05	1.25928170063492e-06	1.58045758642526e-05	5.28710681520677e-08	7.2445213744491e-05	13804	0.0214998622875805	0.0709990239259829	0.692729623581235	0.0173825382733539	0.218159006611454	0.000729807607974492
4.4829293773074e-06	8.80188201811117e-05	1.16389783312338e-06	2.94311608482829e-05	2.21364287003405e-07	0.000123318172526829	8109	0.0363216800441641	0.0363525446854324	0.713753848095361	0.00943816964908527	0.238660371340485	0.00179506622963656
4.36941954654919e-08	6.22225471475965e-06	1.45714613444014e-09	2.67028195129378e-07	2.59870271550506e-07	6.79430452303946e-06	147182	0.00203622236205125	0.00643100339664274	0.91580450856449	0.000214465826413721	0.0393017702141384	0.0382482519983152
0.000104277632781831	0.000392626481429281	2.94427301066696e-06	1.42739961464871e-05	8.02323681834634e-07	0.000514924707050101	1942	0.143171243632592	0.202510447360774	0.762492993739917	0.00571787092434173	0.0277205501135495	0.00155813786141858
2.93167597418485e-07	8.48283608210476e-06	1.74509644114891e-08	6.49374640839317e-07	2.7090511768595e-08	9.46991979654265e-06	105598	0.00283695759959079	0.0309577698351275	0.895766412425345	0.00184277848032676	0.0685723485299628	0.0028606907292378
4.60181433761025e-06	4.35945605071616e-05	1.96132965690634e-07	2.38988201265988e-06	2.8179180728673e-08	5.0810569003851e-05	19681	0.0151279630462029	0.0905680536122607	0.857982135643029	0.00386008205646681	0.0470351357899328	0.000554592898310925
6.46616346134624e-06	6.59803435724544e-05	3.9617496236607e-07	5.20102911629329e-06	4.70973119866182e-08	7.80908084244466e-05	12806	0.0231558487318045	0.0828031312750756	0.844918177999026	0.00507325984144949	0.0666023213388209	0.000603109545628345
1.08225711067029e-06	1.56857165360681e-05	1.27692572608773e-07	2.38002501480992e-06	8.27062181264377e-08	1.93583974522836e-05	51657	0.00579074408114766	0.0559063379775079	0.810279702890273	0.00659623674550135	0.122945353337043	0.00427236904967469
9.11257853393156e-07	1.07764144436826e-05	7.9095347454981e-08	1.20277124898937e-06	1.50042108754479e-09	1.29710393146076e-05	77095	0.00388377559105924	0.0702532643137487	0.830805780655254	0.00609784193359941	0.0927274383969245	0.000115674700473312
1.99365030971571e-05	0.000130657006717788	3.83021258135786e-06	3.23001314147317e-05	2.27518189042343e-07	0.000186951372000077	5349	0.054546577957339	0.106640047001896	0.698882309982374	0.0204877479120949	0.172772903826127	0.00121699127750852
1.70395043720191e-05	0.000219829499459764	2.35657986439998e-07	3.92007113489126e-06	1.33518060895393e-06	0.000242359913562068	4126	0.070135856944142	0.0703066118549976	0.907037373585569	0.000972347212773067	0.0161745854637274	0.00550908188293272
5.44823123689191e-05	0.000317476927821122	1.11570745382473e-06	8.37440320665081e-06	4.81537573678642e-09	0.000381454166226253	2622	0.108150677390341	0.142827938957688	0.832280666801829	0.00292487945501418	0.0219538910519689	1.26237334996893e-05
1.75249570381557e-08	5.93341711424662e-06	7.73494590614745e-08	3.37369957374397e-05	8.89601708002338e-08	3.98542474385862e-05	25091	0.0118853174272963	0.000439726206476761	0.148877911278836	0.00194080842150305	0.846509416328261	0.00223213776492249
2.15863916775183e-07	1.12082966622074e-05	6.93987137686812e-08	4.63559822404085e-06	2.80973045713954e-08	1.61572548213635e-05	61892	0.00483548681413615	0.0133601852023626	0.693700556569023	0.00429520450942697	0.286905063718593	0.0017389900005937
3.3427096535133e-05	0.000176234837603384	2.19484088823723e-06	1.48914559335221e-05	6.8673246487681e-09	0.000226755098284925	4410	0.0657715180673459	0.147414972311365	0.777203418738304	0.00967934527090255	0.0656719784743738	3.02852050547463e-05
3.0320835520412e-05	0.000204732590705275	4.35405542238125e-06	3.78499354761209e-05	6.32997706034654e-08	0.000277320716894792	3606	0.0798400388325672	0.109334909630696	0.738252060638313	0.0157004333146631	0.136484341667413	0.000228254748913979
0.000187641201357193	0.000389443334709019	2.53008869077454e-07	6.75690143264414e-07	2.60588328657422e-08	0.00057803929391142	1730	0.15925083952867	0.324616688404487	0.67373159370148	0.000437701851314325	0.00116893462154142	4.50814211771138e-05
1.63531386899739e-05	0.000101147719691708	3.17311118321667e-08	2.52497292893143e-07	3.95197786536241e-07	0.000118180284572944	8462	0.0348349736707999	0.138374507635242	0.855876426911779	0.000268497507404303	0.00213654328051051	0.00334402466506429
0.000141013366397652	0.000434882172894476	5.33420499042815e-07	2.11791495049586e-06	2.99934281349984e-07	0.000578846809023017	1728	0.159454608009852	0.243610855583113	0.751290611117775	0.00092152274268062	0.00365885225154907	0.000518158304882453
7.35164777322873e-05	0.00025547001824941	4.08502169669079e-06	1.82671155596094e-05	5.14903537317632e-08	0.00035139012359173	2846	0.100067539776868	0.209216118486312	0.727026746335744	0.0116253173394169	0.0519852845404201	0.000146533298105978
4.20448260091537e-06	2.72263437871446e-05	1.31612646072219e-07	1.09596042300241e-06	1.05227069175074e-08	3.26689221640522e-05	30610	0.00975296506286227	0.128699764865272	0.833401960751054	0.00402868038961632	0.0335474925526735	0.000322101441384137
9.87913613579848e-07	4.46164925040792e-05	1.0877331290763e-07	6.32876586879814e-06	1.00352268323885e-06	5.30454679826036e-05	18852	0.0157881028522587	0.0186239023078058	0.841099045798054	0.00205056750452843	0.119308323773742	0.0189181606158694
3.2809497988003e-05	0.000203924686154037	1.12437991560027e-06	8.99653562505922e-06	2.85888262903551e-08	0.00024688368850899	4050	0.0713972582067607	0.132894555270744	0.825994975146409	0.0045542900075366	0.0364403808100576	0.000115798765252627
4.39944563345105e-05	0.000364656725758512	2.29996440941198e-07	2.4585167324574e-06	1.24064870957332e-07	0.000411463760137378	2430	0.116147009376378	0.106921825435664	0.886242632004241	0.000558971319526191	0.00597505046771692	0.000301520772852291
8.51505178458465e-08	4.67558301583848e-06	1.30097816094912e-08	9.18700425240372e-07	7.49310007886652e-09	5.69993684061306e-06	175441	0.00170852473266347	0.0149388528727431	0.820286811342211	0.00228244311705248	0.161177299140311	0.00131459352768207
2.26840935751907e-05	0.000193046536059614	1.95904883614306e-06	2.14701204154925e-05	3.70959563722259e-07	0.000239530758450162	4175	0.0693461125918686	0.094702215790422	0.805936311932064	0.00817869424711344	0.0896340852189955	0.00154869281140544
5.65402509050835e-06	7.85973490277658e-05	1.76906269537171e-08	3.16528956231864e-07	2.61097163087737e-07	8.48466908645475e-05	11786	0.0251338380139761	0.066638133236506	0.926345485332382	0.000208501083229741	0.00373059871877835	0.00307728162910398
5.15938740538287e-05	0.000200873919666206	5.01709362156024e-07	2.513396000329e-06	7.82030312245816e-08	0.000255561102113745	3913	0.0738120813570026	0.201884690694695	0.786011321773068	0.00196316793912058	0.00983481437331704	0.000306005219799745
1.14738660459131e-05	0.000193399938330147	1.37965755775473e-07	2.99977060032685e-06	2.68679743337956e-06	0.000210698338165542	4746	0.0612594677621725	0.0544563670782171	0.91789968546499	0.000654802296860433	0.0142372769830295	0.0127518681769031
6.83866965202956e-06	4.19988889479179e-05	4.4431671922977e-07	3.50924411011045e-06	3.20571632831263e-08	5.28231765925708e-05	18931	0.0157224626397715	0.129463430508482	0.795084499969749	0.00841139719136581	0.0664337954753747	0.000606876855028725
1.62264496800395e-05	0.000197134658411956	1.82558023686876e-06	2.85834965246567e-05	2.56935880173526e-07	0.000244027120733694	4098	0.0706009365815804	0.0664944520562014	0.807839136155231	0.00748105469334701	0.117132458223157	0.00105289887206397
1.08171005323376e-05	0.00012754256999325	4.33859721881593e-07	6.58703079030348e-06	5.98027515376066e-07	0.000145978588553148	6850	0.0428515442067878	0.0741005968036144	0.873707378988759	0.00297207779703687	0.045123266744734	0.00409667966585616
3.11720593222598e-06	7.08155837920818e-05	3.84300581351532e-07	1.12427785696753e-05	2.08779854485577e-07	8.57686487298202e-05	11659	0.0254034593837867	0.0363443516761642	0.825658149461559	0.00448066498706442	0.131082612774875	0.00243422110033766
2.17553935064925e-07	1.32735496001547e-05	1.03706490494362e-07	8.14176650357227e-06	3.85711083791192e-07	2.21222876130775e-05	45203	0.00661478504509605	0.00983415182326441	0.600008002441308	0.00468787370945565	0.368034565230013	0.0174354067959582
5.27861907499945e-07	3.84530988296541e-05	1.63270248446103e-07	1.53348432517379e-05	7.77329438319619e-07	5.52564036756577e-05	18097	0.0164407304949354	0.00955295445209161	0.695903031535764	0.00295477514976295	0.277521558256847	0.0140676806055342
1.4108388867344e-06	3.38269287762453e-05	2.49976352991362e-07	7.71217259118669e-06	1.58895560680799e-08	4.32158061632258e-05	23140	0.0128813381449482	0.0326463628008156	0.782744365533324	0.00578437324638126	0.178457219149352	0.000367679270127812
1.2365620758985e-05	0.000117883606036372	2.00491569498194e-06	2.4600993612942e-05	7.88740442976339e-07	0.000157643876546257	6343	0.0461958204167833	0.0784402225439856	0.747784237605839	0.0127180055382211	0.156054229012336	0.0050033052996188
1.6108152980652e-06	1.52447017429418e-05	6.24624714113732e-08	7.6014957771478e-07	3.66491701121284e-08	1.77147782602453e-05	56450	0.00530038368244556	0.0909305933385643	0.860564073621699	0.00352600921635857	0.0429104765833098	0.00206884724006819
7.04920469776401e-06	8.52028166398281e-05	6.58299751434242e-07	1.02405766001719e-05	1.68226162766681e-07	0.000103319123851965	9679	0.0305218466536357	0.0682274920165223	0.824656786307114	0.00637151891045311	0.0991159837441568	0.00162821902175355
8.59042211631079e-06	0.00013760356647869	3.70268886222335e-07	7.6425002300555e-06	3.4366563421936e-07	0.000154550423345498	6470	0.0453101066581808	0.055583297220137	0.890347392779875	0.00239578047220614	0.0494498822107441	0.00222364731703837
7.84562971518855e-06	8.64999590407833e-05	2.4219195290921e-07	3.43641386464038e-06	6.50593416009777e-10	9.80248451669375e-05	10201	0.0289806616472106	0.0800371548848392	0.882428928028123	0.00247072007608636	0.0350565599852581	6.63702569386168e-06
5.88675222560846e-08	1.04327927520765e-05	1.7626519600287e-08	4.02383368710311e-06	3.45477133628706e-07	1.48785976146647e-05	67211	0.00445366537789993	0.00395652357706505	0.701194630184345	0.00118468958276779	0.270444418977843	0.0232197376779782
0.000105147856818252	0.000401627563267223	5.56514221696875e-06	2.73714773473945e-05	1.38795005435253e-07	0.000539850834655274	1852	0.149557929688799	0.19477205566496	0.743960252508798	0.0103086665051142	0.0507019265143356	0.000257098806791475
3.26835800474044e-06	4.77574165866463e-05	2.3538049800723e-07	4.42514275972737e-06	6.11202259949951e-08	5.57474180751163e-05	17938	0.0165856103942988	0.0586279709014778	0.856674949901644	0.00422226725711438	0.0793784342400352	0.00109637769972843
6.14999895608637e-07	2.4839462492864e-05	2.06891499451998e-07	1.07543603702279e-05	4.33782713577412e-08	3.64590925295103e-05	27428	0.0108783255322823	0.0168682173071327	0.681296784135775	0.00567462010428642	0.294970599213988	0.0011897792388176
1.26087230770151e-05	0.000129582572874165	2.54619025066055e-06	3.36877384954718e-05	3.84136223534097e-07	0.000178809360920847	5593	0.0522339641053903	0.0705148936950601	0.724696806737804	0.0142396921366307	0.188400307019633	0.00214830041087246
7.62686535811009e-06	7.75272870837162e-05	1.05388498476739e-07	1.37844092332293e-06	6.13541710952595e-08	8.66993360347212e-05	11534	0.0256755582486735	0.0879691322555884	0.894208544488371	0.00121556292466338	0.0158990943456694	0.000707665985708223
8.68305539177295e-06	5.10105723308349e-05	7.9036286289105e-08	5.97156967196702e-07	8.31997112827969e-08	6.04530206873765e-05	16542	0.017972978705871	0.143633110356487	0.84380518542867	0.00130740011649424	0.00987803356071828	0.00137627053763039
1.2855881198517e-06	2.528886361338e-05	3.19676153393813e-07	8.08897756809285e-06	8.30770817175453e-09	3.49914131628901e-05	28578	0.0104427000309066	0.0367401028894461	0.722716270293419	0.00913584575466199	0.231170359723326	0.000237421339146291
1.13072116458421e-07	1.85238852167895e-05	1.53928667518178e-08	3.25211926207159e-06	3.81475104133445e-07	2.22859445662048e-05	44871	0.00666355725000578	0.00507369638843523	0.831191388893599	0.00069069842232131	0.145926920548982	0.0171172957466621
6.18743896735292e-07	4.44538990984388e-05	4.89501783927586e-07	4.53597515874767e-05	1.76842757163009e-07	9.10987391237414e-05	10977	0.0269607579860026	0.00679201383780777	0.487974910805913	0.0053733101976602	0.497918544469244	0.00194122068937529
3.00207224506123e-06	6.34418232817848e-05	8.87730857473199e-08	2.41525484588548e-06	1.25340323963019e-08	6.89604574908751e-05	14501	0.0204763046428078	0.0435332414298218	0.919973932745145	0.00128730418818736	0.0350237648322602	0.00018175680458559
2.67421594714406e-07	7.72999713487167e-06	1.31957603291259e-07	4.90519456661738e-06	3.45320734789077e-08	1.30691029729736e-05	76516	0.00391308038186555	0.0204621231669398	0.591471132399599	0.0100969135803843	0.375327562783852	0.00264226806922546
8.80341792165551e-07	2.77388961235616e-05	5.0926370463527e-08	2.06492424619909e-06	3.0396132755572e-08	3.07654846651453e-05	32504	0.00918732363637875	0.0286145920256834	0.901623895266873	0.00165530857120617	0.0671182095349362	0.00098799460130099
5.58366671568306e-08	4.45134568514514e-06	2.24149010777083e-08	2.29829686428556e-06	1.07756975401188e-08	6.83866981520536e-06	146227	0.00204950485059785	0.00816484326128471	0.650908115968379	0.003277669734525	0.336073670229763	0.00157570080604852
9.12586442244041e-05	0.000274549589881483	5.406520418113e-06	2.09293935507876e-05	6.08408047635625e-09	0.000392150232155264	2550	0.111008978393579	0.232713477492656	0.700113291716172	0.0137868601744762	0.0533708559491583	1.55146675367704e-05
3.58872956403836e-05	0.000327502403141994	4.36298989238715e-06	5.13427101481335e-05	9.90608020409974e-07	0.000420086006843308	2380	0.118431243106309	0.0854284481172199	0.77960797981103	0.0103859443573767	0.122219520078621	0.00235810763575248
5.63856852322529e-06	5.50478674952481e-05	9.39705095914814e-07	1.18014494447964e-05	5.72062158028615e-08	7.34847967749875e-05	13608	0.0218050066080689	0.0767310895679652	0.749105528097277	0.0127877484480527	0.160597157000145	0.000778476886559658
2.28788564443559e-06	2.85799970288407e-05	1.96893297441429e-07	3.16341997101684e-06	8.2068361484204e-08	3.43102643032188e-05	29146	0.0102404616127844	0.0666822506587615	0.832986792997672	0.00573861208708199	0.0922003964487111	0.00239194780777322
0.000194567402453984	0.000660697274949221	3.10215700376034e-06	1.35741712883268e-05	7.1834033664586e-09	0.000871948189098659	1147	0.230256985400126	0.223141013292442	0.757725382321385	0.00355773088647282	0.0155676351623123	8.23833738778007e-06
1.31929445611192e-06	4.69065826757007e-05	6.69426474276812e-08	3.06524221995358e-06	1.6340799438232e-08	5.13744027986321e-05	19465	0.0152945487095056	0.025679995956022	0.91303412050465	0.001303035048214	0.0596647757049002	0.00031807278621382
3.93701221285038e-06	7.28355812723983e-05	2.61701079568126e-07	6.23319448921805e-06	9.23492000518175e-09	8.327672397404e-05	12008	0.02467453897127	0.0472762619009565	0.874621116160903	0.00314254772617744	0.0748491798399891	0.000110894371974341
9.83568986445266e-07	3.19565885164922e-05	2.59860360658742e-08	1.086654780131e-06	7.34195608554036e-08	3.41262178799897e-05	29303	0.010185809723068	0.0288215057966325	0.93642338652565	0.000761468386483912	0.031842227109737	0.00215141218149621
0.000112817024676295	0.000450939779065535	4.94305066492919e-06	2.54481858802522e-05	1.2580040094995e-08	0.000594160620327107	1683	0.163309593069264	0.189876307544895	0.758952652932933	0.00831938451627417	0.0428304822124396	2.11727934578856e-05
8.58030088591882e-05	0.000524836968294151	3.92133029912162e-06	3.09378172818061e-05	8.34047321125301e-07	0.000646333172055393	1547	0.176311323804244	0.132753528008361	0.81202232994653	0.00606704168788283	0.0478666709669586	0.00129042939026781
1.02579330164744e-05	0.00010715492993024	2.51973228419157e-06	3.38781642061464e-05	1.5468257280012e-07	0.000153965442009853	6495	0.0451425233719205	0.0666249054500034	0.695967410163269	0.0163655704247601	0.220037456223315	0.00100465773865165
2.36238166997041e-05	0.000236051076185278	2.16687002844559e-06	2.79027976807332e-05	2.89157137178943e-07	0.00029003371773134	3448	0.0833437454192084	0.0814519666350897	0.813874600621207	0.0074710969655355	0.0962053581183265	0.000996977659841575
0.000129566884876937	0.000598359653207874	3.20340547813036e-06	1.9073185370797e-05	2.91064206243278e-07	0.000750494193139981	1332	0.201669643375965	0.172642088454867	0.797287518913912	0.00426839475563119	0.0254141678178708	0.000387830057719032
2.2596593347152e-05	0.000164226932367439	3.76095785668066e-07	3.51853935375201e-06	1.0589158148409e-07	0.000190824052435496	5240	0.0556445790926537	0.118415855122825	0.860619666501177	0.00197090346247205	0.0184386575426145	0.000554917370911012
9.12565806127689e-08	1.94564523064108e-05	1.83668828839671e-09	5.05591355371235e-07	7.85836873981502e-08	2.01337206180814e-05	49668	0.00602197179482877	0.00453252443221124	0.96636149251707	9.12244846959508e-05	0.0251116703644523	0.00390308820157051
4.21918578939278e-06	3.40220775583529e-05	2.33887987574076e-07	2.42550688958116e-06	1.82233408021718e-08	4.0918881565703e-05	24439	0.012200873959781	0.103110975372533	0.831451795761425	0.00571589394980222	0.0592759820594449	0.000445352856795726
9.21538673215157e-06	0.000169626980213006	2.81585580853095e-06	6.68446968794907e-05	1.36784357314924e-06	0.000249870763206329	4002	0.0722292337450722	0.0368806122569132	0.678858855019137	0.0112692488404727	0.267517079716503	0.00547420416697475
1.42727159446286e-05	0.000134962718908346	5.50577136189829e-06	6.70173971494497e-05	1.65497753057349e-07	0.00022192410111738	4506	0.0644162556302418	0.0643135012049884	0.608148093103965	0.0248092538583098	0.301983411499785	0.000745740332952005
0.000113050039371472	0.000374282394990878	1.51206927595206e-07	6.44442647476388e-07	1.14079345469026e-07	0.00048824216328289	2048	0.136281538209565	0.231545015717887	0.766591710298515	0.000309696578801196	0.00131992420143156	0.000233653203365249
1.8798740915602e-05	0.00023696202253993	1.56202105836228e-06	2.5390409472098e-05	2.33993418600834e-07	0.000282947187404593	3534	0.0813923390859196	0.0664390449964827	0.837477921987937	0.0055205392663215	0.0897355075517738	0.000826986197485121
0.000106134325455486	0.000551368690595252	6.29068842940983e-06	4.21364191556593e-05	1.28930791279106e-07	0.000706059054427087	1416	0.190948357883408	0.150319332058713	0.780910162029784	0.00890957829938778	0.0596783213690953	0.000182606243019889
4.3187381504814e-06	8.81673069880883e-05	3.60918456189578e-07	9.4903947959374e-06	5.04733912223757e-08	0.000102387831781919	9767	0.0302509207481665	0.0421801895334604	0.861111183366791	0.00352501317693997	0.0926906511327582	0.00049296279004991
1.08989818548856e-06	5.58766368866215e-05	1.50116891964659e-06	9.92244174853313e-05	3.11738196609207e-07	0.000158003859673697	6329	0.0462988371359979	0.00689792127698255	0.353640961695591	0.00950083702225208	0.627987301640892	0.0019729783642817
0.000132387271278358	0.00056412777522867	6.73891117361975e-06	3.70078464568908e-05	4.18483698996089e-08	0.000740303652507438	1351	0.199223457323178	0.178828337304506	0.762022142289784	0.00910290142537429	0.0499900903251574	5.65286551780027e-05
1.42725589441802e-06	5.06197533140118e-05	6.9184151693004e-07	3.16035141460427e-05	5.88889024604364e-08	8.4401253773863e-05	11848	0.0250035458187002	0.0169103636569437	0.599751200967201	0.00819705260284044	0.374443657326682	0.000697725446333036
3.89014960614475e-06	8.30306313740938e-05	3.59232011356573e-07	9.875483598362e-06	2.91204365596609e-07	9.74467009555538e-05	10262	0.0288122138132986	0.0399207932951889	0.852062004766737	0.00368644610678428	0.101342410789938	0.00298834504135168
5.08613665915299e-05	0.000359760005527041	2.59479392698034e-06	2.36575408533921e-05	2.89163482861208e-07	0.000437162870381805	2287	0.122937949676357	0.116344204957546	0.822942728902932	0.00593553136091848	0.0541160799697612	0.00066145480884198
2.70921486074068e-05	0.000247709668112708	4.56010369767237e-06	5.37250013334024e-05	5.21488060321134e-07	0.000333608409811511	2998	0.0952523562415657	0.081209429410709	0.742516258066349	0.0136690310062892	0.161042107313053	0.00156317420359929
8.64940045551296e-06	8.62081269061151e-05	7.45303006560844e-08	9.55900944440864e-07	1.48592378356554e-07	9.60365509850816e-05	10413	0.0284012309997739	0.0900636306363873	0.897659547556084	0.000776061821167047	0.00995351181019979	0.00154724817616197
4.43926421682725e-06	2.19717047599157e-05	5.18083851075947e-08	3.29719290380776e-07	2.43035126396614e-09	2.67949270034953e-05	37320	0.00800636276771927	0.165675548071027	0.819994947440968	0.00193351469480908	0.012305287875491	9.07019177043887e-05
4.26933281839611e-07	9.24052657049899e-06	1.36340376373584e-08	3.79482989071138e-07	3.27060741254102e-08	1.00932829531725e-05	99076	0.00302342039838277	0.0422987529251241	0.915512486211884	0.00135080307374846	0.0375975776000472	0.00324038018919603
0.000117476122322837	0.000436801280019692	4.99220458346126e-06	2.39036925380999e-05	6.04319992142473e-08	0.000583233731463305	1715	0.160560744912328	0.201422030286375	0.748930071180518	0.00855952650567048	0.0409847566225751	0.000103615404861146
0.000165491326182019	0.000651345495926676	7.15487923825064e-06	3.62980168143134e-05	1.6630757336268e-07	0.000860456025734622	1162	0.227596293032188	0.192329789358764	0.756977087086564	0.00831521777320589	0.0421846273704965	0.00019327841096899
3.78690858948946e-05	0.000257803043450601	2.44433486269548e-07	2.14324998765809e-06	1.62075361338328e-07	0.000298221888180761	3353	0.0855933642206104	0.12698291908051	0.864467209376458	0.000819636304231932	0.00718676285209152	0.000543472386708549
2.71604539147741e-07	1.63383726987117e-05	9.39433364954024e-09	7.27293398873853e-07	1.22903534227456e-07	1.74695685046103e-05	57242	0.00522720668860155	0.0155472952337697	0.935247639024395	0.00053775418935282	0.0416320184829934	0.00703529306948945
4.62827852928567e-06	0.000109963657866445	7.3123247538493e-07	2.23954475990478e-05	1.67890229018382e-07	0.000137886506699182	7252	0.0405247937745786	0.0335658552825832	0.797493971664288	0.00530314744270238	0.162419428377474	0.00121759723295229
2.9965336050495e-05	0.000138951330611315	1.67682856860977e-07	1.00036020899562e-06	3.40066051646579e-08	0.000170118716332831	5878	0.0497592984701558	0.176143675995467	0.816790377958541	0.000985681413989225	0.00588036537401593	0.000199899257987142
2.12449139979537e-06	6.82750619236188e-05	3.06340869496847e-08	1.26856843070516e-06	1.49709539880436e-07	7.18484653809495e-05	13918	0.0213246584579874	0.0295690574395856	0.950264721196423	0.0004263707900685	0.0176561659873882	0.00208368458653442
1.57302189963653e-05	0.000134753604882412	3.11652105434369e-07	3.43653761978823e-06	3.47808354168611e-08	0.000154266794439417	6482	0.0452288573609295	0.101967627275374	0.873510111959526	0.0020202150862528	0.0222765866904547	0.000225458988392477
2.82174165076813e-05	0.000205126405632641	2.71251722375025e-07	2.53904191339272e-06	1.62345717662063e-07	0.000236316461493752	4232	0.0684480466054246	0.119405209139133	0.868015729145743	0.00114783253210736	0.0107442448035295	0.000686984379487907
0.000365985111539916	0.000787784669181793	5.28890697104372e-06	1.46617424383586e-05	1.33119155513297e-07	0.00117385354928662	852	0.296975063676316	0.311780896145292	0.671109841309034	0.00450559354210574	0.0124902654571082	0.000113403546459604
5.30247935522602e-07	2.44171738416648e-05	2.30854213242898e-07	1.36829640247069e-05	2.0692120779145e-08	3.88819321359163e-05	25719	0.0115970363272612	0.0136373864773247	0.627982522995815	0.00593731331138382	0.35191059890945	0.000532178306026904
0.000597613661503622	0.00156826069909549	1.75386787600933e-05	5.94173759237533e-05	3.29097952096762e-08	0.00224286332507817	446	0.490137752692584	0.266451216541602	0.699222588180148	0.0078197715232969	0.0264917506382973	1.46731166548141e-05
2.90247767021488e-06	4.13004492040129e-05	2.62607249891846e-09	4.80720496048634e-08	8.02061558412141e-08	4.43338311521728e-05	22556	0.0132123841149928	0.0654686859850285	0.931578619096825	5.92340528817518e-05	0.00108431977015159	0.00180914109511339
0.000144369503253784	0.000521331828133191	1.90067679602969e-06	8.84113007811244e-06	3.58237759592317e-07	0.00067680137602071	1478	0.183810852799241	0.213311480101611	0.770287778075142	0.00280832288965608	0.0130631088992377	0.000529310034353941
0.000311875646309207	0.00126525573589107	1.3319793073856e-06	6.98381130387564e-06	1.37148108670512e-07	0.00158558432092021	631	0.378769323962392	0.196694456544706	0.79797442444232	0.000840055801392241	0.00440456632405556	8.64968875265599e-05
3.8322391315382e-07	1.13063990962554e-05	6.56943206908681e-08	2.49280070028892e-06	2.12799615667825e-08	1.42693979919558e-05	70080	0.00427170016306999	0.0268563476447891	0.792352915142549	0.00460386070441812	0.174695575923679	0.00149130058456417
1.36070952996235e-07	5.18175487511111e-06	1.33092565860155e-07	6.51766085935481e-06	2.7213591788196e-08	1.19957928451105e-05	83363	0.00359229166481856	0.0113432229743529	0.431964351336993	0.0110949369982163	0.543328894013989	0.00226859467644845
3.12316108140971e-05	0.000271055604795685	3.06898605181759e-07	3.43264798487121e-06	7.52028138708953e-08	0.000306101965013706	3267	0.0877531412994147	0.102030089263552	0.885507562107771	0.00100260253202888	0.0112140671319033	0.000245678964744731
7.46778094943523e-06	0.000127241666840112	2.37868827035715e-06	5.22203511377691e-05	2.34710523411825e-07	0.000189543197721086	5276	0.0552815656849158	0.03939883382375	0.671306954667661	0.0125495839415847	0.275506331884364	0.00123829568264013
2.3809492644763e-06	3.62992903479975e-05	4.85137283584805e-08	9.51474796841327e-07	6.44706480763371e-08	3.97446987857499e-05	25161	0.0118528416114344	0.0599060840116359	0.913311497054602	0.00122063394215167	0.0239396655632089	0.00162211942840167
2.39974285944331e-06	5.76655362894373e-05	2.6465302024714e-07	8.18789059981542e-06	2.20971258078108e-07	6.87387940270213e-05	14548	0.0204111606071226	0.034911041041831	0.838908175589594	0.00385012603135145	0.119116005971777	0.00321465136544648
0.000285642953585728	0.00080570591242112	3.97765333009927e-06	1.44580460603118e-05	2.53552347407584e-07	0.00111003811774467	901	0.283370565621424	0.257327157526884	0.725836256918927	0.00358334841526066	0.0130248194446575	0.000228417694270483
1.83094906440075e-07	1.35578464880122e-05	5.98006791264414e-08	5.69900012333644e-06	9.18345842261593e-09	1.95089256553377e-05	51259	0.00583564089975852	0.00938518653844885	0.69495607946523	0.0030652984271371	0.292122704449241	0.000470731119942696
7.33287325596114e-05	0.000391926767194004	7.97419272570953e-08	5.49131319690184e-07	4.69867542125024e-07	0.000466354240542688	2144	0.130588649755126	0.157238266932622	0.840405711199122	0.000170990033593993	0.00117749828767756	0.00100753354698404
7.09374983566501e-06	0.000146791519744527	3.53030327510837e-07	9.42117005584906e-06	5.10193107150145e-07	0.000164169663070702	6091	0.0480615904319266	0.0432098702219422	0.894145221467069	0.00215039929367949	0.0573867904680519	0.00310771854925732
5.24999940477603e-06	3.86664893254832e-05	6.15803860720371e-08	5.83291722445603e-07	5.06155987381624e-08	4.46119764375151e-05	22416	0.0132947254383727	0.117681390156057	0.866728901366671	0.00138035547827137	0.0130747787707317	0.00113457422826931
7.81781106524449e-06	0.000145243848625633	2.54177623246908e-07	6.08794396157134e-06	7.45171638939223e-07	0.000160148952914635	6244	0.0469124706597575	0.0488158737410645	0.906929742482007	0.00158713259513095	0.0380142601670111	0.00465299101478626
9.9167345036134e-05	0.000474160457320286	2.85388342070757e-07	1.75843637192703e-06	6.68875002753055e-08	0.000575438514570693	1738	0.158594223795068	0.172333520480669	0.823998473015026	0.000495949323593107	0.00305581973990551	0.000116237440806699
6.17708615517435e-05	0.00053571100536618	3.01328944504334e-06	3.37561562590282e-05	1.47523042035121e-08	0.000634266064926199	1577	0.173322140629911	0.0973895104398041	0.84461558798438	0.00475082873209361	0.053220813985935	2.32588577874312e-05
4.15516379644781e-06	2.5848407693667e-05	2.17823308650078e-08	1.74246560904951e-07	3.34025476109781e-09	3.02029406366459e-05	33109	0.00902009170118623	0.137574809235835	0.855824206147152	0.00072119900929709	0.00576919191416527	0.000110593693550654
1.34164441993075e-05	0.000220290304032927	3.36617177713444e-06	7.13154003540242e-05	5.70353287867949e-07	0.000308958673651261	3237	0.0885348537273877	0.0434247209853425	0.713008964692737	0.0108952169471508	0.230825046959264	0.00184605041550554
5.39775519728568e-06	5.77900170151323e-05	4.31217667778455e-07	5.93944938689222e-06	2.2425337414092e-07	6.97826926412296e-05	14330	0.020717911247499	0.0773509160077399	0.82814254979018	0.00617943578066633	0.0851135025331916	0.00321359588822207
3.24581366717748e-05	0.000297309844845962	6.99617715830415e-08	8.26192597951555e-07	4.34527274809297e-07	0.000331098663162081	3020	0.0945706668714894	0.0980316149929175	0.897949396734416	0.000211301884806444	0.00249530635388616	0.0013123800339737
6.50858728516193e-06	5.66986185902604e-05	3.96460083831399e-07	4.44264895122137e-06	2.90776808375857e-09	6.80492226785588e-05	14695	0.0202084768616805	0.0956452848242846	0.833200091911192	0.00582607806857898	0.0652858148315215	4.27303644230275e-05
2.9524895990893e-06	6.72931169882776e-05	1.5982375451039e-06	4.69037483786117e-05	1.75721123923149e-07	0.000118923313635006	8409	0.0350501188961918	0.0248268359570854	0.565853026891016	0.0134392281568032	0.394403308694935	0.00147760030016036
8.42360998015096e-05	0.00049105882212798	4.02928322985661e-06	3.02858469027013e-05	1.93704810822433e-08	0.000609629422543129	1640	0.167185704826692	0.138175909309151	0.805503809313335	0.00660939757967726	0.0496791096078678	3.17741899684524e-05
7.65233589180109e-07	3.1694077916844e-05	1.8924021208422e-08	1.00905148544732e-06	7.68438144054919e-07	3.42557251567348e-05	29192	0.0102242667329459	0.022338852430618	0.925219879942108	0.000552433823013129	0.0294564333649477	0.0224324004393129
1.2181161520912e-05	0.000177983496355016	1.52489737750382e-06	2.87206999186568e-05	2.05553145567308e-07	0.000220615808317656	4533	0.0640488970147359	0.0552143638926038	0.806757673950294	0.00691200412668606	0.130184233567265	0.00093172446315062
1.56303890669532e-07	4.7008935959985e-06	1.50066404689066e-08	5.80362941826318e-07	5.60546992517983e-08	5.50862176821506e-06	181534	0.00165122630546655	0.0283744096520496	0.853370188369589	0.00272420962998321	0.105355380392067	0.0101758119563111
0.000109762934054838	0.000218739121402676	9.29372850919887e-07	2.38228331869448e-06	2.03709224139275e-09	0.000331815748719369	3014	0.0947654915802768	0.330794829595833	0.659218624332605	0.00280087022543917	0.00717953661900865	6.13922711400779e-06
3.77656183900781e-07	2.57872888444139e-05	1.9119424240917e-08	1.68149391506579e-06	1.66473720380472e-07	2.80320320880018e-05	35673	0.00837446465904679	0.013472308490344	0.919922207689369	0.000682056305475635	0.0599847313882571	0.00593869612655464
5.27402470203945e-08	7.77056736339033e-06	2.91444543182922e-08	5.52721230736391e-06	2.63180166507646e-08	1.34059823887437e-05	74594	0.00401374498143103	0.00393408297065031	0.579634310866682	0.00217398870691962	0.412294462806756	0.00196315464899182
4.90232474763245e-06	7.38767655214143e-05	2.265790889668e-07	4.39493526583154e-06	6.2967370576346e-08	8.34635719944214e-05	11981	0.0247292132865856	0.0587361004386454	0.885137836256902	0.00271470635095684	0.0526569275770427	0.000754429376453653
8.82574464512472e-07	1.48844524261295e-05	5.84088238832918e-08	1.26681386352846e-06	2.92524405805875e-08	1.71215020186343e-05	58406	0.00512332534722015	0.0515477242330676	0.869342678576324	0.00341143106601992	0.0739896454265353	0.00170852069805268
5.57003102134465e-07	2.77830347076912e-05	4.11946519484019e-08	2.64551357270529e-06	3.31692112068002e-08	3.10599152456861e-05	32196	0.00927484014199997	0.0179331816499991	0.894498085005236	0.00132629634120213	0.0851745264524737	0.00106791055108906
4.71126366199661e-05	0.00037146244025416	1.20957590789494e-05	0.000122959817477225	1.0172147778328e-07	0.000553732374908083	1806	0.153094128705551	0.0850819615302185	0.670833884899398	0.0218440525189759	0.222056399533503	0.000183701517904142
6.88905026713568e-05	0.000469345590081863	3.29424333619132e-06	2.89479346325349e-05	7.98722610618999e-07	0.000571276993332565	1750	0.157542506007064	0.12059036767695	0.821572714391872	0.00576645545792809	0.0506723270329269	0.00139813544032225
9.00096369428831e-05	0.000405443013128708	1.43819915872238e-06	8.34439774705291e-06	2.26278426839031e-07	0.000505461525404206	1978	0.140734044430984	0.178074160779902	0.802124380890286	0.00284531875610569	0.0165084726090281	0.00044766696467764
1.5390024309122e-06	1.84692760711112e-05	2.93583654187767e-07	4.53086095963247e-06	3.41998363753261e-08	2.4866922952219e-05	40214	0.00743241164559261	0.0618895403291087	0.742724626870778	0.0118061914918818	0.182204326942195	0.00137531436603717
0.000106578036336755	0.000300551303992949	1.97565943196042e-06	7.169218829445e-06	1.16235479552084e-07	0.000416390454070661	2402	0.117452926564994	0.255956963697993	0.721801619260814	0.00474472796541381	0.0172175388733297	0.000279150202450027
7.73541341617392e-07	1.59977893867982e-05	4.11451549728994e-08	1.0944168728314e-06	1.60001804800151e-07	1.80668945610201e-05	55350	0.00540545499735634	0.042815401341099	0.88547532796887	0.00227737837479118	0.0605758155689157	0.00885607674632477
1.02091803941055e-05	0.000134210056016887	6.87924192025452e-07	1.16477261385222e-05	2.04355409223503e-08	0.000156775322282462	6379	0.0459472197411858	0.0651198176184363	0.856066210312618	0.00438796222524114	0.0742956606240389	0.000130349219665653
1.40598726158252e-06	2.05413937211074e-05	3.33033704933688e-07	6.25760179136756e-06	4.97433559547347e-08	2.85877598349459e-05	34980	0.00853977770567915	0.0491814423270699	0.718538068029991	0.0116495208738456	0.218890945897699	0.00174002287139435
8.31498398951854e-07	2.43726006060692e-05	2.15792925649881e-07	8.13819908869324e-06	2.82594428430508e-08	3.35863504622073e-05	29774	0.0100254807825167	0.0247570333635234	0.725669811416227	0.00642501857689778	0.242306739991017	0.000841396652334986
1.37423176006871e-05	0.000145936720674269	5.77699103061598e-07	7.89990219954997e-06	6.26151907706398e-07	0.000168782791485274	5925	0.0493783225259918	0.0814201345987699	0.864642179395413	0.0034227369862644	0.0468051400858555	0.00370980893369707
5.73719124882678e-06	8.39055109509105e-05	4.82222583643183e-07	9.07846448181063e-06	4.78438221046222e-08	9.92512330872958e-05	10075	0.0293378850809133	0.0578047352195683	0.845385073222335	0.00485860546658446	0.0914695384572777	0.000482047634234846
1.76615973008769e-06	4.53015152978289e-05	3.45094520847558e-07	1.13936868129952e-05	1.08544244534947e-07	5.89150006062942e-05	16974	0.0175197339138465	0.0299780991583152	0.768930065885275	0.00585749838404805	0.193391949346393	0.00184238722596822
4.08193043606847e-06	8.61873379466976e-05	1.35909122394066e-08	3.69627855789925e-07	8.09294984878243e-09	9.06605801006442e-05	11030	0.0268328341757655	0.0450243141124515	0.950659458068978	0.000149909830979672	0.00407705151874821	8.92664688423379e-05
0.000583566733142639	0.00129805776090229	1.38512816648603e-05	3.97262814856855e-05	9.41074260309586e-07	0.00193614313145578	516	0.440888277154113	0.301406814228583	0.670434814355011	0.00715405872625003	0.0205182565484275	0.000486056141728528
7.68227031470514e-06	7.04163989473306e-05	1.13764621122884e-06	1.34155660637972e-05	2.77681956054066e-07	9.29295634931159e-05	10761	0.0274950995837278	0.0826676681342018	0.757739478164524	0.0122420268477116	0.144362736243683	0.00298809060988042
5.77003853067577e-06	7.40589070998791e-05	1.07154788545622e-07	1.76997559787443e-06	2.2515287172281e-08	8.17285913041472e-05	12236	0.0242214164085416	0.0705999998116078	0.906156657274002	0.00131110529174366	0.0216567491208503	0.000275488501796048
1.60763298114047e-05	7.63005760657983e-05	8.17402001007721e-07	4.98971145576099e-06	2.46162266356564e-08	9.82086355606073e-05	10182	0.0290342046325006	0.163695684393085	0.776923288163504	0.00832311737498154	0.0508072577047636	0.000250652363665769
1.04406147497323e-05	7.35552693368016e-05	1.50507270441744e-06	1.36397710107905e-05	1.17874543275825e-07	9.92586023450177e-05	10075	0.0293400312093528	0.105185993990136	0.741046796942872	0.01516314625493	0.137416512912195	0.00118754989986762
2.71009557444038e-08	2.32568084116571e-06	1.57901345431575e-08	1.74253541330163e-06	3.64018600516354e-08	4.14750920480653e-06	241109	0.00124348157702103	0.0065342725973933	0.560741574357565	0.00380713670866803	0.420140216031881	0.00877680030449346
5.80091933931352e-06	5.67997309877656e-05	1.45728577024452e-07	1.83560575742553e-06	5.23068947328286e-08	6.46342915562619e-05	15472	0.019204119677404	0.0897498711541383	0.878786316367735	0.00225466348459316	0.0283998743272013	0.000809274666332457
9.13765695154328e-05	0.000264013588330564	9.17080182657944e-07	3.4093632436985e-06	1.55173141598456e-07	0.000359871774413952	2779	0.102355315396186	0.253914243939356	0.733632385480934	0.00254835262963149	0.00947382786341224	0.000431190086666713
9.18291093607913e-07	3.13478321003298e-05	1.49171436582079e-07	6.55418769362927e-06	1.18992492967851e-07	3.90884748171169e-05	25583	0.011658281036887	0.0234926304468086	0.801971226736187	0.00381625114001012	0.167675708103075	0.00304418357391997
2.56731544349402e-07	1.49857993840258e-05	1.76030991756533e-07	1.32222763074616e-05	5.67763707391475e-08	2.86976145983326e-05	34846	0.00857245309159749	0.00894609353225891	0.522196691041233	0.00613399386047792	0.460744786370847	0.00197843519518331
0.000200940698406834	0.000326033484607703	5.80663317499201e-07	1.21197191035015e-06	7.46909415118927e-08	0.000528841509183898	1891	0.146742941338393	0.37996393043527	0.616505094524131	0.00109799118907151	0.00229174883079895	0.000141235020728904
3.79136921295528e-06	5.08845935137323e-05	4.30381747317025e-08	7.43164908462462e-07	8.05001357232376e-08	5.5542665945605e-05	18004	0.0165251983201266	0.0682604831512464	0.916135238513137	0.000774866924354179	0.0133800727028528	0.00144933870840975
6.80078176919361e-06	0.000100706572084004	4.1701157857866e-07	7.95126677158754e-06	2.69257295564565e-07	0.000116144889498928	8610	0.0342453769590595	0.0585542919583765	0.867077083791389	0.00359044276831921	0.0684598935509851	0.00231828793093001
3.14159035018787e-06	9.17672409626932e-05	1.14950659554617e-07	4.32876074308059e-06	6.99508892652211e-09	9.93595378044428e-05	10064	0.0293694258864364	0.0316184074484231	0.923587639299484	0.00115691620648297	0.0435666352595194	7.04017860901254e-05
8.08430083298046e-07	1.21487887183652e-05	3.69578625827445e-08	7.14201460155662e-07	1.25213827245792e-07	1.38335919516475e-05	72288	0.00414150650067391	0.0584396363665886	0.878209272098589	0.00267160277041012	0.0516280560140857	0.00905143275032625
1.49641236432658e-07	5.54545577884787e-06	3.78651819248358e-08	1.80450753676787e-06	6.3786329088742e-08	7.60125606306198e-06	131557	0.00227778738210183	0.0196863827755828	0.729544661150912	0.00498143749015906	0.237395967429227	0.00839155115411903
2.42808867996798e-05	0.000237507798480095	1.98497918367772e-06	2.50214774112961e-05	1.18161033619564e-07	0.000288913302908368	3461	0.0830354938094366	0.0840421211320296	0.822072905917465	0.00687050116313708	0.0866054873881386	0.000408984399230104
4.98974208426998e-07	1.26987653391207e-05	8.30472652679931e-08	2.71826717888277e-06	3.72770148527647e-08	1.60363310065512e-05	62358	0.00479938385131995	0.0311152350386854	0.791874733312311	0.00517869487940019	0.169506801635131	0.00232453513447286
1.64503449221135e-05	0.00013995273594926	1.37712428895583e-06	1.50810979205226e-05	5.74150308517199e-08	0.000172918718111703	5783	0.0505573028302576	0.0951333962092339	0.809355617931726	0.00796399779037354	0.0872149532752171	0.0003320347934492
2.18856588174293e-05	0.000261757142240219	4.16127262842588e-06	6.41856039684313e-05	6.04101129359815e-07	0.000352593778783865	2836	0.100392558009133	0.0620704621984974	0.742375952131226	0.0118018889691661	0.182038390438466	0.0017133062626443
1.02283986935183e-06	5.48194732936738e-05	1.48815268691512e-06	0.000102834324081654	1.36139181265533e-06	0.00016152618174425	6191	0.0473062385273321	0.00633234722883084	0.339384443448749	0.00921307413352569	0.636641830885814	0.00842830430308115
7.59635490269252e-06	7.14785904264305e-05	5.04820581465751e-07	6.11141266196816e-06	7.37042719272751e-08	8.57648828444843e-05	11660	0.0254023582231059	0.0885718565775556	0.83342491770252	0.00588609888712997	0.0712577509497665	0.000859375883028041
3.71267187260059e-09	3.10801886452873e-06	3.42268070948403e-10	3.69355940777795e-07	5.93010738972801e-07	4.07444048422288e-06	245432	0.0012215878887446	0.000911210235362836	0.762808752898382	8.40036987345232e-05	0.0906519415875683	0.145544091579953
6.16997704794379e-05	0.000290641558771657	1.50343321796617e-06	9.11788756519765e-06	2.57405724660392e-07	0.000363220055758919	2753	0.103256858562143	0.169868842596043	0.800180370448941	0.00413918007590431	0.025102929809717	0.000708677069394099
1.78105759944934e-05	0.000104848988810916	4.83494993513211e-07	3.66175484500733e-06	1.03487934004194e-07	0.000126908302577934	7880	0.0373591701877284	0.140342086630273	0.826179112643386	0.00380979796980814	0.0288535483544006	0.00081545440213135
7.98005392571736e-07	1.49167687594986e-05	4.30076436767387e-08	1.0339026353566e-06	2.55580361106248e-08	1.68172424672142e-05	59463	0.00503250944222589	0.0474516196176319	0.886992548783148	0.00255735408231067	0.0614787256217673	0.0015197518951428
5.12485467764997e-05	0.000323470061111803	1.86667120292956e-06	1.51791115016036e-05	6.58019186138582e-07	0.000392422409778974	2548	0.111081592953781	0.130595362291783	0.824290491702531	0.00475679053084898	0.0386805419959401	0.00167681347889689
2.63848365025823e-05	0.000231020075296032	4.72469028930079e-07	5.32957384985913e-06	8.27865834990327e-09	0.000263215233335753	3799	0.0759369411528992	0.100240537632281	0.877685050246869	0.00179499120526738	0.0202479688668354	3.14520487472818e-05
1.6131796152873e-05	0.000154004764641579	9.0281644969033e-07	1.10976230101877e-05	8.45454315118354e-08	0.000182221545685842	5488	0.0532038285412377	0.0885284782990751	0.84515123643551	0.00495449891115963	0.0609018158002043	0.000463970554050702
2.73367288194314e-05	0.000247697002411123	1.37982847995777e-07	1.61110179422611e-06	2.2577163042515e-08	0.000276805393035818	3613	0.0796977342909825	0.098757934300413	0.894841678099353	0.000498483235758062	0.00582034105823087	8.1563306245242e-05
1.67199540275641e-08	4.65661890464351e-06	4.19342303409883e-10	1.50353568712253e-07	2.61294007500322e-07	5.08540577718706e-06	196641	0.00152446243720605	0.00328783085561613	0.915682859671283	8.24599494677566e-05	0.0295656974683778	0.0513811520552553
2.98732162306189e-05	0.000270745387282176	2.28713737941903e-06	2.67161417582033e-05	4.1533766748949e-07	0.000330037220317907	3030	0.0942822071449066	0.0905146886216158	0.820348041416001	0.00692993771192217	0.0809488751979826	0.00125845705247856
3.56581546664191e-07	9.86617678415926e-06	1.30972661815002e-08	4.66051072839649e-07	9.86530849444847e-09	1.0711771978339e-05	93355	0.00320839088351488	0.0332887544082582	0.921059261167086	0.00122269837408647	0.0435083078487929	0.000920978201776302
4.5614831641165e-06	3.20393340249274e-05	2.86634032980447e-07	2.58908218682448e-06	7.7623171032203e-08	3.95541565798811e-05	25282	0.0117963526353737	0.115322473250173	0.81001181153295	0.00724662229623274	0.0654566399765278	0.00196245294411575
7.71962343378319e-07	9.82725561255251e-06	7.45102370361697e-08	1.21969212876259e-06	3.18741203204337e-08	1.192529444205e-05	83855	0.00357121764420554	0.0647331893673239	0.824068173771913	0.00624808363418161	0.102277737014343	0.0026728162122389
6.1041739991125e-07	1.71957040955101e-05	2.34306907034551e-07	8.4903932681087e-06	5.20738742684923e-08	2.6582895544833e-05	37618	0.00794325891918723	0.0229627881914428	0.646870995167131	0.00881419808611079	0.319393094472697	0.001958924082618
0.000163792092472801	0.000705361642615708	1.6171027406585e-05	8.97988432187389e-05	1.94914568853282e-07	0.000975318520282686	1025	0.25378262652075	0.167937026793388	0.723211574421109	0.0165802525742031	0.092071299120529	0.000199847090770704
0.000175885680507814	0.000575222721234768	5.79256458667282e-07	2.44028388157652e-06	4.55082120252355e-07	0.000754583024203078	1325	0.202649050988507	0.233089898482103	0.76230540945745	0.000767651060370779	0.00323395014637883	0.000603090853697605
5.1083270508909e-06	8.21915405512032e-05	1.86170936761086e-06	3.85618012689728e-05	7.38336772770643e-08	0.000127797211915955	7825	0.0376158787769851	0.0399721322109152	0.643140326138383	0.0145676837522497	0.301742116990258	0.000577740908194622
0.000124631297294049	0.000518103499521017	2.47001400128087e-06	1.3230197678705e-05	8.92790095802723e-08	0.000658524287504632	1519	0.179320286314	0.189258467240925	0.78676445098826	0.00375083204697063	0.0200906753626941	0.000135574361150111
2.25011297605998e-05	0.000229749966757916	3.60067294007111e-06	4.7377941879889e-05	3.31288114189979e-07	0.000303560999452665	3294	0.0870572676249175	0.0741239151312927	0.756849421276664	0.011861447770179	0.15607387630596	0.00109133951590391
1.10717828064684e-05	0.000108527939750009	9.15145877361674e-07	1.15455741434158e-05	4.56784065379652e-07	0.000132517226642635	7546	0.0389778317191987	0.0835497624495736	0.818972314012286	0.00690586349071122	0.0871250812888747	0.00344697875855403
2.65670408822125e-05	0.000193017215604414	6.69869502768807e-07	6.26605933494593e-06	1.47564523089282e-07	0.00022666774984743	4412	0.0657470311756151	0.117206973202384	0.851542470132312	0.00295529250729182	0.0276442473142457	0.000651016843766293
3.46967234299097e-05	9.80579514523083e-05	2.10650111539925e-07	7.65632717260109e-07	3.09086238697927e-08	0.000133761866334888	7476	0.0393366503987053	0.259391741313198	0.733078523342439	0.0015748143870282	0.00572384894319029	0.000231072014144969
3.12943297290542e-07	1.40169759108033e-05	1.74040046582031e-08	1.00289355112896e-06	1.69960712191668e-07	1.55201774760727e-05	64432	0.00464526659424513	0.0201636416705288	0.903145336605406	0.00112137922939571	0.0646186909057651	0.0109509515889038
5.03915890611319e-06	4.62034620033809e-05	2.35506397438174e-07	2.7774501374285e-06	2.91692343115501e-08	5.42847466786723e-05	18421	0.0161539683218154	0.0928282660309991	0.851131576184246	0.0043383530705634	0.0511644671360274	0.000537337578163744
2.2685345879423e-05	5.43067537036711e-05	7.55793436488615e-07	2.32654360241676e-06	1.78381630305699e-09	8.00762204383025e-05	12488	0.0237375529135072	0.283296910808892	0.678188273702473	0.00943842544455432	0.02905411356433	2.22764797500826e-05
8.89224969031567e-07	1.70662735921022e-05	4.54563641211965e-09	1.1220404744892e-07	1.58177457450688e-07	1.82304257024455e-05	54853	0.00545424884034995	0.0487769722740092	0.936142351838381	0.000249343404609026	0.00615476836801833	0.0086765641149822
1.69474144494515e-06	1.5449699002196e-05	1.92650610564116e-07	2.25835074996699e-06	3.8897535117948e-08	1.96343393427902e-05	50931	0.00587304547362599	0.0863151754361148	0.786871344763082	0.00981192222466388	0.115020460354642	0.00198109722149787
4.347805582667e-06	5.74435540324565e-05	2.49275119793393e-07	4.23762436056454e-06	1.2282125714656e-08	6.62905412211961e-05	15085	0.0196913633684035	0.065587118502463	0.866542239273334	0.00376034220269254	0.0639250228237626	0.000185277197747917
8.89418577524403e-06	0.000122958232199329	1.29582716269299e-07	2.30718759262547e-06	8.99879353164057e-07	0.000135189067636632	7397	0.0397479356471219	0.0657907176277765	0.909527925215244	0.000958529550759223	0.0170663769856513	0.0066564506205694
7.25606551329856e-06	7.82242686531102e-05	5.07248916751273e-07	7.03670180211151e-06	2.05361316351124e-08	9.30448210169067e-05	10748	0.0275287286813912	0.0779846254095121	0.840715988253623	0.00545166201844919	0.0756270120701603	0.000220712248254858
4.03029933504512e-07	1.61512352429841e-05	3.37104090343602e-08	1.73803112293338e-06	2.04091384341191e-08	1.83464158468905e-05	54507	0.00548885612272354	0.0219677748977232	0.880348258633938	0.00183743840299323	0.0947340961546968	0.00111243191064909
6.01547185336673e-08	8.07540179226363e-06	2.6002686770378e-08	4.49289590934146e-06	8.32382205380608e-08	1.27376933274472e-05	78507	0.00381404033668487	0.00472257550776841	0.633976779364184	0.00204139682923182	0.352724452837953	0.00653479546086252
3.61721551804235e-06	6.48628905146466e-05	5.25691695898375e-08	1.21339831431749e-06	5.62613853208309e-08	6.98023349019171e-05	14326	0.0207236822274907	0.0518208384164382	0.929236688225241	0.000753114772789552	0.0173833485086495	0.000806010076881908
1.19305127682329e-05	0.000144657212746421	1.10213037147987e-06	1.72112801738551e-05	8.924564157816e-07	0.00017579359247577	5688	0.0513759510303061	0.0678665962747037	0.822881031721102	0.00626945701466208	0.0979061860643605	0.00507672892517176
1.45656332599928e-07	6.92974332739291e-06	5.52119973318898e-08	3.37836728194764e-06	7.77744878572493e-09	1.05167563880581e-05	95086	0.00315007158734315	0.0138499293152138	0.65892401342126	0.00524990741390413	0.321236620616583	0.000739529233039601
2.35178651763052e-05	0.000184521767004286	1.78350232510332e-07	1.80176427733588e-06	2.26368357410458e-07	0.000210246115047848	4756	0.0611320762575139	0.111858738369329	0.877646499971201	0.000848292642504915	0.00856978630461653	0.00107668271234853
2.02274300183858e-05	9.72115676708411e-05	1.4682714246209e-06	9.07663876070352e-06	1.21203974240676e-07	0.000128105111848792	7806	0.0377047814480591	0.157897134052395	0.758842221578044	0.0114614585119286	0.0708530567571501	0.000946129100482254
1.86165252652303e-06	5.55641952522397e-05	1.99683107494605e-08	7.67546980287435e-07	6.48864448929279e-07	5.88622275187289e-05	16989	0.0175041783195294	0.031627286377001	0.943970311598557	0.000339238108906207	0.0130397202525714	0.011023443662964
1.72004063628089e-07	2.23702840313644e-05	5.03499515955633e-09	8.44400956386855e-07	5.97913672651224e-07	2.39896377191902e-05	41685	0.00717114141701991	0.00716993168640045	0.932497784802713	0.000209882084026999	0.0351985705774701	0.0249238308493892
1.36109138684343e-05	0.000167400677677408	2.43566620899512e-06	3.85929491784174e-05	1.43231851095597e-07	0.000222183438784351	4501	0.0644890585959217	0.0612598038040314	0.753434543066398	0.0109624111604428	0.173698586130334	0.000644655838793714
2.93597848524483e-06	3.62860503784972e-05	8.77155363168627e-07	1.39442523991273e-05	7.33085279264431e-09	5.40507674788306e-05	18501	0.0160849023045319	0.0543189046556042	0.67133275013549	0.0162283609296051	0.25798435525617	0.000135629023131179
9.14049575246769e-06	7.15106022136807e-05	8.42599519908571e-08	8.48025890860659e-07	9.41655887010151e-09	8.159280036787e-05	12256	0.0241816617861783	0.112025763440607	0.876432747635421	0.0010326885657921	0.0103933911697753	0.000115409188404442
1.8459178741429e-06	4.94958186361089e-05	6.7013065191842e-07	2.31326863943031e-05	3.54108747608438e-07	7.54986623040817e-05	13245	0.0223958580727203	0.0244496765612641	0.655585372317689	0.00887605993890822	0.306398625993304	0.00469026518883493
7.67498816925885e-08	1.47219847753897e-05	6.18294426943749e-08	1.52916796398528e-05	4.26280325374226e-07	3.05785240650037e-05	32703	0.00913174749337953	0.00250992760570896	0.481448507589633	0.0020219891111467	0.500079062264281	0.0139405134292303
1.63500969916504e-05	0.000144747512224203	2.48912431122725e-07	2.83686382237864e-06	3.95419018625092e-07	0.00016457880448798	6076	0.048178445697218	0.099345095150722	0.879502756594484	0.00151242094568079	0.017237115260403	0.00240261204870991
4.92474594500116e-06	7.11452779666714e-05	4.5864314825888e-07	8.52753879955041e-06	4.84766164998899e-08	8.51046824759818e-05	11750	0.0252092936934406	0.0578669210873447	0.835973719621715	0.00538916467244112	0.100200582993269	0.000569611625230738
0.000122891862094536	0.000273186373889201	3.11928469794238e-06	8.92059993385019e-06	2.27354318791295e-08	0.000408140856047409	2450	0.115265120869622	0.301101593417203	0.669343364775684	0.00764266711289509	0.0218566698277665	5.57048664505388e-05
3.35502468857114e-05	0.000202122467889494	6.12764189094759e-07	4.75208695748154e-06	2.24936050732388e-07	0.000241262501972514	4145	0.0698295993706424	0.139061174494218	0.837769923784182	0.00253982357011521	0.0196967490539534	0.000932329097532171
1.81670814509474e-06	5.61941221380984e-05	4.46176362945601e-08	1.77751758295868e-06	3.63779377289652e-08	5.98693434401753e-05	16703	0.0178009972539279	0.030344547655013	0.938612633930929	0.000745250135223955	0.0296899461530737	0.00060762212575984
8.71500982792264e-07	2.75115224552131e-05	2.54798805205845e-07	1.0350481731404e-05	3.93411890050022e-08	3.90276451636202e-05	25623	0.0116402440225299	0.0223303501694393	0.70492396709751	0.00652867484414244	0.265208973998058	0.00100803389085013
4.71449920359034e-05	0.000158873630997297	2.73151246397994e-07	1.18412107311227e-06	3.95051901111595e-09	0.000207479845871722	4820	0.0603524415441642	0.227226851060279	0.765730427115912	0.00131651942023745	0.00570716190836376	1.90404952081873e-05
2.66199921506366e-06	2.01248634063375e-05	4.02130086572891e-09	3.90932821292365e-08	6.19542998371641e-09	2.28361726343798e-05	43790	0.00682751589412622	0.116569411944978	0.881271293948774	0.000176093469344107	0.00171190167262887	0.000271298964275178
1.1641326428115e-07	5.49934320640454e-06	4.73132630652587e-08	2.87439672967611e-06	4.34127138248092e-08	8.58087917725188e-06	116538	0.00257096419400027	0.0135665893758025	0.640883421477771	0.00551380133526263	0.334976949366239	0.00505923844492502
2.87719329488874e-05	0.000127291746942561	4.60512560591309e-07	2.62096195884038e-06	3.02569298917465e-08	0.000159175411340772	6282	0.0466340244425814	0.180756140075497	0.799694788726178	0.00289311368327748	0.0164658720638031	0.000190085451244544
2.62763143325371e-06	3.72721430580909e-05	1.25010534726809e-07	2.28107429819081e-06	5.12466186242701e-07	4.28183255105049e-05	23354	0.0127636178913654	0.0613669825226829	0.87047175744756	0.00291955683078124	0.053273318631556	0.0119683845674202
3.00776071835608e-05	0.000164785673010528	4.13546041887355e-07	2.91565217986245e-06	2.22751187670423e-07	0.000198415229603509	5040	0.0577931805546463	0.151589206351068	0.830509196999733	0.00208424546197255	0.0146946995232612	0.00112265166396523
2.63667153649639e-06	4.32728929335295e-05	2.32059489948968e-07	4.90015656031592e-06	1.78753209140576e-07	5.12205337294314e-05	19523	0.0152490906150654	0.051476846188765	0.844834869587953	0.00453059492067782	0.0956678152984628	0.00348987400414112
2.01742982315014e-06	4.91304750800906e-05	7.21845403664041e-07	2.26282086127131e-05	1.82007202097005e-07	7.46799661217149e-05	13390	0.0221557023149701	0.0270143376854522	0.657880253989628	0.00966585071138842	0.303002395258632	0.00243716235489939
7.34730417632899e-06	3.46143040154712e-05	1.05782690030006e-07	6.40851081412825e-07	9.26199993818332e-09	4.27175039631812e-05	23410	0.0127337557527603	0.171997506751839	0.810307269949708	0.0024763312510296	0.0150020722644559	0.000216819782966869
4.94748928851877e-06	9.22092654473569e-05	5.87879100292435e-08	1.41114267090074e-06	2.62271231962855e-07	9.88889565487685e-05	10112	0.0292323744611394	0.05003075632696	0.932452608111833	0.000594484076695171	0.0142699723017587	0.00265217918275345
7.034776764151e-05	0.000373234938429812	9.82310857954344e-06	6.71348034784861e-05	5.5183598205478e-07	0.000521092454111406	1919	0.144756008850774	0.135000549492644	0.716254736534751	0.0188509898810458	0.128834725870226	0.00105899822133444
1.9193201717423e-06	3.05741299922849e-05	1.48741625936271e-07	3.04785013997639e-06	8.47330761920251e-09	3.56985152375591e-05	28012	0.0106526005918209	0.0537647058699783	0.856453826968055	0.00416660538810806	0.0853775043498079	0.000237357424050163
1.88701914776599e-06	2.01699513205745e-05	1.81506713761381e-07	2.49492723127872e-06	3.12598915400551e-08	2.47646643049206e-05	40380	0.00740196083715594	0.0761980507602134	0.814464959921415	0.00732926202941973	0.100745449264297	0.00126227802465483
3.64252778323146e-06	5.08273751356754e-05	9.43160146838469e-07	1.69325759609567e-05	4.67280882831626e-08	7.23923671149852e-05	13814	0.02148434791079	0.0503164619198847	0.702109589191126	0.0130284473961238	0.233900017857707	0.000645483635159237
3.05750106986381e-06	8.1018412840818e-05	1.88413505068281e-06	6.43242413702073e-05	1.83063636897847e-07	0.00015046735396847	6646	0.0441397920293711	0.0203200294896161	0.538445122506742	0.0125218859838369	0.427496328430726	0.00121663358907878
2.93143263643071e-05	0.000221128664369237	1.6508690872172e-06	1.60376144101826e-05	1.33782706776996e-07	0.00026826525693772	3728	0.0773362148508137	0.109273659582063	0.824291102371758	0.00615386839899458	0.0597826740341027	0.000498695613081402
3.420922838441e-05	0.000191742968386293	2.32095228116636e-07	1.67437870951199e-06	1.91591515936905e-07	0.000228050262224269	4385	0.066134523800734	0.150007406484663	0.840792580180109	0.00101773716834576	0.0073421477054272	0.000840128461455091
4.26584420643807e-07	1.9951220614559e-05	4.08428106726843e-08	2.45826786894426e-06	1.29430522605122e-07	2.30063462374249e-05	43466	0.0068782192840382	0.0185420325436063	0.867205092397678	0.00177528453458831	0.106851728804522	0.00562586171960562
6.48881826974915e-11	3.77282477130513e-07	4.54118271808553e-09	3.40216226134528e-05	3.24864239893659e-08	3.44359975854734e-05	29039	0.0102777959065552	1.88431255799786e-06	0.010956049006394	0.000131873128019999	0.987966807960416	0.00094338559261225
1.91801492404434e-06	5.36308610259438e-05	2.06582486438878e-08	7.43796361534772e-07	3.02044479418001e-07	5.66153750395848e-05	17663	0.0168416598525806	0.0338779867253956	0.947284390299379	0.00036488760569799	0.0131377096948438	0.00533502567468316
2.27008921037536e-05	0.000128593511286798	1.73381954353534e-06	1.26367158988936e-05	1.33910750076779e-07	0.000165798849583057	6031	0.0485268190516367	0.136918272719266	0.77559953890017	0.0104573677555391	0.0762171506658329	0.000807669959191704
4.37138278925108e-07	6.54654406219481e-06	5.54996314523727e-08	1.06873435002979e-06	1.35333293176984e-08	8.12144965191978e-06	123131	0.00243347906681035	0.0538251540870878	0.806080729768153	0.00683370996940841	0.131594037497623	0.0016663686777273
1.26016859334251e-06	4.69479859781513e-05	6.44532981909732e-07	3.09257475905481e-05	6.96427774990147e-08	7.98480779214506e-05	12524	0.0236707271916341	0.0157820779929378	0.587966388174499	0.00807199119487613	0.387307351605518	0.000872191032168924
1.62268837977487e-07	6.91843215367291e-06	1.34632751907488e-09	7.38237171332749e-08	1.14253273278117e-08	7.16729636363055e-06	139523	0.00214788659786613	0.0226401741667747	0.965277812255612	0.000187843149043847	0.0103000787727829	0.0015940916557864
2.1182029867696e-05	0.000130081236639454	7.92334223949423e-07	6.26100165288341e-06	1.29907835904395e-07	0.000158446510219887	6311	0.0464254956687539	0.133685682558109	0.820978868256115	0.00500064168563792	0.0395149230121546	0.000819884487983438
5.41642687786139e-06	2.80769796105444e-05	2.75350423321635e-07	1.83539650580417e-06	4.8198439821381e-08	3.56523518573529e-05	28049	0.0106388985220591	0.151923410257276	0.787521107243694	0.00772320503352282	0.0514803767546021	0.00135190071090473
9.69532110651886e-05	0.000416902852588235	7.2423266129634e-06	4.01103099919614e-05	3.56936128552273e-07	0.0005615656363869	1781	0.15508311045262	0.172648048212108	0.742393810402249	0.012896669852451	0.071425862611591	0.000635608921601385
2.07634696766152e-05	0.000111801903823859	2.06983909217385e-06	1.43378526763027e-05	2.52415938444473e-08	0.000148998306862796	6711	0.0437183749724057	0.139353729004016	0.750356874369127	0.0138916953873835	0.0962282926443296	0.000169408595143909
2.39773088837903e-09	1.61055271315417e-06	9.10058456292036e-09	7.86782630371919e-06	5.37895220927599e-09	9.49525628453393e-06	105316	0.00284453702550125	0.000252518817452511	0.169616560616428	0.000958434853174377	0.828605997347798	0.000566488365146851
2.46923304190767e-07	3.03828389876146e-05	1.98361484143822e-07	3.14985722810376e-05	4.36135092166412e-08	6.23703095662035e-05	16033	0.0185376998067641	0.00395898795289237	0.487136254396245	0.00318038319071143	0.505025107300505	0.000699267159646647
1.01976314080103e-05	0.000165271852829372	1.29963710438353e-06	2.71532857726607e-05	1.09370645169337e-08	0.000203933344178944	4904	0.059351965108234	0.0500047280108458	0.810420941679613	0.00637285241222322	0.133147847312476	5.36305848411767e-05
2.58378290779457e-06	5.39226969451165e-05	4.28155574602356e-07	1.15012633948343e-05	2.32067658082863e-07	6.86679664804305e-05	14563	0.0203903443935808	0.0376271941667431	0.785267129768343	0.00623515733095685	0.167490956618207	0.00337956211575013
4.80005834747414e-06	3.24849677658218e-05	2.88654048123291e-07	2.5121879574205e-06	1.01057228500691e-07	4.01869253473404e-05	24884	0.0119839336306554	0.119443284251947	0.80834668203776	0.00718278508814545	0.0625125693420773	0.00251467928007036
6.82062788809516e-05	0.000351490495920883	1.54128067414825e-06	1.02305764476281e-05	2.36452767799337e-07	0.000431705084691411	2316	0.12150010321734	0.157992762419526	0.814191234676177	0.0035702166335381	0.0236980679876426	0.000547718283115328
5.35533235014524e-08	5.00356227557829e-06	5.43615688914473e-08	6.53324044774978e-06	2.42150834439184e-08	1.16689326991649e-05	85698	0.00349457992732582	0.00458939346743212	0.42879348133839	0.00465865819033627	0.559883291487091	0.00207517551675068
2.46268633900193e-05	0.000193351991492043	7.26286920991877e-07	7.3426060330641e-06	8.16574462333911e-08	0.000226129405282352	4422	0.0655960998148614	0.108906063584564	0.855050192391468	0.00321181988731193	0.0324708147704007	0.000361109366256155
9.30653927477015e-06	0.000138227081066179	1.08646507573361e-06	2.07897869865829e-05	1.34216518544071e-06	0.000170752037588707	5856	0.0499398543805962	0.0545032399389984	0.809519365145904	0.00636282348999309	0.121754254181491	0.00786031724361384
2.4702180279717e-07	7.07307327666156e-06	2.49038580971959e-09	9.17005438578028e-08	7.88280962707034e-08	7.49311410539695e-06	133456	0.00224541792276622	0.0329665075591537	0.943943089238043	0.000332356584283946	0.0122379751019346	0.0105200715165844
1.26583443294544e-07	6.22871617176997e-06	9.88490156163960e-09	6.25563321591672e-07	1.12474819804615e-07	7.10322265802244e-06	140781	0.0021287054519028	0.0178205653108142	0.876885953270126	0.00139160801195997	0.0880675366251058	0.0158343367819936
1.98273641760897e-06	6.40233740800991e-05	1.2876857430653e-07	5.35707024451012e-06	3.15118437281685e-07	7.18070677538064e-05	13926	0.0213125030583375	0.0276119953039563	0.891602680388036	0.00179325766020719	0.0746036624539114	0.00438840419388913
6.19922397479069e-06	6.07085104663883e-05	7.20212459481293e-07	9.07340820829866e-06	5.33531691688687e-08	7.67547082781278e-05	13029	0.0227641914358374	0.0807666931952528	0.790941843546658	0.00938330006898777	0.118213050532618	0.000695112656484063
2.59832731137702e-05	0.000116780766774496	4.7707715564749e-07	2.75827246399126e-06	2.9438482593918e-07	0.000146293774333845	6836	0.0429420570296448	0.177610245084497	0.798262040242402	0.00326108993919859	0.0188543393357043	0.00201228539819739
0.000347999747433425	0.0011726783431414	5.47187264705148e-06	2.38013304343481e-05	1.50998125697218e-06	0.0015514612749132	645	0.372367083425121	0.224304501221208	0.755854085502077	0.00352691538972355	0.0153412339832199	0.000973263903771403
3.38542609932636e-06	4.30534108447014e-05	1.79348379860033e-07	2.93408426975696e-06	2.14266036215358e-07	4.97665356298602e-05	20094	0.014819427431996	0.0680261556582028	0.865107653160997	0.00360379475063206	0.0589569724438785	0.00430542398629005
7.98507570063786e-05	0.00033438833634469	2.36216430823704e-06	1.27359164685097e-05	4.59688495683987e-08	0.000429383142977384	2329	0.12088767859733	0.185966212955371	0.778764471343727	0.00550129726066459	0.0296609605589023	0.000107057881335644
3.73225809538235e-06	6.38952872010347e-05	1.2233583819756e-06	2.69560753546411e-05	2.49973372915113e-07	9.60569524059489e-05	10410	0.0284071781514015	0.0388546378153802	0.665181286732949	0.012735760934883	0.28062596906803	0.00260234544875725
7.12215101527263e-06	8.96335866169395e-05	1.40228660673452e-07	2.27159452582577e-06	1.14855938762651e-07	9.9282416757474e-05	10072	0.0293469665821032	0.0717362776600266	0.902814310371749	0.00141242190967209	0.0228801292314912	0.00115686082706085
6.10333616263897e-07	2.99803287246579e-05	2.85539677770267e-07	1.80597687611651e-05	3.56326737997407e-08	4.89716034536569e-05	20420	0.0145844422915781	0.0124630106678347	0.612198225304774	0.00583071938905331	0.368780425543051	0.000727619095287758
4.62086438689048e-07	3.36581253857221e-05	2.09008419014349e-07	1.96216773488724e-05	6.97185148081796e-08	5.40206161071061e-05	18511	0.0160760018663821	0.00855389056972017	0.623060746271174	0.00386904915338155	0.363225723119645	0.00129059088607856
2.50341821004347e-05	0.000140827552976415	2.22144786479165e-07	1.60797273952455e-06	1.64436443783197e-07	0.000167856289046637	5957	0.0491140153167077	0.149140566865977	0.838976923511564	0.00132342248086662	0.00957946079147379	0.000979626350118526
1.28120441266812e-05	6.14715434316168e-05	8.63159881653544e-07	5.32619075977119e-06	5.79714857070048e-08	8.05309096854297e-05	12418	0.0238707233358084	0.159094739854891	0.763328561315615	0.010718367456983	0.0661384651008711	0.000719866271639714
2.23321867733112e-08	8.85847843344956e-06	7.23178669093466e-08	3.70112733925244e-05	2.48540643843332e-07	4.62129425235e-05	21639	0.0137685376670711	0.000483245289173157	0.191688257655199	0.00156488340625728	0.800885452678189	0.00537816097118131
3.36159639844858e-06	3.39900118346814e-05	4.29940633136628e-07	5.59119839085722e-06	7.88719497586621e-08	4.34516192068825e-05	23014	0.0129511713377695	0.0773641226680943	0.78224960208842	0.00989469761965805	0.128676410520775	0.00181516710305169
3.15837687990747e-05	0.000178354594485092	4.49103104299689e-07	3.26398076991976e-06	2.04738805201265e-07	0.000213856185963587	4676	0.0621485552050802	0.147686954467861	0.833993151432429	0.00210002391221995	0.0152625034212268	0.000957366766262845
1.41195275875338e-06	3.75266531252416e-05	4.98702861655172e-07	1.70581169750449e-05	1.78699743375703e-08	5.65132956950326e-05	17695	0.0168115496406959	0.0249844349261245	0.664032289458923	0.00882452271667828	0.301842544577422	0.000316208320852558
7.17700551786972e-06	5.79681684313221e-05	6.86144300474745e-07	7.1286316049751e-06	1.10029839760359e-07	7.3069979694402e-05	13686	0.0216832585139465	0.0982209868934665	0.793323998087317	0.009390235269592	0.0975589651836352	0.00150581456598911
1.96033436751853e-05	0.00013829296157257	1.09227871452009e-06	9.91669387090203e-06	1.42252279183862e-07	0.000169047530112362	5915	0.0494538321654583	0.115963502466765	0.818071470672482	0.00646137044294041	0.0586621636193718	0.000841492798441426
7.785704846689e-05	0.000269382504980714	1.95537014131614e-06	8.70654504933676e-06	4.9863320499373e-08	0.000357951331958756	2794	0.10183781811256	0.217507357888141	0.752567404922389	0.00546267038766443	0.0243232648463505	0.000139301955454431
8.21980097089527e-06	0.000128489963814382	2.07171087071919e-07	4.17211017799987e-06	5.27282656082481e-07	0.000141616328706432	7061	0.0415979447595257	0.0580427486433064	0.907310371537308	0.00146290395298541	0.0294606576523289	0.00372331821407071
0.000123936668853245	0.000379118671220734	1.221875683675e-06	4.81115150899657e-06	1.2243921716402e-07	0.000509210806483814	1964	0.141700479997839	0.243389706728827	0.744522045473881	0.00239954782600207	0.00944825099494329	0.000240448976347308
0.000147184117888211	0.00070967732832985	2.1600315824927e-06	1.3436803447327e-05	3.97044076863569e-07	0.000872855325324744	1146	0.230466618290099	0.168623726771044	0.813052641989457	0.00247467308707668	0.0153940785574378	0.000454879594984254
1.43054538514275e-05	7.13476158977374e-05	1.14644687521607e-07	7.35411662459673e-07	6.36994891868321e-08	8.65668255883331e-05	11552	0.0256368216728782	0.165253302916025	0.824191200414691	0.00132434898406461	0.00849530588030235	0.000735841804916745
3.19341700981431e-05	0.000307742138271614	5.63244204287794e-07	6.99948367241908e-06	4.01739014852192e-07	0.000347640775261316	2877	0.0990543678741554	0.0918596792166819	0.885230272658002	0.00162019027792241	0.0201342425012074	0.00115561534618662
5.4397310833141e-06	0.000109112702864309	1.30445529532539e-07	3.37151677934476e-06	5.38100369377844e-08	0.000118108206293439	8467	0.0348141007487628	0.0460571814104021	0.923836761970799	0.00110445779871086	0.0285459993437565	0.000455599476331848
2.68586333818513e-06	4.62152020337645e-05	1.93495976870339e-07	4.28411095082228e-06	3.12735924172578e-08	5.34099458920595e-05	18723	0.0158957197451779	0.050287700040236	0.865292058658224	0.00362284540151736	0.0802118571600949	0.000585538739927974
3.52738764094219e-05	0.000238153661165877	1.30459610627154e-07	1.1342925251974e-06	1.86711174622626e-07	0.000274879000885746	3638	0.0791655748234587	0.128325104121298	0.866394524130514	0.000474607409830405	0.00412651574526377	0.00067924859309363
0.000158575624639454	0.000781731363476209	1.00271096794574e-05	6.37964275847145e-05	1.32374122231723e-07	0.00101426289950207	986	0.262458767351175	0.15634568189106	0.770738399146794	0.00988610515516248	0.062899301173329	0.000130512633654163
3.36168253148018e-06	7.64310619106752e-05	6.19001280505352e-07	1.81258373064685e-05	4.74736294192899e-07	9.90123193233222e-05	10100	0.029268304327872	0.0339521642807163	0.771934870660807	0.00625176023282537	0.18306648536612	0.0047947194595317
2.39491410314458e-06	2.18339694963833e-05	1.44960007147019e-07	1.69949904844584e-06	5.92551686546015e-08	2.61325978237754e-05	38266	0.00780923006688305	0.091644700587926	0.835507041573909	0.00554709516920415	0.0650336816839402	0.0022674809850206
7.12689341047084e-07	2.78882422664731e-05	3.89504787021447e-08	1.96178843142942e-06	2.95774403388781e-07	3.08974449210406e-05	32365	0.00922654843759396	0.0230662872890747	0.902606747507519	0.0012606375317339	0.0634935489469382	0.00957277872473411
5.75064424330017e-06	6.55205040608353e-05	7.11027177952511e-07	1.04234275559837e-05	5.11571706682096e-09	8.24107187551385e-05	12134	0.0244210939718725	0.0697802947258193	0.795048326850685	0.00862784827863398	0.126481454274828	6.20758700336172e-05
2.16200743218629e-06	5.56629657533368e-05	5.06393136407774e-07	1.67863417108662e-05	6.86051970995479e-09	7.5124568552507e-05	13311	0.0222861289713157	0.0287789663733669	0.740942235354498	0.00674071274105008	0.223446763612808	9.13219182771046e-05
4.10694791643488e-05	0.000407046887458137	2.0603912339634e-06	2.63617099659093e-05	1.45469644801799e-07	0.00047668393746716	2098	0.133279973252568	0.0861566248331542	0.853913579763067	0.00432234248317911	0.0553022829046457	0.000305170015953854
4.53999468120318e-05	0.000338844172314725	8.48863762241659e-06	8.16554117166014e-05	1.0030293654441e-07	0.000474488471402319	2108	0.132708657095426	0.0956818754265099	0.714125195314638	0.0178900819177524	0.172091455615927	0.000211391725172946
2.04729894028855e-06	2.03218505682738e-05	4.44371580241474e-07	5.67227444693597e-06	6.31086480744079e-09	2.84921064005473e-05	35097	0.00851132551281875	0.0718549520876852	0.713244934670169	0.0155963049552889	0.199082313086793	0.000221495200064239
8.4840340839752e-07	2.86011186235851e-05	3.18977429799177e-08	1.38389750552667e-06	8.35163957662244e-08	3.09488336762554e-05	32311	0.00924182317652478	0.027413097930357	0.924142050804598	0.00103066058364553	0.0447156594010335	0.00269853128036615
2.87770171651107e-05	0.0002377113805304	3.91007198961292e-06	4.16071114831966e-05	1.11273352531721e-07	0.000312116854520852	3204	0.0893982842965659	0.092199497554491	0.761610201715393	0.0125275900130914	0.13330619888205	0.000356511834974573
4.28106858546695e-05	0.000366554051018475	3.16044054743679e-07	3.49019674315879e-06	1.39776774036739e-06	0.000414568745411414	2412	0.11697027106108	0.103265589431216	0.884181586469356	0.000762344142537903	0.00841886124265143	0.00337161871423824
1.45393071869765e-05	0.000113861146541756	8.96659331983149e-07	9.03619933841047e-06	1.43698534508514e-07	0.000138477010933635	7221	0.0406947744578396	0.104994374798749	0.822238621227347	0.00647514938355272	0.0652541478003239	0.00103770679002727
2.22190354437235e-05	0.000145815163755969	1.3043312193293e-08	1.10160618822499e-07	8.43252688548313e-08	0.000168241728399563	5944	0.0492239801019665	0.13206613873435	0.866700343268392	7.75272122877625e-05	0.000654775838731725	0.000501214946238334
5.28053328950212e-06	0.000110243749116628	6.40168504853945e-07	1.72230847986861e-05	7.04012849015972e-07	0.000134091548558686	7458	0.0394316725144102	0.0393800604606417	0.822152852298361	0.00477411523496406	0.128442731729273	0.0052502402767603
7.69711860887105e-07	1.06731836334247e-05	2.69834716037423e-07	4.81137958545996e-06	3.85008602711643e-09	1.65279598818363e-05	60504	0.00494615622507966	0.0465702885528535	0.645765340049875	0.0163259541992211	0.291105473383167	0.000232943814883502
2.75347294072331e-07	1.17996659467892e-05	2.28442400112685e-07	1.25928241176737e-05	2.58796090508529e-08	2.49221593676987e-05	40125	0.00744885968146425	0.0110482920043119	0.473460817447566	0.00916623622946439	0.505286236713304	0.00103841760535386
1.55339353402006e-06	2.26720261749452e-05	4.89064121308776e-07	9.18029597832693e-06	1.19039938815096e-07	3.40138197474161e-05	29400	0.0101524320431734	0.0456694821562365	0.666553369874536	0.0143783945743385	0.269899001244173	0.00349975215071629
4.72254854509977e-06	3.1646197407081e-05	1.44910501256187e-08	1.24876725069939e-07	5.31585016848077e-08	3.65612722290611e-05	27351	0.0109086466212452	0.12916805836275	0.865566088860733	0.000396349723139567	0.00341554649104031	0.00145395656233631
6.16410186786794e-07	2.64938531792278e-05	4.307046242911e-09	2.38284154043929e-07	1.90899927084501e-07	2.7543754493386e-05	36306	0.00822919342330641	0.0223793087806824	0.961882418229866	0.000156371065678256	0.00865111377975533	0.00693078814401797
4.4670980956074e-05	0.000325308540590488	1.50900687323849e-07	1.41624897857403e-06	2.04457440447645e-07	0.000371751128652908	2690	0.105549820059195	0.120163672718212	0.875070754376158	0.000405918572112097	0.00380966961339433	0.000549984720123177
2.23544453903739e-05	0.000256810184074605	3.13410456278745e-07	4.64295364341139e-06	4.42966759386208e-08	0.000284165290240608	3519	0.0817280605156701	0.0786670510372538	0.903735230496164	0.00110291603880746	0.0163389189421414	0.000155883485633006
1.50892527411208e-05	0.000168653126826354	1.16704713488599e-06	1.68024074661805e-05	9.72298924306164e-08	0.000201809064060972	4955	0.0587521923635781	0.0747699455984891	0.835706402044456	0.00578292724519747	0.0832589336081756	0.000481791503682118
3.25788861699838e-06	3.34387849308252e-05	2.67737218556954e-07	3.534391091815e-06	3.61601461561503e-08	4.05349620043517e-05	24670	0.01208709215134	0.080372312095633	0.824936876152378	0.00660509361099712	0.0871936451164199	0.000892073024572425
1.25223758940464e-06	1.77566266839468e-05	8.50607235826362e-08	1.55115700304113e-06	1.8841263336576e-09	2.06469661263089e-05	48433	0.00617500956063488	0.0606499561119059	0.860011421306149	0.00411976864117822	0.075127599549098	9.1254391668556e-05
6.78992625424537e-06	8.31878735010135e-05	6.91928700084193e-07	1.09103131209832e-05	1.5837043119765e-08	0.000101595878619446	9843	0.0300204711144357	0.0668326938701797	0.818811497389726	0.0068105981215635	0.107389327886524	0.000155882732006155
3.0704890922314e-07	1.28956092728283e-05	9.78240247431993e-08	5.285142930807e-06	5.55654270742551e-08	1.86411905646758e-05	53645	0.00557680088305745	0.0164715289057225	0.691780346758796	0.00524773481628213	0.283519602059221	0.00298078745997849
2.14437150386158e-06	3.68305228744939e-05	1.70388416940315e-07	3.76500382423527e-06	4.11512099012847e-08	4.29514378294323e-05	23282	0.0128030427921536	0.0499254882310867	0.857492198998188	0.00396700146842481	0.0876572244027491	0.000958086899551614
8.83108356698009e-05	0.000432218958311835	5.8371555327244e-06	3.68074792237562e-05	3.43405316330248e-07	0.000563517834054446	1775	0.155578077371337	0.156713470866422	0.767001383438158	0.0103584220054346	0.0653173280407661	0.000609395649219274
1.44243909711981e-06	3.95736960015197e-05	7.16769293006436e-08	2.53107109991098e-06	1.29743940238727e-07	4.37486270680899e-05	22858	0.0130391196325185	0.0329710711806982	0.904570009475444	0.00163838122712026	0.0578548692733065	0.00296566884343123
4.69055470789245e-06	0.000119000878073624	7.37304671136137e-07	2.4122647420018e-05	3.75206921817213e-07	0.000148926591794487	6715	0.0436977977451853	0.0314957500294187	0.799057284798674	0.00495079261703367	0.161976764051019	0.00251940850385526
4.00542307286044e-06	3.19725810450422e-05	7.80962912484728e-10	8.01705912971599e-09	1.76160899469103e-08	3.60044182298917e-05	27774	0.0107433929797482	0.111248098699594	0.888018266005414	2.16907521598656e-05	0.000222668759109682	0.000489275783722705
3.42784395449122e-06	7.14593862781713e-05	3.95064991779777e-07	1.0604585752408e-05	7.88996499339187e-08	8.59657806267842e-05	11633	0.0254610998482554	0.0398745166913917	0.831253851906591	0.0045956075650023	0.123358220853565	0.000917802983450557
1.6809191514667e-07	6.27570882413736e-06	4.01395290462591e-08	1.92722907517005e-06	6.33578615551362e-08	8.47452720505547e-06	118001	0.00253913985141441	0.0198349608278317	0.740537928817267	0.00473649185081546	0.22741434755444	0.00747627094964544
5.67488860693038e-05	0.000299046776847534	7.26384750145439e-07	4.92920977191433e-06	3.96258295663042e-07	0.000361847515734561	2764	0.102887403807844	0.15683094011051	0.826444189454944	0.00200743329319494	0.0136223396805914	0.00109509746075947
5.22048488153838e-06	0.000110542099444706	1.0771689330658e-06	2.93934402358344e-05	5.26913325208614e-09	0.000146238462628396	6838	0.042926173622538	0.0356984393005009	0.755903046694371	0.00736583873835555	0.200996644162798	3.60311039748512e-05
7.57578000040731e-07	1.9487316722626e-05	9.66375081195773e-08	3.19765000347709e-06	4.67309883015417e-08	2.3585913222565e-05	42398	0.00705088247440411	0.0321199350176505	0.826226932098701	0.00409725530691442	0.135574568315542	0.00198130926119212
1.20203608179695e-05	0.000212370982154095	9.6567634593709e-07	2.20183803012603e-05	9.5689829669554e-07	0.000248332297915958	4027	0.071800825235328	0.0484043393422691	0.855188728716904	0.00388864579453093	0.0886649883484425	0.00385329779785383
2.70306298838348e-06	5.18430664442709e-05	2.62615854391325e-07	6.48229264268468e-06	2.22810374225415e-07	6.15138483039558e-05	16257	0.0182854764498395	0.0439423489655036	0.842786915039048	0.00426921517076402	0.105379403523155	0.00362211730152942
3.40256855791084e-06	5.03779524471472e-05	1.50865108060016e-07	2.87401868553643e-06	2.3197491173408e-07	5.70373797103886e-05	17532	0.0169661282700941	0.0596550643663441	0.883244509178804	0.00264502171779356	0.0503883365633111	0.00406706817374763
9.43876704651081e-06	0.000128732249083639	1.64937215297437e-06	2.89723855525605e-05	1.94029712092432e-07	0.000168986803547777	5918	0.0494365120593371	0.0558550540536275	0.761788769187784	0.00976036068111114	0.17144762161484	0.00114819446263787
4.16169741894378e-07	7.91100767306396e-06	2.41704419049497e-09	5.9082064522846e-08	3.6435288628938e-09	8.39232005253458e-06	119157	0.00251453981549943	0.0495893554212926	0.942648471881712	0.000288006674598283	0.00704001565157212	0.000434150370825457
5.72506721955312e-09	1.47949938287796e-06	1.36480471737603e-09	4.53643922515057e-07	1.41218930268485e-07	2.08145210759843e-06	480434	0.000624241362379818	0.00275051594925174	0.710801549301558	0.000655698352315558	0.217945885403277	0.0678463509935971
1.47204668937857e-06	2.4073452647463e-05	1.62192361691983e-08	3.4116350255796e-07	1.0612186471619e-07	2.60090039402849e-05	38448	0.00777243981250986	0.0565975803132755	0.925581491038033	0.00062360081940995	0.0131171306421903	0.00408019718709101
2.71075524797219e-07	1.19494184210738e-05	1.38547212875843e-07	7.85640090212799e-06	2.13211278776506e-07	2.04286533396513e-05	48951	0.00610991668125616	0.01326937807844	0.584934220694829	0.00678200420616701	0.384577523124296	0.0104368738962675
2.84424389893316e-07	2.08004056473993e-05	9.02627964302087e-08	8.49996202002209e-06	5.06907193926116e-07	3.0181962047671e-05	33132	0.00901385468519345	0.00942365474597313	0.689166781620957	0.00299062056627209	0.281623905251646	0.016795037815152
5.71352484940828e-06	5.40786958514653e-05	6.02137594735263e-07	7.33128343147219e-06	6.2122674888263e-08	6.77877644019693e-05	14752	0.0201316162461723	0.0842854886838884	0.797764852234812	0.00888268849175634	0.108150541563799	0.000916429025744037
2.55202647220102e-05	0.000144091492377478	5.99668740140346e-07	4.35672804937971e-06	1.72176404089333e-07	0.000174740330293098	5723	0.0510761061567018	0.146046792284324	0.824603525332639	0.00343177066870884	0.0249325844930706	0.000985327221257598
3.68587012281365e-05	0.000119516576234176	2.02625559545665e-06	8.45065389842839e-06	4.79386829399074e-08	0.000166900125639138	5992	0.0488411698024929	0.220842860884541	0.716096382650954	0.0121405276820325	0.05063299902302	0.000287229759452415
1.36829570035683e-05	8.90872806879304e-05	1.34261273873139e-07	1.12455971990212e-06	1.22710202333223e-08	0.000104041329705507	9612	0.0307318945151243	0.131514630217611	0.85626818630726	0.00129046095674835	0.0108087788101635	0.000117943708217262
0.00010180903802593	0.0003597138353578	1.5217172321185e-06	6.92146699160382e-06	1.17142249781887e-07	0.000470083199857235	2127	0.131561160899204	0.216576635916472	0.765213127095471	0.00323712319985196	0.0147239190715726	0.000249194716631999
7.28719530902067e-06	0.000116898598819568	4.07753616168558e-07	8.42566660118571e-06	2.19067515011957e-07	0.000133238281860955	7505	0.0391857218721324	0.0546929546616748	0.877364952375784	0.00306033379050986	0.0632375806975548	0.00164417847447607
1.36355922878046e-06	1.36178474607241e-05	9.31187328821959e-09	1.1958452817808e-07	5.10029862826414e-09	1.51154033895991e-05	66158	0.00452438926273502	0.0902099132675954	0.900925176108401	0.000616051920561184	0.00791143478581363	0.000337423917629194
0.000279968974049085	0.000867270815587144	4.05474148043534e-06	1.61926876366821e-05	1.13894978923213e-07	0.00116760111373227	856	0.295653592186874	0.239781352344001	0.742780051669263	0.00347271121339911	0.0138683386357193	9.75461376181328e-05
1.25898567290348e-06	2.74766584244674e-05	5.93131985182259e-09	1.66532759138153e-07	2.57805678287384e-07	2.91659138546482e-05	34287	0.00871173277214965	0.0431663372242606	0.942081176039968	0.000203364786763824	0.00570984197402791	0.00883927997498
4.6689268618001e-06	5.16852060011528e-05	1.7126783068871e-07	2.43902725677748e-06	3.39739340689356e-08	5.8998401884488e-05	16950	0.0175443170886564	0.0791364971366736	0.876044169846268	0.00290292321856502	0.0413405648097522	0.000575844988741434
4.99174092996721e-05	0.000216424933397899	2.33673632877561e-08	1.30382060885862e-07	5.44594835405365e-09	0.000266501538070099	3752	0.0768477591746017	0.187306270954962	0.812096376498105	8.76819077930038e-05	0.000489235678825865	2.0434960313892e-05
7.45445783842166e-07	4.38112460607155e-05	3.30943247588909e-07	2.50714290561462e-05	1.80913841878522e-07	7.01399779901713e-05	14257	0.0208228779083923	0.010627972879413	0.624625888346511	0.00471832551238159	0.35744848764651	0.00257932561518445
1.92992415265551e-05	0.000137826496058122	2.82515932832182e-06	2.59653012772412e-05	1.55164861980697e-09	0.00018591774983886	5379	0.0542533053307419	0.103805266271146	0.741330487151335	0.0151957482853061	0.139660152404738	8.34588747525087e-06
8.61072398012816e-06	8.92195999198674e-05	3.33414140705825e-07	4.44578775977166e-06	1.73682527518242e-08	0.000102626894053225	9744	0.0303204745090138	0.0839031918442589	0.869358862927255	0.00324879890190293	0.0433199094719359	0.000169236854647638
6.79544927183074e-07	6.03934732495743e-05	1.31130865413621e-06	0.000150624179447176	2.11263228551875e-07	0.000213219769506622	4690	0.0619694406310546	0.00318706341703446	0.283245185891165	0.00615003316611073	0.70642689369617	0.000990823829519777
8.70909889729555e-06	0.000111521015552829	1.62640321553364e-06	2.68140388627891e-05	4.30186324289061e-07	0.000149100742852737	6707	0.0437477661980017	0.0584108350546403	0.747957477736889	0.0109080825783679	0.179838398855415	0.0028852057746885
9.42909575079348e-05	0.000347756003283846	6.57777307889504e-06	3.12298550730889e-05	2.8101505283999e-07	0.000480135603996605	2083	0.134177426418362	0.196384014688903	0.724287056383982	0.0136998236001293	0.0650438226474655	0.000585282679519798
3.34392069236802e-06	6.87506301511731e-05	8.52236326549847e-08	2.25600520911235e-06	1.96159634190066e-08	7.44553956487275e-05	13431	0.0220898166957259	0.0449117308857544	0.923380092901946	0.00114462668437168	0.0303000902682183	0.0002634592597097
6.27913022406462e-05	0.000239351036628414	4.52280669539859e-06	2.21856225315474e-05	5.91694471150533e-08	0.000328909937543122	3040	0.0939757543408714	0.190907282126172	0.727709957371034	0.0137508970667863	0.0674519678464831	0.000179895589525311
0.000313972386921537	0.000919598610728716	4.02510916280031e-06	1.51984261579426e-05	9.2745675031348e-08	0.00125288727864603	798	0.313467586586068	0.250599070062266	0.733983516635678	0.00321266663921289	0.0121307211087395	7.4025554103779e-05
3.42657214759867e-05	0.000241784768523723	3.69611084245829e-06	3.3587888255645e-05	2.39823734511958e-07	0.000313574312832325	3189	0.0897964710218001	0.109274644234999	0.771060506646189	0.0117870332205262	0.107113009201124	0.000764806697161438
1.78626383738562e-07	1.04039845246738e-05	7.71624758052575e-09	5.7818653779687e-07	4.81142141537755e-08	1.12166279079436e-05	89153	0.00335935195270454	0.0159251412460655	0.927550116671498	0.000687929353086691	0.0515472691563033	0.00428954357304668
0.000114110110170124	0.000584538191393131	3.28139560787208e-06	2.16763929870972e-05	1.04676149802056e-07	0.000723710766308026	1382	0.195224426735583	0.157673639086857	0.807695862222864	0.0045341257317643	0.029951734859049	0.00014463809946625
7.04043082344891e-06	3.83374635402253e-05	2.97434897050923e-07	2.08281183171748e-06	1.02605584967171e-08	4.77684016509393e-05	20934	0.0142286647430354	0.147386778291136	0.802569527453959	0.00622660350296804	0.0436022927234896	0.000214798028447648
3.82295597534045e-06	3.14145159260744e-05	2.18090512952317e-07	2.30474727362178e-06	4.85031850832385e-08	3.78088128730722e-05	26449	0.0112787706174967	0.101112827535064	0.830878134987627	0.00576824545336738	0.0609579380701275	0.00128285395381411
2.03284200141418e-05	0.000126151163726752	3.46473457973707e-06	2.76647034870974e-05	1.39020445080846e-07	0.000177748042252809	5626	0.051932097699052	0.114366491785203	0.709719005215983	0.0194923923539434	0.155639989821942	0.000782120822929338
2.79762679305292e-07	8.01556099557568e-06	3.20553266199615e-08	1.1811033541512e-06	6.80370301603191e-08	9.57651938581245e-06	104422	0.00286884654460295	0.0292133987343834	0.837001490066493	0.00334728363495522	0.123333259879471	0.00710456768469717
9.04133298444442e-06	0.000135659898114531	1.56570431880017e-07	3.02663456928143e-06	2.49727267988707e-07	0.000148134163368126	6751	0.043470396625651	0.0610347591593435	0.91579076041632	0.0010569501883973	0.0204317120403886	0.00168581819555097
1.57131110086928e-07	1.10400463254253e-05	5.36005231575329e-08	4.84570479874808e-06	6.95160519391875e-10	1.60971779179373e-05	62123	0.00481755044250531	0.00976140730306739	0.685837379800796	0.00332980870502806	0.301028218949389	4.31852417197458e-05
1.61833908850267e-05	0.000114772050863044	1.26740296574844e-06	1.15657637084915e-05	5.46976503881368e-08	0.000143843306072699	6952	0.0422381241640548	0.112507083762713	0.797896363735118	0.00881099719098428	0.0804052967375914	0.000380258573593215
6.67883281118185e-07	3.67382282874427e-05	8.43089937415921e-07	5.97429411400078e-05	2.18226487151986e-07	9.82103691331365e-05	10182	0.0290347096538502	0.00680053732628564	0.374076878151628	0.00858453078689691	0.608316022710582	0.00222203102460752
4.22511491610036e-05	0.000162647308305877	6.16189037832713e-07	3.05166892137282e-06	2.91379018990717e-07	0.000208857694445077	4788	0.0607408497323133	0.202296349546817	0.778747025519083	0.00295028171918632	0.0146112353173338	0.00139510789758019
2.17726112707672e-07	7.49315165180011e-06	1.16847393449355e-07	5.17161760472108e-06	1.00625747305773e-07	1.3099968509984e-05	76336	0.00392230388715409	0.0166203538994567	0.571997684276057	0.00891966979617557	0.394780918807522	0.00768137322078919
1.11777461942084e-06	1.9327406067006e-05	4.34545995828555e-08	9.66371773854951e-07	1.95167313050041e-07	2.16501743729146e-05	46189	0.0064740749072848	0.0516288968470952	0.892713644430755	0.00200712469259459	0.0446357501426836	0.00901458388687181
4.52498247456423e-05	0.000268335653874297	3.17065064009188e-06	2.42121007357453e-05	1.96627089076898e-08	0.000340987892704684	2933	0.0972537860028221	0.13270214489648	0.786936016249385	0.00929842586181749	0.0710057490419885	5.76639503289311e-05
3.08404792001242e-05	0.000220468093192149	2.18164354333247e-06	2.00829992223753e-05	1.12870032059002e-07	0.00027368608519004	3654	0.0788358820519786	0.112685594441929	0.805550976546952	0.00797133526835167	0.0733796868351207	0.000412406907646137
2.87007362776007e-05	0.000151723089706597	1.53429767171981e-07	1.04366502218545e-06	4.53922256211382e-08	0.000181666312999176	5505	0.0530460790472951	0.157986011846516	0.835174596774499	0.000844569169919119	0.00574495626049382	0.000249865948572117
1.35938300366485e-05	0.000150828932022262	1.2220621699442e-08	1.74626580359336e-07	1.89848669670524e-07	0.00016479945793064	6068	0.0482414608002616	0.0824871040678413	0.915227112492945	7.41545017980908e-05	0.00105963079340244	0.00115199814401348
4.58053967520751e-05	0.000210847012138548	1.60182889116505e-07	9.48928214908081e-07	7.65450546043875e-08	0.000257838065049252	3878	0.0744446963268659	0.177651801503107	0.817749745749419	0.000621253844291403	0.00368032631150414	0.000296872591677904
1.30354848347281e-05	0.00011610835519976	3.94355858396004e-07	4.52081244109444e-06	7.0265049642212e-08	0.000134129273383621	7455	0.0394425450926084	0.0971859796589335	0.865645151656645	0.00294011775690541	0.0337048902677982	0.000523860659717795
3.30667653584737e-06	5.77856724580078e-05	4.03633959444422e-08	9.07819970769211e-07	2.86085121728315e-07	6.23266174822971e-05	16045	0.0185248342803392	0.0530540027587183	0.927142764877636	0.000647610885604481	0.0145655260535687	0.0045900954244721
8.56673551719543e-06	0.000153719354132353	2.30280783277223e-06	5.32707666661619e-05	1.48981123939356e-07	0.000218008645272421	4587	0.0633163968053605	0.0392953935679501	0.705106689417139	0.0105629197864822	0.244351624677981	0.00068337255044721
4.68665591232282e-05	0.00032490741700115	1.07832436387099e-07	9.63326780997361e-07	4.20010078685224e-07	0.000373265145420448	2679	0.10595614290487	0.125558358979479	0.870446707889569	0.000288889647774735	0.00258081096726099	0.00112523251591606
3.34058589220567e-05	0.000168233308574931	6.90966326578875e-07	4.47772270197389e-06	1.64181801429593e-07	0.00020697203832697	4832	0.0602092529293335	0.161402763349524	0.812831095131603	0.00333845253766743	0.0216344330285817	0.000793255952624007
0.000121898622636626	0.000689421625028521	9.87931105687901e-07	7.2121269556756e-06	2.19389452140292e-07	0.000819739695178652	1220	0.218095571145808	0.148704062220703	0.841025058422077	0.0012051766084996	0.00879806967759907	0.000267633071120801
4.69325015440437e-05	0.000307561742090348	1.71590871148656e-06	1.44866612947492e-05	1.01405516772348e-07	0.0003707982191574	2697	0.105293989489094	0.126571539773554	0.829458520025393	0.00462760774683811	0.0390688534795788	0.000273478974636884
3.81690016883554e-05	0.000181017339611919	1.39149681263093e-06	8.49190181869384e-06	6.50447200496643e-09	0.000229076244403604	4365	0.0664219840629025	0.166621387511078	0.79020563691881	0.00607438285996729	0.0370701983560205	2.83943541238888e-05
3.35592982111426e-07	3.04384886171068e-05	1.61146147439602e-07	1.88439192029481e-05	9.19403281645425e-07	5.06985502312514e-05	19724	0.0150948635630702	0.006619380250139	0.600381834949277	0.00317851588861152	0.37168556333456	0.018134705577413
5.69253910614527e-08	2.80563832487e-06	8.127183780869e-09	5.15074421952554e-07	5.36041645876693e-09	3.39112573812364e-06	294887	0.00101682213207366	0.0167865763340732	0.827347182479408	0.00239660349054644	0.151888918821852	0.00158071887412023
3.02294571957734e-05	0.000206945242016525	7.36595100968212e-07	6.49250573142908e-06	1.29506538188103e-08	0.000244416750698515	4091	0.0707095932847487	0.123679973280805	0.846690095605558	0.00301368502307272	0.0265632601402083	5.29859503565072e-05
4.75785014988906e-05	0.000215181289487141	4.20194605666901e-07	2.44574265471046e-06	9.96344288971216e-09	0.000265635691689298	3765	0.0766078717856062	0.179111855023387	0.810061660459499	0.00158184543272289	0.00920713116206964	3.75079223215453e-05
1.1788928426556e-06	5.16089716476236e-05	1.05011390163283e-06	5.92359485530661e-05	7.49746554661637e-07	0.00011382367349964	8786	0.0335725478295124	0.0103571849898108	0.453411580041712	0.00922579520890396	0.520418527462598	0.00658691229697493
7.92081505030184e-09	2.42922288748423e-06	3.73487398325592e-08	1.47377939751862e-05	1.63454073294162e-07	1.73757404908475e-05	57552	0.00519920454004363	0.00045585481979741	0.139805430954945	0.0021494761533894	0.848182210303454	0.00940702776841426
3.51755531886117e-06	5.20724528902684e-05	4.06090425993754e-08	7.73515897367299e-07	5.81961557101732e-08	5.64623293048064e-05	17711	0.0167965158066702	0.0622991534740268	0.922251234254972	0.000719223650518408	0.0136996809535	0.00103070766698283
4.58676243095403e-05	0.000318313956765283	9.9819051550442e-07	8.92621401860466e-06	4.88748251329115e-08	0.000374154860434066	2673	0.106194833522264	0.122589946463152	0.850754568298271	0.00266785393178214	0.0238570040443926	0.000130627262402019
1.96535406460644e-06	4.58517377505915e-05	6.67209082771771e-08	2.00348436775738e-06	1.11906603090715e-08	4.98984877515416e-05	20041	0.0148584276035792	0.0393870466454312	0.918900347820159	0.00133713287283172	0.0401512041353495	0.000224268526228549
6.1436259609795e-05	0.000429341990307753	7.94833463281922e-06	7.16246930130108e-05	6.43796263748118e-07	0.000570995073827126	1751	0.157471210712827	0.1075950781817	0.751918904361231	0.0139201457195507	0.125438372931911	0.00112749880560797
8.12785600678112e-08	4.5519831195588e-06	1.89238969156162e-08	1.36298076678734e-06	6.72363869112233e-09	6.02188998202069e-06	166061	0.00180494156436528	0.0134971844903313	0.755906058255708	0.00314251787596859	0.226337706410568	0.00111653296742332
9.95059129255165e-06	5.22564787965751e-05	2.11053583898438e-08	1.42543571735232e-07	5.09006100480301e-08	6.24216196292999e-05	16020	0.0185528083009493	0.159409373733728	0.837153523200904	0.000338109752921843	0.00228356092939831	0.000815432383047909
1.07039001105804e-05	3.85225404061989e-05	2.38353403231159e-07	1.10305778197089e-06	6.93998797406366e-09	5.05747916899554e-05	19773	0.0150582939055441	0.211644966848302	0.761694494805993	0.00471288947055611	0.021810426600135	0.000137222275014175
5.20838065294282e-06	8.77119643334583e-05	1.06028376854621e-06	2.29907685153628e-05	2.017772846007e-08	0.00011699157499877	8548	0.034490681528815	0.0445192797258911	0.749728895729289	0.00906290703888174	0.196516445868897	0.000172471637041232
1.22180430926277e-05	0.000228625472312358	1.75389727276176e-07	4.23786725418233e-06	7.65527046473963e-07	0.000246022299432918	4065	0.0711572015507657	0.0496623400431191	0.92928760051158	0.000712901747851514	0.0172255411966745	0.00311161650077454
4.34235227560465e-05	0.000139115747511368	2.45618286658366e-07	1.01216109693563e-06	5.37380574909012e-09	0.000183802423456758	5441	0.0536528349390382	0.236251089291337	0.756876568301055	0.00133631691051207	0.00550678863695046	2.92368601459403e-05
4.15783816734486e-05	0.000480619276471821	4.31449160990435e-06	6.44784815018732e-05	3.78871992398165e-07	0.000591369503249445	1691	0.162608293527973	0.0703086335108329	0.812722458346134	0.00729576277808912	0.109032476560895	0.000640668804049494
1.4021042228848e-05	0.00014405616255182	1.10205617716922e-07	1.45795485386964e-06	5.51405205043592e-08	0.000159700505772759	6262	0.0467842187086053	0.0877958536261543	0.902039488571191	0.000690076823386741	0.00912930642777171	0.000345274551495908
4.12176486494193e-05	0.000202441565307925	2.35840208117672e-06	1.49073919367846e-05	1.03453492134682e-07	0.00026102846146744	3831	0.0753303686829431	0.157904806310023	0.775553608866429	0.00903503804879494	0.0571102164606065	0.000396330314146937
0.00015311343681505	0.000606819364047827	7.6099289086699e-06	3.88686662329747e-05	9.14106011802991e-07	0.000807325502016325	1239	0.215175748281253	0.189655147066014	0.751641515760711	0.00942609751539351	0.0481449751505419	0.00113226450733933
4.00844156726187e-06	8.92185124189674e-05	1.90392708265563e-08	5.45934624296781e-07	9.96894856453518e-08	9.38916173669979e-05	10651	0.0277757659285879	0.0426922198133398	0.950228730965784	0.000202779240154494	0.0058145193320386	0.00106175064868349
7.93121726818767e-06	4.1148466544144e-05	6.65492600999150e-09	4.44011529691165e-08	5.12778099472164e-08	4.9182017701258e-05	20333	0.0146466470229921	0.161262543484157	0.836656738934309	0.000135312179553408	0.000902792423824873	0.00104261297815573
1.57942944251883e-05	0.000124535289618451	1.91583388676382e-06	1.94406368633416e-05	1.64830153909468e-08	0.000161702537809135	6184	0.0473566493377249	0.0976749940921209	0.770150495507035	0.011847890037602	0.120224686184507	0.000101934178735045
2.48866585662057e-05	0.00015017661014713	1.07042192137812e-06	8.31235712542506e-06	8.61744250358575e-08	0.000184532222185175	5419	0.0538600433034838	0.134863484932363	0.813823235686342	0.00580073175677674	0.0450455591277916	0.000466988496726513
4.15501907036188e-05	0.000291245257777478	1.76247033542342e-06	1.59159526660266e-05	1.2272953677347e-06	0.000351701166850281	2843	0.100151540765253	0.118140610893414	0.828104326140779	0.00501127235717617	0.0452541935204953	0.00348959708813578
2.94052592092395e-06	4.20829910453057e-05	2.27231035240656e-08	4.18365021388881e-07	4.56679787280613e-08	4.55102730698707e-05	21973	0.0135606077990997	0.0646123550260715	0.924692123483787	0.000499296136702573	0.00919276007741322	0.00100346527602567
1.00379485679173e-06	1.61945844035935e-05	4.01928752770399e-08	8.33933514391418e-07	3.00839430649636e-08	1.81025895931186e-05	55241	0.00541610575819251	0.0554503460197374	0.894600428313834	0.00222028318491618	0.0460670839440796	0.00166185853743265
7.06040697157083e-06	0.000106779912129947	7.09460677902758e-07	1.38175135156084e-05	2.75607010573901e-08	0.000128394853996086	7788	0.0377884337856622	0.0549897971127882	0.831652584247665	0.00552561614287427	0.107617346689219	0.000214655807453391
3.0250127292728e-05	9.92880468193929e-05	7.31816217439922e-07	3.08926960416795e-06	1.4229777074954e-08	0.000133373489710804	7498	0.0392246991672964	0.226807646394496	0.744436147203474	0.00548696910478037	0.0231625461016764	0.000106691195572739
1.41957754861117e-06	3.32298908509652e-05	2.323736828024e-08	6.99905291645126e-07	9.65831417890512e-08	3.54691942012908e-05	28193	0.0105845323770394	0.0400228305316141	0.936866246872784	0.000655142266507828	0.0197327654999181	0.00272301482917637
0.00010624787177091	0.000411946952855787	7.13833350605023e-08	3.56417163275764e-07	1.92068647826437e-07	0.00051881469377286	1927	0.144171092646613	0.20478963500102	0.794015585526458	0.000137589270152311	0.000686983556082174	0.000370206646287712
5.51947177881742e-06	5.07395811920925e-05	2.82876706891212e-08	3.34498068059979e-07	2.41676011620191e-08	5.6646006310821e-05	17653	0.0168506949396918	0.0974379685044636	0.895730952570256	0.000499376258476275	0.00590506003591078	0.000426642630892805
6.98832443092905e-06	9.10905752210727e-05	1.13984616739903e-06	1.91247942428538e-05	2.02486679266735e-08	0.000118363788730181	8449	0.0348881120313501	0.0590410674235803	0.7695814420804	0.00963002434804945	0.161576394672953	0.000171071475017007
5.15852912692784e-08	7.37047258630803e-06	1.07565736501388e-08	1.97808666960996e-06	2.99950429211562e-07	9.71085155004897e-06	102978	0.00290903015818567	0.00531212849907259	0.758993436190554	0.00110768593204213	0.20369857982228	0.0308881695560519
3.96495666374304e-06	4.71961248980784e-05	6.02906543693756e-07	9.2321155294599e-06	7.92320583862107e-08	6.10753356933613e-05	16373	0.0181563117772878	0.0649191137261979	0.772752607288714	0.0098715223886897	0.151159472553884	0.00129728404251445
0.000107385324844326	0.000564050498263904	8.30266156098962e-07	5.62377899906429e-06	5.62178635195212e-08	0.000677946086126913	1475	0.184091284591277	0.158398030524545	0.831999048016205	0.00122467873639075	0.00829531892601192	8.29237968474636e-05
1.89672067079973e-06	4.39121027623563e-05	5.31392484442749e-08	1.58337030152067e-06	2.95575317799563e-08	4.7474890514901e-05	21064	0.014141856327897	0.0399520809890947	0.924954271323146	0.00111931271179227	0.0333517420334797	0.000622592942487756
2.60599884723292e-05	0.000193567152497856	1.358252668078e-06	1.2989781897499e-05	1.19480118900136e-09	0.000233976370336951	4274	0.0677936881269994	0.111378719290328	0.827293594729666	0.00580508478750213	0.055517494688854	5.10650364941006e-06
1.69248232663489e-06	3.69002807768995e-05	3.41376618623559e-07	9.57697999185307e-06	1.39256663614351e-07	4.86503763776254e-05	20555	0.0144894704323593	0.0347886789918704	0.758478834582464	0.00701693684697904	0.196853153149655	0.00286239642903146
3.36421871392419e-06	6.72085389216828e-05	3.86578618016469e-07	9.9426521108519e-06	4.21615991160198e-08	8.09441499635914e-05	12354	0.0239917383850329	0.0415622217966019	0.830307550970801	0.00477586852404222	0.122833485994035	0.000520872714519629
7.7038209806007e-05	0.00047813906614771	4.68845693069963e-06	3.75231135559748e-05	6.13349199284589e-07	0.000598002195639676	1672	0.164273874862207	0.128825964800347	0.799560720067675	0.00784020019472411	0.0627474511457883	0.00102566379146568
4.57947584796624e-05	0.000225216704299808	2.13897561031497e-06	1.35396747289473e-05	8.2176734150725e-08	0.000286772289852883	3487	0.0824461650378157	0.15969031911401	0.785350301506976	0.00745879461161428	0.0472140273242346	0.000286557443164688
3.29947404772931e-06	4.80486035935194e-05	2.9895846015748e-07	5.60135070068928e-06	2.6724938485445e-08	5.72751117405809e-05	17460	0.0170362393686107	0.0576074659212152	0.838908945497102	0.00521969230739467	0.0977972897907168	0.000466606483571637
3.73275602879696e-05	0.000268912386904631	5.52496808608998e-07	5.12739913953989e-06	7.3596996975663e-08	0.000311993440137726	3205	0.0893645587433199	0.119642131807296	0.861916797949096	0.00177086033720807	0.0164343171358874	0.000235892770512016
1.82016864072041e-07	1.4720006089439e-05	2.69355422470691e-07	2.80393004277697e-05	2.18978363350602e-08	4.32325766400865e-05	23131	0.0128863046823292	0.00421017848617585	0.340484126402733	0.00623038096278852	0.648568801744072	0.000506512404230747
3.54723822261545e-05	0.000197748447440698	1.07545784875425e-06	7.71677721017465e-06	4.02559741108153e-08	0.000242053320699892	4131	0.0700503053759264	0.146547802457685	0.816962340648384	0.00444306174211773	0.0318804847950928	0.000166310356719817
1.6982096032047e-06	4.63219639528738e-05	3.19526884510193e-07	1.12199732050352e-05	1.57936296255097e-07	5.97176099418789e-05	16745	0.0177562838154676	0.0284373337254708	0.775683487633838	0.00535063082432765	0.187883828839687	0.00264471897667724
3.11007547414026e-06	5.26204307912265e-05	6.29107795627643e-07	1.3697228580984e-05	1.51465049820024e-07	7.02083076917985e-05	14243	0.0208429511754304	0.044297827086118	0.749490089153274	0.00896058908568642	0.195094128192241	0.00215736648268076
2.61281224965429e-07	1.08927784525365e-05	8.89274378491502e-08	4.76876167332125e-06	1.53410592695949e-07	1.61651593813683e-05	61861	0.00483784675074728	0.0161632322206843	0.673842935634236	0.00550117915642987	0.295002453165889	0.00949019982276003
3.5178422361914e-07	6.35614700188475e-06	7.27334689773875e-08	1.68983905241297e-06	7.26401322953713e-09	8.47776776012378e-06	117956	0.00254010955722328	0.0414949115820087	0.749742996237956	0.00857931840495776	0.199325942892814	0.000856830882264115
0.000104707671767715	0.000385003960559661	7.82749502573165e-06	3.70552995090983e-05	2.65391829425134e-07	0.000534859818691631	1870	0.14828291926916	0.195766569311282	0.719822179765632	0.0146346664157334	0.0692803950009604	0.000496189506391288
6.34477781111838e-05	0.000280301446316919	1.15836186565806e-07	6.58774442991019e-07	1.60775277078753e-08	0.000344539912585368	2902	0.0982155748840977	0.184152186128692	0.813552903678374	0.000336205421591338	0.00191204101158467	4.66637597578531e-05
2.66022816524099e-08	3.87202224118518e-06	1.04227364347557e-09	1.95159719441463e-07	1.71138110838929e-07	4.26596462676146e-06	234414	0.0012789735331179	0.00623593582692346	0.907654558806001	0.000244323086257474	0.0457480866618486	0.0401170956189692
1.2445796949078e-06	2.48673900214863e-05	7.52383767166545e-08	1.93377622160333e-06	1.45103944552153e-09	2.81224353541596e-05	35559	0.00840135890561422	0.0442557580534615	0.884254500306217	0.00267538624479497	0.0687627581768909	5.1597218635153e-05
2.69002105075288e-05	0.000158539340339606	1.08705241084566e-06	8.24476914540486e-06	2.10033420247705e-08	0.00019479237574541	5134	0.0567683789864203	0.13809683466609	0.813888837963627	0.00558056960230529	0.042325933516929	0.000107824251048827
1.0205145901347e-05	0.000223253446304791	1.53093790881463e-06	4.32715466124718e-05	1.0684443626166e-07	0.000278367921163686	3592	0.0801291523764119	0.0366606391235222	0.802008526598557	0.00549969228643415	0.155447317462371	0.000383824529116029
8.87437178885035e-06	0.000114253688694739	2.78092229838259e-07	4.61003619736567e-06	5.03442374387848e-07	0.000128519631285181	7781	0.0378244563840161	0.0690507099974351	0.888997949591169	0.00216381129526571	0.0358702880740152	0.00391724104211538
1.19611097998079e-06	3.00369528995069e-05	1.72302323034352e-07	5.56730741014553e-06	7.05675367396956e-08	3.70432411494073e-05	26995	0.0110516549327041	0.0322895875972757	0.810861899971394	0.00465138356385722	0.150292124484755	0.00190500438271786
1.10990106091695e-06	6.60550593407473e-05	4.52356660510567e-08	3.4751185099687e-06	1.74883284737054e-06	7.24341474250545e-05	13806	0.0214966135283217	0.0153228981132874	0.911932585512827	0.00062450746863364	0.047976246473589	0.0241437624316626
7.48543173488416e-06	9.19558972345556e-05	1.65894060987782e-07	2.62318291743756e-06	1.2562920138074e-07	0.000102356035149246	9770	0.0302416693303986	0.0731313177964506	0.89839252859369	0.00162075505118864	0.0256280239226997	0.001227374635971
1.98685985585574e-07	1.44705238994293e-05	1.89786556195683e-08	1.77903586664965e-06	9.84655773992386e-08	1.65656899846833e-05	60366	0.00495741939286165	0.0119938249339013	0.873523765856343	0.00114566043654783	0.10739280212865	0.00594394664455753
5.03017850489804e-05	0.000288430465714079	1.62854816056512e-06	1.20258496408523e-05	1.0844869435097e-07	0.000352495097258827	2837	0.10036591583195	0.142702084199614	0.818253836598164	0.00462005903976962	0.0341163600128659	0.000307660149585965
1.9209108949425e-05	0.000161930036507058	7.5475801498623e-07	8.19149482755012e-06	8.11691552590739e-08	0.000190166567454278	5259	0.0554582553718509	0.101012019129196	0.851516850068773	0.00396893115908871	0.043075367753691	0.000426831889251981
0.0001502139964466	0.000726579512613148	6.86203175367499e-06	4.282350820803e-05	1.04268650472201e-06	0.000927521735526175	1078	0.24299516990715	0.161951996048249	0.78335578001411	0.00739824361073568	0.0461698163695718	0.00112416395733358
6.60143575554367e-05	0.000307057871474665	3.08213381666202e-06	1.84582267551116e-05	1.02017905383251e-07	0.000394714607507259	2533	0.111692896361182	0.167245793035979	0.777923759685074	0.00780851217067089	0.0467634751895321	0.000258459918743633
2.69187900871829e-08	3.99267190316758e-06	3.67092647484636e-09	7.0046327063919e-07	1.1369155019167e-07	4.83741644056047e-06	206722	0.00145017591947472	0.00556470389058836	0.82537278984089	0.000758860958107019	0.144801110106211	0.0235025352042044
4.76491403140045e-05	0.00015371417051611	1.1715305898821e-06	4.86149473298103e-06	6.7733366340545e-08	0.000207464069519318	4820	0.0603479933474482	0.229674181290306	0.740919480044214	0.00564690836633284	0.0234329479039181	0.000326482395228625
9.24309402041932e-06	0.000101677232261961	1.87685509192439e-06	2.65738628420538e-05	1.58371431269607e-08	0.000139386881359485	7174	0.0409566281343642	0.0663125104046266	0.729460558054459	0.0134650770116873	0.190648234488571	0.000113620040655877
1.34872354561775e-05	0.000109994384387465	4.68704743117565e-07	4.91902324905165e-06	2.22708863763102e-07	0.000129092056699575	7746	0.0379896955996001	0.104477655721027	0.852061600067662	0.00363077911298866	0.0381047709271475	0.00172519417117502
2.35976602422914e-06	5.06848064265242e-05	4.15978022784881e-07	1.14998329454408e-05	2.13206577327162e-07	6.51735899963061e-05	15344	0.0193627996461289	0.0362073966519703	0.77768934363439	0.00638261637587339	0.17644927870465	0.00327136463311667
0.000144960563500445	0.00079153001738347	4.0694012620119e-07	2.86938105623225e-06	1.40578630271883e-06	0.000941172688369066	1063	0.246091869204336	0.1540212176701	0.84100402313532	0.000432375621636838	0.00304872962389561	0.00149365394904827
1.18890408488046e-05	7.5025468711153e-05	4.98726999207886e-07	4.04829956184794e-06	2.81591048279831e-08	9.14896952258414e-05	10930	0.0270748864010537	0.129949507640797	0.820042831336943	0.00545118221212546	0.0442486943677619	0.000307784442373238
1.0102777121682e-06	3.66752327933369e-05	4.47439389587388e-07	2.09112097754829e-05	1.43786353678275e-07	5.91879460242537e-05	16895	0.0176001844167886	0.0170689773852638	0.619640235163902	0.00755963704846319	0.35330183221621	0.00242931818616168
3.07299814954002e-08	4.68673610432125e-06	7.69311189566647e-08	1.50957863739654e-05	7.13624873161686e-08	1.99615460660549e-05	50096	0.00597062812301086	0.0015394589874808	0.234788231773848	0.0038539659554471	0.756243345280563	0.00357499800266083
7.40698722293951e-07	3.83866761231022e-05	2.32769665999913e-07	1.55406731556092e-05	7.87518978418907e-07	5.56883366454241e-05	17957	0.0165681788101041	0.013300787326619	0.689312671834963	0.00417986386416948	0.279065134492325	0.0141415424819232
9.42341630922287e-07	1.87642255454213e-05	1.43120354832075e-07	3.66545794229587e-06	1.43795834952451e-07	2.3658941308424e-05	42267	0.00707263670200897	0.0398302535450628	0.793113491462111	0.006049313575207	0.154929077109243	0.00607786430837679
2.09616411687028e-05	0.00013040390024709	3.21576434057519e-06	2.57414087315122e-05	2.00532187071514e-07	0.000180523246674952	5539	0.0527212351839417	0.116116021370068	0.722366247278357	0.0178135747046775	0.142593318066464	0.00111083858043274
0.000153603834563814	0.000594579509533929	2.70696272967568e-06	1.350308012143e-05	4.18657960970078e-07	0.000764812044909819	1308	0.205093990892496	0.200838670868378	0.777419123418797	0.00353938297349235	0.0176554229386151	0.000547399800717631
1.37898353186452e-06	2.07054559283504e-05	3.73542446045703e-07	7.21342443538801e-06	2.37976791334106e-07	2.99093831329827e-05	33434	0.00893281235832866	0.0461053819041771	0.692272917709136	0.0124891390900596	0.241175968200874	0.00795659309575248
4.12014923053014e-07	2.78966259997466e-05	2.58935450004305e-08	2.25838381378015e-06	3.81337119632895e-08	3.06310519935434e-05	32647	0.00914736232527036	0.0134508903951409	0.910730261749637	0.000845336458110825	0.0737285749851551	0.00124493641195632
2.11849832375645e-05	0.000106155898922812	4.21556072481442e-07	2.71735089978615e-06	5.07632792983684e-08	0.000130530552411942	7661	0.0384048142177528	0.16229903916063	0.813264764158767	0.00322955863353012	0.0208177384495428	0.000388899597529967
5.30270205013533e-07	2.59696349686256e-05	2.49107606881867e-07	1.57052308675043e-05	2.80529387335918e-07	4.27347730353611e-05	23400	0.0127388707096543	0.0124084011063954	0.607693293401531	0.00582915478867154	0.367504721611809	0.00656442909159228
4.06267969688361e-05	0.000323939762603344	5.77815478937436e-06	5.93856288082671e-05	1.20683349923743e-07	0.000429851026519745	2326	0.121011119622217	0.094513667439084	0.753609373056746	0.0134422263363117	0.138153976946567	0.000280756221291005
3.22753411768832e-06	7.89088168319382e-05	1.58923039468521e-06	5.00497975129239e-05	1.32288097934517e-07	0.00013390766695517	7468	0.0393786746976341	0.0241026835212418	0.589277810794474	0.0118681060675731	0.373763494286549	0.000987905330161598
[truncated: 8,387 more rows]
