# Supplementary material for: Quantitative Risk Assessment for African Horse Sickness in Live Horses Exported from South Africa
Source: PLoS One. 2016 Mar 17;11(3):e0151757. doi: 10.1371/journal.pone.0151757 (PMC4795756; doi:10.1371/journal.pone.0151757)
Supplement: S3 Dataset — (ZIP) [file pone.0151757.s003.zip › simulation_results_11.xls]

Detailed Results
K
Thu Oct 01 14:25:24 2015
Pathway 1	Pathway 2	Pathway 3	Pathway 4	Pathway 5	Overall probability	Horses/case	Probability per year	Pathway 1 proportion	Pathway 2 proportion	Pathway 3 proportion	Pathway 4 proportion	Pathway 5 proportion
1.30967290227527e-07	4.71918156899061e-06	1.29884476211475e-08	6.01837287573208e-07	2.9268026880112e-09	5.4679013971005e-06	182886	0.0016390302242848	0.0239520212081688	0.86306998357598	0.00237539902018624	0.110067326358948	0.000535269836717103
9.66000616713537e-05	0.000221788588784662	2.79033336976207e-06	8.24099115590883e-06	6.23407156945902e-08	0.000329482315697381	3035	0.0941313687532535	0.293187394494573	0.673142618641687	0.0084688410783324	0.0250119377073879	0.000189208078019726
5.79439442151581e-06	7.63344325522961e-05	7.53382419600467e-06	0.000127714967633997	1.45064019185671e-07	0.000217522682822999	4597	0.0631797991846846	0.02663811583379	0.35092631058808	0.0346346601569596	0.587134021962758	0.000666891458412693
6.35058200579747e-07	2.52408813876157e-05	1.98708814715035e-07	1.01644473134275e-05	3.08033785497852e-08	3.62698990948878e-05	27571	0.0108221812992827	0.0175092353832674	0.695918158514353	0.00547861504095122	0.280244708893061	0.000849282168367735
6.68029668909729e-05	0.000286281161266156	1.20210992461236e-05	6.63107515364925e-05	4.58977536846305e-07	0.000431874956476591	2315	0.121544891118803	0.15468127032875	0.662879745567449	0.0278346754444771	0.153541553039987	0.00106275561933674
1.66055257501665e-06	5.82577995161915e-05	5.60165196238411e-07	2.53186235416585e-05	1.55823841806329e-08	8.58127232132856e-05	11653	0.0254163468559747	0.0193508900875851	0.678894659611174	0.0065277638940106	0.295045100465226	0.000181585942004232
1.51898296246463e-06	3.92829987551166e-05	2.42675960415836e-06	8.07647082731716e-05	7.45924214410639e-08	0.000124068042016352	8060	0.0365384723650268	0.0122431444695841	0.316624636906409	0.0195599089396326	0.6509710878046	0.000601221879774911
1.26746112096e-06	3.53961182904848e-05	1.28902151339751e-06	4.63263490573773e-05	5.15513890307622e-08	8.43305013712503e-05	11858	0.0249828488504257	0.0150296879580998	0.419730912480403	0.0152853533708144	0.549342744369959	0.000611301820723397
3.82927881089996e-08	1.38279701906049e-05	7.64894094756371e-07	0.000356767263439452	8.91334595507056e-07	0.000372289755108429	2686	0.105694394521788	0.000102857485556772	0.0371430317403645	0.00205456659567115	0.958305348304692	0.00239419587371523
1.18259584952562e-05	4.57640977279094e-05	1.91820146976494e-06	9.54550967264971e-06	2.46623430729631e-09	6.90562335998876e-05	14481	0.0205044506712423	0.171251136628387	0.662707699830069	0.0277773832971984	0.138228066823865	3.57134204796876e-05
2.72469068096847e-05	0.000132711903113576	4.07709612557587e-06	2.55479590187699e-05	8.54030335166915e-08	0.000189669268101123	5272	0.0553173020885815	0.143654831815757	0.699701667234884	0.0214958183072766	0.134697409203629	0.000450273438452656
1.46168302950695e-05	8.89603645175853e-05	6.4387557487055e-08	5.04109563311888e-07	5.09082701660929e-10	0.000104146201016155	9602	0.0307623917349286	0.14034914526361	0.854187321761122	0.000618242018036424	0.00484040280291826	4.88815431281991e-06
1.14331967917285e-05	5.92144509827202e-05	1.55156763872356e-07	1.03349393464259e-06	1.78973490099063e-08	7.18541958219735e-05	13917	0.0213263410498448	0.159116620274416	0.82409176395809	0.0021593278179158	0.0143832092589719	0.000249078690606307
4.66997699765183e-08	8.07542781042919e-06	1.56384149928326e-07	3.48158232439166e-05	7.67112601918069e-07	4.38614475761687e-05	22799	0.0130725253589123	0.00106471109726647	0.184112204605322	0.00356541241956854	0.79376822170441	0.0174894501734335
4.46175044981593e-07	2.65141797191902e-05	2.64438859937875e-07	2.02356996143162e-05	2.64311124457046e-07	4.77248043628828e-05	20953	0.0142157709560057	0.0093489130220217	0.555563926833216	0.00554091029744562	0.42400801605075	0.00553823379656659
3.52009868159882e-05	0.000268049064577742	3.21621466596443e-06	3.15516256892475e-05	7.26233520319624e-07	0.000338744125269262	2952	0.0966457089363124	0.103916154377607	0.791302474588082	0.00949452529518532	0.0931429457681891	0.00214389997093633
1.99665186241355e-05	0.000164706787871086	4.43196255132649e-06	4.7066771810284e-05	5.030260492453e-07	0.000236675066906077	4225	0.0685482827906639	0.0843625772885452	0.695919473158736	0.018725937671691	0.19886662513953	0.00212538674149788
7.95900073279745e-07	1.03258251449239e-05	3.89630739666542e-07	6.50007746532155e-06	5.78229114478804e-09	1.80172157143365e-05	55502	0.00539063152645836	0.0441744210592115	0.573108814849096	0.0216254689872258	0.360770363655543	0.000320931448924541
2.39107702810663e-05	0.000149771805073733	1.10734926059771e-06	8.92622470969353e-06	4.41127830350744e-07	0.000184157277155442	5430	0.0537535925507409	0.129838856494842	0.813282034721416	0.00601306273475701	0.0484706596859551	0.00239538636302925
1.8645125255765e-06	3.81306531959001e-05	3.51819242176977e-07	9.25779612955262e-06	1.25266573170832e-07	4.9730047666377e-05	20109	0.0148086426666383	0.0374926752148905	0.766752798060972	0.00707458083565934	0.186161014597456	0.00251893129102158
0.000103376292430443	0.000447842654930745	2.17799421328501e-05	0.000121530625568197	7.11096707987099e-07	0.000695240611770224	1438	0.188316441519042	0.14869138925476	0.644154911765651	0.0313272006325895	0.174803691715816	0.00102280663118413
7.28152568356429e-08	5.64935767323479e-06	3.54070164321898e-07	3.53332029432838e-05	1.21118887936544e-07	4.15305649256127e-05	24079	0.0123821308872646	0.00175329319420686	0.136028914688582	0.00852553209801236	0.85077588052488	0.00291637949431907
3.64299586240127e-06	8.04025441184345e-05	2.9521722381887e-06	8.39111285513849e-05	4.56155448942429e-08	0.000170954456315304	5850	0.0499975554764812	0.0213097449514988	0.470315579081146	0.017268764452351	0.490839082876094	0.000266828638910183
2.14470749617599e-05	0.000137901091476709	3.45255876423754e-06	2.85663572088531e-05	2.15238616738743e-09	0.000191369234797727	5226	0.0557990497546474	0.112071697336455	0.720602199316246	0.0180413469693121	0.149273509083354	1.12472946326114e-05
9.70750573151658e-06	8.08753549616872e-05	6.74325068921236e-07	7.22787569523162e-06	9.21100276118511e-09	9.84942724601178e-05	10153	0.0291174123487543	0.0985590886561179	0.821117339532968	0.00684633788420827	0.0733837157704609	9.35181562452255e-05
9.74672334835977e-08	8.85560126944739e-06	1.43558738015652e-07	1.6783217146264e-05	5.93114753413629e-08	2.5939155862552e-05	38552	0.0077516474983137	0.00375753297447546	0.341398976758225	0.00553444139725862	0.647022487362193	0.00228656150784729
3.68315721149287e-05	0.00016903766037342	2.63662303050883e-06	1.5569843384395e-05	2.14021396268566e-07	0.000224289720299521	4459	0.0650801386007293	0.164214267447224	0.753657635970493	0.0117554341188166	0.0694184439821971	0.000954218481269484
4.23970260806662e-06	3.41969656482436e-05	9.23189555029016e-07	9.57637580217711e-06	6.99140741578356e-08	4.90061476876742e-05	20406	0.0145946548666602	0.0865136887536453	0.697809708818322	0.0188382396615356	0.195411723916951	0.00142663884954622
1.08472489957116e-05	9.00426441753693e-05	1.24549128996824e-06	1.33024464342081e-05	1.50517006259709e-07	0.000115588347901517	8651	0.0340841000230439	0.0938437930175593	0.778994127090449	0.0107752322148372	0.115084666194399	0.00130218148275596
1.96476396088908e-05	0.000194844963844339	2.04028104328405e-06	2.6063976920091e-05	2.37834685711177e-07	0.000242834696102316	4118	0.0702683246242191	0.0809095237387844	0.802376954248099	0.00840193380942728	0.107332178384876	0.000979409818813402
7.92762401006509e-08	8.37994182146741e-06	9.01660572633436e-07	0.000122632640425308	8.08307593904947e-08	0.0001320743498189	7571	0.0388501220063401	0.00060023948790476	0.0634486698814564	0.00682691661075589	0.928512164500235	0.000612009519648057
4.43359075702071e-06	3.74334592785184e-05	6.55843967224513e-06	7.12108642396168e-05	7.22745774920067e-09	0.00011964358140515	8358	0.0352586279294493	0.0370566536453568	0.312874780568103	0.0548164773673584	0.595191680182782	6.04082363994627e-05
8.77119383300627e-06	6.91734079461753e-05	6.08206629259374e-07	6.1703441930154e-06	3.94928131355488e-08	8.47626454145919e-05	11798	0.0251092556998282	0.103479472474042	0.816083636935039	0.00717540876980074	0.0727955594452598	0.00046592237585768
1.4405758120492e-05	0.00011479364841601	2.20887440427393e-06	2.26506592909876e-05	3.77200204455582e-07	0.000154436140436219	6475	0.0452773696178067	0.0932797082328115	0.74330819257568	0.0143028335079779	0.146666830879151	0.00244243480438029
2.53368710930011e-06	4.35085856607239e-05	1.34375905121134e-08	2.9690175844402e-07	3.73284269465045e-08	4.63899405459267e-05	21556	0.013820907006996	0.0546171665555752	0.937888368657206	0.000289666042982099	0.00640013233364856	0.000804666410588495
3.21341588600333e-07	2.05432195403874e-05	4.85683723561056e-08	3.99732652338085e-06	2.9329458989258e-07	2.52037506146172e-05	39677	0.00753270635527137	0.0127497527456873	0.815085812207373	0.0019270295559875	0.158600463260518	0.0116369422304345
3.48547860103421e-07	1.02550788482137e-05	5.20062278615222e-07	1.96786379775917e-05	3.65082074732822e-10	3.08026920465988e-05	32465	0.0091983835786722	0.0113154999431911	0.332928006185293	0.0168836632145159	0.638860978378823	1.18522781768723e-05
7.60153605897126e-08	8.20631522600614e-06	1.85872237074237e-07	2.58211490025549e-05	1.84087049614223e-07	3.44734388758392e-05	29008	0.0102889131701055	0.00220504141938065	0.23804747926548	0.00539175211801995	0.749015759511353	0.00533996768576634
3.58324975764147e-05	0.000215942091007122	1.40355046146459e-06	1.08891197187434e-05	4.02958987211802e-07	0.000264470217750956	3781	0.0762848728719778	0.135487836328539	0.816508160516085	0.00530702652797856	0.0411733306356533	0.0015236459917436
1.12019660751775e-07	1.5920496811248e-05	3.60910743961769e-08	6.6098414529389e-06	8.50814212450766e-07	2.35292632117856e-05	42500	0.00703400675998533	0.00476086563967141	0.676625386351816	0.00153388034598972	0.280920035338296	0.0361598323242268
3.18983337889277e-05	0.000214235181446253	7.97427397407486e-06	6.89512201726917e-05	2.54870040186451e-08	0.000323084496385966	3095	0.0923904554025894	0.0987306235543443	0.663093351252365	0.0246816980179345	0.213415440678777	7.88864965782747e-05
4.78186864269652e-06	0.000102011748250867	5.12489672631821e-07	1.40872155735103e-05	5.83448294618736e-08	0.000121451666969167	8234	0.0357818495696812	0.0393726060911991	0.839936995486149	0.00421970060536037	0.115990302356958	0.000480395460333085
1.63096192431028e-05	0.000276539728913453	2.03891491572123e-06	4.46573029698579e-05	1.22565343988901e-07	0.000339668131386124	2944	0.0968961706458297	0.048016336347323	0.814146819676443	0.00600266768448601	0.13147333777714	0.000360838514607579
4.27207976663331e-06	9.62040947785519e-05	9.18205304486053e-07	2.66420481010674e-05	3.09595460452465e-07	0.000128346023411191	7791	0.0377743362666164	0.0332856418382871	0.749568176883332	0.00715413910054957	0.20757984854515	0.00241219363268149
7.83741905173289e-05	0.000531543774829952	6.02640276062041e-05	0.000527086738493535	1.62838074080973e-07	0.0011974315695211	835	0.301936159981843	0.0654519160110951	0.443903257906034	0.050327742428159	0.440181094193414	0.000135989461298484
4.92071755214931e-05	0.00016137740038941	7.9104310436738e-06	3.33711068107655e-05	5.36218312225261e-08	0.000251919735596565	3970	0.0727994945408849	0.195328783610251	0.640590543679542	0.0314006007704847	0.132467219099529	0.000212852840193507
0.000283635077377744	0.000791593578006514	6.52058197071729e-05	0.000234423599238885	3.83201498197638e-07	0.00137524127582851	727	0.338242653558158	0.206243865976804	0.575603417320076	0.0474140944234601	0.170459979175404	0.000278643104255854
8.37547274450919e-09	3.29987179073675e-06	1.06973117485939e-07	5.4255764247116e-05	5.65085502822604e-07	5.82360701309058e-05	17171	0.0173195910703575	0.000143819332686468	0.0566637100223133	0.00183688764103552	0.931652223873577	0.00970335913038737
1.53451284709679e-05	0.000179183032577367	4.7480260648983e-07	7.14320813876377e-06	8.77586822460788e-08	0.000202233930475835	4945	0.0588721803311764	0.0758781102402671	0.886018642647001	0.00234778904495734	0.0353215116867707	0.000433946381003385
1.594773369859e-06	2.99615656650991e-05	5.04583448232845e-07	1.21949427403793e-05	3.40657231627014e-07	4.45965224551972e-05	22423	0.0132901506659168	0.0357600387218789	0.671836367851309	0.0113144124351795	0.273450530871116	0.0076386501205166
2.86916627868748e-05	0.000147625784627699	3.34424290048955e-06	2.21394757467509e-05	4.77697622615652e-08	0.000201848935824076	4954	0.0587634533318963	0.142144236082976	0.731367663767939	0.016568048213067	0.109683390979315	0.000236660956702787
6.31507910966909e-05	0.000290719051896969	4.08735404152145e-05	0.000242181392962691	1.91521787851566e-07	0.000637116298159417	1570	0.174029155168637	0.0991197231637755	0.45630452828916	0.0641539708422076	0.380121170439896	0.000300607264960666
4.39529197968759e-06	0.00012273211340125	1.53009836553269e-07	5.51228811564115e-06	7.11459102507078e-07	0.000133504162435639	7490	0.0392623675933629	0.0329225089278136	0.919313009887746	0.00114610536302217	0.041289260312753	0.00532911550866489
1.21988318674553e-05	7.66159626701926e-05	1.31829715184434e-07	1.06504360929474e-06	4.74496938839757e-08	9.00591175560111e-05	11104	0.0266572053813503	0.135453602017235	0.850729662352536	0.00146381309035639	0.0118260498014801	0.000526872738392812
3.58469696453013e-05	0.000259105974727536	2.40634344136104e-05	0.000223981186194373	6.76233102549903e-07	0.000543673798083371	1839	0.150533261360943	0.0659347016017209	0.476583524240031	0.0442607947972515	0.411977157964906	0.00124382139609054
2.8118573087307e-05	0.000192226601818658	2.93948816276798e-06	2.58697364680375e-05	1.95147614219155e-07	0.000249349547150989	4010	0.0720841154709344	0.112767692616984	0.770912175357825	0.0117886244284535	0.103748880892783	0.000782626703953815
0.000137825498986585	0.000503207375098799	6.99533224019912e-07	3.28980337849389e-06	4.60233549083492e-07	0.000645482444236981	1549	0.176100940609254	0.213523234004462	0.779583363717406	0.00108373702532967	0.00509665817849273	0.000713007074309403
2.39293273716517e-06	4.33410322128968e-05	1.53485688395222e-06	3.5768684202854e-05	5.70981471875367e-08	8.30946041840557e-05	12034	0.0246212452617244	0.0287976910253377	0.521586601663037	0.018471197967951	0.430457363075295	0.000687146268379394
3.96475169922621e-05	0.000221097499735777	2.90928818803701e-06	2.08844342498105e-05	1.31481796937541e-06	0.000285853557135262	3498	0.0821931617164475	0.138698700794902	0.773464223959811	0.0101775476128162	0.0730599068246971	0.00459962080777346
5.39705404544568e-06	0.000107043740991713	9.37211310748142e-06	0.000239423156253098	4.16801474705269e-07	0.000361652865872443	2765	0.102834996466382	0.0149232995359402	0.295984771843252	0.0259146656694462	0.66202477249978	0.00115249045158203
2.0674263772026e-05	0.000100767527964725	1.26039844784991e-07	7.90234548853565e-07	1.30430497812345e-08	0.00012237110918017	8172	0.036047808171748	0.168947261412714	0.823458483295773	0.00102998040656328	0.0064576888625736	0.000106586022375844
2.06148533685663e-07	1.7184407264895e-05	1.10656549905143e-06	0.000118748135338076	7.88115759668769e-08	0.000137324068211675	7282	0.0403628640961139	0.00150118283247988	0.125137621457634	0.00805805940256398	0.864729226890034	0.000573909417287249
8.93297707717528e-05	0.000337828661871808	3.52603484453186e-06	1.7166387047793e-05	3.29272855836625e-08	0.000447883781821469	2233	0.12575553440257	0.199448549819025	0.754277505869748	0.00787265578180138	0.0383277710525265	7.35174768993703e-05
5.59465393847378e-08	2.88117224244547e-06	4.80193562510648e-10	3.17995695433275e-08	1.39949241945479e-09	2.97079803735551e-06	336610	0.000890843697995525	0.0188321584575097	0.969831071051261	0.000161637902163857	0.0107040495999635	0.000471082989101663
8.19346792442355e-07	2.63319263565617e-05	6.72871223167614e-07	2.78253456140008e-05	9.56424578475486e-08	5.574513244402e-05	17939	0.0165849360397037	0.0146980867480251	0.472362791190864	0.0120704928604003	0.499152919619366	0.00171570958134495
4.51723904334936e-06	9.52119885032909e-05	1.89972222607848e-06	5.15820321321334e-05	3.71773472773213e-07	0.000153582755377625	6511	0.0450328768596114	0.0294124104769607	0.619939317205152	0.0123693719480907	0.335858228388368	0.00242067198142855
0.000126839891057289	0.000385300675919397	1.3244447886532e-05	5.17850405257207e-05	3.66628982308864e-07	0.000577536684371248	1731	0.159123986106171	0.219622223989766	0.667144938747685	0.0229326521499685	0.0896653700571384	0.000634815055441898
1.49836394166591e-06	2.59229466178224e-05	2.09200769616494e-08	4.65553437537254e-07	1.82112727183475e-08	2.79259953467056e-05	35809	0.00834291865258641	0.0536548088282435	0.928272969181045	0.000749125562112413	0.0166709702468018	0.000652126181797702
9.46296439409493e-06	0.000131292177143137	8.01648208258235e-06	0.000143235066032852	2.8226071322275e-07	0.000292288950365889	3421	0.0839638981017752	0.0323753750603611	0.449186248672025	0.0274265656383769	0.490046119956123	0.000965690673114447
1.82467755573238e-06	2.44584326432595e-05	3.37029247886181e-06	5.80981374241533e-05	1.07896742867878e-07	8.78594368448749e-05	11382	0.0260146232084832	0.0207681453610275	0.278381395574427	0.0383600510075249	0.661262347113967	0.00122806094305363
1.90868790654613e-05	0.000196870799841338	5.27586839046449e-06	7.01023586208779e-05	5.1399433298e-08	0.000291387305351439	3432	0.0837160104188863	0.0655034681158836	0.675632727389732	0.0181060337687028	0.240581375143739	0.000176395581942074
1.77447073183738e-06	6.26422906938944e-05	4.7481151900185e-06	0.000215927985396363	1.27068559995173e-07	0.000285219930572108	3506	0.0820186312562533	0.00622141211618016	0.219628027284922	0.0166472068781957	0.757057842918774	0.000445510801928507
5.66703676087432e-07	2.15542138543672e-05	3.47944753423706e-07	1.70285806519331e-05	6.03604064289588e-08	3.95578033422403e-05	25279	0.0117974338006953	0.0143259642398368	0.544878937485169	0.00879585629195355	0.430473363361653	0.00152587862138708
3.28104683042777e-05	8.21926645176251e-05	1.26446601184043e-06	4.07342243009332e-06	2.35227910242472e-08	0.000120364544054861	8308	0.0354672931520951	0.272592469501011	0.682864419609836	0.0105053030505736	0.0338423782691081	0.000195429569471271
3.90369573392416e-07	7.33667460046535e-06	1.64191858649126e-07	3.96804534551559e-06	8.40766138673165e-10	1.18601221441612e-05	84316	0.0035517353560407	0.0329144648467722	0.618600256497127	0.0138440276291724	0.334570360851561	7.08901753669613e-05
1.1555747780458e-06	4.17829135232861e-05	2.53943036959356e-06	0.000118217341774286	1.29256729465456e-07	0.000163824517174677	6104	0.0479630018690396	0.00705373528928932	0.255046767381804	0.0155009177709702	0.721609584530241	0.000788995027695621
6.00792942369093e-07	1.5590838668682e-05	1.03863030555343e-06	3.46660118711311e-05	5.40173930654687e-08	5.19502911808011e-05	19249	0.0154646669311937	0.0115647656387174	0.300110708030907	0.0199927715888774	0.667291964745375	0.0010397899961229
8.28679208929482e-06	0.000104911345651688	3.55939715930913e-06	5.80091228699458e-05	1.18835847690442e-07	0.000174885493617928	5718	0.051117437166146	0.0473841021222662	0.599885922390381	0.0203527295813645	0.331697739302942	0.000679506603046576
1.97577280334074e-05	0.000121825178906973	2.82898292473132e-06	2.24434135192505e-05	2.22695525907019e-08	0.000166877572936953	5992	0.0488347333459971	0.118396544758426	0.730027269470171	0.0169524452863425	0.134490292040199	0.000133448444861524
1.30161499739497e-05	8.7564991175401e-05	5.86062015158515e-06	5.07182677025217e-05	2.09033760681244e-07	0.000157369062764139	6354	0.0461171692263789	0.0827109836287071	0.556430785297625	0.0372412470954911	0.322288681216442	0.00132830276173494
1.07877334011186e-05	5.85219951108269e-05	6.85069654264106e-06	4.77947992139935e-05	2.29359003166393e-08	0.000123978160168897	8066	0.0365124894816012	0.087013175436886	0.472034711848456	0.0552572851001199	0.385509828092966	0.000184999521572134
8.94754191534027e-05	0.000235258070818991	4.52497935188699e-06	1.53059614365266e-05	1.69259351298191e-07	0.000344733690112105	2901	0.0982680150993382	0.25954939049997	0.682434231311963	0.0131260143167774	0.0443993780577384	0.000490985813551177
4.08172457812947e-05	0.000299333041411305	1.5686854860799e-06	1.48231755094864e-05	1.12705292851125e-06	0.000357669201116678	2796	0.101761767906848	0.114120102189004	0.83689912488064	0.00438585564868967	0.0414438130630399	0.0031511042186257
1.76201893245005e-06	3.80469478559915e-05	3.0387376555327e-07	8.44304283814661e-06	3.88994542179542e-09	4.85597733375632e-05	20593	0.0144626816912362	0.0362855674840443	0.783507525694327	0.00625772619326066	0.173869074294371	8.0106333996958e-05
1.86044368304811e-06	5.63503096868683e-05	1.52289701295887e-07	5.94066899728908e-06	3.74005896213553e-07	6.46777179647149e-05	15461	0.0192168981531159	0.0287648318708937	0.871247648496354	0.00235459298948934	0.091850318536749	0.00578260810651348
4.17921162922508e-06	3.71563324013594e-05	7.36165609383457e-07	8.41778005566579e-06	2.5710740505379e-08	5.05152004361391e-05	19796	0.0150406846847179	0.0827317637689749	0.735547559557487	0.014573150319657	0.166638555978957	0.000508970374924717
7.59511564013183e-05	0.00023184210229863	3.55530720887524e-05	0.000139607857443373	4.65222113439025e-09	0.000482958840453208	2071	0.134910795511613	0.157262172341738	0.480045260339514	0.0736151181235019	0.289067816446563	9.63274868314785e-06
5.33199502948161e-09	1.78943069943428e-06	5.23796868734939e-08	2.26141885330149e-05	1.09117587916913e-08	2.44722426731439e-05	40863	0.00731487773210882	0.00021787929699361	0.0731208301312746	0.00214037134124107	0.924075036156453	0.000445883074037426
8.13425354753784e-06	0.000146912385393967	2.20291863175792e-06	5.12877850272437e-05	1.46638636379854e-07	0.000208683981236886	4792	0.0606918897190206	0.0389788114033741	0.703994549668861	0.0105562421164339	0.245767714049047	0.000702682762283504
9.48351952024203e-05	0.000310752947335779	6.91067510731223e-06	2.91431893698788e-05	1.81898062262933e-07	0.000441823905077653	2263	0.124164036102765	0.214644780675125	0.703341181326896	0.015641243101361	0.0659610967965997	0.000411698100017841
6.73728128857169e-08	4.36526146436973e-06	2.6079406353508e-08	2.17314917109149e-06	8.5518948648523e-08	6.71738180334898e-06	148868	0.00201319211437867	0.0100296238710338	0.649845667875156	0.00388237666355454	0.323511337409474	0.0127309941807815
4.558860064857e-05	0.000190608104516728	3.23576592036997e-06	1.74077618480095e-05	1.13802234885581e-09	0.000256841370956027	3893	0.0741678350384118	0.177497108346985	0.742123840124502	0.0125983049705959	0.0677763157205305	4.43083738659319e-06
9.35384066836965e-07	1.29586137096502e-05	4.23126597501001e-08	7.53808370009423e-07	8.91023880825597e-09	1.46990290450549e-05	68032	0.00440003249075216	0.0636357724016913	0.881596578245401	0.00287860236348978	0.0512828682560512	0.000606178733366988
1.24245314182846e-06	2.39375875443721e-05	1.20717808776904e-06	2.99156172712474e-05	6.32536299457841e-08	5.63660896751629e-05	17741	0.0167681268535648	0.0220425640485033	0.424680648991693	0.0214167435549635	0.530737850428348	0.00112219297649197
2.23392693563907e-05	0.000249527052213828	3.97411035932259e-06	5.72298818531053e-05	4.36081313466829e-07	0.000333506395096114	2998	0.0952246573065029	0.066983031464667	0.748192705995688	0.0119161443911062	0.171600553076687	0.00130756507185163
1.72633538999456e-07	1.23903069973876e-05	6.52123725003592e-08	6.02301906685566e-06	1.99516355829938e-08	1.8671123611326e-05	53559	0.00558573084436675	0.0092460176791254	0.663607999995861	0.00349268602457331	0.322584713819904	0.00106858248053647
6.44004479578865e-08	7.01788692286418e-06	5.76642497542579e-07	8.08450742799743e-05	3.06813925045228e-09	8.85070722875894e-05	11299	0.0262038577471705	0.000727630530457811	0.0792918208847841	0.00651521378618053	0.913430669328676	3.46654699014657e-05
2.69461682173463e-06	6.38416814061083e-05	2.27644299787822e-06	6.94434642635818e-05	1.92394877473731e-07	0.000138448600366777	7223	0.0406865969691558	0.0194629401423783	0.461121898213341	0.016442513624894	0.501582999608612	0.00138964841077512
3.04216850184925e-07	2.94589831096554e-05	4.39684891311624e-07	5.4895185475716e-05	4.2815979565705e-07	8.5526230122525e-05	11692	0.025332572634098	0.00355700058039626	0.344443839830804	0.00514093618626392	0.641852042315825	0.00500618108671068
0.00013836114523067	0.000509957223492868	1.15637556937857e-06	5.49009189071689e-06	1.11704964930375e-07	0.000655076541148564	1527	0.178470440054571	0.211213707924997	0.778469677144515	0.00176525260292647	0.00838084032301166	0.000170522004550063
1.87210469740903e-05	0.000168934076951914	1.95690502556246e-05	0.000227314884483804	1.37674040091205e-07	0.000434676732705524	2301	0.122283271073857	0.043068895953014	0.388643017307209	0.0450197785692886	0.522951580750472	0.00031672742001692
2.24879433447977e-07	1.38855750481361e-05	6.34464674291216e-08	5.04122256326925e-06	3.25643695808926e-07	1.95407672080914e-05	51175	0.00584513776089002	0.0115082192553248	0.710595182894682	0.00324687699072787	0.257984884093077	0.0166648367661882
1.74721035018753e-05	0.000139062976779961	1.2444664652408e-06	1.27487501885314e-05	3.62028900484088e-07	0.000170890325836093	5852	0.0499792749424464	0.102241618514049	0.813755700327598	0.00728225228170269	0.0746019420710756	0.00211848680557449
3.67459404420548e-06	6.44787216613033e-05	1.58974138366055e-06	3.59046546095595e-05	3.71562620394043e-08	0.000105684867960768	9462	0.0312097355741389	0.0347693488680853	0.610103630779373	0.0150422800759962	0.339733164286943	0.000351575989603329
8.40587932251925e-05	0.000400040675309897	2.10000950966793e-05	0.000128717460197102	3.03599097140259e-07	0.000634120622926011	1577	0.173286046847621	0.132559626963907	0.630858957817831	0.0331168776687612	0.202985765709943	0.000478771839558486
1.33422284489009e-06	3.97526939873671e-05	1.02024036767803e-06	3.91273475846851e-05	3.6668717248193e-08	8.12711735018685e-05	12304	0.0240874947568639	0.0164169260440102	0.489136458531057	0.0125535331128764	0.481441892601508	0.00045118971054786
2.00130487494853e-05	0.000174634817927315	1.26886762524391e-06	1.42572106137538e-05	5.69994373188538e-08	0.000210230944353117	4757	0.0611278023656777	0.0951955422693156	0.830680842274045	0.00603558923805549	0.0678168984952399	0.000271127723343687
2.68530961663163e-05	0.000105631275104518	1.87841479714286e-06	9.50404942260186e-06	5.30888723295131e-08	0.000143919924362909	6948	0.0422601417021552	0.186583590042776	0.733958661888663	0.0130518050607521	0.0660370651574027	0.000368877850405508
8.92894175320828e-08	4.16127992213372e-06	3.82424465700175e-07	2.29186451742745e-05	1.70986247186123e-08	2.75687376043591e-05	36273	0.00823662685630466	0.00323879238917217	0.150941982975519	0.0138716712817386	0.831327335447187	0.000620217906383524
4.23280332611881e-05	0.000409565682498449	4.06560998447099e-06	5.07779899686736e-05	5.01284505765065e-07	0.000507238600218547	1971	0.141192248258823	0.0834479734841764	0.807441867243513	0.00801518256441702	0.100106714959776	0.000988261748118307
2.01924326616671e-06	6.81873348003954e-05	2.15560819372981e-07	9.38055695661777e-06	8.71887812954311e-08	7.98898846238483e-05	12517	0.0236829732251023	0.0252753308591453	0.853516501137123	0.00269822419181005	0.117418581849066	0.00109136196285611
1.78268659157698e-05	0.00020272169055576	1.9804750249314e-05	0.000290100183104364	3.99441283052435e-07	0.000530852931108261	1884	0.147257936797168	0.0335815531404388	0.381879196056314	0.0373074143303074	0.546479384598523	0.0007524518744175
4.04337477596692e-06	7.04492016242805e-05	1.49347393472359e-05	0.000334835613024831	5.89635578841323e-08	0.000424321892330199	2357	0.119551271480057	0.00952902701711287	0.16602773247782	0.0351967212090344	0.7891075597963	0.000138959499733396
7.94351028135316e-07	1.89074039479567e-05	2.19459620219545e-07	6.7190932637813e-06	3.0149462261082e-07	2.69418024827037e-05	37117	0.0080500728413998	0.0294839600522378	0.701786896407359	0.00814569182445888	0.249392863305819	0.011190588410125
9.78805774951639e-05	0.000281344602570146	1.22712079485584e-05	4.53839120494041e-05	2.83330613854347e-08	0.000436908633124658	2289	0.122871023319905	0.224029854468993	0.643943793369433	0.0280864396310914	0.103875063591282	6.48489391999512e-05
3.06533978280327e-05	0.000280181947700576	2.72936878195538e-06	3.215670108086e-05	6.12433680164135e-07	0.000346333849071588	2887	0.0987009351227837	0.0885082353636664	0.808993831967783	0.00788074509399515	0.0928488542689718	0.00176833330558326
1.58630613763797e-05	0.000125507898634485	1.77040893355195e-06	1.80270864498134e-05	6.60264086557107e-08	0.000161234481802886	6202	0.0472228512073974	0.0983850426968397	0.778418469989083	0.0109803369214554	0.111806644882899	0.000409505509723597
6.87354797356166e-07	3.27436196848758e-05	8.4775451804457e-07	5.20004824225076e-05	1.07358002011342e-07	8.63865694247955e-05	11576	0.0255841252005201	0.00795673218571954	0.37903599949505	0.00981349906228872	0.601951006606148	0.00124276265079381
6.24854443782535e-05	0.000285960263893291	7.16909199843335e-06	4.22359420061448e-05	1.84566577543226e-07	0.000398035308853666	2512	0.11257774705041	0.156984676957957	0.718429389384703	0.0180111960898147	0.106111043585011	0.000463693982513195
8.32284837550968e-06	0.000121805847152058	3.0409852302438e-06	5.73183672645255e-05	2.15535056217497e-07	0.000190703583078555	5244	0.0556104421966226	0.0436428526467766	0.638718188645065	0.0159461357838838	0.300562613136193	0.00113020978808098
1.88917582788322e-05	0.000129356541726199	3.37654346280399e-06	2.97510176382545e-05	2.20499247357695e-07	0.000181596360353448	5507	0.0530262026489003	0.104031590952938	0.712330034998653	0.0185936736630189	0.163830473145767	0.0012142272396238
2.10833804672061e-07	1.51037968021694e-05	1.91762022920813e-07	1.7681264218226e-05	1.79595651322531e-08	3.32056164131206e-05	30115	0.00991239544555034	0.006349341691147	0.454856690936219	0.00577498759652726	0.532478120515769	0.000540859260337558
2.07916763909184e-06	5.48045113355853e-05	5.18099504908499e-06	0.000175796606743732	7.28009577773712e-09	0.000237868560863272	4204	0.0688818068128929	0.0087408257381561	0.230398297011967	0.0217809156043242	0.739049356105454	3.0605540098768e-05
2.35557584733889e-05	0.000188964478949341	1.04320465854944e-05	0.000107743136170507	1.75882195039893e-07	0.000330871302373771	3022	0.0945088865781303	0.0711931143752654	0.571111721063907	0.0315290159970108	0.325634575732393	0.000531572831424364
3.61009559572684e-06	0.000118285498568033	2.21431962023601e-06	9.36344422848842e-05	2.11058842695859e-06	0.000219854944495839	4548	0.0638351861582649	0.0164203520826213	0.538016094381138	0.0100717299095264	0.425891910230186	0.0095999133965283
3.72726358954166e-06	3.55473364503325e-05	3.07025716737447e-07	3.76601014919555e-06	8.82413715220978e-09	4.33564600429594e-05	23065	0.012922991690013	0.0859678946539578	0.819885581413029	0.00708142953629593	0.086861569082532	0.000203525314185394
1.0643289945612e-05	0.000131714564115318	2.76105697939095e-06	4.40013550628362e-05	1.62583496496648e-07	0.000189282849599653	5283	0.0552077621224907	0.056229552588221	0.695861058695509	0.0145869368790188	0.232463507158214	0.000858944679037345
3.52923576532706e-06	3.35897493145049e-05	1.63442759907205e-06	2.00061164586511e-05	2.13214994989758e-08	5.8780850637054e-05	17012	0.0174801908818866	0.0600405697957408	0.571440340697123	0.0278054431223516	0.340350917719447	0.000362728665337402
5.8270105473164e-05	0.000457078088471442	1.56059635644505e-05	0.000157922434025539	1.39414998101364e-07	0.000689016006532697	1451	0.186798250738171	0.08457003164033	0.663378040767986	0.0226496386389971	0.229199949679319	0.000202339273368895
0.000122833065254864	0.00056414795887074	2.14381160037097e-06	1.26921235116649e-05	9.64583201921016e-07	0.000702781542439561	1423	0.190151902412683	0.174781290966286	0.802735878509867	0.0030504665687849	0.0180598418501528	0.00137252210490996
4.5272780606613e-06	8.14671775551635e-05	1.0182918281407e-05	0.000235865268759082	5.82956191636829e-09	0.00033204847221823	3012	0.0948287111605917	0.0136343890710205	0.245347244066286	0.0306669632098609	0.710333847294637	1.75563581950077e-05
4.15075584288508e-06	6.78392526884079e-05	1.9237229045276e-06	4.04669515911606e-05	2.61118652822108e-08	0.000114406794892263	8741	0.0337416156907651	0.0362806758706407	0.592965240852101	0.0168147609269115	0.353711085336043	0.000228237014303218
6.20442732735711e-05	0.00036392652121563	1.47961302828249e-05	0.000111809170359648	4.4369617126119e-07	0.000553019791302935	1808	0.15291296171657	0.112191777309439	0.658071423372038	0.0267551550876048	0.202179329054791	0.000802315176127468
1.92211061660788e-05	0.00016753605262557	5.52413652840991e-06	6.1991976927656e-05	5.78950999276606e-08	0.000254331167347642	3932	0.0734701859032609	0.0755751108546037	0.658731898149812	0.021720249963934	0.243745104361983	0.000227636669667483
6.98300494113297e-06	9.77091699026186e-05	6.34188867289368e-06	0.000114233228994909	3.17462958992944e-08	0.000225299038807454	4439	0.0653632489537603	0.0309943840776916	0.43368658126466	0.0281487604495003	0.507029366834254	0.000140907373894416
7.81754013425349e-06	9.0694995871252e-05	5.86426227482091e-06	8.7554945328994e-05	6.80014255900896e-08	0.00019199974503491	5208	0.0559776656086938	0.0407164089349809	0.472370397443816	0.0305430732408245	0.45601594581844	0.000354174561938742
2.44750156319759e-05	0.000186961963856825	3.15302862103473e-06	3.10103803079119e-05	3.38231652450943e-07	0.000245938620070199	4066	0.0711338780288355	0.0995167640811759	0.76019766152815	0.0128203883559839	0.126089917472337	0.00137526856235267
2.05670692327589e-05	0.000113844753302096	1.26551083707445e-05	9.01082344854172e-05	6.9200487430734e-08	0.000237244365878448	4215	0.0687073892568661	0.0866914969997496	0.47986283206584	0.0533420817977544	0.379811904707504	0.000291684429151793
1.04983844731871e-05	9.13624547268068e-05	1.54064171844904e-05	0.000172479450421534	3.33268765317272e-08	0.00028978003368255	3451	0.083273960211539	0.0362288054831547	0.315282090231562	0.0531659030772558	0.595208193710415	0.000115007497611917
1.31673549464251e-05	6.37898673023847e-05	1.54390439834839e-07	9.61948576031069e-07	4.70839728695011e-08	7.81206452375452e-05	12801	0.0231645931505851	0.168551538538711	0.816555817075189	0.00197630779117833	0.0123136281466445	0.000602708448276773
1.87566749473384e-05	0.00018336342331664	2.08389678437196e-06	2.62388864403583e-05	5.59612516169526e-07	0.000231002494004878	4329	0.0669614435590374	0.0811968503982571	0.793772483308201	0.00902110080390712	0.113587026639653	0.00242253884998189
1.75343848390413e-05	0.000258695431648461	6.90107035637756e-06	0.000131386046557608	3.4382380896247e-07	0.00041486075721045	2410	0.117047656294112	0.0422657109265857	0.623571709669397	0.0166346665391559	0.31669914368632	0.000828769178541646
1.01140394107781e-07	8.10630250925699e-06	3.33751908245362e-08	3.44149470484904e-06	4.02265619597109e-08	1.17225393609981e-05	85306	0.00351060578459139	0.00862785707031059	0.691514206915559	0.00284709565024609	0.293579283367493	0.00343155699639178
1.92456228427689e-08	2.9991869710405e-06	1.40554878423825e-07	2.81738127580601e-05	7.87126299813131e-08	3.14115128603485e-05	31835	0.00937933887567133	0.000612693279955425	0.0954805005532364	0.00447462938345931	0.89692632390287	0.00250585288047918
5.47250816811345e-05	0.00047473333140411	1.91729858644427e-05	0.000214667459188525	2.27493533256342e-07	0.000763526351671468	1310	0.204787095606068	0.0716741230493662	0.621764174039116	0.0251110990766334	0.281152652712754	0.000297951122130004
5.46158938202416e-05	0.000277356053352081	9.52651060860273e-06	6.2282755318168e-05	2.80596728210698e-08	0.000403809272771915	2476	0.114114215164336	0.135251707929675	0.68684914402335	0.0235916093338046	0.154238051272655	6.94874405148166e-05
6.89769431727895e-07	2.56697448576959e-05	2.4313342051771e-06	0.000116427984088299	7.53465059210042e-07	0.00014597229764211	6851	0.0428497375406204	0.00472534475972317	0.17585353709121	0.0166561343792653	0.797603284794169	0.00516169897563278
2.10725430574187e-06	7.65842140010385e-05	4.81117320140492e-06	0.000225379818126645	3.88707012895486e-07	0.000309271166647726	3233	0.0886203240835668	0.00681361385409112	0.247628043801029	0.0155564880281422	0.728745005781166	0.00125684853557086
2.88826533255287e-06	6.9506731858489e-05	1.33050496229881e-06	4.12334513395829e-05	1.81179912651206e-08	0.000114977071484189	8697	0.0339069308708716	0.0251203591748295	0.60452689359067	0.0115719155578056	0.358623252508681	0.000157579168013617
0.000162602806373401	0.000736114463793299	2.00126981954496e-05	0.000116854804716403	6.74842451516443e-08	0.0010356522573237	966	0.267181100171934	0.157005216011013	0.710773774293255	0.0193237624443225	0.112832086146729	6.51611046800928e-05
4.68477189673997e-05	0.000242197275688255	4.56074470050224e-06	3.0351938357817e-05	9.05162917994638e-08	0.000324048194005774	3086	0.0926529007288928	0.144570220831303	0.747411280693451	0.0140742790265974	0.0936648897271009	0.00027932972154707
2.29928260223115e-05	0.000259082987468612	7.22540705244334e-06	0.000104971028504648	4.55965324455996e-07	0.00039472821437247	2533	0.111696523908159	0.0582497657505049	0.656357914218258	0.0183047646186887	0.265932418009511	0.00115513740303788
9.77089905417677e-08	8.60213501165939e-06	3.13510716082215e-07	3.5512147292806e-05	1.58659877129645e-07	4.4684161888219e-05	22379	0.0133160938905361	0.0021866582344365	0.192509709215948	0.00701614851513804	0.794736787984129	0.00355069605034879
1.24323965094166e-07	6.92627763268918e-06	1.29934635606457e-07	9.31056913714584e-06	2.10925207853271e-08	1.6512197891321e-05	60561	0.00494145092745302	0.00752921966611798	0.419464306222355	0.00786900910839691	0.563860074741449	0.00127739026168125
2.23997564479767e-05	0.00013074253817937	1.4204405767065e-05	0.000106662470439114	8.32136737039765e-08	0.000274092384507229	3648	0.0789481864720801	0.0817233812907557	0.477001717557466	0.0518234236700961	0.389147880306395	0.000303597175286648
3.59780402325519e-06	6.82471681467165e-05	3.91416507827035e-06	9.55743954680885e-05	4.18335766730159e-07	0.000171751868483061	5822	0.0502248302874776	0.0209476849074863	0.397359101531099	0.0227896506328628	0.556467864438486	0.00243569849006573
8.13055671539931e-07	1.63322175933712e-05	1.40749891007526e-07	3.63628505172184e-06	2.03900571682375e-08	2.09426982648088e-05	47749	0.00626317927976339	0.0388228709242379	0.779852595251072	0.00672071426651057	0.173630207805271	0.000973611752908656
3.28502737977268e-06	4.97019074221822e-05	2.9147202031191e-07	5.67413010546961e-06	2.86663478141928e-08	5.89812032755506e-05	16955	0.0175392477151908	0.055696174329058	0.842673676730245	0.00494177812802835	0.0962023456686869	0.000486025143981351
2.96718429719233e-06	3.97157437583264e-05	5.58608276060535e-07	9.6182408453675e-06	1.41555687559576e-07	5.30013328645063e-05	18867	0.0157750705824603	0.0559832014937756	0.749334811255719	0.0105395137418256	0.181471678645437	0.00267079486324338
3.14831131723053e-05	0.000184622940958593	4.94559223937782e-06	3.73264562673273e-05	5.20690975479155e-07	0.000258898793613083	3863	0.074739254446378	0.121603939257268	0.713108540916986	0.0191024151575185	0.144173928917995	0.00201117575023278
0.000285535962715345	0.00132227876222784	7.32246447098937e-06	4.38670800329648e-05	2.23072813353957e-06	0.00166123499758068	602	0.39273190517132	0.171881740470904	0.795961296356943	0.00440784385210602	0.0264063062100486	0.00134281310999844
3.49688366134263e-05	0.000257378368815458	5.99629981679815e-07	5.68515027807721e-06	1.56711600623751e-08	0.000298647656848704	3348	0.0857101893326497	0.117090610997634	0.861812784775496	0.00200781746626457	0.0190363130187133	5.24737418928224e-05
9.33184225398205e-06	6.31144369892521e-05	2.50171624242857e-06	2.17628947891834e-05	6.91876415127857e-08	9.67800779163589e-05	10333	0.0286179506772528	0.0964231736003249	0.652142861920384	0.0258494960563128	0.224869572929997	0.000714895492981317
4.40240802311395e-05	0.000430183948410987	1.15841959043231e-07	1.46156644766128e-06	8.73382197325968e-07	0.000476658819246157	2098	0.133273438973712	0.0923597308044448	0.902498665799008	0.000243029089918941	0.00306627379720525	0.00183230050942357
4.38588381377449e-05	0.000295189629456811	1.11121343422175e-07	9.63501755879841e-07	8.64465397651208e-07	0.000340987556091509	2933	0.0972536948088467	0.128622987420616	0.865690328527978	0.000325880934471268	0.00282562145939798	0.00253518165753596
4.89443176228016e-05	0.000265228676855281	4.29710648076341e-06	2.99811545169635e-05	1.88611316192113e-07	0.000348639866792002	2868	0.0993244595702049	0.140386462607277	0.760752576278135	0.0123253445462307	0.0859946247479788	0.000540991820377898
6.45929251536039e-05	0.000329058633770405	1.13083369096574e-05	7.41851135623638e-05	5.66791414429432e-08	0.000479201688537473	2087	0.133934694459471	0.134792774522022	0.686680872879839	0.023598282685878	0.154809791653233	0.000118278259026858
7.76376549641882e-06	9.96516300347228e-05	1.24056764325646e-05	0.000204936504151169	3.73314027950177e-07	0.000325130890142825	3076	0.0929476628921581	0.0238788922609239	0.306496961857261	0.0381559452167555	0.630320004540766	0.00114819612429378
1.13314061608287e-05	9.00927415032113e-05	1.60415552348436e-06	1.64096567954202e-05	6.03578206077146e-08	0.000119498317803552	8368	0.0352165794435609	0.0948248173623402	0.753924767805669	0.0134240845642822	0.13732123679261	0.000505093475097608
1.81697899382442e-06	2.35816279204697e-05	2.49172817900483e-06	4.15890548037908e-05	3.12846066575592e-08	6.95106745037473e-05	14386	0.0206379876730725	0.0261395678691978	0.339251893163523	0.035846698320709	0.598311771547386	0.00045006909918379
3.07545694168845e-06	7.64099245482737e-05	5.73543657668491e-06	0.000183517228527604	2.23719918839953e-08	0.000268760418586135	3721	0.0774733017943845	0.0114431170998597	0.284304976715852	0.0213403320580361	0.682828332732294	8.32413939585574e-05
1.15195560994743e-06	3.90832389325128e-05	8.39009430950271e-07	3.66454900429226e-05	3.42660018079504e-07	7.80623540344126e-05	12810	0.0231475093937633	0.0147568648703524	0.500666927303826	0.0107479391484967	0.469438700590146	0.00438956808717871
4.39161020907061e-06	5.58985095115432e-05	2.12574664251205e-07	3.48128922690016e-06	1.69709568912584e-07	6.41536931806778e-05	15588	0.0190626897027003	0.0684545190048904	0.871321770269947	0.00331352185216406	0.0542648295725658	0.00264535930043226
3.24521393556959e-05	0.000248598866448866	6.76864934568117e-06	6.67870059946279e-05	8.37074033631581e-08	0.000354690368548234	2819	0.10095841247216	0.0914942784844263	0.700889814026792	0.0190832623208394	0.18829664382484	0.000236001343103217
4.22096442806479e-07	3.00878789096317e-05	4.87092698784804e-07	4.47348269790756e-05	8.07702066485863e-07	7.65395970967845e-05	13065	0.0227011202617396	0.00551474607676256	0.393102133417106	0.00636393079217381	0.584466454958057	0.0105527347559006
5.19837012696223e-06	9.07837185434035e-05	3.71439662205245e-07	8.35333967781641e-06	8.18993652146186e-08	0.000104788767375602	9543	0.0309492330889162	0.0496080854575695	0.866349713018389	0.00354465150710158	0.0797159837549661	0.00078156626197406
0.000143452252916594	0.00063276818731077	1.6608648890394e-05	9.44433420591074e-05	4.15069179768841e-07	0.000887687500356634	1127	0.233886171010047	0.161602199939687	0.7128276415479	0.0187100177525552	0.106392555962728	0.000467584797129715
0.000113160353582887	0.000425193808817764	6.6832623669279e-06	3.23371907957688e-05	2.59405625122119e-07	0.000577634021188469	1731	0.159148554396222	0.195903200698016	0.736095508957275	0.0115700636073638	0.0559821437269844	0.000449083010360777
7.08919896766887e-06	4.36098846684586e-05	2.78880590093717e-06	2.20625286877464e-05	2.32343930169154e-08	7.55736526178281e-05	13232	0.0224178527390981	0.0938051651879071	0.577051434697639	0.0369018276123296	0.291934132115004	0.000307440387120237
1.03284631371127e-06	2.00828444669414e-05	8.54973194691563e-07	2.13818243015669e-05	2.71039679241678e-08	4.33795922448353e-05	23052	0.0129298419427271	0.0238094979750354	0.46295604517427	0.0197091109078683	0.492900536752108	0.000624809190717895
0.000401777868264223	0.000915402371960163	1.3037738948876e-05	3.82702465850609e-05	1.09316575263182e-06	0.00136958139151095	730	0.337116511215122	0.293358153633332	0.668381140130905	0.00951950649277769	0.0279430246513792	0.000798175091606508
1.52369234162494e-05	0.00010479377018509	3.24543536578812e-07	2.87188915275525e-06	1.41893037581956e-07	0.000123369019328256	8106	0.0363363817334558	0.123506886082214	0.84943343763039	0.00263067290593661	0.023278852084524	0.0011501512969347
9.05875891040907e-06	0.000175912419518047	1.24444663166034e-06	3.11763984745141e-05	7.84671034635198e-07	0.000218176694569265	4583	0.0633636286219207	0.0415202867029097	0.80628419027679	0.00570384767317694	0.142895181981119	0.00359649336600471
0.000141717737650574	0.000615293555472155	4.2536431293691e-05	0.000237998577768628	2.82240991652649e-07	0.0010378285431767	964	0.267659887257533	0.136552168065053	0.592866287516815	0.0409859909648378	0.229323600062237	0.000271953391057
4.37789990707007e-06	9.70510159521669e-05	1.93652118998333e-06	5.53104472737722e-05	5.98509591791311e-07	0.000159274393914784	6278	0.0466623385159656	0.0274865268638998	0.609332194377031	0.0121583962266993	0.347265156151621	0.0037577263807485
3.1334286402283e-05	0.000304279796467212	1.79296298359008e-06	2.24515759519849e-05	3.35897592024535e-07	0.000360194519397095	2776	0.102442255584099	0.086992679551958	0.844765203469852	0.00497776308920858	0.0623318089058241	0.000932544983157354
1.06928452029183e-06	5.03901921941074e-05	2.27935816073115e-06	0.00013840603478622	2.71734624926283e-07	0.000192416604286277	5197	0.0560957382531689	0.00555713226651143	0.261880685302693	0.0118459535713452	0.719304008609882	0.00141222024956847
3.68656926227325e-05	0.000129249349180596	1.5012428592758e-06	6.77009664027996e-06	8.12943124847157e-08	0.000174467675615368	5732	0.0509984708646359	0.211303856102299	0.740821179193897	0.00860470487716841	0.0388043035272924	0.000465956299343021
1.27154430413742e-05	0.000102800474832613	1.6796074800755e-07	1.7473365061578e-06	1.76401360107031e-07	0.00011760761648826	8503	0.0346691241099406	0.108117513312954	0.874097085734879	0.00142814515779526	0.014857341372378	0.00149991442199358
1.74973781638701e-05	7.83165516000091e-05	2.8655649198227e-06	1.64960260147916e-05	7.51068170251371e-08	0.000115250627515519	8677	0.0339862209204191	0.151820242033078	0.679532539547029	0.0248637684808861	0.143131767439361	0.000651682499646467
2.14696800589247e-06	7.62635944996332e-05	3.41262692075473e-06	0.000156251628012883	3.47056408238037e-07	0.000238421873847402	4194	0.0690363907317785	0.00900491205461543	0.319868279151453	0.0143133969450258	0.655357771883337	0.00145563996556862
5.08800012019508e-06	7.58510036106865e-05	1.11270256982675e-05	0.000213456893355488	7.10280844138603e-08	0.000305593950869051	3272	0.0876140578705668	0.0166495446186869	0.248208458953394	0.0364111451376062	0.698498424947409	0.000232426342903287
6.61287575206389e-06	5.87733434436117e-05	1.5446926048081e-07	1.7660493556285e-06	3.43038571677654e-08	6.73410416689526e-05	14850	0.0200002797273309	0.0981997840866892	0.872771522195044	0.00229383532913225	0.0262254534806629	0.000509404908471754
5.02213703015326e-06	6.553868273908e-05	6.73497328459394e-06	0.000113081940129716	8.55033029459511e-08	0.000190463236486489	5250	0.0555423325170473	0.0263680126558676	0.344101486187488	0.0353610145917671	0.593720563693864	0.000448922871013044
3.1219634638327e-06	5.93740015786018e-05	1.41165328436721e-06	3.45550702819414e-05	2.62586291490855e-07	9.87252749002339e-05	10129	0.0291846995264035	0.0316227376118991	0.601406292751291	0.0142988032780232	0.350012398718167	0.00265976764061898
3.99666914162366e-05	0.000232477469270236	1.30635054263117e-06	9.78297607695441e-06	3.51572925947303e-07	0.000283885060232005	3523	0.0816508371302576	0.140784764733917	0.818914067123657	0.00460168823806211	0.0344610458505962	0.00123843405376803
6.37934334395655e-06	3.90607277643849e-05	6.06180195589899e-07	4.77321835337751e-06	1.65010980090628e-08	5.08359707553179e-05	19671	0.0151354686414905	0.125488768074508	0.768367893521513	0.0119242376329853	0.0938945058480699	0.000324594922923482
1.48115413810928e-05	0.000164043147855694	6.00849048240926e-06	8.57058192838596e-05	1.20464803346843e-07	0.000270689463806403	3694	0.0780071700139734	0.0547178348680983	0.606019700763152	0.022196986901221	0.316620447943096	0.000445029524433207
1.85033086549336e-05	8.62643101221574e-05	5.56043682707481e-06	3.33420456759554e-05	4.80787515259839e-08	0.000143718180031647	6958	0.0422021660335631	0.128747167900812	0.600232413903111	0.0386898639117918	0.23199601935269	0.000334534931595967
2.33969746742836e-08	3.43950756031349e-06	9.54030781074176e-08	1.80407254177482e-05	2.60141967777544e-08	2.16250472276212e-05	46243	0.00646658537589351	0.00108193866251535	0.159052025371778	0.00441169339901193	0.834251376556775	0.00120296600992053
4.38983790646024e-06	2.85182092165762e-05	4.00630811698325e-07	3.34688886289293e-06	6.22898401764405e-08	3.67178566378042e-05	27235	0.0109551101177572	0.119555941125946	0.776685019986006	0.0109110620385679	0.0911515314171967	0.00169644543228342
4.91721200362006e-05	0.000364293545832748	8.11595740738024e-07	7.75162448708547e-06	7.33081985577697e-07	0.00042276196808235	2365	0.119138970390827	0.116311597893362	0.861698954343469	0.00191974633957597	0.0183356713051717	0.00173403011842092
1.38667060439324e-08	2.7103490570264e-06	5.00816508153136e-08	1.25920950578937e-05	4.50355465136652e-08	1.5411428018293e-05	64887	0.00461279227600719	0.000899767758540802	0.175866185392378	0.00324964375500232	0.817062185473479	0.00292221762060006
5.09782169418902e-06	5.35721096218148e-05	7.39652332147546e-07	9.99917820780603e-06	1.78801813805293e-08	6.94266420373379e-05	14404	0.0206132961849453	0.0734274558669767	0.771636191089344	0.0106537247149266	0.144025087695131	0.000257540633621791
7.36556816870834e-06	7.52078515724587e-05	2.12812704064838e-06	2.79586684121001e-05	1.25305069799868e-07	0.000112785520263715	8866	0.0332714768995209	0.0653059732444923	0.66682187036605	0.0188687965943889	0.247892356631659	0.00111100316341033
5.30989358708724e-07	1.58503811292256e-05	6.42354236798594e-07	2.4664106623177e-05	2.247023007541e-08	4.17103015779853e-05	23975	0.0124353850068456	0.0127304128385631	0.380011184996836	0.0154003738284556	0.591319306983738	0.000538721352407334
3.22624060072002e-05	0.000221063431698893	3.18936764294591e-05	0.0002813006797296	1.25994594789818e-08	0.000566532793324631	1765	0.156341932779013	0.0569471112481805	0.390204122874526	0.0562962582312224	0.496530268051775	2.22395942961101e-05
3.78926166360101e-05	0.000258171505562336	1.97649954011659e-05	0.000173400212666933	6.62067610187715e-10	0.000489229992334055	2044	0.136537587264755	0.0774535846733949	0.52770989025148	0.0404002119879642	0.354434959802161	1.35328500002437e-06
1.18466158491158e-06	1.70973545234662e-05	3.38806296526652e-07	6.28831589025168e-06	9.63990740400617e-09	2.49187782025601e-05	40130	0.00744785286208172	0.0475409177481212	0.686123307671226	0.013596424903844	0.252352496544379	0.000386853132430698
8.46548746466262e-05	0.000280446711863573	6.44244834197083e-06	2.74650675507003e-05	1.55026512276523e-07	0.000399164128915146	2505	0.112878337978688	0.21208036623106	0.70258495578191	0.016139847935435	0.0688064521863356	0.000388377865260228
1.39324208416419e-06	1.23391031541067e-05	7.20858856428002e-08	8.20915858014061e-07	5.27086344637307e-08	1.46780556163915e-05	68129	0.00439376803556457	0.0949200711985527	0.84064970705842	0.00491113315869301	0.0559281065195936	0.00359098206474087
8.81314835837729e-05	0.000337541679251915	4.92426649532227e-05	0.000242720636480724	1.18093033748007e-07	0.000717754557303382	1393	0.193784078706274	0.122787772905106	0.470274519078033	0.0686065514348364	0.338166625360945	0.000164531221078812
2.58962193867526e-06	5.75761691399849e-05	2.4818916513813e-06	7.10305461844936e-05	1.28694910944093e-07	0.000133806923825479	7473	0.0393496375723815	0.0193534225631914	0.430292898856864	0.0185483051282037	0.530843577849057	0.000961795602684556
8.87428637624916e-06	6.57769426866017e-05	2.24363423100659e-06	2.13912686608091e-05	5.31336724364874e-08	9.8339265627103e-05	10169	0.0290722588244782	0.0902415359689583	0.668877708890202	0.022815242891017	0.217525202414299	0.000540309835523557
4.32438699806967e-05	0.000439825453802696	5.29284324796095e-05	0.000694642763869864	1.14798879158822e-07	0.00123075531901202	813	0.308888422747251	0.03513604151263	0.357362220588054	0.0430048374863797	0.564403625269303	9.32751436337285e-05
1.52035359839062e-06	4.05040687632509e-05	1.85818618541768e-06	6.37114900303463e-05	2.99870170110103e-07	0.000107893968747516	9268	0.031851637995544	0.0140911824455028	0.375406236636221	0.017222336030349	0.590500940598807	0.00277930428911957
3.43014285248852e-06	0.000115602838867573	3.08398106543962e-08	1.34159224345143e-06	9.16231961173926e-08	0.000120497036970285	8299	0.035505635132738	0.0284666157669454	0.959383249366384	0.000255938332010616	0.0111338193633946	0.00076037717126594
4.66199708386839e-07	2.46830586831427e-05	5.34690607758668e-07	3.64436100071212e-05	9.1657835438858e-08	6.22192168418482e-05	16072	0.0184932084829875	0.00749285722402852	0.396711176000227	0.0085936569905367	0.585729166275996	0.00147314350921257
4.71328378008163e-07	1.07716371944528e-05	2.34815024330097e-07	6.90130956422851e-06	7.58912565769927e-09	1.83866792866773e-05	54387	0.00550086900266689	0.0256342306655493	0.585839184254319	0.0127709316439887	0.3753429021427	0.000412751293443088
1.39654213648534e-06	2.54747452138995e-05	4.77561918606315e-07	1.12053135489406e-05	1.25062433580857e-08	3.85666690612898e-05	25929	0.0115035461987025	0.0362111162430431	0.660537864273817	0.0123827628942333	0.290543980636057	0.000324275952849621
1.4004928650228e-05	0.000172384847274261	5.26318411442273e-06	8.34633417242325e-05	3.35958644054215e-07	0.000275452260407198	3630	0.0793239679179097	0.0508433970718724	0.625824769124879	0.0191074275689087	0.303004744273471	0.00121966196086963
9.59531896070658e-07	4.00496314473045e-05	4.32508202011055e-06	0.000232423053262521	1.20447655865539e-08	0.000277769343391594	3600	0.0799639073178403	0.00345441971513008	0.144183051154221	0.0155707680599336	0.836748398597955	4.33624727606223e-05
2.91080285069255e-05	0.000220135641956832	1.90860946315675e-07	1.85893456655551e-06	9.73630557525052e-08	0.000251390829032381	3978	0.0726523250993004	0.115787949063075	0.875670933598285	0.000759220004366552	0.00739459977004995	0.000387297564224048
1.61603816831641e-05	0.000147615490114818	4.96901715063377e-06	5.84314763894592e-05	1.98061313740736e-07	0.000227374426651816	4398	0.0659451196181867	0.0710738754623049	0.649217646366472	0.0218538963409591	0.2569835018383	0.000871079991964235
2.72370806750258e-07	8.73693925855858e-06	5.18944785257489e-07	2.14079437774488e-05	2.42589665420328e-08	3.09604575945571e-05	32299	0.00924527822507115	0.00879737665111709	0.282196709524556	0.0167615347309569	0.691460832323496	0.000783546769873891
6.43539898280313e-05	0.000254508305645991	7.06313931922407e-06	3.59489948904155e-05	1.42088646168931e-07	0.000362016518329831	2762	0.102932903429265	0.177765340998608	0.703029538044754	0.0195105443028124	0.0993020844912457	0.000392492162579927
1.68881841878714e-05	5.85589798759843e-05	5.48099036319245e-07	2.44399684462726e-06	2.85630620067684e-08	7.8467823006809e-05	12744	0.0232663364791932	0.21522432432471	0.746280164684866	0.00698501647320691	0.0311464846477922	0.000364009869424948
1.28737891467129e-06	1.9074996658381e-05	8.7404850627515e-07	1.66552825700266e-05	5.83909513660392e-08	3.79500976007201e-05	26350	0.0113206786796848	0.0339229408107468	0.502633665374791	0.0230315219600006	0.438873247317039	0.0015386245374223
1.31312585712714e-05	0.000164941003513198	1.45692150769564e-05	0.000235711500228784	5.31299777170696e-07	0.00042888427716738	2332	0.120756044534715	0.0306172533486154	0.384581604629042	0.0339700377294794	0.549592309108578	0.00123879518428545
1.80806209859895e-05	8.92179149760114e-05	5.16718253156655e-06	3.27951488229779e-05	8.87916330388988e-08	0.000145349658949584	6880	0.0426709071541445	0.124393969113205	0.613815784782525	0.0355500148325689	0.225629348290065	0.000610882981636008
1.81171923050441e-06	2.6767548967688e-05	1.72642223967284e-07	3.28079560014018e-06	5.98982928784775e-08	3.20926043151783e-05	31160	0.00958173560405218	0.0564528578831338	0.834072196347997	0.00537950184010563	0.102229023482165	0.00186642044659954
3.29355966317282e-05	0.00020014196858134	1.39168230749206e-05	0.000108847428222553	1.4831122183886e-07	0.000355990127732381	2809	0.101309029966575	0.0925182865084614	0.56221213171338	0.0390932837479771	0.305759681921235	0.000416616108945456
3.0426027118424e-09	2.60065727727692e-06	1.34810243721879e-07	0.000148455403751958	5.41995563485563e-07	0.000151735909439154	6590	0.0445035462812823	2.00519621432293e-05	0.0171393659344677	0.000888453130311502	0.978380162617263	0.00357196635581443
6.11910875842997e-05	0.000338318032068018	2.94648629467096e-06	2.09841373908486e-05	7.27053514023183e-08	0.00042351244868924	2361	0.119337352736645	0.144484743656732	0.798838459448132	0.0069572601792232	0.0495478644271118	0.000171672288801285
1.306499715215e-08	4.72515408672075e-06	2.87998117148663e-08	1.34146289295554e-05	3.37885319326056e-07	1.85195331444692e-05	53997	0.00554050585804844	0.000705471193589555	0.255144341375144	0.00155510462872911	0.724350275188315	0.0182448076142224
4.41620316394912e-06	7.54637504773382e-05	1.41203998744694e-05	0.000310494312131283	3.59680159176389e-08	0.000404530633662957	2472	0.114305984928616	0.0109168572079724	0.18654644221632	0.0349056380393533	0.767542149576681	8.89129596736706e-05
0.00010234228931808	0.000448690122282277	3.28470264793065e-05	0.000185477324685978	3.00081470424257e-07	0.000769656844236065	1299	0.206249385528423	0.132971323628858	0.582974250982763	0.0426774954647605	0.24098703997114	0.000389889952478897
1.04601355400332e-06	3.18031526292283e-05	3.86125621647142e-06	0.000151060905182033	1.69844177456292e-07	0.000187941171759193	5321	0.0548273317688377	0.00556564346285742	0.169218656729337	0.0205450257669927	0.803766964779736	0.000903709261076184
0.000196810931169462	0.00100633790714741	7.95178868456549e-05	0.000525158249310742	1.35536690308804e-06	0.00180918034137636	553	0.41914008735581	0.108784584194484	0.556239687184433	0.0439524380334359	0.29027412983673	0.000749160750916034
4.93179596642344e-09	1.63707715805217e-06	6.03816062326133e-10	2.57839450821068e-07	4.52229447115529e-08	1.94567516561354e-06	513960	0.000583532796022301	0.00253474786212234	0.841392842435721	0.000310337549143631	0.132519269083523	0.02324280306949
2.34118321000936e-07	1.24848089258538e-05	5.50701953134888e-07	3.77811073161074e-05	2.61056572262974e-07	5.13117930883601e-05	19489	0.0152760519492097	0.00456266107477045	0.243312661172349	0.0107324636304673	0.736304561624801	0.00508765249761257
0.00026486555182044	0.00081703295124941	1.85549445704244e-05	7.37683690304897e-05	7.48787031145172e-07	0.00117497060370191	851	0.297210896255793	0.225423130575304	0.695364589271624	0.0157918372697704	0.0627831613812909	0.00063728150201036
1.03568152166352e-05	0.000114884207605514	1.02438719872483e-05	0.000146251618425974	7.51275984999051e-08	0.000281811640833872	3548	0.081079260821086	0.0367508424633903	0.407663101728429	0.0363500668635865	0.518969400955973	0.000266587988621069
1.90069149246889e-08	2.96393012624083e-06	1.04647095313498e-07	2.09902142221616e-05	1.23343521597789e-07	2.42011418802384e-05	41320	0.00723413716678045	0.000785372649718199	0.122470672702475	0.00432405610575542	0.867323299290323	0.00509659925172813
2.21599453297781e-06	3.33949276990761e-05	2.78748409034359e-07	5.40361557494036e-06	4.46585543219031e-08	4.13379447703505e-05	24191	0.0123250563412152	0.0536067902090581	0.807851669564097	0.00674316080741125	0.130718051053571	0.00108032836586337
0.00016164354497224	0.000438997150825023	1.60237834776953e-05	5.60145189588227e-05	7.97643083555829e-08	0.000672758762542136	1486	0.182819721937361	0.240269698400421	0.65253278777997	0.0238180226997663	0.083260928103206	0.000118563016636423
9.23920471889332e-07	3.74109333491328e-05	1.31271916917363e-06	6.84392659607759e-05	5.20405094246517e-07	0.000108607244045218	9207	0.0320588051489896	0.0085069875403952	0.344460755615499	0.0120868472514328	0.630153785435174	0.00479162415749955
2.77962157988981e-07	6.56953290280722e-06	8.86459717614121e-08	2.69412795758731e-06	8.58759732808477e-09	9.63885658747301e-06	103747	0.00288749405912148	0.028837669226268	0.681567657241131	0.00919673106005327	0.279507007199245	0.000890935273302594
8.46648595769446e-06	0.000118653950118584	1.34224155514452e-06	2.42251280446248e-05	4.43061559483261e-07	0.000153130867235532	6530	0.0449033867286638	0.0552892183694885	0.774853249776755	0.00876532327789938	0.158198856193794	0.00289335238206276
1.28928588203913e-06	3.97109299676954e-05	4.42513812152735e-06	0.000175418275302104	5.32826661566601e-08	0.000220896911939523	4527	0.0641278408868096	0.00583659531823657	0.179771322373975	0.0200325938587085	0.794118277896661	0.000241210552419347
2.29728953276732e-06	4.012843862132e-05	4.41437316768289e-06	9.91963752611577e-05	9.65972770120767e-09	0.000146046136310629	6847	0.0428709428121947	0.0157298891350413	0.274765492843781	0.0302258812125906	0.679212595190977	6.61416176095351e-05
2.64569553729494e-05	0.000139260301125014	1.50835509269232e-07	1.02153643918428e-06	4.13768344187573e-08	0.000166931005280836	5990	0.0488499826658363	0.158490361502584	0.83423867777427	0.000903579949186039	0.00611951289375934	0.000247867880200848
1.56958952068994e-05	0.000163000637303686	2.14627490207064e-06	2.87047933267634e-05	1.94270667464116e-07	0.000209741871406883	4768	0.0609900102253216	0.0748343432888063	0.777148769629679	0.0102329348340133	0.136857715315595	0.000926236931905912
1.32717609737911e-05	0.000191910265224892	9.23178570932906e-06	0.000172075668223535	6.22396003863188e-08	0.000386551719731934	2587	0.10951403308263	0.0343337263717125	0.49646723951449	0.0238824075488039	0.445155614216039	0.000161012348954186
3.62212364494166e-05	0.000239141161056678	1.34008555794148e-06	1.13933216518863e-05	8.30664585222343e-09	0.000288104111361775	3471	0.0828128025541122	0.125722733626433	0.830051192002556	0.00465139338556237	0.0395458488878683	2.88320975808384e-05
1.38970706882285e-05	8.89377156247498e-05	3.60531903774604e-06	2.96812174029152e-05	1.33993121489867e-09	0.000136122662684855	7346	0.0400168804381584	0.10209226306719	0.653364501329618	0.0264858104200689	0.218047581625933	9.84355718930372e-06
5.30173011522417e-07	2.7786208756017e-05	1.29272585000741e-06	8.72250749711543e-05	3.38014590805994e-08	0.000116867984047782	8557	0.0344548782141232	0.00453651199549789	0.237757235075233	0.011061419947818	0.746355605274171	0.000289227707280204
2.99258852083265e-05	0.00024067026103864	3.68194905959803e-07	3.81452329211294e-06	1.0021903672747e-07	0.000274879083481767	3638	0.0791655976469164	0.108869270186982	0.87554956161153	0.00133947953149453	0.0138770954988504	0.000364593171142894
2.05835871034704e-06	1.65007778484728e-05	6.79638427314706e-07	7.00582437044625e-06	1.27172554879662e-08	2.62573166120687e-05	38085	0.00784635379398879	0.0783918151560448	0.628425900950155	0.0258837731728581	0.266814178842104	0.000484331878837951
1.79459679539306e-06	3.55311276488921e-05	2.17149475402309e-07	5.53156978752204e-06	8.91628176015018e-08	4.3163606524811e-05	23168	0.0128658791850703	0.0415766183569833	0.823173282067344	0.00503084642098868	0.128153558816788	0.00206569433789667
3.98657449362886e-05	0.000137774145389994	3.65321726250672e-06	1.62400111091408e-05	5.90586278141364e-09	0.000197539024560712	5062	0.0575454290348218	0.201811996515333	0.697452797979422	0.018493648384823	0.0822116599251993	2.98971952228028e-05
6.16985151079265e-07	1.67298573943371e-05	5.6147850622881e-07	1.95830722714052e-05	5.11371757600292e-08	3.75425304988104e-05	26636	0.0111997807755664	0.0164342984578201	0.445624127411104	0.0149557980980159	0.521623662848877	0.00136211318418319
5.33925965448988e-06	3.71542074080944e-05	2.21601380513293e-06	1.98309071133464e-05	5.94610906846648e-08	6.45998490717483e-05	15480	0.0191939846560615	0.0826512713452286	0.575143873274825	0.0343036994199738	0.306980703489277	0.000920452470695774
7.22817690212999e-06	0.00015446503696509	5.47779010365197e-07	1.51004071988121e-05	5.36383706072319e-07	0.00017787778378247	5622	0.0519690046772842	0.0406356361566178	0.868377341343473	0.00307952459670335	0.0848920358558021	0.0030154620474037
1.34202306426803e-06	3.83434073520061e-05	4.65851345347504e-07	1.71312159394142e-05	2.0033267768531e-07	5.74828303787212e-05	17396	0.0170974949429255	0.0233465028674861	0.667041046854922	0.00810418245375668	0.298023180600999	0.00348508722283565
2.22120365086585e-06	5.57508499816071e-05	2.35477407796527e-06	7.60882634949917e-05	3.37022006828767e-07	0.000136752113212259	7313	0.0401981666195232	0.0162425544928745	0.407678160666328	0.0172192884091694	0.556395522582469	0.00246447384915845
3.83189279551825e-05	0.000353033641985849	1.48270403411967e-05	0.000176164089323162	2.29433809735404e-07	0.000582573133415125	1717	0.160394271799313	0.0657753091539796	0.605990255534642	0.0254509511179799	0.302389655853958	0.000393828339440288
4.83957768934742e-08	8.91634125220654e-06	1.28652856622529e-07	3.05240240324288e-05	1.47073141706447e-07	3.97644870598578e-05	25148	0.0118587079453021	0.0012170602583311	0.224228750613197	0.00323537070725613	0.76762021314347	0.00369860527774585
3.07779336736723e-05	0.000219387605354814	6.31418373925963e-06	5.79535058604317e-05	5.83114318349431e-09	0.000314439059771362	3180	0.0900326432604248	0.0978820306104842	0.697711046185986	0.020080786858512	0.184307591755845	1.85445891732863e-05
1.01184570659964e-07	7.48866364440855e-06	2.94699628886588e-08	2.80577891799929e-06	9.4993900687341e-08	1.05200909966438e-05	95056	0.00315106882863481	0.00961822199943376	0.711843998953777	0.00280130303987489	0.266706715644799	0.00902976036211536
1.97239449684379e-05	0.000107514224311024	3.75609414593408e-06	2.63386215278124e-05	8.33776421410345e-08	0.000157416262595349	6353	0.0461306781895492	0.125298013326233	0.682993119887477	0.0238609028318085	0.167318300495533	0.000529663458948731
1.13490441490026e-05	7.7006946982035e-05	8.0471604411144e-06	7.02331516148322e-05	2.14249209419966e-07	0.000166850552396404	5993	0.0488270217280493	0.0680192183124422	0.461532466485826	0.0482297500699664	0.420934486617533	0.00128407851423202
3.66404535248163e-05	0.000246654492144576	2.4909550545567e-06	2.15948144835754e-05	3.0683749545079e-07	0.000307687552702975	3250	0.088187105475942	0.119083314235292	0.801639487778314	0.00809572903640122	0.0701842316787571	0.000997237271235975
7.95148695872391e-06	0.00018072789068694	6.90975250181926e-06	0.000202712911919194	1.07894600570649e-06	0.000399380988072384	2504	0.112936073289516	0.0199095279850496	0.452520014934174	0.0173011553082916	0.507567756035634	0.00270154573685149
2.26339485622617e-09	1.55081484583452e-06	1.48035976483096e-07	0.000130526944489134	9.63886363551073e-08	0.000132324447342663	7557	0.0389222431964429	1.71048880360329e-05	0.0117197908396971	0.0011187348933319	0.986415942861456	0.000728426517478685
1.24168577758566e-05	0.000105759910000175	6.7509016753013e-06	7.39895697161069e-05	6.04864674052849e-08	0.000198977725634845	5026	0.0579521950121135	0.0624032551193364	0.531516327582621	0.0339279266247633	0.371848504550148	0.000303986123131626
2.87255861684817e-08	6.24447656392607e-06	1.57370918917833e-07	4.40412622821199e-05	8.4252242526837e-08	5.05560875936591e-05	19780	0.0150527668772041	0.000568192428167336	0.123515818987331	0.00311279860464461	0.871136679643772	0.00166651033608471
5.74940184938315e-07	1.68613003000522e-05	8.72458267268698e-08	3.29132591344558e-06	1.1627417464213e-08	2.08264396426271e-05	48016	0.00622851880938469	0.0276062637111309	0.809610312150561	0.00418918587257213	0.158035937487316	0.000558300778420821
3.20119154097869e-06	5.12290232303312e-05	2.34083452095184e-07	4.82029692092285e-06	1.29035004687107e-07	5.96136301490151e-05	16775	0.0177256414598164	0.0536989868420482	0.859350841448089	0.00392667669306583	0.0808589731723039	0.00216452184449363
1.94310438978378e-06	4.39334242339369e-05	3.56480732744406e-07	1.03730095560975e-05	1.61009416490745e-07	5.67670283290533e-05	17616	0.0168863911298052	0.0342294540859258	0.77392503231408	0.00627971453214083	0.18272947979538	0.00283631927247353
4.20775241216333e-06	6.17840320104363e-05	2.75432518956805e-06	5.20414409267991e-05	1.86369359151741e-08	0.000120806187474882	8278	0.0355950939534813	0.0348306034658879	0.511431022713819	0.0227995374006876	0.43078456505069	0.000154271368915182
2.4462778078136e-05	0.000133465230021642	5.00392263098687e-06	3.51245335428852e-05	2.0884591406629e-07	0.000198265310187717	5044	0.0577507946659014	0.123384055712897	0.673164810804664	0.0252385181565508	0.177159249440204	0.00105336588568396
1.99184396261907e-06	5.2909200443096e-05	6.15074571366578e-07	2.10353278371893e-05	2.42357635569689e-07	7.67938044498407e-05	13022	0.0227756541023123	0.0259375606780894	0.688977461426002	0.00800942961184226	0.273919595309657	0.0031559529744094
3.89676646547026e-06	4.95902890151241e-05	1.23899525664192e-06	2.0284709107306e-05	1.91912383207542e-07	7.52026722277499e-05	13297	0.0223090393389216	0.0518168616890232	0.659421900127975	0.0164754153002655	0.269733887193186	0.00255193568955022
1.09467321960876e-08	3.7821885673178e-06	2.68580738738583e-08	1.19464870591576e-05	1.71734131058711e-08	1.57836538456512e-05	63357	0.00472394045178337	0.000693548674035554	0.239626933300991	0.00170163855191606	0.756889828932047	0.00108805054100973
8.16484916468088e-07	3.61432394992369e-05	4.00117660980184e-08	2.28090638392097e-06	1.13041845252757e-07	3.93936844109767e-05	25385	0.0117487758573376	0.0207262897257861	0.91748817201688	0.00101568986745676	0.0579003060522416	0.00286954233763568
2.50848343835495e-05	0.000233563159537385	4.06304804978345e-06	4.87424088158961e-05	4.20997280976678e-08	0.000311495550514711	3210	0.0892284873808087	0.0805303136500653	0.749812185604089	0.0130436792534266	0.156478667946796	0.00013515354562241
5.36444862101036e-06	9.92525902690428e-05	9.67183717598655e-07	2.30491642238735e-05	4.59323344097232e-07	0.000129092710175623	7746	0.0379898842191493	0.0415550081310739	0.768847366625241	0.00749216370376656	0.178547372601571	0.00355808893834789
2.24223521427703e-06	4.62033046641333e-05	8.328358151962e-07	2.20850197320258e-05	5.77404515174232e-08	7.14211358771498e-05	14001	0.0211991763715009	0.0313945611021065	0.646913607529384	0.0116609152874402	0.309222465601974	0.000808450479095454
4.02663730492534e-05	0.000174797678373038	7.39425158065398e-07	4.13009289646169e-06	8.91937745838472e-08	0.000220022763251402	4545	0.0638823271439346	0.183010032481249	0.794452700211345	0.00336067571890512	0.0187712072852324	0.000405384303268351
8.5927556608403e-06	0.000142722658081525	4.21806500226936e-06	9.02824590360382e-05	2.24915337924588e-06	0.000248065091159919	4031	0.0717263974522161	0.0346391167764143	0.575343581856574	0.01700386371394	0.363946650509709	0.00906678714336283
3.33009157520255e-06	3.09401366910853e-05	2.03507711768251e-06	2.4316669608018e-05	4.07431974979864e-08	6.06627181894864e-05	16485	0.018034759087898	0.0548951922134556	0.510035448699159	0.0335474106406794	0.400850313565942	0.000671634880763515
0.000142368621439164	0.000435865528919213	1.06512764860272e-05	4.19797812291976e-05	1.48272642104201e-07	0.000631013480715706	1585	0.172514583998912	0.22561898563195	0.69073885461979	0.0168796338137599	0.0665275505391476	0.00023497539535293
4.2069496387139e-07	1.90403866806863e-05	1.03257737493555e-06	6.01335799175625e-05	1.49710105452856e-07	8.07769490425086e-05	12380	0.0239427763538645	0.00520810663014768	0.235715595926585	0.0127830697640259	0.744439851100558	0.00185337657868301
1.71399601077876e-06	5.1747855220261e-05	2.01481046350818e-06	7.83233807596083e-05	6.09844062609468e-07	0.000134409886516766	7440	0.0395234160581563	0.0127520084660213	0.385000363896641	0.0149900466083413	0.582720384559201	0.00453719646979538
1.0648100683409e-05	0.000200556284804477	1.13031186014915e-05	0.000274665989676647	4.40864203830622e-07	0.000497614357969855	2010	0.138707802944604	0.0213982987284585	0.403035566784483	0.0227146150838683	0.551965563849919	0.000885955553270689
0.000315128992610208	0.00102553598284447	8.45848846898467e-06	3.55092900438001e-05	3.1068094242051e-07	0.00138494343490988	722	0.340168649815488	0.227539251544027	0.74048943588169	0.00610746132713721	0.0256395237153571	0.000224327531788853
9.47247720046391e-05	0.000423209618933069	1.33327769247834e-05	7.6724429859892e-05	3.84300145385373e-07	0.000608375897867769	1644	0.166872269031521	0.155701059717569	0.695638371632293	0.021915360177009	0.126113526404966	0.00063168206816257
3.20492819831549e-05	0.000181456876901978	1.1997326546341e-05	8.74137748951359e-05	2.52455710099587e-07	0.000313169716036709	3193	0.0896859500509314	0.102338381848512	0.579420255567457	0.0383093445246625	0.27912588739867	0.000806130660698988
4.69398491372442e-05	0.000237317474551496	4.45394842609198e-06	2.89856870929935e-05	2.43472933998151e-07	0.000317940432141823	3145	0.0909882837965537	0.147637243936014	0.74642118636121	0.0140087512496844	0.0911670368494181	0.000765781603673311
3.55301640448293e-06	9.43694396626873e-05	7.73659353777854e-07	2.6485605174152e-05	3.24568068401543e-07	0.000125506288663502	7968	0.0369541431469141	0.0283094691295432	0.751910049031119	0.00616430747826616	0.211030104197912	0.00258607016315933
5.19073372270985e-06	4.05537184935568e-05	1.02198694286924e-06	1.02689008662431e-05	2.30591071558318e-08	5.70583991325348e-05	17526	0.01697232744536	0.0909722985857498	0.710740558972902	0.0179112445916224	0.179971766161728	0.000404131687996893
9.01612833385944e-08	1.05649708851388e-05	7.01503322626302e-07	0.00010580172157045	1.39029038139047e-07	0.000117297386099693	8525	0.034579266882761	0.0007686555202685	0.0900699600940762	0.00598055375275017	0.901995560928592	0.0011852697043128
2.41317093682838e-05	0.000118004684329807	2.20340210152595e-07	1.38611612764447e-06	6.85584293988367e-08	0.000143811408465286	6954	0.0422289577081316	0.167801077993814	0.820551620967477	0.00153214694511376	0.00963842954072075	0.000476724552874298
3.69408836175371e-05	0.00027454084163309	3.81974035380644e-06	3.65718558607207e-05	1.78359946337176e-08	0.000351891157459787	2842	0.100202846179341	0.104978152574802	0.780186815761242	0.0108548915561851	0.103929453995729	5.06861120423459e-05
3.93529200534474e-05	0.000294929432701906	1.35545707679277e-05	0.000130874168092149	1.14115689070611e-07	0.0004788252073045	2088	0.133836824851588	0.0821864000748431	0.615943831282782	0.0283079724315932	0.273323471896753	0.000238324314028942
1.74100296718512e-06	2.34389955632566e-05	5.99217033310996e-07	1.03752702553523e-05	7.75787549563494e-09	3.61622436946007e-05	27653	0.010790232526111	0.0481442186466174	0.648162093071571	0.0165702393460853	0.286908919230071	0.000214529705655218
0.00015495087465644	0.000287120277633332	5.60548926888885e-06	1.33614043099837e-05	6.72379867218164e-08	0.000461105283855367	2169	0.129217884354292	0.336042288131842	0.622678350663603	0.0121566363803524	0.0289769056608223	0.000145819163379847
0.00011641678842585	0.000538834942738441	3.21111669348162e-06	1.91566747406754e-05	1.14260725241428e-07	0.00067773378332369	1476	0.18403928177342	0.171773624526917	0.795053981367032	0.00473802069853137	0.0282657810663189	0.000168592341200817
3.7615465645838e-07	8.80876946609873e-06	4.12691957717944e-08	1.24281961412657e-06	2.07169950648314e-08	1.04897299275203e-05	95331	0.00314198907211993	0.0358593270806258	0.83975178836478	0.0039342476934056	0.118479657981086	0.00197497888010247
3.41871281259514e-06	5.74559417994669e-05	2.70782733961084e-06	5.85636131342776e-05	1.29627058203545e-07	0.000122275722144154	8178	0.0360202198396065	0.0279590482284352	0.469888386606547	0.0221452573914756	0.478947186795065	0.00106012097847784
1.19796450423768e-05	0.000172960033753232	1.47160776927932e-06	2.73851408910751e-05	5.8306799658729e-07	0.00021437949545255	4665	0.062295811143934	0.0558805543276796	0.806793734578566	0.0068644987067107	0.127741418708285	0.00271979367875853
0.000246501260402065	0.000840664986650107	1.16636706024745e-05	5.12874569577678e-05	6.61482459991845e-07	0.00115077885707241	869	0.292085852650417	0.214203848886455	0.730518275934238	0.010135457851691	0.0445676044902699	0.000574812837346233
1.32960021487984e-06	2.56784766750422e-05	2.77125114985298e-07	6.88462497519177e-06	1.38978299086737e-07	3.43088052791858e-05	29147	0.0102400283729502	0.0387539060034386	0.74845149710359	0.00807737584361241	0.200666415492132	0.00405080555722676
1.9236305132951e-06	3.3242147594465e-05	9.06253017698308e-08	2.01469842088643e-06	8.41279966195761e-08	3.73552298270359e-05	26770	0.0111442162500652	0.0514956144615356	0.88989273385238	0.00242604053540692	0.0539335035606793	0.0022521075899977
1.81149833393738e-05	0.000149536586721779	7.48249622801766e-06	7.95036480734809e-05	4.49447729819688e-08	0.000254682659135634	3926	0.0735679059077132	0.0711276668810283	0.587148678395658	0.0293796847159224	0.312167496378858	0.000176473628532491
2.96860765758475e-06	5.11987331377405e-05	2.87928587411047e-06	6.38977335694374e-05	1.10529029796014e-07	0.000121054889268669	8261	0.0356670547402187	0.0245228232871803	0.422938168355266	0.0237849614460444	0.527840998041994	0.000913048869514936
2.3478317002874e-05	0.000159793183267728	8.15261336078545e-06	7.14101114223805e-05	4.13755583780938e-07	0.000263247980637548	3799	0.0759460216701455	0.0891870735190939	0.607006302121413	0.0309693291513234	0.271265562035597	0.00157173317257318
0.000170807800376502	0.000369427625945722	1.2298667608233e-05	3.42258282391132e-05	6.13350928335469e-08	0.000586821257262403	1704	0.16146424019308	0.291072960058302	0.629540292506016	0.020958115364818	0.0583241111591307	0.000104520911733298
4.39532227794462e-05	0.000163646182683109	3.81452717045638e-06	1.82706891249612e-05	1.6453045815885e-09	0.000229686267062554	4354	0.0665928587453334	0.191361997134446	0.712477000806237	0.0166075543794593	0.0795462844105746	7.16326928305385e-06
3.5637830234367e-05	0.000223810641769643	4.49095107276221e-06	3.63114182900123e-05	3.83014317649796e-07	0.000300633855684435	3326	0.0862549786558681	0.118542305068178	0.744462533203745	0.0149382745417609	0.120782864615645	0.00127402257067093
5.99342696369251e-05	0.000460255457651094	3.44001411956219e-05	0.000340707499195384	2.5659142146243e-07	0.000895553959100488	1117	0.23569362984181	0.0669242417253386	0.513933809318853	0.0384121368076738	0.380443295161799	0.000286516986335648
1.39722998935833e-06	5.29659537851061e-05	5.05053454147206e-06	0.000246570791202745	2.85786929942607e-08	0.000306013088211676	3268	0.0877288102533229	0.0045659157832878	0.173083949103734	0.016504308920207	0.805752435765711	9.33904270607283e-05
2.6015363071237e-05	0.000177328921884117	1.88686995825255e-05	0.000165530270636769	2.42647533821895e-07	0.00038798590270847	2577	0.109897234986022	0.0670523410506096	0.457049909922527	0.0486324360003961	0.426639910061751	0.000625402964716012
3.28594804754007e-07	1.45029336266592e-05	5.32787944869976e-07	3.02521689734436e-05	1.36479831199114e-07	4.57529651809259e-05	21857	0.0136324287793792	0.00718193462335411	0.316983469143666	0.0116448834029251	0.661206740455272	0.00298297237478308
2.89717023622372e-05	0.000277461854954078	2.23459939302788e-06	2.7587943110296e-05	1.19625358857306e-09	0.000336257296073227	2974	0.0959712834237521	0.0861593271003049	0.825147463547242	0.00664550455595541	0.0820441472422003	3.55755429708966e-06
1.28161312990878e-08	2.66688218610313e-06	5.81507541833401e-08	1.55660933955394e-05	7.43286953685481e-08	1.83782711624935e-05	54412	0.005498360391746	0.000697352388903864	0.145110612555643	0.00316410361285857	0.846983552365186	0.00404437907740956
4.91089434644859e-05	0.000336935343823569	4.33824425585646e-06	3.83560343705184e-05	1.19384572897228e-07	0.000428857950487327	2332	0.120749097255499	0.114510978305711	0.785657216895937	0.0101158069960619	0.0894376199087205	0.000278377893569577
5.14439816479495e-06	9.15630635529162e-05	7.1084158424593e-06	0.000162894043302486	5.35276149686003e-07	0.000267245197012343	3742	0.0770537442939728	0.0192497310421536	0.342618182016148	0.0265988534945719	0.609530293242138	0.00200294020498816
7.29020497626896e-06	8.36056337872341e-05	1.02679522988053e-05	0.000151511956105571	1.03446192723465e-07	0.000252779193360603	3956	0.0730385909534095	0.0288402098264041	0.330745710023555	0.0406202431548927	0.599384601601411	0.000409235393737067
6.6223549626226e-06	0.000124458387377992	1.71042723589287e-07	4.14267025860808e-06	1.52411840395265e-08	0.000135409696506852	7385	0.0398114999421023	0.0489060616296965	0.91912463131246	0.00126314974482372	0.0305936012374007	0.000112556075618671
2.16648962448526e-06	4.28656778342298e-05	6.6358693284925e-07	1.68948394491435e-05	2.55540989674004e-07	6.28461348303818e-05	15912	0.0186777999459506	0.0344729175522488	0.682073415492008	0.0105589139990905	0.268828616027728	0.00406613692892482
3.2534939731343e-05	0.000228262424234275	1.04774552210245e-05	9.46532748048928e-05	4.8213443508818e-07	0.000366410228426624	2729	0.104114990555705	0.0887937541237563	0.622969574879066	0.0285948764749691	0.258325962163602	0.00131583235860658
2.0201165872992e-06	4.33540490831368e-05	6.33781597750054e-08	1.75041647914114e-06	3.28422481363614e-08	4.72208025574885e-05	21177	0.0140667015004989	0.0427802256185678	0.918113346979985	0.00134216608660656	0.0370687575038588	0.000695503810981991
2.24659540670398e-06	5.9795220012916e-05	4.02637997663525e-06	0.000137980212274595	1.70590273674584e-07	0.000204218997944525	4897	0.0594325880028476	0.0110009128891831	0.292799497670433	0.0197159912503782	0.67564826810127	0.000835330088736032
1.67166738435899e-05	9.55832627680357e-05	3.73291233760762e-06	2.7456564457749e-05	8.35251316350746e-08	0.000143572938538617	6965	0.0421604255321176	0.116433319633516	0.665747067246425	0.0260001109930864	0.191237741159445	0.000581760967528073
6.81902141283711e-05	0.000246678775444212	2.38490737161097e-06	1.11021412057167e-05	7.36907176599847e-08	0.00032842972886757	3045	0.0938451778080287	0.207624974643714	0.751085403549682	0.00726154535350427	0.0338037035928415	0.000224372860258635
0.000138523176986132	0.000419297244923271	1.43728474882602e-05	5.60030082730702e-05	1.5720267423245e-07	0.000628353480344966	1591	0.171853570606421	0.220454220942777	0.667295173877412	0.0228738249056399	0.0891265983635907	0.000250181910580245
4.5793265660029e-05	0.00045631419406813	4.62852798192943e-06	5.95679885870153e-05	5.96568048034749e-07	0.000566900544345139	1764	0.156435057251678	0.0807783060306065	0.804928128257923	0.00816462081065053	0.105076612081623	0.0010523328191965
4.83314678151322e-05	0.000158738280718251	1.50092359385639e-06	6.34128873619001e-06	9.81999401737205e-09	0.000214921780857447	4653	0.0624483824712811	0.224879338065738	0.738586289788557	0.00698358066766588	0.0295051004644152	4.56910136245588e-05
5.97460026197559e-06	5.860512095297e-05	2.01372526666234e-06	2.54102025893438e-05	1.86236221257755e-08	9.20222726930776e-05	10867	0.027230335643644	0.0649255890680152	0.636858004457639	0.0218830203572425	0.276131004437313	0.000202381679790619
4.01924674042379e-05	0.000334249356670062	1.96347836675859e-05	0.000210465563382125	2.84650857302968e-07	0.000604826821981314	1653	0.165984207584455	0.0664528521942429	0.552636464724093	0.0324634803781776	0.347976570702791	0.000470632000694841
1.29361873307063e-07	1.32823975625274e-05	4.33507268881384e-07	5.73025770098786e-05	1.27314813654951e-07	7.12751585282494e-05	14030	0.0211563075494254	0.00181496437157403	0.186353812980479	0.00608216492018838	0.803962813876691	0.00178624385106756
3.39935845404059e-06	5.11090591966661e-05	2.52575105354503e-07	4.88615775275332e-06	1.14711020336282e-07	5.97618615291508e-05	16733	0.0177693242609906	0.0568817363960867	0.855211967782094	0.00422635940199589	0.0817604677586882	0.00191946866113479
3.90959029574893e-05	0.00022163340690767	6.3007253034428e-06	4.5978529201307e-05	7.1139838060309e-07	0.000313719962750513	3188	0.0898362539513136	0.124620386330278	0.706468931605495	0.0200839157578681	0.146559144015555	0.00226762229080345
1.2112617951185e-06	1.70859227163447e-05	2.08091296240333e-07	3.77486206570945e-06	6.0732198158998e-08	2.23408700715719e-05	44761	0.00667992533221251	0.0542173062749151	0.764783227403751	0.00931437744249373	0.168966654101482	0.00271843477735802
4.31237638799635e-05	0.000233287026847058	1.09749000321942e-05	7.64235514735275e-05	1.47918162912954e-08	0.000363824034049035	2749	0.103419386936554	0.118529178515324	0.641208400255428	0.0301654069140333	0.21005635780298	4.06565122338835e-05
2.0594054497654e-05	0.000168374302186243	1.13451521428619e-05	0.000119401591862877	3.24744655734221e-07	0.00032003984534537	3125	0.0915608034721789	0.0643484078534972	0.526104185572713	0.0354491864305796	0.373083519441228	0.0010147007019822
3.23773965140861e-08	4.84088666639362e-06	2.90143961306796e-08	5.58152503804169e-06	6.16693947112265e-08	1.05454728917913e-05	94827	0.00315865945419824	0.0030702650176351	0.459048799050236	0.0027513603636746	0.529281625899053	0.00584794966940085
3.09529959777569e-06	2.24204850020629e-05	1.87312402034154e-07	1.74470772752247e-06	5.26124663158723e-09	2.74530659760268e-05	36426	0.00820220964702578	0.112748776420042	0.816684191909255	0.00682300484025077	0.0635523816919401	0.000191645138513184
1.69900794502103e-05	0.00011109101888157	2.03587337989494e-06	1.71271524593786e-05	3.07987044371337e-08	0.000147274922875491	6790	0.0432237617198296	0.115363017128001	0.754310487573559	0.0138236255035496	0.116293745907158	0.000209123887731868
7.60192038745832e-06	0.000125645813201977	7.3510485599454e-06	0.000156505134072978	1.01203774988318e-07	0.000297205119997348	3365	0.085314316715372	0.0255780263392709	0.422757902700662	0.0247339230226283	0.526589629661747	0.000340518275691957
3.7461078213334e-06	3.39915371500621e-05	7.63702132590563e-07	8.91225545828487e-06	1.87192495137519e-08	4.74323218117847e-05	21083	0.0141292656392416	0.0789779559220874	0.716632369061403	0.0161008802314379	0.187894143020226	0.000394651764845739
1.97503903234515e-05	0.000145365380910049	5.81589283252708e-06	5.50906588265221e-05	4.65207036217519e-08	0.000226068843596171	4423	0.0655791190985689	0.0873644948559643	0.643013776678206	0.0257262024258242	0.243689744903243	0.00020578113676227
2.10758348145501e-07	8.87162452698155e-06	4.05807337842085e-08	2.19706871537564e-06	2.28616496664338e-08	1.13428939739533e-05	88161	0.00339710423168327	0.0185806504609375	0.782130605060177	0.00357763493843758	0.193695605409057	0.00201550413139107
3.63357557694075e-05	0.000311446098111231	2.982056285462e-07	3.29514318870884e-06	1.51764845041707e-06	0.000352892851148311	2834	0.100473297184677	0.102965406216565	0.88255145180127	0.000845031650756997	0.00933751754388469	0.00430059278752361
3.53937886645662e-07	2.07653237075965e-05	3.0983542784378e-06	0.000233930075135219	9.31297881836434e-08	0.000258240820796083	3872	0.0745565502472576	0.00137057296191428	0.0804106943417501	0.0119979260787913	0.905860175064808	0.000360631552736514
7.79392469288676e-06	0.000128819888987355	1.85615541390551e-06	3.95269822610504e-05	4.15844890764842e-08	0.000178038535844274	5617	0.0520147310932524	0.043776616427041	0.723550597495535	0.0104255823330801	0.222013633585617	0.000233570158725958
7.60170538068068e-06	7.96133750396149e-05	7.59693008195984e-06	0.000102368422466184	5.54890119799471e-08	0.000197235921980419	5070	0.0574597100940886	0.0385411810604933	0.403645412256691	0.0385169699600361	0.519015103528386	0.000281333194393746
3.31228256687309e-05	0.000230439582701609	1.73932387453925e-06	1.55827471872323e-05	3.99598817280492e-08	0.000280924439313839	3560	0.0808345790516183	0.117906529419917	0.820290264757526	0.00619142954876965	0.0554695320396236	0.000142244234163648
6.66725779096642e-06	8.70145135457358e-05	3.31377979822019e-06	5.56641966879351e-05	3.22351128857208e-07	0.000152982098951715	6537	0.0448607528266807	0.0435819474085709	0.568788859232477	0.0216612258618971	0.363860850840491	0.00210711665656352
4.41015401475526e-05	0.000283300494266302	4.69212191905182e-05	0.000388024023677252	2.92741988708294e-08	0.000762376551480497	1312	0.204512537996913	0.0578474509242311	0.371601794042783	0.0615459894449791	0.508966366979322	3.83986086848821e-05
4.31339084510591e-08	1.04872694286931e-05	9.02294435334122e-07	0.000282677633616172	5.7025462933463e-08	0.000294167356851584	3399	0.0844801104540864	0.000146630506228539	0.0356506906168527	0.00306728266858432	0.960941542398232	0.000193853810102506
3.92758968260064e-06	7.63445779723107e-05	7.54412679726314e-06	0.000188769200985093	6.48999643628833e-07	0.000277234495080896	3607	0.0798162305648612	0.0141670309874483	0.275379071965895	0.0272120783348471	0.68090084147	0.00234097724180916
0.000126214442516689	0.000477429612663531	2.5949498116916e-06	1.26431027019019e-05	2.40471617483431e-07	0.000619122579311296	1615	0.169555595565105	0.20386018332119	0.771139074259926	0.00419133447624893	0.0204210008234006	0.000388407119234657
1.10010491664849e-06	2.3727215938592e-05	6.55112778029212e-07	1.81754606876139e-05	7.9559170955965e-08	4.37374534918395e-05	22864	0.0130358111174461	0.0251524683953936	0.542491938700065	0.0149783017923401	0.41555827412323	0.00181901698897054
2.57378850222672e-05	0.000151549036029345	6.27065371105989e-06	4.75114291573038e-05	5.48322732114595e-08	0.000231123836193188	4327	0.0669954158725163	0.111359717137759	0.655704917872128	0.0271311423968339	0.20556698062761	0.00023724196566912
6.27229052738181e-06	7.12780219058473e-05	2.50801329241247e-06	3.66718722893792e-05	1.88160457413918e-07	0.000116918358472435	8553	0.0344694714437066	0.0536467549607327	0.609639263132934	0.021450979343024	0.313653670548455	0.00160933201485445
2.62429406339302e-07	2.27618283079848e-05	2.0385177468703e-06	0.000227712026085017	8.28812697688718e-07	0.0002536036142439	3943	0.0732678825550482	0.00103480152332101	0.0897535643403487	0.0080382046326429	0.897905287209423	0.00326814229426407
2.05922415024486e-06	3.34941271548567e-05	9.82849804627085e-07	2.05645561983234e-05	5.3385814276742e-08	5.71541431223287e-05	17497	0.0170005643497794	0.0360293066740138	0.586031481272813	0.0171964751973179	0.359808669588632	0.000934067267222932
7.87126209313437e-05	0.000265894253291333	8.77101902619244e-06	3.81267392444422e-05	1.55724210842913e-07	0.000391660356704154	2553	0.110878269100148	0.20097163162929	0.678889881857968	0.0223944519174754	0.0973464344599005	0.000397600135365605
9.51140039916375e-05	0.000326796922534592	1.29221436887112e-05	5.71441007157334e-05	2.32915135439152e-07	0.000492210086066113	2032	0.137309580631274	0.193238632616849	0.663937883001237	0.0262533094191319	0.116096972275488	0.000473202687292895
2.66888199853588e-06	3.20185873419479e-05	9.01390831338269e-07	1.39088166290061e-05	6.29182608494955e-08	4.95605950616776e-05	20177	0.0147585559344853	0.0538508868833088	0.646049291823496	0.0181876515045168	0.280642647887838	0.00126952190084067
2.48343360808266e-05	0.000203884447191434	9.96826464383524e-06	0.000105381029693931	2.44214228341821e-07	0.000344312291838368	2904	0.0981539721099003	0.0721273584170637	0.592149778048424	0.02895123084515	0.306062351510239	0.000709281179123468
1.49096672465422e-05	0.000190447110930383	3.25589839264481e-08	5.36024167601432e-07	5.18427406590543e-07	0.000206443788735044	4844	0.0600602771071052	0.0722214377962113	0.922513155262854	0.00015771355547168	0.0025964654634845	0.00251122792197884
6.78473850017223e-06	0.000101197646706368	1.07660967243307e-06	2.06769678952916e-05	8.96724475089436e-08	0.000129825635221774	7703	0.0382014127399876	0.0522603913208839	0.779488939403206	0.0082927356418781	0.159267219143355	0.000690714490676369
3.77454904452695e-05	0.0001941216919586	5.29805890896497e-06	3.50658527837081e-05	1.06583498958337e-07	0.000272337677595501	3672	0.0784630734634523	0.138598121194719	0.712797779846409	0.0194540063488171	0.128758727375912	0.00039136523414378
1.24652823711108e-07	1.12707328606162e-05	1.06116488101394e-09	1.23486933167625e-07	7.04892336885667e-07	1.22248261192616e-05	81801	0.00366075329782567	0.0101966950282183	0.921954451594029	8.68040878996193e-05	0.0101013243021148	0.0576607249877387
1.94360298996811e-06	7.58588371778459e-05	1.98731504255048e-06	0.000100008500216375	1.64671350116496e-07	0.000179962926776856	5557	0.0525619593468555	0.0108000187859696	0.421524802560621	0.0110429135497148	0.555717235808129	0.000915029295565298
1.1924967411603e-05	0.00018231338762918	7.61636055975215e-07	1.50128867493333e-05	1.00929730899511e-06	0.000211022175155087	4739	0.0613506822372033	0.0565104942304713	0.863953693469382	0.00360927023624633	0.0711436451562488	0.00478289690765128
4.97106019965928e-07	2.83828034359323e-05	8.08383510981017e-08	5.94389913453378e-06	1.03314847975291e-07	3.50079617895054e-05	28565	0.0104476129349242	0.0141997989758704	0.810752811220241	0.00230914189132643	0.169787066447143	0.00295118146541917
2.31410355840902e-05	0.000106455684426186	1.06574285747524e-05	6.30606482588365e-05	1.21770997775136e-08	0.000203326973943642	4918	0.0591808003949562	0.113811931271374	0.523568921335999	0.0524152224766124	0.310144035666982	5.98892490323929e-05
5.84045366073369e-05	0.000269763605557281	1.42685743353514e-06	8.48397023773665e-06	8.7567605780269e-08	0.00033816653744167	2957	0.0964891124358075	0.17270939061323	0.79772412610107	0.00421939274160517	0.0250881423748204	0.000258948169274062
1.52952558885552e-05	9.56352704444789e-05	1.69598901018484e-06	1.36420962428708e-05	1.03445764162744e-07	0.000126372057350253	7913	0.0372042746474885	0.121033527579304	0.756775449017313	0.0134206014030795	0.107951841007545	0.000818580992758818
5.56799385865646e-07	2.28669880680166e-05	1.56991525671525e-06	8.29641432429242e-05	1.68349181744003e-07	0.000108126195135266	9248	0.0319190918105776	0.00514953277666981	0.211484257255238	0.0145192869752911	0.767289953550443	0.00155696944235759
5.42387671459207e-06	8.35149219105117e-05	3.3528339871986e-06	6.6455554908184e-05	4.31227358130124e-07	0.000159178414878616	6282	0.0466348836201894	0.034074197300734	0.524662354341178	0.0210633708707009	0.417490995615583	0.0027090818718038
4.46714283812434e-07	7.11509589939637e-06	5.26311910461168e-08	1.07792166696909e-06	3.95794151802689e-09	8.69632098274203e-06	114991	0.00260550739688481	0.0513681917559097	0.818173100270376	0.00605212148339098	0.123951458221038	0.000455128269285538
3.40218942471876e-06	7.1054414110752e-05	2.04140428166489e-07	5.48971295360019e-06	7.2431953995135e-08	8.02228888712326e-05	12465	0.0237805114765	0.0424092110442406	0.885712483189217	0.00254466563145288	0.0684307562447899	0.000902883890299649
8.71889885153108e-05	0.000496058536507244	1.9403799166564e-06	1.42340506219073e-05	7.77420847478947e-07	0.000600199376408598	1666	0.164824895766512	0.14526670960077	0.826489589968421	0.00323289225701469	0.02371553717213	0.00129527100166412
1.99328781223646e-05	0.000239233089702136	1.8646317542041e-07	2.88564562991604e-06	1.1066999618202e-07	0.000262348746626019	3812	0.0756966402670477	0.075978552894629	0.911889585061236	0.000710745440252532	0.0109992735510551	0.000421843052826859
5.19053345829851e-05	0.000176245255318447	1.5270481042567e-06	6.67050349684925e-06	9.65042302712378e-08	0.00023644464573281	4229	0.0684838774696654	0.219524254491429	0.745397531723389	0.0064583746420814	0.0282116919001293	0.000408147242971578
2.30415154422163e-05	0.000190028811396401	9.97348372381977e-06	0.000105907272817765	1.73156809568947e-07	0.000329124240189771	3038	0.0940340206566133	0.0700085640271608	0.577377136630323	0.0303030968429099	0.321785088684747	0.000526113814859415
1.3598101360094e-06	6.12971802660511e-05	1.63852401436588e-06	9.52158447467524e-05	4.34206556413103e-07	0.000159945565719592	6252	0.0468543058364208	0.00850170575152643	0.383237759610755	0.010244260333159	0.595301559742393	0.00271471456216755
1.03452553636662e-05	0.000117938455877634	2.28666998421535e-06	3.35606786477612e-05	3.52626356075275e-08	0.000164166322508884	6091	0.048060636272066	0.0630169160493091	0.718408343899227	0.0139289834191882	0.204430958401623	0.000214798230651839
2.46547619296766e-06	6.67429465402458e-05	3.15206421505874e-06	0.000109892628616259	1.27572579551343e-06	0.000183528841360044	5449	0.053575146389762	0.0134337261364328	0.363664621024389	0.0171747622428186	0.59877579895289	0.00695109164346941
8.73751929849825e-06	0.000140712605998979	9.08677664699114e-07	1.88571558133846e-05	6.27146343537777e-08	0.000169278673409914	5907	0.049519754744175	0.0516161848535996	0.831248279328359	0.00536793942435217	0.111397114790245	0.000370481603443997
2.05583250614386e-05	0.00019065651114639	1.28525989373129e-07	1.53521673942074e-06	2.76054664712235e-07	0.000213154633601335	4691	0.0619511067024762	0.0964479388230845	0.894451637879836	0.000602970656568098	0.00720236156016232	0.00129509108034941
3.57108225563788e-05	0.000215209380964683	1.12397320771523e-06	8.72010679023764e-06	5.3019831798127e-07	0.000261294481836996	3827	0.075404179301225	0.136668873775361	0.823627730106208	0.00430155738388842	0.0333727169779174	0.00202912175662411
8.43519141076063e-05	0.000393982238345835	7.30063405785326e-06	4.39202036150203e-05	2.41695370507797e-07	0.000529796685496822	1888	0.14698753904125	0.159215631990042	0.7436479863523	0.0137800674441876	0.0829001102070575	0.000456204006412658
2.01502224290255e-05	9.29810598585807e-05	2.73953782631298e-06	1.62597214373778e-05	1.558547271675e-07	0.000132286396278464	7559	0.0389112706726651	0.152322710391241	0.702876958435352	0.0207091424619824	0.122913027301393	0.00117816141003209
2.77447516660893e-06	4.81717506956995e-05	3.08507668020457e-06	6.89201068184135e-05	3.47317762425099e-07	0.000123298727123352	8110	0.0363160576003468	0.0225020584667777	0.390691386842194	0.0250211559533633	0.558968518381084	0.0028168803565801
3.175494911017e-06	6.65190937280278e-05	7.38614858940147e-07	1.99200803494041e-05	9.96244208568895e-08	9.04529082682459e-05	11055	0.0267721969732063	0.0351066093043663	0.735400276249379	0.00816573920154918	0.220225979802986	0.00110139544171918
6.04378451990987e-06	5.89241072995759e-05	1.94400126689609e-06	2.43814364266417e-05	9.57223669092136e-08	9.13890518799328e-05	10942	0.0270455077395207	0.0661324786239189	0.644761118399505	0.0212717084476391	0.266787278400417	0.00104741612852023
5.4373157027721e-05	0.000226733692776223	2.93924423338434e-06	1.5773009927532e-05	2.74089937398398e-07	0.000300093193902258	3332	0.0861067139952069	0.181187571502973	0.755544268858263	0.00979443817156902	0.0525603720711818	0.000913349396013526
6.21668834422479e-06	3.41318058865978e-05	1.12764778657259e-06	7.9615014667661e-06	8.50147250108996e-08	4.95226582091722e-05	20193	0.0147473422273112	0.125532202208673	0.689215949241517	0.0227703404330532	0.16076482472202	0.00171668339473655
7.34347218399073e-06	3.32660770135218e-05	5.5749219821348e-07	3.24748044927293e-06	5.91671489233929e-09	4.44204385598913e-05	22512	0.0132380238549151	0.165317417433636	0.748891233225214	0.0125503533122894	0.0731077979992117	0.00013319802964939
1.46592112538208e-07	1.46125013727563e-05	1.11055026681547e-07	1.42535984927084e-05	2.21937139681317e-07	2.93456841443658e-05	34077	0.00876519414829513	0.00499535508584668	0.497943796466637	0.00378437340684281	0.485713620530637	0.00756285451003629
7.26298339473145e-05	0.000495461855273077	6.21535446099397e-06	5.46956764576127e-05	4.72328328663633e-07	0.000629475048467662	1589	0.172132345820535	0.115381593161029	0.787103248141742	0.00987386946650877	0.0868909364886806	0.000750352742040257
0.000139274252863294	0.000623075172323146	8.45805125235741e-05	0.00048758615401752	1.36669783081689e-07	0.00133465276151062	749	0.330124403787397	0.104352425499542	0.466844403497074	0.063372672625232	0.365328097373919	0.000102401004233491
7.7277281925164e-06	0.000189363784151661	3.07643803030612e-06	9.73671843488327e-05	1.44259588070467e-06	0.000298977730604021	3345	0.0858007468300875	0.0258471698775162	0.633370866014307	0.010289856786627	0.325667012563521	0.00482509475802833
2.62219347354862e-05	0.000217253989824659	8.7056159110873e-06	9.28910917790254e-05	1.64324605423315e-07	0.000345236956855681	2897	0.0984041953149128	0.0759534407159305	0.629289493811282	0.0252163499249198	0.269064739259235	0.000475976288633569
9.81984992977175e-07	4.07777268151876e-05	1.88912893457618e-06	0.000101015754798871	4.23283656851583e-07	0.000145087879198464	6892	0.0425957104699413	0.0067682083327852	0.281055364793143	0.0130205841109034	0.696238413277053	0.00291742948611565
8.48231473482408e-05	0.000647036842263962	7.34057300943025e-05	0.000722794160650222	8.33999151744268e-07	0.00152889387950847	654	0.368096855604573	0.0554800751609463	0.423205855511685	0.0480123120892484	0.472756265387494	0.00054549185062628
3.89464875205288e-07	1.33112749329356e-05	4.49033879301363e-07	1.97406921653623e-05	1.45658816289755e-08	3.39050317344335e-05	29494	0.0101201253538286	0.0114869343953379	0.392604703549557	0.0132438713763341	0.582234882420531	0.000429608258239222
1.08546080815941e-06	4.36579510101949e-05	2.79374302197816e-07	1.44723198914078e-05	1.22427135295882e-07	5.96175331472558e-05	16774	0.0177267916722242	0.0182070735043382	0.732300528140931	0.0046861097306351	0.242752746170511	0.00205354245358468
9.65476796957763e-06	0.000162026438332083	2.8330289122229e-06	6.12900561807142e-05	4.57408739006716e-07	0.000236261700133604	4233	0.0684327389470385	0.0408647189287046	0.685792230566605	0.0119910629214166	0.259415961817151	0.00193602576612314
3.72626000101766e-07	3.3357896328719e-05	6.56468127703547e-07	7.57789471186104e-05	7.77833573964332e-07	0.000110943771149099	9014	0.0327371280974614	0.00335869239203153	0.30067389978919	0.00591712469212273	0.68303922188448	0.00701106124217636
6.20684888539892e-05	0.000148837951396456	3.31917471947719e-05	0.000102355851894264	1.60534784887499e-08	0.00034647009281797	2886	0.0987377860432788	0.179145300389893	0.429583835608731	0.0957997468838107	0.295424782733094	4.63343844722095e-05
8.71785530473746e-06	8.87652076715845e-05	2.22673949172814e-06	2.91760040179596e-05	8.72949285333351e-08	0.000128973101414543	7754	0.0379553596935187	0.0675943681986578	0.688245895446655	0.0172651465096664	0.226217743839335	0.000676846005685738
1.00340740348311e-05	0.000102765746503894	2.32351607873398e-06	3.06268881685535e-05	1.733398687536e-09	0.0001457519581847	6861	0.0427864568280351	0.0688434938357102	0.705072835959206	0.0159415770990162	0.210130200307446	1.18927986225708e-05
7.17418704000015e-06	6.27010729295452e-05	2.90569784565672e-06	3.26676876720999e-05	1.98040840306032e-08	0.000105468449571333	9482	0.0311468276817666	0.0680221153260431	0.594500755291163	0.0275503987919295	0.309738957999998	0.000187772590865754
1.06709505214445e-06	2.76841054952216e-05	6.14593470802683e-07	2.05145023847713e-05	2.22953158946197e-07	5.01032495618862e-05	19959	0.0149189445822857	0.0212979210225956	0.552541117338644	0.0122665391202531	0.409444548290872	0.00444987422763489
1.99681825453757e-06	2.500467488954e-05	8.68846934256471e-07	1.39925743908479e-05	1.4671685558922e-07	4.20096313247711e-05	23804	0.0125240669770716	0.0475323917770291	0.595212909540482	0.0206820890081021	0.333080152088769	0.00349245758561818
3.6478046326823e-05	0.000289074479059193	1.33174457490198e-06	1.35999351680092e-05	6.44994532016646e-07	0.000341129199660943	2931	0.0972920675435759	0.106933227536896	0.84740467642908	0.00390393017140025	0.0398674026777142	0.00189076318490977
7.22067018205542e-05	0.000352731185084555	5.03391493151694e-06	3.16701564556434e-05	3.53982995174875e-08	0.000461677356591787	2166	0.129367385716017	0.156400786804017	0.7640209770921	0.0109035343831426	0.0685980284791095	7.66732416309222e-05
1.60311032903757e-05	9.5332512396474e-05	6.94869797085919e-07	5.31580543386465e-06	2.42674614492963e-07	0.000117616965532293	8502	0.0346718319008538	0.136299242356955	0.810533684192858	0.00590790447569516	0.0451959069833775	0.00206326199111414
2.66089315013725e-05	0.000162881899157014	4.5516540161371e-06	3.58568322935013e-05	1.21972654312309e-07	0.000230021289622338	4347	0.0666866893322108	0.115680298745653	0.708116624441344	0.0197879684250544	0.155884841583025	0.000530266804923018
2.48280378175289e-07	9.00050321017162e-06	1.74192932847708e-08	8.12158372859335e-07	5.20496944542845e-08	1.01304109489453e-05	98713	0.0030345251715107	0.0245084211713186	0.888463780544725	0.00171950509930542	0.0801703284252146	0.00513796475943589
2.84294350292157e-05	0.000152221597190608	3.98010577473127e-07	2.74220755731556e-06	7.23809921426575e-08	0.000183863631346756	5439	0.0536702151484765	0.154622394983592	0.827904877520492	0.00216470530119414	0.0149143554776416	0.000393666717079852
1.9289599900156e-05	0.000137975827238383	1.6224525316524e-07	1.49356793454568e-06	3.31212209992032e-08	0.000158954361547249	6291	0.046570789881874	0.121353070858783	0.868021650336218	0.00102070337413807	0.00939620605567167	0.00020836937518923
1.20513325363056e-06	2.68233207639735e-05	1.28982454820145e-06	3.69309663191502e-05	4.12102478469647e-08	6.62904551328027e-05	15085	0.0196913380487597	0.0181795893725012	0.404633226762995	0.0194571683904943	0.557108353610859	0.00062166186315068
1.42815364200345e-07	7.34607175155357e-06	7.26353616789211e-08	4.80545045708333e-06	2.24799393737995e-08	1.238945287389e-05	80714	0.00370995991728051	0.0115271728020629	0.592929472054006	0.00586267710271499	0.387866236386478	0.00181444165473801
1.95708448607281e-06	2.54196675924727e-05	6.35734980734399e-07	1.06198636161548e-05	6.85442670874012e-08	3.87008949425222e-05	25839	0.0115433514773655	0.0505694891288544	0.656823766743005	0.0164268806103471	0.274408734783194	0.00177112873459908
2.83076330356785e-07	1.88654912451516e-05	3.90369203805946e-07	3.34897815720677e-05	3.00067358176908e-07	5.33287857095589e-05	18752	0.0158717571496755	0.00530813380785539	0.353758125075217	0.00732004673670967	0.627986951633606	0.0056267427466124
4.56120276075691e-06	8.18960381194294e-05	1.19481152220987e-06	2.76217703669872e-05	1.22165813832106e-07	0.000115395988583215	8666	0.0340283510986975	0.0395265278867791	0.709695710612781	0.0103540126210562	0.239365082843138	0.00105866603624622
1.5308110381383e-05	9.76174038758979e-05	1.26369550398474e-06	1.03670887933926e-05	6.77713188703471e-08	0.000124624069873529	8024	0.0366991923794427	0.122834299962424	0.783294944347125	0.0101400596631708	0.0831868900118039	0.000543806015476168
1.13927704719164e-06	5.40507756848189e-05	5.93580010534214e-06	0.00036282517413948	1.31032282705831e-07	0.000424082059259538	2358	0.119487894098647	0.00268645424232484	0.127453577685398	0.0139968196619924	0.855554169806157	0.000308978604128215
4.58433539034163e-05	0.000165824054821774	7.49551850872668e-07	3.48799747367225e-06	9.83506146633005e-09	0.000215914793111201	4631	0.0627277011079492	0.212321505362561	0.768006918064064	0.00347151688901015	0.0161545090237325	4.55506606315055e-05
1.74290734275539e-06	5.83633472601381e-05	5.01738419974981e-06	0.000216364656765632	1.82235562009024e-07	0.000281670531130284	3550	0.0810403484442894	0.00618775182395356	0.207204307195141	0.0178129539487717	0.768148005747731	0.000646981284402565
8.72267319032092e-05	0.000484518177509268	3.33245108980387e-06	2.38633049918861e-05	1.35654835936291e-07	0.000599076320330104	1669	0.164543294929385	0.145602035906119	0.80877537813928	0.00556264865880131	0.0398334973058807	0.000226439989919051
5.28464177633703e-07	2.7210814881362e-05	8.81280976349102e-07	5.84202924016744e-05	5.77488099139149e-08	8.70986012469331e-05	11481	0.0257922655572065	0.00606742439106979	0.312413913562362	0.0101181989576455	0.670737435105842	0.000663027983080824
1.60564441852685e-05	0.000144636728487066	1.23357933004611e-06	1.43053530633429e-05	4.84514168776821e-07	0.0001767166192345	5659	0.0516386425730034	0.0908598424688164	0.818467041264157	0.00698055075628833	0.0809508077129967	0.00274175779774215
2.63010639235416e-06	7.12452504782155e-05	5.96275982884691e-07	2.08067027739431e-05	1.64895716682714e-07	9.54432313440802e-05	10477	0.0282282584557773	0.0275567618082044	0.746467292388403	0.00624744127464702	0.218000820811833	0.00172768371691286
1.58075044723324e-06	5.30250905956475e-05	6.92049523041554e-07	2.98991389696951e-05	3.07897017930393e-07	8.55049265535478e-05	11695	0.02532634291304	0.0184872440799454	0.620140765367951	0.00809368010635218	0.349677383220377	0.00360092722537538
3.29548836953277e-06	6.2385093641224e-05	7.60831332690193e-06	0.000185351571678333	9.74475653832086e-09	0.00025865021177253	3866	0.0746702331060997	0.0127411006043598	0.241194829162129	0.0294154536923135	0.716610941116648	3.76754245493945e-05
2.23573930262641e-05	0.000128576283714185	2.59303757120222e-06	1.91868758469067e-05	1.32670035035197e-07	0.000172846260193593	5785	0.0505366606448387	0.129348433696067	0.743876573147579	0.0150019882888871	0.111005443944328	0.000767560923138297
1.78475812964758e-09	4.57037595840018e-07	9.00194214997822e-09	2.9641654362068e-06	1.20552919896737e-08	3.44404502431612e-06	290356	0.00103268170338366	0.000518215678670454	0.132703722690377	0.00261377017037277	0.860663962079123	0.00350032938145677
8.71290962470557e-06	0.000143070364415362	1.32171855314541e-06	2.7969097659024e-05	7.35068779988526e-08	0.000181147597130236	5520	0.05289868083208	0.0480984002147235	0.789799956951688	0.00729636260201215	0.154399495781971	0.000405784449605506
4.79203206048115e-06	4.97303106794886e-05	5.42811135403584e-07	7.24627835795613e-06	5.13401342292251e-08	6.23627723675587e-05	16035	0.0185354804229433	0.0768412288061455	0.797435854621474	0.00870408923138184	0.116195577631595	0.000823249709404073
0.000135733210626217	0.000504953942437878	6.46490766055387e-06	3.09795830653029e-05	1.15425844684946e-07	0.000678247069634637	1474	0.18416500377184	0.200123548929353	0.744498524276545	0.00953178856200062	0.0456759556395742	0.000170182592528007
1.89405065093796e-05	0.000199756380176821	4.81735442371919e-06	6.54554785252873e-05	5.263279510364e-07	0.000289496047586244	3454	0.0831958330200845	0.0654257861801619	0.690014187904627	0.0166404842618242	0.226101458279106	0.00181808337428027
5.84186514497767e-06	3.17326096494847e-05	1.81570926619741e-06	1.26827161999057e-05	3.60124003429473e-09	5.20765015005997e-05	19203	0.0155019457202312	0.112178525374067	0.609346033913573	0.0348661913507477	0.243540096482089	6.91528795238531e-05
3.33772352563229e-05	0.000193982637447537	6.02077379129494e-06	4.5037258257098e-05	1.31834872626633e-07	0.000278549739624879	3590	0.0801793398334228	0.119825045614014	0.69640214960808	0.0216147169959773	0.161684797543696	0.000473290238232402
6.53823386905863e-07	2.83524542820077e-05	4.12706210548786e-07	2.30376293607856e-05	8.27029154572682e-08	5.25393161557051e-05	19033	0.0156386354188769	0.0124444594019495	0.539642621117917	0.00785518809049003	0.438483616583653	0.00157411480598968
0.00062071364161956	0.00143461967565489	0.000134656421102977	0.000401298629308277	1.85575738806383e-07	0.00259147394342451	386	0.540883499482243	0.239521467385204	0.553592166841973	0.0519613255015157	0.15485343015951	7.16101117965146e-05
8.69727225002807e-06	6.01673448122107e-05	6.46102695916285e-06	5.74872772515341e-05	6.78268803958092e-09	0.000132819703960975	7529	0.0390650455551317	0.0654817921637852	0.453000142432849	0.0486450938112406	0.432821904710952	5.10668811727949e-05
3.5470295173039e-06	6.01916596353186e-05	3.46115745140676e-07	7.55922894677935e-06	9.86843052738308e-08	7.17427181498164e-05	13939	0.0212936080739138	0.0494409691851489	0.838993296986932	0.00482440244901094	0.105365800763136	0.00137553061577279
8.98926229288878e-05	0.000324427533367711	1.26038968972604e-05	5.85493300949845e-05	3.74508389905999e-07	0.00048584789167875	2058	0.135660619847854	0.185022152958783	0.667755359083101	0.0259420635823078	0.120509589725046	0.000770834650762732
4.11009565719259e-05	0.000228941216809612	2.66112273560004e-06	1.90820497213745e-05	1.08146906774461e-07	0.000291893492745287	3426	0.083855183861453	0.140808060451665	0.784331348590191	0.00911675937196105	0.0653733303264352	0.000370501259748302
6.69536374109583e-06	5.38403570546949e-05	7.18573617814686e-07	7.43246828957162e-06	1.73567201093212e-07	6.88603299042703e-05	14522	0.0204468789700527	0.0972310726713586	0.781877709989828	0.0104352334473804	0.107935415062697	0.00252056882873645
5.31508955351417e-05	0.000340909923582877	7.03500508141099e-06	5.81374181057589e-05	4.0887864262735e-07	0.000459642120947816	2176	0.128835395498463	0.115635389170907	0.741685559364959	0.0153053968746474	0.126484095900252	0.0008895586892346
1.94459908431676e-06	3.5339895053024e-05	2.62335199871433e-07	6.13355745743221e-06	4.62495913311114e-09	4.36850117537775e-05	22891	0.0130202828812888	0.0445141023488132	0.808970711790368	0.00600515346888396	0.140404161775276	0.000105870616658612
6.29786492246541e-05	0.000284802335989489	1.30237108578582e-05	7.58129656739516e-05	6.3404041407897e-07	0.000437251702160032	2287	0.122961332882567	0.144032942384303	0.651346431775016	0.0297853862970018	0.173385181348487	0.00145005819519237
3.10765734453628e-05	0.000127573773859181	6.87704240343378e-06	3.63146483908249e-05	2.01979816924821e-07	0.000202044017915727	4949	0.0588185483641845	0.153810905989431	0.631415743832575	0.0340373472789588	0.179736320656481	0.00099968224255502
1.82087317934095e-05	0.000146148206369104	2.13108653942914e-05	0.000220107562526126	2.44954538513618e-08	0.000405799861536783	2464	0.114643301633255	0.0448712124357366	0.360148487521987	0.0525157039570841	0.542404232698771	6.03633864205778e-05
3.01630060884663e-05	0.000300603050701327	3.21209287637873e-06	4.12799180569267e-05	1.33577523540163e-07	0.000375391645246639	2664	0.106526529690405	0.0803507655815001	0.800771819265784	0.00855664455256678	0.109964935500376	0.000355835099772665
7.2032595319451e-07	2.03834949151194e-05	8.70634316786152e-07	3.16929929018312e-05	5.7115024585518e-09	5.36731595893898e-05	18631	0.0159734297555464	0.013420599023891	0.379770728443363	0.0162210371710306	0.59048122272452	0.000106412637196057
1.2266157540973e-06	2.21252411248992e-05	1.22273598788765e-07	2.83679883353044e-06	1.60762068138509e-08	2.63270055181296e-05	37984	0.00786709675318753	0.0465915408895483	0.840400975707743	0.00464441725833816	0.107752430544254	0.000610635600117162
3.17372568648664e-05	0.00025434311138602	1.48049341125259e-05	0.000152830279507875	2.69749002561328e-07	0.000453985330873849	2203	0.127355064944415	0.0699081109157807	0.560245219589916	0.0326110407224586	0.33664144877479	0.000594179997054319
4.91186350312757e-06	5.0695393654698e-05	1.30994744688473e-07	1.73919010790947e-06	4.247683725443e-08	5.7519918847678e-05	17385	0.0171084318156636	0.0853941313118848	0.881353706164774	0.00227738055464523	0.0302363101817846	0.000738471786911165
2.57299733539433e-06	2.53823207291458e-05	9.61538986451304e-07	1.2198463948365e-05	3.14418517172682e-08	4.11467628510737e-05	24303	0.0122684047027453	0.0625321934730811	0.616872846620144	0.0233685208708032	0.296462299902328	0.000764139133643846
4.83282099398259e-06	6.88432888380768e-05	6.8404355481351e-07	1.25403402801451e-05	1.60480179250206e-07	8.70609738462682e-05	11486	0.0257812674660068	0.0555107619461776	0.790747975776608	0.00785706298233455	0.144040891413514	0.00184330788136577
3.59948758887301e-07	2.18187331578241e-05	1.22248619443858e-06	9.53895567743728e-05	9.29749086151335e-08	0.000118883699794138	8412	0.0350386498530247	0.00302773853363075	0.183530065060273	0.010283042978604	0.802377087351351	0.000782066076141062
1.24369156371068e-05	0.000149373109815092	8.94589217057516e-06	0.000138366194024101	1.45609202414118e-07	0.00030926772084929	3233	0.0886193816624298	0.0402140760211036	0.482989655062915	0.0289260455181309	0.447399404128338	0.000470819269512691
1.43196792401957e-06	4.23731561410874e-05	7.14937267665735e-07	2.72332551047088e-05	3.76543353592085e-07	7.21298597910736e-05	13864	0.0214072790495055	0.019852637010072	0.58745651611999	0.00991180725619837	0.377558686285968	0.00522035332777236
3.40283505977499e-05	9.90799346293553e-05	1.39256023375398e-06	5.21465204638576e-06	1.36658690915139e-08	0.000139729163376336	7157	0.0410551158122969	0.243530768921162	0.70908557838066	0.00996613877951418	0.0373197113643413	9.78025543222299e-05
2.39146815333576e-05	0.000148041257162812	8.96618874617688e-07	7.14274544848883e-06	3.85324496955291e-07	0.000180380627516231	5544	0.0526806969713679	0.132578990674626	0.820715944950855	0.00497070493081086	0.0395981849428154	0.00213617450089322
1.49340000313269e-08	3.82526300019431e-06	1.13264256754264e-07	3.73361229444583e-05	1.19485908626805e-07	4.1409070110065e-05	24149	0.0123461316030902	0.000360645626468608	0.0923774185227244	0.00273525236024882	0.901641182601279	0.00288550088927891
2.71611464805307e-05	0.00014443633410374	7.51560130880925e-07	5.14242078839276e-06	7.50956575591697e-11	0.000177491536599202	5634	0.0518591264972544	0.153027840092815	0.813764627154562	0.00423434348071504	0.0289727661776065	4.230943007088e-07
3.48154476423865e-05	0.000202031122184523	8.33411739578917e-06	6.22480940033295e-05	3.61356624937303e-07	0.000307790137850965	3249	0.088215175220404	0.113114240389484	0.656392448423244	0.0270772723712955	0.202242003067267	0.00117403574870965
6.25982247337122e-08	8.50975655450448e-06	1.8486234294966e-08	3.23481999570768e-06	2.36948104777707e-08	1.18493558197186e-05	84393	0.00354851688710089	0.00528283779186899	0.71816195614139	0.00156010458089232	0.272995430715701	0.00199967077014769
0.000119728716541018	0.000391300282847895	5.76588221422574e-06	2.42585334130562e-05	5.05193057878477e-08	0.000541103934321983	1848	0.149877749027783	0.221267503240466	0.723151797700758	0.0106557758103358	0.0448315598434019	9.33634050381646e-05
2.00130259145983e-05	0.000123187373972991	1.20094152633891e-05	9.51038146703279e-05	2.82597803170739e-07	0.000250596227624477	3990	0.0724311817062232	0.0798616407928863	0.49157712843782	0.047923368109856	0.379510160914484	0.00112770174495291
1.60944392683521e-06	4.00405308128722e-05	5.79792459943374e-07	1.85637170389131e-05	6.34455089556687e-08	6.08569297475195e-05	16432	0.0180919735972762	0.0264463543184383	0.657945298571429	0.009527139511454	0.305038672110627	0.00104253548805187
2.26231221675596e-06	2.70557326073009e-05	2.81032021282847e-07	4.32260430168396e-06	5.03352215217455e-08	3.39720163685454e-05	29436	0.0101400178514675	0.0665934041775227	0.7964123269513	0.00827245631328066	0.1272401453829	0.00148166717499732
1.76180263286874e-05	0.000180206646669598	1.86299469289683e-06	2.45446534688458e-05	3.56245007882923e-07	0.000224588566167911	4453	0.0651639727396797	0.0784457847934943	0.802385667910043	0.00829514487172949	0.109287190740134	0.0015862116845992
9.35881238387646e-05	0.000205264035267496	8.08324156956308e-06	2.28036580892342e-05	1.96030753081345e-08	0.000329758661840366	3033	0.0942064903915882	0.283807931887078	0.622467455811253	0.0245125981663406	0.0691525674017724	5.94467335557792e-05
4.48717420851791e-05	0.000225393202442489	2.58214614832041e-06	1.66946058258685e-05	1.25603324661792e-07	0.000289667299826519	3452	0.0832429468833835	0.154907861923154	0.778110620623994	0.00891417895588094	0.0576337261260311	0.000433612370940786
1.13027624609479e-05	0.000179358911746347	3.81281187271635e-06	7.8004811830227e-05	8.64190601289214e-07	0.000273343488511527	3658	0.0787411749511464	0.0413500336975147	0.656166761912029	0.0139487934886569	0.285372855431811	0.00316155546998798
2.75010665597956e-05	0.000230897407487649	1.68946525948329e-05	0.00018268506091284	1.60230947121099e-07	0.000458138418502239	2183	0.12844213463557	0.0600278550087614	0.503990493184367	0.0368767427321757	0.398755165545994	0.000349743528702376
6.46396488254351e-08	7.64893881123632e-06	2.77907755433906e-07	4.23171722180918e-05	1.47804434863827e-07	5.04564628684513e-05	19819	0.0150233274211914	0.00128109750764658	0.151594828023883	0.00550787232467046	0.838686856199571	0.00292934594422876
1.06783337115084e-06	1.88397377763531e-05	1.4160487795608e-07	3.21319011713753e-06	6.95461288426081e-08	2.33319122714401e-05	42860	0.00697521481033025	0.0457670746712837	0.807466510124599	0.00606915011117261	0.137716535179617	0.00298072991332722
5.95491078631181e-06	7.70920960884795e-05	2.03668601399113e-07	3.39340484580156e-06	1.05124804606403e-07	8.67492051265984e-05	11527	0.0256901360064291	0.0686451337233747	0.888677838326868	0.00234778636993719	0.0391174171665245	0.00121182441329564
1.19742231528184e-05	8.23023093268885e-05	7.64116791210754e-06	6.75578577099063e-05	1.51821839132229e-07	0.000169627379940853	5895	0.0496191979942885	0.0705913347066593	0.485194721250699	0.0450467838079673	0.398272128788778	0.000895031445897281
0.000130319627840508	0.000575966500454231	2.73326176732858e-05	0.000155677920706172	2.50656623503867e-07	0.000889547323297701	1124	0.234313882573106	0.146501062312673	0.647482697512963	0.0307264346229038	0.175008025575355	0.00028177997610587
1.09582811901723e-07	6.80373400102668e-06	3.92309278303455e-07	3.13286994881186e-05	1.22703838364264e-07	3.87570294177148e-05	25802	0.0115599979304474	0.00282743062479487	0.175548387047354	0.0101222741834838	0.808335931798714	0.00316597634565304
1.31797880947761e-05	0.000134148138449933	1.15352469099916e-05	0.000151125877630101	7.01037885760603e-07	0.000310690088970562	3219	0.0890083148580415	0.042421012329186	0.431774759518136	0.0371278238974804	0.486420014654604	0.00225638960059336
0.000116578818774413	0.00055920018641013	5.45802310355261e-05	0.000337361857085432	3.21778085849764e-07	0.00106804287139135	936	0.274274975971465	0.109151815809177	0.523574662954919	0.0511030338739342	0.315869209113251	0.000301278248719155
7.3997506257535e-05	0.000276490712277305	1.68112199583963e-05	8.08370586256891e-05	3.99394095268597e-08	0.000448176436528452	2231	0.125832320961803	0.16510798030953	0.616923804426188	0.0375102718219971	0.180368828071034	8.91153712502781e-05
5.64055312677494e-07	2.69136001312236e-05	7.39258388077761e-07	4.54070065264242e-05	2.06283619869508e-07	7.38302039782726e-05	13545	0.0219063715015121	0.00763989915080675	0.364533736614678	0.0100129533475936	0.615019383392019	0.00279402749490188
4.45058744136956e-06	2.95114915723492e-05	7.70529553024233e-07	6.57034927746457e-06	3.27161434324e-08	4.133567398764e-05	24192	0.0123243834746238	0.107669405431743	0.713947269401574	0.0186407884205453	0.158951061967181	0.000791474778956855
3.78175357453034e-06	6.66841161420075e-05	5.04412739165552e-07	1.14489196606775e-05	4.82631405682548e-08	8.24674652569492e-05	12126	0.0244377034068093	0.0458575216632073	0.808611201208083	0.0061165059165323	0.13882953265273	0.000585238559447392
5.65600900921274e-07	1.06371098369271e-05	7.80606496948814e-07	1.88784991363973e-05	2.84469249451026e-08	3.08902632961396e-05	32373	0.00922441376037109	0.0183100058260739	0.344351543233899	0.0252703089470386	0.611147239355403	0.000920902637584758
1.3437949000471e-06	2.54477264966573e-05	9.87999777120995e-08	2.40671895381902e-06	1.17529214327608e-07	2.94145695425631e-05	33997	0.00878567901975158	0.0456846699083124	0.865140197269731	0.00335887892457971	0.0818206416495908	0.00399561224778565
1.87895277442244e-06	4.93172956491881e-05	1.21109015233868e-07	4.09228817164882e-06	5.2729703703142e-07	5.59369426475247e-05	17877	0.0166415262846236	0.0335905518873685	0.881658762795655	0.00216509894001558	0.0731589532419665	0.0094266331349941
1.75135050872947e-06	3.1139720828771e-05	3.50841137077075e-07	8.02477597305531e-06	4.836084826391e-08	4.13150492958968e-05	24204	0.0123182720516188	0.0423901347953471	0.753713752239518	0.00849184844399833	0.194233726204274	0.00117053831686249
9.60054164357113e-06	5.98835066730912e-05	6.1918419816416e-07	4.96747211239669e-06	3.99756173721614e-09	7.50747021889604e-05	13320	0.0222715012527492	0.127879849851511	0.79765227069921	0.0082475744839546	0.0661670571785118	5.32477868131186e-05
1.49329898273338e-06	6.44606514245421e-05	9.38755103088477e-08	5.22466852790097e-06	3.55467674925222e-08	7.13080412129779e-05	14024	0.0211659642928166	0.0209415229661589	0.903974507335233	0.00131647860061766	0.0732689951796081	0.000498495918382523
1.11795817655343e-07	6.80592453063886e-06	3.81301092693229e-07	2.98563367186937e-05	4.75754283446548e-08	3.72029335880258e-05	26880	0.0110990338284963	0.00300502693936281	0.182940533830091	0.0102492211209913	0.802526409592154	0.00127880851740056
7.19824931596858e-05	0.000373287978801357	8.6487549615275e-06	5.77737104335194e-05	1.65179815984023e-08	0.000511709455337688	1954	0.14234394399542	0.140670633322933	0.729492048480941	0.0169016907374127	0.11290334745797	3.22800007428078e-05
1.22199488209518e-05	9.6320085227163e-05	6.09551518778089e-07	6.18200753971344e-06	1.55970659325613e-07	0.000115487563765932	8659	0.0340548915070629	0.105811815770216	0.834029934360575	0.00527807063289963	0.0535296385006703	0.00135054073563913
3.73948530984678e-05	0.000340080890955778	1.86869737635332e-05	0.000219122808666632	1.00515105464532e-07	0.000615386041589877	1625	0.168623601968488	0.0607664954535799	0.552630167036556	0.0303662619893922	0.356073738852638	0.00016333666783349
0.000130800184364873	0.000825317920251143	3.123820529021e-05	0.000254677337843122	3.17925357063192e-07	0.00124235157310641	805	0.3112915034854	0.105284355247216	0.66431913326072	0.0251444164167645	0.204996188966316	0.0002559061089835
3.74404625668311e-06	0.000141525216210865	3.29874220344377e-06	0.000161151539364858	9.27993019716829e-07	0.000310647537055566	3219	0.088996681837558	0.0120523931790047	0.455581323941256	0.0106189227660083	0.518760074173812	0.00298728593991987
3.64488076668507e-06	8.94161575991468e-05	1.46045993334401e-05	0.000461380677524374	1.65223365326056e-06	0.000570698548876906	1752	0.157396215324122	0.00638670060377398	0.156678438687309	0.0255907420163954	0.808449011185218	0.00289510750730317
0.00025593323571867	0.000675521188967326	1.9400404387791e-05	6.59491883990323e-05	7.46125200845878e-08	0.0010168786299929	983	0.263037890964905	0.251685135442817	0.664308570406323	0.0190783873469013	0.0648545327375918	7.33740663672994e-05
0.000137281672425605	0.000703024058327433	9.57922778250057e-06	6.32962708582316e-05	5.44514212899163e-07	0.00091372574360667	1094	0.2398526885513	0.150243848754578	0.769403798947864	0.0104837013179571	0.0692727235728171	0.000595927406783845
2.69806190632013e-05	0.00019349048349998	1.50668163049818e-05	0.000139091247463592	1.23728924602469e-07	0.000374752895256358	2668	0.106355237180733	0.0719957588179397	0.516314846260545	0.0402046695187638	0.371154564045312	0.000330161357440158
8.48701262302355e-08	1.01998317448656e-05	1.72257601166451e-07	2.66489677301266e-05	2.83399718433947e-08	3.71342671742322e-05	26929	0.0110786615765748	0.00228549349936082	0.274674378169587	0.00463877744936305	0.717638175141329	0.000763175740359299
4.38846406253123e-06	5.6206305688485e-05	2.7652339650593e-06	4.55656455046571e-05	1.00622979523422e-09	0.000108926655450528	9180	0.032151562230825	0.0402882475770531	0.51600139062392	0.0253862009590041	0.418314923158106	9.23768191607817e-06
1.49332860125266e-06	4.63841618428134e-05	1.1729094665083e-06	4.69056303000848e-05	1.54114139729483e-07	9.61101443503887e-05	10405	0.0284226837909367	0.0155376793089441	0.482614630914617	0.0122038050659067	0.488040368861387	0.00160351584914522
3.69056716645641e-06	7.93784784976432e-05	5.70162665598048e-07	1.57938830314493e-05	2.98471528984134e-07	9.97315628901312e-05	10027	0.0294777603017967	0.0370050068354198	0.795921333200104	0.00571697313343184	0.158363937892446	0.00299274893859774
2.28487809012907e-05	0.000119129170088706	4.35866876411255e-06	2.92353649057897e-05	5.71114298581688e-08	0.000175629096089757	5694	0.051329128079322	0.130096785840164	0.678299739285931	0.0248174639689827	0.166460828852918	0.000325182052004534
4.29322391124243e-05	0.000211413365880466	6.46624656081623e-06	4.09802590962031e-05	1.16593601023632e-07	0.000301908704250933	3312	0.0866044830716475	0.142202720583839	0.700255947919768	0.0214178871618149	0.135737256061826	0.000386188272752563
2.3911784903014e-05	9.73873270480769e-05	3.4194247106978e-07	1.79126282558748e-06	1.00684489167966e-11	0.000123432327316197	8102	0.0363546860998005	0.193723843849749	0.788993687193464	0.00277028294373665	0.0145121044424513	8.15705993374349e-08
1.18312337838454e-05	0.00011804576658743	1.03797708200851e-06	1.33308364005176e-05	4.7403588186357e-09	0.00014425055421262	6932	0.04235514789491	0.082018636589823	0.81833839205522	0.00719565403179367	0.0924144553432246	3.28619799383827e-05
7.00522246812552e-06	0.000106577777021146	1.17838847130665e-05	0.000230810600861404	2.95208677269873e-07	0.000356472693741012	2805	0.10143917022055	0.019651498112265	0.29897879667209	0.0330569070786327	0.647484659874381	0.000828138262630435
1.14665912522283e-07	5.16549848753618e-06	1.06360254488126e-06	6.16126637521354e-05	3.07347300457305e-09	6.79595041700797e-05	14715	0.0201821030829824	0.00168726823308353	0.0760084781461718	0.0156505342095996	0.906608494345982	4.52250651635301e-05
3.64907801883251e-05	0.000354184917056988	2.85622720693635e-06	3.57657852225991e-05	1.04328763799658e-07	0.000429402038438648	2329	0.120892664093794	0.0849804540309345	0.824832873045601	0.00665163867717512	0.083292071347978	0.000242962898310889
8.71313038355032e-07	4.10474406080077e-05	1.57416759389838e-08	9.55323852378692e-07	2.5826180257114e-07	4.31480809772515e-05	23176	0.0128612812366286	0.0201935524969095	0.951315555137867	0.00036482910902302	0.0221405872692776	0.00598547598692281
2.52438481884911e-05	0.000195514239721271	1.8419026113876e-05	0.000183655026003586	6.07780940546868e-08	0.000422892918121279	2365	0.119173588984347	0.0596932393681079	0.462325641653807	0.0435548228040881	0.434282576354037	0.000143719819959852
0.000116182913070448	0.00035110567732822	8.58514441828073e-07	3.33924032362828e-06	1.43604447143829e-07	0.000471629949611269	2120	0.131964234431954	0.246343374007969	0.744451614274309	0.00182031366442204	0.00708021262513243	0.000304485428167131
8.76093237575916e-07	4.21928186326533e-05	5.58558192705626e-08	3.4656626491471e-06	2.18867086094303e-07	4.68092974247412e-05	21363	0.0139449732799738	0.0187162227543465	0.901376883523831	0.00119326335457964	0.0740379121203239	0.00467571824691861
3.26227503657582e-05	0.000196332547620283	7.52973720037679e-06	5.83283594325785e-05	4.37340183726364e-07	0.000295250734802722	3387	0.0847777060129465	0.110491682222419	0.664968870446558	0.0255028567681904	0.197555340451741	0.00148125011109145
7.19039082675494e-08	1.40417450811513e-05	2.67162192874846e-07	6.72585768119027e-05	8.16599136621206e-08	8.17210479078585e-05	12237	0.0242192080201914	0.00087987012046911	0.171825318453865	0.00326919685582195	0.823026362654301	0.000999251915543143
4.14743188923411e-05	0.000277220421134947	2.45911879622872e-05	0.000211666584542609	1.49298749337656e-07	0.000555101811281522	1801	0.153442185284464	0.0747147965462272	0.499404641636728	0.0443003201620174	0.381311284238021	0.000268957417006047
5.8822071569697e-06	5.38849770095579e-05	8.58444924176257e-06	0.000101143352048401	1.67437211563226e-07	0.000169662422668255	5894	0.0496291908176103	0.0346700646169089	0.317601129125219	0.0505972336523094	0.596144688126784	0.00098688447877831
2.0310868352223e-06	4.86868315288686e-05	2.50867304713168e-06	7.73989919180161e-05	2.41699564223142e-08	0.000130649753285661	7654	0.0384392049898346	0.0155460441688045	0.372651538211608	0.0192015138493722	0.592415905667927	0.000184998102288548
1.54357596160003e-05	0.000164919986198275	2.28682354268187e-06	3.14683612298928e-05	1.02543468085713e-07	0.000214213474054935	4668	0.0622490962817733	0.0720578370903122	0.76988614710567	0.0106754421157252	0.146901876124854	0.000478697563438124
7.73566040664017e-05	0.000368363843753981	4.83458552336427e-06	2.96503808117307e-05	1.76316445151598e-07	0.000480381730600629	2082	0.13424138536479	0.161031527926096	0.76681484804472	0.010064049516037	0.0617225404776705	0.000367034035476635
2.85553991886298e-07	3.34737717073249e-05	1.23516960578535e-07	1.86894883534981e-05	5.45266133878883e-07	5.31175971471666e-05	18826	0.0158094008669345	0.00537588308249613	0.630182340789683	0.00232534917263522	0.3518511634048	0.0102652635503857
5.12702290177664e-06	4.30948686337901e-05	4.17678899340717e-06	4.51521164326472e-05	3.95154832665101e-09	9.75547485099477e-05	10251	0.0288436967121891	0.052555339233475	0.441750599453349	0.0428148199570343	0.462838735400389	4.05059557531233e-05
1.14968814049456e-05	8.24731303989319e-05	7.53297297487606e-06	6.95117589040533e-05	3.57122438183795e-08	0.000171050455926625	5846	0.0500249197213913	0.0672133923447555	0.482156741133213	0.0440394790769073	0.406381605518032	0.000208781927092313
5.2871251000906e-06	6.27234042838468e-05	1.99861349897985e-06	3.05063413663887e-05	1.58746466992536e-08	0.000100531358896005	9947	0.0297106216244606	0.0525917997941307	0.623918794818352	0.0198804981940742	0.303450999781531	0.00015790741191189
6.44951447775524e-06	3.45933207610422e-05	1.07480738093767e-06	7.41339189564287e-06	3.33507896064547e-09	4.95343695943386e-05	20188	0.0147508039947037	0.130202817368496	0.698370061925567	0.0216982145879678	0.149661577534039	6.73285839298668e-05
3.17443908881361e-06	2.88113707916718e-05	3.39661256181436e-07	3.96459670640915e-06	1.85779516111643e-08	3.63086457946872e-05	27542	0.0108336798625386	0.0874292890669612	0.793512678897201	0.00935483130112046	0.10919153330112	0.00051166743359739
3.57591311255682e-06	5.03565752878438e-05	2.48874948104913e-06	4.50899967524873e-05	1.1673398170996e-07	0.000101627968615647	9840	0.030029810010244	0.0351863090571138	0.495499181709421	0.024488824434359	0.443677044485814	0.00114864031329253
4.74866188497602e-09	1.16662851008176e-06	3.27879081159632e-09	1.03596101079427e-06	1.53007518238922e-08	2.2259177253965e-06	449253	0.000667553148004929	0.00213335013724739	0.524111244890669	0.00147300629047836	0.465408491506457	0.00687390717514806
0.000128508851782944	0.000522768719827521	4.35137451812868e-05	0.00022800925721084	5.65617365055015e-07	0.000923366191367647	1083	0.242049976036597	0.139174309157456	0.566155361453315	0.0471251228256866	0.24693264637849	0.000612560185052097
0.00103916864533122	0.00229549624242429	9.53587067505047e-05	0.000272129890765383	1.6977818476271e-07	0.00370232326345616	270	0.671348758810647	0.280680149026518	0.620015076771394	0.025756450737769	0.0735024662625884	4.58572017301969e-05
6.50269260274644e-06	7.44944456711324e-05	2.79400117416801e-06	4.1186071841423e-05	4.24829235334822e-08	0.000125019694213003	7999	0.036813531439734	0.052013345926662	0.595861685153476	0.0223484883062321	0.329436670763663	0.000339809849967331
3.46453550174834e-05	0.00019343427202106	5.61504649319523e-06	4.03493333319676e-05	2.1499623959197e-07	0.000274259003103298	3646	0.0789942372551412	0.126323492120455	0.70529780183079	0.0204735174767639	0.147121271773785	0.000783916798206231
8.83014665963171e-05	0.000449178135316282	1.90791341766546e-05	0.000125049169481079	1.88589666290032e-07	0.000681796495236623	1467	0.185033855625915	0.129512937090812	0.658815553401153	0.0279836202003841	0.183411282332391	0.000276606975259649
9.797945560315e-06	0.000107467215313959	5.21271930883382e-06	7.35909818331463e-05	7.06564047996736e-08	0.000196139518421054	5098	0.0571495767341453	0.0499539595038757	0.547912099402928	0.0265765886997012	0.375197116958186	0.000360235435308835
5.58372262798519e-06	7.45226584590195e-05	6.56274626451373e-07	1.12725306169642e-05	2.03161963151856e-07	9.22383482935722e-05	10841	0.0272933969463551	0.0605358045897956	0.807935742971373	0.00711498675542856	0.122210889781834	0.00220257590156797
1.72208069370124e-05	0.000132375164933988	4.07696363053412e-06	4.03323536622319e-05	3.56817980757526e-08	0.000194040970961842	5154	0.056555689038825	0.0887483032663179	0.682202136372629	0.021010839155901	0.207854833246342	0.000183887958810356
1.67723647318847e-05	0.000156401787275722	1.62241526705709e-05	0.000194748607256127	9.24192041878274e-08	0.000384239331138492	2603	0.108895835552198	0.0436508274209946	0.407042628385561	0.042224081075977	0.506841938015797	0.000240525101670335
5.23987183990375e-08	8.55246969600241e-06	4.35494931085223e-07	9.15063334731879e-05	2.70596436339965e-07	0.000100817293255015	9919	0.0297938581556237	0.000519739389020259	0.0848313758470898	0.00431964514246232	0.907645211637702	0.00268402798372595
1.9008673725487e-06	3.04284633165778e-05	1.75579493670535e-07	3.61539860726257e-06	9.2771081357589e-08	3.62130798714172e-05	27614	0.0108053192498155	0.0524911821722473	0.840261679609163	0.00484851038061302	0.0998368164237858	0.00256181141419051
8.69830889698137e-06	0.000118026974804938	6.06703596290856e-07	1.06013020335779e-05	2.51932911128696e-07	0.000138185222242917	7237	0.0406107848387169	0.0629467373992462	0.854121539837723	0.00439050997236395	0.0767180590044696	0.00182315378619735
3.97134389777206e-05	0.000127564365493487	1.28130871032547e-05	5.29348279718471e-05	4.23084550145271e-08	0.000233068028001324	4291	0.067539565423115	0.170394194854967	0.547326746561576	0.0549757391141694	0.22712179111734	0.000181528351946612
3.47431861345947e-07	1.36141217212051e-05	8.24569507415002e-07	4.15621616902795e-05	2.4724510460191e-10	5.63485320253502e-05	17747	0.0167629475757483	0.00616576597221103	0.241605614767043	0.0146333804586789	0.737590851019534	4.38778253337069e-06
4.81441769134405e-06	7.04634261786176e-05	1.51451535942751e-06	2.85280614465203e-05	1.9644451174818e-08	0.000105340065127084	9493	0.0311095073264996	0.0457035761800208	0.668913827740748	0.0143773915233522	0.270818718519905	0.000186486035974238
2.95788742618126e-06	6.40703772353672e-05	5.4917571977303e-07	1.53153818881122e-05	7.58651240362114e-08	8.29686873934699e-05	12053	0.0245843965373933	0.0356506474804621	0.77222358516437	0.00661907205026185	0.184592312705644	0.000914382599262169
8.36290798027693e-06	5.9833122955732e-05	3.12942009681134e-06	2.8798049396415e-05	4.43242833998948e-09	0.000100127932857575	9987	0.0295931707334012	0.083522227430507	0.597566745344082	0.0312542165557609	0.287612543019121	4.42676505295909e-05
6.05442415179654e-05	0.000353156181371866	2.49569628812494e-05	0.000187507922686958	2.77475392363264e-07	0.000626442783850402	1596	0.171378435400724	0.0966476796904467	0.56374850261856	0.0398391737037061	0.299321705861865	0.000442938125422683
2.0391068279094e-05	7.06986558755058e-05	3.42084304512008e-06	1.52527018214794e-05	6.56136420982308e-10	0.00010976392515762	9110	0.0323946633337413	0.18577203985565	0.644097373285285	0.0311654584163947	0.138959150737154	5.97770551700024e-06
8.65056064604398e-09	3.57622691682645e-06	3.53926285197912e-08	1.88396608135989e-05	6.94600708698339e-09	2.24668769266782e-05	44510	0.00671747500534725	0.000385036187907893	0.159177749915916	0.00157532480528098	0.838552722529398	0.000309166561496377
4.6252273190806e-05	0.000144523022347362	4.69119109185359e-06	1.88546189384847e-05	1.22323098514898e-07	0.000214443428667021	4663	0.0623137999613363	0.215685197155772	0.673944747319682	0.0218761242581039	0.0879235099703678	0.000570421296074481
5.06909077664019e-05	0.000156205374181358	4.62173700919427e-06	1.83195808124001e-05	1.21674486151391e-07	0.000229959274255506	4349	0.0666693212459529	0.22043428311606	0.679274078799708	0.0200980674693689	0.0796644574206011	0.000529113194261517
2.76335319320968e-06	3.03768925427155e-05	1.72025258134502e-06	2.43205422214058e-05	1.28481135802203e-08	5.91938886522561e-05	16894	0.0176019359299043	0.0466830825973173	0.513176161160307	0.0290613206956366	0.410862384194433	0.000217051352305954
2.47387219802411e-05	0.000184153353549746	2.47094370357496e-07	2.36813040798602e-06	2.17725581259624e-08	0.000211529072866456	4727	0.0614934413010917	0.116951876378049	0.870581764739291	0.00116813432314098	0.0111952951709909	0.000102929388527638
0.000257443723725846	0.000648727377063688	2.61178018695791e-05	8.4747498970461e-05	1.80035603907519e-07	0.00101721643723348	983	0.26311264854976	0.25308647629212	0.637747634936011	0.0256757568139692	0.0833131434652672	0.000176988492633054
4.3937428052886e-07	1.76066439243588e-05	2.05179800384736e-08	1.05785781756907e-06	1.55586543226654e-07	1.92799805457218e-05	51867	0.00576735450987054	0.0227891454292134	0.91320859388863	0.00106421165673979	0.0548681994289567	0.0080698495964602
4.2060047070653e-05	0.000111147787961625	4.88251062455905e-06	1.65934836068728e-05	1.69010679564573e-08	0.000174700730331666	5724	0.0510648309148423	0.240754843959741	0.636218221587355	0.027947854684349	0.0949823367960193	9.67429725357814e-05
8.1495442714185e-05	0.000364467176551465	6.42529208077868e-06	3.70043088832838e-05	1.88337431230909e-07	0.000489580557660943	2043	0.136628436944563	0.166459720344173	0.744447815274304	0.0131240752522458	0.0755836977270469	0.00038469140222954
8.81196991572736e-07	1.78435529941529e-05	7.06724912690865e-07	1.84056033794489e-05	4.07652679812746e-08	3.78778435458466e-05	26401	0.0112992468078432	0.0232641805626065	0.471081543292066	0.0186580028463199	0.485920043393471	0.00107622990553655
1.12294406339941e-05	6.77492107624785e-05	1.45465412695518e-06	1.12880987379271e-05	4.76278782062384e-08	9.17690321395611e-05	10897	0.0271564226252556	0.122366340498356	0.73825787613676	0.0158512527923685	0.123005533291016	0.000518997281499128
7.91373097585059e-07	2.40250457698235e-05	5.55279840093267e-07	2.16891647871396e-05	9.02509343708577e-08	4.71511144290122e-05	21208	0.0140460879584369	0.0167837623175694	0.509532935981695	0.0117766005494793	0.459992622651442	0.00191407849981433
2.70913237448791e-05	0.000298108042096408	7.37209621091101e-06	0.000104630108416656	1.39635380288336e-07	0.000437341205849143	2287	0.122984892327593	0.0619455093244153	0.68163721622709	0.0168566238724232	0.23924136810641	0.00031928246966169
1.70910515576121e-05	0.000139494578742169	3.83864934820912e-06	4.03258344766201e-05	1.06479964861636e-07	0.000200856594089472	4979	0.0584831466772358	0.0850908163363505	0.694498377683487	0.0191113932087248	0.200769283475239	0.000530129296199278
1.51687798539827e-06	4.14440894345936e-05	1.52495427105527e-06	5.3626170105486e-05	2.41509001198627e-07	9.83536007977317e-05	10167	0.0290764347506277	0.0154226990480785	0.421378466049505	0.0155048138419599	0.54523850342572	0.00245551763473612
0.000227660383920665	0.00116958728386195	0.000138968520225248	0.000922492332561912	3.99579422340945e-08	0.00245874847851201	407	0.52218557272795	0.0925919775488547	0.475683988859961	0.0565200228651893	0.375187759392204	1.62513337916843e-05
1.02532217159871e-06	2.56429034916749e-05	4.66945486179704e-06	0.00015021482503844	4.65634285676257e-08	0.000181599068992078	5507	0.0530269722913029	0.00564607614614719	0.141206139623951	0.0257129889911535	0.827178387379247	0.000256407859500959
4.25601253974712e-06	4.7389682973286e-05	9.39994373190042e-06	0.000134617579255596	5.10053640620143e-08	0.000195714223864592	5109	0.0570292487368361	0.0217460563453565	0.242137142807123	0.0480289247571701	0.68782726465877	0.000260611431580482
5.43204289926465e-06	5.60331683445379e-05	2.33252373799731e-06	3.09519285801729e-05	4.88107555928952e-08	9.47984743175656e-05	10549	0.0280402553933679	0.0573009527671072	0.59107668923903	0.0246050767672018	0.326502391552072	0.000514889674588897
1.61649188147959e-06	4.16309780189707e-05	1.3233472073505e-06	4.38637820798805e-05	9.81947665493736e-09	8.84444186643362e-05	11307	0.0261855523985669	0.0182769235853592	0.470702149979281	0.0149624727861332	0.49594742938333	0.000111024265897481
4.1586956508042e-07	3.34184262042873e-05	1.1046086183751e-06	0.000114418538597466	2.75242863638084e-07	0.000149632685848847	6683	0.0439003783192287	0.00277926953406768	0.223336405509992	0.00738213453904672	0.764662733602517	0.00183945681437627
0.00011664857985663	0.000406163583469033	2.29964538987402e-05	0.000103083900487359	3.81634967825913e-07	0.000649274152679588	1540	0.177038209703909	0.179659977800156	0.625565613220201	0.0354187115008855	0.158767910384121	0.000587787094636197
6.259819370804e-05	0.000359914160075082	1.89230340601705e-06	1.40174218294398e-05	2.26490181018405e-07	0.000438648569199597	2280	0.123328948770004	0.142706936950149	0.820506859812214	0.00431393953813629	0.0319559273954031	0.00051633630409802
4.89901930936027e-07	9.28651111214858e-06	1.68619220115672e-07	4.11025640001424e-06	5.34449665807027e-09	1.40606331598726e-05	71121	0.00420933541135726	0.0348420960397538	0.660461801866164	0.0119922921107771	0.292323706427704	0.000380103555601098
3.82322600236059e-06	7.88691562233679e-05	5.69404595667013e-07	1.5126644156973e-05	3.33953121045315e-07	9.87223840994138e-05	10129	0.0291838575128044	0.038727042881284	0.798898415418598	0.00576773546203686	0.153224056478827	0.00338274975925442
1.94985517045904e-07	2.52208466596618e-05	2.88379514930266e-07	4.81134795677402e-05	1.51757408143832e-07	7.3969448667522e-05	13519	0.0219472319706777	0.00263602771898876	0.340963020733391	0.00389863004422914	0.650450698693196	0.00205162281019494
3.08786439915678e-07	7.77862907977083e-06	4.22284352952126e-07	1.36795801795362e-05	1.17217620986676e-08	2.22010018142735e-05	45043	0.00663824334508278	0.0139086714418965	0.350372886090654	0.0190209593461062	0.61616949964579	0.000527983475553405
1.32412134658289e-06	3.15183599310822e-05	4.49849646806557e-07	1.37773919037471e-05	1.85332443113604e-07	4.72550552713324e-05	21162	0.0140768331944142	0.0280207342681108	0.666983876118817	0.0095196089439231	0.291553820530716	0.00392196013843279
5.02868149576085e-05	0.000417259793689102	2.03895008377856e-05	0.00021822122185175	1.0476924187683e-07	0.000706262100578122	1416	0.190997673652806	0.0712013499187418	0.590800204835495	0.0288695950428253	0.30898050691538	0.000148343287557225
1.91261689308373e-05	0.000130173979513124	4.75561275195493e-07	4.16514807560861e-06	2.52163424370876e-08	0.000153966074137203	6495	0.0451427044772523	0.12422326826229	0.845471836848442	0.00308874067134887	0.0270523756545026	0.000163778563416618
7.96738164431875e-06	7.53565296832952e-05	1.58038982036323e-06	1.92314341068068e-05	1.90652414999258e-07	0.000104326387669783	9585	0.0308147888847702	0.0763697643738737	0.722315143526447	0.01514851473019	0.184339116271126	0.00182746109836293
4.5726657024636e-07	2.63271677398033e-05	4.3019084169891e-07	3.18918200247747e-05	3.64211688842822e-08	5.91428663454076e-05	16908	0.0175868976603915	0.00773155916346396	0.445145278993527	0.00727375706118976	0.539233588012446	0.000615816769372901
3.44218902983952e-05	0.000166779190845911	7.71143179601907e-06	4.80741321912877e-05	2.49336822629091e-07	0.000257235981954242	3887	0.0742774597936467	0.133814445540975	0.648350940560011	0.0299780448187486	0.186887276912292	0.000969292167972999
1.25273484909467e-06	1.83592616412677e-05	4.26556248483173e-07	8.039489823697e-06	5.32614343632736e-09	2.80833687059789e-05	35608	0.00838973698034351	0.044607712921134	0.653741430861857	0.0151889274021588	0.286272274094575	0.000189654720275543
1.12741877494361e-05	0.000132111837998778	4.00894759794347e-06	6.0487573678878e-05	6.72917258313662e-08	0.000207949838750867	4809	0.0604849480243499	0.0542159004169417	0.635306277669462	0.0192784357132701	0.290875790249324	0.000323595951002321
4.38678085090769e-06	8.46517023776159e-05	2.45385262494283e-06	6.09754559781544e-05	1.45418358205654e-07	0.000152613210189826	6553	0.0447550287820101	0.0287444372964256	0.55468135603938	0.0160789005217217	0.39954245050157	0.000952855640902758
5.09001855508681e-06	6.29641800220709e-05	8.47523955021097e-07	1.34896613946836e-05	2.72027481850983e-07	8.26634114087134e-05	12097	0.0244950537596498	0.0615752298186702	0.761693462065782	0.0102527096399479	0.163187813868297	0.00329078460730341
0.000167117554197027	0.000688724441045507	6.03056297935951e-05	0.00032033281101205	7.32278923897836e-08	0.00123655366394057	809	0.310091051076099	0.135147837955102	0.556970927449056	0.0487691165795564	0.259052898675852	5.92193404339814e-05
2.00965065135127e-06	4.94846959632436e-05	1.3412207567731e-07	4.25131562581715e-06	8.32455284212697e-08	5.59630298445106e-05	17869	0.0166492226050102	0.0359103261016235	0.884239043181426	0.00239661926900597	0.0759665021288005	0.00148750931914447
1.91384924566044e-08	1.80070292586535e-06	2.93523119549151e-08	3.55134515813372e-06	4.53673443480579e-08	5.44590623275865e-06	183624	0.00163244243251492	0.00351428975061689	0.330652576247755	0.00538979385622777	0.652112799293419	0.00833054085198173
7.61011959055479e-06	0.000131231523156167	7.04750397871316e-06	0.00015657503127982	6.10026950167793e-07	0.000303074204955423	3300	0.0869238927817924	0.0251097568388379	0.433001294766966	0.0232533942628002	0.516622756802579	0.0020127973288176
2.27003698347747e-07	5.96199018661154e-06	3.01143712162618e-08	1.01705388158177e-06	6.87847134364988e-09	7.24304060910096e-06	138064	0.00217056097024149	0.0313409396134704	0.823133613129302	0.0041576974148706	0.140418083574435	0.000949666267921652
7.57505021371384e-07	1.88289441758727e-05	1.47056210559925e-07	4.70185303518158e-06	3.06608472611628e-08	2.44660192902467e-05	40873	0.0073130243271865	0.0309615149234089	0.769595738174651	0.00601063085969806	0.19217891473894	0.00125320130330256
2.35712838514298e-05	0.000164325434134319	4.45485549469613e-07	3.99757032031554e-06	2.54858819803623e-08	0.000192365259737515	5198	0.0560811960418875	0.122533995398094	0.854236541247333	0.00231583161157834	0.0207811448167423	0.000132486926252371
1.89582346981354e-05	0.000213092249083847	4.62011524314455e-06	6.69235701345911e-05	1.01439421294221e-06	0.000304608563372661	3283	0.0873442195504541	0.0622380227536207	0.699560927389781	0.0151673846328879	0.219703508639434	0.00333015658427565
1.9994873834013e-05	7.6988419050999e-05	6.49312184801451e-06	3.21523963529089e-05	1.84551772472257e-07	0.000135813362858408	7363	0.0399277874072665	0.147223170188774	0.566869249318739	0.0478091530270399	0.236739564327182	0.00135886313826616
4.31596921013576e-05	0.000391598435467627	3.33482745002077e-05	0.000390225347669488	1.64694260787501e-07	0.000858496443999467	1165	0.227141692243721	0.0502735828471112	0.456144504971147	0.0388449768584346	0.454545094970399	0.000191840352908443
4.66559956099749e-06	0.000102066843252983	3.71607710101614e-06	0.000104740948507549	8.56304099861426e-08	0.000215275098832531	4645	0.0625477747344597	0.021672732175248	0.47412284935186	0.0172619923120183	0.486544654145204	0.000397772015669852
2.80559005841022e-06	4.4677286449745e-05	6.22256387992649e-07	1.2749095387424e-05	1.31505610382256e-07	6.09857338939541e-05	16397	0.0181299173232942	0.0460040386377699	0.732585862251535	0.0102033106476126	0.209050454481583	0.00215633398150011
0.000119432174803832	0.000552612079142651	5.41882206169156e-06	3.23183199885862e-05	8.75968195917689e-07	0.000710657364192678	1407	0.19206445949891	0.168058731002541	0.777606912960692	0.0076250839500516	0.0454766553011105	0.00123261678560498
0.000116742602178183	0.000513144768079518	1.20642053989422e-05	6.83284061889663e-05	7.02684037106505e-07	0.000710982665882716	1407	0.19214335857104	0.164198942928154	0.721740195230255	0.0169683537698685	0.0961041801267174	0.000988327945005653
2.28939114826452e-05	9.13392721293252e-05	5.4534368624108e-06	2.79830105239043e-05	5.79090771141886e-08	0.0001477275400754	6769	0.0433536880774803	0.15497388957374	0.618295492382164	0.036915505799578	0.189423113047316	0.000391999197202038
3.43915645638126e-05	0.000269438254822588	4.82180168874382e-06	4.86691329325095e-05	1.20343238349261e-07	0.000357441097246004	2798	0.101700276331011	0.0962160334354142	0.753797637984396	0.0134897797872003	0.136159868877679	0.000336679915310457
2.30385238523767e-05	0.000129449508994477	9.85117231174876e-08	7.12187206961581e-07	4.81816939263575e-08	0.000153346913470859	6521	0.0449652977177697	0.150237936525242	0.844161164150699	0.000642410863627902	0.0046442878493079	0.00031420061112292
1.67959568854654e-06	2.93578256269583e-05	5.59741883475745e-07	1.25853945725663e-05	1.24313309210557e-07	4.43068710807575e-05	22570	0.0132044025696008	0.0379082441972752	0.662602095585767	0.0126332974959011	0.284050628391861	0.00280573432919631
4.38443085507666e-06	5.44195762167882e-05	9.57932690409894e-07	1.52970228623396e-05	8.52252413599768e-09	7.50674851487503e-05	13321	0.0222693841997708	0.0584065237617681	0.72494204526704	0.0127609535408266	0.203776945931087	0.000113531499278414
2.86038971200738e-05	0.000248761423934536	1.88762557561839e-06	2.11520229085391e-05	1.18271663048922e-07	0.000300523241201816	3328	0.0862246470056962	0.0951803161901377	0.827761017549655	0.00628113009852292	0.0703839836944074	0.000393552467276554
6.51637337932767e-07	1.60480227383647e-05	6.21979083713702e-07	1.97013851906565e-05	9.67357648557758e-09	3.70326979271532e-05	27003	0.0110485268012501	0.0175962696321666	0.433347383167508	0.0167954029419405	0.531999727090124	0.000261217168260503
1.47667687464057e-05	9.49596555954143e-05	5.54616761159685e-07	4.58831823745812e-06	1.49141986339726e-08	0.000114884273539072	8704	0.0338800319694734	0.128536032752852	0.826567925009499	0.00482761255369788	0.0399386103607788	0.000129819323172203
6.80444411274939e-05	0.00030370030678418	5.57103380949716e-06	3.20115131328402e-05	3.51254677327746e-07	0.000409678549531339	2441	0.115673328945379	0.166092272112697	0.741313664412268	0.0135985489498298	0.0781381235836255	0.000857390941579861
2.33535072425866e-06	6.61798318330983e-05	2.91985817324923e-06	0.000106571583343714	2.68732130648737e-07	0.000178275356204969	5609	0.0520820913650601	0.013099683399727	0.37122254719833	0.0163783611790526	0.597792009015454	0.00150739920743598
3.04960963140873e-08	7.99680111802433e-06	1.94123566788643e-07	6.55804889386517e-05	6.10989760211341e-07	7.44128994799901e-05	13439	0.0220773484573131	0.000409822712556548	0.10746525365773	0.00260873542282603	0.881305383837201	0.00821080436968644
1.61651007203092e-05	0.000154478506056797	1.9963663392387e-06	2.45643043855227e-05	6.55374746591408e-07	0.000197859652248459	5054	0.0576360957079357	0.081699833880281	0.780747890240973	0.0100898102091669	0.124150144339062	0.00331232133051782
4.49684072925498e-05	0.000316594001560003	4.70320712824757e-06	4.26662013816003e-05	8.29819078299413e-08	0.000409014799270231	2445	0.11549714766804	0.10994322790467	0.774040455565114	0.011498867856711	0.104314566264414	0.000202882409091306
3.28380220895484e-05	0.000242656402289485	1.17123610356744e-05	0.000111460076172689	6.69823490067697e-08	0.000398733843936404	2508	0.112763770340041	0.0823557432831958	0.608567358852508	0.0293738823874264	0.279535027857998	0.000167987618872535
6.32029729090622e-13	2.35403151948654e-08	5.09008315932834e-10	2.43955548167199e-05	5.27708888793511e-09	2.44248818611483e-05	40942	0.00730077297505216	2.58764702602704e-08	0.000963784198780917	2.08397452575807e-05	0.998799296365273	0.000216053814218408
1.89079495218982e-06	4.04468494250708e-05	1.47858699702573e-07	4.07010781591382e-06	1.71752863997613e-08	4.65727861792768e-05	21472	0.0138750036000024	0.0405987081148938	0.868465315117183	0.00317478750645081	0.0873924055186734	0.000368783742798786
2.13449343282139e-05	0.000294530068263237	1.30128674000909e-06	2.31805257530385e-05	5.20255558176604e-08	0.000340408840640316	2938	0.0970968978070745	0.0627038189961917	0.865224498016032	0.00382271722896896	0.0680961331951176	0.000152832563689589
1.00997611032483e-07	7.05878905916616e-06	9.33482430932325e-08	8.39227575072228e-06	7.17323612482684e-08	1.57171430252624e-05	63625	0.00470408095267905	0.00642595227835925	0.449114005504719	0.00593926281278934	0.533956822638391	0.00456395676574119
3.31625291899353e-06	5.06150741959432e-05	8.78652860943965e-07	1.72552335960499e-05	3.42778652702226e-08	7.20994914372008e-05	13870	0.0213983628908814	0.0459955105492251	0.70201707650087	0.0121866721030797	0.239325316338456	0.000475424508369506
2.85001898204356e-07	3.53576126408649e-05	4.80548508200481e-06	0.000768917020385074	7.89783397669766e-08	0.000809444098345915	1235	0.215674810835921	0.000352095838102658	0.0436813520700411	0.00593677202888345	0.949932208976929	9.7571086043332e-05
1.61438724385735e-06	6.17806172966594e-05	1.66913464566853e-06	8.23125419944288e-05	4.58268256565002e-07	0.000147834949437179	6764	0.0433845179677789	0.0109202001962558	0.417902651111011	0.0112905280654072	0.556786756499732	0.00309986412759412
2.76009710660266e-05	8.00288231540646e-05	1.91619987633296e-07	7.14509106833854e-07	1.92959836876644e-08	0.000108555219298246	9212	0.0320436963218012	0.254257429946277	0.737217645281453	0.00176518447359805	0.00658198759537118	0.000177752703300708
1.03911650587332e-07	4.29869203596923e-06	6.7984271510181e-09	3.61661279379092e-07	1.20782889957501e-08	4.78314168208243e-06	209068	0.00143391689373551	0.0217245604445679	0.898717270297902	0.0014213309165574	0.0756116593271467	0.00252517901382583
7.95691024927004e-05	0.000356306725296859	6.95027973650893e-06	4.00772899822871e-05	6.15045155623914e-07	0.000483518442663979	2068	0.135056085274638	0.164562704277233	0.736904105112851	0.0143743839391438	0.0828867866166147	0.00127202005415818
3.94575522281482e-06	2.02511553061006e-05	7.27977036558911e-07	4.80423358290552e-06	7.6838156539146e-09	2.97368049640338e-05	33628	0.00888149853148157	0.132689279416102	0.681013152912497	0.0244806742835818	0.161558499264335	0.00025839412348462
2.3904546984327e-05	0.000157894298705212	1.7038407477345e-05	0.000144815584734703	5.274978658272e-07	0.000344180335767414	2905	0.0981182578909776	0.0694535523972553	0.458754560608925	0.0495043025609081	0.420754963852915	0.00153262057999637
3.68625389310534e-06	4.78748518683131e-05	4.42265267245214e-06	7.38893130552394e-05	1.44715462866035e-08	0.000129887543035397	7699	0.0382192777482804	0.0283803497006697	0.368586938743359	0.0340498601259005	0.56887143546247	0.000111415967600987
5.8968459091702e-06	6.89787617031247e-05	1.60685032631416e-05	0.000241788544882024	1.91750190145824e-07	0.000332924405947606	3004	0.0950666200206565	0.0177122668204091	0.207190462672119	0.0482647200868488	0.726256593276238	0.000575957144385507
7.20789437390315e-07	1.56677956328569e-05	9.11714396055824e-07	2.54880771159062e-05	2.37906704037922e-08	4.2812167252613e-05	23358	0.0127617939147459	0.016836088515148	0.365965954033794	0.0212956842543443	0.595346574386527	0.000555698810186727
0.000180350319106658	0.00051226751788126	1.48137481361754e-05	5.41745621566251e-05	1.66378660792762e-07	0.000761772525941511	1313	0.204368266557297	0.23675088424035	0.672467830535269	0.0194464195435066	0.0711164557814266	0.000218409899447511
6.13286810118207e-06	0.000147172012411488	1.94459388928644e-06	6.02075373604097e-05	1.59062826806937e-07	0.000215616074589173	4638	0.0626436850369058	0.0284434642123386	0.682565122715939	0.00901877975930875	0.27923492010105	0.00073771321136427
2.82610089358043e-07	2.39109703176539e-05	1.9379704173447e-06	0.000211173943490466	1.19810544028979e-07	0.000237425304858852	4212	0.0687579520254686	0.00119031157831324	0.100709443468416	0.0081624425774532	0.889433178220022	0.000504624155795886
8.15203262635796e-06	8.31512697519499e-05	3.11541684923797e-06	4.08887837040763e-05	2.20122135325985e-07	0.000135527625066948	7379	0.0398454740377334	0.0601503392561554	0.613537422432325	0.0229873197268749	0.301700732111833	0.00162418647281135
2.44167490244138e-06	2.2078153305483e-05	9.49387001902325e-07	1.10393485734322e-05	2.52981715497015e-08	3.65338619548087e-05	27372	0.0109005129109483	0.0668331999902354	0.60432026958423	0.025986494476732	0.302167577769019	0.000692458179783857
6.47335203334018e-06	4.6387315900446e-05	8.13158830919033e-07	7.4942842103528e-06	1.23695243381509e-08	6.11804804993962e-05	16345	0.0181872839113151	0.105807472914569	0.758204504472694	0.0132911481616601	0.122494693555517	0.000202180895559866
3.09293680775571e-05	0.000151448382572166	7.4999900832494e-06	4.72490397773121e-05	7.98592579978249e-09	0.000237134766436085	4217	0.0686767607433197	0.13042949603045	0.638659547262069	0.0316275432572258	0.199249736710569	3.36767396860593e-05
1.02173554820495e-05	8.19017121946653e-05	5.23506041422213e-07	5.39887724303236e-06	2.60538155722847e-08	9.80675047767416e-05	10197	0.0289930897780277	0.104186962901831	0.835156481049671	0.00533822128557279	0.0550526625034799	0.000265672259446167
5.24945940470892e-05	0.000260231566571659	1.24008861513005e-06	7.91406644424781e-06	4.77707423584116e-08	0.000321928086420485	3106	0.0920754285459344	0.163063107139163	0.808353099803038	0.00385206717723383	0.0245833363974055	0.000148389483159342
3.25997998999913e-05	0.000339876694207015	5.61259628387652e-06	7.54961787394766e-05	1.86717296563508e-07	0.000453771986426923	2204	0.127299185608481	0.0718418079456329	0.7490032535575	0.0123687588739689	0.166374701386805	0.000411478236093311
1.33939280687954e-05	0.000164126300770336	6.98370598269665e-06	0.000110233609082895	5.5028827263811e-07	0.000295287832177361	3387	0.0847878946679334	0.0453588892235508	0.555818028667551	0.0236505037515463	0.37330901266763	0.00186356568972197
2.46466479186436e-05	0.00024882223202503	8.47361254911674e-06	0.000110252341797429	5.45397195839279e-08	0.000392249374009803	2549	0.111035429239821	0.0628341293873616	0.634347046832537	0.021602615862696	0.281077164433342	0.000139043484063189
9.50086894916256e-06	6.93558323726165e-05	2.15897972326571e-07	2.02736302923611e-06	2.59677025949512e-07	8.13596393492912e-05	12291	0.0241133969974296	0.116776193025803	0.852459928870379	0.0026536249921129	0.0249185351047622	0.00319171800694289
6.16057187656175e-08	7.27188546391442e-06	1.27497473819995e-07	1.93657545258473e-05	1.45104033888434e-07	2.69718472162358e-05	37076	0.00805901390348429	0.00228407488266261	0.269610212664155	0.00472705754254932	0.717998821904569	0.0053798330060645
9.66229697967124e-08	6.48986431610831e-06	7.88546269291515e-08	6.81259935099842e-06	3.21173369506865e-08	1.35100586007833e-05	74019	0.00404484245744374	0.00715192825226609	0.480372773196709	0.00583673463300742	0.504261273197101	0.00237729072091696
2.55436502211722e-07	2.32535196230191e-05	9.87085982970109e-08	1.15777156713625e-05	9.830970654896e-08	3.52836901014393e-05	28342	0.0105294667090793	0.00723950645404016	0.659044435436489	0.00279757015247633	0.32813222307749	0.00278626487950448
7.39348101786668e-06	8.06454733265785e-05	8.58243002668149e-07	1.20465036394966e-05	1.24330931047004e-07	0.000101068031917657	9894	0.029866843235019	0.0731535073710585	0.797932558855828	0.00849173558032064	0.119192027497985	0.00123017069480783
8.15439805271961e-07	2.52284740498021e-05	2.64484457302216e-07	1.05287718132015e-05	2.52995078245545e-07	3.70901652038232e-05	26961	0.0110655769905452	0.0219853376438427	0.680193089223596	0.00713085142243995	0.283869639170983	0.00682108253913807
3.03077493711032e-06	7.97864607123312e-05	1.80296707184184e-06	6.11483759476313e-05	2.70588332788804e-07	0.000146039167001703	6847	0.0428689413593945	0.0207531650538308	0.546336043613564	0.0123457775667867	0.41871216607883	0.0018528476869883
1.13998806489144e-05	0.000107435857025994	5.43739161215458e-06	6.59445270411803e-05	3.27128762068588e-09	0.000190220927615864	5257	0.0554736618089798	0.0599296869792137	0.564795148318024	0.0285846130617918	0.346673354334335	1.71973066354296e-05
3.5344792771177e-05	0.000233883590629281	1.61002502012407e-06	1.37188433228672e-05	1.48281092159354e-08	0.000284572079852665	3514	0.0818401485962627	0.124203304798828	0.821878206570273	0.00565770549576632	0.0482086764448925	5.21066902403515e-05
1.64445668591802e-05	9.99682059794642e-05	2.46153457574784e-06	1.92506132499782e-05	2.83544327582153e-08	0.000138153275097129	7238	0.0406015885998701	0.119031321172942	0.723603591077964	0.017817417459103	0.139342431342609	0.00020523894738131
8.78388262417957e-06	8.11490924391858e-05	3.22304466262977e-06	3.83100749228897e-05	1.40182620221534e-07	0.000131606277269106	7598	0.0387151283687164	0.0667436448051671	0.616605029205814	0.0244900526746102	0.29109610664356	0.00106516667084877
2.19644065338865e-07	1.25458672485784e-05	1.291586421862e-06	9.49083100084057e-05	9.87614333833258e-08	0.000109064169177568	9169	0.0321914934932654	0.00201389757053264	0.11503197927591	0.0118424449716309	0.870206143081553	0.000905535100373171
1.48326036300866e-05	0.000112700042087444	1.26834627276967e-07	1.24011233480716e-06	3.92864823334174e-07	0.000129292457502948	7734	0.0380475376249441	0.114721337319684	0.871667568735581	0.00098099014997897	0.00959152883901892	0.00303857495573719
0.000362990648205646	0.00105996644977182	4.27702166886074e-05	0.000161047584691863	7.77734942086385e-07	0.00162755263430002	614	0.386554320718967	0.22302851567179	0.65126400672608	0.0262788531610236	0.0989507689630735	0.000477855478032434
4.23497742879141e-06	3.98605962658151e-05	4.28005153336054e-07	5.18139178837854e-06	8.40482095942036e-09	4.97133754572805e-05	20115	0.0148037148143754	0.0851878873610301	0.80180828397114	0.00860945669850653	0.104225306383208	0.000169065586114601
1.91463277481278e-06	2.26543654576654e-05	1.19694024147437e-07	1.82137275970554e-06	4.73277714596121e-08	2.65573927877908e-05	37654	0.00793566863385919	0.0720941543513634	0.853034243183702	0.00450699453458638	0.0685825138882939	0.00178209404205409
2.16767458632152e-06	2.38089834418466e-05	5.44849802462063e-07	7.69621348873785e-06	1.160699861938e-08	3.42293283179874e-05	29215	0.0102164283483779	0.0633279907272505	0.695572615993609	0.015917630559398	0.224842667587301	0.000339095132441746
2.19194195490234e-08	1.91098425990498e-06	2.00789347895219e-09	2.2510515387317e-07	4.00750601960613e-08	2.20009178700219e-06	454526	0.000659810491419277	0.00996295685412765	0.868592970163695	0.000912640777450523	0.102316255713992	0.0182151764907349
8.32359308654968e-06	0.000107981828844814	4.1836183619375e-07	6.98782767352394e-06	2.1351119002593e-07	0.000123925122631107	8069	0.036497157157618	0.0671663090568558	0.871347363248109	0.0033759243268139	0.0563874985568899	0.0017229048113311
6.75415677180132e-08	9.94351646403326e-06	1.81143185175865e-07	3.43360365871115e-05	5.53695494973441e-07	4.50819332990121e-05	22182	0.0134338345446686	0.00149819590189344	0.22056544021929	0.00401808822115964	0.761636293620618	0.0122819820370387
2.21371690393389e-05	0.000171065877252856	1.91020107298292e-05	0.000189985916982978	1.19432191778291e-07	0.000402410406196781	2485	0.113742216352778	0.0550114229116474	0.425103015773415	0.0474689780275915	0.472119791281128	0.000296792006218369
0.000113117870078016	0.000316678954236346	5.79967661287551e-06	2.08934727874189e-05	1.27891274427378e-08	0.000456502762842099	2191	0.128014163355355	0.247792301132562	0.693706544654326	0.0127045816256792	0.0457685571437511	2.80154436812499e-05
1.77623499192282e-06	2.38453755818196e-05	7.25544315682667e-08	1.25271009293465e-06	2.72405671175248e-08	2.69741156653629e-05	37073	0.00805968897175491	0.0658496098244161	0.884009540021331	0.00268977980477162	0.0464411923073065	0.00100987804217449
6.30770954093876e-05	0.000214978522578076	7.37475040070957e-06	3.23380246160039e-05	2.00805974332358e-07	0.000317969198978509	3145	0.0909961310752406	0.198374860244406	0.67609857580138	0.0231932854641308	0.101701751993248	0.000631526496835091
1.49694924623575e-07	1.34154758791305e-05	2.02857149393241e-07	2.34014497558523e-05	1.04078736453457e-08	3.71798855826449e-05	26896	0.0110921958921032	0.00402623413917794	0.360826174392334	0.00545609934550019	0.629411559210816	0.000279932912171306
1.75384767697171e-06	3.92157710937032e-05	2.96399956850309e-08	8.52850077243658e-07	1.31421032517576e-08	4.18652509468554e-05	23886	0.0124812926123602	0.0418926827692513	0.936714105535508	0.000707985620882974	0.0203713117192653	0.000313914355092256
9.9429945184336e-08	5.80897631141924e-06	4.29444561477995e-07	3.2267330773324e-05	3.51186425971844e-08	3.86403002340028e-05	25880	0.0115253820464121	0.00257321875301681	0.150334657759917	0.0111139033309087	0.835069359655993	0.000908860500164555
1.17239197822082e-05	0.000118835441177585	9.15231316259085e-07	1.19416976363546e-05	3.97135328008442e-07	0.000143813425240415	6953	0.0422295372739359	0.08152173388965	0.826316743231209	0.00636401862155135	0.083036042124659	0.00276146213293053
2.46922029900578e-05	0.000173565877071465	8.38159040644283e-06	7.58340617209248e-05	4.99934577327868e-08	0.000282523725646623	3540	0.0812756001001587	0.0873986881404165	0.614340890041068	0.0296668550128296	0.268416613675047	0.000176953130638373
7.93269445931831e-06	0.000126083540756954	4.21252134686386e-06	8.62465287616795e-05	7.34966659183945e-07	0.000225210251983999	4440	0.0653383479846118	0.0352235050999451	0.559848140332047	0.018704838300004	0.382960047341926	0.00326346892607785
7.90927971369527e-07	2.04354841552645e-05	1.66951839804665e-06	5.54858367935592e-05	5.83473817037587e-08	7.84401146999436e-05	12749	0.0232582167175872	0.0100832077361827	0.260523384411614	0.021283987210282	0.7073655744361	0.00074384620582153
1.67739825787048e-05	0.000146736526335362	4.74457351244836e-06	5.34280646751192e-05	1.41141500385934e-08	0.000221697261251673	4511	0.0643525710301001	0.0756616589848747	0.661877938892467	0.0214011372339971	0.240995600818303	6.36640703584104e-05
6.26138856337067e-09	1.33101414232767e-06	1.0000153419038e-08	2.73391149786527e-06	5.03187040445447e-09	4.0862190525798e-06	244725	0.0012251171508415	0.00153231838107592	0.325732449778321	0.00244728764913484	0.669056519654578	0.00123142453689007
1.27827718944844e-05	5.89941726703321e-05	3.27526909081963e-06	1.94393586681233e-05	2.14349390335825e-08	9.4513007262793e-05	10581	0.0279570052028403	0.135248811403725	0.624191043951221	0.0346541622753867	0.20567918883453	0.000226793535137261
1.52863913650687e-05	0.000140694859239307	8.34450573450728e-06	9.88617960660255e-05	2.07391064263459e-07	0.000263394943469172	3797	0.0759867719790168	0.0580360092100928	0.53415930232455	0.0316805843901249	0.375336727288374	0.00078737678685822
3.58770338223605e-11	1.1107067181201e-07	6.98723820440366e-10	2.78215094752524e-06	5.27278475484581e-08	2.94668406773997e-06	339365	0.000883615904119228	1.21753920670149e-05	0.0376934443118628	0.00023712206818842	0.94416329798772	0.0178939602401621
1.3372866652372e-05	5.09293227706733e-05	1.11243565085781e-06	5.44808714344787e-06	6.66605262387747e-09	7.08693782699749e-05	14110	0.0210371331918869	0.188697389180253	0.718636511479746	0.0156969861739159	0.0768750520527151	9.40611133694913e-05
8.80094992495612e-06	0.000105483514235607	4.78688756931593e-06	7.38513406409839e-05	1.31748120708574e-07	0.000193054440491571	5180	0.0562763726787686	0.0455879175974736	0.546392582149449	0.0247955320640497	0.382541527938635	0.00068244025039313
7.48463218388523e-06	9.96432690112107e-05	8.14380798677146e-06	0.000139552165832845	7.31111941149e-07	0.000255554986955862	3913	0.0738103817854813	0.0292877563182829	0.38990931148771	0.0318671456338202	0.546074907381667	0.0028608791785201
3.99305659014258e-05	0.000406697611097484	7.59274426890689e-06	9.9833338446523e-05	6.80721442421995e-07	0.000554734981156761	1803	0.153348965553212	0.071981337499504	0.733138570510584	0.0136871560777979	0.179965824831067	0.00122711108104724
2.46360756495356e-07	9.61571659493563e-06	8.82550636608939e-07	4.43028873248141e-05	2.49403661529779e-08	5.5072455679007e-05	18158	0.0163864488756333	0.0044733933407888	0.174601195395778	0.0160252639132879	0.804447282740324	0.000452864609821364
1.76226082891942e-06	5.67519545949842e-05	3.83752943528493e-09	1.59185725756105e-07	1.23786162620031e-08	5.8689617295357e-05	17039	0.017453297364618	0.0300267902591832	0.966984574279613	6.5386853963836e-05	0.00271233197781813	0.000210916629421989
0.000246397331519485	0.000676281436371929	3.60691299034345e-05	0.000127500120644968	5.47685788981296e-07	0.0010867957042288	920	0.278350711766172	0.226719088565345	0.622270987767499	0.0331885098211992	0.117317468360296	0.000503945485660472
1.10680361109311e-05	5.28005746656619e-05	2.90066134451657e-06	1.77953965340268e-05	1.07369428705401e-08	8.45754055980069e-05	11824	0.025054488015277	0.130865894554952	0.624301761160058	0.0342967476656704	0.210408645494526	0.000126951124793579
3.45967980786983e-06	8.21147718559412e-05	2.66672022073213e-06	8.15292200346924e-05	1.43585492198895e-07	0.000169913977411435	5885	0.0497009213754023	0.0203613608519826	0.483272613041752	0.0156945312054867	0.479826446751201	0.000845048149577555
3.37763876397321e-05	0.000169670425492783	6.38696723502521e-06	4.12837515917259e-05	4.03251639640216e-07	0.000251520783598907	3976	0.0726884874071286	0.134288654625036	0.674578152409672	0.0253933974904051	0.164136541724361	0.00160325375052612
4.14759351875524e-06	4.80475042868126e-05	3.61968252709224e-06	5.39380923479566e-05	2.44405306314293e-08	0.000109777313211248	9109	0.0323985500582458	0.0377818822252817	0.437681547136731	0.0329729560799759	0.491340977203202	0.000222637354809346
1.25883753474718e-06	3.22851386184669e-05	6.79115766631267e-07	2.24113757823518e-05	1.05996648593624e-09	5.66355276686831e-05	17657	0.0168476041388289	0.0222269940188668	0.570050990031107	0.0119909850686672	0.395712315306003	1.87155753564623e-05
8.94937075451048e-06	4.66290018501733e-05	4.48805588503466e-06	3.00715671463904e-05	4.5450516504126e-08	9.01834461526129e-05	11089	0.0266935122793741	0.0992351826893586	0.517046130298296	0.0497658503472993	0.333448858180711	0.000503978484335277
2.74096830953623e-05	0.000154729018569106	7.33844720253421e-06	5.33049455233527e-05	1.49815740815234e-07	0.00024293191013117	4116	0.0702954457045586	0.112828664956212	0.636923401646002	0.0302078355971097	0.219423399316174	0.000616698484502681
1.25653074046305e-06	2.06945441563012e-05	1.39446506587397e-06	2.95368821204238e-05	1.94224346235256e-08	5.29018445176856e-05	18903	0.0157456929151317	0.0237521158651279	0.391187572852641	0.0263594791181201	0.558333691191984	0.000367140972126831
8.05557591179853e-06	0.000103706800687264	5.27225068880557e-06	8.73730965896679e-05	2.25775060596743e-07	0.000204633498938133	4887	0.0595495644807897	0.0393658709527025	0.506792882032564	0.0257643578210014	0.426973574918365	0.00110331427536702
4.09445304008683e-05	0.000308265142896202	7.33408940877675e-05	0.000710917692199711	8.13381807478693e-07	0.00113428164139203	882	0.288569557288096	0.0360973226637256	0.271771252964906	0.0646584511389615	0.626755883421731	0.000717089810675666
1.27603973575799e-06	3.72404719071794e-05	6.40211786964067e-07	2.40479294676404e-05	1.98511595406089e-07	6.34031644929479e-05	15772	0.0188417842675704	0.0201258051701808	0.587359829828706	0.0100974737157682	0.379285949841118	0.00313094144422664
8.97146782562239e-07	2.49206613703421e-05	1.35614644787285e-06	4.84639325230623e-05	2.52809122972344e-08	7.56631680361367e-05	13216	0.0224441069743249	0.0118571136505117	0.329363176525202	0.0179234690150055	0.640522116387143	0.000334124422138393
6.10640036847989e-05	0.000293927307606003	6.04550762126249e-06	3.74651250786483e-05	1.83580744650076e-07	0.000398685524735363	2508	0.112750903953106	0.153163332742847	0.737240981600986	0.0151635994943015	0.0939716211254891	0.000460465036376559
6.62961398074475e-07	3.16809918411854e-05	1.3104063507239e-07	8.06337312022908e-06	2.46083564903367e-07	4.07844505594647e-05	24519	0.0121610342797689	0.0162552489730826	0.776790943768968	0.00321300479165043	0.197707042993567	0.00603375947273266
2.16343454798563e-07	8.66664186790431e-06	5.98559158278304e-07	3.08383130415681e-05	5.60489916127582e-08	4.03759065141621e-05	24767	0.0120399492278476	0.0053582315166764	0.214648849180995	0.0148246617835901	0.763780078368059	0.00138817915067984
9.16272301134627e-07	3.08318815221315e-05	1.3776995195975e-06	5.96609366519419e-05	7.79408075529936e-09	9.27945840755609e-05	10776	0.027455714685409	0.00987420020535384	0.332259493690124	0.0148467664715827	0.642935546791838	8.39928411010796e-05
2.2601934659927e-06	3.31773951138248e-05	5.97374609571041e-07	1.12795823079188e-05	4.72648543444923e-08	4.73618103516518e-05	21114	0.0141084098746546	0.0477218554191916	0.700509437191894	0.0126130020186234	0.238157752505028	0.000997952865263393
2.71628918882237e-05	0.000211744426573581	1.24689299747975e-05	0.00012515803689906	6.53743080542461e-07	0.000377188028416204	2651	0.107008087336037	0.0720141940938039	0.561376317967159	0.0330575973663692	0.33181868847904	0.00173320209362821
0.000314753238293761	0.000928808810211926	3.96378612109238e-05	0.000150769006972579	6.46255792291026e-08	0.00143403354226842	697	0.349828318595884	0.219488058693432	0.647689738653319	0.0276408187413963	0.105136318313786	4.506559806605e-05
2.19000627293846e-07	9.29240493927033e-06	5.09004205039186e-08	2.77791215557828e-06	3.61114361746327e-08	1.2376329578821e-05	80799	0.00370603747854692	0.0176951192111602	0.750820740518413	0.00411272341931019	0.224453634487238	0.00291778236387858
1.94643812042563e-05	0.000192283052968544	5.64049415987561e-06	7.17696557142283e-05	5.33436843279273e-07	0.000289691020890184	3452	0.0832494726862832	0.0671901432928254	0.663752201837955	0.0194707248520961	0.247745530716448	0.0018413993006759
3.35394719920423e-06	5.5951720918966e-05	3.58399447212759e-07	7.69431934070391e-06	1.40753278941647e-07	6.74991401850285e-05	14815	0.0200467627093281	0.0496887395900213	0.828924942830253	0.00530968907500621	0.113991368180576	0.0020852603241436
1.4508666141562e-05	0.000124586120168769	4.1335185248005e-06	4.56821238830724e-05	3.4860391682629e-08	0.000188945289109887	5293	0.0551120618194364	0.0767876574743499	0.659376694469014	0.0218768011855354	0.241774346946034	0.000184499925067488
1.38876031251359e-05	0.000183096944649338	6.87517034322716e-06	0.000116805747357655	1.03704702935992e-07	0.000320769170178292	3118	0.0917596096002111	0.0432946941796706	0.57080593046884	0.0214333888116672	0.364142686445619	0.000323300094202789
6.83199767885559e-05	0.000344688719721479	8.16309555262134e-06	5.30404252284509e-05	6.83489146828935e-08	0.00047428056620579	2108	0.132654535420023	0.144049707402331	0.726761213260252	0.0172115328652943	0.111833435750426	0.000144110721697243
6.69033282375579e-07	2.80648582696666e-05	2.5351543739984e-07	1.368887615729e-05	2.879690428364e-08	4.27050800510156e-05	23416	0.0127300758759774	0.0156663629145842	0.657178448937228	0.00593642342074969	0.320544444383132	0.000674320344306558
6.89653599877894e-07	1.42582883111716e-05	5.29674632630703e-07	1.40834539619509e-05	1.63586183748152e-08	2.9577429124006e-05	33810	0.00883410788997829	0.0233168879210719	0.482066519418997	0.0179080686969106	0.476155446198681	0.0005530777643395
7.44219824780173e-08	8.14222945136527e-06	1.28049357895205e-07	1.80276605588269e-05	2.30399591618517e-08	2.63954013097272e-05	37885	0.00788745439560012	0.00281950562542087	0.308471515769859	0.00485119950981827	0.682984901320039	0.000872877774863041
5.64265017279726e-07	9.32599170876491e-06	7.17441946676252e-07	1.52475870337421e-05	8.43231625989704e-09	2.58637180227229e-05	38664	0.00772919074083833	0.0218168562147168	0.3605820207509	0.0277393198474378	0.589535774413646	0.000326028773298901
8.30856407859748e-06	0.000159881201456564	7.28824768859993e-06	0.000180831872346151	8.35440038388513e-07	0.000357145325608301	2800	0.101620536828857	0.0232638186274623	0.447664269955792	0.0204069524812802	0.506325742995944	0.00233921593952144
0.000611797231378254	0.00128356820283789	2.60199634605991e-05	7.03724046176898e-05	5.85903154774835e-07	0.00199234370544921	502	0.450254216090685	0.307074140724285	0.644250386781776	0.0130599772466129	0.0353214178985363	0.000294077348788939
8.16081797130337e-06	3.8869652175868e-05	1.07144647705388e-06	6.56249399957216e-06	6.50571795144579e-08	5.47294678033118e-05	18272	0.0162852278542139	0.14911195556719	0.710214327600603	0.019577140433824	0.119907871626975	0.00118870477140874
2.80818134819061e-06	5.32883444925224e-05	4.6401887607457e-07	1.13323784192158e-05	4.87333348911231e-07	6.83802564849146e-05	14624	0.0203057819027593	0.0410671368103178	0.77929430557603	0.00678586042123046	0.165725883489716	0.00712681370270587
2.03732531039534e-05	0.000300508135007034	7.02727595154072e-07	1.33864403602063e-05	1.3899565024486e-06	0.000336360512568796	2973	0.0959992856103995	0.0605696933577673	0.893410860603236	0.00208920955015593	0.0397978949965725	0.0041323414922681
1.91162071596611e-05	0.000155881160142898	9.86713551293424e-07	1.03579898974742e-05	3.38199435530389e-07	0.000186680270186857	5357	0.0544696662203018	0.102400790080959	0.835016790938159	0.0052855802614051	0.0554851880549905	0.00181165066448569
3.84657443702281e-05	0.000278057086075021	4.10982592728862e-05	0.000382553662752806	8.75822829392311e-07	0.000741050575300333	1349	0.199403005668998	0.0519070433953023	0.375220120384266	0.0554594526240397	0.516231517123868	0.0011818664725243
6.98858111006852e-06	6.73071215512325e-05	2.53499688602819e-06	3.14093596914364e-05	2.63166877593716e-07	0.000108503226116359	9216	0.0320285964268114	0.064408970684189	0.6203236895376	0.0233633319189021	0.289478578800532	0.00242542905877743
1.03658872859141e-05	5.97970258792379e-05	7.11672254381591e-07	5.28013200039868e-06	3.08459956493375e-08	7.61855634155816e-05	13126	0.0225973078054914	0.136061043866928	0.784886574285124	0.00934130066741804	0.0693062013809138	0.000404879799616063
9.0022888441685e-07	1.54035725471187e-05	3.96811224462746e-07	8.73184601204897e-06	1.37319831133884e-09	2.54338318663586e-05	39318	0.00760121016064497	0.0353949373081916	0.605633182921723	0.0156017082501677	0.343316180508317	5.39910116003862e-05
2.52525083431872e-06	7.33293381986789e-05	8.11089638910036e-07	3.0345949731947e-05	6.86818215194664e-08	0.000107080310225374	9339	0.0316152610900707	0.0235827747323833	0.684806927103042	0.00757459179192626	0.283394301604817	0.00064140476783183
1.0580480876729e-05	7.21358369225513e-05	2.05218363127824e-06	1.7997395045508e-05	2.90166583887282e-08	0.000102794913134455	9728	0.0303693556965645	0.102928058929236	0.701745200447789	0.0199638636650628	0.175080599776056	0.000282277181856018
1.39159369468521e-06	3.77750573547181e-05	3.48746801614199e-07	1.21839253526474e-05	1.28951296008817e-07	5.18282744996737e-05	19294	0.0154286254812422	0.0268500872953811	0.728850375965265	0.0067288908415501	0.235082596715121	0.00248804918268364
6.27453746486638e-07	2.79027159876216e-05	4.05354848690792e-06	0.00023198188489495	1.55352985444872e-07	0.000264720956101411	3778	0.0763543718893449	0.00237024584576625	0.105404258123533	0.015312533418605	0.876326106974624	0.000586855637471175
3.59118403188244e-06	4.25580932974165e-05	7.83869041589271e-07	1.19493826649498e-05	2.2018556103725e-08	5.89045475919418e-05	16977	0.0175166527634122	0.0609661592982631	0.72249249060082	0.0133074452420802	0.202860104244048	0.000373800614788818
6.52806537800679e-06	5.59505970581297e-05	5.29738661287305e-07	5.84024495421753e-06	7.44187904889202e-08	6.89230648421302e-05	14509	0.0204653157279696	0.0947152508809564	0.811783358535865	0.00768594174534581	0.0847357117329988	0.00107973710483389
7.09313182901993e-06	7.36553096777991e-05	1.20776514421822e-07	1.61370753616039e-06	9.1175208000775e-09	8.24920430782014e-05	12122	0.0244448971323376	0.0859856486072934	0.892877748317797	0.00146409895930602	0.0195619780519998	0.000110526063603907
7.24461353969593e-05	0.000217818571924333	3.29263716197876e-06	1.27363484353196e-05	4.7738725941086e-09	0.000306298466791185	3265	0.0878069336238636	0.236521377844012	0.711131773548276	0.0107497670375982	0.0415814958812785	1.55856888352077e-05
3.1861700471045e-05	0.000168456395221	2.60783867705057e-06	1.77427683938093e-05	6.37183834984269e-08	0.000220732421146404	4530	0.0640816468406022	0.144345358536671	0.763170151199807	0.0118144795563171	0.0803813427210186	0.000288667986186609
2.57397162500839e-07	1.71648037843267e-05	6.19571162141769e-08	5.31822356653156e-06	1.35899914233727e-07	2.2938281543807e-05	43595	0.00685793965218195	0.0112212923190984	0.74830382352513	0.00270103565063724	0.231849258471038	0.00592459003409599
3.51065035531437e-05	0.000295837414802729	2.45366631648069e-05	0.000266427124805251	6.5053983541327e-07	0.000622558246161345	1606	0.170411624885466	0.0563907132699764	0.475196363756876	0.0394126386022488	0.427955338232245	0.00104494613865363
3.78962135664926e-06	5.70030839766836e-05	3.80283783812149e-06	7.36012452562708e-05	6.02625799920027e-08	0.000138257051007717	7233	0.0406314609964937	0.0274099680922439	0.412297843482151	0.0275055616361239	0.532350753323695	0.000435873465785402
1.36141217550205e-05	0.000132211903644907	2.62184396792465e-06	3.27770451889102e-05	9.43820263900373e-09	0.000181234352759401	5518	0.0529233348895691	0.0751188808729546	0.729507963760191	0.0144665949253302	0.180854483103562	5.20773379621549e-05
2.86120893133888e-06	4.49501909176677e-05	1.04348018789185e-06	2.10914421864443e-05	1.58906052258004e-07	7.01052282756008e-05	14264	0.0208126693016399	0.0408130606192561	0.641181721011699	0.0148844845606903	0.300854054757924	0.00226667905043124
4.0276912386112e-06	4.84518781530882e-05	8.83313373716829e-07	1.36696947664237e-05	2.59598250851754e-07	6.72921757826917e-05	14861	0.0199859120883833	0.059853782282474	0.72002246308033	0.0131265390581118	0.203139437942497	0.00385777763658706
5.76535301376642e-06	8.52778624241289e-05	9.64104822780835e-08	1.83580961204357e-06	1.59541393731161e-07	9.31349769259481e-05	10737	0.0275550329837729	0.0619031990349927	0.915637338826352	0.00103516944396454	0.0197112800436213	0.00171301265106892
2.8515386250005e-06	3.60024512116772e-05	3.64294296444698e-06	5.91583310595499e-05	2.40026786221623e-08	0.000101679266539297	9835	0.0300447386499366	0.0280444452645461	0.354078588851377	0.0358277856286372	0.581813117590561	0.000236062664878546
3.05096833917587e-05	0.000165644592393284	1.24889936647195e-06	8.725640812494e-06	4.21298583907547e-08	0.0002061709458224	4850	0.0599833213135682	0.14798245829478	0.803433246777528	0.00605759148792857	0.0423223591359495	0.000204344303814012
9.55233475207835e-06	9.29032315479931e-05	2.26171128489286e-07	2.83070555386491e-06	5.39234025564723e-07	0.00010605167700799	9429	0.0313163493051447	0.0900724535582652	0.876018505025558	0.00213265018404419	0.0266917566390924	0.00508463459303991
0.000179927648485898	0.000830378284071126	3.53001299601279e-05	0.00021020877336563	2.38573792891119e-07	0.00125605340967567	796	0.314120190748068	0.143248405760355	0.661101094646555	0.0281040039286568	0.167356556454003	0.000189939210429532
6.32949152798153e-06	6.77151309375162e-05	2.33806728908596e-06	3.21821496364385e-05	2.92774123469577e-08	0.000108594116803369	9209	0.0320549928080147	0.0582857682745587	0.62356168944334	0.0215303310889253	0.296352607155603	0.000269604037573879
0.000104395845188777	0.000375492092205216	4.98067131339289e-06	2.30635015102437e-05	4.42729030842011e-08	0.000507976383120714	1969	0.14138240784265	0.205513186552944	0.739192026799375	0.00980492691962274	0.0454027042921856	8.71554358732464e-05
3.5752868365028e-06	4.54927812959099e-05	3.71566662875423e-06	6.08171321597101e-05	9.01273194599497e-09	0.000113609879652823	8802	0.0335105539188827	0.0314698584967118	0.400429799194664	0.0327054886433189	0.535315523135482	7.93305298230815e-05
1.02088422323516e-06	3.08662257931482e-05	1.33777020933033e-06	5.20486180832684e-05	3.45531491296591e-08	8.53080514581118e-05	11722	0.0252687696049381	0.0119670324873899	0.361820780870892	0.0156816406712467	0.610125506252191	0.000405039718280583
1.31145156181324e-05	4.91148918372428e-05	4.51255227396258e-06	2.17317405875217e-05	6.00352656296122e-08	8.8533735582489e-05	11295	0.0262116477897127	0.148130150974069	0.554759058951955	0.0509698618755121	0.245462822104391	0.000678106094073889
0.000259728917401651	0.000960925578455208	6.4618199141574e-06	3.08468504417465e-05	1.8600553144767e-08	0.00125798176676591	795	0.314517361462463	0.206464771003301	0.763862882468965	0.00513665625756231	0.0245209042425546	1.47860276167487e-05
9.84390656234853e-06	0.000183868507624371	5.00424342546125e-07	1.20592513138673e-05	1.3423396723241e-06	0.000207614429515457	4817	0.0603903870112737	0.0474143660694627	0.88562489636917	0.00241035434634311	0.058084841896644	0.0064655413183801
1.69127061958779e-06	7.37740578278587e-05	5.96860748778627e-06	0.000335653794473282	7.01961995496905e-07	0.000417789692404011	2394	0.117823471446876	0.00404813869355181	0.176581804599711	0.0142861530485403	0.803403723394635	0.00168018026356211
2.79296289113178e-05	7.24295836177478e-05	2.17161812930973e-07	7.2420237013989e-07	3.71385071507594e-08	0.000101337715219287	9868	0.0299453366172812	0.275609419956629	0.714734721036641	0.00214295154041169	0.00714642488803671	0.000366482578281881
1.39903357226082e-05	4.6804479420858e-05	1.87372189513881e-06	8.06069446546699e-06	5.02230811274542e-10	7.07297337348833e-05	14138	0.0209961173845314	0.197799920681849	0.661736966185897	0.0264912901010217	0.113964722328532	7.10070269961791e-06
8.57322947992365e-08	8.84059674760609e-06	9.51305433888867e-07	0.000126218449902068	9.00357785852943e-08	0.000136186120156947	7343	0.0400351581833911	0.000629522999116465	0.0649155489371295	0.00698533325417113	0.926808471792924	0.000661123016659356
5.10393595504375e-05	0.000295425499661212	4.14893371764167e-05	0.000309138134772175	4.70097218173224e-08	0.000697139340882059	1434	0.188778981947341	0.0732125653472085	0.423768222988856	0.0595136936669247	0.443438085678878	6.74323181329046e-05
7.18803785022271e-06	0.000134753189799425	2.27270626226524e-06	5.49141535565619e-05	2.76466340293404e-07	0.000199404553808768	5015	0.0580728390823397	0.0360475110168053	0.675777895868191	0.0113974641945479	0.275390669408811	0.00138645951164455
2.31276054708284e-05	0.000123175782899197	5.48635375015201e-06	3.75909537625992e-05	1.91127976624319e-07	0.0001895718238594	5275	0.0552896802803949	0.121999171606754	0.649757861645896	0.0289407657660195	0.19829399220466	0.00100820877666964
2.20282220351509e-05	0.000165527353440468	9.23560200382819e-06	8.93280805379341e-05	6.62621301987476e-07	0.000286781879319369	3487	0.0824488054467727	0.0768117640048646	0.577189025447915	0.0322042732467875	0.311484396259416	0.00231054104101732
3.23895279805435e-06	4.43273569691764e-05	6.11368717378003e-07	1.07639414269513e-05	2.57687567418979e-08	5.89673886683019e-05	16959	0.0175351757737917	0.0549278655745435	0.751726640270992	0.0103679123526568	0.182540581667939	0.000437000133868061
2.54515168932794e-05	0.000153126608919418	2.24355153345905e-06	1.73703553736904e-05	3.85044850633032e-08	0.00019823053720491	5045	0.0577409632209129	0.128393522270337	0.772467305383588	0.0113178905989641	0.0876270408112485	0.000194240935862981
7.2808639577731e-06	3.32756535077962e-05	1.85378505454978e-06	1.08944936261871e-05	1.56152974558865e-09	5.33063576760517e-05	18759	0.0158651351559933	0.136585283166779	0.624234236936911	0.0347760592801223	0.204375127116995	2.92934991934402e-05
5.17909485772963e-07	1.486216312339e-05	4.58756408099009e-07	1.69328849500492e-05	3.34422639423987e-10	3.27720483899506e-05	30514	0.00978360172322579	0.0158033907313459	0.453501195486682	0.0139984050627633	0.516686804210921	1.02045082884272e-05
7.23092325446017e-05	0.000583620198612905	4.21139851464951e-05	0.000438861508935352	1.27647357682827e-06	0.00113818139881618	879	0.289402338123551	0.0635304992857995	0.512765539148616	0.0370011187938036	0.385581340014702	0.0011215027570789
7.85220223794538e-07	2.72763531582262e-05	9.64295640158939e-07	4.31056058719391e-05	2.09711118665179e-07	7.23411860127839e-05	13823	0.0214693222551904	0.0108544007511264	0.377051506363277	0.0133298290131507	0.595865346530558	0.00289891734188764
3.69179382474237e-08	1.96771389321299e-06	6.70525253443784e-08	4.59544055173924e-06	1.38526841677948e-09	6.66851017696082e-06	149959	0.00199855993765508	0.00553615984196474	0.295075487777059	0.010055098300073	0.689125521262025	0.000207732818878417
8.05881643137903e-06	8.56078922726443e-05	7.11482014424861e-06	9.72508109304122e-05	1.7585273407274e-07	0.000198208192512757	5045	0.0577346456010122	0.0406583417628429	0.431908949813638	0.0358956915657797	0.490649804619721	0.00088721223801797
1.11106476477985e-05	0.000150186245316484	2.94385061340819e-06	5.12636252297297e-05	1.44592230401458e-07	0.000215648961037822	4637	0.0626529348819489	0.0515219159616068	0.696438529514378	0.013651123563224	0.237717932806265	0.000670498154526689
1.19646000832347e-05	0.000117579807242202	2.25908447356345e-06	2.85755708564643e-05	1.20934055331343e-07	0.000160499996710796	6231	0.047012854107043	0.0745457964388225	0.732584483811975	0.014075292958629	0.178040943564344	0.000753483226228682
0.000114869792835871	0.000279031956894243	1.77671465440538e-05	5.55232711995859e-05	5.73390612228016e-09	0.000467197901379876	2140	0.130808771137453	0.245869667857244	0.597245741194722	0.0380291659949205	0.118843151982483	1.22729706305293e-05
1.27211892739939e-05	4.47003741780572e-05	1.55890641661724e-06	7.04388133571557e-06	1.53702458053254e-08	6.60397214501893e-05	15142	0.0196175914754469	0.192629359946482	0.676871028472957	0.0236055874008047	0.106661281741299	0.000232742438456808
7.8319261976438e-06	8.67427058605065e-05	6.7242360083475e-07	9.58437648368519e-06	4.03456237353657e-09	0.000104835466705044	9539	0.0309628106231916	0.0747068377124609	0.82741755807277	0.00641408506079936	0.0914230344454991	3.84847084707304e-05
4.97102889899118e-05	0.000184656559147178	4.05146900706254e-06	1.93625936638001e-05	3.80484443017748e-09	0.000257784715652383	3879	0.0744298790430918	0.192836448290228	0.716320820960478	0.0157164826347806	0.0751114883394022	1.47597751113694e-05
3.31213723808949e-06	5.12048200902645e-05	1.86523056512317e-06	3.71025738758779e-05	5.2250170589585e-07	9.40072634752509e-05	10637	0.0278094986973195	0.03523278006025	0.544690039868516	0.0198413451915258	0.394677735573547	0.00555809930616061
4.95257897071643e-05	0.000187156951180235	5.48797460802064e-07	2.66831628010898e-06	1.04025056180855e-08	0.000239910257133929	4168	0.0694520865409118	0.206434648934233	0.780112336238112	0.00228751145264998	0.0111221433880562	4.33599869482792e-05
1.58992977024799e-07	9.02407893970339e-06	2.22590193408498e-07	1.62513297362663e-05	5.27330691379276e-08	2.57097249155409e-05	38896	0.0076833476402598	0.00618415706691175	0.350998657875509	0.00865782088838871	0.632108269911623	0.00205109425756834
7.84629522981002e-06	0.000110879162826331	1.59878055537559e-06	2.90927792838714e-05	1.00904481993233e-07	0.000149517922377382	6688	0.0438674552344815	0.052477289043691	0.741577739065111	0.0106929024290498	0.194577203998605	0.000674865463543233
3.7884473597794e-06	0.000101555565330373	1.26088238192173e-06	4.3573708708933e-05	1.58224057222749e-08	0.00015019442618673	6658	0.0440615128150731	0.025223621514885	0.676160679918402	0.00839500115905851	0.290115351249851	0.00010534615780351
0.000237404505397393	0.000555022845676834	2.03910258424902e-06	6.13715171645869e-06	4.13605477849925e-08	0.000800644965922719	1249	0.213599988861922	0.296516577886419	0.693219678259248	0.00254682496117242	0.00766525985632822	5.16590368332932e-05
1.00305058206651e-06	1.39816023643262e-05	5.1889344453943e-07	9.3011524718682e-06	2.57495950452992e-08	2.48304484578456e-05	40273	0.00742155029599045	0.0403959913881288	0.56308295792815	0.0208974656829235	0.374586568086302	0.00103701691449568
5.8923300493299e-06	0.000102235619153051	1.34007656801057e-05	0.000299351861116052	3.05229344628739e-07	0.000421185805343167	2374	0.118722181885765	0.0139898590469568	0.242732822084907	0.0318167552422315	0.710735873143091	0.000724690482814466
1.00024652280973e-05	7.66896572113004e-05	1.14250091464005e-05	0.000112674776785436	4.92543856372281e-08	0.000210841162756871	4743	0.0612996979494416	0.0474407610796168	0.363731902293358	0.0541877544072127	0.534405973255637	0.000233608964175677
4.08173082396727e-05	0.000172976175569274	2.71551764494552e-06	1.48063205744081e-05	2.67246076100239e-08	0.00023134204663591	4323	0.0670565054018479	0.176437049957942	0.747707466431757	0.0117381067749403	0.0640018569460938	0.000115519889266319
6.73818269203181e-06	0.000125085144455183	8.51657660269278e-07	2.03739250953983e-05	5.58177768119504e-08	0.000153104727679694	6531	0.044895895811917	0.0440102849477553	0.816990737979494	0.00556258237858603	0.133071822171435	0.000364572522729182
4.54985731039254e-07	1.12191970900662e-05	3.14715781830361e-08	9.98037043309209e-07	1.90775192112359e-08	1.27227689618089e-05	78599	0.00380958003687781	0.0357615337042609	0.881820390179517	0.00247364219829089	0.0784449553634989	0.00149947855443282
6.34378024824426e-08	3.4464757855472e-06	1.14910698226582e-08	8.02810105877658e-07	9.17274419543543e-09	4.3333875079254e-06	230766	0.00129917441040728	0.014639309862416	0.795330622808113	0.00265175219193807	0.185261554478889	0.0021167606586439
2.40830282759019e-06	2.97916438735718e-05	1.22142189040543e-07	1.9433570784831e-06	8.55745409782342e-09	3.42740034227834e-05	29177	0.010229694319301	0.0702661663968115	0.869219842983617	0.00356369775464719	0.0567006151721182	0.000249677692805939
1.286079043392e-05	0.000111331527566349	5.62740967178645e-06	6.26875953764522e-05	7.0061523806094e-08	0.000192577384572314	5193	0.0561412742797025	0.0667824545570706	0.578113197526283	0.0292215499981169	0.325518988201404	0.000363809717125874
0.000115200492036757	0.000475607114562296	4.25220148424548e-05	0.000226087992979807	2.24873792695939e-07	0.00085964248821401	1163	0.227407593896496	0.134009769894107	0.553261525672626	0.049464766371423	0.263002348161648	0.000261589900195761
7.54749885030877e-05	0.000232944403012775	2.40574539460298e-05	9.55223893315611e-05	1.86518042984114e-08	0.000428017886597752	2336	0.12052738624958	0.176336061801124	0.544239879469557	0.0562066556079205	0.223173825960531	4.35771608674387e-05
6.44256590115953e-07	1.03065172016318e-05	6.75052462658602e-08	1.38869167325434e-06	5.61954389720623e-09	1.24125902551652e-05	80563	0.0037168754418111	0.0519034767822019	0.830327674543436	0.00543844958047894	0.111877669745561	0.000452729348321781
6.21662209359954e-06	0.000117621741654844	2.96851472223456e-07	7.23743774962549e-06	3.91914682771688e-07	0.000131764567653065	7589	0.0387607819420626	0.047179770740552	0.892665940092042	0.00225289300083361	0.0549270405431119	0.00297435562346015
5.70483797284593e-06	4.90566247076491e-05	2.66257831190306e-07	2.94498181349683e-06	3.95378357673102e-09	5.79766561087589e-05	17248	0.0172431073268499	0.0983988790616723	0.846144431228034	0.00459250065562303	0.050795992924675	6.81961299960813e-05
6.17642016562815e-05	0.000234446222773684	2.0134404630391e-05	9.83391884900928e-05	3.79537698955782e-09	0.000414687812927439	2411	0.117001825627816	0.148941443975082	0.565355950826332	0.048553162168559	0.237140290658361	9.15237166668779e-06
1.54182724339587e-05	5.43765106960527e-05	4.34299597124868e-06	1.96961890626493e-05	2.90217204752522e-09	9.38368703359568e-05	10657	0.0277597963813755	0.164309320832609	0.579479158899617	0.0462824043012069	0.20989818812299	3.0927843577208e-05
1.86837601852905e-05	4.68162867962601e-05	7.72546057993138e-07	2.48914842704896e-06	2.14910764312215e-08	6.87832325430239e-05	14538	0.0204242208604	0.271632482140234	0.680635164492691	0.0112316044104195	0.0361883025124182	0.000312446444237392
5.76348421248684e-05	0.000251166304730819	3.98451088249255e-06	2.23491064044551e-05	2.6830044212677e-07	0.000335403064584762	2981	0.0957395009472496	0.171837553709361	0.748849164636494	0.0118797688608644	0.0666335784144484	0.000799934378831431
7.33288390085035e-05	0.000270436729416121	6.97622344730229e-06	3.31107941421514e-05	2.12143423170185e-07	0.000384064729437248	2604	0.108849139900055	0.190928334179368	0.704143621343149	0.0181641866919783	0.0862114940642091	0.000552363721295181
3.27712317075313e-07	1.37450934260488e-05	1.37673748718005e-06	7.42778639370245e-05	2.3920434806001e-07	8.99666115153886e-05	11115	0.026630190548395	0.00364259931051486	0.152779939074372	0.0153027602572824	0.825615888893619	0.00265881246421173
2.76945074339845e-06	8.91911496804809e-05	6.54533602856972e-07	2.71795102633625e-05	2.35047349484052e-08	0.000119818149025047	8346	0.0353091564376986	0.0231137833953645	0.744387644160953	0.00546272503942743	0.226839677332028	0.00019617007222747
4.77858563698659e-06	2.57863246911114e-05	1.48631513632959e-06	1.03133446178839e-05	2.02109777970669e-09	4.23665911800911e-05	23604	0.0126298125559827	0.112791364702293	0.608647615322633	0.0350822451117578	0.243431069873998	4.77049893184807e-05
1.28762812778183e-05	5.86819452465215e-05	3.21098753114082e-06	1.88191857426018e-05	3.63937374922424e-09	9.35920391718317e-05	10685	0.0276883766552222	0.137578808964488	0.626997186574635	0.0343083403199022	0.201076778635526	3.88855054492667e-05
1.69727310405884e-05	5.00230085043305e-05	9.29539786458962e-07	3.52283386360075e-06	8.71986887960834e-09	7.14568330638582e-05	13994	0.0212096591949917	0.237524255034092	0.700045137175711	0.0130084100652525	0.0493001678433262	0.000122029881618399
1.18580684930634e-05	0.000141369929374145	1.1724113710546e-06	1.80007429734463e-05	5.45166051905376e-08	0.0001724556688169	5799	0.0504253792544503	0.0687600968667109	0.819746491048901	0.00679833477842573	0.104378957774697	0.000316119531265853
8.81938997216062e-07	2.55412495998306e-05	3.82162225916382e-08	1.42402214714534e-06	1.37840887815591e-07	2.80232678545993e-05	35685	0.00837185733125889	0.0314716685360203	0.911430092034706	0.00136373183848243	0.0508157062386152	0.00491880135217593
3.27730877408898e-05	0.000144542396793738	3.62655199435888e-06	2.05769570883549e-05	3.29694032337194e-08	0.000201551963020576	4961	0.058679576180714	0.162603664334165	0.717147055417081	0.0179931365589759	0.102092566006188	0.00016357768358899
1.96611838266741e-05	0.000174091829075787	8.65427886547522e-06	9.8664237944489e-05	5.47478910602755e-08	0.000301126277603485	3321	0.086389993729366	0.0652921557797868	0.5781356262273	0.028739699950301	0.327650707635709	0.000181810406903
3.74417217440762e-08	2.61701083772809e-06	4.48635023599655e-08	4.03240789278519e-06	1.22811515586411e-08	6.74400510617596e-06	148280	0.00202116304768918	0.00555185252006826	0.388049949032736	0.00665235296439513	0.597924798291216	0.00182104719158566
6.53687479454976e-06	0.00010033756913955	5.05170551874618e-06	9.98363658865571e-05	8.05350497250886e-08	0.000211843050389128	4720	0.061581856842569	0.0308571594987061	0.473641070383206	0.0238464538226147	0.471275152539442	0.00038016375603144
3.78972130262246e-05	0.000223593591934749	7.12348317594152e-06	5.41045065532004e-05	1.94309017716704e-08	0.000322738225591887	3098	0.0922961364437209	0.117423998835969	0.692801701827196	0.02207201568044	0.167642077271681	6.0206384713292e-05
1.43712890371603e-05	0.000230885304238079	3.52713643827078e-06	7.31213054864532e-05	4.63085182970992e-07	0.000322368120382934	3102	0.092195314547732	0.0445803667561449	0.716216305644042	0.0109413314011354	0.226825485719847	0.00143651047883055
0.000103177292574765	0.00035940591159204	6.46000192151457e-06	2.89671599405876e-05	2.50569357652839e-07	0.000498260935386559	2007	0.138874937582028	0.207074818126606	0.721320669687272	0.0129650981297637	0.0581365262322129	0.000502887824144679
4.96641731277879e-05	0.00033987812553214	2.15169500681962e-05	0.000189716001984191	3.39483338877231e-07	0.000601114734051192	1664	0.165054347256566	0.0826201227726991	0.565413067221865	0.0357950801225307	0.315606973573259	0.000564756309647069
1.95780767293807e-06	1.71890238548722e-05	6.38365440011886e-08	7.207094474118e-07	3.92614447192938e-08	1.99706389639426e-05	50074	0.00597333975573777	0.0980343030822865	0.860714766608489	0.00319651985679811	0.0360884520877402	0.00196595836468634
7.42164827360779e-06	6.78690602793263e-05	5.36899836588549e-06	6.31602261680509e-05	1.35765375474927e-08	0.000143833509624418	6952	0.0422353089556005	0.0515988818807759	0.471858473429091	0.0373278687275668	0.439120385318947	9.43906436194468e-05
5.96995274496079e-07	2.53133034093797e-05	2.970181920515e-07	1.62092362646952e-05	6.5944715421872e-08	4.24824978560443e-05	23539	0.0126641462545488	0.0140527347643034	0.595852520140319	0.00699154256555187	0.381550922914693	0.00155227961513307
1.22601721819548e-05	0.000100689898460484	4.05912135317528e-06	4.28946327014303e-05	1.46792586729829e-09	0.000159905292622912	6254	0.0468427880862289	0.0766714595924398	0.629684588976868	0.0253845340988649	0.268250237361338	9.17997048890649e-06
3.99694844481513e-05	0.000359825360225594	2.62010389150474e-06	3.04247466087895e-05	1.05496248519189e-07	0.000432945191422558	2310	0.121827013825247	0.092319963912339	0.831110651773935	0.00605181427906772	0.0702738988942705	0.000243671140387431
0.00033288391480091	0.000838192525939027	4.56601088885517e-06	1.48130684981172e-05	1.08050205293875e-07	0.0011905635703322	840	0.300494663754064	0.279601965905966	0.704030046631736	0.00383516764886491	0.0124420643023571	9.07555110759236e-05
1.61100493510127e-06	4.32858623510673e-05	1.08535579851575e-06	3.75362611377764e-05	1.6900872613503e-07	8.36874929485957e-05	11949	0.0247947316312127	0.0192502472990894	0.517232155319256	0.0129691517845137	0.448528923680779	0.00201952191636141
1.15473507656981e-06	1.79914201358883e-05	1.62544032492035e-06	3.25687043427345e-05	8.73603668104103e-09	5.3349035916794e-05	18744	0.0158777360906945	0.0216449099168501	0.337239836235254	0.0304680355884121	0.610483465784281	0.00016375247520248
5.05498016821796e-05	0.000208776235569526	1.103185757779e-05	5.86271954622077e-05	2.1802153899427e-08	0.000329006892445603	3039	0.0940021156769958	0.153643594839088	0.634564929681662	0.0335307795401702	0.17819442938236	6.62665567197251e-05
7.88655918439312e-08	1.05048812254435e-05	3.40578361954445e-07	5.84042346177947e-05	2.54058489180654e-08	6.93539656459546e-05	14419	0.0205919409828804	0.00113714610418289	0.151467636026322	0.00491072657175892	0.842118169794972	0.000366321502763949
3.9584247631559e-07	8.26471563293683e-06	6.14017097208953e-08	1.64855904808348e-06	9.87792452826999e-09	1.03803967915851e-05	96335	0.00310929131094195	0.0381336556071231	0.796184943492398	0.00591516017679314	0.158814646605792	0.000951594117893219
1.34565329418559e-08	3.01689750237486e-06	1.43039881745332e-07	4.12574053747718e-05	1.25218543617451e-08	4.44433211461956e-05	22501	0.0132447980324789	0.000302779643708239	0.06788190946511	0.00321847868377804	0.928315083363285	0.000281748844118888
3.27395922503567e-06	7.34260025732647e-05	1.47828213625135e-06	4.26940429139937e-05	2.81216597439673e-07	0.000121153503445985	8254	0.0356955868435355	0.0270232319488419	0.606057608610558	0.0122017283380536	0.352396271668927	0.00232115943361927
1.36166540735323e-05	6.56765110219328e-05	2.33536020047619e-06	1.44866276337886e-05	5.60582486210648e-08	9.6171211178351e-05	10398	0.0284404846826969	0.141587632168633	0.682912383209303	0.0242833606009727	0.150633723505083	0.000582900516008933
8.43007953081767e-05	0.000323504300612655	3.63215745770508e-06	1.79426990062169e-05	5.2106749731259e-08	0.000429432059134485	2329	0.120900584883618	0.196307642885545	0.753330576353973	0.00845804913826333	0.0417823928711336	0.000121338751085048
5.51764630809081e-06	9.12479804410439e-05	1.3130483780753e-06	2.79599655597461e-05	7.9302342564475e-07	0.000126831664112601	7884	0.0373370345301898	0.0435036971776405	0.719441640062644	0.0103526858790529	0.220449410290188	0.00625256659047464
4.4220370010211e-05	0.000343900847146211	8.1318267049762e-07	8.15282590114812e-06	3.74632200098462e-08	0.000397124688948077	2518	0.112335186171993	0.111351349439754	0.865977000969523	0.00204767593939228	0.0205296374867645	9.43361645660474e-05
6.87547365400829e-06	3.89685534137457e-05	7.83972138464568e-07	5.71412534570964e-06	1.06583852274235e-08	5.23527829371556e-05	19101	0.0155835461602095	0.131329668993177	0.744345404914264	0.0149747939742888	0.109146544369358	0.000203587748911416
1.39967394472346e-06	3.64793082265606e-05	1.26199750054555e-06	4.23267992065751e-05	2.48145864573409e-07	8.17159247429781e-05	12238	0.0242177081706989	0.0171285333810499	0.446416146440235	0.0154437155856086	0.517974915412216	0.00303668918088983
3.6084393863135e-05	0.000117183808689578	1.28272027556069e-06	5.35780902194503e-06	9.0400309705107e-08	0.000159999132159924	6250	0.0468696251505458	0.225528684912288	0.732402776862873	0.00801704520671131	0.0334864880178834	0.000565005000244309
7.39049934200241e-07	1.65517116432951e-05	1.39192583924114e-06	4.00929401088391e-05	2.15916055622561e-07	5.89915435811981e-05	16952	0.0175422955736192	0.012528065707977	0.280577700437907	0.0235953452773318	0.679638769812044	0.00366011876474069
0.000130133154307615	0.000402835542938336	6.01227098449659e-06	2.39580385924824e-05	4.1343059375567e-08	0.000562980349882306	1776	0.155441830620826	0.231150437728103	0.715541036241408	0.0106793620518966	0.0425557279174859	7.34360611062358e-05
3.72572371165282e-05	0.000154900947838713	2.48283602264264e-07	1.32805241597262e-06	1.28891918458468e-07	0.000193863412891936	5158	0.0565054231056022	0.19218292178368	0.79902105058399	0.0012807140788482	0.00685045412211384	0.000664859431368387
5.36154841653249e-06	5.48921899075815e-05	9.52937314002744e-06	0.000125489292557647	2.46942410708576e-08	0.00019529709826286	5120	0.0569112171034166	0.0274532927740489	0.281070176647988	0.0487942382390209	0.64255584785364	0.000126444485302185
1.23791603549645e-05	6.15589355971256e-05	2.57224520286861e-06	1.64505537437156e-05	2.32000004551175e-08	9.29840948991294e-05	10755	0.027511010550468	0.133132019711474	0.662037262005999	0.0276632816145495	0.176917931626493	0.000249505041483549
1.59816379707413e-05	0.000109886521718233	2.41517342155963e-06	2.13663723232025e-05	1.11727769216116e-08	0.000149660878210658	6682	0.0439084659072273	0.106785675467213	0.734236782731958	0.0161376403134566	0.142765247529337	7.46539580362822e-05
2.86699518313225e-05	0.000209311242486266	1.32119725156524e-05	0.000124186963692663	1.85949020441457e-07	0.000375566079546346	2663	0.106573301754236	0.0763379692488565	0.557322010387887	0.0351788226764552	0.330666081033386	0.000495116653415742
2.95497498575431e-05	0.000315890769249241	2.39352940091753e-06	3.30086811749585e-05	4.51558813104016e-07	0.000381294288495764	2623	0.108107883990088	0.0774985378724637	0.828469711664066	0.00627738068241252	0.0865700907956958	0.00118427898536181
1.06767475692935e-05	0.000121264639647559	2.74795902233861e-06	4.0181697349593e-05	3.70211187790018e-08	0.000174908064707563	5717	0.0511238634623628	0.0610420542194233	0.693305021985733	0.0157108766078514	0.22973038674217	0.00021166044482225
3.93482561592878e-05	0.000239534946880083	2.01425936890363e-05	0.000157847189064778	1.48411809814129e-07	0.000457021397602999	2188	0.128149887439745	0.0860971857459254	0.524121951699426	0.0440736337394284	0.345382491700957	0.000324737114263192
3.8918265322541e-07	1.42394060595338e-05	3.49004650463406e-08	1.64263030239262e-06	2.34291892024787e-08	1.63295486694007e-05	61239	0.00488692453727735	0.0238330318311053	0.872002426265247	0.00213725839904806	0.100592510892275	0.00143477261232466
3.10922261983323e-05	0.000147749686028286	1.00468843491622e-06	6.14260916796534e-06	4.44280486720948e-07	0.000186433490316221	5364	0.0543996492103102	0.166773824518304	0.792506141346595	0.00538899117970761	0.0329479921099288	0.0023830508454644
0.000173554499292085	0.000597634574396917	2.57252557024885e-05	0.000114113198021754	3.64719269047405e-07	0.000911392246682292	1097	0.239319875427988	0.190427886482323	0.65573804975022	0.0282263271342665	0.125207558476777	0.000400178156414079
1.86434856249088e-06	5.86039130494112e-05	4.11709481939574e-06	0.000166665768637811	1.00640306646136e-07	0.000231351765375755	4322	0.0670592261378824	0.00805850156130367	0.253310853082225	0.0177958219281745	0.720399813535536	0.000435009892760832
3.133652658724e-05	0.000320530885664257	2.11970310126654e-05	0.000279593766506957	1.88310930370258e-07	0.000652846520701489	1532	0.177920287954265	0.0479998370115668	0.490974333936626	0.0324686282924338	0.428268754816263	0.000288445943110665
0.000163196479139338	0.000668311422201987	1.55193068324102e-05	8.19288730827076e-05	5.6253140039699e-09	0.000928961706570446	1076	0.243322422497146	0.17567621785168	0.719417622357404	0.0167060781113407	0.0881940261942268	6.05548534905439e-06
4.75344365446033e-08	8.23621255959768e-06	8.25826061741061e-07	0.000184194754646692	3.6771487259375e-08	0.000193341099191834	5172	0.0563575428469034	0.000245857899553159	0.0425993883040132	0.00427134254016871	0.952693221547956	0.000190189708308682
5.19566517410943e-06	5.99846571219752e-05	3.62357553663732e-06	5.38211349328925e-05	2.19319544926065e-07	0.000122844352310541	8140	0.0361846703623832	0.0422947011920842	0.488298045402518	0.0294972904206228	0.438124618027511	0.00178534495726465
6.15915878672806e-06	6.14630623431911e-05	1.040132341106e-06	1.33532200374602e-05	1.00089254884052e-07	8.21156627633694e-05	12178	0.0243347279242636	0.0750058950930804	0.748493774206118	0.0126666741289457	0.16261477516098	0.00121888141087623
2.62142522841396e-05	0.000206875604920049	6.7730803401256e-06	6.88300089494271e-05	2.99429454883905e-07	0.000308992375948625	3236	0.0885440720698455	0.0848378611402961	0.669516858741023	0.0219198946877956	0.222756334159103	0.000969051271781832
1.54619389012946e-06	1.74648922211846e-05	5.49326717615312e-07	7.97918749543918e-06	3.29736751522434e-09	2.75428976918838e-05	36307	0.00822893849102924	0.0561376623268322	0.634097850435362	0.0199444054057241	0.28970036430809	0.00011971752399153
1.64264948529577e-05	0.000109449390639598	1.0335092354657e-05	8.85925093877753e-05	4.28293373657805e-09	0.000224807770168724	4448	0.0652254604732667	0.0730690707026238	0.486857685379171	0.0459730210699579	0.394081171310423	1.90515378243536e-05
0.000391605199444314	0.00102978330397891	4.60723365261021e-06	1.56190972861878e-05	6.69271529244816e-07	0.00144228410589127	693	0.351437925465641	0.271517378472613	0.71399476689272	0.00319440090464225	0.0108294178812543	0.000464035848770056
2.60145480942749e-08	5.63232836423374e-06	7.68436176925925e-08	2.14161310328766e-05	1.22947574911941e-07	2.72742651378091e-05	36665	0.00814900648140182	0.000953812979481967	0.206507062088572	0.0028174404444748	0.785213860929596	0.00450782355787487
3.70146713184509e-06	0.000102064285549662	6.06244213152873e-06	0.000215465874338475	1.42547244876967e-07	0.000327436616396388	3054	0.0935750749015017	0.0113043775390232	0.311707000496563	0.0185148570072862	0.658038421938849	0.000435343018278695
8.56855639003531e-06	0.000120602138252672	8.19212056166622e-06	0.000148468460879673	8.16163452868038e-08	0.000285912892429333	3498	0.0822095037444887	0.0299691151288435	0.421814270870909	0.0286525049362404	0.51927865028461	0.000285458779397212
3.63283607887313e-05	0.000213299980701686	8.57230289804785e-07	6.47931899563875e-06	5.89313351802202e-08	0.000257023822111041	3891	0.0742185224187774	0.141342387994824	0.829884089925076	0.00333521726804933	0.0252090212588913	0.000229283553159365
1.01862930955603e-06	1.38665297581201e-05	6.62756502188214e-07	1.16017763362255e-05	9.28613120639941e-09	2.71589780372963e-05	36820	0.00811470066690045	0.037506172292536	0.510568907971345	0.0244028512883688	0.427180150898656	0.000341917549093606
1.11406617843489e-06	3.63554285541138e-05	4.6999479901543e-07	1.97424324569607e-05	1.75371431730945e-07	5.78572934202557e-05	17284	0.0172079133069423	0.0192554147036	0.628363796592424	0.00812334575697394	0.341226339669199	0.00303110327780296
1.10445519317445e-05	0.000118884432665197	3.41954822031663e-06	4.73829933435629e-05	2.38444397065524e-08	0.000180755370600527	5532	0.0527872106241611	0.0611022062307246	0.657708992381385	0.0189181002420885	0.262138785620264	0.000131915525537822
1.97412809820514e-05	8.29703287401887e-05	3.45978685876844e-06	1.87017809035544e-05	1.78321968986207e-08	0.000124891009681461	8007	0.0367763419150154	0.158068070971659	0.664341884590469	0.0277024492603009	0.149744813107476	0.000142782070095376
9.16515967985181e-08	1.1517741264032e-05	1.21608012170107e-07	1.96767257845961e-05	8.37440584637782e-08	3.14914707160604e-05	31755	0.00940310170920466	0.00291036254307985	0.365741612002833	0.00386161742862291	0.624827146436227	0.00265926158923627
5.23115872574798e-09	1.62985964482219e-06	1.93539044443096e-07	7.75608191688052e-05	3.34194571473811e-08	7.94228684739436e-05	12591	0.0235461659984105	6.58646410821107e-05	0.0205212890964383	0.0024368176088552	0.97655524988059	0.000420778773034936
0.000278897679055921	0.000763064473361708	3.27159100820698e-05	0.000115309797172375	1.46022718246686e-07	0.00119013388239032	840	0.300404379763178	0.234341432659467	0.641158515568966	0.0274892687000572	0.0968880887087945	0.000122694362716073
1.24433900731997e-05	9.61262416137925e-05	4.56065838150075e-06	4.53285756054454e-05	8.81084684819436e-08	0.00015854697414242	6307	0.0464542397419648	0.0784839328565301	0.606295024763095	0.0287653448207973	0.28589997286689	0.000555724692688219
2.42542140681134e-05	0.000217186823336633	2.98703201021508e-06	3.44555500002073e-05	2.5335996264885e-07	0.000279136979377817	3582	0.080341417327646	0.0868900069140781	0.778065392198237	0.0107009541224994	0.123435992167741	0.000907654597443796
5.73694579275986e-05	0.000144219794588917	8.43359608546811e-07	2.72682513756854e-06	1.73513440920776e-08	0.000205176788606723	4874	0.0597028645010929	0.279609883345833	0.702905019462769	0.00411040456512523	0.013290124853232	8.4567773040527e-05
7.05938080237754e-06	4.39421427055604e-05	6.1027941408073e-08	4.88546991387281e-07	3.75371974128721e-08	5.15886356381462e-05	19384	0.015357836807361	0.13683984302073	0.851779508451824	0.00118297258016545	0.00947005062925206	0.000727625318028685
0.00020551088589466	0.000646511023387423	3.51260634570009e-05	0.000142336288672049	3.16216323029428e-08	0.00102951588304344	971	0.265829405324974	0.199618956132209	0.627975764177838	0.03411901072683	0.138255553912658	3.07150504657233e-05
5.93401308869666e-06	0.000121399794372433	2.93692209306924e-06	7.74370525729999e-05	2.04858882832412e-07	0.000207912641010031	4810	0.0604744614341252	0.0285408961180497	0.58389809192302	0.0141257505017578	0.372449949155635	0.000985312301537875
6.34983012773097e-07	1.29211997033452e-05	8.93048698476924e-07	2.33701702945929e-05	2.19102756504388e-08	3.78413119848385e-05	26426	0.0112884107036504	0.0167801532100026	0.341457497787661	0.0235998344569748	0.617583510422587	0.000579004122775061
5.96665946709838e-06	0.000117303271568069	1.37244458835219e-06	3.47701372054916e-05	1.97842605625894e-07	0.000159610355434637	6265	0.0467584344258695	0.0373826588560027	0.734935219263431	0.0085987189528829	0.217843868029794	0.00123953489789021
6.94356913914097e-06	8.39635317150243e-05	2.1033040087447e-06	3.27325005941765e-05	2.70850604488667e-07	0.000126013756061575	7936	0.0371007647374754	0.055101675849961	0.666304491979403	0.0166910667095499	0.259753392146983	0.00214937331410326
4.41096403141877e-07	1.21348136024442e-05	3.27608185149628e-07	1.15914255204113e-05	1.62089830139062e-08	2.45111526941609e-05	40798	0.00732646556800365	0.0179957429438623	0.495073151142947	0.0133656784418658	0.472904137355101	0.000661290116224014
5.22578040676655e-06	5.82365554616197e-05	1.62980889408836e-06	2.33665582501337e-05	5.65113088695372e-08	8.85152143214778e-05	11297	0.0262062365591909	0.0590382167272067	0.657927068335515	0.0184127543110168	0.263983524518947	0.000638436107314774
2.19651646407023e-08	6.56950317796159e-06	5.31997086545952e-08	2.04974135714283e-05	1.06123200721238e-07	2.72482048234064e-05	36700	0.00814125185504588	0.000806114192955347	0.241098568530957	0.0019524115074508	0.752248219810094	0.0038946859585435
8.41570151124558e-06	8.28622283471683e-05	3.3081944302828e-06	4.191142897495e-05	5.48052817604087e-07	0.000137045606081251	7297	0.0402826829670425	0.0614080359953761	0.604632506773267	0.0241393688194677	0.305821034131527	0.00399905428036241
2.19024706202455e-06	3.46321302742825e-05	3.76320311195807e-07	7.65459863281937e-06	2.58398011655501e-08	4.48791360814878e-05	22282	0.0133738081567345	0.0488032358298448	0.771675511119474	0.00838519508291147	0.170560293739184	0.000575764228585691
7.09724376549895e-06	0.000164649735787577	5.87677476187889e-06	0.000175928768798409	2.36616776689658e-06	0.00035591869088026	2810	0.101289763005791	0.0199406323616948	0.462604915129251	0.0165115654571116	0.494294829988559	0.00664805706338311
1.0871627798083e-08	1.3209116071831e-06	8.42082568433611e-09	1.31567132838801e-06	1.12165307697007e-08	2.66709191982323e-06	374940	0.000799808625397413	0.00407621039128024	0.495262873156112	0.00315730613622579	0.493298081933077	0.00420552838330526
5.21008437614304e-05	0.000365467513358955	5.67654960653104e-06	5.13247476395836e-05	4.02869377397878e-07	0.000474972523743898	2105	0.13283465208224	0.109692331991656	0.769449799913085	0.0119513220718253	0.10805835090212	0.000848195121314223
6.62440943210977e-06	0.000143060668074665	1.02805547367012e-05	0.000286236122097769	1.69537123120699e-07	0.000446371291464365	2240	0.125358580965154	0.0148405812801664	0.320497018536609	0.0230313977025154	0.64125119059235	0.000379811888359834
8.65705262469668e-05	0.000365625392579069	1.59669411483804e-05	8.68279163662805e-05	2.70888842595939e-07	0.000555261665183292	1801	0.153482804532486	0.155909423745992	0.658474041168276	0.0287557059122922	0.156372971178586	0.000487857994854586
0.000170194847229877	0.000700020506397406	1.24218235234088e-05	6.58735903346866e-05	1.10238931398523e-07	0.000948621006416777	1054	0.247776182471118	0.179412901547219	0.737934856662716	0.0130946114827561	0.0694414206401677	0.000116209667140862
8.88619396066524e-07	1.84062812713537e-05	1.69140821545909e-07	4.50615801101686e-06	7.54422131409937e-08	2.4045641713124e-05	41588	0.00718782239192417	0.0369555284349729	0.7654726578292	0.00703415710688197	0.187400197706407	0.00313745892253804
6.22581339997299e-06	6.09510276861006e-05	6.8939049360447e-06	8.68167851041605e-05	1.24460655726287e-08	0.000160899977191851	6215	0.0471272185008557	0.0386936872747319	0.378813153052376	0.0428459037494123	0.539569903112188	7.73528112921265e-05
0.000230195361689138	0.000811110342781982	6.75837491180296e-05	0.000306943714598799	1.45300493840758e-07	0.00141597846868179	706	0.346292041611299	0.162569817818939	0.572826748938554	0.0477293621427358	0.216771456196329	0.000102614903442724
1.6654564383685e-06	2.00559393452753e-05	5.3336693567331e-08	8.26008845593064e-07	4.21267430734952e-09	2.26049539971115e-05	44238	0.00675861994275673	0.0736766125948016	0.887236459222082	0.00235951347541545	0.0365410540405705	0.000186360667130215
3.34454840732751e-05	0.000291079474130477	6.37663537070639e-06	7.15272937378636e-05	3.5230000994831e-07	0.00040278118732227	2483	0.113840832868039	0.0830363609969574	0.722673956213304	0.0158315124226603	0.177583501884445	0.000874668482633053
1.99816688420524e-06	1.95073343115696e-05	9.95725970121164e-07	1.25004686756826e-05	4.0796187088235e-09	3.50057754602874e-05	28567	0.0104469638658394	0.0570810632797457	0.557260453598574	0.0284446196957063	0.357097322122284	0.000116541303690063
2.19418155596118e-05	0.000171433995954513	1.89544834388182e-05	0.000190608984728812	5.48743251897862e-08	0.000402994154006944	2481	0.113897470591329	0.0544469822736776	0.425400701846307	0.0470341399505552	0.472982009375568	0.000136166553892096
3.51194066830911e-07	2.16049094090138e-05	1.06373835774759e-06	8.42388407379931e-05	8.24225004535495e-08	0.000107341105072039	9316	0.0316910311741961	0.00327175751167474	0.201273402155812	0.00990988826725504	0.784777096168878	0.000767855896380366
3.19336555412334e-05	0.000126991653810408	8.21436045890439e-06	4.20186329862856e-05	1.67361450271043e-07	0.000209325664247102	4777	0.0608727315255471	0.152554898875356	0.6066702535839	0.0392420131016883	0.200733307773881	0.000799526665175076
1.95130592506421e-05	0.000141203305179273	1.25020207761034e-05	0.000116418515782335	1.77730870398168e-07	0.000289814631858751	3450	0.0832834780350908	0.0673294482252099	0.487219379758894	0.0431379902937288	0.401699924657615	0.000613257064552868
8.65703844031272e-08	6.49571416560485e-06	3.55829465424679e-08	3.43442391668683e-06	2.03224075120187e-08	1.00726138207493e-05	99279	0.00301723832461465	0.00859462955134791	0.644888633794722	0.00353264278524886	0.340966503611209	0.00201759025747171
4.16853169382026e-06	2.6023996945523e-05	1.93348393018296e-07	1.55219269059968e-06	5.6301004767407e-09	3.1943699823438e-05	31305	0.00953748988064729	0.13049620791771	0.814683242372208	0.00605278643635485	0.0485915125417248	0.000176250732002238
9.33323852788989e-07	2.66172168957947e-05	4.85541546535455e-07	1.78164766421534e-05	7.57248559815772e-08	4.59282837932542e-05	21773	0.0136843083713963	0.0203213309034219	0.579538678510434	0.0105717328503089	0.387919494713849	0.00164876302198558
7.61158390399869e-07	1.55374162987891e-05	7.91425241432852e-07	2.07770473351047e-05	1.28627044179075e-08	3.78799099701444e-05	26399	0.0112998597534699	0.0200939862581454	0.41017563956818	0.020893007455842	0.548497801380216	0.000339565337616838
2.44027298149786e-06	2.93314241624175e-05	7.48232021705941e-07	1.15670314890727e-05	6.18707091487412e-09	4.40931477256089e-05	22679	0.013141127364536	0.0553435875497856	0.665215020368847	0.0169693492141269	0.26233172467192	0.000140318195320874
5.96343035222283e-05	0.000325573359571095	5.22714398796023e-06	3.67549156001439e-05	4.77345797000843e-07	0.000427667068478428	2338	0.120434781277688	0.139440952829026	0.761277600188936	0.0122224608187803	0.0859428240077311	0.00111616215552711
3.79155959123564e-07	9.48518428593589e-06	1.04024650143551e-06	3.34650902305964e-05	3.6637368130354e-08	4.44063143452217e-05	22519	0.0132338424889569	0.00853833434983921	0.21359989960429	0.0234256437800369	0.753611073651226	0.000825048614607584
5.65587956158775e-06	7.38992731438527e-05	2.48526417224919e-07	4.17902343509283e-06	5.56636706406733e-08	8.40383662283988e-05	11899	0.0248973868785303	0.0673011603559289	0.879351615939436	0.00295729710581802	0.0497275663800401	0.000662360218776635
4.50983438747913e-06	5.2905612908357e-05	2.04720113030203e-06	3.08957451820683e-05	1.89783993688098e-08	9.03773720075753e-05	11065	0.026750140532363	0.0499000389953928	0.585385608511858	0.0226517001416066	0.341852661742352	0.000209990608791092
1.22557892033486e-05	7.25052664132148e-05	2.02792289119032e-07	1.54315528154623e-06	1.84187261381304e-09	8.65088450598425e-05	11560	0.0256198718310643	0.141670937750592	0.83812546986449	0.00234417982321635	0.0178381214138132	2.12911478882758e-05
3.14539907937699e-06	4.94919034387125e-05	2.16456158669213e-06	4.38214160439347e-05	1.27366466655817e-07	9.87506466153722e-05	10127	0.0291920896027384	0.0318519340093856	0.501180550558625	0.0219194674757216	0.443758269397633	0.00128977855863468
4.32848121029031e-08	3.15321066335262e-06	2.83161666040186e-08	2.65274089615266e-06	8.12582423086008e-08	5.9588107805208e-06	167819	0.00178605166829959	0.00726400177773727	0.52916777852057	0.00475198284472859	0.445179582614773	0.0136366542421907
1.25942176332491e-05	0.000104683785520359	2.66489062751473e-07	2.85042308718841e-06	8.02826786417834e-08	0.00012047519798219	8300	0.035499315276304	0.104537845500042	0.868923955085218	0.00221198277500128	0.0236598331849996	0.000666383454739388
2.19586940394338e-06	6.51156916833828e-05	5.93969494854508e-06	0.000226822097298823	1.67860762387117e-07	0.000300241214097081	3331	0.0861473076774825	0.00731368413409545	0.216877925567967	0.0197830766385874	0.755466227316418	0.000559086342932387
3.69125228183959e-05	0.000249305561403817	2.62861809982724e-06	2.28639292872445e-05	8.91607593896334e-08	0.000311799792368674	3207	0.0893116379438337	0.118385334826491	0.799569363115663	0.00843046776862234	0.0733288791296245	0.000285955159598724
7.44124898368539e-05	0.000563280899235014	7.91056989877933e-07	7.7321291078443e-06	6.62316770420183e-07	0.00064687889194001	1546	0.176446250990609	0.115033108614332	0.870767165621554	0.00122288267515659	0.0119529779131537	0.0010238651758042
2.06556023658278e-07	9.4397577203523e-06	2.82496068865148e-07	1.66057551150238e-05	1.10073435865045e-08	2.6545572271486e-05	37671	0.0079321505204234	0.00778118556065754	0.355605734312688	0.0106419280012506	0.625556493760765	0.00041465836463914
2.02364090331544e-07	2.19804665813537e-05	1.26324902817342e-06	0.000176800194516307	3.26998439001523e-08	0.000200278974060066	4993	0.0583199481074934	0.00101041105928	0.109749246941726	0.00630744707027787	0.882769623451749	0.00016327147696665
5.32221499930338e-07	2.12174794135575e-05	6.38806467868952e-07	3.27692122120293e-05	1.15484640733437e-07	5.52732042341195e-05	18092	0.0164456880599406	0.0096289243097979	0.383865558502581	0.0115572541292011	0.592858920811419	0.00208934224700057
4.70058831638908e-08	7.36656644025511e-06	5.40262561372317e-08	1.08982992616231e-05	3.13103572153211e-08	1.83972081983947e-05	54356	0.0055040103535664	0.00255505523756548	0.400417626458014	0.00293665514651	0.592388755081551	0.00170190807635983
0.000132813500996673	0.000305732637656744	1.84528401022869e-05	5.46489786347289e-05	1.49409714153022e-08	0.000511662898361848	1954	0.14233195881736	0.259572271942897	0.597527470988389	0.0360644482165229	0.106806608041534	2.92008106570509e-05
6.35618544572018e-05	0.000449508148901042	6.94274923254655e-06	6.3325039855434e-05	9.53589161874629e-09	0.000583347328337843	1714	0.160589368423159	0.108960564949035	0.770566911109107	0.0119015702914571	0.10855460679981	1.63468505905689e-05
1.83655850779589e-06	2.72802080010705e-05	1.90126287539273e-07	3.6324837232617e-06	5.86366471510577e-09	3.29452401843825e-05	30353	0.00983505128364803	0.0557457920330022	0.82804702131152	0.00577097894795138	0.110258225556469	0.000177982151056996
9.6306737389727e-08	4.23817505256168e-06	9.39801615834458e-08	5.31840187507403e-06	3.7879661892146e-08	9.78474348850103e-06	102200	0.00293113322400462	0.00984254083951267	0.433141150561827	0.00960476497865179	0.543540245211761	0.00387129840824769
1.80322564907055e-05	0.000129567959388007	7.73788936972071e-06	7.15453345253228e-05	2.66607291597872e-07	0.000227150047065353	4402	0.065882228354322	0.0793847799006505	0.570406922921431	0.0340651013270292	0.314969490209872	0.00117370564101695
3.33955729121033e-06	0.000116309846751881	2.4380069266062e-06	0.000109602737835601	7.72172220489916e-07	0.000232462321025788	4302	0.0673700712348008	0.0143660154319799	0.500338490292274	0.010487750943241	0.471486034175156	0.0033217091573488
1.5431815341952e-06	4.38440839497888e-05	1.33112178023184e-06	4.86824146476589e-05	4.40549835924153e-07	9.58413517477989e-05	10434	0.0283443272727517	0.0161014166229207	0.457465208391071	0.0138888043204421	0.507947913503599	0.00459665716196736
7.28267020834075e-07	1.71797395259087e-05	1.49253804754965e-06	4.52839902076616e-05	5.81549279309576e-08	6.4742689729885e-05	15446	0.0192360161667576	0.0112486370874071	0.265354121022541	0.0230533833823821	0.699445611490538	0.000898247017131781
1.72629885907189e-09	1.12357788693775e-06	2.18911073754257e-08	1.83318794041928e-05	4.99820088739687e-08	1.9529056706239e-05	51206	0.00584164507080731	8.83964282064058e-05	0.0575336486466751	0.00112095057660579	0.938697638085932	0.00255936626258045
7.93177713943868e-07	4.06891914729087e-05	1.52588369594842e-07	1.00851048478559e-05	8.4222051977843e-08	5.18042844562812e-05	19303	0.0154215391155526	0.0153110446803536	0.78544066190601	0.00294547779583009	0.194677041748679	0.00162577386912698
9.03212069815522e-07	3.26359057478181e-05	1.4231991191288e-06	6.61898663019488e-05	5.7777208246173e-08	0.000101209960446957	9880	0.0299081534052483	0.00892414210841315	0.322457449876409	0.0140618483876858	0.653985694783844	0.000570864843648004
9.58686348169091e-06	0.000107253082619513	4.08410982566614e-08	5.88162646143659e-07	4.88758306213033e-08	0.000117517825676225	8509	0.0346431173492865	0.0815779514854522	0.912653735740542	0.000347531091744186	0.00500488026186013	0.000415901420402057
2.40951063837512e-06	6.24832012246799e-05	1.65437834339385e-07	5.5248070646452e-06	1.18031421143412e-07	7.07009881831831e-05	14144	0.0209876741490411	0.0340802964752372	0.883767014158116	0.00233996495085391	0.0781432792753996	0.0016694451403932
1.63356039425843e-05	0.000154316130218722	1.03674099008528e-06	1.26101026124888e-05	3.70138886557639e-07	0.000184668716650438	5415	0.0538987925234858	0.088458967165003	0.835637638132446	0.00561405856330145	0.068284996187842	0.00200433995140758
6.34778184461242e-05	0.000394199888790309	9.38507201882517e-06	7.51108096928238e-05	2.8659734835782e-07	0.000542460186296439	1843	0.150223760088295	0.117018391486957	0.726689070919002	0.0173009416283622	0.138463267148933	0.000528328816746014
3.42788584045442e-05	0.000234031282902743	4.53358950612151e-07	3.9859209721401e-06	1.81966165242444e-08	0.000272767617846564	3666	0.0785819599442759	0.125670556773446	0.85798778003916	0.00166207027869112	0.0146128818501551	6.67110585483073e-05
5.02708845056283e-05	0.000327222849962977	1.26782533364463e-05	0.000106314765085912	1.88235201445325e-08	0.000496505576411109	2014	0.13842111729511	0.101249385493314	0.659051711620728	0.0255349666525167	0.214126024231968	3.79120014735677e-05
2.21110105658287e-05	0.000154701203020687	1.07382431972657e-06	9.67004911850393e-06	2.68861469446006e-08	0.000187582973171691	5331	0.0547257393807854	0.117873228001301	0.824708129980924	0.00572452979910774	0.0515507828615826	0.000143329357083983
1.25685630455331e-06	1.93223764963847e-05	1.1213570077633e-06	2.21707670388704e-05	6.88797382403124e-08	4.3940236585812e-05	22758	0.013095853818844	0.0286037673488345	0.439742204360906	0.025520049387385	0.504566401129237	0.00156757777363796
8.39360437284359e-05	0.000570686826898327	1.16288055750444e-05	0.000102040211499548	1.68089909327066e-06	0.000769972786794626	1299	0.206324673798375	0.10901170167047	0.741177917824966	0.0151028786659524	0.132524438849765	0.00218306298884691
1.23628094878587e-05	0.00020658345106866	4.15749594815965e-06	8.96212100059242e-05	3.94517786414242e-08	0.000312764418289244	3197	0.0895752241957908	0.0395275445828547	0.660508162017368	0.0132927395350797	0.286545414904079	0.000126138960618402
1.18192934226492e-06	3.04540709385063e-05	1.55665063323031e-06	5.16059620191425e-05	1.59347785704772e-07	8.49579607188488e-05	11771	0.0251663821986331	0.0139119316455379	0.358460474813984	0.0183225988484085	0.607429387222723	0.00187560746934712
3.61021497683665e-06	2.3302468531822e-05	1.1652677042677e-07	9.67172365840488e-07	8.86926374990111e-11	2.79964713375634e-05	35719	0.00836388542180933	0.128952500238584	0.832335913010459	0.00416219490741408	0.0345462238501041	3.16799343851632e-06
4.73161154517297e-05	0.000569264052431213	7.23028442319538e-06	0.000112606509776841	4.06618471899148e-07	0.000736823580554878	1357	0.198386374197754	0.0642163425552931	0.772592066071661	0.0098127755598572	0.152826962584505	0.00055185322868323
2.89024360432801e-07	1.43118185332028e-05	7.21658564112269e-07	4.59741034120374e-05	8.35800972455724e-08	6.13801849670309e-05	16292	0.018246107469664	0.0047087567524934	0.233166754725326	0.0117571910951375	0.749005618616683	0.00136167881035982
4.66821298768619e-05	0.000139626601521578	6.16704735784785e-06	2.37250044345164e-05	8.35360346219221e-08	0.000216284319225426	4624	0.0628316217819891	0.215836867157284	0.64556969280815	0.0285136129143978	0.109693594614174	0.000386232505995292
1.49246606968392e-07	6.38580784888439e-06	3.26350023442978e-07	1.79575774387098e-05	4.29372565796888e-08	2.48619191745852e-05	40222	0.00743092163118109	0.00600302035898168	0.256850961667199	0.0131265016651082	0.72229248726167	0.00172702904704078
2.28005054207618e-05	0.000102691062684023	1.74917342628619e-07	1.01336538248015e-06	4.25824117619026e-08	0.000126722433241656	7891	0.0373054842591248	0.179924776044049	0.810362143916497	0.00138031868670843	0.00799673235872684	0.000336028994019546
2.89630730809052e-07	1.85331266908328e-05	9.12056501476049e-07	7.51171655511347e-05	1.14574448067995e-08	9.48634369190594e-05	10541	0.0280591993153178	0.00305313343281221	0.195366384486426	0.0096144155335026	0.791845288245535	0.000120778301724145
1.32905586376176e-05	0.000189076815843894	8.25316968919458e-06	0.000151338707022561	9.07238129040194e-08	0.000362049975006171	2762	0.102941910510005	0.0367091825856115	0.522239549500512	0.0227956642975984	0.418005019942291	0.000250583673987197
0.000204742375277801	0.00062098290898369	3.94320733033596e-05	0.000154025025118297	5.66144359955332e-08	0.00101923899711914	981	0.263560088024481	0.200877689978995	0.609261331973055	0.0386877596077206	0.151117672649541	5.55457906884967e-05
2.72777944364252e-07	1.89168526578587e-05	4.37567433821885e-07	3.90639803678522e-05	2.80287527202625e-07	5.89714659310996e-05	16957	0.0175363775741214	0.00462559205638465	0.320779759485045	0.00741998569839056	0.662421728052229	0.00475293470795018
4.86513114042479e-06	0.000107107015560206	9.65410710668889e-06	0.000273814145849449	4.36874188787112e-07	0.000395877273845555	2526	0.112002806246147	0.012289493390628	0.27055611078597	0.0243866161169314	0.691664220048844	0.0011035596576265
1.32599676291584e-07	4.27765003900709e-06	3.23259418453488e-08	1.34096553563902e-06	1.62971526477258e-09	5.78517090804781e-06	172856	0.00173405108576885	0.0229206152072574	0.739416364183192	0.0055877246081667	0.231793590362834	0.000281705638550016
9.00275061318352e-06	0.000135578188431502	8.66939797120944e-06	0.000168164163220086	2.28158270753881e-07	0.000321642658506735	3109	0.0919976560852928	0.027989914817207	0.421518056904951	0.0269535080062395	0.522829167004181	0.000709353267421471
1.74707675561561e-05	0.000128267280688546	1.46508560448898e-06	1.38424531461436e-05	2.77864430012699e-07	0.000161323451425348	6199	0.0472482854369393	0.108296514869945	0.795093828921097	0.0090816653843223	0.0858055851386811	0.00172240568595373
0.000434434577430471	0.000695844991418223	3.18187011600237e-05	6.55940948065997e-05	2.79963378124553e-07	0.00122797232819344	814	0.308310463838713	0.353782057996046	0.566661784994724	0.0259115783226439	0.0534165903421455	0.000227988344441301
1.70384326197494e-07	1.12605371115409e-05	3.91804916795076e-07	3.33157181334268e-05	1.08752099661474e-07	4.52471965876218e-05	22101	0.0134827484919653	0.00376563276948091	0.248867067150442	0.00865920866580851	0.736304581189036	0.00240351022523294
1.23975527542677e-07	6.53335899474292e-06	4.05407954944049e-07	2.74771920274288e-05	3.59306195981919e-08	3.45758651242567e-05	28922	0.0103193254709028	0.00358560883717996	0.188957209639259	0.0117251716909213	0.794692827747995	0.00103918208464392
2.05419934947225e-05	9.59658010435048e-05	6.53697549552058e-08	3.92816648913414e-07	2.75616158606783e-08	0.000116993542557957	8547	0.0344912515043538	0.175582284676493	0.820265793695109	0.000558746692560597	0.00335759256728908	0.000235582368548458
0.000170383553496622	0.000779819900757799	8.31030675474091e-06	4.90756774497222e-05	5.23489536876446e-07	0.00100811292799576	992	0.261095374097441	0.169012368322032	0.773544192423131	0.0082434284135833	0.0486807341587119	0.000519276682541113
3.23633630994086e-06	5.66921191897833e-05	3.8319645150582e-06	8.6380809435677e-05	2.70385547376187e-08	0.000150168268005197	6659	0.0440540099751034	0.0215513993264466	0.37752395990757	0.0255178045665785	0.575226781151179	0.000180055048225521
5.99558213189219e-06	7.24864863508651e-05	2.81250063717402e-06	4.37544295186596e-05	3.8102225260552e-08	0.000125087100863851	7994	0.0368330112310058	0.0479312582231637	0.57948809949446	0.0224843378553895	0.349791698876155	0.000304605550831525
6.84822063666478e-06	9.12304534510494e-05	1.89813523806144e-06	3.25495754179671e-05	5.07336189772924e-08	0.00013257711836272	7543	0.0389951010342436	0.0516546197506618	0.688131214328029	0.0143172159834422	0.245514277425417	0.000382672512450372
2.86384228900185e-06	5.95285000629225e-05	1.83909917900889e-06	4.92076817468986e-05	2.60012976194422e-07	0.000113699136254026	8795	0.0335364361829114	0.0251878983724508	0.523561585638822	0.0161751376448452	0.432788527407622	0.00228685093625955
0.000225487904638234	0.000764021177771228	6.98867744593492e-05	0.000305131128578235	2.02258263384178e-07	0.00136472924371043	733	0.336149563052831	0.16522537761789	0.559833521038946	0.0512092598450817	0.223583637548972	0.000148203949110285
1.35545070297465e-05	5.7533472504294e-05	9.57672174733429e-07	5.22757992400723e-06	4.22956047588957e-08	7.73155272375401e-05	12934	0.0229286059808859	0.175314164101893	0.744138655713118	0.01238654393174	0.0676135843702688	0.000547051882980102
1.05152178757364e-05	0.000120591625336126	8.17395365096663e-08	1.20691741438884e-06	4.369624508514e-07	0.000132832462613612	7528	0.039068724107299	0.0791615066741889	0.907847546927644	0.000615358135363592	0.00908601249003092	0.00328957577277215
2.67011668873207e-06	2.43369047077621e-05	1.24724775091448e-07	1.4619338598769e-06	2.53931452716483e-09	2.85962193459897e-05	34970	0.00854229395506356	0.0933730664332215	0.851053225368937	0.00436158268274508	0.0511233265554706	8.87989596261417e-05
2.30777296979162e-06	5.94540688726456e-05	8.1403377746056e-06	0.000269952059894751	3.57429605626816e-07	0.00034021166911742	2939	0.0970434700109916	0.00678334454481959	0.174756112942515	0.023927273851962	0.793482659178218	0.00105060948248501
1.33526480937063e-05	5.55464499595108e-05	1.4625538658149e-06	7.82421878864738e-06	4.83197926972043e-08	7.82341905003765e-05	12782	0.0231978696951733	0.170675353171092	0.710002233093259	0.0186945612456725	0.100010222367032	0.000617630122944415
1.07927326434108e-06	2.94216231498684e-05	1.37754560475429e-06	4.83179842740461e-05	5.79995117890934e-08	8.02544258047989e-05	12460	0.0237897482647023	0.0134481463610017	0.366604369227312	0.0171647306792134	0.602060058239889	0.000722695492584601
1.23005372498828e-05	0.000188905456631866	5.94585653417178e-06	0.000117727030619141	1.26160677804543e-07	0.000325005041712867	3077	0.0929134057758157	0.0378472198002085	0.581238542135476	0.0182946593776991	0.362231398007512	0.000388180679104672
1.81843512799548e-06	3.83125000063143e-05	6.67582640343706e-07	1.80980469856478e-05	4.90994270191193e-08	5.89456641873204e-05	16965	0.0175287723138824	0.0308493449529513	0.649962987685794	0.0113253900782631	0.307029316492812	0.000832960790179389
4.03266836546184e-06	7.0176581624289e-05	5.3127882481193e-07	1.19012430552951e-05	6.19021670669726e-08	8.67036740369249e-05	11534	0.0256768263442986	0.0465109282882803	0.809384174359239	0.00612752378389031	0.137263422657576	0.000713950911014567
4.91116695968668e-05	0.000333367053064437	4.07503642165985e-05	0.000356267806538662	8.80799559394328e-07	0.000780377692975958	1281	0.208800162332641	0.0629332053426339	0.427186804626804	0.052218771222429	0.45653253513698	0.0011286836711534
8.88694845692114e-07	1.41577047378261e-05	1.17448061068057e-08	2.40618134487591e-07	1.4635599038489e-08	1.53133981231511e-05	65302	0.00458351808472846	0.0580338105589098	0.924530572768313	0.000766962761129398	0.0157129157455797	0.000955738166067967
7.3549442732126e-08	5.17186454919412e-06	4.76530914061347e-08	4.30981488614396e-06	2.99586284166947e-08	9.63284059789303e-06	103812	0.00288569445461406	0.00763528078604491	0.53689921437352	0.00494694072032685	0.447408512820884	0.00311005129922397
4.31930635235626e-07	1.15043523592574e-05	6.91533602219222e-08	2.3688506781513e-06	1.91230188067417e-09	1.4376199334747e-05	69559	0.0043036036447528	0.0300448418374152	0.800236007541414	0.00481026720704825	0.164775864816081	0.000133018598041568
1.9749182984193e-05	6.28655186053958e-05	1.81270783457771e-06	7.42025453096217e-06	6.09861103950757e-09	9.18537625661682e-05	10887	0.0271811534168913	0.215006793760532	0.684408747655924	0.0197347150942445	0.0807833487018769	6.63947874221739e-05
2.12797938986558e-06	3.05709478459874e-05	1.82892017243087e-06	3.37950668193148e-05	5.10832254588427e-08	6.83739974530575e-05	14625	0.0203039421940472	0.0311226411959685	0.447113654090154	0.0267487676683891	0.494267822245101	0.000747114800387591
3.27918098891513e-05	0.00010523048944002	6.08825600188184e-08	2.51281330266527e-07	2.56304144567713e-08	0.000138360093633913	7228	0.0406611213964591	0.237003380294864	0.760555205451429	0.000440029768842939	0.00181614021548288	0.000185244269381508
2.5724573707383e-08	2.23886465307361e-06	2.64586592375839e-08	2.96124865540433e-06	3.47960953301941e-08	5.2870926367531e-06	189140	0.00158487474153779	0.00486554245873418	0.423458563504296	0.00500438729854233	0.560090177883263	0.00658132885516511
5.18461673411321e-06	9.55860706395099e-05	1.14973732771681e-06	2.73007601995442e-05	2.0058987290863e-07	0.000129421774773793	7727	0.038084860849134	0.0400598488405451	0.738562508562242	0.0088836467412563	0.210944103086681	0.00154989276927493
1.0725530312847e-06	3.30640885212344e-05	4.88060416139267e-06	0.000193596637128492	1.14598151394074e-07	0.000232728480993797	4297	0.0674445542110922	0.00460860237949683	0.142071517762003	0.0209712371281397	0.831856231355075	0.000492411375284694
9.10736858344023e-06	0.00014971693206381	2.05220858665222e-06	4.34805579537846e-05	2.58961823810418e-08	0.000204382963370068	4893	0.0594788624794359	0.0445603118443383	0.732531369518914	0.0100409963375292	0.21274061808692	0.00012670421229852
3.98901177519438e-07	2.8166986741997e-05	3.95351595788137e-07	3.59626221422898e-05	8.78300802649653e-07	6.5802162460244e-05	15197	0.019547714782754	0.00606212869919654	0.428055639645807	0.00600818546088054	0.546526448336975	0.0133475978571419
2.58805411085684e-08	4.79432861639768e-06	3.04280663507326e-08	7.25363857732843e-06	3.11292234027235e-07	1.24155680352126e-05	80544	0.00371776546605429	0.0020845233206541	0.38615459258893	0.00245079937256463	0.584237350780559	0.0250727339372921
7.27799705762222e-07	3.88208431412955e-05	1.01819259666929e-07	6.99724898812225e-06	2.84836902044535e-07	4.69325479968915e-05	21307	0.0139814338687161	0.015507355488358	0.827162487403556	0.00216948075509715	0.149091606715785	0.0060690696372036
4.88818960670347e-06	9.52414274112685e-05	1.88072399575177e-07	4.72013352754371e-06	5.22511808900435e-07	0.000105560334753991	9473	0.0311735371070404	0.0463070680677113	0.902246356391622	0.00178165785485126	0.0447150299261934	0.00494988775962249
8.06790951207168e-06	0.000130276141840917	1.54181533943849e-05	0.000320638219955942	3.12875736401077e-08	0.000474431712276955	2108	0.132693881949994	0.0170054178574006	0.274594084817135	0.0324981509359653	0.675836398914172	6.59474753277943e-05
8.21768530883203e-06	8.06124824403916e-05	3.82943808480529e-06	4.83335056580346e-05	1.65020365427851e-07	0.000141158131857491	7084	0.0414661760323702	0.0582161665126621	0.571079266774197	0.0271287104356933	0.342406810164012	0.00116904611343575
0.00016900814239194	0.000503628221019825	5.2566957138238e-05	0.000201650407021932	3.70462465924228e-08	0.000926890773818527	1079	0.242851731016406	0.182338790249982	0.543352286208459	0.0567132165116684	0.217555738731965	3.99682979255503e-05
3.08217395313475e-05	0.000215506439673011	3.60975728181607e-07	3.2499768254242e-06	3.49321442936652e-07	0.0002502884532009	3995	0.0723455117083071	0.123144871995384	0.861032288613126	0.00144223883908804	0.0129849251288293	0.00139567542357322
1.07412268354378e-06	2.39529103309832e-05	6.9354826345202e-07	1.98951150476523e-05	2.21353170024891e-08	4.56378316426337e-05	21912	0.0135983574375186	0.0235357957396985	0.524847685984427	0.0151967838630643	0.435934713187967	0.000485021224843005
2.60176736954401e-05	0.000255061587782456	1.76603952274528e-05	0.000223093874061181	1.42208463952969e-08	0.000521847751612926	1916	0.144949877077123	0.0498568281937111	0.488766286707402	0.0338420452572003	0.42750758889282	2.72509488664906e-05
0.000109264620997356	0.000444459579396491	1.59457550568295e-05	8.35368098393247e-05	1.18913494423607e-07	0.000653325678784425	1531	0.178038528518572	0.167243726284651	0.680303245118806	0.0244070539007408	0.127863962112668	0.000182012583134428
3.06629085634956e-05	0.000202089005861701	1.64213006547213e-05	0.000139304802272828	4.10969042444771e-08	0.00038851911425699	2574	0.110039662814136	0.0789225225691554	0.520152029709476	0.0422663906411032	0.358553278747266	0.000105778332999321
4.33149712426389e-06	2.7311494364295e-05	5.22985883416741e-07	4.24047394178419e-06	1.57142866516313e-08	3.64221656004114e-05	27456	0.0108673675044927	0.11892475510064	0.749859156205321	0.0143590002075778	0.116425640043114	0.000431448443347195
7.25269970888762e-05	0.000179379831245925	3.2824977605583e-06	1.04426202686807e-05	1.58689790014359e-08	0.000265647815343041	3764	0.0766112311377963	0.273019362102486	0.675254306210968	0.0123565772837976	0.0393100174951401	5.97369076080813e-05
1.16033002554853e-05	0.000107027449611063	4.46428733674887e-07	5.29952397566562e-06	1.12227739274615e-08	0.000124387925349816	8039	0.0366309380005905	0.0932831721636434	0.860432789678496	0.003589003775241	0.0426048104007021	9.02239819170527e-05
0.000614358623472349	0.00167265864148024	1.5440108718052e-05	5.4294059746035e-05	1.28483309042996e-06	0.00235803626650711	424	0.507492821911685	0.260538242010324	0.70934389993836	0.00654786736631621	0.023025116499357	0.000544874185643104
0.000246742616490437	0.000745095905247292	3.23573718280944e-07	1.25912166565909e-06	7.93265953688623e-08	0.000993500543717038	1007	0.257845857187824	0.248356800658896	0.749970304454615	0.000325690529640115	0.00126735880883192	7.98455480175918e-05
7.53882160664374e-06	0.000115623272942048	1.09862951241754e-05	0.000216962501947507	1.00238848030732e-07	0.000351211130468405	2847	0.100019196979521	0.0214652126673472	0.329213008676129	0.0312811701312629	0.617755199438433	0.000285409086827757
0.00014941751948427	0.000564072871802532	9.12739845009877e-06	4.43941770195829e-05	2.12158361142674e-07	0.000767224125117626	1303	0.20566943658149	0.194750809564757	0.735212636484875	0.0118966520359346	0.0578633746856913	0.000276527228741859
0.000463991750920086	0.00115960206074266	4.44713132650504e-06	1.43312235131528e-05	1.08057218869036e-07	0.00164248022372127	609	0.389299837066042	0.282494573888291	0.706006711067374	0.002707570698434	0.00872535529267033	6.57890532308616e-05
1.62659317632543e-05	0.000130214367492129	1.51547130466672e-05	0.000156110180676885	1.23081161736242e-07	0.000317868274140672	3146	0.090968599585256	0.0511719258778745	0.40964883281967	0.0476760793056073	0.491115953924356	0.000387208072491602
1.16590315710853e-05	6.89758005684356e-05	3.02214285768255e-06	2.29962928769678e-05	3.96059719039271e-08	0.000106692873846075	9373	0.0315026862720496	0.109276572565715	0.646489292883293	0.0283256299014175	0.215537289867591	0.000371214781983156
1.13748850844855e-06	1.31397489091847e-05	5.1325291084922e-07	7.62390095577883e-06	1.87703262265256e-08	2.24331616104878e-05	44577	0.00670742807865188	0.0507056708367296	0.585728803515669	0.0228792053372124	0.339849598026101	0.000836722284287837
1.09554877105364e-09	1.41821197820333e-06	1.90704588630792e-08	3.17979217503176e-05	9.67300773003522e-08	3.33330298134554e-05	30000	0.00995024110985454	3.28667624030805e-05	0.0425467467596014	0.000572118975376822	0.953946338759816	0.0029019287428023
1.52091155858308e-05	0.000184191051082168	1.28506832796805e-05	0.000200493363699501	1.95186774097587e-07	0.000412939400421278	2422	0.116538358784601	0.0368313500003018	0.446048623343419	0.0311200221305363	0.485527327968606	0.000472676557137583
3.66351376266928e-06	5.32855926579543e-05	5.92654735505145e-06	0.000110898276923187	6.08464182622996e-09	0.000173780015340688	5754	0.0508026393709338	0.0210813294928483	0.30662670016164	0.0341037336395253	0.638153223233268	3.50134727189503e-05
2.07344203808732e-05	0.000176429685217068	4.02262236721792e-06	4.40718229714386e-05	2.21124396145853e-08	0.000245280663376212	4077	0.0709504687762414	0.0845334487255144	0.719297162640414	0.0164000794512204	0.17967915760176	9.01515810916947e-05
4.95599509668055e-05	0.000185239254441095	1.88865639009519e-07	9.08239364341192e-07	2.74264263681576e-07	0.000236170574674933	4234	0.0684072657334874	0.209848119457813	0.784345190742157	0.000799700128898257	0.00384569231620535	0.00116129735492694
7.10947067702724e-05	0.000319119215714102	7.49323535017999e-06	4.3304144265452e-05	1.64631567365101e-07	0.000441175933667371	2267	0.123993689338826	0.161148198133298	0.723337769268948	0.0169846874644563	0.0981561797931199	0.000373165340177478
1.9800352771033e-06	4.6268353269874e-05	1.13949766996926e-06	3.42705935148345e-05	2.57649873770806e-07	8.39161296055519e-05	11917	0.0248616252445587	0.02359540753858	0.551364242933493	0.0135790065071575	0.408391017030022	0.00307032599074683
3.8366725768758e-05	0.000174814541259566	2.47870681604692e-06	1.45321350264629e-05	4.79102097315471e-08	0.000230240019080566	4343	0.0667479443535465	0.16663795426169	0.759270877224846	0.0107657514360246	0.0631173289704158	0.000208088107023577
1.56916695890573e-08	6.57602795412078e-06	3.02741201259394e-07	0.00016353798006537	3.61450966783632e-07	0.000170793891857123	5855	0.0499517855648942	9.18748874355771e-05	0.0385027115584551	0.00177255285869738	0.957516561553485	0.00211629914192718
1.87366249876278e-06	4.6632137079014e-05	2.93021984389607e-06	9.38616364670464e-05	9.26148045910317e-08	0.00014539027069331	6878	0.0426825724199552	0.0128871243572765	0.32073767286245	0.0201541673313006	0.645584027180473	0.000637008268499586
4.19828478672655e-06	7.96479602189259e-05	3.93629614212684e-07	9.61584300394315e-06	3.71548673505628e-07	9.42272662973139e-05	10613	0.0278736680152638	0.0445548825907754	0.845275081711634	0.00417744915755775	0.102049474444079	0.00394311209595411
0.000111615841745248	0.000497243772962287	3.49434693954921e-05	0.000200541733827906	3.12514744810248e-07	0.000844657332675743	1184	0.223923574364016	0.132143340769524	0.588692897967388	0.0413699947229448	0.237423776565842	0.000369989974301472
7.01203277031247e-07	1.08063740047885e-05	2.965557260714e-07	5.87699407206428e-06	4.3525751629871e-09	1.76854796551184e-05	56544	0.00529164049587105	0.0396485303596676	0.611030869137949	0.0167683168256945	0.332306173576886	0.000246110099803111
1.1711430748726e-05	0.000142957977997096	5.01723399299811e-07	7.88793849012334e-06	3.19384638227519e-07	0.000163378455273473	6121	0.0478355722653149	0.0716828343683545	0.875011198739787	0.0030709275495352	0.0482801632376805	0.00195487610464252
1.5889390350883e-06	5.18490179675756e-05	1.44440870579451e-06	6.06973680454086e-05	5.51030668043677e-08	0.000115634836820671	8648	0.0340975728025451	0.0137410064196524	0.44838579266544	0.0124911207168003	0.524905553674445	0.000476526523661918
0.000196403621256523	0.000544184697366351	2.27757488812982e-05	8.12500107517717e-05	2.35793808381535e-07	0.000844849872064325	1184	0.22396843855163	0.232471623362653	0.644119997363174	0.0269583385574142	0.0961709452038427	0.000279095512916858
2.8154131251319e-05	0.000172747615114872	6.446771568338e-06	5.09084037662485e-05	4.89898184187771e-08	0.000258305911519196	3871	0.0745746260742844	0.108995303613973	0.668771434996888	0.0249578940351076	0.197085709215235	0.000189658138796163
6.88442481678319e-06	0.000130767150090542	2.95338061367226e-06	7.23004815538011e-05	6.81107272039764e-08	0.000212973547802002	4695	0.0619001342574393	0.0323252577037572	0.614006534802687	0.0138673588534946	0.339481040251147	0.00031980838891456
7.42985664809655e-06	0.00010548771001143	4.38913803574071e-06	8.02327608323157e-05	7.41560692204176e-08	0.000197613621596804	5060	0.0575665242619582	0.0375978972909868	0.533807888135666	0.02221070592338	0.406008250767332	0.000375257882635845
3.07080838343088e-05	0.000270869235378395	5.83788783055067e-06	6.63606340650445e-05	7.83908512149463e-07	0.000374559749620449	2670	0.106303435196208	0.0819844734129232	0.723166959751746	0.0155859988599052	0.177169688233425	0.00209287974200063
7.87720162327654e-07	2.2542245282539e-05	3.55138901194301e-07	1.30749753378937e-05	2.38112648907947e-08	3.67838909488455e-05	27186	0.0109747039131232	0.0214148134416535	0.612829276649607	0.00965473994276963	0.355453841358892	0.00064732860707717
4.42787081919983e-06	8.75067268400069e-05	7.31212961317537e-07	1.86112787147603e-05	1.50314232168688e-07	0.000111427403567453	8974	0.0328774734248261	0.0397377187068654	0.785325010171615	0.00656223637908688	0.167026046725515	0.00134898801691717
1.80102303524596e-05	0.000123509783977644	4.92817520819507e-06	4.34863154171221e-05	4.89095452704299e-08	0.000189983414500692	5264	0.055406345395854	0.0947989612661375	0.650108243934077	0.0259400286132721	0.228895325054618	0.0002574411318955
7.12960873474373e-07	3.42542836721743e-05	4.0680170380641e-07	2.51698334131348e-05	4.54279062061986e-08	6.05893075687961e-05	16505	0.0180131315351897	0.0117671071362689	0.565351958070825	0.00671408405426168	0.415417083031618	0.000749767707026814
6.56798452053648e-06	0.000105203756850404	3.12544925940985e-07	6.44744164278187e-06	5.50642022395972e-07	0.000119082369962059	8398	0.0350961676926206	0.0551549698131562	0.883453670630865	0.00262461123372473	0.0541427051278547	0.00462404319439907
1.72545874736224e-05	8.89047675105098e-05	7.17204785163323e-07	4.75339741511114e-06	2.21396060170724e-08	0.000111652096790424	8956	0.0329426702627128	0.154538857483438	0.796265991111553	0.00642356754400726	0.0425732928601735	0.000198291000827593
4.72548165749057e-06	6.73929070490355e-05	1.74060097256763e-06	3.19455253789067e-05	4.13024981502056e-08	0.000105845817556151	9448	0.0312565173128817	0.0446449540151525	0.636708266845631	0.016444683528891	0.301811881815356	0.000390213794969224
1.92289503416065e-08	4.5213516648939e-06	3.87251413338086e-07	0.00011717650390115	4.77314779227151e-08	0.000122152067407646	8187	0.0359844546054945	0.000157418132575977	0.037014123140505	0.00317024035332737	0.959267463808927	0.000390754564664267
1.67369521070673e-06	4.24836467389894e-05	5.95020190485874e-07	1.9439321725258e-05	4.33619803028244e-07	6.46253036684682e-05	15474	0.019201474917911	0.0258984502307778	0.657384094579007	0.00920723241067251	0.300800470122089	0.0067097526574535
7.56562002282291e-05	0.000374492046948979	2.86260002748584e-05	0.000182477061011945	2.84638261489119e-07	0.000661535946725501	1512	0.180061923020618	0.114364458352891	0.566094781096411	0.0432720253775363	0.275838466398051	0.000430268775110459
3.15725213088754e-05	0.00023770729507618	3.0571624013926e-06	2.96454891443717e-05	2.22282136113631e-07	0.000302204750066933	3309	0.0866856260544034	0.104473941266253	0.786576964867467	0.0101161957272859	0.0980973632539056	0.000735534885088338
0.00016897966235831	0.00063283664440212	3.50398856214817e-06	1.69118156573145e-05	2.92959710577501e-07	0.00082252507069047	1216	0.218749203969501	0.205440135966263	0.769382802971445	0.00426003861402879	0.0205608512858069	0.000356171162456575
6.82235479891193e-06	5.44053662448961e-05	1.35913322039605e-06	1.39409636591652e-05	1.55500606965678e-09	7.65293729294389e-05	13067	0.0226981224075368	0.0891468796589021	0.710908297851317	0.0177596283409926	0.18216487507377	2.03190750183007e-05
9.38083622097001e-05	0.000332056885007082	7.83127622222768e-06	3.56811852737991e-05	5.50174896608527e-08	0.00046943272620247	2130	0.131391595724832	0.199833452108407	0.707357767093263	0.0166824249463383	0.0760091559070586	0.000117199944933373
0.000203221129161585	0.000857695693139847	2.61619729319221e-05	0.000142458548602447	3.03219084089956e-07	0.00122984056291989	813	0.308698503473979	0.165241849463069	0.697403971701424	0.0212726541315309	0.115834973164507	0.000246551539469517
8.10564760886248e-05	0.000414989196667261	1.51208414396304e-05	9.97311757542569e-05	6.37802454542283e-08	0.000610961470195227	1637	0.167518645988643	0.132670356549201	0.679239554230244	0.0247492553577867	0.163236440625935	0.000104393236833491
3.03850611514611e-05	0.000172181529221241	5.54517127079029e-07	4.0439724320221e-06	1.01882074764139e-07	0.000207266962006567	4825	0.0602924164385736	0.14659867089912	0.830723466751953	0.00267537634416362	0.0195109360067427	0.000491549998020962
2.77692119290678e-08	3.52731651230537e-06	9.17104196653213e-07	0.000149808526973848	1.14730926286519e-07	0.000154395447821022	6477	0.0452657126984645	0.000179857711616332	0.0228459877676854	0.00593996914803043	0.970291087516444	0.000743097856223825
1.37503516594939e-05	9.3734400898463e-05	6.13279749750011e-06	5.37819393037377e-05	6.80729423382062e-08	0.000167467562301533	5971	0.0490030998090336	0.0821075524747641	0.559716757145422	0.0366208083118672	0.321148397723142	0.000406484344804863
1.52734692786392e-05	0.000166019114789937	2.47370786776207e-06	3.46322011406777e-05	5.72269152074933e-07	0.000218970762229091	4567	0.0635867766114242	0.0697511810396851	0.758179371071673	0.011296977927921	0.158159019898944	0.00261345006177681
4.52786068264004e-06	3.75907991519607e-05	2.40682333448658e-06	2.56978379215017e-05	1.21050000642267e-08	7.02354260906533e-05	14238	0.0208509176538655	0.0644669070106573	0.535211377566672	0.0342679395349589	0.365881426964412	0.000172348923299798
2.8459084464381e-09	1.21803011997203e-06	6.75270736860037e-08	3.7176368588743e-05	4.85266918869398e-08	3.85132983827345e-05	25965	0.0114877184440439	7.38941759325897e-05	0.0316262218797151	0.00175334433875121	0.96528654126932	0.00125999833628102
1.08799056979917e-07	9.97995467822052e-06	9.71958482102865e-07	0.000114717351469747	4.10837603298357e-08	0.00012581914744738	7948	0.0370445394707859	0.0008647257526953	0.0793198402683052	0.00772504425456671	0.911763859453299	0.000326530271133952
1.24247489178983e-05	7.39889990600695e-05	3.25238193730908e-08	2.49124803712718e-07	3.91096838818371e-08	8.67345062849354e-05	11529	0.0256858392563223	0.14325035617406	0.853051481229454	0.000374981316735065	0.00287226865504148	0.000450912624709665
5.3657677942775e-05	0.000222081059025131	1.75044874183007e-05	9.32196719775965e-05	7.12338716768952e-09	0.000386470019750971	2588	0.109492198569825	0.138840466790543	0.574639810788513	0.0452932608578023	0.241208029636204	1.84319269377728e-05
2.43844027295809e-05	0.000197502670723348	7.0389842087282e-06	7.34124108882999e-05	4.42187241767724e-07	0.000302780655791724	3303	0.086843455054884	0.0805348765290815	0.652296198404449	0.023247800260959	0.24246070376041	0.00146042104510102
5.43538764723904e-05	0.000284340875532273	2.54868320709206e-05	0.000171633891860212	4.50481915759136e-09	0.000535819980754953	1866	0.148528351237689	0.101440555456345	0.530664935509956	0.0475660352102033	0.320320066486481	8.40733701502548e-06
2.8050623448193e-05	0.000163611799580379	3.20292439183943e-06	2.4041673505322e-05	3.35502918159739e-07	0.000219242523843893	4561	0.0636631345801542	0.127943352212848	0.746259424092724	0.0146090472581861	0.109657894298099	0.00153028213814317
1.23864206996543e-06	1.56268848237903e-05	7.38554376572234e-07	1.1982061626815e-05	5.87018557301741e-09	2.9592013082716e-05	33793	0.00883844454552907	0.0418573101634946	0.528077788425877	0.0249578957169226	0.404908635087535	0.000198370606170286
1.42160676285239e-05	0.000215397635226125	4.02750333813112e-06	7.87089620270558e-05	1.31689331407697e-06	0.000313667061533913	3188	0.0898218046731449	0.0453221564260003	0.686707855688688	0.0128400582402105	0.250931550294598	0.00419837935050311
5.44471925112227e-06	4.24424518756267e-05	1.08818966982498e-07	1.09098066759173e-06	2.79402733087578e-08	4.91149110346319e-05	20360	0.0146268087146089	0.110856746687031	0.864145958560316	0.00221559939110483	0.0222128197854713	0.000568875576076206
3.27878283077478e-05	0.00018176657826383	2.66144496396455e-05	0.000189841452070802	2.06788528332007e-07	0.000431217096810357	2319	0.121371429090051	0.0760355481038996	0.421519878521348	0.0617193748497179	0.440245652306061	0.000479546218973199
0.000151022043859823	0.000604535865373209	3.31394056498099e-05	0.000170933434125538	7.01780511743274e-09	0.000959637766813497	1042	0.250260566020857	0.157374010363614	0.629962561165747	0.0345332445177207	0.178122870979877	7.31297304058337e-06
9.51603436050466e-06	4.05159861131513e-05	1.31776027229892e-06	7.21477104497611e-06	2.58881622285272e-08	5.85904399531595e-05	17068	0.0174240613041018	0.16241616154636	0.691511894185161	0.0224910458660561	0.123139048806324	0.000441849596098333
1.35074761930475e-05	9.16627735623321e-05	4.70971208795454e-06	4.1115089592152e-05	7.8166715403322e-08	0.000151073218150889	6619	0.044313538873719	0.0894101307854344	0.60674403235907	0.0311750298669785	0.272153397507472	0.000517409481045479
7.97864643267956e-05	0.000546414868616546	2.87921070844529e-06	2.54470443062424e-05	1.2206985121431e-07	0.000654649657809244	1528	0.178365155181309	0.121876584483062	0.8346676151105	0.00439809396384692	0.0388712405218386	0.000186465920753416
6.81374474447295e-06	5.08449381942749e-05	3.41721569222208e-07	3.27975919263675e-06	3.73556729848469e-08	6.13175193735917e-05	16309	0.0182276495066741	0.111122315678796	0.829207357272396	0.00557298424191277	0.0534881258430243	0.000609216963870448
1.22588534765962e-06	1.55113162488608e-05	1.20000565530905e-07	1.95258842746727e-06	6.19943192664398e-08	1.88717849087851e-05	52989	0.00564559230349349	0.0649586328789152	0.821931593849403	0.00635872897613639	0.103466017491452	0.00328502680409317
1.64402943646327e-06	5.51730271467007e-05	4.79670574936764e-07	2.07347706522195e-05	1.67695794246528e-07	7.81991936045668e-05	12788	0.0231876133264	0.0210236111228551	0.70554470709374	0.00613395807330616	0.265153254099651	0.00214446961044794
2.54005952931516e-05	0.000198926370352202	1.80096298727015e-05	0.000181578479653626	3.09231858133677e-07	0.000424224307029815	2357	0.119525484505779	0.05987538873242	0.468917898045434	0.0424530833671343	0.428024695060353	0.000728934794657921
1.04440530318673e-05	0.000154842088300987	1.75694425943062e-06	3.35663673328144e-05	5.84097381565857e-07	0.000201193550306665	4970	0.0585783359885865	0.0519104763345953	0.769617555160054	0.00873260726674706	0.166836199677632	0.0029031615609723
1.54082129659662e-05	0.000121325847925806	2.32181507232478e-07	2.35281506665116e-06	1.81187956435996e-07	0.000139500245422092	7168	0.0409892484441908	0.110452945221314	0.869717809877002	0.00166438063624875	0.0168660281530842	0.00129883611235068
1.24424254412638e-06	4.67095337640533e-05	3.9285888087876e-07	1.89947931596855e-05	5.50961325734359e-08	6.73965244813173e-05	14838	0.0200165926327163	0.0184615238501103	0.693055526579881	0.00582906735773389	0.281836390019651	0.000817492192623505
2.19330223074137e-06	3.4295737633102e-05	1.99008830468311e-06	4.00285147166916e-05	1.92794174585615e-07	7.87004370598037e-05	12706	0.0233345000502155	0.0278689968274853	0.435775694702191	0.0252868774181122	0.508618709274439	0.0024497217777725
5.27528380665587e-07	2.53586461500888e-05	1.10759378406512e-06	6.85310521864138e-05	2.98175898346691e-07	9.582299639958e-05	10436	0.0283389762217469	0.00550523778724059	0.264640504919547	0.0115587471241921	0.715183773847362	0.00311173632165815
3.3893025566018e-05	0.000139848652648352	2.09952898832039e-06	1.11444641162279e-05	4.30120460585454e-09	0.000186989972523524	5348	0.0545575284404433	0.181255845479918	0.747893861692281	0.0112280298241996	0.0595992606760018	2.3002327599751e-05
0.000119998910066451	0.000452517875648394	2.471486846835e-05	0.00012001453393264	2.55061206455348e-07	0.00071750124932229	1394	0.1937227660988	0.167245576477804	0.630685836541492	0.0344457497345045	0.167267351863148	0.000355485383051617
2.50272667858811e-05	0.000152030438946132	1.33850229892205e-05	0.000104618087534065	2.87182681821643e-07	0.00029534799893712	3386	0.0848044190028132	0.0847382304127592	0.5147501912769	0.0453194978039115	0.354219726934185	0.000972353572244057
4.33013284620879e-06	7.76463521569403e-05	3.95275126935269e-06	9.12473956370671e-05	3.45534192553867e-07	0.000177522166102123	5633	0.0518678403290879	0.0243920685584571	0.437389616529763	0.0222662406399368	0.514005645833408	0.00194642843843564
8.05100056552023e-05	0.000327951484620912	4.57810008146842e-06	2.40080757768752e-05	9.00696872438429e-08	0.000437137735821702	2288	0.122931333388463	0.184175373246753	0.750224603704027	0.0104729006587885	0.0549210782083282	0.000206044182103236
4.45424024657178e-06	5.35930228785763e-05	4.99592104157388e-07	7.73340155949494e-06	1.80229497840342e-07	6.64604862866407e-05	15047	0.0197413449964495	0.0670208795548209	0.8063892678641	0.0075171298326448	0.116360893390716	0.00271182935771822
4.22189042588654e-06	2.26067644169957e-05	1.40500776933732e-06	9.67389594154513e-06	6.95008965284403e-08	3.79770594502931e-05	26332	0.0113286759378737	0.111169492504085	0.595274219337201	0.0369962232377755	0.254729989145341	0.00183007577559836
1.54508318699606e-06	6.22296825613348e-05	2.13282865197661e-06	0.000110708131671421	2.85783657351295e-07	0.00017690150972908	5653	0.0516912533160822	0.00873414358849916	0.351775870407427	0.0120565881842557	0.625817901955544	0.00161549586427479
2.45406716533867e-06	2.96409534992587e-05	4.37544762852303e-07	6.79710971274648e-06	2.91507560923545e-08	3.93588258962885e-05	25407	0.0117384407054169	0.0623511273381272	0.753095470311116	0.0111168144091809	0.172695947045195	0.0007406408963816
8.10802481963911e-06	5.97241642538111e-05	4.92495869160788e-06	4.66599184750941e-05	9.06519153985139e-08	0.000119507718155551	8368	0.0352193005560123	0.0678451981577101	0.499751523797604	0.0412103817863678	0.390434351816188	0.000758544442129852
1.66868387548642e-06	1.68561976703273e-05	6.99225516215135e-08	9.0828209283976e-07	3.05578736709735e-09	1.95061419776421e-05	51266	0.00583481065327196	0.0855465871928474	0.864148209812471	0.00358464281156462	0.0465639024816303	0.000156657701487044
0.00025200169264926	0.000850710969643504	4.21703725780689e-05	0.000183525011596658	6.27197320030467e-09	0.00132841431844069	753	0.328867860963829	0.189701126486699	0.640395814644695	0.0317448946406788	0.138153442829555	4.72139837190764e-06
2.93023807156437e-05	0.00017527212897066	6.67981415492283e-07	5.1424761583287e-06	2.01522071044835e-07	0.000210586489331169	4749	0.0612279614867343	0.139146536934583	0.832304719677557	0.00317200508738151	0.0244197819844065	0.00095695631607173
1.62638133587553e-05	8.41043406113892e-05	4.85924924546525e-06	3.23206507541256e-05	1.1385388543666e-07	0.000137661907855172	7264	0.0404601335810241	0.118143164017934	0.610948532689752	0.0352984301988423	0.234782818701952	0.000827054391520137
1.58421838667218e-05	0.00020016610956249	1.02932410937216e-05	0.00016760350203291	5.69136358463005e-08	0.000393961950191689	2538	0.111492217318229	0.0402124719379968	0.508084878412992	0.0261275006094199	0.425430684235773	0.000144464803818257
6.53166334660028e-05	0.000335473066577067	1.1411444614469e-05	7.54794213752788e-05	4.50511694577254e-07	0.000488131077727395	2049	0.136252739677094	0.133809618863235	0.687260209161314	0.0233778284873759	0.154629411687308	0.000922931800766945
6.80189678304425e-06	0.000138698620049645	7.21230169269981e-06	0.000189569971478102	1.63980409343883e-07	0.000342446770412834	2920	0.0976489334528099	0.0198626396004385	0.405022421097555	0.0210610883671207	0.553575001596794	0.000478849338091867
8.44361029630307e-06	6.55074476372806e-05	5.51880516532953e-06	5.50735150837704e-05	6.88492198523758e-08	0.000134612227402536	7429	0.0395817252364191	0.0627254333371501	0.486638167284694	0.0409977999162471	0.409127136118786	0.00051146334312182
5.29232026853961e-05	0.000263442302691622	3.48252022235335e-05	0.000223108959825434	4.71514842126815e-08	0.000574346818910198	1741	0.158318452389457	0.092145026215721	0.458681573603026	0.0606344478230298	0.38845685651881	8.20958394131089e-05
1.06990804766452e-06	1.56616750543599e-05	6.28099835904067e-07	1.18237602215916e-05	2.30210718663451e-08	2.92064642313864e-05	34239	0.00872379218459962	0.0366325769250339	0.536240023108625	0.0215055075112134	0.404833674077033	0.000788218378094726
4.47347742212731e-07	8.8120809870472e-06	8.31783975550195e-08	2.1069904153932e-06	2.33043389729936e-08	1.14729018811811e-05	87162	0.00343597379412675	0.0389916820387447	0.768077778256044	0.00724998770288937	0.183649301389849	0.00203125061247316
0.000161122264367327	0.000637334857319995	8.07158036243217e-06	4.11521102887073e-05	2.34072201375764e-10	0.000847681046410662	1180	0.224627840703456	0.190074161796547	0.75185691601654	0.00952195450943451	0.0485466915450779	2.7613239952326e-07
7.91091050361275e-05	0.000722416283979448	1.55131083933086e-05	0.000183324706207763	7.49868314540778e-07	0.00100111307193119	999	0.259540512255587	0.0790211488134131	0.721613076718575	0.0154958603860633	0.18312087949678	0.000749034585168539
6.03276825457183e-05	0.000254773137605298	7.60029931522535e-06	4.13103498176988e-05	1.30729304508154e-07	0.000364142198588449	2746	0.103504992057189	0.165670671456291	0.699652878993135	0.0208717894951119	0.113445653862236	0.000359006193225913
1.45692166860699e-05	8.8662008361752e-05	3.23427813428855e-06	2.53188134683476e-05	1.94740010442924e-08	0.000131803790651502	7587	0.038772094171573	0.110537159925786	0.672681778904068	0.0245385820718934	0.192094729166722	0.00014774993153105
4.68023158088187e-07	2.99806127739506e-05	2.04784673987235e-06	0.000168946260819097	8.1073068914021e-09	0.000201450850797899	4964	0.0586510162925951	0.00232326225595205	0.148823460686338	0.0101654906482713	0.838647541819459	4.02445899795954e-05
4.22765855426921e-06	5.67521380349877e-05	2.50134843868883e-06	4.32021109927126e-05	6.10345864558801e-09	0.000106689359479304	9373	0.0315016650661278	0.0396258687361349	0.531938126838195	0.0234451537706912	0.404933642900847	5.72077541319572e-05
1.95702599343557e-06	4.81420855045181e-05	1.08287907910611e-06	3.42885626789734e-05	2.44810621815662e-07	8.57153638778488e-05	11667	0.0253878785536125	0.0228316827333836	0.561650599455243	0.0126334303456881	0.400028199470019	0.00285608799566594
2.06250419520209e-05	0.000179031092215211	1.33021896888918e-06	1.48686260125617e-05	9.15537824842313e-08	0.000215946532931167	4631	0.0627366276491736	0.095509947171021	0.829052866860693	0.00615994594047586	0.0688532749784925	0.000423965049318083
9.88593313157701e-07	3.37979405049365e-05	2.84610719257866e-06	0.000125226523080624	4.15858380066921e-07	0.000163275022471364	6125	0.0478060214699565	0.0060547737075405	0.207000066472899	0.0174313691677967	0.76696680965141	0.0025469810003539
2.11382393228616e-05	0.000153311415812715	9.14300133183915e-07	8.53529882813365e-06	7.47968844930165e-09	0.000183906733785344	5438	0.0536824540563289	0.114939996419784	0.833636771515178	0.00497154244635266	0.0464110185225522	4.06710961330647e-05
2.28390335623487e-07	1.84643982898967e-05	9.42828537823423e-07	9.81331912375064e-05	1.08126950140874e-07	0.000117876935350991	8483	0.0347471246869268	0.00193753201118973	0.156641316088826	0.0079984140664673	0.832505451090195	0.000917286743321881
9.02581422538546e-05	0.000614563321055994	4.75375256292029e-06	4.17903838802209e-05	7.58233825188988e-07	0.000752123833578179	1330	0.202060138725457	0.120004363941583	0.817103904462447	0.00632043867072345	0.0555631692741419	0.00100812365110376
1.07485753774071e-05	0.000134713045715258	3.55417049499459e-06	5.73647458871422e-05	2.7661597598291e-07	0.000206657153450785	4839	0.0601204526019897	0.0520116298803412	0.651867324531496	0.01719839084032	0.277584128733311	0.00133852601453153
1.56539826918761e-06	4.41153004245247e-05	1.47660254407254e-06	5.35647215269223e-05	2.54718274742212e-07	0.000100976741039449	9903	0.0298402708943876	0.0155025627988533	0.436885761715065	0.0146231946968428	0.530465936764544	0.00252254402469475
1.28312200072253e-06	2.26264724692713e-05	3.98750285454577e-07	9.04403663565501e-06	3.77563346907414e-08	3.33901377257942e-05	29949	0.00996720343288537	0.0384281733504592	0.677639387267102	0.0119421575535024	0.270859518757493	0.00113076307144353
1.38334014659877e-05	8.65794775350502e-05	4.20028681815957e-06	3.38161458584315e-05	2.75839544572055e-08	0.000138456895632086	7222	0.0406889846245149	0.0999112496552458	0.625317194494329	0.030336422024951	0.244235909696324	0.000199224129150655
8.85289064510106e-06	6.08537507311456e-05	1.4880625036605e-07	1.31567568085974e-06	4.16660516331345e-09	7.11752899126358e-05	14050	0.0211269782917426	0.124381518585559	0.854984234076751	0.00209070100801419	0.018485006277806	5.85400518695148e-05
3.55765779118315e-06	3.9335494337479e-05	3.41244175414638e-06	4.85281701812053e-05	8.29043628424537e-08	9.49166684268563e-05	10536	0.02807472202661	0.037481907552673	0.414421354957178	0.0359519756719658	0.511271318152107	0.000873443666075791
3.33204166133743e-06	0.000106064528846915	1.76084274891601e-06	7.23044004646347e-05	5.09886660752356e-07	0.000183971700382556	5436	0.0537009009789317	0.0181117076942198	0.57652632783391	0.00957126963144043	0.393019145413577	0.00277154942685253
2.57124382742837e-05	0.000178001980257284	7.32110108983722e-06	6.52375081270657e-05	7.28593149556487e-08	0.000276345887063427	3619	0.0795708251275828	0.0930444036910242	0.644127481500854	0.0264925277797128	0.236071934416351	0.000263652612057606
1.12961262345151e-06	3.29414269726732e-05	2.98072204516698e-06	0.000111851319284504	7.23870238987048e-08	0.000148975467949694	6713	0.0437118218437479	0.00758254119955476	0.221119808690896	0.0200081401736123	0.750803610982942	0.000485898952995054
7.32219910287425e-06	0.000117137084102799	1.68987853986326e-06	3.48215203398353e-05	1.80430369446526e-07	0.000161151112454818	6205	0.0471990173445697	0.045436851110334	0.72687729124824	0.0104862976998502	0.216079925291228	0.0011196346503479
9.66101123859134e-05	0.000462146994677423	8.94127827297694e-07	5.51142280364193e-06	1.29693382221747e-07	0.000565292351076498	1769	0.156027743786276	0.170902918112967	0.8175362603038	0.00158170869567753	0.00974968579204445	0.000229427095510436
2.97981769014071e-07	2.51365426025166e-05	6.2730443000179e-07	6.81750622105037e-05	1.19383657495765e-07	9.43562746695319e-05	10598	0.0279112945657385	0.00315804931953604	0.266400328865816	0.0066482534648472	0.722528124910359	0.0012652434394415
2.03300840578216e-08	1.59422623733911e-06	3.79545242951663e-08	3.82711040522301e-06	2.42585191625998e-08	5.50387977007771e-06	181690	0.00164980604624598	0.00369377328486494	0.289654989559593	0.00689595810241153	0.695347748333713	0.00440753071941782
7.52621595148473e-06	8.50352235563147e-05	1.67899467128049e-06	2.44129198387238e-05	1.3220725801526e-07	0.000118785561275819	8419	0.0350102360950667	0.0633596867384322	0.715871715745516	0.0141346696791025	0.205520936858961	0.00111299097798828
4.38171448146379e-06	2.44520162424566e-05	7.28547103196333e-07	5.22792475606e-06	3.34449255214959e-08	3.48236475086982e-05	28716	0.010392892920568	0.125825833734658	0.702167004083906	0.0209210451896045	0.150125708536252	0.000960408455580137
4.04926948057717e-06	6.79129756907682e-05	3.19604941307433e-06	6.89903737219234e-05	7.17068020689733e-08	0.000144220375108412	6934	0.0423464763457775	0.0280769584570369	0.470897233762686	0.022160872974237	0.47836773181364	0.000497202992400141
5.10525631422158e-05	0.000240726720046542	1.57347608209757e-06	9.549927427021e-06	4.12146324774479e-08	0.000302943901330354	3301	0.0868881881270713	0.168521508167098	0.794624744018315	0.00519395199965333	0.0315237487372522	0.000136047077681568
7.72735976463247e-05	0.000288743354931885	7.92854607356215e-06	3.81301907900662e-05	1.78238715927963e-08	0.000412093513313431	2427	0.116314045147337	0.187514714864128	0.700674350853643	0.0192396769602433	0.0925280053148155	4.32520071706147e-05
1.86901069524743e-05	0.000161125249338404	2.52230301794768e-06	2.79951922607598e-05	4.34180923133299e-08	0.000210376269661899	4753	0.0611687426507183	0.0888413269353603	0.765890799363219	0.011989484469904	0.133072006199899	0.000206383031618101
4.27764637653601e-06	0.00013887397806799	1.57329200483e-06	6.59645863017801e-05	3.39727409179016e-07	0.000211029230160315	4739	0.061352669307171	0.0202703974861035	0.658079347408366	0.00745532741428664	0.312585068199642	0.00160985949160186
2.02343302206991e-05	0.000227723879167699	2.31433821847789e-06	3.35731626488666e-05	6.11502397983823e-07	0.000284457212653727	3515	0.0818084991110812	0.0711331241416984	0.800555827160236	0.00813598008954394	0.118025351987596	0.00214971662092538
0.000175302348215745	0.000739452727214518	1.19710207796882e-06	6.51268474833151e-06	1.02599072076784e-06	0.000923490852977331	1083	0.242078347886457	0.189825754798296	0.800714728067447	0.00129627930164047	0.00705224608054822	0.00111099175206777
1.21569354015143e-05	0.000199462242051033	1.26826724492832e-05	0.000268324065533985	4.70282180578222e-07	0.000493096197616395	2028	0.137538995142126	0.0246542874600947	0.404509795482555	0.0257204831645239	0.544161700761539	0.000953733131286644
0.00017622631382259	0.000494020656908633	1.95559201166266e-05	7.05771278020235e-05	2.3567318877641e-07	0.00076061569183865	1315	0.204091884043226	0.23168903260015	0.649501005842291	0.0257106451082461	0.0927894711604176	0.000309845288895781
8.25998419712256e-06	8.41065822856769e-05	1.68175113460193e-07	2.20357868353305e-06	1.22191698725116e-08	9.47505394496652e-05	10554	0.028026276739445	0.0871761178891287	0.887663360801837	0.00177492512904935	0.0232566346992005	0.000128961480784
9.63390745461509e-06	0.000119600369646235	3.22162379389561e-06	5.14948116047732e-05	2.79191364622204e-07	0.000184229903864142	5428	0.0537742129528794	0.0522928539425365	0.649190859560094	0.0174869753841448	0.279513860262053	0.00151545085117176
6.16262408910623e-07	3.24863542358609e-05	4.10783671203869e-07	2.78884871310424e-05	3.40241402592926e-07	6.17421288496107e-05	16196	0.0183527101891868	0.00998123032673029	0.526161874252668	0.00665321521718892	0.451692995539111	0.0055106846643023
1.78635542530789e-07	7.75087158996903e-06	1.38205986154935e-07	7.71251213933964e-06	7.75043086699329e-08	1.58577295666643e-05	63061	0.00474605829344898	0.0112648876864637	0.488775619320857	0.00871537035449689	0.486356644368098	0.00488747827008352
3.38586468000143e-07	1.01299113912874e-05	1.30004736292287e-07	5.00228694610671e-06	3.28651544262372e-09	1.56040760571291e-05	64086	0.00467031932376538	0.0216985912373486	0.64918367189445	0.00833146005033033	0.320575657782781	0.000210619035090013
1.76964150202713e-06	4.65417402625261e-05	2.41346878890517e-07	8.1709505047979e-06	1.37953151613197e-07	5.68616322998548e-05	17587	0.0169142942545116	0.0311218906396334	0.818508691714869	0.00424445920964412	0.143698838290626	0.0024261201452275
9.13858130044822e-07	1.60181653217254e-05	1.10979111533936e-07	2.50172929348581e-06	3.05838599295836e-08	1.95753157167196e-05	51085	0.00585544187935594	0.0466842089940998	0.818283881268084	0.00566933954680218	0.127800201523649	0.00156236866736517
6.21073486783914e-06	0.000137141511968297	3.7861437387513e-06	0.000107802564998134	5.94670308496279e-07	0.000255535625881518	3913	0.0738050007869674	0.0243047709939233	0.536682552560731	0.0148165005395639	0.421869023648852	0.00232715225693033
1.19365243911868e-06	4.98672803598558e-05	2.68221539171486e-06	0.000144345928962708	2.92231263941543e-08	0.000198118300279792	5047	0.0577092295207823	0.00602494790957198	0.251704563836006	0.0135384534791936	0.728584531357559	0.000147503417669565
1.43007433826112e-06	2.64619428259024e-05	2.4960461122477e-07	5.94114001447697e-06	9.52377907073741e-09	3.4092285568936e-05	29332	0.0101757333231822	0.0419471535684945	0.77618564975338	0.00732143964710314	0.174266404124292	0.000279352906729587
7.61309057757523e-05	0.000362722998344467	1.49358469506738e-05	9.16393191979743e-05	1.50875358877492e-07	0.000545579945627745	1833	0.151019149730679	0.139541246678626	0.664839316861468	0.0273760923039218	0.167966802908296	0.000276541247688081
3.02423559324496e-06	5.17658944045752e-05	4.10350023569284e-07	9.03872045725732e-06	4.86318673135946e-09	6.42440636653781e-05	15566	0.0190892853836304	0.0470741640659128	0.805769303047255	0.00638736095068074	0.140693473319752	7.56986163996393e-05
2.11766388380235e-06	5.59516014169422e-05	4.02878212868895e-07	1.37059371633822e-05	3.20149326183918e-07	7.24982300031795e-05	13793	0.0215154262166987	0.0292098701404086	0.771765068119433	0.00555707653623029	0.189052024618823	0.004415960585105
1.71681586735343e-07	6.4914983393023e-06	2.28540327463582e-07	1.11129470733146e-05	3.96834322747909e-09	1.80086356700433e-05	55529	0.00538807133932118	0.0095332922427282	0.360465859726434	0.0126905964255665	0.617089893811367	0.000220357793904414
1.78289521767227e-06	2.71350525722963e-05	1.80154626967503e-07	3.52673052159793e-06	3.60121169779169e-08	3.26608450555119e-05	30618	0.0097505654817448	0.0545881533267734	0.830812935984243	0.00551592056670008	0.107980381879395	0.00110260824288866
3.92347750201665e-06	5.13957036634235e-05	1.10025408229575e-07	1.85432104925409e-06	4.14307693422695e-08	5.73249583922661e-05	17444	0.0170509393366729	0.0684427448715946	0.896567657524152	0.00191932818296505	0.0323475341502257	0.0007227352710623
4.18624827231228e-07	9.75554707897357e-06	4.54563070120871e-07	1.36224957919557e-05	7.58620238961386e-08	2.43270927921775e-05	41106	0.00727164929798374	0.0172081732415572	0.401015738391499	0.0186854662003443	0.559972204995085	0.00311841717151391
5.58187163117057e-07	8.43419359716543e-06	2.31237505076969e-07	4.49282067434187e-06	3.65217100813531e-09	1.37200911107095e-05	72886	0.00410759622323376	0.0406839253918186	0.614733060379021	0.0168539336372535	0.327462889137443	0.000266191454463778
1.85056246571323e-07	1.25880971767349e-05	3.89247726641928e-07	3.40705423377365e-05	5.52625605692324e-09	4.72384697437415e-05	21169	0.0140719273336418	0.00391749029075695	0.266479783215303	0.00824005791791124	0.721245682228103	0.00011698634792579
3.96723886602074e-05	0.000335429818255432	5.16793231583017e-05	0.000562986255557345	2.03804690648049e-07	0.000989971590321935	1010	0.257058952101939	0.0400742698558714	0.338827721456483	0.0522028345697231	0.568689304886279	0.000205869231643074
1.78261716876747e-05	0.000181598997040071	5.71247960110218e-06	7.49530154265949e-05	2.56242807966468e-07	0.000280346906563409	3567	0.0806752661017651	0.0635861187347997	0.647765296454222	0.0203764673957982	0.267358096957071	0.000914020458108788
5.28801274567127e-05	0.000325928730898919	1.82409156050457e-05	0.000144814394173972	1.71050454099569e-07	0.000542035218588749	1845	0.150115356158215	0.0975584715590848	0.601305449759357	0.033652639126546	0.26716786881674	0.000315570738272171
6.7692948440773e-05	0.000198482081720968	1.12153661672048e-05	4.23022562802485e-05	1.43485256927577e-07	0.000319836137866122	3127	0.0915052672494513	0.211648842724296	0.620574282334692	0.0350659754774158	0.132262278310638	0.000448621152959387
2.26875361692448e-06	4.59130456000468e-05	1.87701990590614e-06	4.88810552424767e-05	9.49488632178929e-08	9.9034823228572e-05	10097	0.0292748585310235	0.0229086450903053	0.463605064393155	0.0189531302698849	0.49357441805757	0.000958742189085866
4.2895778305614e-05	0.000243513854958642	1.02446312908449e-05	7.4870330355778e-05	3.24006756347559e-08	0.000371556995586514	2691	0.10549770646658	0.115448716657593	0.655387619803116	0.0275721663500735	0.201504294751853	8.7202437363911e-05
7.52380031369162e-05	0.000246603254154667	6.2763498117536e-06	2.64696087235116e-05	1.02944601921572e-08	0.00035459751028704	2820	0.100933358206277	0.212178599550833	0.695445531907559	0.0176999263380981	0.0746469108090603	2.9031394450074e-05
8.19101552608002e-07	2.26372887700151e-05	1.6846171716491e-06	5.98923764921999e-05	1.0148144657376e-07	8.51348654330459e-05	11746	0.0252181210246577	0.00962122331951277	0.265899154886409	0.0197876294639118	0.70349998426088	0.0011920080692859
9.83910455716948e-06	0.000114873341057825	4.73989117457238e-06	7.12383296224814e-05	2.06745131337038e-07	0.000200897411543385	4978	0.0584946780192368	0.0489757656984279	0.57180100119417	0.0235935900724573	0.354600535045207	0.00102910798973829
3.4930923862865e-08	5.56868470894885e-06	2.67573753914516e-08	5.48925979905801e-06	1.87592506746835e-07	1.1307225314008e-05	88439	0.00338643980690334	0.00308925690368889	0.492489054945253	0.00236639623323885	0.485464793228946	0.0165904986888724
1.17128959162215e-08	1.43702785433578e-06	3.84205505396168e-08	6.06153083859942e-06	5.77320093058867e-09	7.55446534032163e-06	132372	0.00226378193465049	0.00155045994502145	0.190222310858415	0.0050858067128257	0.802377212090214	0.000764210393523742
6.85178432147896e-05	0.000371567553040472	3.23693330741572e-05	0.000226077011903015	7.03095131480437e-08	0.000698602050745582	1431	0.189135126639479	0.0980785028352895	0.531872977818942	0.046334437523639	0.323613438669031	0.0001006431530984
4.95318482750279e-09	2.50560309518673e-06	5.2782625564854e-08	3.43714267382114e-05	6.21055733464204e-08	3.69968712171369e-05	27029	0.0110378970873828	0.000133881181422944	0.0677247294908047	0.00142667809002198	0.929036040277119	0.00167867096063121
0.00019190820730883	0.000761608925091017	5.26954688872945e-07	2.69697794277473e-06	1.71820619300979e-06	0.000958459271224504	1043	0.24999519522466	0.200225730054917	0.794617933131372	0.000549793512039088	0.00281386807321414	0.0017926752284577
1.28112515659392e-08	1.8135849587726e-06	1.23005516571214e-08	2.23936813730549e-06	2.11809100413958e-08	4.09924580934254e-06	243947	0.00122902039843986	0.00312527039406644	0.442419177361669	0.00300068652362524	0.54628783963181	0.00516702608882898
3.40867617474886e-05	0.000236643276986634	6.5734421438693e-06	5.87663321430144e-05	1.08267115319104e-07	0.000336178080136326	2975	0.0959497918980154	0.101394956309066	0.703922388070845	0.0195534525665792	0.174807150184163	0.000322052869345914
4.80510724116437e-07	2.29129271795786e-05	3.52442393601732e-07	2.16307041982638e-05	1.90024752456857e-07	4.55666092480174e-05	21946	0.0135772800850471	0.0105452376651735	0.502844682931407	0.00773466359288224	0.474705152637727	0.00417026317281058
3.90693823719358e-06	5.5276782660546e-05	1.10559274788783e-06	2.0126778605474e-05	1.6199655163834e-09	8.04177122166178e-05	12435	0.0238375714960176	0.0485830562633967	0.68737074379397	0.0137481248522682	0.250277930703367	2.01443869979758e-05
1.28436984597089e-06	6.47062891317407e-05	3.33868873110853e-08	2.16971646156755e-06	3.21324955167976e-07	6.85150872817582e-05	14595	0.0203454116994577	0.0187457959542415	0.944409351266614	0.000487292487474862	0.0316677179822439	0.00468984230942557
1.23095390333238e-06	1.7818571491291e-05	1.18971341768445e-07	2.21477121195973e-06	7.25083978382281e-09	2.13905187881354e-05	46750	0.00639667786068765	0.0575467063480083	0.83301259159616	0.00556187266642802	0.103539854918722	0.000338974470682058
3.52718846195039e-05	0.000290646811933661	4.95474480498784e-06	5.26162320558321e-05	2.13833337225815e-07	0.000383703506751211	2606	0.108752526404729	0.0919248430074259	0.757477601376506	0.0129129515832141	0.13712731609187	0.000557287940984241
8.29626679997224e-05	0.000353216583806983	2.30656335798094e-06	1.2644922258794e-05	8.41047101711198e-08	0.000451214842133651	2216	0.126629138866489	0.183865113140823	0.78281242287318	0.00511189602512615	0.0280241718091545	0.000186396151716587
0.000100353051512113	0.000401801343166319	4.35878199765689e-05	0.000224676631799534	7.903965274801e-08	0.000770497886107283	1298	0.206449787821255	0.130244421589678	0.521482732673419	0.0565709793141467	0.291599283853519	0.000102582569236283
4.44832345634027e-07	1.89802437300651e-05	3.02483474857637e-06	0.000166041136940403	7.23789090643115e-08	0.000188563426673743	5303	0.055003790018056	0.00235905951371836	0.100657078972717	0.0160414710420489	0.880558546635301	0.000383843836215086
9.36278459338851e-05	0.000512122313403017	9.93246650959861e-06	7.004179008352e-05	2.70620333570421e-07	0.000685995036263591	1458	0.186060411679605	0.136484728000144	0.746539386337827	0.0144789189200228	0.102102473605373	0.000394493136633188
2.46355925578175e-05	0.00014135310885766	7.79814776410024e-06	5.75699338746328e-05	5.95871460812539e-08	0.000231416370200291	4321	0.0670773118898569	0.106455703788351	0.610817241387539	0.033697476791944	0.248772089134429	0.00025748889773736
4.12534845263221e-07	2.15315735505994e-05	2.01251862252104e-08	1.35203561393251e-06	2.33152181514307e-07	2.35494213775347e-05	42464	0.00704001179509484	0.0175178336082926	0.914314335176821	0.000854593660819588	0.0574126893505038	0.00990054820356331
1.20648839773616e-05	4.17212809729322e-05	3.22754980969392e-07	1.43520438906133e-06	5.42969009938705e-08	5.55984212213184e-05	17986	0.0165416492693211	0.217000477933274	0.750404059260136	0.0058051105387438	0.0258137615697444	0.000976590698101535
1.90315714491884e-06	4.42711920330262e-05	1.60871109047136e-06	4.81603170482727e-05	3.16754091061315e-08	9.59750527257952e-05	10419	0.0283833036233589	0.0198297066880103	0.461278121508418	0.016761763028852	0.501800370830415	0.000330037944304438
3.65714966887364e-06	8.97829363820357e-05	7.77466397406968e-06	0.000245873250351381	2.61204425638229e-07	0.000347349204801998	2879	0.0989755302909969	0.0105287405824302	0.258480327983521	0.0223828466182945	0.707856091081417	0.000751993734337539
1.49097483301907e-05	0.00011924416989613	6.87965157425498e-06	7.08030728773848e-05	1.51200022379796e-08	0.000211851762680199	4720	0.0615843100906943	0.0703782123007289	0.562866073841149	0.0324738934772998	0.334210449710847	7.13706699755151e-05
6.12429734362949e-05	0.000336504468709762	6.15045667898056e-06	4.35276649760428e-05	3.93894595024974e-07	0.000447819458396105	2233	0.125738656361274	0.136758178520515	0.751428868041989	0.0137342327665011	0.097199137196807	0.000879583474187866
8.48213919588702e-06	0.000114071196092111	1.05678046412391e-06	1.83003347061298e-05	1.22891637376147e-07	0.000142033342095628	7041	0.0417178542116923	0.0597193523065603	0.803129704680958	0.00744036891994275	0.128845343185747	0.000865230906792338
1.17509188826623e-05	9.05548945492732e-05	8.63566425261278e-06	8.56123278529262e-05	2.94384063863013e-07	0.000196848189601337	5080	0.057350046091056	0.0596953363221707	0.460024015118796	0.0438696656042506	0.434915495165644	0.00149548778913948
2.70584216245767e-07	1.64761562773221e-05	5.0566416771503e-07	3.9625339408573e-05	1.98294563199684e-07	5.70760386330555e-05	17520	0.0169775297636182	0.00474076727688417	0.28867028392156	0.00885948253987926	0.694255248920236	0.0034742173414404
8.74555906944617e-06	0.000107920720007618	2.62132962071333e-06	4.16427936628099e-05	7.00250105808882e-08	0.000161000427371169	6211	0.0471559375630282	0.0543200984757901	0.670313251770563	0.0162815072202892	0.25865020573397	0.000434936799387826
2.50184823726377e-05	0.000140414522697035	3.91305796934229e-06	2.82575796895824e-05	1.95847280040434e-07	0.000197799490008638	5056	0.0576190837719693	0.126484059041533	0.709883138176459	0.0197829527728884	0.142859719650179	0.000990130358940163
4.67323102932637e-07	1.18340264695967e-05	3.90774590758157e-07	1.27264899601626e-05	6.06008669582565e-08	2.54792149904084e-05	39248	0.00761472185983392	0.0183413461956564	0.464458048415212	0.0153369949154738	0.499485167221734	0.00237844325192395
5.3117756020447e-06	5.14041578935002e-05	1.3435715728444e-06	1.67251521743168e-05	7.20346788809201e-08	7.4856691921587e-05	13359	0.0222075479116666	0.0709592618333819	0.686700902403575	0.0179485833310908	0.223428951306539	0.000962301125414105
4.302988180503e-08	1.14271886504527e-05	1.0455632901253e-06	0.000357897365025427	1.98172852546527e-07	0.000370611319700357	2698	0.105243803457679	0.000116105147138571	0.0308333503134543	0.00282118552388159	0.96569464018204	0.000534718833485042
0.000137691616660346	0.000663144458591836	3.61967142271358e-05	0.000224795302128504	1.03428284984929e-06	0.00106286237445767	941	0.27314500932638	0.129547926400729	0.623923166844821	0.0340558807019632	0.211499915257802	0.000973110794685001
1.21873877307149e-06	4.04222422256799e-05	3.50695091641853e-07	1.49747122821005e-05	4.72112261041482e-08	5.70135995985979e-05	17540	0.0169591148485335	0.0213762818284054	0.708992986064223	0.00615107788511704	0.26265158466628	0.000828069555975014
4.44694112168759e-07	9.9680862122477e-06	3.46002639804116e-08	9.97403417734862e-07	2.94255744090952e-08	1.14742095805408e-05	87152	0.003436364760394	0.0387559691190335	0.868738377339092	0.00301548126147969	0.0869256754231127	0.00256449685728228
8.52086485982074e-06	8.62989185148698e-05	1.03334069263866e-07	1.34675693167299e-06	6.28679490291985e-08	9.63327423246566e-05	10381	0.0284875692105088	0.0884524270170165	0.895842020400798	0.00107267858020291	0.0139802615307494	0.000652612471233546
4.27226149257634e-07	1.23129039535258e-05	1.04441876278189e-07	3.87145247216415e-06	1.30346916404509e-08	1.67290591428662e-05	59776	0.00500618679025189	0.0255379663380421	0.736018914654647	0.00624314107483598	0.231420813274789	0.000779164657685442
1.47604833593976e-06	3.49167716608379e-05	6.3866644008591e-06	0.000194357277179854	1.86974108396404e-07	0.000237323735685887	4214	0.0687295692102963	0.00621955630217029	0.147127178661356	0.0269111910884137	0.818954229833538	0.000787844114521593
6.12455652570727e-05	0.000427840061994768	4.83818139716676e-06	4.35827395319704e-05	7.33437978981174e-07	0.000538239986159959	1858	0.149146628606504	0.113788582847635	0.794887174858872	0.00898889254156771	0.0809726899759136	0.00136265977601152
2.10200975470968e-06	3.36103807015338e-05	1.29896290020318e-07	2.67185117344701e-06	5.36910883975599e-08	3.85678290081084e-05	25928	0.0115038901928933	0.0545016353984498	0.871461566956949	0.00336799590127328	0.0692766806471083	0.00139212109621913
6.17087988219924e-06	4.6937350283966e-05	1.24660313961469e-06	1.21953189518473e-05	5.13133764546839e-08	6.6601465634082e-05	15015	0.0197828057457459	0.0926538150992493	0.704749510196165	0.0187173529553195	0.183108867586341	0.000770454162924987
0.000168696931701599	0.000615206714628757	1.45475402064808e-05	6.83583241257343e-05	1.17589764863792e-07	0.000866927100427436	1153	0.22909561680303	0.19459183086839	0.709640654128163	0.0167805807423809	0.078851294522954	0.000135639738111561
2.70784983942881e-06	6.72009192786079e-05	3.51246818080313e-06	0.000112244204903269	1.05454596217983e-07	0.000185770896798327	5383	0.0542116309344726	0.0145762866309918	0.361740834742061	0.0189075266435101	0.604207692581263	0.000567659402174627
1.3388202508909e-05	0.000134314019461699	2.21609621109117e-06	2.86222722492509e-05	1.59910622625516e-07	0.000178700501053576	5596	0.0522030059604992	0.0749197815897287	0.751615237057622	0.0124011751395525	0.160168953531192	0.00089485268190476
5.96592540550894e-07	2.48883959237408e-05	1.37975725852396e-06	7.40760819475892e-05	5.10978184629887e-08	0.000100991925488868	9902	0.0298446907330423	0.00590732910243063	0.246439463385458	0.0136620551776296	0.733485192890539	0.000505959443942092
4.19888056837959e-06	8.6995740214181e-05	3.08518282663604e-06	8.23254812022189e-05	4.626708018786e-07	0.000177067955613294	5648	0.0517386131419861	0.0237133848066202	0.491312727437677	0.0174237219600247	0.46493720965533	0.00261295614034787
9.55931306538121e-05	0.000553970325865821	1.55721289853512e-05	0.000116385498371975	1.90383416318447e-06	0.000783424918040144	1276	0.209523686488385	0.1220195177005	0.707113487341789	0.0198769896473389	0.148559862843182	0.00243014246719034
3.22181547416825e-06	6.00527028321707e-05	5.77039640799333e-07	1.38440075495362e-05	2.41400757831608e-08	7.77197055724577e-05	12867	0.0230470813086339	0.0414542933537566	0.772683097418375	0.00742462463733038	0.178127380277187	0.000310604313350816
9.96514954224094e-07	4.848114440062e-05	8.70064234922428e-06	0.000545134318632253	3.18913931445256e-07	0.000603631534267767	1657	0.165684906429669	0.00165086629450682	0.0803157914197274	0.0144138300524318	0.903091186734514	0.000528325498819597
7.43383293890971e-05	0.000453233175514329	1.33066150639461e-05	0.000104586369729129	5.49648471047506e-07	0.000646014138167549	1548	0.176232433672063	0.11507229485714	0.701583988238937	0.02059802452883	0.16189486196973	0.00085083040536328
4.26555550156497e-05	0.000225637196078705	4.19123720577299e-05	0.000285293547851538	3.43716332698519e-08	0.000595533042636893	1679	0.163654214890852	0.0716258409890742	0.378882748603893	0.0703779119831048	0.479055782678858	5.77157450704358e-05
3.17257740583841e-05	0.000362775267856486	4.93806299136971e-06	7.28964784023627e-05	2.5931157804795e-07	0.00047259489488665	2116	0.132215598822763	0.0671310130550466	0.767624178300732	0.0104488284676754	0.154247282802	0.000548697374545581
6.57247045923262e-06	4.24630149709617e-05	1.6933113478702e-06	1.40693898687012e-05	3.82229574373291e-08	6.4836409604203e-05	15423	0.0192635926889339	0.101370055796652	0.654925453617485	0.026116673612976	0.216998287761282	0.000589529211605993
2.14391180129684e-05	0.000258726912136777	1.28914986972945e-05	0.00020060475123246	8.55601479022869e-07	0.000494517881558524	2022	0.1379069424542	0.0433535748907621	0.523190205622845	0.0260688221357449	0.405657224366152	0.00173017298449624
9.47214652723764e-06	0.000109947336097976	3.36912114092389e-06	5.03413260829967e-05	4.37865594677641e-09	0.000173134308505081	5776	0.0506187186880706	0.0547098181118716	0.635040720971542	0.0194595812350215	0.290764589165869	2.52905156960725e-05
6.64731806182361e-07	2.87003551282896e-05	2.49059487917693e-06	0.000138401748130789	3.42328148061591e-08	0.000170291662759244	5872	0.0498086078037292	0.00390349002066031	0.168536466573033	0.0146254657381442	0.812733553059844	0.000201024608318946
2.10101131577862e-05	0.000250512016318522	6.09478835208008e-06	9.37004010746911e-05	6.88465124166772e-07	0.000372005784027246	2688	0.105618175831746	0.0564779206665436	0.673408928233692	0.016383584916609	0.251878882259068	0.00185068392408745
3.89352912035247e-07	3.33953410211543e-05	6.82116892460701e-07	7.54319469575891e-05	2.74301562839762e-07	0.000110173059346079	9077	0.0325134332328916	0.00353401198392975	0.303117125178959	0.00619132205740075	0.684667807223541	0.00248973355616927
6.43650398077646e-06	0.000107635159889704	2.04398756663254e-06	4.40238299496565e-05	7.40871742407176e-08	0.00016021356856101	6242	0.0469309487505393	0.0401745247833076	0.671822997617807	0.012757893011129	0.274782156998719	0.000462427589037222
0.000163083319255489	0.000683505581113571	4.86737882658466e-06	2.6303360096866e-05	1.41241247873665e-07	0.000877900880540384	1139	0.231631573117144	0.185765070830211	0.778568055077978	0.00554433756073759	0.0299616513434583	0.000160885187615628
8.51635742375447e-05	0.000452461163261312	9.40011978233254e-07	6.43652973301859e-06	1.73271846094176e-07	0.000545174551056203	1834	0.150915835434657	0.156213407380355	0.829938159044161	0.00172424038578489	0.011806364989981	0.000317828199717842
0.000167417189226738	0.0005482379878651	1.53086951112254e-05	6.45654208404797e-05	1.04736773945474e-08	0.000795539766720938	1257	0.21239368397844	0.210444777533623	0.689139639272631	0.0192431550899396	0.0811592626055715	1.31654982348876e-05
0.000110125208275367	0.000441772380039538	4.62120136024515e-06	2.38764169745806e-05	2.83533806971522e-08	0.000580423560030428	1723	0.159852343712601	0.189732491681754	0.761120689202173	0.00796177426016768	0.041136195390361	4.88494655448958e-05
1.40576609408918e-06	5.98102201345181e-05	2.61971896425207e-06	0.000143642704128074	4.69484402222377e-07	0.000207947893723156	4809	0.0604843996953147	0.00676018433714312	0.287621187517986	0.0125979586392913	0.690762967377336	0.0022577021282428
7.68995693472168e-05	0.000417333441479023	9.43635508205742e-06	6.59870285091546e-05	5.31836092384608e-08	0.00056970957802669	1755	0.157146042389875	0.134980299284373	0.732537169068749	0.0165634481953809	0.115825731309827	9.3352141669574e-05
3.82917274855173e-05	0.000181387638343824	1.24074402571188e-05	7.56230687700912e-05	1.09171839022928e-07	0.000307819046695574	3249	0.0882230852145651	0.124396875036089	0.589267104459628	0.0403075780732615	0.245673780040261	0.000354662390761337
2.18686906879625e-07	4.87662823141887e-06	3.342776666605e-08	9.58507346105955e-07	2.91286560659965e-09	6.0901631166771e-06	164199	0.00182538645049968	0.035908218333394	0.80073852505935	0.00548881302941008	0.157386153333268	0.000478290244578697
2.23870216889175e-06	2.11599615526055e-05	6.94768817512217e-07	8.44470598268781e-06	4.38070237466663e-08	3.25819455454439e-05	30692	0.00972712538112264	0.0687098984242457	0.649438245579671	0.0213237363785776	0.259183601264986	0.0013445183525203
2.97728689151923e-06	6.95375593507944e-05	3.39957733562626e-06	0.000102238596072756	8.25200690236239e-08	0.00017823553971972	5611	0.0520707664508727	0.0167042268685645	0.390144184825002	0.0190735099238467	0.573615095134951	0.000462983247636184
9.11070491740651e-05	0.000483281072554162	1.95964856522809e-05	0.000133972274220408	7.47160979018675e-08	0.000728031597698818	1374	0.196267697567874	0.125141613993182	0.663818815119742	0.0269170812286473	0.184019862110204	0.000102627548224599
3.20041272662451e-06	7.49460284158545e-05	1.17280348105096e-06	3.53719622442059e-05	1.26854922141493e-07	0.000114818061789877	8709	0.033860839026607	0.027873774184426	0.652737271885057	0.0102144511304959	0.308069668593939	0.001104834206082
9.25568083193427e-08	9.53771787464004e-06	3.85274022249074e-07	5.10910778227992e-05	2.89597430191245e-08	6.11355862710268e-05	16357	0.0181740596962139	0.00151395960953117	0.156009264920718	0.00630196004894881	0.835701118433736	0.000473696987066419
1.88410635561856e-06	7.01604137969097e-05	2.05171711627818e-06	9.84777107417535e-05	3.58339633487881e-07	0.000172932287644048	5783	0.0505611685388706	0.0108950525161425	0.405710320222694	0.011864280200244	0.569458208662881	0.00207213839803856
2.87578383464701e-07	1.36122918784659e-05	1.67821797963114e-07	1.02197998041056e-05	1.24886474180714e-08	2.42999805114174e-05	41152	0.00726357452990067	0.0118345108684174	0.560177069774607	0.00690625236856725	0.420568230468492	0.000513936519916284
6.00594188846288e-05	0.000363015506712362	4.50358338727543e-07	3.5075401074117e-06	3.02450278258143e-07	0.000427335274321389	2340	0.120347189092529	0.140544023612382	0.849486406870656	0.00105387588104613	0.00820793488902056	0.00070775874689595
2.27763202045612e-06	5.12760765876588e-05	6.46931192457263e-06	0.000187428600324514	2.0027308226892e-07	0.000247651893939471	4038	0.0716112937671293	0.00919690935621434	0.207048998382348	0.0261226022610343	0.756822802131786	0.000808687868617185
4.67449366605136e-05	0.000264015991861474	1.91184909775883e-06	1.39038728101992e-05	2.37264504812994e-07	0.000326813914934758	3060	0.0934056740260564	0.14303227165173	0.80784807438257	0.00584996234979924	0.0425436989516644	0.00072599266423634
1.76758387263959e-06	5.47476939608925e-05	1.80788478447293e-06	7.21105489765833e-05	2.21540048801843e-07	0.00013065525164339	7654	0.0384407912973251	0.013528609454322	0.419024059670564	0.0138370617463381	0.551914661443549	0.00169560768522733
5.38935378646232e-06	7.78438395956436e-05	2.0653785683043e-06	3.83970980944321e-05	1.16629967958485e-07	0.000123812300012801	8077	0.036464541091467	0.0435284199219716	0.628724606421135	0.0166815297679695	0.310123453731675	0.00094199015724954
0.000278129499806266	0.00106987127675026	1.46036274984452e-05	7.25198841539675e-05	2.70858886878762e-07	0.00143539514709581	697	0.350094228857731	0.193765110860933	0.745349654354684	0.0101739423656213	0.0505225925423355	0.000188699876425514
6.62821046577522e-06	6.24120541646549e-05	2.83035048099641e-07	3.42854807596552e-06	6.62620644604109e-09	7.27584739609413e-05	13744	0.0215918221923417	0.0910988109691995	0.857797734984922	0.00389006300835256	0.0471223197700113	9.10712675144645e-05
1.6667094459429e-05	0.000177135846631537	6.4030939423359e-06	8.7649759633628e-05	1.2359227456503e-06	0.00028909171741258	3459	0.0830845866138608	0.0576533101972008	0.612732347425698	0.0221490051657124	0.303190144699089	0.00427519251230031
0.000180288751214459	0.000961992970596134	2.71694932258664e-06	1.8735919956307e-05	1.66694888515293e-06	0.00116540153997464	858	0.295188117086977	0.154700972180269	0.825460528065775	0.00233134179884966	0.0160767935459521	0.00143036440915395
7.12839340930338e-07	1.54203361345972e-05	2.28714172070573e-07	6.3632801487969e-06	3.73006277195933e-08	2.27624704241146e-05	43932	0.00680555544845107	0.031316431285734	0.677445630780957	0.0100478624599671	0.279551385690352	0.00163868978298932
7.39026534205683e-06	3.81877584891328e-05	2.51221208616227e-06	1.66932616871417e-05	5.53910727027553e-09	6.47890367117639e-05	15435	0.0192496535903667	0.114066603196077	0.589416982058617	0.0387752652866055	0.257655654943712	8.54945149889809e-05
3.16373216696423e-05	0.000272810483274459	1.34277024281141e-05	0.000149195259426512	4.88182919936147e-07	0.000467558949718664	2139	0.130902956071356	0.0676648830883868	0.583478261807656	0.0287187368270755	0.319094008394631	0.00104410988225098
4.59482364943489e-05	0.000315622523834023	1.13166244584286e-05	0.000100151165385089	4.08775519650747e-07	0.00047344732569154	2112	0.132437593291059	0.0970503665370474	0.666647600919509	0.0239026050931833	0.21153602512973	0.000863402320529892
2.10745340640603e-06	3.41508922528144e-05	5.05179445698747e-07	1.05309933131782e-05	9.93518665106552e-08	4.7393870284608e-05	21100	0.0141178925638075	0.0444667927255239	0.720576143027203	0.0106591726454299	0.222201589571348	0.00209630203049531
1.58278568706489e-05	0.000148096583066271	3.58474441908007e-06	4.31821326852556e-05	9.07123036560861e-08	0.000210782029344912	4744	0.0612830417248892	0.0750911115138238	0.70260535742321	0.0170068787658088	0.20486629158786	0.000430360709297706
1.72396441828271e-05	0.000197937892560633	2.72846742261572e-05	0.00040350383538919	3.78972115087711e-07	0.000646345018473895	1547	0.176314253020544	0.0266725103312966	0.306241847470242	0.0422137920867402	0.62428551912091	0.000586330990811245
6.82623253667883e-06	8.2783373452709e-05	1.29318262695164e-06	2.0183253940254e-05	2.93172067505131e-08	0.000111115359763344	9000	0.0327869237333388	0.061433743734597	0.745021873024782	0.0116381986226376	0.181642339846091	0.000263844771892505
2.26956610853129e-06	6.89507913142541e-05	2.17053110498335e-06	8.49529753947585e-05	1.36906340818536e-06	0.000159712927330713	6261	0.046787771396913	0.0142102843299076	0.431717034222783	0.0135902030052263	0.53191045217554	0.00857202626654314
4.54137882276211e-06	0.000117451048356383	3.33078488252999e-06	0.000111075415727619	1.865731766469e-07	0.00023658520096594	4227	0.0685231647731196	0.0191955321136756	0.496442921521922	0.0140785850887161	0.469494352453641	0.000788608822044452
2.05381623314808e-06	2.41844328196271e-05	1.33469694141319e-06	2.02122278697842e-05	3.75124000913546e-08	4.7822686264064e-05	20911	0.0142447190442706	0.0429464840558613	0.505710463148958	0.0279092841845679	0.422649362651394	0.00078440595921821
1.50723531658154e-05	0.000201672041101301	1.26031739016003e-05	0.000217340119079186	1.49462750131527e-07	0.000446837149998034	2238	0.12548086478306	0.0337311997578574	0.451332305521572	0.0282052956018893	0.486396708689378	0.000334490429303348
3.28088115533694e-06	8.62454593307933e-05	1.60282086609274e-06	5.42921118227939e-05	1.59650211232588e-07	0.000145580923386249	6869	0.0427373333645062	0.0225364771635102	0.592422807361719	0.0110098275846224	0.372934245503776	0.00109664238637235
6.02431030821476e-05	0.000529044746361799	7.85579205696095e-06	8.91058345698524e-05	5.92422105478677e-07	0.000686841898176239	1456	0.186267315749365	0.0877102914689832	0.770256951077917	0.0114375551023027	0.129732671822225	0.000862530528571024
1.35379202960337e-05	4.66568803855564e-05	4.57285637209787e-08	2.02658817850487e-07	3.31630551045684e-09	6.04465043686721e-05	16544	0.0179710588276253	0.22396531341935	0.771870613079448	0.000756512956350188	0.00335269706606094	5.48634787915973e-05
1.70681705343763e-06	7.85724245619369e-05	2.81056083229453e-06	0.000166920923142796	5.11262648983871e-07	0.000250521988239449	3992	0.0724105176569657	0.00681304290067447	0.313634843448701	0.0112188189629415	0.66629250516427	0.00204078952341383
1.42643658621444e-06	2.97079349922234e-05	1.76557993036893e-08	4.73064855141886e-07	1.18624808130044e-07	3.17437170410135e-05	31502	0.00947806357110448	0.0449360288957799	0.935868189407063	0.000556198232263653	0.0149026295354976	0.00373695392939581
0.000115416128002086	0.000560635698713018	3.70284958405237e-06	2.31884115061137e-05	9.4891123591453e-08	0.000703037978928861	1422	0.190214246217559	0.164167699983907	0.797447243984165	0.00526692681623542	0.0329831562463286	0.000134972969363658
2.38611467903967e-08	3.43300761955084e-06	1.3232323053336e-08	2.44893601216424e-06	2.39734453559229e-08	5.94301054691474e-06	168265	0.00178132002485154	0.00401499317593908	0.577654640261922	0.00222653534751094	0.412069942133215	0.0040338890814132
2.02985555963521e-05	0.000176444865356381	3.17908572723923e-06	3.55825547497635e-05	3.45867882833704e-07	0.000235850929312569	4240	0.0683179065702084	0.0860651923463517	0.748120288822527	0.0134792164546701	0.150868834197412	0.00146646817903919
2.96170485988651e-06	9.20778736374252e-05	4.25250315547839e-06	0.000170428431639721	1.06056419211584e-07	0.000269826569711722	3706	0.0777683999303027	0.010976327731738	0.341248357179204	0.0157601349638091	0.631622126100492	0.000393054024757061
3.60948015726732e-07	2.17672436355289e-05	8.04037429646478e-09	6.24239281034324e-07	4.72171390752069e-08	2.28076884456616e-05	43845	0.00681902875039775	0.0158257166913989	0.95438183871147	0.000352529118223473	0.0273696864336581	0.00207022904524936
1.94876360894572e-05	0.000225120457908554	7.89758220037909e-06	0.000117586597849608	9.57681089956315e-07	0.000371049955137955	2695	0.105361580916525	0.0525202491459993	0.606711993334847	0.0212844176128328	0.316902336791524	0.00258100311479691
1.02189292344333e-08	1.20198271593307e-06	8.92649690781311e-08	1.35011923773731e-05	1.36884661971698e-08	1.48163474578159e-05	67493	0.0044350730536149	0.000689706370853406	0.0811254406226149	0.00602476213063174	0.911236214985695	0.000923875890204562
8.31343085544581e-06	6.01989275183906e-05	7.4814023870988e-07	6.96821617896042e-06	1.81727430207488e-08	7.62468875345275e-05	13115	0.0226152905183258	0.109033052026959	0.789526359238339	0.00981207578304221	0.0913901721667648	0.00023834078489459
2.35027584564192e-05	0.000203430845097814	3.16615915431852e-06	3.52954558846776e-05	2.26452161660988e-07	0.00026562167075489	3765	0.076603986699328	0.0884820820139597	0.765866898283067	0.011919807391168	0.132878675841353	0.000852536470452192
5.53775486597908e-07	2.51795818490803e-05	2.9490661723879e-07	1.72596342247928e-05	1.35068772562648e-07	4.34229669502724e-05	23029	0.0129426865798259	0.0127530550188357	0.579867835330454	0.00679148934195388	0.397477082682037	0.00311053762672015
1.28810633098841e-06	3.78689001401282e-05	9.6012801196327e-07	3.633030871826e-05	9.07519433628105e-08	7.65381951447026e-05	13065	0.0227007091923556	0.0168295885283567	0.494771271631549	0.0125444297471094	0.474669002183474	0.00118570790951152
9.46418159964054e-06	4.87414804247575e-05	3.89920608809113e-06	2.58244352532213e-05	4.16411763144876e-08	8.7970944542025e-05	11367	0.0260472075880711	0.10758303947867	0.554063397619574	0.0443237947300705	0.293556416697159	0.000473351474526854
3.83589398128692e-06	7.2909508773335e-05	5.43685012105167e-06	0.000133029136130049	4.22277536415687e-08	0.000215253616759364	4646	0.0625417318889618	0.0178203462456807	0.338714442391191	0.0252578804616771	0.618011154157584	0.000196176743867565
1.47219184622006e-05	0.000207648312716194	6.08205708506604e-06	0.000110604918107935	5.14967069005215e-07	0.000339572173440401	2945	0.0968701634424453	0.0433543134970231	0.611499789904426	0.0179109407683357	0.325718438549698	0.00151651728051739
1.81956084336233e-05	0.000241210581673902	2.12396182671236e-05	0.000363012415773943	4.03911505494092e-07	0.000644062135654086	1553	0.1757495819409	0.0282513245638085	0.374514458032744	0.0329775918988832	0.563629494233939	0.000627131270624835
2.43250673396359e-08	6.66518704293375e-06	3.60408385419256e-07	0.000127174872426652	8.69977738952589e-08	0.00013431179069624	7445	0.0394951462222336	0.000181108949657663	0.0496247351657142	0.00268337115863756	0.946863054743059	0.000647729982932126
7.72135122902207e-07	1.30820822147689e-05	3.90583396156537e-07	8.51007633362886e-06	8.7204401176567e-10	2.27557491114683e-05	43945	0.00680355272975575	0.0339314306516533	0.574891301125125	0.0171641634051807	0.373974782897392	3.83219206493266e-05
1.81802311458261e-05	0.000124132202076283	1.90712226468751e-05	0.000167522057912136	8.20215236320786e-08	0.000328987735304751	3040	0.093996907049687	0.0552611212967716	0.377315591905866	0.0579694031122734	0.509204568847999	0.000249314837089898
1.10161116504634e-07	6.03715567427695e-06	1.80668483673893e-07	1.27340697039169e-05	5.05591647128728e-09	1.90671108948437e-05	52446	0.00570385867815693	0.00577754632635118	0.316626661877211	0.0094753990088111	0.667855228521306	0.000265164266320733
4.02709889903802e-06	8.42918850819301e-05	1.08367037825432e-06	2.92136228197046e-05	2.18502181284279e-07	0.000118834779360211	8415	0.0350244861672118	0.0338882179166681	0.709319994834383	0.00911913485335386	0.245833946736691	0.00183870565890442
9.88684960090883e-06	5.44713548843165e-05	4.0927535743549e-07	2.90000695476085e-06	9.05517921864237e-09	6.76765419766404e-05	14776	0.0200989184845273	0.146089757427639	0.804877928058414	0.00604752171848198	0.0428509919398931	0.0001338008555722
3.85329071290425e-06	5.24670988834348e-05	9.33198817262226e-07	1.63484066986615e-05	7.2392445872801e-08	7.36743875581355e-05	13573	0.0218606461461546	0.0523016320951927	0.712148422571326	0.0126665296881613	0.221900815744972	0.000982599900347689
2.99930065378135e-05	0.000215597933313708	1.11356037300835e-05	0.000103061572663033	2.34577004156824e-07	0.000360022693248794	2778	0.102395970556492	0.0833086555382407	0.598845398794676	0.030930282837444	0.286264101112682	0.000651561716957435
1.26241466196958e-05	0.000124463450773418	2.72345571045462e-06	3.45635880500408e-05	6.84551032557652e-08	0.000174443096256865	5733	0.0509914718631839	0.0723682787715885	0.713490263840234	0.0156122871520486	0.198136749413955	0.000392420822174391
2.47907442413198e-05	0.000169723712301548	2.76148147459758e-05	0.000243272851054066	4.11540802233281e-11	0.000465402163496989	2149	0.130340174535554	0.0532673592555831	0.364681829208225	0.059335381121739	0.522715341987532	8.84269207390446e-08
2.71745491861581e-05	0.000222378010935596	1.84413025730855e-05	0.000194337110885383	1.04583225255784e-07	0.000462435556805478	2162	0.129565488869997	0.0587639699980703	0.480884325746471	0.0398786432005331	0.420246903650468	0.000226157404457064
9.75209677614976e-05	0.000530637277459181	5.48668292149846e-06	3.84941555148287e-05	9.88431656055214e-07	0.000673127515313061	1486	0.182910179053867	0.144877405161698	0.788316129392497	0.00815103052049015	0.0571870182678918	0.00146841665742264
1.23413429263939e-06	2.82234583993989e-05	8.84029419260923e-07	2.60090723759424e-05	2.12007446647569e-07	5.65627019338892e-05	17679	0.0168261230496782	0.0218188709245512	0.498976488647707	0.0156291936034842	0.459827262253878	0.00374818457037934
8.21905782073575e-06	8.83891505138211e-05	3.09233993401609e-07	4.27976194653401e-06	7.82516675386285e-07	0.000101979720949879	9806	0.0301321718135933	0.0805950216786264	0.866732617921781	0.00303230868373912	0.0419667940515099	0.00767325766434366
2.69381671385257e-06	3.12333368311451e-05	4.27546992934019e-07	6.37576313359548e-06	4.34113663433144e-09	4.07348048081615e-05	24549	0.0121463209682172	0.0661305909415539	0.766748164824575	0.0104958645302839	0.156518809004286	0.000106570699301882
1.87972651137079e-05	9.86956673481018e-05	3.97449420772494e-06	2.6843521519944e-05	2.31299031261845e-07	0.00014854224722074	6732	0.0435875101147918	0.12654490870718	0.664428263303675	0.0267566586751489	0.180713043071533	0.00155712624246302
4.21365685612075e-08	2.89992919614888e-06	8.12017599801511e-08	7.18656052930058e-06	2.68349056785903e-08	1.02366629596694e-05	97688	0.00306630386451168	0.00411624068577992	0.28328852943328	0.00793244442061552	0.702041334916889	0.00262145054343539
8.4839991506124e-06	6.86907366195307e-05	2.04398390663489e-06	2.12886705954158e-05	7.92422342176014e-08	0.000100586632506411	9942	0.0297267125282883	0.0843451951736392	0.682901245502501	0.020320631635666	0.211645126841868	0.000787800846325683
6.76760338783176e-08	7.18499225970362e-06	1.16441025302971e-06	0.000159033046858241	7.09088930231263e-08	0.000167521034297876	5969	0.0490183577530894	0.000403985291530497	0.0428900901299816	0.0069508301325267	0.949331810926251	0.00042328351971037
1.5147426611563e-06	4.02612036520075e-05	1.39171297286883e-06	4.76075727713468e-05	6.75817003963188e-08	9.08428137577757e-05	11008	0.0268860406934188	0.0166743256675782	0.443196351880518	0.0153200117356526	0.524065369642646	0.000743941073605661
1.21807304109483e-05	0.000103223115617379	9.40671156075166e-07	1.02579325993165e-05	1.03217692643704e-07	0.000126705667476363	7892	0.0373006415402448	0.0961340613530221	0.814668496471444	0.00742406535406673	0.080958751124768	0.000814625696699477
1.8492417861834e-06	3.12770007971659e-05	7.72125366562677e-07	1.67990497077983e-05	1.58901198927778e-07	5.08563188566381e-05	19663	0.0151414809658236	0.0363620849435905	0.615007171190163	0.0151824863443079	0.330323745121116	0.00312451240082307
3.30557744130048e-05	0.00015024912032591	4.22334727671354e-06	2.46972158212425e-05	1.13253257092635e-07	0.000212338711093963	4709	0.0617214171650712	0.155674743633426	0.707591750707303	0.0198896718123369	0.116310472518191	0.000533361328742919
0.00012811674495083	0.00043710053893776	3.82419936476284e-06	1.67996137215631e-05	1.47833837261345e-07	0.000585988930812177	1707	0.161254710517639	0.218633387448566	0.745919446519137	0.00652606075589605	0.0286688243381644	0.000252280938236236
9.73649523345199e-05	0.000510874499480429	1.90830498267237e-06	1.29082799839293e-05	8.9234909413116e-07	0.000623948385875682	1603	0.17075774155027	0.156046484835237	0.8187768588638	0.00305843404017169	0.0206880573395717	0.00143016492121987
9.17142329808741e-08	4.09194808711374e-06	2.32654734900098e-08	1.33483714204563e-06	6.49939755404658e-09	5.54826433318431e-06	180237	0.00166309943235599	0.0165302565763367	0.737518589847945	0.00419328858411782	0.240586436025036	0.00117142896656411
1.69168490783425e-07	5.89618823513757e-06	3.48063468725179e-07	1.56003669507123e-05	3.93358944466868e-09	2.20177207348031e-05	45418	0.00658362131126511	0.00768328805787887	0.26779285222823	0.0158083333382914	0.708536870760332	0.000178655615267701
0.000166434163185403	0.000621823083992744	4.58081614638352e-06	2.20552886971293e-05	2.84697998334671e-07	0.000815178050019995	1227	0.217023930859178	0.204169093097294	0.762806461701823	0.0056194056577838	0.0270557931443178	0.00034924639878084
1.95905597843692e-10	2.51620413598314e-07	7.79864105984172e-09	1.28823659414301e-05	1.09894645055926e-07	1.3251875546742e-05	75461	0.00396769681429565	1.47832355618413e-05	0.018987532195786	0.00058849338211292	0.972116429556813	0.00829276162972594
6.49840203966327e-07	2.78161600789522e-05	3.14726824815813e-07	1.73410882288976e-05	1.80122570464331e-07	4.63019379070963e-05	21597	0.0137948695477993	0.0140348381372334	0.600755850322392	0.00679727110876665	0.374521866961423	0.00389017347018482
0.00042999096896468	0.00116024149990527	5.5480424036849e-06	1.93077191445143e-05	2.64245464190997e-07	0.00161535247588234	619	0.384301306673136	0.266190181638103	0.71825902843373	0.00343457077419246	0.011952635373879	0.000163583780095214
7.75141053248728e-07	4.77223040985494e-05	2.4709604916657e-06	0.000196114398168134	1.96307160005897e-07	0.000247279110971603	4044	0.0715074360093796	0.0031346806861407	0.192989629860121	0.00999259695635776	0.793089223742214	0.000793868755167276
1.41108200454779e-06	3.08070052650224e-05	1.82424120297324e-06	5.12376742970967e-05	2.75362432286955e-07	8.55553652019271e-05	11688	0.0253410924295462	0.0164932029828564	0.360082680873513	0.0213223472153696	0.598883239831494	0.0032185290967673
3.54138544785376e-05	0.00030354771040039	7.18113015138375e-08	7.93465258535475e-07	4.68264751482491e-07	0.000340295106190459	2939	0.0970660794359346	0.104068068668366	0.892013152344594	0.000211026547862388	0.00233169752988273	0.00137605490929513
3.47168182529351e-06	6.89423206130619e-05	2.10214752571133e-06	5.37427337909899e-05	4.7612205918192e-07	0.000128735005814239	7768	0.0378866308040865	0.0269676596768331	0.535536703299986	0.0163292611237745	0.417467909766045	0.00369846613336044
7.24451614821001e-06	6.68697895479931e-05	4.54962173335631e-07	5.40263887311474e-06	5.74537861061666e-08	8.00293605287596e-05	12495	0.0237238274472988	0.0905232292291853	0.835565711211231	0.00568494075586339	0.0675082099546857	0.000717908849034472
1.79427201345432e-06	2.23674247971492e-05	5.17810951966495e-07	8.30156302412796e-06	4.01248786148365e-09	3.29850832745594e-05	30317	0.00984688697248626	0.0543964675947386	0.678107270822039	0.0156983369620858	0.251676279093427	0.000121645527709745
8.47034651624159e-05	0.000415856890460918	2.33958281375921e-07	1.4798439337648e-06	2.99993049660146e-08	0.00050230415714344	1991	0.139919342413715	0.16862983106514	0.827898564140618	0.000465770147526593	0.00294611126091519	5.97233857999862e-05
2.05398877402625e-05	0.000203831617215881	4.96173868089488e-06	6.34296043836862e-05	7.28065893319938e-09	0.000292770128679658	3416	0.0840961602579198	0.0701570472127531	0.69621726142324	0.0169475578101887	0.216653265378346	2.4868175472798e-05
1.38779558303366e-05	0.000142841875923355	9.15699348344272e-07	1.21356050780068e-05	1.990895896322e-07	0.000169970225769675	5883	0.0497169597946009	0.0816493345672346	0.840393517608894	0.00538741031964696	0.071398417123077	0.00117132038114713
2.0183786761429e-06	6.73052285292602e-05	8.00975790280968e-06	0.000344008766446173	1.78087656217526e-07	0.000421520219210603	2372	0.118810628173199	0.00478833181459907	0.159672598043589	0.0190020728253792	0.816114508315666	0.00042248900076736
2.02892718317983e-05	0.000162213273237276	4.17891466929333e-06	4.30096555319095e-05	2.39561645147136e-08	0.000229715071434792	4353	0.0666009264256464	0.0883236424370081	0.706149893535926	0.018191730491134	0.187230447106813	0.000104286429118839
0.000147762591338818	0.000602146719177445	4.19998744173595e-05	0.000220538370229831	3.45175446738402e-07	0.00101279273061019	987	0.262133072378545	0.145896180800778	0.594540917384607	0.0414693679644158	0.217752718364161	0.00034081548603774
7.02678285642078e-07	1.38499347485862e-05	1.21509696266455e-08	3.08010167491024e-07	1.41740881157738e-08	1.48869482594617e-05	67173	0.00445615944805222	0.0472009624400674	0.930340759381868	0.000816216286566502	0.0206899467992214	0.000952115092276564
1.31210185597928e-06	1.71836024660396e-05	5.07467196258405e-07	8.54656665765757e-06	5.90806736206177e-08	2.76088188495555e-05	36220	0.00824855244688816	0.0475247370461271	0.62239542226256	0.0183806195775222	0.309559300752019	0.00213992036177125
8.07453904828223e-07	1.00506248802324e-05	3.60110437045894e-08	5.76380833875857e-07	5.72092541167559e-08	1.15276799167578e-05	86748	0.0034523507938049	0.0700447887744026	0.871868836817873	0.00312387609342276	0.0499997257069891	0.00496277260731283
2.30974392325555e-05	0.000105776313605263	1.28065256860575e-06	7.54407822758501e-06	1.4428018370985e-07	0.000137842763817719	7255	0.0405122008927552	0.167563668870563	0.767369361115973	0.00929067680548877	0.0547295920267615	0.0010467011812143
3.56574540753758e-05	0.00032910959141427	4.17977831473812e-06	4.97489889814479e-05	1.09216051990358e-08	0.000418706734391031	2388	0.11806623746279	0.0851609280353136	0.786014564329682	0.0099825915645164	0.118815831930201	2.60841402871637e-05
3.83279645005586e-05	0.000268521255061275	8.39365919469861e-06	7.57417335287778e-05	3.96681572117203e-07	0.000391381293857427	2555	0.110803800574607	0.0979299856740745	0.686086073288654	0.0214462451998441	0.193524153344868	0.00101354249255895
8.21467090050761e-06	0.000104227628929864	5.32933105824328e-06	8.70427460963539e-05	1.54688510010392e-07	0.00020496906549498	4879	0.0596442542214205	0.0400776130811252	0.508504191489409	0.0260006603697659	0.424662843079049	0.000754691980650032
4.97207780147354e-05	0.000327244175749205	1.58865763456703e-05	0.000134701880145515	2.50781229763645e-08	0.000527578488378102	1895	0.146419404726667	0.0942433763127617	0.620275812903648	0.0301122519125245	0.255321024478499	4.75343925668017e-05
1.38619930125705e-06	5.70251101625215e-05	2.26781821286196e-06	0.000120211813626718	8.3628541898139e-08	0.000180974569845257	5526	0.0528495083416585	0.00765963583967807	0.315100128218463	0.01253114299319	0.664246991881267	0.000462101067402155
0.000181315096546951	0.000439187289320043	2.85213544831647e-06	8.89177868710712e-06	2.73672531807636e-07	0.000632519972534225	1581	0.172888715815341	0.286655132517796	0.694345330409751	0.00450916267021457	0.014057704219966	0.000432670182272905
5.28860860588049e-05	0.000272329800564649	1.54353868401699e-06	1.02334019319435e-05	3.87647774735692e-08	0.000337031592016888	2967	0.0961813254675543	0.15691729591971	0.808024550265315	0.00457980415064369	0.0303633314334247	0.00011501823090705
4.97716963459949e-06	3.71389657545832e-05	5.06832882002222e-06	4.86348157277213e-05	3.21638830285103e-08	9.58514438199547e-05	10433	0.0283472693560454	0.0519258702450899	0.387463811440798	0.0528769167999437	0.507397841800651	0.000335559713517996
2.15948668516209e-06	3.68211005657659e-05	5.55421035169727e-07	1.21836941434001e-05	1.944094498969e-08	5.17391433744876e-05	19328	0.0154022969795314	0.0417379675100482	0.711668152277958	0.0107350257260657	0.235483105222958	0.000375749262970525
3.12283864457515e-06	3.63722580752374e-05	6.44052585860818e-08	9.64873003947314e-07	4.05519800369345e-08	4.05649269623828e-05	24652	0.0120959733021772	0.0769837117535318	0.896643006629015	0.00158770798837643	0.0237858927945827	0.00099968083449379
3.25225387397022e-06	2.05623790123635e-05	4.02899975560939e-07	3.27555782975636e-06	1.1924292258627e-08	2.75050149839096e-05	36357	0.00821766682468228	0.118242214224307	0.747586541014154	0.0146482369050384	0.119089476289053	0.000433531567446981
3.65705629566478e-06	3.46097691080129e-05	9.74407260220331e-07	1.18600856654808e-05	1.61789120609749e-08	5.11174972414398e-05	19563	0.0152186490043302	0.0715421625278651	0.67706306012094	0.0190621081391755	0.232016164826358	0.000316504385661883
1.75115496069937e-06	1.57047340746422e-05	4.83675991943279e-08	5.57783797552664e-07	5.8499212629282e-08	1.81205396447178e-05	55186	0.00542146169041924	0.0966392279166939	0.866681367252776	0.00266921405999226	0.0307818535479024	0.00322833722263535
4.98427038861994e-05	0.000194494372949149	2.35074912640627e-07	1.18028197559498e-06	1.93912616902066e-08	0.000245771824985275	4069	0.0710873863443369	0.202800723350554	0.791361552369978	0.000956476246431876	0.00480234858355182	7.88994494847747e-05
3.24621064403525e-05	0.000234905324617477	1.4320517131336e-05	0.000133437258749287	4.72730663078992e-07	0.000415597937601531	2406	0.117242984346666	0.0781094021488544	0.565222546514896	0.0344576231874045	0.321072957001112	0.00113747114773278
5.86450356018009e-06	7.03244818529261e-05	2.82373234800165e-06	4.35699320825298e-05	2.98444815977191e-07	0.000122881094659615	8138	0.03619529546103	0.0477250269980503	0.572297000183205	0.0229793879670709	0.354569856357645	0.00242872849402826
2.88170384112006e-06	4.31878678623626e-05	1.32208849451487e-06	2.54909034926032e-05	1.20045234614146e-07	7.30026089252149e-05	13698	0.0216634838844277	0.0394739843348904	0.591593485468512	0.0181101540613328	0.349177979635174	0.00164439650009115
1.36554838802668e-05	0.000121669812093104	3.02191146805664e-07	3.46554727209558e-06	1.15406255956425e-07	0.000139208440648228	7183	0.0409052798928439	0.0980937924214911	0.874011744737207	0.0021707817816111	0.0248946633979818	0.000829017661709537
5.27202730323299e-05	0.000247626962902746	3.36194305675085e-07	2.03264018546494e-06	2.25163300959885e-07	0.000302941233727175	3301	0.0868874571593515	0.174028052846081	0.817409237613903	0.00110976740121768	0.00670968478096152	0.000743257357836813
6.13877314681443e-06	0.00010376510509649	2.10651124510127e-06	4.58580435940646e-05	7.39320782477514e-08	0.000157942365160718	6331	0.0462812399772443	0.0388671724686899	0.656980823295265	0.013337214767917	0.290346694171641	0.000468095296486918
4.74079574131059e-08	3.95346670386083e-06	1.18025037216228e-07	1.26584556616988e-05	4.45017450395445e-08	1.68218571052285e-05	59446	0.00503388688891226	0.00281823565118566	0.235019634225285	0.00701617166748753	0.752500486867431	0.0026454715886103
7.39108371275406e-07	3.27116700694376e-05	3.12453377693098e-06	0.00017801783628384	4.63446726623403e-08	0.000214639493174146	4659	0.062368964268769	0.00344348731142286	0.152402848076506	0.0145571242771987	0.829380621670618	0.000215918664254108
2.50740512989198e-06	3.42262917609495e-05	3.49744170175868e-06	6.1403324211302e-05	2.17596238472686e-07	0.000101852059042375	9818	0.0300950227630639	0.0246181093781206	0.336039271888552	0.0343384486739103	0.602867774973067	0.00213639508634927
8.38279147093561e-05	0.000372855065909585	2.33019951932958e-06	1.33476231217416e-05	2.85137401530706e-07	0.000472645940661543	2116	0.132228894022706	0.177358795448503	0.788867593758904	0.00493011643359952	0.0282402152932055	0.000603279065787831
7.82600121384584e-05	0.000477168866802619	1.0840926382358e-05	8.52260415799177e-05	2.75666176217977e-07	0.000651771513079571	1534	0.177654949500881	0.120072771773479	0.73211065109003	0.0166330165783641	0.130760611456047	0.000422949102079462
0.000163679335894633	0.000580511056869424	1.39459955137771e-05	6.37193686697259e-05	4.40216442851835e-07	0.000822295973390412	1216	0.218695463191352	0.19905160816946	0.705963637978083	0.0169598246435239	0.0774895788520091	0.000535350356924134
1.01620247598087e-05	6.75077120370614e-05	6.07977271893284e-07	5.19513834302233e-06	3.93117707212986e-08	8.3512164182507e-05	11974	0.0247434315324404	0.121683168665114	0.808357832632985	0.00728010437574835	0.0622081632523486	0.000470731073803654
2.96198643745818e-06	4.07077494285899e-05	3.48516274924511e-08	6.16175553868681e-07	1.23728625405158e-08	4.43331359099497e-05	22556	0.0132121782888938	0.0668120216777496	0.918224000920581	0.000786130436683801	0.0138987585971872	0.000279088367798926
9.51492781958505e-07	3.55357162272316e-05	1.74096772736594e-06	8.37005828406828e-05	3.36210016667737e-07	0.000122264969593907	8179	0.036017109882015	0.00778221910264905	0.290645115647276	0.0142393011927163	0.684583516592591	0.00274984746476797
8.54239687262647e-06	0.0001553164227039	2.75642166586482e-06	6.46141003808159e-05	2.67211117751961e-07	0.000231496552740959	4320	0.0670997580485883	0.0369007519614569	0.670923263715709	0.0119069663596642	0.279114741086957	0.00115427687621321
1.81536685619823e-05	0.000152522228683937	1.0450164745104e-06	1.13028522277546e-05	1.22616263897866e-07	0.000183146382212083	5460	0.0534665295921599	0.0991210874204465	0.832788651578809	0.00570590836623939	0.0617148539394351	0.000669498695070463
3.22634478171599e-06	5.75850241055598e-05	2.35084746386252e-06	5.3998381577859e-05	1.56927378046943e-07	0.000117317525307044	8524	0.0345851003919649	0.0275009617980943	0.49084758611169	0.0200383315085267	0.460275491121502	0.00133762946018706
1.86278785227121e-07	1.06360205988291e-05	6.04603901714607e-08	4.44112100091005e-06	2.94291187827888e-07	1.56181719629656e-05	64028	0.00467452840259752	0.0119270543101224	0.68100291276403	0.00387115664463336	0.284356006032012	0.0188428702492022
1.79101138148143e-06	4.66998950918063e-05	7.58859212245307e-06	0.000254626868192707	6.78396310553484e-08	0.000310774206419503	3218	0.0890313108024268	0.00576306316446292	0.150269533723039	0.0244183460715189	0.8193307646935	0.000218292347479359
8.035945218685e-05	0.000373737600656402	7.90857825036136e-07	4.73726993932624e-06	2.42068867859345e-07	0.000459867249475473	2175	0.128894257774329	0.174744890571156	0.812707582639747	0.00171975244146695	0.0103013857688922	0.000526388578737558
4.51116709355239e-07	1.9793616000621e-05	7.27413762492173e-07	4.10692014916806e-05	4.74319905938244e-09	6.20460911632084e-05	16117	0.0184422267826374	0.00727067089800394	0.319014713570838	0.0117237645249683	0.661914404626241	7.64463799485088e-05
1.74349008663442e-06	3.05522908047659e-05	4.53657724324724e-08	1.02265550665496e-06	9.64828440304528e-08	3.34602850145182e-05	29886	0.00998803834500683	0.0521062533053118	0.913091170368377	0.00135580950409683	0.0305632634692514	0.00288350335296276
7.54725229746124e-08	3.38862424614648e-06	4.29588836022748e-07	2.4801820837045e-05	5.65924101476216e-08	2.87520988523364e-05	34780	0.00858865858175206	0.00262493960396493	0.117856587219931	0.0149411296277537	0.862609055583069	0.00196828796528094
3.62675437177884e-06	3.06950724119772e-05	4.28294878817273e-06	4.66143575019502e-05	1.06530251205133e-07	8.53256633250842e-05	11720	0.0252739200817872	0.0425048482536982	0.359740214324867	0.0501953178125909	0.546311106007499	0.00124851360134479
1.8579949284747e-05	0.000102291133027357	3.4900426355105e-06	2.47172841024489e-05	2.23346440045783e-08	0.000149100743694068	6707	0.0437477664394315	0.124613391083214	0.686053808271022	0.0234072785221752	0.165775726465624	0.000149795657964025
1.04365023448924e-06	2.34898166884333e-05	9.59260858174994e-07	2.77726767801626e-05	1.68340207796733e-09	5.32670879633382e-05	18773	0.0158535404618267	0.0195927780998193	0.440981806713379	0.0180085094727765	0.521385302670902	3.16030431234754e-05
1.83558319656265e-05	0.000128731504580357	6.77911897283423e-06	6.11764767905573e-05	4.96723666539893e-08	0.000215092604676029	4649	0.062496438416478	0.0853392053774878	0.598493401361947	0.031517210845277	0.284419247619883	0.000230934795405009
3.60702872205592e-06	5.06130739846246e-05	2.53277888891744e-06	4.57233865666239e-05	1.31259584214312e-08	0.000102489394120643	9757	0.0302804703203365	0.0351941657281141	0.493837185973082	0.0247125950021329	0.446127981913929	0.000128071382742103
8.12615740868501e-06	9.86039608732484e-05	8.77062686179499e-06	0.000136971920348939	2.07465138394745e-07	0.000252680130631062	3958	0.073011035381624	0.0321598591404482	0.390232348807908	0.0347103938876815	0.542076339785226	0.000821058378736017
1.63996978369351e-06	1.63534548760103e-05	5.75119611709048e-07	7.37467162779243e-06	3.07389930907872e-08	2.5973954892296e-05	38500	0.00776200649711367	0.063139009461356	0.629609735745739	0.0221421656460807	0.283925634674132	0.00118345447269197
5.67387605881757e-07	3.12264096974405e-05	1.17543830758778e-06	8.33078106768751e-05	2.86292400690346e-08	0.000116305675527854	8598	0.034291965205412	0.00487841718219395	0.268485691310585	0.0101064569914843	0.716283279373788	0.000246155141949012
0.000207815017924339	0.000641498426506155	2.82741666745315e-05	0.000112420880233737	3.65300024862473e-07	0.000990373791363626	1010	0.257148679032764	0.209834932766347	0.647733645720662	0.0285489851620583	0.113513585692678	0.000368850658254495
6.47171491134533e-07	1.77537492924346e-05	1.05443302878532e-07	3.7208632128566e-06	1.73291650435448e-07	2.24005189497397e-05	44642	0.00669770069925202	0.0288909150982885	0.792559731864644	0.00470718125393059	0.166106116612974	0.00773605517016208
1.62448570952472e-05	5.9179956851014e-05	1.08860537201338e-06	5.09993097191403e-06	1.3974893228562e-08	8.16273251834173e-05	12251	0.0241917695431643	0.199012488265969	0.725001789756509	0.0133362862199303	0.0624782321416811	0.00017120361591122
1.22042730162074e-05	9.30362512510338e-05	1.75254664919754e-07	1.71894455983531e-06	5.82450193801084e-08	0.000107192968511376	9329	0.0316479930132122	0.11385329826846	0.867932407722806	0.00163494553190916	0.0160359824315611	0.000543366045263751
1.47608520167155e-06	5.62932257205119e-05	4.69184035357322e-06	0.000230483339234679	1.94756720251234e-07	0.000293139247230686	3411	0.0841976074898302	0.00503544037728236	0.192035785901476	0.0160055004503746	0.786258890312628	0.000664382958239536
2.70453217395025e-05	0.000212398360244595	1.56135857105538e-06	1.57915158078736e-05	6.69235405532088e-08	0.00025686347990358	3893	0.0741739773481476	0.105290646025876	0.826892014093729	0.00607855414729053	0.0614782444503257	0.000260541282779203
1.18788883489388e-05	0.000112988880952499	3.58632139376755e-06	4.39026935213312e-05	1.32999065741182e-07	0.000172489783282277	5797	0.0504350991503169	0.068867199685092	0.655046802207373	0.0207915003748285	0.254523442988417	0.000771054744289003
2.68557056894231e-06	5.00593562203837e-05	1.28834528713291e-06	3.09038087456296e-05	1.70993488729772e-07	8.51080743108183e-05	11750	0.0252102856760817	0.0315548270911934	0.588185746484697	0.0151377562888783	0.363112536570474	0.00200913356475787
3.29816036216945e-06	8.505889045066e-05	1.26934554004876e-07	4.21820883444883e-06	6.22839298975118e-07	9.33250335002583e-05	10715	0.0276104824402721	0.0353405751754734	0.9114263050377	0.00136013403096742	0.0451991140666149	0.00667387168924396
2.58582704420541e-05	0.000196919405091168	1.748971141181e-05	0.000171462746775259	3.06002499243892e-08	0.000411760733970215	2429	0.116225782654415	0.0627992625540747	0.478237454048768	0.0424754231496854	0.416413544637945	7.43156095272616e-05
1.90707543234046e-05	0.000117864095707286	8.61719926343337e-06	6.85175948183028e-05	2.62234531013467e-07	0.000214331878643441	4666	0.0622824130318609	0.0889776847201083	0.549913976648165	0.0402049350660002	0.319679906003566	0.00122349756216021
1.67737388660636e-06	1.28238259530208e-05	7.18603039602321e-07	7.06414446490164e-06	7.48269512013898e-09	2.22914300392513e-05	44860	0.00666519196119475	0.0752474777819458	0.575280541914104	0.0322367402332191	0.316899564203056	0.000335675867674854
7.01110875294452e-06	0.000110737825750085	6.1255046783686e-07	1.24609242311123e-05	2.525233932995e-07	0.000131074932595278	7629	0.0385618639447752	0.0534893180116508	0.844843659710371	0.00467328462970293	0.0950671801570794	0.00192655749119643
7.9604493925294e-06	4.84572669930533e-05	1.43741523973803e-06	1.12530358982849e-05	1.97611714778676e-08	6.91279286950835e-05	14466	0.0205255194083296	0.115155329297398	0.700979588247083	0.0207935528645495	0.162785665804062	0.000285863786907781
5.15098303761678e-06	6.41469377441121e-05	5.4793584265502e-06	8.77919449825823e-05	4.49712860201466e-08	0.000162614195476881	6150	0.0476172013412418	0.031676097049898	0.394473173488914	0.0336954495914792	0.539878727838761	0.000276552030948246
1.41479438547676e-05	4.53775044652961e-05	1.27399066667063e-06	5.25434058217148e-06	9.18866299542465e-10	6.60546984352054e-05	15139	0.0196219967083067	0.214185276595361	0.68696861147293	0.019286904593476	0.0795452966502539	1.39106879799596e-05
0.000124115856893599	0.000471701658289371	6.47228985222924e-05	0.000316706061171576	1.86044487447429e-07	0.000977432519364285	1023	0.254256189566133	0.126981509653805	0.482592556462273	0.0662172551455396	0.324018338757093	0.00019033998128938
3.72491603093723e-06	4.7354088185826e-05	8.30677550695461e-07	1.35853910944792e-05	1.42995897864064e-07	6.56380687598019e-05	15235	0.0194994446092366	0.0567493240023302	0.721442435473157	0.0126554233905825	0.20697426586687	0.0021785512670604
6.04335990143362e-06	8.08563167621792e-05	1.77581756943208e-06	3.05795812904533e-05	2.05830054750994e-07	0.000119460905578249	8371	0.0352057496804281	0.0505885994433141	0.676843326867439	0.014865261240372	0.255979821536034	0.00172299091284028
4.59650740334772e-07	4.14535085344584e-05	1.19474935013336e-06	0.000139034322224892	4.2094126908351e-07	0.000182563172118902	5478	0.0533008764484971	0.00251776267359883	0.227063914662153	0.00654430647904839	0.76156828680836	0.00230572937683923
1.62742298595201e-05	0.00020878508157488	1.56757257946743e-05	0.000259179056167763	1.89658553653539e-06	0.000501810678933372	1993	0.139791939700879	0.0324310154062722	0.416063448507442	0.0312383264301868	0.516487725447898	0.00377948420820118
6.10212091289543e-08	8.28674546476226e-06	7.57718139921485e-07	0.000132426169178876	6.18215171965363e-08	0.000141593475509886	7062	0.0415913730412324	0.000430960599767847	0.058524910381084	0.00535136338163112	0.935256152884183	0.000436612753334246
3.66038297431295e-09	8.97061969204265e-07	5.14424692313088e-08	1.62124402846775e-05	9.74696059912913e-09	1.71743520666866e-05	58226	0.00513909927669742	0.000213130775478457	0.0522326528372686	0.0029953077141753	0.943991378639847	0.000567530033231094
3.68579914986467e-05	0.000258384966096568	3.4011735927366e-06	3.07101796629826e-05	3.71465814423574e-07	0.000329725776665358	3033	0.094197551246442	0.111783773387102	0.783635931378231	0.0103151583328849	0.0931385467450144	0.00112659015676708
3.59620863125441e-06	4.10023298368951e-05	4.64393372689267e-06	6.81014181757145e-05	5.32767645601623e-08	0.000117397167135317	8518	0.034608169045949	0.0306328399484229	0.349261663099878	0.0395574598622118	0.580094220648595	0.000453816440892082
1.16790729803456e-05	0.00013315218118928	1.48678465612988e-05	0.00021821311288311	9.63507342593546e-08	0.000378008564348294	2645	0.107227962882626	0.0308963184484481	0.352246466740354	0.0393320362646591	0.577270288199212	0.000254890347327099
5.19740688097784e-05	0.000326657315328173	3.29646685526424e-06	2.66919624896862e-05	4.34833740725994e-07	0.000409054647223627	2445	0.115507725620091	0.12705898628103	0.798566444716594	0.00805874441871841	0.0652528034355613	0.00106302114809681
1.12046398819888e-06	1.50639708053241e-05	8.90674098014354e-07	1.53986408877363e-05	1.20310919685425e-08	3.24857808712422e-05	30783	0.00969855525899976	0.0344909051944867	0.463709672395757	0.0274173522731238	0.474011720659234	0.000370349477398371
3.38782997316818e-06	3.22233650994329e-05	1.75009871268412e-06	2.14080068225745e-05	2.58081673185724e-09	5.87718814245916e-05	17015	0.0174775469942399	0.05764372164119	0.548278603957535	0.0297778235146278	0.36425593844639	4.39124402571426e-05
3.30383433369093e-05	0.000261345602775376	1.45141796794247e-05	0.000147894071167289	6.80268801033773e-08	0.000456860223839103	2189	0.128107711338866	0.072316086218407	0.572047180162082	0.0317694098152356	0.323718422944552	0.000148900859724078
6.01667886221382e-06	5.9808006844776e-05	2.18478184394392e-06	2.79380927948848e-05	1.51925587908526e-08	9.59627529046094e-05	10421	0.0283797180591426	0.0626980644062455	0.623241883277645	0.0227669775805168	0.291134757489255	0.000158317246337801
2.41823310626383e-05	0.000112660966998096	1.45119427051557e-06	8.69697897397023e-06	1.78767165224012e-08	0.000147009348021743	6802	0.0431475187512066	0.164495192911554	0.766352402171279	0.00987144212285695	0.0591593602107803	0.000121602583529295
0.000256698808481095	0.00100716671977913	9.43463577907945e-06	4.77810018140158e-05	6.47863852933466e-07	0.00132172902970626	757	0.327518707130176	0.194214398497508	0.762006959931089	0.00713810135590062	0.0361503763177803	0.00049016389772225
5.18373961655021e-05	0.000168469964261739	4.41328469728646e-06	1.84507173172062e-05	1.09982557874754e-07	0.000243281344999608	4110	0.0703929256496502	0.213075919017077	0.692490269905447	0.0181406621921363	0.0758410691836477	0.000452079701692423
2.45150171353089e-06	5.85905671977983e-05	3.32478620934749e-07	1.02307757934047e-05	1.74565721616822e-07	7.17798890472855e-05	13931	0.021304522614787	0.0341530440638595	0.816253242732117	0.00463191884729337	0.142529835712968	0.00243195864376198
1.71967280473506e-07	1.37153187063496e-05	1.00347943558452e-07	1.03011010719049e-05	2.26338694330143e-07	2.45150736966166e-05	40791	0.00732763327854224	0.0070147568227478	0.559464714488804	0.00409331600631905	0.420194579032679	0.00923263364945057
2.96685047957671e-06	5.78512857406369e-05	2.9490942544382e-07	7.40180135961951e-06	3.25847795113825e-07	6.88406948003907e-05	14526	0.0204411084675692	0.0430973349147526	0.840364640542653	0.00428394028123822	0.107520724203636	0.00473336005771946
0.000108870010627033	0.000400411809342969	4.73050265001417e-06	2.24016583532454e-05	1.06223781391684e-07	0.000536520204754653	1864	0.148707294651145	0.202918752476094	0.746312637985506	0.0088170074641968	0.0417536155297069	0.000197986544496044
1.926554252931e-05	0.000217329626785715	2.31155890842164e-05	0.00033595780419058	3.64034860518293e-07	0.00059603259745034	1678	0.163779620376808	0.0323229679244434	0.364627082000868	0.0387824242887023	0.563656762445063	0.000610763340923856
5.83654747082239e-07	2.1502994340601e-05	4.22815475481316e-07	2.00434316448397e-05	2.76486139688533e-08	4.25805448219731e-05	23485	0.0126931886481128	0.0137070756027774	0.504995754058663	0.00992978077779614	0.470718064520785	0.000649325039978952
2.93862778088288e-05	9.30973233351568e-05	1.42920974943975e-05	5.82277220940136e-05	3.00011281908296e-09	0.000195006420845216	5128	0.0568289570800251	0.150693898598107	0.477406451190916	0.0732903944006118	0.298593871122998	1.53846873660856e-05
1.25247853486407e-05	0.000209787038551779	1.01091072780623e-05	0.0002184067789669	1.33951255816914e-06	0.000452167222703551	2212	0.126878750384851	0.0276994543606097	0.463958969200469	0.022357010350328	0.483022138714578	0.00296242737401456
3.48747379520678e-08	3.46205535393555e-06	3.3839331814234e-08	4.32052202715188e-06	6.59443440274949e-08	7.91723579488122e-06	126307	0.00237236163247501	0.00440491338840957	0.437280819168464	0.00427413464635123	0.545710919705745	0.00832921309102986
1.19199996418447e-06	3.46489793881674e-05	8.67517281882575e-08	3.24543962628611e-06	7.09629366186241e-08	3.92441336434449e-05	25482	0.0117044350004999	0.0303739655718855	0.882908505586414	0.00221056550710091	0.0826987201647196	0.00180824316988018
1.57143838299857e-06	3.95893551774908e-05	7.11314102214743e-07	2.30626299972997e-05	4.35298526602016e-08	6.4978267512664e-05	15390	0.019305332074588	0.0241840609661115	0.609270709930439	0.0109469539500435	0.354928361129433	0.000669914023972982
5.6666165985025e-05	0.000162884535315508	4.97103463371411e-06	1.83798300280613e-05	3.71178114602453e-08	0.000242938683773769	4116	0.0702973354076329	0.233252955456835	0.670475910980034	0.0204620958527267	0.0756562509623914	0.000152786748012558
0.000109300890777856	0.000326547866780548	2.71614875784215e-05	0.000104420551134856	1.46086570633683e-07	0.000567576882842316	1762	0.156606297646508	0.192574599286882	0.57533679868225	0.047855168875804	0.183976046755002	0.000257386400062859
5.64400895216381e-06	7.25294302970699e-05	4.10621899230831e-07	6.7907095061878e-06	1.54119966476664e-07	8.5528890621129e-05	11692	0.0253333506307316	0.0659895026250875	0.848010885799473	0.00480097305423708	0.079396674701054	0.00180196382014793
1.95115044721551e-05	0.000197962958111246	1.97342874102771e-06	2.57941145089683e-05	3.47929313269945e-07	0.000245589935146667	4072	0.0710366845749562	0.0794474922618582	0.80607113639662	0.00803546260904046	0.105029200376489	0.00141670835599253
2.38603558009466e-05	0.000166346520749027	9.45940619238517e-07	8.48877639276886e-06	2.54174491420876e-07	0.000199895768053402	5003	0.0582116629811139	0.119363986708174	0.832166295309403	0.00473216931228783	0.0424660135401219	0.00127153513001322
6.69479771680502e-06	0.000151355841252175	3.1431097455203e-06	9.16670282744676e-05	1.37240593613362e-06	0.000254233182925101	3933	0.0734429429287993	0.026333296227414	0.595342588684676	0.0123630979613164	0.360562799945251	0.00539821718134229
4.50991435785423e-07	1.26681382034727e-05	7.88754552347633e-08	2.84960061598128e-06	5.33581636619668e-08	1.61009638741361e-05	62108	0.00481868077522352	0.0280102135071476	0.786793778465786	0.00489880331707752	0.17698323145478	0.00331397325520859
1.94412426188473e-05	0.000240116033167544	2.34124425587581e-05	0.00037270484257103	2.81522456322452e-07	0.000655956083372501	1524	0.178687324591643	0.0296380247270412	0.366055044314891	0.0356920884678536	0.568185663672518	0.000429178817696218
0.000195329133314901	0.000653837928831702	1.54858215219968e-05	6.6787974918726e-05	1.56469691740966e-07	0.000931597328279067	1073	0.243921037441675	0.209671203840539	0.701846075535158	0.0166228702594109	0.0716918918628749	0.000167958502017188
7.73187519137613e-06	7.84125031233996e-05	1.12623181476509e-10	1.46966648382196e-09	1.57795836572957e-07	8.63037564410139e-05	11587	0.0255599145234814	0.0895890921811803	0.908564196472632	1.30496268205294e-06	1.70289978609035e-05	0.00182837738564492
1.20134989058826e-05	0.000138984197722926	5.03397643390656e-06	7.49907493387153e-05	1.28727847450392e-07	0.000231151150248881	4326	0.0670030628504236	0.0519724816119135	0.601269764711452	0.0217778558682769	0.324422998795258	0.000556899013099393
3.08452641956036e-06	0.000109026876007591	1.2363220073676e-05	0.000563639974141005	7.60165404673726e-08	0.000688190613182299	1453	0.186596723621174	0.00448208150543791	0.15842540412377	0.0179648193928519	0.819017236423274	0.000110458554666796
3.27666513969181e-06	7.54583970376402e-05	5.42544675170252e-07	1.60918278447735e-05	9.58749982411628e-08	9.54653096955169e-05	10475	0.028234695584333	0.0343230975748427	0.790427405287973	0.00568316047892871	0.16856204516696	0.00100429149129618
1.36897243710867e-08	1.6507643473631e-06	1.17173954654809e-08	1.8169850818378e-06	1.78653448419844e-08	3.51102189387945e-06	284817	0.00105275388267301	0.00389907120629213	0.470166349643327	0.00333731768688402	0.517508901042524	0.00508836042097259
0.00010789966719984	0.000343147677098222	5.04681702396881e-06	2.06578623009054e-05	2.73497390915196e-07	0.000477025521013851	2096	0.133368828260916	0.226192651014802	0.719348676290755	0.0105797631398054	0.0433055704378249	0.000573339116812693
3.86607372269304e-06	5.37222316141672e-05	1.47474374823104e-06	2.63666795609636e-05	2.58042520311884e-07	8.56877711663667e-05	11670	0.0253798101714326	0.0451181501172073	0.626953308306538	0.0172106676151928	0.307706446346603	0.00301142761445951
3.38915124771728e-05	0.000220385605964468	9.85325284952392e-07	8.24966060973888e-06	2.73553733572587e-08	0.00026353945970969	3794	0.0760268421429362	0.128601282382938	0.836252780540877	0.00373881499961261	0.0313033221621785	0.000103799914393817
0.000308523072561532	0.00111565178463618	1.69001735453802e-05	7.88858729507969e-05	3.28057243750304e-07	0.00152028896093764	658	0.366461008535693	0.202937126091641	0.733841929594819	0.0111164219300501	0.0518887362716521	0.000215786111837565
0.000448316315550489	0.00106479161107267	1.76889110915535e-05	5.41501269181608e-05	1.55195897682779e-07	0.00158510216053056	631	0.378679314910051	0.282831180673195	0.671749517214883	0.0111594769927213	0.0341619160370307	9.79090821697147e-05
1.4764951632637e-05	5.45743581995417e-05	1.36337893791191e-06	6.48039842504614e-06	4.69386927426498e-08	7.72300258878794e-05	12948	0.0229035414457501	0.191181492727614	0.70664689765573	0.0176534828551169	0.0839103489937219	0.000607777767817846
3.38965081575049e-05	0.000180783711319757	6.90717337209114e-07	4.7409562149445e-06	6.84789651881929e-07	0.000220796682681298	4529	0.0640996937157282	0.153519100676126	0.81877910992306	0.00312829580961644	0.0214720445858677	0.00310144900532934
3.44213406684822e-06	8.22130910459872e-05	2.12692010932938e-05	0.000653892360143758	1.12772696818728e-07	0.000760929559046706	1314	0.204166880404999	0.00452359094994355	0.108042972005167	0.0279516031943086	0.859333629991922	0.000148203858659414
0.000414098191341707	0.00114002295861555	1.62715828438275e-06	5.77770384278737e-06	8.52301261473968e-07	0.0015623783133459	640	0.374422483647397	0.26504348390173	0.729671519936898	0.00104146241053367	0.00369801845905948	0.000545515291778933
4.78231871511751e-05	0.000206501378202292	1.08479436230973e-07	6.02787221523363e-07	2.02122194551391e-07	0.000255237954205772	3918	0.0737222653580402	0.187367068114878	0.809054354180454	0.000425012951418334	0.00236166765792754	0.000791897095321649
1.14045890442502e-07	1.04467189089952e-05	4.40702650886213e-07	5.1948758627186e-05	6.00260331726054e-08	6.30102521106825e-05	15870	0.01872611737615	0.0018099576913638	0.165793955095509	0.00699414200267099	0.824449306057907	0.000952639152548776
1.31952058161945e-08	5.51090806462705e-06	8.91951225968725e-08	4.8003373113519e-05	6.97272620399657e-07	5.43139441269588e-05	18411	0.0161625864901096	0.000242943244654646	0.101463963871696	0.00164221405811331	0.883813059153119	0.0128378196724175
7.26347837962629e-07	1.0368172549555e-05	1.55777484541773e-07	2.8593635374651e-06	6.72769717714327e-09	1.41163891067016e-05	70840	0.00422599188212747	0.0514542233479382	0.734477667850116	0.011035221781172	0.202556299337742	0.000476587683032153
4.06308670843623e-06	4.53270391720585e-05	3.71893954397955e-06	5.33649110333769e-05	7.65037990486956e-08	0.0001065504802569	9385	0.0314613086339128	0.0381329741418328	0.425404362915795	0.0349030763166243	0.50084158142423	0.000718005201518005
3.43773207187792e-07	1.06656075814148e-05	5.64238076474986e-07	2.25138056978538e-05	3.96881746541789e-08	3.41271127375855e-05	29302	0.0101860754549075	0.0100733164809803	0.312525928092016	0.0165334255145929	0.659704378479649	0.00116295143276122
6.13417233012595e-08	3.60671066231017e-06	1.71171453904135e-08	1.29426287961995e-06	1.52359760312737e-08	4.99466838665307e-06	200213	0.00149728221085044	0.0122814406388178	0.72211213700356	0.00342708345486049	0.259128890934687	0.00305044796807488
1.33159863356115e-05	0.000123139359991765	2.25628638946939e-05	0.000268488950171976	1.29889356019646e-09	0.000427508459287606	2339	0.120392910239713	0.0311478896997758	0.288039586858614	0.0527775846407632	0.628031900513459	3.03828738818623e-06
2.73605085649638e-05	0.000254592029658896	1.52809337434181e-05	0.000183195437740393	2.72243083792604e-07	0.000480701152791463	2080	0.134324384026304	0.0569179175171092	0.529626417953157	0.0317888435562943	0.381100475163341	0.000566345810097752
1.02850011174143e-05	0.000174193708010931	2.60791858490728e-06	5.69538777777104e-05	4.43629557405378e-07	0.000244484135048368	4090	0.0707283835770846	0.0420681739343927	0.712494935413575	0.0106670258354037	0.232955311257488	0.0018145535591404
6.45372304368631e-05	0.000348791339611847	7.54349193063852e-06	5.25123905620487e-05	3.08052704599287e-07	0.000473692505245996	2111	0.132501433745389	0.136242878496352	0.736324378682567	0.0159248707697435	0.110857549951689	0.0006503220996484
2.01399232997984e-05	8.31402408044382e-05	1.83365938698682e-06	9.73554192593148e-06	8.64338280426609e-08	0.000114935799245198	8701	0.0338949675743266	0.175227591682144	0.723362445386328	0.0159537707052874	0.0847041738941775	0.000752018332062649
1.37777088236146e-07	5.88986847996824e-06	2.1317820893102e-07	1.17197475588201e-05	2.43809073572015e-08	1.79849522433127e-05	55602	0.00538100444142886	0.00766068691049067	0.327488691673243	0.0118531428967394	0.651641850379549	0.00135562813997835
7.7860603485805e-06	8.90812652453144e-05	1.25096131855954e-05	0.000184152251764014	2.69706623052538e-08	0.00029355616120581	3407	0.0843121771783529	0.0265232394258002	0.303455614351287	0.0426140372397941	0.627315233335902	9.18756472167683e-05
6.34024021584535e-07	1.85306623453383e-05	1.4907413757696e-06	5.60447169831057e-05	1.34116819079682e-07	7.68342615448777e-05	13015	0.0227875156389584	0.00825183985420633	0.241177073518365	0.019402039478168	0.729423513107766	0.00174553404149457
5.71934275070954e-05	0.000190208943247208	1.54830128484031e-05	6.624030989972e-05	5.40453879072756e-08	0.000329179738890334	3038	0.0940491094778894	0.173745284870493	0.577827006875949	0.0470351331482199	0.201228393105288	0.000164182000050984
3.5775907033119e-06	8.69945691885772e-05	2.9183274546061e-06	9.14210584342756e-05	1.40366277496646e-08	0.00018492558240852	5408	0.0539717094899839	0.0193461102391373	0.470430148471275	0.0157810910561807	0.494366746036882	7.59041965251522e-05
4.96971745708592e-05	0.000232286366068176	5.1304432548672e-06	3.08635953968018e-05	2.44375576139037e-08	0.000318002016848318	3145	0.0910050833490439	0.156279432009276	0.730455637892928	0.0161333670324309	0.0970547158872997	7.68471780654147e-05
1.4024891839414e-05	0.000205772731890192	1.99065940653303e-05	0.000376476665855556	3.02306264034628e-07	0.000616483189914527	1622	0.168897368500593	0.0227498366035877	0.333784822127464	0.0322905707584505	0.610684398235989	0.000490372274508476
3.33439912044106e-08	2.91717370785376e-06	7.6240521441896e-08	8.57790649286897e-06	1.16427910530922e-08	1.16163075044221e-05	86086	0.00347884723242131	0.00287044667091648	0.251127452225524	0.00656323202643117	0.738436589217659	0.00100227985946998
1.40606979564899e-05	0.000144727879776179	2.48484017167606e-06	3.2931847714467e-05	3.89347483451198e-07	0.000194594613102264	5139	0.0567124056348286	0.0722563576264094	0.743740422557955	0.0127693163344158	0.16923309021489	0.00200081326632915
2.59235265990783e-07	7.79356951814957e-06	8.25688196384647e-09	3.19230588286861e-07	4.0802365206964e-09	8.38437249091176e-06	119270	0.00251216151956946	0.0309188631912264	0.929535218836879	0.000984794267286731	0.0380744758934423	0.000486647811165257
0.000107429363768119	0.000411454633313567	5.11365727204122e-06	2.52201659880892e-05	5.2954428364537e-09	0.000549223115784653	1821	0.151947045006745	0.195602407620152	0.749157530862003	0.00931071021061366	0.0459197096102886	9.64169694294152e-06
0.000163664672612231	0.00061894172419828	8.74319967813697e-07	4.26117849083624e-06	1.45618180544105e-07	0.000787887513449705	1269	0.210582082176973	0.207725937799976	0.785571180698487	0.00110970151562062	0.00540835895745954	0.000184821028456876
1.00950997391488e-06	2.24953975990549e-05	2.64118604988132e-07	7.57076786064687e-06	6.72362190834218e-09	3.13465176605131e-05	31901	0.00936002240485312	0.0322048523809886	0.717636256846231	0.00842577181454639	0.241518625534079	0.000214493424155113
1.0500791306555e-05	0.000198494024461503	1.56561598760427e-05	0.000381740304591543	9.81364712313606e-08	0.000606489416706876	1649	0.166400344909857	0.0173140553112572	0.327283574937364	0.0258143991383275	0.629426159922661	0.000161810690389658
7.66452132756402e-06	8.72981654174856e-05	1.46314159394219e-06	2.14471664927632e-05	2.28998972324735e-07	0.00011810199380408	8467	0.0348123016724888	0.0648974761618229	0.73917605118763	0.0123887967240368	0.181598682646646	0.00193899327986471
2.78143390127873e-06	4.5548223365335e-05	4.05299820494696e-07	8.53969964747228e-06	1.58726065117332e-07	5.7433382799698e-05	17411	0.0170829133521309	0.0484288712538338	0.793061824761164	0.00705686833575868	0.14868878048251	0.00276365516673287
1.30191844006236e-08	4.78103157872164e-06	3.39531251393186e-08	1.60590038170583e-05	9.03910594742041e-08	2.09773987647941e-05	47670	0.00627352439212614	0.000620629113580728	0.227913462118361	0.00161855745414448	0.765538377618572	0.00430897369534232
3.79951979749737e-06	2.39034678100761e-05	7.99249338227024e-07	6.46577112669707e-06	1.38467256676824e-09	3.49693927450644e-05	28596	0.0104361626410701	0.108652724546772	0.683553986319934	0.0228556825122401	0.18489800992068	3.95967003734622e-05
1.51835335818744e-05	7.619227134835e-05	4.1361233624994e-08	2.66957455191841e-07	1.57499268642036e-08	9.16998735459055e-05	10905	0.0271362364159762	0.165578566193697	0.830887420037802	0.000451050061746141	0.00291120854226915	0.000171755164485795
7.4815070368688e-07	1.71621674007522e-05	1.33998383246294e-07	3.95362405330289e-06	8.56788196570304e-08	2.20836193606453e-05	45282	0.00660326098244823	0.0338780836360611	0.777144684504774	0.00606777272592776	0.179029713777287	0.00387974535594997
2.52910251299979e-06	3.64993248899272e-05	9.25585166098745e-07	1.71830097016186e-05	3.89289845034824e-08	5.71759512551478e-05	17490	0.0170069959110627	0.0442336761781832	0.638368476408007	0.0161883649642893	0.300528619540397	0.000680862909123484
0.000183363810979397	0.000528135304988594	1.9622007396281e-05	7.2768760234332e-05	3.5744564685739e-07	0.000804247329245461	1243	0.214450081148352	0.227994305124305	0.656682696707351	0.0243979764467359	0.0904805743061691	0.000444447415439654
2.91478082779261e-06	3.86257656810389e-05	1.11519114792546e-06	1.90096851697985e-05	5.36550296278432e-09	6.16707883295182e-05	16215	0.0183316992993818	0.0472635571353232	0.626321905837403	0.018082972151528	0.308244562534636	8.70023411102751e-05
5.17733927169146e-06	6.4900652713314e-05	3.59867209390035e-06	5.80427612503767e-05	6.99717342037633e-08	0.000131789397063486	7588	0.0387679429599722	0.0392849454284808	0.492457315682609	0.027306233840396	0.440420569056978	0.000530935991535465
1.04596721751478e-05	6.36674075039975e-05	3.21470201448247e-06	2.51673774930114e-05	7.19955083301175e-09	0.000102516358737472	9755	0.0302883155274368	0.102029298581832	0.621046321661107	0.0313579418355543	0.245496209609444	7.02283120633327e-05
1.72240511359824e-07	9.99524340673082e-06	1.24311231185207e-08	9.28035483450399e-07	6.36550639008477e-09	1.11143160310496e-05	89974	0.00332876068908627	0.01549717597364	0.899312506393329	0.00111847846361327	0.0834991087942597	0.000572730375157741
5.06201952939299e-06	8.02095136950539e-05	4.85903957067159e-07	9.91160096092319e-06	2.97075763687555e-07	9.59661139061248e-05	10420	0.0283806978378521	0.0527479890906567	0.83581079227107	0.00506328679248673	0.103282299944112	0.00309563190167477
3.51727864110569e-07	2.56822156432943e-05	2.0923486034722e-07	1.96793343256662e-05	3.8480759684402e-07	4.63073202902623e-05	21595	0.0137964620604234	0.0075955132343197	0.55460379659876	0.00451839707060783	0.424972427735242	0.00830986536106989
8.86605303969707e-07	1.0980866816143e-05	3.11808693430074e-07	4.9658654285428e-06	3.10066349969588e-09	1.71482469055853e-05	58315	0.00513130781124915	0.0517023873548808	0.640349236665497	0.018183123624638	0.289584437166308	0.000180815188675991
5.37679232000434e-05	0.000380068091761895	1.39439337914966e-05	0.000127051028054851	1.63919991743149e-07	0.000574994896800029	1739	0.158482173119278	0.093510261568013	0.660993852079482	0.0242505348640442	0.220960270711822	0.000285080776638886
1.11229597886059e-06	2.58263899719415e-05	9.88564648399268e-07	2.95283169267037e-05	2.95957327925725e-07	5.77515248538307e-05	17316	0.0171767264564068	0.0192600278810961	0.447198407960797	0.0171175505911113	0.511299346665563	0.00512466690143322
3.35827093428454e-06	4.38344519948382e-05	1.04405517166706e-06	1.75309262479302e-05	5.2766273404575e-08	6.58204706221246e-05	15193	0.0195531002061213	0.0510216791606426	0.665969896303109	0.0158621650954303	0.266344589794493	0.000801669646324868
1.53482234337866e-05	0.000120008036525951	2.72310756926546e-06	2.74002862111871e-05	2.49435931016692e-07	0.000165729089671207	6034	0.0485069031363258	0.0926103164160029	0.724121738459056	0.0164310778190352	0.165331784936169	0.00150508236973698
1.8917283141491e-05	0.000220702349275618	5.55469973056189e-07	8.35360844502758e-06	1.09601602536509e-06	0.000249624726860558	4006	0.072160734510841	0.0757828896976954	0.884136567924635	0.00222522015363677	0.0334646673432074	0.00439065488082569
2.24974837761547e-06	4.70575777326687e-05	2.69746387582583e-06	7.26076134897521e-05	5.76060009570903e-08	0.000124670009476819	8021	0.0367124700400308	0.0180456261057218	0.37745707993564	0.0216368305990013	0.582398395527936	0.000462067831700946
8.6860301923369e-06	8.9608891459906e-05	4.86848229365459e-06	6.46293680185997e-05	3.93116569677991e-07	0.000168185888534175	5946	0.0492080499273484	0.0516454160812184	0.53279673009961	0.0289470319780445	0.384273428537181	0.00233739330394601
0.000441597062378073	0.0015395507413721	1.89118628179603e-05	8.52234148213316e-05	9.91052609781502e-07	0.00208627413399925	479	0.465560118316978	0.211667802989802	0.737942687532097	0.00906489828434365	0.0408495764925983	0.000475034701159679
6.10010229295398e-06	9.33337388133176e-05	4.79288639463741e-06	9.44078110495043e-05	4.05809165755588e-07	0.000199040347716169	5024	0.0579698962668306	0.0306475665007012	0.468918688518427	0.0240799739833255	0.474314942335861	0.00203882866168558
2.75900313891451e-05	0.000188111657549008	1.90606114404602e-06	1.67299494253034e-05	7.59843468793904e-08	0.000234413683854382	4266	0.0679160086761894	0.11769804106779	0.802477289106822	0.00813118548672299	0.0713693379593663	0.000324146379298369
4.10312458342125e-06	7.61563376355839e-05	4.28081583495634e-09	1.02300643390583e-07	9.82131672652143e-09	8.03758649949573e-05	12442	0.0238253155281311	0.0510492121444501	0.947502557395332	5.32599659764149e-05	0.00127277813305028	0.000122192361191231
2.65331284347639e-05	0.000155589325234813	1.09441435407266e-05	8.25777793427623e-05	4.43304619870124e-07	0.000276087681172935	3622	0.0794995045949844	0.0961039924781869	0.563550407514759	0.0396401009064633	0.299099833038322	0.00160566606226972
2.11327463853937e-07	2.38578085776091e-05	3.97348145071431e-06	0.000577911120078439	7.89967227345648e-07	0.000606743704797962	1648	0.16646397342047	0.000348297744472366	0.0393210648729407	0.00654886308550565	0.952479795848687	0.00130197844839395
2.4361204701804e-05	0.000203867679138356	5.03705309481552e-06	5.42853342641644e-05	5.47894841444124e-07	0.000288099166040584	3471	0.08281144142535	0.0845584006250553	0.707630230035575	0.0174837475722021	0.188425863948934	0.00190175781823312
1.31019551555137e-06	2.81770127696123e-05	3.51825391673777e-06	9.73289216291905e-05	4.19285089455317e-08	0.000130376312340037	7670	0.0383603124295723	0.0100493371229447	0.216120645413894	0.0269853768187716	0.746523044579944	0.000321596064445948
7.41120128281241e-06	0.000148968736219752	3.80383537276779e-07	9.85998189928746e-06	4.295684471244e-07	0.000167049871386253	5986	0.048883905575258	0.0443652019681968	0.891762052754331	0.00227706572965421	0.0590241813266004	0.00257149822121773
2.1170349682601e-06	2.10226651999781e-05	2.2561747787767e-06	2.88105123190526e-05	6.84077694569697e-08	5.42747950355244e-05	18425	0.0161510308925995	0.0390058583708043	0.387337532757483	0.041569475799954	0.530826736428857	0.00126039664290201
4.8086207559261e-07	1.11414313058083e-05	9.26338876260075e-07	2.76015031603263e-05	1.93998545473488e-08	4.01695352725346e-05	24894	0.0119787789080873	0.011970815005206	0.277360224115565	0.0230607317205745	0.687125279719092	0.000482949439562304
2.97211660419796e-06	4.8236120401463e-05	1.77417851936689e-06	3.7048155262566e-05	3.90313781765943e-07	9.04208845693598e-05	11059	0.0267628461763949	0.0328698023510057	0.533462160110391	0.019621335577689	0.409730068877475	0.00431663308343928
5.14582210973875e-06	3.43768768471873e-05	4.20500042517505e-07	3.61259916311738e-06	3.06550662703342e-08	4.35864532288313e-05	22943	0.0129910985968551	0.11806012484482	0.788705533499292	0.0096474939199539	0.0828835313612474	0.000703316374686268
3.27116708264245e-05	0.000258039753353272	2.2493838684353e-05	0.000228531020743951	8.27751103554677e-09	0.000541784561119036	1846	0.150051410120672	0.0603776356396346	0.476277420715534	0.0415180503443892	0.421811615066934	1.52782335075216e-05
3.9757452627869e-06	5.55327373500763e-05	5.59588013216072e-07	1.00571549978265e-05	3.68691034019551e-09	7.0128912534246e-05	14259	0.0208196271625941	0.0566919565570823	0.791866511874943	0.00797941951463754	0.143409538725063	5.25733282744843e-05
7.37702094994275e-05	0.000245042767396247	2.28166799581769e-05	9.75133002201388e-05	1.40306498787739e-07	0.000439283263572778	2276	0.123495931626813	0.167933121101496	0.557824045931697	0.0519406994307143	0.221982734846404	0.00031939868968965
3.77668915700513e-07	2.76263521333491e-05	1.05298399761774e-06	9.92220720066022e-05	1.72062443387533e-07	0.000128451139496657	7785	0.0378046833031808	0.0029401756744271	0.21507284592106	0.00819754501006307	0.772449916718601	0.00133951667584865
2.19413272775813e-08	3.70645784743283e-06	4.55217103037349e-08	9.89295355106641e-06	2.94734910083226e-07	1.39616093461638e-05	71625	0.00417975246068003	0.00157154714285213	0.26547497179838	0.00326049162206668	0.708582607189527	0.0211103822471734
4.97850264022944e-06	3.58309756455297e-05	1.13421145394818e-06	1.04979387295768e-05	6.89548475141965e-10	5.24423180177592e-05	19069	0.0156099891325741	0.0949329249432396	0.683245459008806	0.0216277902430645	0.200180677101682	1.31487032077502e-05
2.08517211467533e-06	2.63977798935219e-05	9.63532819617808e-08	1.56884778241118e-06	7.81925265741484e-09	3.01559723252276e-05	33161	0.00900612778552545	0.0691462404921672	0.875374854732782	0.00319516415927914	0.0520244469483986	0.000259293667373261
5.78264287223274e-05	0.000303342398598956	2.43815236016166e-06	1.64700610682494e-05	1.25175518064703e-07	0.00038020221626776	2630	0.107815521601042	0.15209387596416	0.797844898371991	0.00641277787408945	0.0433192137329632	0.000329234056796101
1.10383853730618e-06	4.17097861563193e-05	1.88645401390001e-06	9.17820408343492e-05	1.87538691878969e-07	0.000136669658233754	7317	0.0401744209476739	0.00807669055130164	0.305186876848559	0.0138030199115118	0.671561208394692	0.00137220429393488
7.29710831723379e-05	0.000241924891834225	1.1493225039682e-05	4.9026973821372e-05	7.33732786681728e-09	0.000375423511195484	2664	0.106535074271219	0.194370040757361	0.644405277292967	0.030614025752099	0.130591112062354	1.95441352179904e-05
1.09633725184652e-08	4.2833722980048e-06	1.72624627139412e-08	8.68588313150301e-06	2.56293055966652e-07	1.32537743207069e-05	75450	0.00396826419370566	0.000827188712677615	0.323181321362378	0.00130245636422007	0.655351669745329	0.0193373638153952
1.77463982543599e-05	0.000131239400613858	3.10978071249727e-06	2.9596009095534e-05	4.78241417997081e-08	0.000181739412818049	5502	0.0530668492415891	0.097647494174128	0.72212955120115	0.0171112069983998	0.162848600843475	0.000263146782847746
1.65263619299524e-06	4.13417168643983e-05	3.79637083936199e-06	0.000122207279433229	3.90691095741986e-07	0.000169388694425726	5904	0.049551131380118	0.00975647281890995	0.244064203957401	0.0224121854899037	0.721460660922765	0.00230647681102056
2.6636104278297e-05	0.000164005974093988	1.57916673974928e-05	0.000125118846134965	2.27687392168729e-08	0.00033157536064396	3016	0.0947001852893111	0.0803319771003684	0.494626542139525	0.0476261787571413	0.377346633633963	6.866836900261e-05
1.5657043664697e-05	0.000207814455154125	6.96645899438876e-06	0.000119194355026504	1.68467087928228e-07	0.000349800779927642	2859	0.0996381963168516	0.0447598878079567	0.594093744436796	0.019915504464655	0.340749254621901	0.00048160866869158
4.49646374884378e-08	1.00638380427407e-05	1.35011975444385e-07	3.89375922589445e-05	4.9661556725064e-07	4.96780224818686e-05	20130	0.0147932653536923	0.000905121324119714	0.202581293295517	0.00271774053594144	0.783799159339642	0.00999668550478019
9.48709503063521e-06	8.96535085566171e-05	2.35318262586069e-06	2.86146619259982e-05	1.84044491216152e-07	0.000130292492630327	7675	0.0383361276655511	0.0728138270986379	0.688094200569074	0.0180607691076819	0.219618654523597	0.00141254870100868
5.95679852471262e-06	0.000152402453327914	3.93219546827052e-06	0.000129836453946224	2.22619428522004e-07	0.000292350520695644	3421	0.0839808230864229	0.0203755358825375	0.521300434031295	0.0134502769446551	0.444112271930559	0.000761481210952812
9.49331387093627e-07	4.37425785688825e-05	1.26976505350113e-06	7.53683008823659e-05	3.75096420732169e-07	0.000121705072312575	8217	0.0358551571052226	0.00780026147682208	0.359414589200838	0.0104331317452406	0.619270006173591	0.00308201140350838
6.4645548853147e-06	7.44961949494807e-05	9.02001149920006e-06	0.000133735314705149	7.10794130305797e-08	0.000223787155452175	4469	0.0649391390252264	0.028887068483679	0.332888609263372	0.040306207391459	0.59760049425057	0.000317620610919155
0.000104071775251033	0.000536022636501886	1.37667896436598e-05	9.14076603347019e-05	3.13142697548562e-08	0.000745300176001036	1342	0.200423778726771	0.139637395243132	0.719203689683741	0.0184714697338816	0.122645429691372	4.20156478734183e-05
1.51914003032026e-07	4.58329253817762e-06	8.09689477496301e-08	3.14123883626484e-06	2.46326013628118e-08	7.98204692658692e-06	125281	0.00239175881098141	0.0190319606523516	0.574200149451816	0.0101438827025604	0.393538006623573	0.00308600056969905
4.17426194294602e-05	0.000243181269023832	1.08671506722463e-06	8.1512391041331e-06	6.76495726346742e-07	0.000294838338350997	3392	0.0846644352583102	0.141577990375752	0.824795277248957	0.0036857997277509	0.0276464694168412	0.00229446323069896
4.72853865635075e-06	6.78363696095499e-05	4.42415564531604e-07	8.16824609543828e-06	2.33708040169354e-07	8.14092779660399e-05	12284	0.0241279305703529	0.0580835351263436	0.833275657325545	0.00543446122585879	0.100335567388838	0.00287077893341403
7.60324936778063e-06	0.000131065279270309	1.20943461342125e-05	0.000268566289822688	4.05833570254203e-07	0.000419734998165244	2382	0.118338367731857	0.0181144040907147	0.312257209532739	0.0288142427652677	0.639847263146156	0.000966880465122502
1.60580646243773e-05	0.000109377760907359	4.65534072220268e-06	4.0797107424548e-05	4.13892904757756e-09	0.000170892412607534	5852	0.0499798697867445	0.09396593084127	0.640038719323086	0.0272413540845373	0.238729776249583	2.42195015239377e-05
5.29595747350256e-07	2.02050445441724e-05	7.06538156989161e-07	3.46823319700983e-05	1.43978084482863e-07	5.6267488503093e-05	17772	0.016739040440788	0.00941210922042743	0.359089148666405	0.0125567743609229	0.616383152914171	0.00255881483807383
5.84229680391116e-06	0.000113604194311791	5.30709210773693e-06	0.000132955265896918	9.96981597551183e-08	0.000257808547280112	3879	0.0744364980785356	0.0226613774661374	0.440653327867982	0.0205854001495564	0.515713180573723	0.000386713942601737
1.32347828255273e-05	0.000118985436665643	6.52620390830879e-06	7.55091580219593e-05	3.6723633256873e-09	0.000214259253784764	4667	0.0622619779479203	0.0617699473499633	0.55533394504011	0.0304593794341538	0.352419588363789	1.71398119839268e-05
1.44745284343005e-06	6.5901180406204e-05	5.03763633768949e-06	0.000295643981175222	7.78236658763932e-08	0.000368108074428422	2717	0.104571364359821	0.00393214097701491	0.179026717923892	0.0136852100989951	0.803144515735716	0.00021141526438189
1.14912663989665e-06	1.71157757913235e-05	1.8941133513996e-07	3.62817258236612e-06	2.41288331092587e-08	2.21066151818355e-05	45235	0.0066101143023849	0.0519811210556044	0.774237740628296	0.00856808396862107	0.164121578655212	0.0010914756922663
1.00719575961631e-06	1.6625420645433e-05	2.60978490772089e-06	5.53981210950451e-05	2.90158173397227e-08	7.56695382251549e-05	13215	0.0224459752786575	0.0133104520423978	0.21971087752596	0.0344892405706965	0.732105975461457	0.000383454399488815
1.362339090741e-06	1.37431569024575e-05	1.38056971363321e-06	1.79082645564734e-05	9.46250282582626e-09	3.44037927661309e-05	29067	0.0102682333837848	0.0395985146173234	0.399466331979161	0.0401284161609158	0.520531694810792	0.000275042431808323
8.7148965201967e-07	3.58788567462481e-05	2.21775010334949e-06	0.000117546671558643	1.18812455016124e-07	0.000156633580515277	6384	0.0459066437819663	0.0055638749312423	0.229062354497788	0.0141588419038483	0.750456391100495	0.000758537566626946
0.000301648989656859	0.00113599057175741	0.000101329287887142	0.000492441438194032	8.69364602728904e-07	0.00203227965209817	492	0.456814425910362	0.148428878548004	0.558973550015415	0.0498599136110662	0.242309879787275	0.000427778038239646
9.08060767334021e-06	6.36167126452355e-05	8.87646127066131e-07	7.99889766205068e-06	2.11770976222496e-08	8.16050412053148e-05	12254	0.0241852455221339	0.111275082264756	0.779568415205852	0.0108773442664265	0.0980196510400111	0.000259507222954142
0.000137396413442054	0.000873685428672329	9.35125350907523e-07	7.68840495106883e-06	2.2884602325512e-07	0.00101993421843961	980	0.26371382535866	0.134711053868019	0.856609586066217	0.000916848688867563	0.00753813806034592	0.000224373316550972
1.26148358774896e-05	0.000136641460469189	8.19942649662175e-08	1.14359790117879e-06	2.23608322675123e-07	0.000150705496835499	6635	0.0442080892614075	0.0837052140922187	0.906678676878912	0.000544069504350711	0.00758829588297682	0.00148374364154215
5.16491245604039e-07	2.2661547457889e-05	3.65989899193539e-07	2.06661308105426e-05	4.51515235389571e-08	4.42553109367681e-05	22596	0.0131891379786574	0.0116707178115187	0.512063907770703	0.00826996560291859	0.466975157853264	0.00102025096159576
8.18347324386227e-06	0.000140288351505929	1.29555352127094e-06	2.86231949127823e-05	2.36731487172125e-07	0.000178627304671016	5598	0.0521821894193483	0.0458131149598547	0.785369021630272	0.00725283026386701	0.160239751506627	0.00132528163937826
7.39609402390844e-06	0.00012119045360691	5.90974946850373e-06	0.000124732213806402	6.49633847711551e-07	0.000259878144753436	3848	0.075011131576639	0.0284598538708425	0.466335688681676	0.0227404635126617	0.479964230638726	0.00249976329609365
2.50951776681329e-06	2.31461556380707e-05	1.78822780714855e-06	2.12097807277063e-05	1.45769713556693e-07	4.87994516532956e-05	20492	0.0145335461705092	0.0514251222460984	0.474311797651267	0.0366444242007745	0.434631538042579	0.00298711785928129
1.35074741160726e-08	3.64191153575301e-06	7.13721232650648e-08	2.47651599016986e-05	3.7345051569743e-07	2.88654015505302e-05	34644	0.00862235785385224	0.000467946863390316	0.126168746669873	0.00247258376572814	0.857953070853564	0.012937651847444
6.39671067981648e-06	7.61372797834504e-05	3.25009306038234e-07	4.978197464802e-06	2.94848423950317e-08	8.78666820765021e-05	11381	0.0260167404170993	0.0728001846507316	0.866509102018449	0.00369889130165699	0.0566562586313169	0.000335563397845846
1.0483030620734e-05	0.000146290383742818	2.73810543570474e-07	4.92279136322818e-06	7.26360787063822e-08	0.000162042652349057	6171	0.0474538624707403	0.0646930327834452	0.90278936824419	0.00168974365453274	0.030379602480364	0.000448252837468472
3.17700137946993e-06	4.3742418904834e-05	4.53228305143978e-06	8.02698931504493e-05	1.40939118747843e-07	0.000131862535604941	7584	0.0387890364424127	0.0240932829396531	0.331727421319168	0.0343712717994326	0.60873919026506	0.00106883367668657
8.49836516741429e-06	4.71210564216806e-05	1.78680080887518e-06	1.27410762494338e-05	2.07279751670195e-08	7.01680266225709e-05	14252	0.0208311178254995	0.121114495824807	0.671545983117662	0.025464601113642	0.181579515096914	0.000295404846975587
0.000218931480804624	0.000594605331350705	4.4123453905743e-05	0.000154298405432035	1.90877202749708e-09	0.00101196058026513	988	0.261948657797862	0.216343882433902	0.587577562749448	0.0436019492915254	0.152474719313284	1.88621183939495e-06
5.28180603236186e-06	4.14881995471356e-05	1.82651223849818e-06	1.84517826594528e-05	2.1965795493144e-08	6.70702662729416e-05	14910	0.019920663199258	0.0787503364138681	0.618578124892183	0.0272328162686162	0.275111218201572	0.000327504223760712
5.99061635965564e-06	6.82629586922849e-05	3.1703676248812e-07	4.6484000132871e-06	4.14391647966934e-07	7.96334034756827e-05	12558	0.0236078422685427	0.0752274309295969	0.857215134766029	0.00398120322189836	0.0583724895634601	0.00520374151901563
8.70924324814881e-07	3.72967839869746e-05	4.08402633324658e-07	2.25220545484195e-05	4.65446931117425e-07	6.15636124246511e-05	16243	0.0183001334903879	0.0141467384793383	0.605825137903057	0.00663383153197045	0.365833869414091	0.0075604226715431
3.65369583060487e-07	1.30546223970803e-05	1.23602430530644e-07	5.68070962351184e-06	2.58481630310144e-08	1.92501521972143e-05	51948	0.00575845740329473	0.0189800880178682	0.678156840701211	0.00642085471659443	0.295099465464688	0.00134275109963831
1.61752383787804e-06	4.38240247358245e-05	1.06241258485912e-07	3.70522176052251e-06	4.18160940514561e-09	4.92571932021161e-05	20302	0.0146688701957803	0.0328383274142495	0.889697968700779	0.00215686789237004	0.0752219426169685	8.48933756332255e-05
1.08755853746413e-06	3.38422097377883e-05	4.35083426984186e-07	1.74249608462525e-05	4.25220307208499e-08	5.283233457921e-05	18928	0.0157251669790666	0.0205850933169266	0.640558665584798	0.00823517322203278	0.329816219272457	0.00080484860378634
5.44510577474988e-06	5.53082961490523e-05	9.3175783639227e-08	1.2175171524218e-06	5.19025585704544e-08	6.21159974184337e-05	16099	0.0184628129532494	0.0876602807819356	0.890403413737005	0.00150002877699225	0.0196007019612067	0.000835574742860874
3.29962583883949e-05	0.000312663991263615	3.32727908295728e-07	4.0657537855835e-06	5.99042039657128e-07	0.000350657773385546	2852	0.099869728894421	0.0940981803135896	0.891649964707449	0.000948867909253207	0.0115946489545328	0.00170833811517558
2.15737915260701e-06	4.68323320501724e-05	1.39647316942197e-06	3.90137069221066e-05	6.31379175702714e-08	8.94630292118782e-05	11178	0.0264831147008101	0.0241147563592735	0.523482520799266	0.0156095001669869	0.43608747955213	0.000705743122343196
1.55168793314838e-06	4.72331318678468e-05	1.9744661774251e-06	7.73784034652137e-05	2.30599520791437e-07	0.000128368288964425	7790	0.0377807644162867	0.0120877823149796	0.367950155360694	0.0153812611615652	0.602784411083469	0.00179639007929242
2.57701982398966e-05	0.000143988059644665	7.88397458133813e-06	5.66783480722923e-05	2.54061936558344e-07	0.000234574642474751	4263	0.067961026231647	0.109859266833032	0.613826192488661	0.033609662571208	0.24162180308297	0.0010830750241288
2.63739295722231e-05	0.000188178396744875	8.82608576600753e-06	8.10678933478868e-05	1.78772357751255e-07	0.000304625077788744	3283	0.0873487425102063	0.0865783269180264	0.617737706005203	0.0289736020096428	0.266123504789409	0.000586860277718936
6.91825424213716e-06	0.000143284560833673	2.66311732929688e-06	7.1120421611013e-05	6.38523126031469e-08	0.000224050206328723	4463	0.0650129432129444	0.0308781426962259	0.639519878966091	0.0118862525187305	0.317430734728565	0.00028499109038741
8.69280208626594e-06	9.81234045760616e-05	3.20759309282449e-06	4.66001207179667e-05	9.72347998019794e-09	0.000156633643953099	6384	0.0459066619424875	0.0554976687439439	0.626451649209175	0.0204783149511924	0.297510289244884	6.20778508039401e-05
1.55748520873643e-05	0.000104392759462151	3.78252576817849e-06	3.2618173908976e-05	2.24763187235785e-08	0.000156390787545394	6394	0.0458371362239549	0.0995893193698738	0.6675122051665	0.0241863720206702	0.208568384499684	0.000143718943272503
4.54586788701204e-05	0.000296759349070336	1.57550192594063e-06	1.32491101988446e-05	2.00237668701848e-07	0.000357242877733943	2799	0.10164683748633	0.127248663873925	0.830693535313383	0.00441017029068382	0.0370871220243386	0.000560508497669685
6.79826748924289e-06	8.99603839040475e-05	1.65365737683145e-06	2.81671944167588e-05	4.6612509271704e-09	0.000126584164437808	7900	0.0372655451866222	0.0537055130034291	0.710676444431926	0.0130636986401558	0.222517520590798	3.68233336916366e-05
3.38920543962919e-06	6.11247156924492e-05	4.91046294677241e-06	0.000113971508463739	2.08422133426343e-07	0.000183604314676016	5446	0.0535965790280395	0.0184592908157398	0.332915464433983	0.026744812372396	0.620745262249694	0.00113517012818637
3.33742151707762e-06	6.49376919824389e-05	1.45194263558798e-06	3.6367217401709e-05	1.98793857254295e-07	0.000106293067394068	9408	0.0313865034895	0.0313982990509114	0.610930642745409	0.0136598055845457	0.342141009694285	0.00187024292484939
2.40269352697075e-06	4.62506801979132e-05	1.00164742791205e-05	0.000248041828566165	4.76317716587207e-08	0.000306759308341828	3260	0.087933076510467	0.00783250405654644	0.150771888383498	0.0326525520391348	0.808587781433406	0.000155274087414631
6.10738998638087e-07	1.66537635872687e-05	5.2992028684858e-07	1.85865716524756e-05	1.43730513314247e-07	3.65247250385452e-05	27379	0.0108978016124517	0.0167212483596677	0.455958629933386	0.0145085359654137	0.508876429127415	0.0039351566141173
1.8040943213473e-07	4.55182307524143e-06	2.54402590281071e-07	8.25349059114915e-06	1.4288877464994e-08	1.32544145662714e-05	75447	0.00396845550768676	0.0136112712660897	0.343419398305565	0.019193800601986	0.622697483157942	0.00107804666841756
7.3234428685736e-06	0.000101820117678185	1.4550510805293e-06	2.60461476663684e-05	2.87085979758623e-07	0.000136931845273415	7303	0.0402499244552975	0.0534823937700592	0.743582455015328	0.0106260970749643	0.190212493042517	0.00209656109713114
8.11907666532128e-06	0.000100269869747503	2.97380936804931e-06	4.72753094246464e-05	2.72860870298912e-08	0.00015866535129255	6303	0.046488107921167	0.0511710754690934	0.631958199636313	0.0187426513969401	0.297956100935228	0.000171972562425306
4.41927726748634e-06	4.99061450777994e-05	1.75595197332626e-06	2.55088937883168e-05	2.13084330783707e-08	8.16115765400072e-05	12253	0.0241871588591723	0.0541501274064954	0.611508160895956	0.0215159668244549	0.312564649156263	0.000261095716830382
2.4910000555253e-05	0.000111251459938509	7.35453265099363e-06	4.22494387701637e-05	1.23903567009373e-09	0.00018576667095059	5383	0.054210431683659	0.134092948039525	0.598877394794354	0.0395901622899287	0.227432825027054	6.66984913791825e-06
5.13463524348352e-07	2.19035246702246e-05	5.51458492643144e-07	3.02727372918109e-05	1.87448650730071e-07	5.34286326297571e-05	18717	0.015901236934015	0.0096102688591431	0.409958548293924	0.0103214038147779	0.566601385844759	0.00350839318739502
9.82163424087273e-06	0.000219018318862251	9.69776261599463e-07	2.79410907325389e-05	1.81317103062458e-07	0.000257932137200324	3877	0.0744708233895018	0.0380783656797474	0.849131563207066	0.00375981167808601	0.10832729506226	0.000702964372840588
1.94178700996982e-06	5.34444012893908e-05	3.65493982495888e-06	0.000129505438052293	1.26778134444542e-07	0.000188673344311057	5300	0.0550349569080341	0.0102917930302252	0.283264185964073	0.0193717869278511	0.686400288950109	0.000671945127741672
2.61754037787231e-05	0.000140513104717604	2.02217728391707e-06	1.39671504922926e-05	5.7728984027611e-08	0.000182735565256564	5472	0.0533498454560664	0.143241977783429	0.768942293856813	0.0110661396487208	0.0764336732845763	0.000315915426460954
9.20415547265179e-06	0.000190219890252937	5.57935853281812e-06	0.000148812506834139	5.74884247864505e-07	0.000354390795340411	2822	0.100877581550468	0.0259717678722742	0.536751780108231	0.0157435198830682	0.419910756122198	0.0016221760142283
7.62291985683107e-06	9.27965512569928e-05	3.23653816995207e-07	5.07136492092421e-06	6.35990401141643e-08	0.000105878088891857	9445	0.0312658970542875	0.0719971425307556	0.876447168892272	0.00305685359815838	0.0478981531873327	0.000600681791481178
6.21889446010277e-05	0.000256010177440207	4.17936902395644e-06	2.21433783090107e-05	3.7498104162901e-08	0.000344559367478364	2902	0.0982208399186701	0.180488329358605	0.743007451266819	0.0121296049924368	0.0642657852290175	0.000108829153121938
9.27697677428521e-06	0.000123866158052792	5.60928035539752e-06	9.64389700916224e-05	1.39584959275492e-07	0.000235330970233373	4249	0.0681725300136259	0.0394209770396367	0.526348733147858	0.0238357082785785	0.409801438357161	0.000593143176765337
0.000150545972862305	0.000453323648204402	2.12915796410032e-05	8.25363234214286e-05	2.46095348558931e-07	0.000707943619477698	1413	0.191405965176216	0.212652489153549	0.640338631117055	0.0300752475976994	0.116586012149275	0.000347619982422462
0.000173541567244958	0.000780961645091585	1.08283314895014e-05	6.28682816296364e-05	3.32529421008427e-07	0.00102853235487669	972	0.26561252691981	0.168727377823485	0.759297110478566	0.0105279444425447	0.0611242624809539	0.000323304774450478
7.10989542862137e-06	0.000100770320796545	7.33803786289811e-06	0.000133887941954015	1.13384452725121e-08	0.000249117534487352	4014	0.0720195106501061	0.028540325125056	0.404509144665049	0.0294561275182766	0.537448888250831	4.55144407873374e-05
2.35829711948661e-05	0.000118177586409965	1.82071945596543e-06	1.17374608319296e-05	9.1536009676936e-08	0.000155410273902403	6435	0.0455563802515575	0.151746539033037	0.760423255441786	0.0117155668685638	0.0755256427853715	0.00058899587124092
9.61775663180133e-06	6.90594734683366e-05	8.06435996364613e-07	7.44861067175188e-06	1.39073236399585e-07	8.7071350004654e-05	11485	0.025784300319712	0.110458338262669	0.793136588150354	0.00926178354098689	0.0855460570136302	0.00159723303235969
1.98681214228239e-05	0.000149071092142683	7.80970712338166e-06	7.54159611563066e-05	4.84099548568005e-08	0.000252213291800052	3965	0.0728811671695114	0.0787750767654818	0.591051689142785	0.0309646928900678	0.299016600663911	0.000191940537753968
1.23025194469029e-05	0.000105052423029453	6.21931472658953e-06	6.83357706225645e-05	1.24548941159887e-08	0.000191922482719626	5210	0.0559557799484731	0.0641015021928166	0.547369029103908	0.0324053474009876	0.356059225861486	6.48954408024392e-05
3.26714692181058e-05	0.000188593904847456	1.2029078861789e-05	8.93637288024428e-05	6.84492089119404e-08	0.000322726630938706	3099	0.0922929780654487	0.101235739743805	0.584376641924153	0.0372732762301035	0.276902245539865	0.000212096562074361
3.23581013214893e-05	0.000373967594118368	1.00855896279063e-05	0.000150485226223399	9.85575388629686e-07	0.000567882086679793	1761	0.156683560071825	0.0569803170067853	0.65853035848485	0.0177600066360135	0.264993789649597	0.00173552822275483
7.991284721132e-07	1.94510750657723e-05	1.44003588395556e-08	4.5086899751337e-07	3.2212994790956e-08	2.07476858890294e-05	48198	0.00620503907363257	0.0385165110165731	0.93750576183811	0.000694070602214486	0.0217310499071982	0.00155260663590386
4.70189963406576e-06	7.91205268317876e-05	1.65784902465639e-06	3.59141158392279e-05	2.71846375630571e-08	0.000121421575967301	8236	0.0357731441861716	0.0387237572614936	0.651618348728195	0.0136536609037496	0.295780346722725	0.000223886383836576
2.7510937846863e-05	0.000140230359986355	5.53574971824538e-06	3.63031734005192e-05	7.48532766059047e-08	0.000209655074228588	4770	0.060965553753171	0.131219995261682	0.668862227648546	0.0264040817452847	0.173156664746104	0.000357030598383189
4.2647588188997e-06	9.21100352893029e-05	4.3824484741317e-06	0.000121920671808281	1.18766807047093e-07	0.000222796681197662	4488	0.0646611895553675	0.0191419315403359	0.413426424460893	0.0196701694593181	0.54722840193528	0.00053307260417279
1.66047294018032e-05	7.87666467034668e-05	2.66791625360107e-06	1.62771861732993e-05	1.21172176049228e-07	0.00011443765070822	8738	0.0337505610801641	0.145098482003445	0.688293111716329	0.0233132735344544	0.142236283885284	0.00105884886048718
2.04569149928897e-05	0.000128824364879821	1.46672279771132e-06	1.18849300003121e-05	8.8562546845922e-08	0.00016272149521758	6145	0.0476478629635942	0.125717348931289	0.791686216424978	0.00901370034579704	0.0730384758597524	0.000544258438182995
1.85186075620919e-06	6.52849497020163e-05	1.92536288448005e-06	8.7462317929911e-05	9.79185953657584e-08	0.000156622409867982	6385	0.0459034459236279	0.0118237278928995	0.416830195353559	0.0122930229850437	0.558427864847906	0.000625188920591213
1.34303283358156e-05	6.46172651665594e-05	6.56751023631283e-07	4.06387333757812e-06	3.21645602055898e-09	8.2771434319605e-05	12081	0.0245266689276518	0.162258011428885	0.780671081729151	0.00793451302408718	0.0490975343242972	3.88594935801075e-05
2.74080254802229e-05	0.000227527597760562	1.67472986407787e-05	0.00017905116635162	2.41110481065027e-07	0.000450975198714248	2217	0.126566318996782	0.0607750172478762	0.504523526813124	0.0371357420286659	0.397031071469347	0.000534642440986655
2.34642274328931e-05	0.000111720584623556	1.05696443090752e-06	6.47380636614112e-06	2.24977930208695e-08	0.000142738080646518	7006	0.0419204631528184	0.164386597652247	0.78269641932642	0.00740492254148368	0.0453544445660097	0.000157615913840007
2.17277252221422e-06	5.25683520439118e-05	3.01059911675534e-06	9.37567763722171e-05	3.76433235084475e-08	0.000151546143378607	6599	0.0444491402430884	0.0143373659914657	0.346880170434827	0.019865890676175	0.618668177770681	0.000248395126851914
8.48756188811261e-06	0.000148063988715223	1.23091513510406e-06	2.76791501440883e-05	8.19261191564808e-08	0.000185543542001685	5390	0.0541471078982267	0.0457443131490696	0.798001305342543	0.006634103897256	0.14917873101634	0.000441546594791949
7.23654535295659e-07	3.736420574077e-05	4.25877794300127e-07	2.83257457962127e-05	1.41710881637261e-07	6.69811947482157e-05	14930	0.0198944719455821	0.0108038463335254	0.557831282066901	0.00635816957134035	0.422891020422822	0.00211568160541113
7.48723742569762e-05	0.000304715237909105	2.84081652901718e-06	1.48830484522014e-05	3.84925858749734e-08	0.000397349969733175	2517	0.112395200131605	0.188429293972902	0.766868657656436	0.00714940668279104	0.0374557684305237	9.68732573474753e-05
1.99220903501575e-07	1.12918571553134e-05	2.97638370034952e-08	2.1704062311667e-06	5.65593425954266e-08	1.37478074695806e-05	72739	0.00411587705589689	0.0144911036863431	0.821356945847444	0.00216498791311653	0.157872899803776	0.00411406274932014
1.0142108400854e-06	1.75202922261783e-05	2.50568888219746e-07	5.56689421227746e-06	2.2049395548117e-07	2.45724601222421e-05	40696	0.00734472332656311	0.0412742897959728	0.7130052155551	0.0101971429386079	0.226550137209848	0.0089732145004719
9.94855730094288e-05	0.00063912752734462	0.000110509132654437	0.000915225490799942	3.98785227838813e-07	0.00176474650903627	567	0.411331253034349	0.0563738602116619	0.3621639278344	0.0626204002039854	0.518615838656482	0.000225973093470852
3.05007560704409e-07	1.03947781185154e-05	3.00245586996468e-07	1.31604909707734e-05	8.44582263022199e-09	2.41689680596198e-05	41375	0.00722455456750559	0.0126198007276115	0.4300877924483	0.0124227723027241	0.544520185483682	0.000349449037682863
2.98869373137399e-05	0.000198246851640801	2.3314182595632e-06	1.99090592295976e-05	5.77742643036764e-08	0.000250432040708005	3993	0.0723854807327386	0.11934150769704	0.791619359409164	0.00930958456023424	0.0794988499606998	0.000230698372861319
1.5337430436628e-05	0.000107502511702195	1.9607831344195e-06	1.76830947747133e-05	1.32803044747656e-07	0.000142616623092704	7012	0.0418855477360064	0.107543076704729	0.753786686088595	0.0137486296611086	0.123990418446656	0.00093118909891262
[truncated: 8,380 more rows]
