# Supplementary material for: Quantitative Risk Assessment for African Horse Sickness in Live Horses Exported from South Africa
Source: PLoS One. 2016 Mar 17;11(3):e0151757. doi: 10.1371/journal.pone.0151757 (PMC4795756; doi:10.1371/journal.pone.0151757)
Supplement: S3 Dataset — (ZIP) [file pone.0151757.s003.zip › simulation_results_12.xls]

Detailed Results
L
Thu Oct 01 14:25:24 2015
Pathway 1	Pathway 2	Pathway 3	Pathway 4	Pathway 5	Overall probability	Horses/case	Probability per year	Pathway 1 proportion	Pathway 2 proportion	Pathway 3 proportion	Pathway 4 proportion	Pathway 5 proportion
7.09644486522904e-07	1.09851421851184e-05	5.80066701400909e-07	1.15466067278324e-05	9.08673929103921e-09	2.38305468401656e-05	41963	0.00712375414841548	0.0297787747500121	0.460968951270697	0.024341308879376	0.484529658730741	0.000381306369173359
4.51571708453188e-12	4.79527875443331e-08	4.45852017506126e-09	6.08992157973355e-05	1.87368297432592e-08	6.09703684505153e-05	16401	0.0181253909761127	7.40641265469296e-08	0.000786493320657107	7.31260165941081e-05	0.998832996175224	0.000307310423397988
1.53429910723479e-07	1.2421426407081e-05	3.40120242673016e-07	3.54370240824337e-05	8.6043938142869e-08	4.84380445810541e-05	20645	0.0144266888187595	0.00316754964100039	0.256439468490425	0.00702175832271416	0.731594852536521	0.0017763710093393
3.78676704656557e-08	6.16356593606596e-06	3.14474338306081e-07	6.58708958551159e-05	1.53584118324592e-08	7.24021622117861e-05	13812	0.0214872235114218	0.000523018502608909	0.085129583810449	0.00434343849270966	0.90979183276923	0.000212126425002803
2.23625530518333e-05	0.0001656363251738	2.68012140849826e-05	0.000255463102275468	1.00425891304034e-07	0.000470363620477388	2126	0.131634250640644	0.0475431178736501	0.35214527221661	0.0569797767475749	0.543118326234903	0.000213506927262164
2.7378576456473e-05	0.000236555577947795	6.47746866407861e-06	7.20981302543449e-05	5.78547791616164e-08	0.000342567608101853	2919	0.0976816554724779	0.0799216732958963	0.690536911118175	0.0189085847899335	0.210463945070103	0.000168885725892726
1.76822799997726e-05	0.000134028548272697	2.69782985885492e-07	2.63183697605723e-06	3.43361091942818e-08	0.000154646784343607	6466	0.0453377089878049	0.114339784527848	0.866675300372892	0.0017445108026693	0.0170183750488442	0.000222029247746859
1.84299916148066e-06	4.26826016656625e-05	3.61540121928423e-06	0.000107743764628019	3.57579111749652e-08	0.000155920524585622	6414	0.0457024934656016	0.0118201190406373	0.273745882904748	0.0231874618745198	0.691017201964667	0.000229334215427997
0.000214186908435988	0.00103418063531425	1.4149368350846e-05	8.8273864191355e-05	8.27634061868468e-08	0.00135087353969862	740	0.33338061796632	0.158554373996972	0.765564358855508	0.0104742360665401	0.0653457644977256	6.12665832549442e-05
1.25481084558436e-06	1.49071925463731e-05	6.83263480975746e-07	1.04381054828993e-05	9.32625019462697e-09	2.72926986060271e-05	36640	0.00815449159201243	0.0459760635508304	0.546197089615796	0.0250346618646519	0.382450472691411	0.000341712277310952
1.18052065793623e-05	8.73550606342656e-05	1.15085487131473e-06	1.09560773416324e-05	4.38916981493788e-07	0.000111706116408069	8952	0.0329583439063047	0.105680932781131	0.782007856357234	0.0103025233382082	0.0980794758060445	0.0039292117173817
1.10938739628503e-05	7.75017600199943e-05	1.81096575427007e-05	0.00016271393138722	7.75639910818145e-09	0.000269426979311873	3712	0.0776578090153468	0.0411758094574806	0.287654043473808	0.0672154570004587	0.603925901566344	2.87885019087234e-05
7.76449992675499e-07	1.54312324271903e-05	2.38102818325565e-07	6.08591748007502e-06	1.58725180523011e-08	2.25475752363187e-05	44351	0.00674152212174661	0.0344360750341272	0.684385450118571	0.0105600187971449	0.269914499288246	0.000703956761910893
1.59457441071351e-05	0.000149221212188106	4.33844188074928e-05	0.000522364307572054	1.2080270535676e-06	0.000732123709728356	1366	0.197254500957413	0.021780122532914	0.203819669005765	0.0592583169087502	0.713491860229291	0.00165003132327981
4.09949782813597e-05	0.000254150452915597	6.08151688697636e-05	0.000485209374730677	2.21329738823234e-07	0.000841391304536221	1189	0.223162153271713	0.0487228451974035	0.302059756911425	0.0722792932870695	0.576675052516887	0.00026305208721551
5.60354063798666e-09	3.3819574532147e-06	3.08505476366406e-07	0.000239808938241697	7.28607974881019e-07	0.000244233612686797	4094	0.0706585228848043	2.29433638406381e-05	0.013847223631547	0.00126315732291129	0.981883433666544	0.00298324201515775
1.32971509510332e-05	0.000134412489009015	1.24323862156855e-05	0.000161762542987199	2.15649929426342e-08	0.000321926134155875	3106	0.0920748966218148	0.0413049750865979	0.417525869285073	0.038618754107319	0.502483414126529	6.69873944815941e-05
3.20304948754672e-06	2.07146365854108e-05	1.70981408468222e-06	1.42186189870783e-05	8.17998322936431e-08	3.99279189770117e-05	25045	0.0119071568357837	0.0802207971166956	0.518800806957586	0.0428225193921737	0.356107188938763	0.00204868759478146
1.83963698467641e-05	0.000131370951839482	7.92501438609047e-06	7.28232213785536e-05	2.25763572803609e-08	0.000230538133808171	4338	0.0668314247081359	0.0797975135084229	0.569844778689824	0.034376153980169	0.315883624872011	9.79289495730304e-05
1.04042457833667e-05	9.00734700167672e-05	3.57978269205594e-05	0.000398587637148873	1.16113317100989e-07	0.000534979293186667	1869	0.148313462600465	0.0194479410995379	0.168368142774712	0.0669144158969695	0.74505245759072	0.000217042638060525
1.12223880659985e-05	0.00014755625383739	8.74971905052434e-06	0.000148175477528902	4.71022071558733e-07	0.000316174860554374	3163	0.0905065258984256	0.0354942453246327	0.466691923509252	0.0276736709401335	0.468650408413542	0.00148975181243965
1.0789082229077e-05	6.87670082381312e-05	3.6443379325698e-06	2.98767975650099e-05	1.1652070374548e-07	0.000113193746668533	8834	0.0333898762600441	0.0953151790325552	0.607515964989678	0.0321955765210384	0.263943887752903	0.0010293917038252
2.71282435014488e-06	6.93827149051054e-05	3.12223112317054e-06	0.000102837078534621	4.49587367465788e-07	0.000178504436280508	5602	0.0521472454808879	0.0151975178134052	0.388689022809915	0.0174910561789297	0.576103769057144	0.00251863414060641
4.20740295731439e-05	0.000193148225560798	5.9291633242938e-06	3.50251901611138e-05	2.82983580274552e-07	0.000276459592199624	3617	0.0796022305298951	0.152188713143885	0.698649028684564	0.0214467628962301	0.126691896933072	0.00102359834224966
2.42124356034815e-05	0.000127726676354801	8.47604086860841e-06	5.75222496658452e-05	2.80082107808902e-07	0.000218217484600545	4583	0.0633750926812543	0.110955525162446	0.585318250682842	0.0388421710759067	0.263600553233127	0.00128349984567736
1.84630926978879e-07	1.21882389324548e-05	4.63948391383367e-06	0.000393915077533118	1.72891492883594e-08	0.000410944720455674	2433	0.116009315603632	0.000449284095374559	0.0296590717090608	0.0112898005081783	0.958559771972073	4.2071715312922e-05
9.71738071362309e-06	8.68256321237032e-05	9.19781068096075e-06	0.000105731332014306	5.70297158169991e-07	0.000212042452690763	4716	0.0616380038844323	0.0458275245844032	0.409472872162667	0.0433772132148207	0.498632847680279	0.00268954235783009
1.0602653226384e-06	1.71012223497904e-05	1.19867982339132e-06	2.48635981521401e-05	1.22147254728086e-08	4.4235980373433e-05	22606	0.0131834150258908	0.023968392102714	0.386590784366586	0.0270973947739432	0.562067302278499	0.000276126478258057
3.4335116608324e-05	0.000160198224553357	1.99123141417597e-05	0.000119520734021165	9.324797284784e-08	0.000334059637297454	2993	0.0953748629479426	0.10278139821409	0.479549776948101	0.0596070638849114	0.357782625246465	0.00027913570643319
1.95450311377444e-06	6.14542859244199e-05	1.35563838570538e-07	5.49090661760038e-06	2.46594731765313e-07	6.92818542261306e-05	14434	0.0205707513331406	0.0282108949826183	0.887018492949653	0.00195670049661298	0.0792546140534646	0.00355929751765083
8.12701929678236e-06	8.48467334361966e-05	6.79490193889664e-06	9.12785405543584e-05	3.03176096696166e-07	0.00019135037132293	5226	0.0557937054435981	0.0424719285392287	0.443410341195555	0.0355102626241018	0.477023064670793	0.00158440297032146
3.35546217150948e-06	3.25655438040771e-05	4.27022616746589e-06	5.32976935571067e-05	5.09614698713841e-09	9.34940218471463e-05	10696	0.0276597825448098	0.035889590641371	0.348316856636231	0.0456737883674241	0.570065256624036	5.45077309378146e-05
2.12466181791532e-06	3.40451086781403e-05	1.07537648937239e-07	2.21669401582532e-06	2.79593661977035e-08	3.85219615270159e-05	25959	0.0114902876270003	0.0551545594692854	0.883784400601306	0.00279159328015583	0.0575436433648564	0.000725803284396493
2.64034029103416e-06	4.91450466075593e-05	1.78057629381196e-08	4.2650370706548e-07	3.99436472033504e-11	5.22297363122442e-05	19146	0.0155472048524997	0.0505524338711851	0.940939971700339	0.000340912365164391	0.00816591729500068	7.64768310614397e-07
4.7714080885224e-06	5.97065196041691e-05	3.9068982093849e-07	6.29032754750584e-06	3.5464745580586e-08	7.11944098067164e-05	14046	0.0211325934599236	0.0670194205061346	0.838640558525094	0.00548764744309507	0.0883542340555005	0.000498139470175652
3.53805634321493e-05	0.000215559621109106	2.99413587936094e-05	0.000234779851818003	6.53566619810328e-09	0.000515667930819065	1939	0.143362365458524	0.0686111377450839	0.418020218489678	0.0580632554482335	0.455292714140839	1.26741761655069e-05
5.33992045152724e-06	4.01397984255792e-05	2.5801646670268e-06	2.49429361894079e-05	2.31993633178734e-08	7.3026019096859e-05	13694	0.0216703552697628	0.0731235320994913	0.549664337752539	0.035332128177555	0.34156231570455	0.000317686265865083
1.15118389236526e-06	3.19352166998813e-05	7.66760593832802e-06	0.000273619309885833	3.98184337134247e-07	0.000314771500753542	3177	0.0901234204251758	0.00365720495537051	0.101455235380047	0.0243592762368013	0.869263288546793	0.00126499488098834
1.32673707976329e-05	0.000131398738515692	4.06961961246919e-07	5.18881653260249e-06	2.23704712833251e-07	0.000150485592520008	6645	0.0441450228538557	0.0881637276729261	0.873164907784924	0.00270432507479286	0.0344804871065156	0.00148655236084151
1.06943765019989e-10	4.9191178167276e-07	2.07015676991253e-08	0.000122686262551935	2.72127120562067e-08	0.000123226195557128	8115	0.0362950855354028	8.67865509735788e-07	0.00399194164397217	0.000167996484883183	0.995618358558	0.000220835447634921
3.00258239351457e-05	0.000207852024712011	5.70174155503706e-06	5.08166851653066e-05	1.20234636598235e-07	0.000294516510004098	3395	0.084576030660395	0.101949544134989	0.705739806264574	0.0193596669842303	0.172542738485525	0.000408244130682392
9.56520309047077e-05	0.000456245366839978	9.1412836150312e-07	5.61827930353831e-06	5.7554803182735e-07	0.000559005353441555	1789	0.154433529176078	0.171111117837816	0.816173519682902	0.00163527657807788	0.0100504928422402	0.00102959305896437
5.12045276034592e-06	0.000154949365978918	9.49196214821359e-06	0.000370877975367022	3.06095053068108e-08	0.000540470365759806	1850	0.149716063004992	0.0094740675617755	0.286693546576021	0.0175624099849944	0.686213340939855	5.66349373545749e-05
5.4832663789702e-07	3.4466211860538e-05	4.59025227383527e-06	0.000371574335466788	8.98333835114442e-07	0.000412077460074173	2427	0.116309787576009	0.00133063972438173	0.0836401288591086	0.0111392947166026	0.901709924633844	0.00218001206606336
4.26630152671887e-08	1.24016158734024e-05	1.84307492645355e-06	0.000690788095623646	2.4227414640057e-08	0.000705099676853409	1418	0.19071530410867	6.05063605440545e-05	0.0175884577464935	0.0026139211049968	0.979702754518864	3.43602691014903e-05
1.72804886298829e-06	3.02417212353565e-05	3.58933200345907e-07	8.08042635534499e-06	1.4748744535673e-07	4.05566170993924e-05	24657	0.0120935103950697	0.042608308744128	0.745666759168864	0.00885017602593104	0.19923817451397	0.00363658154710688
5.35040982836609e-05	0.000343807872669365	1.32971640855005e-05	0.000110086211619559	3.70168931895975e-07	0.000521065515589981	1919	0.144749093516825	0.102682094060822	0.659816975759921	0.0255191788511368	0.211271343671462	0.000710407656658775
3.55384707045441e-06	6.7973834446721e-05	2.79420593023666e-06	6.87982799533504e-05	4.35046904950825e-08	0.000143163672091258	6985	0.0420427979671099	0.0248236652395244	0.474798064717089	0.0195175625870754	0.480556826661277	0.00030388079503403
5.98545681996983e-05	0.00035388346356314	4.13665057775572e-06	3.15102432497527e-05	7.60217712995269e-07	0.000450145143303342	2222	0.126348694342915	0.132967264203856	0.786154130123906	0.00918959282199371	0.0700001848704135	0.00168882797983
8.30694903235016e-07	2.16239878873999e-05	3.68835104636506e-07	1.23511565373967e-05	1.79758314452588e-08	3.51926502641134e-05	28415	0.0105024410167694	0.0236042155677628	0.61444613364201	0.0104804583306025	0.350958408778647	0.000510783680977533
2.00531031550541e-05	0.000123417047859871	1.28591440629788e-05	0.000101818244349618	1.74334926857861e-07	0.00025832187435438	3871	0.0745790589325507	0.0776283588262611	0.477764603436412	0.0497795399445651	0.394152622978953	0.00067487481380961
2.44409781065634e-05	0.000180860358325644	7.70256844417299e-06	7.33754064602337e-05	2.86313387887377e-08	0.000286407942675403	3492	0.0823458383572568	0.0853362440938425	0.631478151884286	0.0268936970540046	0.256191939981891	9.99669859756186e-05
0.000154794922755082	0.000728354324741675	7.30784558116217e-05	0.000443326999530145	3.36422870362651e-07	0.00139989112570889	714	0.343125019220609	0.110576401201698	0.52029355095229	0.052202956693947	0.316686770412699	0.000240320739366278
2.81310502688067e-06	3.67919760111897e-05	8.77431699384078e-07	1.47613234841065e-05	7.39240962768305e-08	5.53177603178377e-05	18077	0.0164588356975435	0.0508535597015768	0.665102415567714	0.0158616634936527	0.266846007490049	0.00133635374700796
3.11403695252338e-05	0.000241497747499859	6.62363883135253e-05	0.000661082369912994	3.00610417948217e-07	0.00100025748566956	1000	0.259350239344602	0.0311323533903761	0.241435581297553	0.0662193377829984	0.660912194494074	0.000300533034998475
3.7232894154765e-07	2.21197516891539e-05	2.22255225913968e-06	0.000169945967269607	1.43405444218893e-07	0.000194804005603668	5133	0.0567716705168919	0.00191130023427321	0.113548751837049	0.0114091712449769	0.872394624242818	0.000736152440882833
5.85087782387107e-07	3.27863239402704e-05	3.53120109055089e-07	2.54874026275139e-05	4.04005668029882e-07	5.96159401272563e-05	16774	0.017726322209887	0.00981428425246968	0.549959018851076	0.00592324986071372	0.427526640913628	0.00677680612211249
2.19813074672879e-06	4.15394522212966e-05	3.32519988068769e-07	8.0854947302408e-06	7.43157731872782e-07	5.28987554182078e-05	18904	0.0157447807286281	0.0415535437336998	0.785263318444705	0.00628596997112555	0.152848487007272	0.0140486808431978
9.43744716523774e-06	0.000107870601669932	9.23733462388509e-06	0.000135890534921959	2.44306293126337e-07	0.000262680224674141	3807	0.0757885757122377	0.0359275129178264	0.410653682833368	0.0351657024633056	0.51732304969106	0.000930052094440695
2.07108290724587e-05	0.000209691891496238	5.92143503553979e-05	0.000771626708774006	3.77673519540163e-07	0.00106162145321764	942	0.272874080168056	0.0195086761007766	0.197520397558554	0.0557772736938639	0.726837901057202	0.000355751589604263
1.59706351100417e-06	2.80070051797169e-05	3.77262592923298e-06	8.50941481644723e-05	5.07562486881772e-09	0.000118475918409295	8441	0.0349205806360491	0.0134800686286882	0.236394075317163	0.0318429768672466	0.718240038203377	4.28409835261468e-05
2.41248452986289e-05	0.000185898848774265	4.40112886804303e-06	4.36634521095381e-05	2.60921294587995e-09	0.000258090884263421	3875	0.0745149112264056	0.0934742246611308	0.720284442841953	0.0170526319850608	0.169178590844661	1.01096671946649e-05
3.57665411587725e-06	6.7598468201523e-05	8.207061030263e-06	0.000199637926994532	8.47812892748686e-08	0.00027910489163147	3583	0.0803325618818953	0.0128147310316577	0.242197361022178	0.0294049344040146	0.715279212154167	0.000303761387983173
3.25225835472432e-08	2.19672213946835e-06	8.75691806544767e-08	7.60581831303641e-06	1.04161572724034e-08	9.93304837397888e-06	100674	0.0029754937297527	0.00327417951899248	0.221152868360432	0.00881594223218295	0.765708373369146	0.00104863651924721
1.96636776394983e-05	0.000128997450148975	1.86727091143118e-06	1.57625218257899e-05	2.70761569983491e-08	0.000166317996682693	6013	0.0486750184831819	0.118229404103594	0.77560728677535	0.0112271128120526	0.0947733987913658	0.000162797517637288
4.85420504406732e-06	9.86993193068789e-05	4.44429366398322e-06	0.000116399214393539	1.42326279524198e-08	0.000224411265036421	4456	0.0651142360054412	0.0216308439029543	0.439814459808248	0.0198042360452	0.518687038169175	6.34220744226451e-05
4.42719207609302e-07	2.27633419793868e-05	1.13591228505176e-06	7.51737965085483e-05	4.10730880082676e-08	9.95568430686045e-05	10045	0.0294268830570483	0.00444689881643018	0.228646683419849	0.0114096856633854	0.755084172935719	0.000412559164616782
5.43836819428274e-06	4.93867005547189e-05	4.41595964061186e-06	5.15795458503412e-05	2.13448229484561e-08	0.000110841919062903	9022	0.0327075690455481	0.0490641829396372	0.44555977532915	0.0398401586506797	0.465343313129301	0.000192569951232465
1.2022578934958e-05	0.000147987170167659	2.0491252667123e-05	0.000324743623251689	4.9028685433576e-07	0.000505734911875765	1977	0.140804550693792	0.0237724915813433	0.2926180627293	0.0405177736121106	0.642122217837836	0.000969454239410309
3.19631030351758e-07	1.02367011637509e-05	1.51031865797654e-07	6.22103888446737e-06	4.97118301392266e-08	1.6978114774507e-05	58899	0.00508052790967595	0.0188260613499734	0.602935090244624	0.00889567939689226	0.366415174304771	0.00292799470373885
3.99019273800893e-05	0.000284649733647787	3.34528573075655e-06	3.07442622698381e-05	1.74721961425088e-07	0.000358815930989897	2787	0.102070836446784	0.111204447556184	0.793302941880255	0.00932312487220849	0.0856825453235069	0.000486940367845619
4.98275526260197e-05	0.000331946419519298	2.54811757027719e-05	0.000218678076426513	2.34826381143253e-07	0.000626168050655746	1597	0.171310094827508	0.0795753673056913	0.530123533405564	0.0406938291982274	0.349232248750963	0.000375021339554667
1.1453676800565e-05	9.6900637577423e-05	3.5060023257598e-06	3.81658066981013e-05	1.10442741017996e-07	0.000150136566142867	6661	0.0440449169860631	0.0762883892633182	0.645416636778639	0.0233520881410299	0.254207270611101	0.000735615205911271
2.39590646820765e-06	2.2210675907432e-05	1.32480354497946e-06	1.57931407778311e-05	6.07393355779484e-08	4.17852660340281e-05	23932	0.0124575953575896	0.0573385476654984	0.531543245155949	0.031705040334088	0.377959560314152	0.00145360653031346
1.18461568155929e-05	4.04156917137873e-05	2.10740897402067e-06	9.24526856297531e-06	1.44267101104408e-09	6.36159687373872e-05	15719	0.0189044246361226	0.186213572640778	0.635307337386107	0.0331270436628932	0.145329368497722	2.26778125001848e-05
1.08870304596065e-05	0.000128249125352316	2.36752707647977e-05	0.000358974984461624	1.93167689326678e-07	0.00052197957872767	1916	0.144983709703017	0.0208571961495959	0.245697591589548	0.045356699245795	0.687718445492884	0.000370067522176875
1.49774927344071e-06	2.46165181764164e-05	3.68072901131141e-06	7.78022318107298e-05	1.32546097813442e-09	0.000107598553732876	9294	0.0317658232779751	0.0139197900109235	0.228781125046804	0.0342079784868592	0.72307878787926	1.23185761532167e-05
1.88169151229137e-06	4.99923381380977e-05	5.36657527803925e-06	0.000183506244397732	8.03557403317022e-08	0.000240827205066492	4152	0.0697080920590781	0.00781345077592808	0.207585925038224	0.0222839245946385	0.761983034047446	0.000333665543764111
1.74519139282254e-05	0.000114495940146687	5.79256346970559e-06	4.88946443401682e-05	1.88898795561745e-08	0.000186653951764342	5358	0.0544621993369473	0.0934987647636796	0.613412890883994	0.0310337038940324	0.261953437781481	0.000101202676812456
1.13938391494738e-05	8.19264767290705e-05	6.04657340880477e-06	5.59285474419257e-05	6.00599049914981e-08	0.000155355496634266	6437	0.0455406931409323	0.0733404314383346	0.527348426698668	0.0389208849368198	0.360003660337755	0.000386596588422549
1.68733796078954e-07	7.31905582223039e-06	1.12352019795581e-07	6.26776902503109e-06	4.44494768709038e-09	1.38723556108231e-05	72086	0.00415308752952337	0.0121633124764556	0.527600072227107	0.00809898642649596	0.451817211212566	0.00032041765737482
1.85982641588426e-06	3.39178930581911e-05	2.16617229922324e-06	5.08193106860135e-05	1.56689175105751e-08	8.87788713768227e-05	11264	0.0262832646199567	0.0209489756632545	0.382049158005471	0.0243996377249369	0.572425734838535	0.000176493767802795
4.89981973795145e-06	0.000103710531879645	5.08293791217626e-07	1.38628503934457e-05	2.93452767012251e-07	0.000123274948569272	8112	0.0363091822249251	0.0397470840168152	0.841294464798474	0.00412325291648366	0.112454724616297	0.00238047365193058
2.19547164660506e-07	1.34300755059644e-05	1.11372183994734e-06	8.76541801249903e-05	3.13727189638024e-07	0.000102731251825201	9734	0.0303508352296072	0.00213710200897843	0.13073018450915	0.0108411201086341	0.853237730171299	0.00305386320193817
1.39867994302295e-06	4.88592973066563e-05	1.34905840597895e-06	6.0688882409095e-05	1.96450968199493e-08	0.000112315563161573	8903	0.0331351556663733	0.0124531267408672	0.43501805031569	0.0120113221000214	0.540342591006646	0.000174909836775591
7.22205536791311e-06	4.88445445482076e-05	1.09882294498338e-06	9.55797601352549e-06	1.03693786974113e-08	6.6733768253327e-05	14985	0.0198217131581199	0.108221902598061	0.731931461786926	0.0164657709843711	0.143225480348159	0.000155384282482719
4.41008238628397e-05	0.000176664163874542	1.70162333789367e-05	8.76937917769137e-05	2.72068997872873e-07	0.000325747081891105	3070	0.0931153774204809	0.135383634465165	0.542335369050519	0.0522375619764572	0.269208219050844	0.000835215457014665
5.62466760988262e-05	0.000183788548266205	8.65023901837662e-06	3.63609254926047e-05	7.27170338625869e-08	0.000285119105909875	3507	0.0819908563672245	0.197274314253095	0.644602709733173	0.0303390367010723	0.127528898410962	0.000255040901698017
7.88661606279426e-06	0.00014465881632711	3.78214149769844e-06	8.9422052844625e-05	2.74454625648333e-07	0.000246024081357876	4065	0.0711576982112582	0.0320562768460137	0.58798640982093	0.0153730540393597	0.363468699287808	0.00111556000588861
8.86130184877588e-07	3.00385697494639e-05	1.58329401663641e-06	6.90702408346898e-05	1.15800078921467e-07	0.000101694034864589	9833	0.0300490364618968	0.00871368892047125	0.295381826372233	0.0155691926153255	0.679196581457904	0.00113871063406679
5.29799912195153e-07	1.22411963069299e-05	4.27425438917005e-07	1.27008592477088e-05	2.57063736911925e-08	2.59249872794421e-05	38573	0.00774742975400866	0.0204358793500845	0.472177524138532	0.0164870066978179	0.489908022357269	0.000991567456296385
1.44512384562956e-05	0.000107316318417162	2.9443924545648e-06	2.81339457038655e-05	1.00241079230118e-07	0.000152946136111118	6538	0.0448504463384063	0.0944858028044365	0.701660866667432	0.019251172533222	0.183946756807414	0.000655401187495776
6.163271230749e-06	3.32635962171903e-05	3.97986487564717e-06	2.76206189721511e-05	3.41646065743933e-08	7.1061515902312e-05	14072	0.0210935642523551	0.0867314910537742	0.468095787077181	0.0560059101626579	0.388686036618203	0.000480775088183585
3.78489602882786e-06	4.17798952954082e-05	5.53486528829371e-07	7.8588775460842e-06	1.4554815148262e-07	5.41227035506323e-05	18477	0.0161061369200372	0.069931762098452	0.771947677305565	0.0102265129514748	0.145204822200579	0.00268922544392961
0.000328150624734985	0.000956356406424454	5.10998122599221e-05	0.0001919691005787	3.76566082262909e-08	0.00152761360060629	655	0.367853733686799	0.214812583892122	0.626046014545098	0.0334507445074077	0.125666006444634	2.46506107377844e-05
3.06074392635645e-07	1.64980637892196e-05	1.62047531604909e-06	0.000112383257732623	3.87441858716851e-08	0.000130846615416399	7643	0.0384959992105428	0.00233918463738334	0.126087050373578	0.0123845413264392	0.858893119818046	0.000296103844554082
1.99394736761906e-05	0.000123486296945507	2.2849851277669e-06	1.82076932369354e-05	5.41784410964511e-08	0.000163972627427496	6099	0.0480053097954638	0.121602452732589	0.753090920617887	0.013935162006093	0.111041053147644	0.000330411495787046
2.56184948997816e-05	0.000196848728453891	1.03356580978693e-05	0.000102250904360637	8.7720845180429e-08	0.000335141506657359	2984	0.0956685194136828	0.0764408298909196	0.587360039098782	0.0308396838128327	0.305097704490466	0.000261742706999622
2.45141098657533e-05	0.000264444283192996	2.62830270065076e-05	0.000365391803228663	1.25604681586087e-07	0.000680758827975506	1469	0.184779944016208	0.0360099771877439	0.388455165509085	0.0386084262537881	0.536741924177897	0.000184506871485779
8.5913364278919e-06	0.000127074098336521	4.41848460874816e-05	0.000840807893521558	6.31718479271902e-08	0.00102072134622138	980	0.263887847762075	0.00841692638220634	0.124494406634032	0.0432878632851659	0.823738914282684	6.18894159126257e-05
4.32785965055738e-06	8.12248243635517e-05	2.38873945323162e-06	5.77242637113149e-05	2.8823739113768e-07	0.000145953924569793	6851	0.0428444610186139	0.0296522321226645	0.5565100397469	0.0163663941224777	0.395496482067613	0.00197485194034538
4.7231624095545e-05	0.000201235890790025	4.77585694097565e-05	0.000261738849861428	6.84880277041299e-09	0.000557971782959525	1792	0.1541711562053	0.0846487681599683	0.360656034831465	0.0855931623574966	0.469089760190283	1.22744607874011e-05
8.37977479956537e-06	9.63063888173774e-05	5.93540952890972e-06	8.77893905377781e-05	2.02337600356412e-07	0.000198613301283987	5035	0.0578491773535174	0.0421914078533117	0.484893953198401	0.029884249899371	0.442011637540089	0.0010187515088282
0.000174261208230852	0.000444029777482871	3.41456753499167e-05	0.000111975212264663	2.29247926335742e-08	0.000764434798120935	1308	0.205003954231715	0.227960852461459	0.580860236313607	0.0446678715226603	0.146481050496275	2.99892059988973e-05
1.71656917801611e-05	0.000180777023500551	4.38159364947786e-06	5.94363745601007e-05	5.6770452467276e-08	0.000261817453942758	3819	0.0755492672149927	0.065563588376786	0.690469717653258	0.01673530004778	0.227014561730081	0.00021683219209552
1.67691634141886e-06	4.45664537570122e-05	5.04931604173822e-08	1.72738326560712e-06	3.99885730585479e-07	4.84211322550411e-05	20652	0.0144216880627193	0.0346319109719761	0.92039264018599	0.00104279181559464	0.0356741609532949	0.00825849607314475
4.1764442454057e-05	0.000252276939165768	4.51093494138117e-06	3.50853804773314e-05	9.90373633031533e-08	0.000333736734401841	2996	0.095287197607741	0.125141880257538	0.755916005524313	0.0135164471764433	0.105128914083178	0.000296752958527802
2.56074440783385e-13	1.0315219057341e-08	1.00771263936499e-09	5.22084278707141e-05	1.04902481400329e-07	5.23246535398856e-05	19111	0.0155752383778917	4.89395387182425e-09	0.000197138793274149	1.92588497236172e-05	0.997778758934679	0.00200483852836913
1.34915221155382e-05	5.11513865884545e-05	1.87339920417585e-05	9.13284516239501e-05	2.6185445547473e-08	0.000174731537815249	5723	0.0510736026982608	0.0772128619952018	0.292742725371873	0.107215859689662	0.522678691928618	0.000149861014644992
1.4328915886136e-05	0.000238295686860414	8.51303230988622e-06	0.000182712078147513	1.38646895512209e-06	0.000445236182159071	2246	0.125060553278015	0.0321827301111316	0.535211863745784	0.0191202616746111	0.410371136643685	0.00311400782478802
1.38854900552445e-05	0.000178809257585581	2.5549489912482e-05	0.000423706252673543	7.80929936210971e-09	0.000641958299526213	1558	0.175228856455858	0.0216298941309623	0.278537184919252	0.0397992983833038	0.660021457758631	1.2164807851029e-05
4.31315067016737e-05	0.000315326183943099	4.13132589701612e-05	0.000388992027218608	1.74640278936731e-07	0.000788937617112479	1268	0.210830930366598	0.0546703640010671	0.399684559467702	0.0523656852887408	0.493058029914106	0.000221361328384768
9.08852279808876e-07	3.34003276762609e-05	8.07916714156398e-07	3.82193228224036e-05	3.36706063218917e-08	7.33700900989516e-05	13630	0.0217713419080898	0.012387231344314	0.455230839041018	0.011011526809723	0.520911488194421	0.000458914610524279
2.58616349220544e-05	0.00010788316031632	2.51021040437857e-05	0.000134671932011659	3.21829016475878e-09	0.000293522049583984	3407	0.0843028036998636	0.0881079801626784	0.367547039376515	0.085520335114052	0.45881368095696	1.09643897939529e-05
2.42769247996948e-05	0.000140115816817305	5.61558414105943e-06	4.17025787473419e-05	2.3137966017321e-08	0.000211734042471418	4723	0.0615511613373864	0.114657636137901	0.66175384544608	0.0265218765745592	0.196957363400698	0.0001092784407611
4.06599158437209e-06	0.000102043201778195	1.04931491417324e-06	3.39445683808765e-05	5.27959450056541e-07	0.000141631036107674	7061	0.0416021740302116	0.0287083374951869	0.720486163079524	0.00740879218997949	0.239668997090937	0.00372771014437235
2.20628712850451e-06	4.68067591043893e-05	1.27844013098113e-05	0.000348924295024232	2.17313745065353e-09	0.000410723915704388	2435	0.115950732792574	0.005371703580301	0.113961610986582	0.0311265081505814	0.849534886289322	5.2909932135961e-06
9.69546989732422e-06	0.000122976076921137	1.52817566263192e-06	2.49593778146426e-05	5.57153649204937e-07	0.000159716253944941	6261	0.0467887228392017	0.0607043407157957	0.769965948259284	0.00956806602262742	0.156273248327293	0.00348839667499969
4.01526689305881e-06	7.24892266931999e-05	1.46313359391809e-06	3.40046894319502e-05	1.81204109175266e-07	0.000112153520721302	8916	0.0330881473061685	0.0358015233693521	0.646339287674555	0.0130458106398098	0.30319769912931	0.00161567918697401
2.63577484085048e-05	0.000216763572141096	2.79419588987324e-06	2.9596267785207e-05	7.18291293001156e-07	0.000276230075517683	3620	0.0795388368362898	0.0954195460400458	0.784721112409139	0.0101154658291159	0.107143538695924	0.00260033702577464
2.12293291462346e-07	1.37126168585982e-05	9.03434827206306e-07	7.50877640106857e-05	2.10830146302647e-08	8.99371920025829e-05	11119	0.0266215989179622	0.00236046163700829	0.152468812437511	0.0100451749391994	0.83489113167475	0.000234419311530865
9.46552833632764e-06	0.000101201847573899	2.86099913097846e-06	3.93688601173039e-05	5.31593978322983e-08	0.000152950394556341	6538	0.0448516667598875	0.0618862629533191	0.661664508074348	0.0187054053654276	0.257396263876926	0.000347559729979751
4.94249741299687e-05	0.000267205123691685	4.2374457813231e-05	0.000294851120542489	2.73341936322507e-08	0.000653883010371006	1529	0.178176038426858	0.0755868761629477	0.408643625011874	0.0648043413594554	0.450923354584781	4.18028809415641e-05
0.000106746262378213	0.000402261035040211	6.96918416046933e-06	3.38159124995313e-05	8.99436359283832e-08	0.000549882337714354	1819	0.152114837156637	0.194125642991037	0.73154019951296	0.0126739552854844	0.061496633334489	0.00016356887602945
6.83898485241647e-05	0.000514834894128864	2.03810143176978e-06	1.98031043452043e-05	7.25124133883391e-07	0.000605791072563886	1651	0.166225578839716	0.112893457202528	0.84985553179239	0.00336436359674952	0.0326896602510033	0.00119698715732877
6.06867918662338e-06	4.53585435616003e-05	7.5040206251949e-07	7.21351325942186e-06	1.378769777481e-08	5.94049257679398e-05	16834	0.0176641343854484	0.102157844794389	0.763548526914914	0.0126319838434084	0.121429547569857	0.000232096877431855
1.12871680178885e-06	4.28931900964327e-05	1.76974399907507e-06	8.66013761988535e-05	3.04333525748806e-07	0.000132697360621899	7536	0.0390297710275272	0.00850594764280927	0.323240717791293	0.0133366932905146	0.652623200589581	0.00229344068580202
5.07141546201712e-07	1.27330082946264e-05	4.57114493924151e-07	1.47605007465273e-05	3.4315039404679e-09	2.846119658522e-05	35136	0.00850213118881415	0.0178187007943676	0.447381340995294	0.0160609724385774	0.518618417968851	0.000120567802909941
1.86271564629255e-07	2.58428723042159e-05	8.10468626104746e-07	0.000145060040186405	1.04057390684886e-07	0.000172003710072039	5814	0.0502965977779803	0.00108295085350915	0.150246016748082	0.00471192525885227	0.843354135359347	0.000604971780209298
4.61119246496273e-05	0.000345654329551163	1.81882621579524e-05	0.000175710609539567	1.14367982298901e-06	0.000586808805721299	1704	0.161461106029295	0.078580832802853	0.589040802014361	0.03099520999109	0.299434173152166	0.00194898203953025
0.000100023399655448	0.000382926032035823	5.07480438530946e-06	2.50150582892978e-05	5.94307211568595e-07	0.000513633601577447	1947	0.142839131630766	0.194736869527736	0.745523717412176	0.0098802032610872	0.0487021452889234	0.00115706451007759
5.99662694827383e-08	8.15400507121098e-06	9.25007902675289e-07	0.000161861586295769	7.57569686582966e-07	0.000171758135225721	5822	0.0502266161915272	0.000349132047829537	0.0474737633853277	0.00538552599828628	0.942380901394009	0.00441067717454772
6.43286994149442e-05	0.000370565719193566	5.44019902161606e-05	0.000403587597961531	1.35832322407929e-07	0.00089301983910861	1120	0.235111835212176	0.0720350171382032	0.414957991933813	0.0609191283706119	0.451935758072724	0.000152104484647859
8.78891260214958e-06	0.000113288718149409	3.2823240924373e-06	5.44727108178103e-05	6.42534418782869e-07	0.000180475200080589	5541	0.0527075785649294	0.0486987275715722	0.627724574339417	0.0181871198423475	0.301829341613065	0.00356023663359816
1.7792372714675e-05	0.000155966412536499	8.8430090124119e-06	9.97896869321755e-05	8.46169658750783e-07	0.000283237650854512	3531	0.0814724048485275	0.0628178233402107	0.550655649296472	0.0312211635202207	0.352317873810617	0.00298749003247957
1.77644840935079e-06	4.3233915095208e-05	8.70756506186924e-06	0.000272659160265358	9.02781421454873e-09	0.000326386116646	3064	0.0932892766912965	0.00544278178130208	0.132462481981425	0.0266787238113853	0.835388352504849	2.76599210386768e-05
1.02222685834147e-06	3.82089775270324e-05	1.05807235657257e-06	5.09179374393062e-05	1.54230570652198e-07	9.13614447519048e-05	10946	0.0270374488259888	0.0111888210734557	0.418217746345739	0.0115811692716309	0.557324127016332	0.00168813629284231
9.77913654343683e-07	2.48243033932435e-05	2.68606189428183e-06	8.77106218053105e-05	7.66915400146317e-08	0.000116275592287194	8600	0.03428324866426	0.0084103089488316	0.21349539404563	0.0231008231516672	0.754333906884518	0.000659566969353361
2.75673598492553e-06	4.68170570931592e-05	7.7423464270946e-07	1.69185127689875e-05	1.34215792949167e-07	6.74007562827308e-05	14837	0.020017836844349	0.04090066843407	0.694607296345048	0.0114870319772336	0.25101369334816	0.00199130989548785
1.89373444450315e-05	7.65000936059859e-05	3.67733948177306e-06	1.91049404282002e-05	6.01758599568556e-09	0.000118225735546986	8458	0.0348481354440143	0.16017954430493	0.647068028395413	0.0311043908059391	0.161597137372914	5.08991208034734e-05
5.1624988294066e-07	3.042038915294e-05	9.97385261083692e-06	0.00075628643142652	3.15659930394215e-07	0.000797512583003632	1254	0.21286005820287	0.000647325062880304	0.0381440867533014	0.0125062009345017	0.948306581669415	0.000395805579901148
4.11078201637755e-05	0.000396100797152788	2.62786072617803e-05	0.000326658500501628	3.3115240196114e-07	0.000790476877481933	1265	0.211195555121159	0.0520038236851717	0.501090934392121	0.0332439923423073	0.413242322207071	0.00041892737332941
2.39642669529306e-06	3.94586806726664e-05	1.78545479407532e-06	3.78210299066591e-05	6.23156867217479e-08	8.15239077554156e-05	12266	0.0241614919303298	0.0293953854921027	0.484013607284976	0.0219009962014083	0.463925625598421	0.000764385423092139
2.49146891664072e-06	3.41244210632932e-05	1.33445245019805e-06	2.35095486086689e-05	3.16063793830933e-09	6.14630516767392e-05	16270	0.0182705150798823	0.0405360431783379	0.555202192737977	0.0217114577586631	0.382498882943786	5.14233812361367e-05
0.000201641249110206	0.000911268179142045	0.000141786257852771	0.000826263757798934	1.39754167939084e-07	0.00208109919807189	481	0.464728031132378	0.0968917047765063	0.437878300076383	0.0681304658538783	0.397032375277668	6.71540155647383e-05
2.42716382125055e-05	0.000184896066113534	5.81448363364863e-06	5.70241369546241e-05	2.98420112138115e-07	0.00027230474502645	3672	0.0784539663648922	0.0891340994081754	0.679004202058888	0.0213528546228008	0.2094129389816	0.00109590492853559
4.00149862665898e-05	0.00019551537540314	5.73934508319522e-05	0.000360727058008288	9.32259076360804e-09	0.000653660193100733	1530	0.178121065678386	0.0612168014649521	0.299108584960151	0.0878031910734809	0.551857160365122	1.42621362934539e-05
0.000112636914829672	0.000559913782226631	7.56197064919743e-05	0.000484372059468684	7.53847222612659e-07	0.00123329631023957	811	0.309415703909682	0.0913299698494933	0.453997776185566	0.0613151161356226	0.392745892002703	0.000611245826614223
5.39719103787429e-05	0.00030046384488023	5.58331287349501e-06	4.00277055687108e-05	3.2743683263211e-07	0.000400374210533811	2498	0.113200455164488	0.134803663569597	0.750457539409513	0.0139452360481733	0.0999757339898158	0.000817826982900686
7.79758955147684e-06	0.000161198693784322	1.10312855354986e-06	2.94178544985139e-05	4.80709317927477e-08	0.000199565337319655	5011	0.0581182809581561	0.0390728653392698	0.807748960562829	0.00552765609682465	0.147409639838373	0.000240878162702923
6.34541580334862e-07	2.818740346036e-05	6.78503962514386e-06	0.000387775393350251	3.98169452022119e-08	0.000423422194961291	2362	0.119313497385635	0.00149860254820339	0.0665704438638056	0.0160242890096116	0.915812628541355	9.40360370241148e-05
6.21896867010793e-05	0.000426090551709874	6.51989377571189e-06	5.75986385483747e-05	4.52519841293383e-07	0.000552851290576333	1809	0.152870116508598	0.112488996157083	0.770714582696706	0.0117932143541079	0.104184686786802	0.000818520005301323
8.51192256682055e-06	8.02884037183434e-05	2.5801149077524e-06	3.13126286173325e-05	2.49523337251253e-08	0.000122718022143974	8149	0.0361481374991969	0.0693616342417439	0.654251122334324	0.0210247432502244	0.255159169535802	0.000203330637906231
1.19737151699584e-06	2.14949743357334e-05	8.66690355639961e-07	2.00111190011281e-05	6.35697517384856e-09	4.35765121846712e-05	22948	0.0129881548944378	0.0274774518878781	0.493269728532672	0.0198889335605165	0.459218005248418	0.000145880770514827
5.3182764602008e-05	0.000201456237479825	2.83001969554801e-06	1.37932887281621e-05	1.12614319709471e-07	0.000271374924825253	3685	0.0781967989547474	0.195975234765165	0.742353913536961	0.0104284494868874	0.0508274253306348	0.000414976880351003
1.0315460669523e-05	0.000115560708984965	2.29051044850922e-06	3.30326928130274e-05	2.9488137757792e-07	0.000161494254293602	6192	0.0472971118846406	0.0638750939755984	0.715571643650376	0.0141832318340254	0.204544074694898	0.00182595584510279
3.00024013054712e-07	9.92117301754518e-06	6.28665101905404e-07	2.67361015502237e-05	1.78400824492154e-08	3.76038037651782e-05	26593	0.0112179573972084	0.00797855490705809	0.263834293985237	0.016718125268156	0.710994603556085	0.000474422283464198
6.58664855078837e-07	2.22554205211877e-05	2.31594718852306e-06	0.000100672971187084	1.54376605229372e-08	0.000125918441412396	7942	0.0370732273541632	0.00523088475119892	0.176744726757686	0.018392438490706	0.799509349527041	0.000122600473368132
3.72327617859469e-06	4.44890431146724e-05	4.34240663801557e-08	6.67472786933722e-07	1.27586935627938e-07	4.90508030822089e-05	20387	0.0146078565248423	0.0759065284283827	0.906999280727555	0.000885287572302887	0.0136077850920207	0.00260111817973913
2.94178323218011e-05	0.000178464633169868	5.80369756016316e-06	4.53138825333451e-05	5.52656947158006e-07	0.000259552702532335	3853	0.0749207945753103	0.113340497073561	0.687585339812189	0.022360381932221	0.174584514402041	0.00212926677998722
2.33641907455405e-05	0.00037824046332996	5.07035181127453e-05	0.00106039122874479	3.21054584278589e-06	0.00151590994677583	660	0.365626911670863	0.0154126508604509	0.249513807950423	0.0334475792711738	0.699508061808111	0.0021179001098412
0.000190403490970226	0.000600577289466471	8.66483089295479e-05	0.000351898475676498	2.30830923537502e-07	0.00122975839596628	813	0.30868144163967	0.154829998798761	0.488370147694392	0.0704596197218593	0.286152529497466	0.000187704287520742
9.64677125936779e-06	6.41705864720674e-05	6.67368683922005e-06	5.70974114214439e-05	1.4190170517386e-07	0.000137730357697273	7261	0.0404798401979344	0.0700409947425759	0.4659146142139	0.0484547266906008	0.414559378019929	0.00103028633299389
3.75541791194171e-05	0.000397317955862984	6.03508026842802e-05	0.000823585399637253	1.70920524514811e-07	0.00131897925782845	758	0.326962993165247	0.0284721529140995	0.301231390489888	0.0457556874576185	0.624411183685476	0.000129585452917745
5.5113284807638e-05	0.000330902983329126	1.28158334685791e-07	9.91293547823772e-07	1.56491398806272e-07	0.00038729221141808	2582	0.109711906901518	0.14230413931083	0.854401337216457	0.000330908628956251	0.00255954940119794	0.000404065442558926
6.55668343849678e-05	0.000306980965582658	4.61770713484686e-05	0.000278270862117112	7.71744557298731e-08	0.000697072907888936	1435	0.18876280295553	0.0940602247525799	0.440385735994733	0.0662442490962882	0.39919907798432	0.000110712172079092
8.86836679716617e-05	0.000385569469270332	7.12773079832879e-06	3.99081105290359e-05	4.40095514113713e-08	0.00052133298812077	1918	0.144817753384896	0.17010945018334	0.739583870685376	0.0136721269529133	0.0765501348243687	8.44173540024983e-05
8.21288252953852e-05	0.000324112669596317	3.23130034110615e-05	0.000164129814968882	9.98487845490855e-08	0.000602784162056195	1659	0.16547265879566	0.136249142670289	0.537692743105121	0.0536062581684903	0.272286210057359	0.00016564599874105
3.11502170661543e-05	0.000149375178744493	1.43689752426314e-05	8.8644174440956e-05	1.68282708801863e-09	0.000283540228321323	3527	0.0815558024231898	0.109861719624678	0.526821818649357	0.0506770250122946	0.312633501657831	5.93505584015952e-06
1.0160979559704e-05	5.57656306878334e-05	2.48144134673906e-07	1.75150578430706e-06	3.06760485632878e-08	6.79569362150817e-05	14715	0.0201813481929286	0.14952086020395	0.820602484363581	0.00365149090724951	0.0257737602937778	0.000451404231441498
3.80830365028635e-05	0.000268881380872434	5.9602118702851e-06	5.42042612065163e-05	1.65290904946744e-08	0.000367145419542594	2724	0.104312635260562	0.103727391043879	0.732356626449047	0.0162339268121896	0.147637035140045	4.50205548397339e-05
2.06970187979078e-05	0.000165663400885624	4.04145478578753e-06	4.16439773468497e-05	2.16293237319754e-07	0.000232262145053489	4305	0.067314049504509	0.0891105986864168	0.713260444776624	0.0174004023981471	0.179297307950287	0.000931246188525223
5.03656959491376e-05	0.000189302240717223	9.68298037257806e-06	4.68229715221585e-05	1.459489491708e-08	0.000296188483456014	3376	0.0850352204828364	0.170046098219134	0.639127620724441	0.0326919543244701	0.158085051031743	4.92757002121841e-05
2.69473138317897e-06	7.16366416900611e-05	1.74476731794835e-07	5.97487819412033e-06	1.11708569128747e-08	8.04918988560681e-05	12424	0.0238592984653315	0.0334782931136656	0.889985734069443	0.00216763095758029	0.0742295594840461	0.000138782375265489
1.35654002084498e-05	0.000170569757469156	4.48172106500478e-06	7.26025510239485e-05	8.79850082092878e-08	0.000261307414774768	3827	0.0754077675539526	0.0519135678570099	0.652755137530931	0.0171511438696363	0.277843440020742	0.000336710721680538
1.37824288265876e-05	0.000147821378431307	4.04176040367129e-06	5.58195902921249e-05	3.18069052907356e-07	0.000221783227006598	4509	0.0643767061618871	0.0621436932477206	0.666512884794977	0.0182239227836244	0.251685355315279	0.00143414385839869
2.3179752302812e-06	8.04350517359309e-05	2.54124447980975e-06	0.000113676176462305	2.47992971203163e-07	0.00019921844087953	5020	0.0580202356824673	0.0116353447002575	0.403753043045704	0.0127560705153118	0.570610712343876	0.00124482939485069
3.5767688833303e-06	7.55936340049566e-05	5.00338462904054e-06	0.000136149256257496	6.59449829944598e-08	0.000220388988757818	4537	0.0639851931953758	0.0162293447757535	0.343000956767514	0.0227025163881426	0.617767961207483	0.000299220861106295
5.62583018044064e-07	1.22851274009834e-05	4.92701511527479e-07	1.38366379605994e-05	6.31923291665079e-08	2.72402422203208e-05	36710	0.00813888245442462	0.0206526437428073	0.450991856152396	0.0180872661682843	0.507948418692015	0.00231981524449762
1.8638016086879e-05	8.53114284962179e-05	1.01942126199788e-05	6.00127043787687e-05	1.34462997174769e-08	0.000174169807881562	5742	0.0509136492083786	0.107010602546873	0.489817549515993	0.0585303086911083	0.34456433700368	7.72022423462775e-05
1.97198661268389e-06	6.41314426373868e-05	1.28169638314768e-05	0.000536658098096747	4.46013676319345e-07	0.000616024504854614	1623	0.168782925792961	0.00320114962496385	0.104105343427081	0.0208059317940635	0.87116355577998	0.000724019373912094
5.65654352031623e-06	6.38502187375462e-05	3.22663499190706e-06	4.68591487556284e-05	6.47374619979862e-08	0.000119657283467396	8357	0.0352625940797545	0.0472728726275782	0.533609128398306	0.0269656380155601	0.391611336959664	0.000541023998891182
8.99097912949584e-06	0.000175253074653413	3.42770515378094e-05	0.000860948529529722	7.99224991447705e-08	0.00107954955734959	926	0.276778547619587	0.00832845427825444	0.162339073236877	0.0317512533856838	0.797507185907655	7.40331915294275e-05
9.14334425295069e-05	0.000494222822650791	2.05497993156167e-05	0.000143167080691628	6.85837396692904e-07	0.000750058982584235	1333	0.201565325759592	0.121901669938655	0.6589119444287	0.0273975777809031	0.190874429899317	0.000914377952424404
0.000177726501140176	0.000618362675528226	7.76438673565264e-05	0.000347914791514988	3.84395866153442e-07	0.00122203223140607	818	0.307075239573208	0.145435199311956	0.506011756184809	0.0635366771522788	0.284701812745706	0.000314554605250596
0.000279402323414178	0.000908611479365743	3.04539802821127e-05	0.000127686108870256	9.33660988484004e-07	0.00134708755292077	742	0.332622020258418	0.207412148385139	0.674500686607696	0.0226072761314452	0.0947867928802442	0.000693095995475295
1.37051868032566e-05	0.000180402210468331	1.32687318442162e-05	0.000225018534553934	2.63998569667931e-09	0.000432397303655434	2313	0.121682597401164	0.0316958193018194	0.417214004211479	0.0306864352114224	0.520397635812376	6.10546290266197e-06
3.58962237757097e-05	0.000127538571405486	1.16664842737924e-07	5.33180177349926e-07	1.08822653623627e-08	0.000164095522466646	6094	0.0480404135339676	0.218752000274754	0.777221520053416	0.000710956892572357	0.00324920612905999	6.63166501972935e-05
2.2563991631926e-06	4.33049296339179e-05	4.82728164039043e-06	0.000119195298856359	9.12159295059463e-08	0.000169675125223366	5894	0.0496328130665681	0.0132983497741475	0.255222617793326	0.0284501433786221	0.702491297409957	0.000537591643948201
4.2347884569377e-06	3.8528573322314e-05	6.53124859646453e-06	7.64197540657482e-05	4.02785939288278e-08	0.000125754643035393	7952	0.0370259024834559	0.0336750067808298	0.306378932756147	0.0519364409839431	0.607689324395284	0.00032029508379656
5.95527192784959e-05	0.000401656947103946	1.660500076999e-05	0.00014435874456626	4.39688384317158e-08	0.000622217380557124	1607	0.170326734267391	0.0957104721587387	0.645525116550599	0.0266868160370611	0.232006930499119	7.06647544823432e-05
3.93071165498889e-06	6.66689120782252e-05	5.72967401147285e-07	1.25086952970391e-05	7.09198759814226e-08	8.37522063073819e-05	11940	0.0248136656751061	0.0469326341154841	0.796025740904559	0.00684122157981626	0.149353621218413	0.000846782181727095
3.36304970040875e-06	4.19133002474992e-05	7.75520917528531e-06	0.000124314297201977	8.62084201728145e-09	0.000177354477167187	5638	0.0518201332824253	0.0189623050634267	0.236325019345233	0.0437271688832229	0.700936898732977	4.86079751409648e-05
2.41093225980233e-05	0.00014359718725571	1.34657756553117e-05	0.000103192115094731	1.12415947457879e-07	0.000284476816551234	3515	0.081813900671391	0.0847496920497956	0.504776413756895	0.0473352304014079	0.362743496449899	0.000395167342002481
6.64986081190243e-06	8.66540148369846e-05	6.46310052881873e-06	0.000108389533594777	3.56965006252649e-10	0.000208156866737489	4804	0.0605433101272556	0.0319463917579462	0.416291886955936	0.031049182427258	0.520710823974255	1.7148846052858e-06
4.75753885143643e-05	0.000253643035728099	1.80892876912924e-05	0.000124145314606487	1.35761429342022e-07	0.000443588787969585	2254	0.124627843010107	0.107251106891426	0.571797670741602	0.0407794069234516	0.279865763007065	0.000306052436454573
2.80591780760638e-07	8.19199756927368e-06	9.90093150185124e-08	3.71737896577055e-06	1.33276315393139e-08	1.23023052623627e-05	81286	0.0036839119660006	0.0228080652184003	0.665891261399279	0.00804802944708409	0.302169299695675	0.001083344239562
7.01416318393898e-06	0.000112887511381533	3.24910863153514e-06	6.73491433961364e-05	9.68786831060223e-08	0.000190596805276249	5247	0.0555801839907842	0.0368010532693489	0.592284383874717	0.0170470256666994	0.353359245967009	0.000508291222224881
3.22058108002787e-06	3.59893145705291e-05	3.8613734599509e-06	5.54971818459779e-05	7.39058961357987e-08	9.86423568526216e-05	10138	0.0291605474098152	0.0326490686433987	0.3648464586496	0.0391451865421266	0.562610055322325	0.000749230842549911
5.92624606787495e-06	5.47401843928982e-05	1.29149234922542e-05	0.000153427672114186	5.62008890145938e-08	0.000227065226956228	4404	0.0658584530609101	0.0260993114063096	0.241076914887767	0.0568775926872496	0.675698671130137	0.000247509888537128
1.34908916716334e-06	1.58095073248155e-05	3.29736194783195e-06	4.96869926709345e-05	2.80165276135956e-08	7.01709676383589e-05	14251	0.0208319818111221	0.0192257455264998	0.22529983349087	0.0469904015692873	0.708084758457473	0.000399260955869737
0.00028622228292362	0.000878908634502816	5.88974748864776e-06	2.33157325264254e-05	5.25584434986465e-07	0.0011948619818765	837	0.301397186711019	0.239544221228058	0.73557335310185	0.00492922829413158	0.0195133269616703	0.00043987041428923
1.33301118534099e-06	2.65739105050699e-05	1.32073824399064e-06	3.38682968224298e-05	7.79106002247455e-08	6.31738673570561e-05	15829	0.0187742846434372	0.0211006740778884	0.4206472013954	0.0209064016379729	0.536112450279601	0.00123327260913754
7.88602341404141e-08	6.66308662360598e-06	4.93220687041627e-07	5.36058071165729e-05	1.00297571834954e-08	6.08510044185444e-05	16434	0.0180902280510756	0.00129595616200513	0.109498383589136	0.00810538284050604	0.880935452566441	0.000164824841912368
7.02576699913583e-06	7.34525584348598e-05	1.67574535900685e-05	0.000225354307176494	2.23096871345448e-07	0.000322813183071904	3098	0.0923165545628685	0.0217641886005966	0.22753890574072	0.0519106854020143	0.698095118148563	0.000691102108106146
8.90605027113557e-07	2.0527656496576e-05	1.26373956166066e-06	3.74663870437258e-05	5.96564921117283e-08	6.02080446211877e-05	16609	0.0179007997640294	0.0147921267451384	0.340945410629598	0.0209895466562942	0.622282076746619	0.00099083922235094
7.97320875226598e-05	0.000347524237248427	2.35221244284726e-05	0.000131995413844697	4.76516189766824e-08	0.000582821514663233	1716	0.160456868637735	0.136803610568032	0.596279012536512	0.0403590530491384	0.226476563619939	8.17602263777386e-05
5.22507703908089e-06	9.58688148202051e-05	2.58855721781749e-05	0.000611163011483879	2.8776082012128e-07	0.000738430236341461	1354	0.198772941321702	0.00707592509343663	0.129827856582885	0.0350548649069741	0.82765166078772	0.000389692628984134
2.25254129308062e-06	2.35758926203566e-05	2.75742152878612e-07	3.71148934934628e-06	3.6742145022849e-08	2.98524075606849e-05	33498	0.0089158717212946	0.0754559339477587	0.789748450687964	0.00923684806051487	0.124327973943188	0.0012307933605743
4.8603772026562e-05	0.000212500205575356	2.53432555297113e-05	0.000142563889964964	1.1570399099819e-07	0.000429126827087591	2330	0.120820047829246	0.11326202175806	0.495192078802338	0.0590577282285323	0.332218544649189	0.000269626561880208
1.53083567145121e-07	4.09010624642683e-06	2.31915189953688e-07	7.96749597739167e-06	1.8423864237104e-08	1.24610248451544e-05	80250	0.00373135188607998	0.0122849901229953	0.328231930940841	0.0186112452896577	0.639393314466419	0.0014785191800872
0.000113370199558564	0.000382834723379659	2.45765626290654e-07	1.0684167278005e-06	6.1423095222393e-07	0.000498133336244538	2007	0.138841956874154	0.22759006737688	0.768538653256729	0.00049337317623329	0.00214484084894893	0.00123306534120896
4.07487166463635e-06	7.22240021637976e-05	6.95220501643335e-06	0.000158594844206356	6.68136688273523e-08	0.00024191273672005	4134	0.070011074246627	0.0168443866159554	0.298553946117263	0.0287384827714908	0.655586995363072	0.000276189132218662
2.36541684052174e-06	3.39594623712214e-05	3.30610999010605e-06	6.10508889936864e-05	2.07654838110267e-08	0.000100702643679347	9930	0.0297604841021503	0.0234891235631669	0.337225132632603	0.0328304190367955	0.606249118822364	0.00020620594507079
3.76577685374248e-06	0.000129791237686638	3.80429724316237e-05	0.00168973136944592	4.18169401662049e-07	0.00186174952581959	537	0.428245411440085	0.00202270864126295	0.0697146613368955	0.0204339906652461	0.907604028367919	0.000224610988676342
3.32948140653174e-05	0.000189546009403089	2.01210723693404e-06	1.47432870673842e-05	1.29853908783448e-07	0.000239726071681508	4171	0.0694006547691967	0.138886913016085	0.790677493163586	0.00839336006643139	0.0615005575487494	0.000541676205147879
5.5535194028423e-06	0.000147094536599421	1.08421974972012e-05	0.000370518294694782	2.75972661422975e-07	0.000534284520855669	1872	0.148135830649067	0.0103943108700739	0.275311244959606	0.0202929283443159	0.693484988300593	0.00051652752541099
1.78504456199597e-05	0.00015273462682796	1.06035488598281e-05	0.000116783895890161	3.65947170043727e-07	0.000298338464367953	3352	0.0856253526144986	0.0598328668674249	0.51195083795694	0.0355420105895239	0.391447667123897	0.00122661746221362
2.56959243915548e-05	7.95338572978416e-05	2.68624474889801e-05	0.00010691131117949	6.94008982926831e-08	0.000239072941256159	4183	0.0692182524089899	0.107481525330892	0.332676114996316	0.112360885961569	0.4471911819788	0.000290291732422877
3.57576640027375e-06	4.07631180671529e-05	4.87522845990433e-09	7.14890780217648e-08	1.74188551032785e-08	4.44326676290116e-05	22506	0.0132416441632284	0.080476068421762	0.917413251157967	0.000109721714226339	0.00160893058725754	0.000392028118786754
1.37601324104562e-05	0.000170871623045221	3.98893897022125e-05	0.000637757013833465	2.36298913606257e-07	0.000862514457904961	1159	0.228073538992271	0.0159535092824756	0.198108705864788	0.0462477925287229	0.739416027161528	0.000273965162485769
0.000155106618071897	0.000509194823913974	5.20718504811432e-06	2.20149683296757e-05	4.01248662511455e-07	0.000691924844026173	1445	0.187508072612033	0.224166857731777	0.735910595363322	0.00752565122219742	0.0318169935936611	0.000579902089042892
3.24669549771582e-05	0.000232490251906188	2.23570126226713e-05	0.000206124461198759	3.28626974130813e-07	0.000493767307678907	2025	0.137712705246504	0.0657535532876374	0.470849828027444	0.0452784383959456	0.417452630000365	0.00066555028860784
6.06512208920012e-09	2.85973571721504e-06	2.66668550195512e-07	0.000161841710836239	5.51571342813253e-07	0.000165525751568552	6041	0.0484488493100762	3.66415620030475e-05	0.017276681665032	0.00161103965798985	0.977743398248294	0.00333223886668065
2.69901446722163e-07	8.69724379409233e-06	6.56190609080746e-07	2.71930832912687e-05	9.56077753967883e-10	3.68173752189179e-05	27161	0.0109846392658765	0.00733081717850107	0.236226611548979	0.0178228514438904	0.738593751715794	2.59681128348504e-05
8.71922935524847e-06	9.36813783171285e-05	3.42463042209336e-06	4.73527239602688e-05	2.00658777123959e-07	0.000153378620831863	6520	0.0449743835570058	0.0568477491058332	0.610785113394807	0.0223279515979447	0.308730928100976	0.00130825780043964
2.01916786700688e-06	2.02482846363155e-05	1.8954751118734e-06	2.44427564649824e-05	4.86867142837525e-08	4.8654370794462e-05	20553	0.0144906514510807	0.0415002359302262	0.416165789541364	0.0389579616573553	0.502375348110854	0.00100066476020062
1.81009370161121e-07	7.15256483629121e-06	2.86535202637259e-07	1.45612360858107e-05	1.28368997768003e-09	2.2182629184878e-05	45080	0.00663276800826285	0.00815996014956226	0.32243990451624	0.012917098340741	0.656425167839761	5.78691536959529e-05
2.11371349712624e-05	0.000209265924398371	4.56609818585544e-05	0.00058201447100439	5.4997917064588e-07	0.000858628491403224	1165	0.227172334124657	0.0246173230714937	0.243721151223826	0.0531789735790533	0.677842019955832	0.000640532169794493
2.99000060749294e-06	3.62811493514826e-05	3.10434370962425e-06	4.8449317249461e-05	6.06651933941199e-09	9.08308774374002e-05	11009	0.0268825557506318	0.0329183279062081	0.399436297161031	0.0341771850851462	0.533401400672936	6.67891746789849e-05
1.62624653157965e-06	2.53604146674066e-05	1.91181127710866e-06	3.83449815644481e-05	5.65135602151063e-08	6.72999676007581e-05	14859	0.0199882030673286	0.0241641502894473	0.376826550910865	0.0284073134841617	0.569762258905101	0.000839726410425043
2.04736468972746e-06	4.99002824685874e-05	6.16535294696216e-07	1.93431760932689e-05	4.43892056338171e-07	7.23512506026181e-05	13821	0.0214722770174636	0.028297571537117	0.689694815956391	0.0085214186287183	0.267350957062364	0.00613523681541047
5.39770403620132e-07	3.46389750695343e-05	1.15999350655573e-06	9.59124745414018e-05	1.37920303849744e-07	0.000132389133824962	7553	0.0389408961060712	0.00407715035233775	0.261645152202085	0.0087619993653665	0.724473918442676	0.00104177963753502
6.25387643412635e-07	3.42023311745186e-05	3.16875664204451e-06	0.000223171985137652	1.72273205107612e-07	0.000261340733802735	3826	0.0754170118778356	0.00239299719684988	0.130872561184186	0.0121250009362733	0.853950250656701	0.000659190025989775
0.000223850922456326	0.000618501503756839	0.000158526652159505	0.000563714842526409	3.3473739555301e-07	0.00156492865829463	639	0.374901681142633	0.143042253887961	0.395226645303337	0.101299603224251	0.360217598124066	0.000213899460386768
4.96437026483908e-05	0.000253014811752989	1.79945323143327e-08	1.18067015869163e-07	7.271915201302e-08	0.000302867295101576	3302	0.0868671965116564	0.163912391503814	0.83539826136768	5.94139169377718e-05	0.000389830852583689	0.000240102358984093
2.09320794227887e-05	0.000202920130060902	2.19953895890931e-05	0.000274599597151833	1.73309793156564e-07	0.000520620506017774	1921	0.144634847934914	0.0402060218159637	0.389765919158733	0.0422484119139599	0.52744675627982	0.000332890831523733
2.05783779117523e-06	4.46074180963085e-05	4.49710268911282e-07	1.25454998082799e-05	6.33309735341011e-09	5.96667990620284e-05	16760	0.0177413102073032	0.0344888250002476	0.747608700274596	0.00753702688900358	0.210259306775245	0.000106141060907698
0.000157117951609021	0.000899149958039295	1.16193338769577e-05	8.59311525942723e-05	7.13671928750348e-08	0.00115388976331242	867	0.292746982299422	0.136163745103336	0.779233845924887	0.0100697087766882	0.0744708509655146	6.18492295747248e-05
2.16064622989685e-05	0.000108357363745718	3.71296759385351e-06	2.39532312173112e-05	2.14223235924469e-08	0.000157651447179444	6343	0.046197987026381	0.137052102505443	0.687322353738893	0.023551750778585	0.151937908886094	0.00013588409098499
1.87654510143019e-07	1.11774748935671e-05	1.37995975071154e-06	0.000105735823771198	6.3665819260017e-08	0.00011854457874488	8436	0.0349404615904227	0.00158298685717945	0.0942892118046336	0.0116408507695772	0.89194988830955	0.000537062259059795
9.22762562199314e-06	0.000152500692663666	9.36160764436865e-07	1.99418238903948e-05	6.69632934372928e-08	0.000182673266233928	5474	0.0533321494437246	0.0505143736258399	0.834827645050022	0.00512478253516328	0.109166624660106	0.000366574128868649
2.28294025356801e-07	1.70566796226328e-05	6.27394182761585e-07	6.03392637535867e-05	2.97229151994131e-07	7.8548860736332e-05	12731	0.023290083738399	0.00290639511785058	0.217147383968911	0.00798731104283719	0.768174906522576	0.00378400334782514
6.71926152002604e-05	0.000176227190663599	1.63639984281178e-05	5.52019595144767e-05	3.4476328091489e-08	0.000315020240134545	3174	0.0901913359186188	0.213296184307276	0.559415454030294	0.0519458636090453	0.175233056424882	0.000109441628502232
1.55972351799295e-05	8.85971956666209e-05	2.94374543753887e-07	2.15097165234753e-06	1.22789996923596e-07	0.000106762567039575	9367	0.03152293752291	0.14609273280351	0.829852617104824	0.00275728236887341	0.0201472455373819	0.00115012218541054
5.45279164897297e-05	0.000254971694523276	5.7852557273192e-05	0.000348067109512289	1.97228254614608e-07	0.000715616506053101	1397	0.193266422423362	0.0761971195863998	0.356296553204932	0.0808429609767821	0.486387760159435	0.000275606072451287
9.7044565348121e-05	0.000383413021108678	9.22033957733403e-06	4.6905440912341e-05	1.22802376024847e-07	0.000536706169322498	1863	0.148754811908069	0.180815073302816	0.714381617026449	0.0171794924380563	0.087395009771457	0.000228807461221966
1.90235053086203e-06	1.71864795923603e-05	7.65888636172084e-07	8.89751804566564e-06	6.52157487865002e-09	2.87587583799387e-05	34772	0.00859063933607263	0.0661485626649675	0.597608539468418	0.0266314917373605	0.309384637824709	0.000226768304545418
5.86680410441134e-06	9.87714429236846e-05	1.66349753254564e-05	0.000360515483044198	1.09690771040636e-06	0.000482885613108156	2071	0.134891781664839	0.0121494696573147	0.204544182395349	0.0344491011409166	0.74658567838394	0.00227156842247995
8.4190484350857e-07	3.20897954042936e-05	5.3510987172594e-06	0.000262475838761326	2.33765662976561e-08	0.000300782014292685	3325	0.086295603726501	0.00279905314647347	0.106687879857961	0.0177906206587617	0.872644727041145	7.77192956587783e-05
1.82415641216781e-05	0.00011307730050898	4.71949344018999e-06	3.76387950485284e-05	6.7596054478231e-08	0.000173744749173855	5756	0.0507925952067438	0.104990592282159	0.650824275534399	0.0271633730667021	0.216632705319145	0.000389053797594724
1.30289184692394e-05	9.77263279978778e-05	7.35493367527212e-06	7.0974760177813e-05	2.74558749908041e-07	0.00018935949907011	5281	0.0552294913338677	0.0688052013932261	0.516088859960992	0.0388411128641028	0.374814891919072	0.00144993386260694
2.3531297201034e-06	6.31130533859756e-05	2.19106735296213e-06	7.5677587462937e-05	1.07839511685162e-07	0.000143442677433663	6971	0.0421229886557701	0.0164046695321316	0.439987976487423	0.0152748637446161	0.527580695068488	0.000751795167341557
1.06030287473673e-07	1.71533480356978e-05	7.51499698316599e-07	0.000156718497175025	3.69403425155454e-07	0.000175098778621669	5711	0.0511781605758318	0.000605545557246688	0.0979638360171582	0.00429186145233111	0.895029071068752	0.0021096859045123
4.87165207934167e-05	0.000277338926428266	3.3905301593987e-06	2.48554551552864e-05	1.92849962749989e-07	0.000354494282499117	2821	0.10090550530169	0.137425406271646	0.782350915431072	0.00956441422833708	0.0701152497582193	0.000544014310725784
7.88389374160621e-07	2.11833537230496e-05	4.08972677039695e-08	1.41364209043069e-06	1.7788128006922e-09	2.34280612681456e-05	42684	0.00700385856792762	0.0336514987363709	0.904187225762977	0.00174565309676633	0.0603396958139586	7.59265899270461e-05
2.3529834118019e-07	1.85110016217103e-05	5.1200491763207e-07	5.18598349815567e-05	3.17888280067879e-07	7.14360281421472e-05	13999	0.0212035496424999	0.00329383292016153	0.259126971405467	0.00716732062165125	0.725961903682037	0.00444997137068327
3.74799929725708e-05	0.00026933864849283	1.27517771433884e-05	0.000118030611450817	3.73165280469445e-07	0.000437974195340075	2283	0.123151491826256	0.0855758018882108	0.614964651704412	0.0291153617703138	0.269492158913996	0.000852025723067295
1.7120502945505e-06	1.50488095478897e-05	1.19103174306894e-06	1.346180410824e-05	1.27685776413204e-08	3.14264642713905e-05	31820	0.00938378235831361	0.0544779800796454	0.478857863803329	0.0378990055255186	0.428358850425791	0.000406300165715571
1.681798580514e-06	3.43963641186244e-05	3.49953507312892e-06	9.20765859813711e-05	1.16239295180037e-07	0.000131770523048818	7589	0.0387624995348231	0.0127630864748934	0.261032310738276	0.0265577990597518	0.698764669449316	0.000882134277762353
3.01948822319742e-06	3.79170423762473e-05	3.28615879358332e-06	5.30778477549838e-05	8.78327860162322e-08	9.7388369934028e-05	10268	0.0287952168960706	0.0310046078935591	0.38933850522329	0.0337428257173767	0.545012179492678	0.000901881673096399
8.92052253029629e-06	6.36136082790861e-05	1.688927453421e-06	1.54918508186421e-05	2.51004757356502e-08	8.97400095571811e-05	11143	0.0265640121011798	0.0994040737717134	0.70886562853052	0.0188202281429984	0.172630367381128	0.00027970217364036
1.13446993743657e-07	5.41581693949397e-06	3.55316914598798e-07	2.18136660066049e-05	2.09397574142958e-08	2.77191866118556e-05	36076	0.00828139002808503	0.0040927244847486	0.195381524549411	0.0128184466439873	0.786951879651299	0.000755424670554357
7.73588388649148e-07	5.0532499161367e-05	2.7500421710581e-06	0.000231667453180613	9.35897140650584e-08	0.000285817172615752	3499	0.0821831406091273	0.0027065847078725	0.176800080621125	0.00962168279075103	0.810544205795719	0.000327446084532083
8.29814819199453e-07	3.01509712616103e-05	2.92785747543674e-06	0.000136898951285619	3.67637871098284e-07	0.000171175232712963	5842	0.0500604855927754	0.00484775049548748	0.17614096843186	0.0171044457135124	0.799759107178658	0.00214772818048252
1.67897729897715e-05	0.000153277961467992	1.35889661632855e-05	0.00015968817451142	4.08250501941987e-08	0.000343385700182663	2912	0.0979031581077799	0.0488947937576906	0.446372581579419	0.0395734771601056	0.465040257723238	0.000118889779546679
8.31147649831699e-05	0.000519934347531674	2.60773891235974e-05	0.000210365025759292	3.49621333461161e-07	0.000839841148731195	1191	0.222800499263697	0.0989648639016284	0.619086535968349	0.0310503827574944	0.250481922774449	0.000416294598078884
6.0940816731594e-07	3.16400443766481e-05	1.12569126065528e-07	7.5266996702468e-06	3.07786614037987e-08	3.99195000016802e-05	25050	0.0119046611142311	0.0152659268600631	0.792596209254034	0.00281990320672329	0.188546942469971	0.000771018209208614
4.77833418074578e-05	0.000273357263283247	1.9189936815351e-05	0.000141339999743048	4.34858210866836e-07	0.000482105399859971	2074	0.134689169526298	0.0991138904922794	0.567007263064559	0.0398044428063339	0.293172405420269	0.000901998216558334
3.50699579216231e-06	4.40874317465937e-05	2.17442631185146e-06	3.51632274204321e-05	1.34814731446028e-09	8.49334294183541e-05	11774	0.025159207381852	0.041291112535772	0.519082204127583	0.025601536718139	0.414009273630406	1.58729881001243e-05
1.73234776202971e-07	1.00759632433146e-05	5.02577144912278e-07	3.76038464452489e-05	6.94780415040014e-08	4.84250996511827e-05	20650	0.0144228611727226	0.00357737572975217	0.208073154539569	0.0103784431737355	0.776536273876939	0.00143475268000413
3.0847942625168e-06	4.01479491291919e-05	1.84636970598747e-06	3.09106883799531e-05	3.19990863202616e-08	7.60218005639695e-05	13154	0.0225492842954529	0.0405777584802278	0.528111000151975	0.024287371415701	0.406602950083284	0.00042091986881231
4.94047558881162e-06	9.05717977202039e-05	1.2580137970288e-05	0.000296890792334933	5.79324359698804e-08	0.000405041136050207	2469	0.114441674135688	0.0121974662548824	0.223611356128966	0.0310589143931511	0.732989234698701	0.000143028524299565
0.00010689089258621	0.000662630399603869	4.31514800104617e-05	0.000345218942739293	9.1149583409882e-07	0.00115880321077393	863	0.293789934614223	0.0922424891408613	0.571823061450889	0.0372379707005144	0.297909894906773	0.000786583800963114
4.28029850399655e-08	6.74398842492008e-06	4.60858099586556e-07	9.34467611715302e-05	4.2945036129065e-08	0.000100737355717206	9927	0.0297705887645359	0.000424896849189925	0.066946252230921	0.00457484809190641	0.927627695865453	0.000426306962529591
1.455812394979e-07	1.14516462947761e-05	5.40257254074306e-07	5.46854994798438e-05	7.43147670532971e-08	6.68972990352453e-05	14948	0.0198698019880964	0.0021761900943295	0.171182491071017	0.00807592028176904	0.817454520114965	0.00111087843791935
2.28901975692824e-05	0.000176273229298898	4.11430784641205e-06	4.07890695835888e-05	4.90078504461229e-08	0.000244115812148627	4096	0.0706256712049452	0.0937677791856679	0.722088535549577	0.0168539178605403	0.167089010845208	0.000200756559006858
2.90656592476497e-05	0.000119886372604877	9.55440932800955e-06	5.06905922618425e-05	1.17794327125656e-07	0.000209314827769505	4777	0.0608696778319048	0.138860966312699	0.57275623462708	0.0456461180023556	0.242173919554627	0.000562761503238412
3.56264341247559e-09	1.70901715796064e-06	2.09629480312823e-08	1.29395965401343e-05	6.97877600170452e-08	1.47429270495558e-05	67829	0.0044131440529801	0.000241651023606126	0.115921156783594	0.0014218986474544	0.877681650098392	0.00473364344695364
1.05473168517151e-07	1.02357102639617e-05	1.6168426215637e-07	2.01932753812156e-05	8.79821044692285e-08	3.07841251803201e-05	32484	0.00919286456901403	0.0034262194523747	0.33249963102753	0.00525219609812829	0.655963918510991	0.00285803491097659
5.85061322227574e-06	7.28537401143233e-05	1.18619565586613e-06	1.90079249626101e-05	1.59951900320131e-07	9.90584258553954e-05	10095	0.0292817326865292	0.0590622470703947	0.735462324231504	0.0119747073065518	0.191885998575808	0.00161472281574136
3.90708209525201e-06	5.33385886367398e-05	5.89104161889688e-06	0.000103460036980922	6.5926547141425e-10	0.000166597408597282	6002	0.0487547718764514	0.0234522381119184	0.320164575702831	0.0353609438976172	0.621018285050381	3.9572372521586e-06
2.01144318506427e-05	0.000168134728454503	1.76447100072209e-05	0.000189853481333514	5.51659121924877e-08	0.000395802517558073	2527	0.111982883124316	0.0508193630872786	0.424794489665755	0.0445795800291543	0.479667189852219	0.00013937736559342
4.86089848570452e-05	0.000175147009118007	1.51281062541432e-05	7.01209656580811e-05	3.87807803142046e-08	0.00030904384666759	3236	0.0885581502991695	0.157288311614013	0.566738380351562	0.0489513265423954	0.226896495154954	0.000125486337076038
2.44872641404397e-05	0.00017888382132803	1.82910016669688e-06	1.72017167851008e-05	3.31184712508927e-08	0.000222435020891518	4496	0.0645596789745913	0.110087269721715	0.804207092080485	0.00822307638143426	0.0773336712724305	0.000148890543935726
1.82843616092086e-05	0.00017103811177282	5.90152019574896e-07	7.10910781563462e-06	1.66231188094757e-08	0.000197038356336047	5075	0.05740383334891	0.0927959507438478	0.86804475510908	0.00299511237582796	0.0360798168835213	8.43648877233077e-05
0.00011684534980089	0.000504085771502858	1.3579832606121e-05	7.54799659435714e-05	7.30421985737646e-08	0.000710063962052014	1408	0.191920515230647	0.164556090782609	0.709916005378023	0.0191248018937288	0.106300234876647	0.000102867068992883
0.000183461494353962	0.000580432561723547	3.0534652323385e-05	0.000124410736709813	4.21077451643304e-08	0.000918881552855871	1088	0.241028608755327	0.199657391949775	0.631672885280557	0.0332302375953503	0.135393660176489	4.58249978285668e-05
0.000203070780289423	0.000439699704419887	3.90787458635712e-06	1.08893553398577e-05	6.29456200936793e-08	0.000657630660255619	1521	0.179100097372419	0.308791533853501	0.668611929147247	0.00594235461107933	0.0165584666256665	9.57157625059826e-05
5.05718524316375e-07	1.95892962772009e-05	1.29111797433744e-07	6.43497890621228e-06	1.78008622885002e-07	2.68371141280483e-05	37262	0.00801891783269915	0.0188439979762143	0.729933039138791	0.00481094192235838	0.239779093814223	0.00663292714841349
6.08580978272214e-05	0.000379827041829334	4.29054423658228e-06	3.45096647939899e-05	9.46999245672753e-07	0.000480432347932801	2081	0.134254538301115	0.126673605740914	0.790594229267971	0.00893058982194599	0.0718304355284938	0.00197113964067468
2.97198950741459e-05	9.24310264078981e-05	2.36485281580962e-06	9.45887020887559e-06	4.07403247496769e-08	0.000134015384831479	7462	0.0394097211817541	0.221764800448232	0.689704592678877	0.0176461293513679	0.0705804801498715	0.000303997371651821
0.000115229804284994	0.000392127947150344	2.49589005517297e-05	0.000109332050544428	5.96999560931037e-08	0.000641708402487589	1558	0.175166982063618	0.179567236206203	0.611068743420307	0.0388944580668981	0.170376529465098	9.30328414926097e-05
2.48960566390152e-06	4.63188095638774e-05	4.34721707157127e-06	0.000104063794063498	5.7964048253216e-08	0.000157277390411102	6358	0.0460909313326706	0.0158293932611294	0.294503929921563	0.0276404450773772	0.661657685135097	0.000368546604834336
5.63924841878904e-06	9.3863785291195e-05	1.75657009208618e-05	0.000376290228908653	4.3444194247037e-07	0.00049379340548197	2025	0.137719459696472	0.0114202586672554	0.1900871584131	0.0355729759163484	0.762039801931687	0.000879805071609515
5.41661634949872e-06	0.000143042219308739	1.15327307271114e-06	3.93048729862169e-05	1.61895398153918e-06	0.000190535935698705	5248	0.0555629346155969	0.0284283189396042	0.750736173647223	0.00605278510052198	0.206285879049975	0.00849684326267581
2.41215054729923e-05	0.000283732397110033	6.72018666989159e-05	0.00101843388753126	8.63444936868948e-07	0.00139435310175007	717	0.342031245921817	0.0172994239713865	0.203486761534016	0.0481957307762071	0.730398839614594	0.000619244103796394
3.99599614621506e-05	0.000274875654244998	7.95338794601556e-06	7.04674294803816e-05	1.97453215567394e-07	0.000393453886349113	2542	0.111356728046236	0.101561994552759	0.69862228785078	0.0202142823389435	0.17909958936803	0.000501845889488033
1.42355471420487e-05	0.000120934819760767	8.87844679087242e-06	9.70618965290245e-05	1.90472080073444e-07	0.000241301182302786	4144	0.0698403957024508	0.0589949332456475	0.501177899779278	0.0367940459559444	0.40224376690882	0.000789354110310321
0.000136941793153112	0.000405346921037344	0.000128308899898443	0.00048857645286691	1.66986526675701e-08	0.00115919076560848	863	0.293872133641583	0.118135683285253	0.34968094386481	0.11068833854201	0.421480628868234	1.44054396937891e-05
6.83036443212895e-05	0.000413765911460707	2.93196296902579e-05	0.000228869864440443	1.98969202000972e-07	0.000740458019114698	1351	0.199260567887251	0.0922451274185054	0.558797258966026	0.0395966130872792	0.30909228954544	0.000268710982749383
3.22739842504152e-06	3.19773594043819e-05	9.37822195784149e-07	1.19505063042975e-05	4.21372513246565e-08	4.81352235808297e-05	20775	0.0143371447388952	0.0670485807471528	0.664323483419265	0.019483075511415	0.248269467040699	0.000875393281468791
4.67583769299574e-05	0.00024059576357273	2.52999787731305e-06	1.67579762014475e-05	1.336668389853e-07	0.000306775781420433	3260	0.0879375852475172	0.152418736294817	0.784272351809271	0.00824705870065316	0.0546261380994767	0.000435715095782321
5.74053517406244e-10	5.75547796464016e-07	3.66359638526731e-08	4.72505345953902e-05	8.10179644960257e-08	4.79443103737203e-05	20858	0.0142806875928911	1.19733397546354e-05	0.0120045067282789	0.000764135797701541	0.985529549326662	0.00168983480760282
0.000129219685096919	0.000513473056968608	1.32303263926494e-05	6.77258644622611e-05	4.63681134403785e-08	0.000723695301033878	1382	0.195220690200293	0.178555373943032	0.709515532621333	0.0182816253936545	0.093583396721669	6.40713203113749e-05
1.90698724161975e-05	0.000205306891526163	1.0105949029676e-05	0.000140169646289759	1.95622206415828e-07	0.000374847981468211	2668	0.106380738363463	0.0508736163964505	0.547707075070841	0.0269601265827625	0.373937311175427	0.000521870774519345
5.0699145804193e-07	1.26485156461533e-05	2.11788962377209e-06	6.79493979577402e-05	1.00542909611057e-07	8.33233375953187e-05	12001	0.0246881790476317	0.00608462734059292	0.151800396037712	0.0254177243122229	0.815490592656694	0.00120665965277783
3.040955231956e-05	0.00012719553388886	3.31874820129878e-05	0.000178532486760325	4.86781340639857e-08	0.000369373733115797	2707	0.104911417298015	0.0823273275634539	0.344354572307893	0.0898479752012678	0.483338339340864	0.000131785586520646
4.24345667375594e-06	0.000102874522025708	1.2830883171192e-05	0.000400736503865831	4.77924311872601e-08	0.000520733158167674	1920	0.144663770122311	0.00814900416306803	0.197557079690676	0.024640034862271	0.769562102163648	9.17791203376204e-05
7.83367780568966e-06	4.01989653916401e-05	4.7636027610868e-06	3.14338999138757e-05	2.24560310740258e-08	8.42526019033663e-05	11869	0.0249600606681304	0.0929784674742094	0.477124320003155	0.0565395329458243	0.373091147379981	0.000266532196830927
2.96549574833446e-09	1.69220233861705e-06	1.7176253131759e-07	0.000126119732702127	2.18064845068078e-08	0.000128008469552317	7812	0.0376768779443816	2.31664026505876e-05	0.013219456060487	0.00134180599079337	0.985245219657767	0.000170351888301387
3.01290140724907e-05	0.000274293961253914	9.56179248383608e-06	0.000112187937976205	3.98278201800601e-07	0.000426570983988246	2344	0.12014538675597	0.0706307161138764	0.643020673111399	0.0224154779456344	0.262999458911383	0.000933673917707388
2.69010301717432e-05	0.000277714044446115	6.93458280838702e-05	0.000922084308859455	7.74595201043056e-07	0.00129681980676223	771	0.322467950338862	0.0207438458538871	0.21415006387008	0.0534737576664611	0.71103502896183	0.000597303647741924
8.84794264264163e-07	2.09473875395595e-05	2.38361781039087e-07	7.25905690200846e-06	2.98590190645298e-08	2.93594595059358e-05	34061	0.00876929064540732	0.0301365992137995	0.713480012645481	0.00811873873192031	0.24724763412422	0.00101701528457951
2.92293647647034e-06	4.09767899235955e-05	1.53880208606347e-06	2.77510763478798e-05	1.40407069911444e-08	7.32036455410003e-05	13661	0.0217224908573177	0.0399288376264438	0.559764334423004	0.0210208395318456	0.379094185033952	0.000191803384754663
9.55367348444506e-06	0.000108595965541918	9.09411083612082e-06	0.000133045464886555	3.43699349705285e-08	0.000260323584684009	3841	0.0751347635658376	0.036699223760466	0.417157614335004	0.0349338721927927	0.511077261970139	0.000132027741598012
5.34348458236888e-07	2.17217641318831e-05	2.09844459659697e-06	0.000109758331132073	8.70495919149116e-08	0.000134199937910705	7452	0.0394629108105838	0.00398173401982077	0.161861208507686	0.0156367031853118	0.817871698309614	0.000648655977567096
9.35362326797974e-06	0.000100859010809695	8.8629918552197e-07	1.23005703262822e-05	7.91543406656771e-08	0.000123478657930145	8099	0.0363680815441548	0.0757509307662815	0.816813306043169	0.00717775201301082	0.099616974564471	0.000641036613067636
1.1206410765673e-06	2.99232518388248e-05	3.89065534724927e-07	1.33674994655584e-05	3.63292683329644e-08	4.48367871840084e-05	22303	0.0133612727553503	0.0249937862846469	0.667381713056758	0.00867737318305652	0.298136871642892	0.000810255832646316
8.54153471031212e-07	2.28127936424236e-05	3.5406548656325e-06	0.000121637151351122	6.33382861341431e-10	0.000148845386713071	6718	0.0436744970127934	0.0057385283473902	0.153265036600697	0.0237874679479171	0.817204711796691	4.25530730463554e-06
5.1230160261775e-08	8.48570563938117e-06	1.23204060892225e-06	0.000262656227793718	7.53147056270906e-08	0.00027250051890791	3670	0.0785081039154528	0.000188000230117315	0.0311401448826189	0.00452124133142885	0.963874229841305	0.000276383714529889
2.10397930499376e-05	0.000272698073727278	6.3910581828081e-06	0.00010686741441218	2.69365605329938e-08	0.000407023275932737	2457	0.114968321515457	0.0516918670111007	0.669981521578493	0.0157019476789437	0.262558484320786	6.61794106768608e-05
0.000128136183770916	0.000507222769133577	0.000128686898923859	0.000655684600418362	2.01462605884784e-07	0.0014199319148526	704	0.347068001406608	0.0902410759492067	0.3572162607432	0.0906289221178734	0.461771859312302	0.000141881877417832
1.58937968816648e-05	0.000138604859611461	3.19283636848554e-06	3.58409916190105e-05	8.3781575620152e-07	0.000194370300236824	5145	0.0566489136875196	0.0817707070591524	0.713096905456148	0.0164265649875281	0.184395412135194	0.00431041036197769
6.48174765058761e-06	6.44127101683728e-05	5.49039198870682e-06	7.01889443539725e-05	6.03956678577346e-08	0.000146634189829498	6820	0.0430398055611485	0.0442035220989349	0.43927483926682	0.0374427818988935	0.478666976887085	0.000411879848267046
2.38642066016821e-05	0.000251819743990639	2.18415800617175e-05	0.000297003907314165	1.92193231471686e-07	0.000594721631199676	1681	0.163450482688007	0.0401266833922672	0.423424558280597	0.036725719926579	0.499399873374452	0.000323165026104723
2.81430992972644e-05	0.000124971596499727	4.37267855632573e-06	2.49780917250719e-05	9.60261683507903e-08	0.000182561492246739	5478	0.0533003992611986	0.154156821084853	0.684545217952219	0.0239518120854089	0.136820155322312	0.000525993555207179
2.03059465697124e-08	6.85137745301731e-06	5.93776018108672e-07	0.000258103065071564	1.07373003767801e-07	0.000265675897493027	3764	0.0766190123948041	7.64312711891578e-05	0.0257884795635145	0.00223496381761261	0.971495975009693	0.000404150337990744
5.24478860041665e-08	9.24521513734454e-06	2.73179475498272e-06	0.000619553983595562	2.69081980844606e-07	0.000631852523354738	1583	0.172722978021115	8.30065309001241e-05	0.0146319193096805	0.004323468933033	0.980535743223943	0.00042586200244315
7.94447502375292e-06	8.72766917407526e-05	9.81889607117564e-06	0.000138794078593633	6.143686800792e-09	0.000243840285116115	4101	0.0705488289560658	0.0325806501578269	0.357925646696123	0.0402677353600531	0.569200772249509	2.51955364876087e-05
5.38687304736968e-06	0.000112249990272644	1.31561487263872e-05	0.000353145346841448	7.34958946349511e-07	0.000484673317834198	2063	0.135355849132824	0.011114441107345	0.23159927757988	0.0271443635172172	0.728625517120494	0.00151640067506446
3.98593531532997e-06	5.81428762799239e-05	2.98578208975547e-06	5.60406761533011e-05	9.18010431389511e-08	0.000121247070881449	8248	0.035722657991885	0.0328744874936176	0.479540461119871	0.0246256018231966	0.462202309267293	0.000757140296021753
2.46733055398129e-06	6.28598138311271e-05	2.92368483954329e-06	9.59115902150646e-05	4.58158316422194e-07	0.000164620577756139	6075	0.0481903757952629	0.0149879838086602	0.381846635991308	0.0177601420150177	0.582622121258399	0.00278311692661466
4.03417724865159e-05	0.000193739839453143	9.07320652474279e-06	5.60716930958945e-05	2.03139705714804e-07	0.000299429651266011	3340	0.0859247191785425	0.134728716130643	0.64702957317018	0.030301630070304	0.187261658485789	0.000678422143084075
6.50121484832886e-07	3.21663137825647e-05	1.20206702177458e-06	7.65826881344071e-05	1.3870597207045e-07	0.00011073989639565	9030	0.0326779595858288	0.00587070699894952	0.290467255519559	0.0108548685785279	0.691554630508175	0.00125253839478848
1.57443909008526e-05	9.27619455168556e-05	5.146062614738e-06	3.90012798114769e-05	4.96681458891399e-08	0.000152703346989812	6549	0.0447808631940396	0.103104425745842	0.607465044777599	0.0336997368831825	0.255405533541311	0.000325259052065529
7.83970940046847e-07	2.64496993053278e-05	2.83630257147465e-08	1.23141772148973e-06	8.82490643949073e-08	2.85817000569741e-05	34987	0.00853797524387168	0.0274291220775566	0.925406790100087	0.0009923491485184	0.043084131420981	0.00308760725285738
1.74632437976996e-06	4.70785681401669e-05	7.04368356297072e-06	0.00024438323298856	1.01580567904663e-07	0.000300353389639372	3329	0.0861780699741086	0.00581423230104624	0.156743921540866	0.0234513203644145	0.813652322292702	0.0003382035009714
4.44852289810352e-05	0.000449749910439925	2.74293529751269e-05	0.000358019085088288	4.3131547306495e-07	0.00088011489295744	1136	0.232142205537706	0.0505447974315627	0.511012725768832	0.0311656502970383	0.406786759266441	0.000490067236125963
3.35963258399446e-06	4.18516487895041e-05	3.14028003581591e-06	5.03186709437161e-05	1.15053888484842e-07	9.87852862415154e-05	10123	0.0292021790737674	0.0340094432259947	0.423662777948357	0.0317889450473261	0.509374147286413	0.00116468649190884
3.32882367896422e-06	4.37448101289947e-05	2.71331029741909e-06	4.58675665527175e-05	4.12760611416943e-08	9.56957867192372e-05	10450	0.028301890556335	0.0347854779514033	0.457123679408562	0.0283534980006977	0.479306018845833	0.000431325793504311
7.00157301020214e-05	0.000441159927688354	1.44187776038045e-05	0.000117115956682483	1.0227676156876e-06	0.000643733159692351	1553	0.17566817793595	0.108765144451286	0.685314902682954	0.0223986870750846	0.181932458999711	0.00158880679096351
2.84183330874247e-07	1.96866865850196e-05	4.73273948463465e-06	0.000421886469665785	1.43552365383691e-08	0.000446604434302852	2239	0.125419781064904	0.000636319993817026	0.0440808130706326	0.0105971618755251	0.944653561992389	3.21430676360784e-05
1.1524259272071e-05	9.41035301702482e-05	4.27952457373737e-06	4.49615567388898e-05	1.16921474455409e-08	0.000154880562902392	6457	0.0454046708752481	0.0744073953252208	0.607587733455964	0.0276311274542203	0.290298252384486	7.54913801088746e-05
2.65216775483531e-07	1.82545063795042e-05	1.98201656092643e-06	0.000175569343842783	2.50617664405418e-07	0.000196321701223103	5094	0.0572011167790247	0.00135092948885021	0.0929826212068097	0.010095758892564	0.894294124128762	0.00127656628301429
1.37545233366831e-05	5.75760942060436e-05	6.03632730708193e-06	3.24935791477797e-05	1.32849267546548e-08	0.000109873808924343	9101	0.0324265635469305	0.125184732115314	0.524020189795089	0.0549387280388034	0.295735439281569	0.00012091076922438
7.30645899484853e-05	0.000303658704010599	7.02136354322719e-06	3.75641961879291e-05	8.03510495080115e-08	0.000421389204739749	2373	0.118775978321136	0.173389800039159	0.720613391598723	0.0166624191228715	0.0891437079199238	0.000190681319322446
0.000195765635270179	0.000519126392441948	1.67755176336513e-05	5.72689606540799e-05	3.33042058107429e-09	0.000788939836420439	1268	0.210831456204037	0.248137597105506	0.658005044842605	0.0212633674448039	0.072589769219817	4.22138726849566e-06
2.22765351219076e-06	4.01539037952886e-05	1.24815401703534e-06	2.89462294119204e-05	4.4517515921432e-08	7.26204582523565e-05	13770	0.0215513076992476	0.0306752885591777	0.5529282623879	0.0171873607943645	0.398596072078368	0.000613016180188968
1.16841983919844e-05	4.35605263380632e-05	2.86359315412588e-06	1.37281239388448e-05	2.93852992411072e-09	7.18393803529424e-05	13920	0.0213219908748229	0.162643362659597	0.606359995368182	0.0398610503049612	0.191094687501471	4.09041657886511e-05
7.30782873141189e-09	2.30396260213898e-06	1.02196090212638e-08	4.14552479238409e-06	2.21230339063535e-07	6.68824517133928e-06	149516	0.00200446862546466	0.00109263768659792	0.344479387808929	0.00152799557424379	0.619822492475103	0.0330774864551258
0.000192674392866909	0.000632555101400509	3.14047928591905e-05	0.000132812667937499	1.45268567372176e-07	0.000989592223631479	1011	0.256974309381643	0.194700795202146	0.639207833585473	0.0317350845219308	0.134209490299064	0.000146796391385422
7.38030734377827e-08	4.77109310718194e-06	3.80429062674342e-08	3.16296020015115e-06	1.76358873288612e-07	8.22225816032692e-06	121621	0.00246364781506569	0.00897601023936328	0.580265544349222	0.00462681972830705	0.384682667276576	0.021448958406531
1.08562727501302e-05	0.000107773880945386	5.51090209002028e-06	7.04080391410407e-05	5.61116211826502e-08	0.000194605206547759	5139	0.0567154040132904	0.0557861371888109	0.553807798143037	0.0283183692141752	0.361799359791339	0.000288335662637472
6.29944794760799e-06	4.85022633936736e-05	1.13312465907474e-05	0.000112194388387904	1.66932417187296e-07	0.00017849427873712	5602	0.0521443566041783	0.0352921560969783	0.271730073013186	0.0634824077887427	0.628560137510847	0.000935225590245096
2.81520461871296e-06	8.66903544315743e-05	5.81380333646484e-06	0.000230728428438849	6.74140033941727e-08	0.000326115204828995	3066	0.0932155580500147	0.00863254634260053	0.265827392123689	0.0178274525393976	0.707505890624866	0.000206718369447149
2.6780849736585e-05	0.000180628949147535	8.64676509236514e-06	7.50670846112517e-05	5.67281554428339e-08	0.00029118037674318	3434	0.0836591104675116	0.09197340162866	0.620333523734841	0.0296955625549985	0.257802690726857	0.000194821354643922
2.86300447334857e-06	7.80756900405047e-05	4.64861642463303e-06	0.000163306228206117	2.3189127015521e-07	0.000249125430414758	4014	0.0720217093752329	0.0114922208807912	0.313399117506871	0.0186597426721702	0.655518097587369	0.000930821352798644
3.72713268972795e-06	5.57465436321861e-05	4.29404138227897e-06	8.26366485489425e-05	8.2759491444731e-08	0.00014648712574458	6827	0.0429975780981612	0.0254434147081751	0.380555924958126	0.0293134387097348	0.564122260771438	0.000564960852525928
1.94742036189049e-05	0.000176694586507026	2.06643893300829e-05	0.000241368050002293	2.17993896147589e-07	0.000458419223354455	2181	0.12851558650638	0.0424812107057894	0.385443230792274	0.0450774929961979	0.526522531572951	0.000475533932788491
0.000103609678052989	0.000343019046159844	5.68450972347591e-05	0.00024216653104649	2.87165702622486e-07	0.000745927518196704	1341	0.200574359202056	0.138900463551026	0.459855733689917	0.0762072665882919	0.324651558145934	0.000384978024831039
4.34718528137e-07	2.81270722850503e-05	5.23358280402646e-06	0.000435894371288924	5.56684973362978e-08	0.000469745413403474	2129	0.131473110999348	0.000925434321939003	0.0598772685852526	0.0111413175194352	0.92793747176947	0.000118507803903735
3.51631098023164e-06	9.46883737929653e-05	9.43858735949937e-06	0.000327484427459182	2.53056961276657e-07	0.000435380756553155	2297	0.122468712214756	0.00807640422160537	0.217484058189892	0.0216789263591328	0.752179379841745	0.000581231387625103
6.13098748349337e-06	9.53850602125294e-05	1.02390875595981e-06	2.05111198599056e-05	7.07229191500837e-08	0.000123121799231038	8122	0.036264899168771	0.0497961167054467	0.774721136372765	0.00831622639008417	0.166592106255826	0.000574414275877921
1.73642942099638e-06	5.59994025809327e-05	5.10882629889025e-06	0.000212151575021768	1.41690896123485e-07	0.000275137924218711	3635	0.0792371193756517	0.00631112350624577	0.203532111176422	0.0185682374154614	0.771073546564689	0.000514981337181468
9.27180520246996e-07	2.17827084767493e-05	4.54192124625909e-07	1.37260756433427e-05	3.10712884014103e-09	3.68932638938051e-05	27105	0.0110071563589931	0.0251314311175023	0.59042508517136	0.0123109770372519	0.372048287265999	8.42194078866185e-05
1.28445803594363e-05	0.000107059869611067	1.52743069528399e-05	0.00016379660402348	4.34142293643146e-08	0.000299018775176188	3344	0.0858120070026932	0.0429557654092723	0.358037282267594	0.0510814310701392	0.54778033227836	0.000145188974634566
1.22009033636872e-05	9.94119400509451e-05	2.81382740269939e-05	0.000294886194795682	1.22668276313291e-07	0.000434759980513622	2300	0.122305200731419	0.0280635382982424	0.22865936265224	0.064721398675544	0.678273548653918	0.000282151720055676
1.94593736972681e-05	0.000196004175514514	7.69931237673071e-06	9.98936378648192e-05	8.06646082554986e-07	0.000323863145535886	3088	0.0926025120488423	0.0600851747582123	0.605206792486967	0.0237733514382777	0.308443980865832	0.00249070045071122
1.73982224136938e-06	3.07871361634999e-05	3.49147239399459e-06	7.94692923128734e-05	1.75095270837928e-09	0.000115489474064446	8659	0.0340554451439256	0.0150647689364186	0.26657958582719	0.030231953364393	0.688108530726599	1.51611453992959e-05
4.79999632914437e-06	6.56609583235194e-05	5.66423193899778e-06	9.9698684048213e-05	5.8800164639571e-08	0.000175882670804514	5686	0.0514013057032987	0.0272908997071085	0.373322499727666	0.0322046049965509	0.566847680855516	0.000334314713158551
2.3292497205765e-05	0.000161720007167182	1.0062486868944e-05	8.99164357140048e-05	2.97303383207394e-08	0.000285021157294216	3509	0.0819638729611792	0.0817219936473736	0.567396500324516	0.0353043506119682	0.315472846183091	0.00010430923305125
2.23530664988568e-07	9.26629315691483e-06	1.12122237320639e-06	5.97779714570772e-05	6.2381381786048e-09	7.03952557903656e-05	14206	0.0208978689607626	0.00317536547710309	0.131632352960113	0.0159275275104525	0.849176138163256	8.86158890761295e-05
1.88371884529687e-06	5.61520818234751e-05	1.32471144550624e-06	5.0852824085984e-05	9.54601537125053e-08	0.000110308796353975	9065	0.0325528338937416	0.0170767781678274	0.509044461361778	0.0120091188490111	0.461004251399863	0.000865390221521219
8.26010147463417e-05	0.00044826321812436	9.1939113003208e-05	0.000642438659509823	2.97476053552038e-07	0.00126553948143728	790	0.316071764578366	0.0652694095742718	0.354207217316732	0.0726481586325477	0.507640155785736	0.000235058690712827
6.66740926713679e-06	0.000100318819676936	8.65038904657402e-06	0.000167560852020299	2.67955968119535e-07	0.000283465425979065	3528	0.0815351858138084	0.023521066966485	0.35390143023772	0.0305165577660708	0.591115658784695	0.000945286245029843
5.31339410480906e-06	7.28328905578161e-05	1.03614998048963e-06	1.82787538532329e-05	2.72861684610238e-08	9.74884746648087e-05	10258	0.0288243859582842	0.0545027924898601	0.747092318432871	0.0106284356592119	0.187496562194455	0.000279891223601979
7.01815251187591e-08	8.45692534199945e-06	1.68247008268491e-06	0.000260835642596488	1.34005176298305e-07	0.000271179224722589	3688	0.078142663585637	0.000258801260275574	0.0311857420149007	0.00620427351839376	0.961857025969881	0.000494157236548596
1.99522588373038e-06	7.68596561253665e-05	5.66122687229515e-06	0.000281102443001734	8.87064323612084e-08	0.000365707258315487	2734	0.10392596731575	0.00545580061199973	0.210167160694037	0.0154802146896722	0.768654262692356	0.000242561311935142
8.68958289443453e-05	0.000492140862168063	1.82626318717892e-05	0.00013333527277921	1.78090583063459e-07	0.00073081268634647	1368	0.196938482221979	0.118903011083128	0.673415871621506	0.0249894839169925	0.182447944966293	0.000243688412079683
3.66101183887369e-05	0.000243574233710772	3.653555731243e-05	0.000312908381593521	3.31460613059918e-07	0.00062995975161852	1587	0.172252793929489	0.0581150117839697	0.386650469470423	0.0579966533077094	0.496711703866134	0.000526161571764411
5.91169615987408e-08	5.38063477037974e-06	5.2307991827859e-07	6.12365160843854e-05	3.43519254883769e-08	6.72336996601309e-05	14873	0.0199687185538842	0.00087927574858411	0.0800288366931921	0.0077800258043627	0.910800928610779	0.000510933143081927
8.73369296536198e-06	0.000104317945788664	9.62006302195662e-06	0.000147887039792202	3.9865431855294e-07	0.000270957395886738	3691	0.0780812965471186	0.0322327166482392	0.384997595091553	0.0355039691405134	0.54579443867264	0.00147128044705442
6.94710470968428e-06	6.44527777660059e-05	6.63406047658411e-06	7.91728677532836e-05	8.84093659531859e-08	0.000157295220071511	6357	0.046096034484105	0.0441660255570762	0.409756747450455	0.0421758555254767	0.503339311374429	0.000562060092563476
3.06422131637434e-05	0.000169636637769588	4.99070105443162e-05	0.000355388331816129	6.40867216424632e-08	0.00060563828001542	1651	0.166187336443691	0.0505949081735112	0.280095633593817	0.0824039896273492	0.586799651777429	0.000105816827894088
1.16603133979589e-06	3.8722580054426e-05	1.70491206406473e-06	7.28814775287621e-05	1.95719443692429e-07	0.000114670720430741	8721	0.0338181275045787	0.0101685184798342	0.337684981039373	0.0148678935447559	0.635571811662081	0.00170679527395696
1.33983594156225e-06	1.23222963742481e-05	1.7098623291356e-06	2.02201010287762e-05	2.49230362950313e-09	3.55945879773517e-05	28094	0.0106217529619278	0.0376415634425877	0.346184548676012	0.0480371434619095	0.56806672524604	7.00191734510016e-05
5.33606225472774e-05	0.000281398813219918	9.63720581488264e-06	6.54341427750906e-05	1.28678751733212e-07	0.000409959463108902	2439	0.11574788216789	0.130160728923344	0.686406434153142	0.0235077042539755	0.15961125102193	0.000313881647608242
1.18297626837969e-07	1.82721698727584e-05	6.44456523615823e-07	0.000128324686605531	3.79003983849805e-07	0.000147738614612593	6769	0.0433568668663513	0.000800722459379867	0.123679038961293	0.0043621400221313	0.868592730086375	0.00256536847082023
2.30456851193996e-05	0.000257235589946366	1.90190839360042e-05	0.000273627716314929	4.10556081440915e-07	0.000573338631398139	1744	0.15806369582721	0.0401955909777099	0.448662580644658	0.0331725142776868	0.477253234528541	0.000716079571403964
1.63047415916074e-05	9.87798578601038e-05	8.73874747653448e-06	6.81027279817238e-05	7.49649166157271e-08	0.000192001039826585	5208	0.0559780323727159	0.0849200692159468	0.514475640076333	0.0455140632802161	0.354699787267996	0.000390440159508694
9.55420273564882e-05	0.000386955619986319	2.28794603549793e-06	1.19325650897977e-05	5.35592018853163e-07	0.000497253750486956	2011	0.138614575003784	0.192139380070889	0.778185422648652	0.00460116395956262	0.0239969333124432	0.00107710000845376
2.05644613659653e-05	0.00023837462855376	2.00755017522494e-05	0.000299900431582812	1.43990092208649e-06	0.000580354924176873	1723	0.159835034212692	0.0354342842789388	0.410739391746957	0.0345917660313175	0.5167534884074	0.002481069535386
9.75970913296774e-07	3.62245723497531e-05	7.32066066256282e-07	3.49807370639177e-05	1.08927229581843e-07	7.30222736228057e-05	13694	0.0216692558963715	0.0133653865440855	0.496075656817672	0.0100252433940601	0.479042014558594	0.00149169868558877
3.76015733926615e-05	0.000260650149332759	1.11187727261286e-05	9.92622069315653e-05	6.1358348805148e-07	0.000409246285871165	2444	0.115558595842301	0.0918800602249053	0.636902907445845	0.0271689032008194	0.242548827829348	0.00149930129908288
1.23720469852015e-05	0.000167440191715073	1.49715160431285e-05	0.000261000526069513	2.61986792491479e-07	0.000456046267605407	2193	0.127894683444318	0.0271289293741274	0.367156149735119	0.0328289410671871	0.572311505672365	0.00057447415120205
3.13019715097411e-06	7.43949785856074e-05	1.72366998696286e-06	5.27605364970281e-05	2.71024034311155e-07	0.000132280406254884	7560	0.0389095433593675	0.0236633469732676	0.562403614351319	0.013030425561603	0.398853753105103	0.00204886000870707
1.74373461648334e-05	0.000150383942431232	8.3284519611591e-06	9.2457308043648e-05	1.25704447236225e-07	0.000268732753048109	3721	0.077465643045079	0.0648873126444387	0.559604070309622	0.030991577568024	0.344049271980986	0.000467767496929269
3.39603565824895e-05	0.000249985772960006	6.8270075698815e-06	6.47267080659073e-05	1.15305374417486e-07	0.000355615150552702	2812	0.10120789171115	0.0954974964641069	0.702967161470693	0.0191977410390724	0.182013359007084	0.000324242019042993
3.60751062885814e-07	1.24410885061327e-05	3.08701460799598e-07	1.36934270292697e-05	2.72884941597865e-07	2.70768530006856e-05	36932	0.00809026211818586	0.0133232271444794	0.459473207828756	0.0114009357288227	0.505724466167576	0.0100781631303666
1.00990296590216e-05	9.19055700055399e-05	3.47582218111597e-06	4.07009491118356e-05	1.14890322148531e-07	0.000146296261279662	6835	0.0429427711792475	0.0690313584960052	0.628215439011474	0.0237587902159136	0.278209085835975	0.000785326440632036
4.04321705224175e-05	0.000237358146090259	2.62862194281343e-05	0.000198619237013644	1.66129089351181e-08	0.00050271238596339	1989	0.14002472182835	0.0804280372860397	0.472154959212691	0.0522887841280454	0.395095172825338	3.30465478849927e-05
3.83375474393523e-06	4.69300145539345e-05	2.08862988200611e-06	3.28897902692567e-05	4.14084041795227e-09	8.57463302895505e-05	11662	0.0253969333599159	0.0447104235363695	0.547312221939528	0.0243582422122692	0.383570820560991	4.82917508419237e-05
3.71933712460654e-06	5.93002547363855e-05	3.14010632076982e-06	6.4425237149542e-05	7.74601491806917e-08	0.000130662395480484	7653	0.0384428523311091	0.0284652451910853	0.453843315196548	0.0240322114807609	0.493066401489359	0.000592826642247356
3.36473508816081e-07	7.94063361125672e-06	3.59850274533115e-07	1.0920581441099e-05	1.94740591778923e-08	1.95770128948828e-05	51080	0.00585594806127721	0.0171871730699034	0.405610072072451	0.018381265643809	0.557826748122207	0.00099474109162908
2.78036245832642e-06	2.04692329940753e-05	2.51623637333804e-06	2.38201495561885e-05	1.43811582889425e-08	4.96003625402173e-05	20161	0.0147703106175598	0.0560552850006294	0.41268313265812	0.0507302012419327	0.480241440511136	0.000289940588181828
1.99423944324859e-06	5.38961712264951e-05	6.62710748880213e-06	0.000230552656667579	3.69055222571718e-08	0.000293107080348382	3412	0.084188767303558	0.0068037914364889	0.183878776187989	0.0226098512561527	0.786581669721346	0.000125911398023229
6.65411559629642e-05	0.000474239658843153	3.66491580966377e-05	0.000336816378092462	4.64608974745662e-08	0.000914292811892692	1094	0.239982112466719	0.0727788243519232	0.518695600221796	0.0400847054903229	0.368390053723832	5.08162121261643e-05
9.48015302473813e-07	5.14058685531169e-05	4.46243519570928e-06	0.000311868586280525	4.20532059375955e-07	0.000369105437391201	2709	0.104839343252928	0.00256841326742377	0.139271501705443	0.0120898657772405	0.844930891521891	0.0011393277280016
9.39779867481441e-06	0.000208825761203639	9.5607793310083e-06	0.000274317770977268	2.00326916183166e-07	0.000502302437102913	1991	0.139918898378474	0.0187094427194447	0.415737105334519	0.0190339099012762	0.546120724716024	0.000398817328736398
6.10062722000482e-05	0.000331377211386053	2.88025342462354e-06	2.01509704679876e-05	1.53531145775658e-07	0.000415568238624488	2406	0.117235115947562	0.146802056870314	0.797407454628623	0.00693087959310137	0.0484901602073498	0.000369448700612539
5.40341187324273e-07	3.02485543149592e-05	7.54110213855751e-08	5.43688836280784e-06	3.29498317302791e-07	3.66306932037797e-05	27300	0.010929246266365	0.0147510500092998	0.825770731301314	0.00205868398302093	0.148424391877106	0.00899514282925969
1.7178709186237e-05	0.000291183714957011	5.0374832734911e-07	1.10331196860733e-05	3.67276201908724e-07	0.000320266568358579	3122	0.0916226103794751	0.0536387836990942	0.909191728781987	0.00157290325347072	0.034449801434536	0.001146782830912
3.0319429813074e-07	1.17448106751482e-05	6.22143263004344e-07	3.09985505826523e-05	2.51420844150798e-07	4.39201196630864e-05	22769	0.0130898974968521	0.00690331220535282	0.267412993526505	0.0141653362462771	0.705793855309226	0.00572450271263971
0.000111212029004351	0.000441908299011071	2.94453630868048e-05	0.000150669389325614	4.10672902289061e-07	0.00073364575333013	1363	0.197621230089782	0.151588186123266	0.602345610269237	0.0401356689562337	0.205370764625437	0.000559770025826435
7.91139541648225e-05	0.000463811497934372	1.80606982306177e-06	1.36504780508572e-05	1.50424172376528e-07	0.00055853242414549	1790	0.154313485637123	0.141646126070229	0.830411052042263	0.00323359888340397	0.0244399026103835	0.000269320393720498
1.31368940953618e-05	0.000198065313960534	4.77308394770425e-06	9.27929213773336e-05	2.18155158328693e-07	0.000308986368539262	3236	0.0885424289139903	0.0425160959606945	0.641016349351885	0.0154475550823458	0.300313964709879	0.000706034895196266
6.1372979590808e-06	4.68022467469114e-05	1.83758195526172e-06	1.80229275350576e-05	1.09977949756004e-07	7.29100321460675e-05	13716	0.0216363101515267	0.084176316734923	0.641917790588105	0.0252034171591136	0.247194069246199	0.00150840627165923
1.94099348642658e-05	0.000132449396626906	1.08125359375173e-05	9.4938823754292e-05	9.53781151574808e-08	0.000257706069298138	3880	0.0744080353405849	0.0753181130624074	0.51395528629819	0.0419568540506833	0.368399642324519	0.000370104264200074
2.18277927208557e-08	4.79307959813449e-06	2.54613742594908e-07	7.19532292902793e-05	1.43858421291306e-07	7.71666088450208e-05	12959	0.0228849504633252	0.000282865776370891	0.0621133890665167	0.00329953261398679	0.932439955146766	0.00186425739635944
2.39262303012364e-05	0.000114505346232497	3.02320774204883e-06	1.86119771087062e-05	8.179253874855e-08	0.000160148553923237	6244	0.0469123565593665	0.149400226946194	0.714994568651442	0.0188775213262177	0.116216953901609	0.000510729174537256
4.19409791487219e-05	0.000173559433951429	4.17828355413173e-06	2.22460173346861e-05	1.90211876226165e-07	0.000242114925865195	4130	0.0700674962901202	0.173227565375601	0.716847312619065	0.0172574389587948	0.0918820566521879	0.000785626394351546
2.32780454606275e-06	2.69976025246555e-05	1.79396575954873e-06	2.67581700906297e-05	9.58615610602742e-09	5.78871290770027e-05	17275	0.0172167104508733	0.0402128173080799	0.466383511414821	0.0309907536986739	0.462247316757329	0.000165600821095752
1.60641486941483e-05	0.000191832781577205	1.11653361569202e-05	0.000171786398630391	1.52500546817148e-06	0.000392373670526836	2549	0.111068590190938	0.0409409445658755	0.488903298021076	0.0284558750894998	0.437813267133178	0.00388661519037164
7.97640528928679e-07	3.7073083537525e-05	2.03202134215113e-06	0.000121620405433233	2.31505596357042e-07	0.000161754656438195	6182	0.0473715467702343	0.0049311750678006	0.229193300235473	0.0125623669011813	0.751881943378262	0.00143121441728324
1.95926621429283e-10	3.33277547829866e-07	3.79645200964134e-08	8.30681370474704e-05	1.1251555719889e-07	8.3552090599217e-05	11969	0.024755113988395	2.34496372291993e-06	0.00398885947005843	0.000454381450232308	0.994207762507487	0.00134665160849901
6.84778400970624e-06	8.26293113816316e-05	4.10906149029635e-07	6.38118742921333e-06	3.16934643539327e-10	9.62695059042243e-05	10388	0.0284691367700423	0.0711313924943055	0.858312407501468	0.00426828978886038	0.0662846180550858	3.2921602802723e-06
6.026665158925e-07	1.40227800924816e-05	2.18621958765066e-07	6.54234164619457e-06	1.74101760463917e-09	2.13881512309384e-05	46755	0.00639597212156273	0.0281775881134004	0.655633109242158	0.0102216389067244	0.305886262704695	8.14010330224686e-05
3.16529426531483e-05	0.000160619846070831	6.89380436161157e-07	4.50132914408738e-06	2.25428475358512e-07	0.000197688926779586	5058	0.0575878192679714	0.16011489954842	0.812487824621125	0.00348719803072118	0.0227697586173157	0.00114031918241862
3.04583863802099e-05	0.000173378340804348	1.62419305100242e-06	1.18984987814243e-05	5.04747751149009e-08	0.0002174098937921	4600	0.0631480928404433	0.140096597486663	0.797472174703066	0.00747064920861224	0.0547284144888198	0.000232164112840089
3.67789708262152e-06	4.68591918306859e-05	8.58748402379053e-06	0.00014072882277265	4.20314937721524e-08	0.00019989542720352	5003	0.0582115666593527	0.0183991056427565	0.23441852815861	0.0429598822940923	0.704012216494425	0.000210267410116184
1.7780211523405e-05	8.19664567338804e-05	1.9373706737882e-07	1.14873533633024e-06	8.75712484319066e-08	0.000101176711909426	9884	0.0298984761371722	0.175734229625112	0.810131651711088	0.00191483854063427	0.0113537524065675	0.000865527716598466
6.32603092912762e-06	4.57015295521058e-05	6.1825133931604e-06	5.74411396694812e-05	1.31689095795203e-08	0.000115664382453454	8646	0.034106135214375	0.0546929901404465	0.395121891309081	0.0534521800230798	0.496619084034764	0.000113854492629308
4.64873199355182e-08	7.64510746441016e-06	4.35473528074914e-07	9.21823887512671e-05	1.59065215059747e-07	0.000100468522278747	9953	0.0296923287029303	0.000462705321837424	0.0760945547024072	0.0043344275221517	0.917525078108637	0.00158323434496652
2.28761533466261e-07	1.83406491361392e-05	3.08955698658485e-06	0.000318800426553221	1.94363861793691e-07	0.000340653758071205	2936	0.0971632589795983	0.000671536796662742	0.0538395620232834	0.00906949332976111	0.935848846518769	0.000570561331523794
1.41680089467634e-08	2.96975670898309e-06	5.40004537512812e-08	1.45618156201768e-05	1.56094159219956e-10	1.75998968860172e-05	56819	0.00526610074866307	0.000805005224662406	0.168737165235469	0.00306822557546821	0.82738073492612	8.86903828078503e-06
3.795960834274e-05	0.000311995347925669	4.81731840142806e-07	5.103804283586e-06	1.96179139592343e-07	0.00035573667153173	2811	0.101240669400996	0.106707043103804	0.877040161708042	0.0013541809959276	0.0143471412761863	0.000551472916041059
4.24899359148551e-06	5.04838394616231e-05	8.26122700234485e-06	0.000126253350085274	5.22090573076768e-08	0.000189299619198036	5283	0.0552125161463379	0.0224458644422334	0.266687485561233	0.0436410122605814	0.666949836561449	0.000275801174502408
2.15306736146475e-05	0.00020513126139458	2.94334370191145e-06	3.61232545287631e-05	2.34003178819773e-07	0.000265962536418722	3760	0.0766984331718473	0.0809537835838292	0.771278782932152	0.0110667605353167	0.135820837833686	0.000879835115015475
5.99677543548016e-05	0.000401739160138696	8.56997186487137e-06	7.40083559495379e-05	3.36942375484631e-07	0.000544622184683391	1836	0.150775045391532	0.110108908599937	0.737647439705823	0.0157356275706129	0.135889352345354	0.000618671778272323
1.73989212339735e-05	0.00015613308178192	3.27454533504202e-07	3.78335122310498e-06	9.8650381871981e-08	0.000177741459154374	5626	0.0519302249970555	0.0978889298914891	0.878428041070108	0.00184230812024446	0.0212856991334757	0.000555021784682772
1.0900727205723e-07	1.19174033568165e-05	5.91124783186259e-08	8.31977822105027e-06	4.99479793139266e-09	2.04102961261741e-05	48995	0.00610444303868851	0.00534079816301339	0.583891741851492	0.00289620875430712	0.407626531708231	0.000244719522956228
7.85883148145761e-06	0.000123153922080898	2.13238933626093e-05	0.000430196845607897	2.56516578411943e-07	0.000582790009111274	1716	0.160448928891959	0.0134848424966	0.211317833448623	0.0365893255361862	0.738167845848844	0.000440152669746549
7.79338165069151e-06	0.000117736937451568	1.53040345059056e-05	0.000297675985982136	1.70781216421584e-07	0.000438681120806722	2280	0.123337513600756	0.0177654822171506	0.26838843038208	0.0348864671398713	0.678570314206177	0.000389306054720389
2.95822200232704e-06	5.91066466889215e-05	3.65935222377827e-06	9.41048002857938e-05	5.40940656631581e-09	0.000159834430607387	6256	0.0468225218385059	0.0185080397952149	0.369799213250301	0.0228946429744352	0.588764260167137	3.38438129116456e-05
6.16946265061686e-06	6.7542006459749e-05	4.53178627917678e-06	6.38303860644993e-05	5.5351306955321e-08	0.000142128992760997	7036	0.0417453558220297	0.0434074887239324	0.475216246507333	0.0318850235349053	0.449101797068497	0.000389444165332257
2.41555178157162e-06	1.68139757993387e-05	3.1697155044616e-07	2.83705715183126e-06	1.89608837357612e-09	2.23854523715613e-05	44672	0.00669321088853903	0.107907213197101	0.751111727395749	0.0141597116370471	0.126736645958314	8.47018117884869e-05
5.44455079181189e-05	0.000357642486407487	2.3998282591585e-06	2.03153861526661e-05	4.6470911347711e-07	0.000435267917850908	2297	0.12243899292669	0.125085046899248	0.821660572121445	0.00551345082129511	0.0466732909077501	0.00106763925026123
6.30157075397587e-07	1.8033736651925e-05	1.2230994487061e-07	4.50261725196053e-06	2.54105572087696e-07	2.35429264962414e-05	42476	0.00703807700047143	0.0267663017806299	0.765993839160312	0.00519518866484743	0.191251382986706	0.0107932874075049
3.04509803324026e-05	0.000239171455075137	9.15442777824963e-06	9.26091521717469e-05	6.24837662274709e-08	0.000371448499123764	2692	0.10546858007159	0.0819790102914282	0.643888602698182	0.0246452140736728	0.249318956437324	0.000168216499393236
2.78152831769151e-05	0.00024207314242767	1.6729459236522e-05	0.000187545350868771	8.92457261336212e-08	0.000474252481436012	2109	0.13264722416243	0.0586507910147182	0.510430945336723	0.035275427944765	0.395454653818349	0.000188181885445048
9.91214707259624e-06	4.13346147608495e-05	8.74358370025774e-07	4.68869689646238e-06	8.54500387595537e-08	5.68952671386935e-05	17576	0.0169242145474879	0.174217427408038	0.726503571203703	0.0153678577146734	0.0824092605986496	0.00150188307493578
1.14914238465559e-05	0.000113821577818735	5.08893981681523e-06	6.48743054541119e-05	3.18241179062469e-07	0.000195594488115281	5113	0.0569953693068459	0.0587512662411171	0.581926305365263	0.0260178078935225	0.331677574758016	0.00162704574208095
9.01993330691551e-05	0.00033301369693926	3.82067939928054e-05	0.000181540293412689	1.71452939142482e-07	0.000643131570353052	1555	0.175519295935107	0.1402502026446	0.517800264036874	0.0594074303829176	0.282275512167799	0.000266590767808772
7.87282913179611e-06	0.000161568447053918	1.66524325481365e-05	0.000440634769011294	7.12032942837073e-07	0.000627440510687982	1594	0.171626575223665	0.0125475307980411	0.25750400922752	0.0265402572267406	0.702273381309318	0.00113482143838041
2.84591506533384e-06	3.44175760986821e-05	9.7578902281457e-08	1.5178848609421e-06	4.77918820452598e-10	3.887943284606e-05	25721	0.0115962952065156	0.0731984717113033	0.885238635937818	0.00250978203997504	0.03904081798086	1.22923300436218e-05
0.000103128110408616	0.000324558096027007	3.38290621286748e-06	1.37020721413869e-05	1.9120907795316e-07	0.00044496239386783	2247	0.124988653870073	0.231768149016315	0.729405676748972	0.00760267892183339	0.0307937756768203	0.000429719636059753
6.04118553346565e-07	2.65960269986937e-05	8.14892171369976e-06	0.00046153474904504	1.79103681655451e-07	0.000497062919992435	2012	0.138565235479927	0.00121537642227619	0.0535063589114603	0.0163941452599678	0.928523795442363	0.000360323963932326
6.95177413580565e-07	2.97745940246767e-05	5.63236283736538e-06	0.000310416844481653	7.95691474654329e-08	0.000346598547904741	2885	0.0987725289282071	0.00200571357780653	0.085905132045908	0.0162503936367136	0.895609189242673	0.000229571496898774
1.39998398212735e-05	7.78542592082821e-05	1.96713311091706e-06	1.40707399493386e-05	2.28772722688857e-08	0.00010791484936208	9267	0.031857703290866	0.129730430094015	0.721441577952469	0.0182285674542977	0.130387430761525	0.000211993737693382
0.000221613984880927	0.0006961181088238	1.03153125670791e-05	4.17485001621981e-05	2.28110523686233e-08	0.000969818717486373	1031	0.252549195140589	0.228510731835861	0.717781680506265	0.0106363306678746	0.043047736045355	2.35209446439085e-05
3.05289864196203e-05	0.000140025267133465	2.40602851253615e-05	0.00014195337370035	5.4498981828179e-08	0.000336622411360625	2971	0.096070333734832	0.0906920792832016	0.41597131506332	0.0714755890082006	0.421699117199522	0.000161899445755541
4.22311258791756e-07	2.33218611963547e-05	4.36884095414934e-07	3.10586885853862e-05	6.71402124867115e-08	5.53068853484344e-05	18081	0.0164556267207716	0.00763578090017522	0.421680972439988	0.00789927135948005	0.561570017724121	0.00121395757623534
4.73886893358893e-06	4.98175296761697e-05	3.32448833112864e-06	4.49551372107983e-05	2.35275183087701e-08	0.000102859551669994	9722	0.0303881600993124	0.0460712579109104	0.484325751642394	0.0323206574124943	0.4370535986296	0.00022873440460108
6.1461853392242e-05	0.000268507528096258	7.95600461738284e-06	4.47377104243788e-05	1.25655413205373e-08	0.000382675662071582	2613	0.108477559456754	0.160610823953432	0.701658231000935	0.0207904641082051	0.116907644928854	3.28360085731996e-05
4.89314752695595e-05	0.00038286902098695	1.20391409598259e-06	1.21480315092358e-05	1.3965403526189e-06	0.000446548982214347	2239	0.125405225253618	0.109576949491449	0.857395350199612	0.00269604039855296	0.0272042530452004	0.00312740686518585
3.45108523520649e-06	4.46161365731626e-05	5.84117149633619e-06	9.71355227311692e-05	1.90801478249977e-07	0.000151234717514124	6612	0.0443598475781031	0.0228193981642091	0.295012529573414	0.0386232182156895	0.642283229193702	0.00126162485298495
2.75377846559662e-05	0.000104833055241859	2.20972141749976e-06	1.08197856379932e-05	1.85857783314438e-08	0.00014541893273165	6877	0.0426908051823179	0.189368634047007	0.720903759040192	0.0151955551865966	0.0744042432078606	0.00012780851834294
8.10968423799964e-05	0.000406571805764408	5.83891261972789e-05	0.000376961872923414	7.05850922464643e-07	0.000923725498187562	1083	0.242131748133433	0.087793227034564	0.440143534591327	0.0632104735788326	0.408088629861414	0.000764134933862483
2.20751944806019e-06	3.39858099216669e-05	1.0448243192171e-05	0.000206864508044622	1.96229020596173e-07	0.000253702309627116	3942	0.0732953283648842	0.00870121935943243	0.133959402938106	0.0411830826748386	0.815382833324083	0.000773461703539807
5.67488249676421e-07	1.19203798878793e-05	1.90866509970415e-06	5.15568705175369e-05	6.30263780374856e-08	6.60164301328342e-05	15148	0.0196107406798359	0.00859616687140695	0.180566865913437	0.02891197079066	0.780970288968933	0.000954707455563225
1.2041894044733e-05	0.000108669746949119	1.07603664721427e-05	0.000124952529634709	1.03721530953664e-08	0.000256434909253799	3900	0.074054904575653	0.0469588718625469	0.423771269151058	0.0419613948173216	0.487268016660871	4.04475082021725e-05
6.35802839503757e-05	0.000289981586968956	1.12642662141461e-05	6.61355637441508e-05	3.00418847429409e-07	0.000431262119725058	2319	0.121383301655561	0.147428399208607	0.672402174236465	0.0261193035486804	0.153353519169071	0.000696603837176645
3.37415173216585e-05	0.000246035844209928	1.82993851062359e-05	0.000171829367457907	2.71485376765029e-07	0.000470177599472494	2127	0.131585766206208	0.0717633450838876	0.523282786091815	0.0389201551217381	0.365456303428081	0.000577410274478444
3.30977186090608e-05	0.000203715089045914	2.61019619119121e-06	2.0681231068529e-05	1.49892828701957e-09	0.000260105733842982	3845	0.0750743010559651	0.127247170295142	0.783201069949849	0.0100351351453363	0.0795108618444129	5.7627652603938e-06
1.24071370143987e-05	5.9827526957871e-05	2.58588519493675e-06	1.60360855082454e-05	1.48677247125273e-07	9.10053119225771e-05	10988	0.0269334826204126	0.136334206787336	0.657406976515496	0.0284146621807823	0.176210433978712	0.00163372053767323
3.55451300647518e-06	5.70742899722796e-05	4.04207962781001e-08	8.35233997349413e-07	1.2186519229322e-08	6.15166442916116e-05	16256	0.01828629995866	0.0577813215822611	0.927786140312309	0.000657070891033825	0.0135773660440595	0.000198101170336168
3.20125982521094e-05	0.000177106168647848	1.12413479464557e-05	8.00312550374353e-05	1.66787693255224e-07	0.000300558157577104	3327	0.0862342215500549	0.106510495373585	0.589257566906711	0.0374015732498357	0.266275437947162	0.000554926522706132
3.38015124524411e-07	1.61127799106824e-05	1.81144934046762e-08	1.11106261356629e-06	1.87141803714934e-07	1.77671139458927e-05	56284	0.00531600132282606	0.0190247625784238	0.906887858081602	0.00101955182253242	0.0625347829112753	0.0105330446061667
4.04592697845987e-06	6.88717795234427e-05	6.67839661867314e-07	1.46333032809111e-05	1.3964820801937e-07	8.83584976527003e-05	11318	0.0261604485190557	0.0457899023403803	0.77945847148905	0.00755829580186286	0.16561285750272	0.00158047286598588
2.41805829342056e-07	1.6725130334486e-05	1.41227708082358e-06	0.000125719143655217	4.92757570064886e-08	0.000144147632656875	6937	0.0423255744844891	0.00167748734325484	0.116027783642469	0.00979743513502799	0.872155451588131	0.000341842291116797
6.70140700124377e-07	2.92748039844578e-05	3.77778644924356e-06	0.000212392015113263	1.29452563781063e-07	0.00024624419881087	4061	0.071219047606324	0.00272144766601826	0.118885253442834	0.0153416261885021	0.862525964627466	0.000525708075179835
5.62880355813765e-05	0.000206594076217919	3.20955916396951e-05	0.000151544110189014	1.25547712963663e-07	0.000446647361340968	2239	0.125431048966377	0.126023436951207	0.462544042793989	0.0718589079835479	0.339292523153016	0.000281089118240241
1.90453991482946e-08	4.35568977525653e-06	2.45469205737271e-07	7.22443720713377e-05	3.57708689541985e-08	7.6900347320434e-05	13004	0.0228068908896792	0.000247663369697602	0.0566407035472405	0.00319204287484466	0.939454431464458	0.00046515874375893
3.77033560271596e-06	3.49279448222976e-05	1.35075185916261e-06	1.6093316402302e-05	2.14434854206329e-08	5.61637921718988e-05	17805	0.0167084500790737	0.06713107247417	0.621894346368113	0.0240502253663428	0.286542553128281	0.000381802663093002
1.07767154266627e-05	0.000140940362896348	2.18299469055562e-05	0.000367532864041255	2.46431491634755e-07	0.000541326320761457	1847	0.149934494544522	0.0199079834350261	0.26036118601825	0.0403267790024493	0.678948815059029	0.000455236485246297
2.58298656540943e-06	3.41007213187762e-05	1.19722919302344e-06	2.03304507472807e-05	4.15466389909833e-08	5.82529344634808e-05	17167	0.0173245630221653	0.0443408832396028	0.585390618221202	0.0205522555052397	0.349003031942126	0.000713211091829704
7.06871125085988e-06	8.94590886533132e-05	2.58639962421474e-06	4.2130047168037e-05	1.93468684065312e-07	0.00014143771538049	7070	0.0415465811004313	0.0499775553631074	0.632498117016766	0.0182864918120101	0.29786996385441	0.00136787195370662
1.92882236397672e-06	7.40929312090726e-05	2.71579832155576e-06	0.000134487589980604	1.61776739289061e-07	0.000213386918614499	4686	0.0620164867779331	0.00903908438483664	0.347223399120017	0.0127271078245526	0.63025227063505	0.000758138035543428
2.27994764253418e-05	0.000210235825754599	8.10671391906426e-05	0.000961738495892793	6.25033245128196e-08	0.00127590344058789	784	0.318197620679905	0.0178692804643873	0.164774087965254	0.0635370488171816	0.75377059524948	4.89875036970042e-05
4.63286160703588e-06	6.4755454533898e-05	4.09137013425499e-07	7.35918900460413e-06	1.85998991792364e-08	7.71752420581427e-05	12958	0.0228874813480987	0.060030412389838	0.839070313315145	0.00530140239945424	0.0953568632678835	0.000241008627679113
6.01482522306227e-08	4.47130829506249e-06	5.07404123249046e-07	4.85090565146039e-05	5.58505983920085e-08	5.36037677835381e-05	18655	0.0159529434292391	0.00112209000817839	0.0834140673304619	0.00946582944128177	0.904956097685007	0.00104191553507103
9.25257472664741e-05	0.000303880984641824	3.88109007569305e-05	0.000164012595728636	3.77610931243379e-07	0.000599607839325108	1668	0.164676582519706	0.154310436252163	0.506799552493941	0.0647271403266081	0.273533107761302	0.000629763165985957
5.03739106229313e-06	5.33815501581437e-05	4.99858599902937e-07	6.81426843199526e-06	1.02098535331868e-07	6.58351667876669e-05	15189	0.0195574231241713	0.0765152016480772	0.810836407999255	0.00759257740646564	0.103504992308637	0.00155082063756531
1.1089805833897e-05	0.000168017407866979	6.24682811325171e-06	0.000121974674765012	3.02520500062265e-08	0.000307358968629147	3254	0.088097191234994	0.0360809573358432	0.546648788601662	0.0203242096403213	0.396847618629879	9.84257922947678e-05
2.34663139650008e-08	3.14846264110928e-06	1.49833843762383e-08	2.58577137527976e-06	1.14737300062104e-09	5.7738310877309e-06	173195	0.00173065501339109	0.00406425363133076	0.545298709517083	0.00259505069486311	0.447843266626624	0.000198719530098335
4.3850298360914e-07	2.44690277179759e-05	4.06539069056129e-06	0.00029193449570584	1.93105324120355e-07	0.000321100522422107	3114	0.0918499183421206	0.00136562525747841	0.0762036372080699	0.0126608037255607	0.909168547916823	0.000601385892068111
3.02771198866536e-05	0.00028498024958204	3.23292964580038e-05	0.000392081398815839	1.21156009547418e-07	0.000739789220752083	1352	0.19909977278229	0.0409266843005273	0.38521816970018	0.0437006860212659	0.529990688992794	0.00016377098523313
0.000160977189756715	0.000407806530334131	1.59712685334765e-05	5.20707223462254e-05	9.58963208503181e-08	0.000636921607291399	1570	0.173980880312645	0.252742547770195	0.640277430794643	0.0250757210159609	0.0817537382153883	0.000150562203813639
8.53374522078452e-06	0.000104684114759674	5.30363271207872e-06	8.37467316308141e-05	1.27149943926054e-07	0.000202395374267278	4941	0.0589177702236767	0.042163736457312	0.517225826621074	0.0262043178174363	0.413777893561048	0.000628225543129968
6.98402224605276e-07	1.16905595419889e-05	7.90561097233109e-07	1.70170329262166e-05	3.12972929273838e-08	3.02278530829713e-05	33082	0.00902749821743609	0.0231045923998723	0.386747927810153	0.0261533988227059	0.562958701681764	0.00103537928550457
2.28643138754903e-07	1.63966404288994e-05	2.16103843457415e-06	0.000199428714244207	1.38851224625061e-07	0.00021835388747106	4580	0.0634134277626901	0.00104712190565055	0.0750920472211541	0.00989695424983245	0.913327976680233	0.000635899943129998
2.65887560501841e-06	2.30630960209161e-05	3.01728508580736e-06	3.36550421195826e-05	1.22084268082506e-08	6.24065072581328e-05	16024	0.0185483584148337	0.0426057429238984	0.36956235870596	0.0483488856911496	0.539287385214091	0.000195627464901259
7.24746248295291e-07	1.86885446355237e-05	2.39456443964257e-06	7.9418407858014e-05	5.66111069133862e-08	0.000101282874288389	9873	0.0299293752586994	0.00715566430541531	0.184518308419157	0.0236423428587184	0.784124743852363	0.000558940564346485
1.50869817435021e-05	0.000139747003306449	1.5199428718306e-05	0.000181209918404671	7.99337363500207e-07	0.000352042669536428	2841	0.100243758689982	0.0428555486281498	0.39696041247065	0.0431749615417945	0.514738507815796	0.00227056954360896
8.44317230370812e-06	6.83724282917545e-05	3.22177571862419e-06	3.35611715061259e-05	2.25099592293918e-08	0.000113621057779442	8801	0.0335137953441625	0.0743099251909603	0.601758420736384	0.0283554455625489	0.295378094184565	0.000198114325542432
4.86191994104681e-07	1.34760699834219e-05	7.54665064929499e-07	2.69030560657883e-05	1.13247394158903e-07	4.17332305024033e-05	23962	0.0124421784052383	0.0116499966154473	0.32290982081164	0.0180830732690593	0.644643506910854	0.00271360239299906
3.13726234702781e-05	0.000295458660148974	4.42330926374187e-05	0.000536730831521746	4.84852695931509e-07	0.000908280060474348	1101	0.238608682948865	0.0345406938184835	0.325294667367982	0.0486998389178753	0.590930985803475	0.000533814092184624
1.24050553134367e-05	7.16924964048657e-05	6.69747425286696e-07	4.97860530672555e-06	8.73646246777164e-08	8.98332690749924e-05	11132	0.0265912488168987	0.138089768313797	0.798061755328276	0.00745544977025821	0.0554205068789096	0.000972519708759401
8.65835624865396e-06	0.000129463781295983	9.99861529731964e-06	0.000192549710589058	8.07325997265154e-09	0.000340678536690987	2935	0.0971699725562124	0.0254150329890243	0.380017428023102	0.0293491201249021	0.565194721273886	2.36975890852038e-05
6.63390198425646e-05	0.000224422651916025	1.92701371937513e-05	8.38714484497513e-05	5.53468349642983e-08	0.000393958604237056	2538	0.111491325094259	0.16839083885739	0.56966049098139	0.0489141168297874	0.212894064370488	0.000140488960944218
2.04510237010359e-06	7.95305232912094e-05	4.80926607575526e-06	0.000241136941938202	2.09389568422944e-08	0.000327542772632112	3053	0.093603950695645	0.00624377193143136	0.242809580721648	0.0146828642778722	0.736199855672104	6.39273969443146e-05
5.57496562142246e-06	0.000170387681667243	1.74266495846403e-05	0.000687788060170099	2.34810362364661e-08	0.000881200838079641	1135	0.232392540645464	0.00632655506044651	0.193358510687031	0.019776024751199	0.780512262867297	2.66466340268549e-05
9.71507345958079e-05	0.000720918663008327	4.30988108796551e-05	0.000413173953667452	1.87921071549006e-07	0.00127453008322279	785	0.317916296484991	0.0762247481441563	0.565634873980694	0.0338154520218738	0.324177482435484	0.000147443417791934
1.48505834219571e-05	0.000180487071463899	1.18664490351348e-05	0.000185788559747014	1.68612891303879e-07	0.000393161276559308	2543	0.11127868621016	0.037772243370252	0.459066246410134	0.0301821408735423	0.472550504904539	0.000428864441532669
4.06420796803323e-07	2.69192895452893e-05	3.43045711722156e-06	0.000292551687998981	3.03741872989585e-07	0.000323611597331285	3090	0.0925340110251602	0.00125589070402587	0.0831839457154303	0.0106005382548443	0.904021025239997	0.000938600085702863
7.02894058255927e-07	5.03047323638139e-05	7.02722251569552e-06	0.000648475906576585	2.85076467088254e-08	0.000706539263161059	1415	0.191064985956079	0.000994840761023211	0.0711987783081585	0.00994597594513815	0.917820056701876	4.03482838041896e-05
8.48932382258916e-06	0.000108535098492169	9.33330902629186e-06	0.000153601394423371	5.56191959459717e-07	0.000280515317723881	3565	0.0807217253203147	0.0302633164258981	0.386913268668641	0.0332720120313675	0.547568652113912	0.00198275076018198
2.56594673908365e-05	0.000177353352559076	2.22692411503463e-05	0.000198091925055626	1.17906963024477e-07	0.00042349189311891	2361	0.119331919662072	0.0605902209883194	0.418788069950794	0.0525848109779364	0.467758481978793	0.00027841610415756
2.4794020396221e-07	1.33598703937161e-05	1.80577830136489e-06	0.000125172814983707	9.1322938388438e-08	0.000140677726821139	7108	0.0413280012613771	0.00176246950789479	0.0949679149329887	0.0128362772285964	0.889784174170336	0.000649164160183994
3.59850548975645e-05	0.00022769479690651	3.17088438763682e-05	0.000258249217913666	1.29750069791594e-07	0.0005537676636639	1806	0.153103099501986	0.0649822249632204	0.41117387642321	0.0572601940434234	0.466349400405593	0.000234304164553645
3.16854364568283e-05	0.000232587333784587	3.14483858020568e-06	2.97301828879225e-05	2.41068508543082e-07	0.000297388860218086	3363	0.0853647496837681	0.106545471923838	0.78209833957473	0.0105748365217832	0.0999707348355964	0.000810617144052732
1.94177020389487e-05	0.000109821030862057	5.77246050415518e-06	4.19992605815813e-05	8.66549985880208e-09	0.000177019119486601	5649	0.0517247177561425	0.109692682323044	0.620390787054895	0.0326092487687022	0.237258329514854	4.89523385040789e-05
6.16151835674238e-07	2.53270462944878e-05	7.8245870408288e-07	4.13934397602368e-05	1.21471880471582e-07	6.82405684749533e-05	14654	0.020264722776974	0.00902911346496751	0.371143542038102	0.0114661809180278	0.606581109819295	0.00178005375960734
3.87860378457409e-06	3.92223993156647e-05	1.60551411990012e-06	2.08822438418512e-05	7.69677148592933e-09	6.5596457833476e-05	15245	0.0194872038687145	0.0591282504067577	0.597934714938956	0.0244756222047217	0.318344077280256	0.000117335169308508
1.75016576030307e-05	0.000143573732322672	6.07001818573237e-06	6.40919775748983e-05	1.36826875651134e-07	0.000231374212561985	4322	0.0670655101391872	0.0756422135778939	0.620526076492682	0.0262346357380091	0.277005708048507	0.000591366142907903
1.71136950712974e-05	0.000166581813742655	3.90558541462742e-07	4.89574447929279e-06	4.57937167642424e-07	0.00018943974900235	5279	0.0552522406995444	0.0903384593857599	0.879339286606573	0.00206165043777532	0.0258432800142279	0.00241732355566383
2.94682100631404e-05	8.28079343871436e-05	2.59480651119547e-05	9.37602436129905e-05	2.76917814960087e-08	0.000232012144956725	4310	0.067244079164582	0.12701149790515	0.356912067696236	0.111839253573534	0.404117825946045	0.000119354879035206
9.45029246374881e-07	5.69981963331233e-05	1.93740037429214e-06	0.000150727119982551	5.02480677452497e-07	0.000211110226613794	4737	0.0613754819765242	0.00447647308012095	0.269992587509255	0.00917719811762806	0.713973559690654	0.00238018160234245
5.95308688540863e-06	0.00010729267848476	3.64910622329713e-06	8.47131045123932e-05	6.27376274302146e-08	0.000201670713733289	4959	0.0587131170868569	0.0295188467140629	0.532019134055603	0.0180943784833483	0.420056551316751	0.000311089430234206
4.09285023058914e-05	0.000248950807914537	7.92251308149112e-06	6.2047519713923e-05	1.78975576440694e-07	0.000360028318592283	2778	0.102397485900078	0.113681341695349	0.691475628605935	0.0220052497883174	0.172340664635854	0.000497115274544212
4.59481101362113e-06	6.98233285108297e-05	4.13469340374978e-06	8.08600006555429e-05	4.55904432705347e-08	0.000159458424027014	6271	0.0467149783028986	0.0288151036338019	0.43787795431241	0.0259296015809696	0.507091432446644	0.000285908026174968
0.000109806203318099	0.000472364022779864	4.61249872836267e-05	0.000255553970841554	3.32885922957605e-09	0.000883852513082374	1131	0.233003470430541	0.124235889690643	0.534437607845371	0.0521862942073549	0.289136441950397	3.76630623356705e-06
3.09434645047627e-05	0.000191212589950682	7.22046412684425e-06	5.74303352567751e-05	1.99514093600398e-07	0.000287006367932665	3484	0.0825106150368043	0.107814557313315	0.666231175733157	0.0251578533913863	0.200101257928357	0.000695155633784426
1.76991771798502e-05	0.000220303488634283	1.74705317150031e-05	0.000280254929436168	2.72586079739678e-07	0.000536000713045044	1866	0.148574541265517	0.033020809019638	0.411013424558204	0.0325942322273272	0.522862978752448	0.000508555442381977
2.36074532241658e-06	6.61393856508511e-05	2.7643862742415e-06	9.97477907505933e-05	1.02503448014397e-07	0.000171114811446117	5844	0.0500432635245887	0.0137962652237148	0.386520518544813	0.0161551548394862	0.582929028221519	0.000599033170466803
1.74855930798758e-06	2.93790486216617e-05	7.36851626170317e-06	0.000159220706791492	1.87434352519466e-07	0.000197904265335364	5053	0.0576487106485959	0.00883537959641503	0.148450810657752	0.0372327309328914	0.80453398273999	0.000947096072951454
2.455827742154e-06	5.35360367116447e-05	2.91703743965418e-07	8.18537176082976e-06	4.33969818923819e-08	6.45123369404863e-05	15501	0.0191682329281679	0.038067567516885	0.829857345906297	0.00452167380379539	0.126880720014544	0.000672692758478371
1.17987123216091e-05	0.00014418716159641	3.03847807495605e-05	0.000477973649861327	3.78050929209932e-07	0.000664722355458117	1504	0.180845865476445	0.017749835287964	0.216913363019119	0.0457104842346091	0.719057582367476	0.000568735090832599
4.15513719514977e-07	2.69973403719933e-05	2.87529026619737e-08	2.40616531991803e-06	4.81838468327232e-07	3.03296107824155e-05	32971	0.00905775039628665	0.0136999357656078	0.890131448295598	0.000948014231644676	0.0793338673938105	0.0158867343133395
3.00356675046738e-06	0.000108562335080189	5.03743521913639e-06	0.000234950514469417	8.26129432548881e-08	0.000351636464462465	2844	0.100134067747766	0.00854168169122856	0.308734576905	0.014325690672715	0.668163112231771	0.00023493849928555
1.08199412901104e-05	6.26044759677845e-05	2.10966696490496e-05	0.000156965290607171	6.46528965329779e-08	0.000251551030410649	3975	0.0726969039510272	0.0430129078479513	0.248873860168987	0.0838663614878061	0.623989853473987	0.000257017021267749
2.88425483262989e-05	0.000130628899462915	1.71847027762377e-06	1.00125190121036e-05	2.29943808088028e-08	0.000171225431459751	5840	0.0500747936665497	0.16844780638254	0.762905944223723	0.0100363028025292	0.0584756535681865	0.000134293023020987
1.49032998557888e-05	0.000105307923190551	5.54611606766657e-06	5.04205713733669e-05	2.40117103161965e-08	0.00017620192219769	5675	0.0514921697842999	0.0845808017864187	0.59765479216737	0.0314759112641467	0.286152220954761	0.000136273827303976
4.97998061804483e-06	3.03978291028419e-05	1.26915872087988e-06	9.96209240380809e-06	3.27309097699941e-08	4.66417917553446e-05	21440	0.0138954187772454	0.106770782824272	0.651729446036099	0.0272107625611198	0.213587257883731	0.000701750694777791
9.90479933782157e-07	1.609360223997e-05	1.62637664798017e-07	3.39848284694746e-06	7.55315945461366e-09	2.06527558449522e-05	48420	0.00617673578488998	0.047958729634827	0.779247203656041	0.0078748650310398	0.16455348005182	0.00036572162627196
1.84913360943836e-06	3.62115282298888e-05	1.95471780307967e-06	4.92481911157582e-05	1.16018017300884e-07	8.93795887754659e-05	11188	0.0264587430142872	0.0206885446081391	0.405143150981118	0.0218698455638479	0.551000421801857	0.00129803704503875
2.97867063306778e-06	2.92185192906579e-05	8.27479539139746e-08	1.04390587612708e-06	1.06054607813343e-07	3.34298983615801e-05	29913	0.00997901305702886	0.0891019948924243	0.874023575382384	0.00247526788801351	0.0312267140281471	0.00317244780903157
2.15168278020066e-05	0.000213910544862265	2.32557965075412e-06	2.97880467308134e-05	5.38200408988323e-07	0.000268079199454827	3730	0.0772846990475577	0.0802629515671631	0.797937867978115	0.00867497237936952	0.111116590885795	0.0020076171895575
0.000204631463730881	0.00101863776784701	0.000166535388196197	0.00106989061298957	5.20186134243685e-07	0.0024602154188979	406	0.522396322269764	0.0831762382102905	0.414044136144519	0.0676913846311879	0.434876801751307	0.000211439262695424
1.38025335300677e-06	3.43207433831205e-05	1.04525347437709e-06	3.3443898430537e-05	9.28343574190799e-08	7.02829829984605e-05	14228	0.0208648881265717	0.0196385141057118	0.488322235609612	0.0148720704469813	0.475846314480841	0.00132086535685478
1.07506222017881e-05	0.000107752589394137	8.38834898911334e-06	0.000108200998616366	7.4346402323458e-08	0.000235166905603728	4252	0.068126654113753	0.0457148601508737	0.458196229259007	0.0356697681060968	0.460102999350988	0.000316143133033934
7.51230935262074e-06	0.00013101510864183	1.04693514131611e-05	0.000235221235500102	3.32021510473884e-07	0.000384550026418187	2600	0.108978922175285	0.0195353239800621	0.340697177587382	0.027224940044019	0.61167915574216	0.000863402646377198
8.1599375503398e-06	9.80735513975368e-05	1.32781733770491e-06	2.05423690082633e-05	1.02346948112947e-07	0.000128206022241958	7800	0.0377339164175065	0.0636470690506245	0.764968366403622	0.010356903010367	0.160229360907045	0.000798300628341719
1.23606858130507e-05	0.00011087859258579	2.7688462838743e-06	3.19642059998364e-05	9.23673486478221e-08	0.000158064698031199	6327	0.0463162462120373	0.0782001671911015	0.701476002971292	0.0175171706166027	0.202222295034703	0.000584364186300414
3.0064695132331e-07	1.74907393311548e-05	8.18178388723448e-07	6.12562954811909e-05	8.61824345452206e-08	7.99520425869377e-05	12507	0.0237011802737859	0.00376034109443039	0.218765384413236	0.0102333644301055	0.766162983448265	0.00107792661396372
1.26550697785807e-06	4.29612426409811e-05	1.8288904806784e-06	7.99342447642193e-05	7.38463911710745e-08	0.000126063731254908	7932	0.0371152027716295	0.0100386285988882	0.340789870435542	0.0145076657851756	0.634078049003545	0.000585786176848541
8.59393937379234e-05	0.000346359699673845	4.03688052471832e-05	0.000209414319773931	2.7407953359627e-07	0.000682356297966478	1466	0.185170803616704	0.125945043658328	0.507593614517881	0.0591608890655632	0.306898786452204	0.000401666306023799
2.86558382509926e-06	3.73603271732687e-05	2.02007268818908e-06	3.38767196899792e-05	1.19928616441018e-08	7.61346962381804e-05	13135	0.0225823912407722	0.0376383431823849	0.490713551366782	0.0265328790682959	0.444957704750001	0.000157521632536409
1.10088979014886e-05	0.000132780953962946	4.20414885836422e-05	0.000652387748778897	8.5754476527405e-08	0.000838304843703502	1193	0.222441911103154	0.0131323324494381	0.158392206558583	0.0501505972432527	0.778222568650264	0.000102295098461503
5.07798142920198e-07	1.44246797246556e-05	9.76878131674791e-07	3.56911075571019e-05	6.12877502052584e-09	5.16065923313731e-05	19377	0.0153631413419519	0.00983979216568993	0.279512346640382	0.0189293283579377	0.691599773298814	0.000118759537176416
7.27063793950488e-07	1.96943234770121e-05	9.29398040801682e-07	3.23837265632478e-05	2.35222953567762e-08	5.37580341703688e-05	18602	0.0159984864353364	0.0135247466759349	0.366351258578341	0.01728854217132	0.602397893877927	0.000437558696477438
4.93803347846157e-07	2.25667432671366e-05	1.87602491000006e-06	0.000110328888070952	7.09567783665791e-08	0.000135336416374301	7389	0.0397903880298904	0.0036487100890897	0.166745535841023	0.0138619372395049	0.815219517604295	0.000524299226088072
6.14310253582128e-05	0.000291984866445064	9.542908759888e-06	5.83943051575899e-05	4.07486697775068e-08	0.000421393854390532	2373	0.118777208053665	0.145780544063846	0.692902526704775	0.0226460558464718	0.138574173660046	9.66997248605872e-05
1.92125377866951e-07	9.06891600315072e-06	8.61238799939723e-07	5.22873043514418e-05	5.97354462940672e-09	6.24155580770286e-05	16022	0.0185510234598899	0.00307816486443723	0.145298965234894	0.013798463499707	0.837728700381285	9.57060196759695e-05
7.83327917298056e-07	4.01700334324247e-05	5.88562373700358e-06	0.000388657541819804	4.22684431480144e-07	0.00043591921133801	2294	0.122610515814188	0.00179695663077961	0.0921501791791346	0.0135016387989376	0.891581586016497	0.000969639374650996
1.85471356564028e-06	2.1322081147715e-05	2.52375388950434e-06	3.73103955125592e-05	5.0317109632991e-09	6.30159758263821e-05	15869	0.0187278024407198	0.0294324342568348	0.338359929654352	0.0400494296312675	0.592078358277821	7.98481797244903e-05
2.76288140329955e-06	6.391224333381e-05	3.98186457142546e-06	0.000118587116218028	3.5171871192456e-08	0.000189279277397755	5283	0.0552067494336798	0.0145968509669105	0.337661069993962	0.0210369810481572	0.626519278012809	0.000185819978161398
1.83760755493233e-05	9.10954903636492e-05	7.05045573486815e-06	4.4954995522911e-05	1.75016243888384e-08	0.000161494518795141	6192	0.047297187494269	0.113787611408866	0.564077908298584	0.0436575543706955	0.278368553052487	0.00010837286936679
5.24353682065203e-07	1.58870439959232e-05	1.66014738149273e-06	6.4697291250913e-05	1.57651952332476e-08	8.27846015056274e-05	12080	0.0245305225106976	0.00633395187666102	0.191908201609731	0.0200538186003091	0.781513591588831	0.000190436324467612
7.91475910178377e-07	1.62571344267668e-05	1.12701459844964e-06	2.97718926531145e-05	2.89909057861348e-08	4.79765084942955e-05	20844	0.0142902094963797	0.0164971552749089	0.338856138910147	0.0234909674301047	0.620551465445937	0.000604272938902628
2.684346076297e-05	0.000191827229782187	2.79328309636096e-05	0.000256902871727744	1.68387383516027e-07	0.000503674780620026	1985	0.140273101637616	0.0532952250059563	0.38085533992003	0.0554580694495447	0.510057047945691	0.000334317678778241
2.45016676587282e-05	0.000200133086945515	1.06546838635665e-05	0.000112062168016655	9.00847814467662e-08	0.000347441691265911	2878	0.0990005384018905	0.0705202290762973	0.576019205456679	0.0306661063752768	0.32253517880469	0.000259280287056341
1.03698766025456e-06	2.70486789921925e-05	2.35103320807369e-06	7.88918893105181e-05	5.87265881016541e-08	0.00010938731575914	9142	0.0322853223968016	0.0094799625812	0.247274364531907	0.0214927406505744	0.721216063882853	0.000536868353465807
2.55906135763954e-07	8.66974444582699e-06	1.09400168346852e-06	4.76639879438383e-05	1.81993050146519e-08	5.77018395139124e-05	17330	0.0171620759289705	0.00443497361470172	0.150250746230311	0.0189595633810729	0.826039314263908	0.00031540251000601
9.74074141851936e-06	0.00012600499690298	4.16303876016807e-06	6.93461295518332e-05	2.13752357392099e-07	0.000209468658990892	4774	0.0609130261777692	0.046502142446727	0.601545823179487	0.0198742799052773	0.331057304161423	0.00102045030708576
3.12712383583184e-06	3.36137814517292e-05	4.59647953604025e-06	6.35424467791954e-05	2.22899501746279e-08	0.000104902121552971	9533	0.0309821897696625	0.0298099198523146	0.320429948928684	0.0438168405747562	0.60573080733271	0.000212483311535052
8.2775927521422e-07	1.83940433830132e-05	1.28491448474967e-07	3.67254554494254e-06	2.5727979831724e-07	2.32801194499622e-05	42955	0.00695978486422133	0.0355564874567499	0.790118084340117	0.00551936379669976	0.157754583383313	0.0110514810231207
8.1475675841305e-06	7.70881402176126e-05	1.80505639346039e-05	0.000219670665423757	1.40798655939472e-07	0.000323097735816044	3095	0.0923940614304332	0.0252170370787412	0.238590778183302	0.0558671941448732	0.679889213302402	0.000435777290682209
2.44879007546991e-05	0.000283422521422468	1.84061124964466e-05	0.000274708188048934	5.29083557075195e-07	0.000601553806279623	1662	0.165164386614047	0.0407077480003781	0.471150740738101	0.0305976162137204	0.456664366813498	0.000879528234302717
1.11220372479214e-05	0.000112529168594195	1.36963884818602e-05	0.000178328666213102	1.80568930418323e-07	0.000315856829467497	3166	0.0904197201660405	0.0352122740757959	0.356266377978617	0.0433626478963617	0.564587020371687	0.000571679677538536
8.89058417935784e-06	0.000100334993575145	4.01882121338956e-06	5.83749065113837e-05	1.37384546446878e-07	0.000171756690025723	5822	0.050226204336921	0.0517626660016932	0.584169347698295	0.0233983387359624	0.339869768698042	0.000799878866006923
0.000176381519531876	0.00102947414946014	0.000179313660171028	0.00135159651050549	1.98710056274646e-07	0.00273696454972481	365	0.560542850819421	0.0644442104847906	0.376137188025928	0.0655155216347456	0.49383047750523	7.26023493050451e-05
6.63924627472275e-06	6.5252388439381e-05	9.92760607597783e-06	0.000125509240237695	1.56783999953793e-07	0.000207485265027731	4820	0.0603539694889595	0.0319986398737058	0.314491674532454	0.0478472824306391	0.604906763961869	0.000755639201332388
3.22806494894017e-05	0.000130512913887718	2.02851679860285e-05	0.000105487839950214	1.55205430947259e-08	0.000288582091856457	3465	0.0829443503302822	0.111859503414572	0.452255762123437	0.0702925391369004	0.365538413252215	5.3782072875284e-05
5.05019861877305e-07	1.70851113572712e-05	9.37859836514031e-07	4.08151863016134e-05	7.28742627070037e-08	5.9416051619983e-05	16830	0.0176674133718333	0.00849972100312798	0.28755043277775	0.0157846206697216	0.686938717548278	0.00122650800112228
1.8309496391355e-05	0.000140109650370376	8.86061629984898e-06	8.72615303976305e-05	5.99437977760052e-07	0.00025514073143697	3919	0.0736952414819144	0.071762341858294	0.549146541915391	0.0347283487428502	0.342013326943791	0.00234944053967383
1.94093371612111e-05	0.000228303608857601	8.78817078355005e-07	1.33263825606144e-05	2.90811911548957e-08	0.000261947226848937	3818	0.0755852665392865	0.0740963643505352	0.871563374058022	0.00335493942396959	0.0508743028926955	0.00011101927477807
5.39957402474657e-06	8.73858276500838e-05	2.03364829651846e-05	0.00042354813247715	4.69765400708608e-07	0.000537139782517873	1862	0.148865597529358	0.0100524559909448	0.162687312491467	0.0378606903213465	0.788524972944182	0.000874568252060117
7.05727788097651e-06	0.000120847213712508	8.77201927259858e-06	0.000193482443274268	1.0415775064012e-07	0.000330263111890991	3028	0.0943436035396817	0.0213686531340681	0.365911933126809	0.0265606995052295	0.585843336140217	0.00031537809367732
1.82967053816437e-06	1.79466938634811e-05	1.13169996726208e-07	1.42745666247562e-06	3.55696751618366e-08	2.13525607360092e-05	46833	0.00638536298044445	0.0856885766904199	0.840493750860319	0.00530006672854733	0.066851778581683	0.00166582713903029
1.84646099247511e-06	5.48103124303927e-05	2.19449499747681e-05	0.000837877622586132	4.81808635495161e-07	0.000916961154619263	1091	0.240590822609207	0.00201367417057246	0.0597738651787827	0.023932256960089	0.91375476307285	0.000525440617705573
0.000131338147587845	0.000654566730535611	3.06113475614048e-06	1.96791812347244e-05	2.22745793148756e-07	0.00080886793990747	1236	0.215539120641985	0.162372794257205	0.809238069950566	0.00378446790274647	0.0243292882110962	0.000275379678386359
3.36207384074763e-07	8.11666415467876e-06	4.32686999215652e-07	1.34328211606686e-05	2.04329396971372e-08	2.23388126383349e-05	44765	0.00667931221140394	0.0150503694855208	0.363343579897797	0.019369292639714	0.601322074639589	0.00091468333737993
2.22603127913419e-05	0.000129230596370003	2.58561337004292e-05	0.000193094102749296	4.42823068257618e-08	0.000370485427917896	2699	0.10520999755682	0.0600841790632451	0.348814249176468	0.0697898803894636	0.521192166273508	0.000119525097315232
1.46915894415069e-05	0.000225534957371704	2.24801241311686e-06	4.45225396920276e-05	4.61758240319276e-07	0.000287458857158674	3479	0.0826351885814655	0.0511084945745724	0.784581694928296	0.00782029273801774	0.15488317226368	0.00160634549543342
1.02320364660263e-06	3.01086461514715e-05	3.4793752774613e-06	0.000131730650019466	1.18335038524584e-07	0.000166460210133526	6007	0.04871561173409	0.00614683620657377	0.180875935019666	0.0209021439698432	0.791364193964421	0.000710890839496486
1.33987289689061e-09	9.77225702132706e-07	9.50721247489415e-09	8.92140579112592e-06	8.4200532174772e-09	9.91789863184789e-06	100828	0.00297096227521576	0.000135096450027032	0.0985315275349442	0.000958591414149469	0.899525809073902	0.000848975526976967
8.65103632953527e-05	0.000362120809288441	6.57577700481207e-06	3.54416106608173e-05	1.48886760579593e-07	0.000490797447010003	2038	0.136943722238148	0.176264900769929	0.737821297756385	0.0133981483499405	0.0722122962878716	0.000303356835873187
4.0734665316147e-06	5.73728706814506e-05	5.95114920593388e-07	1.07853282636218e-05	2.77512473218642e-08	7.28545316446024e-05	13726	0.0216200189259433	0.0559123288512211	0.787498998158768	0.00816853676990837	0.148039223095066	0.00038091312503716
3.1977082700808e-05	9.27566492317571e-05	3.42940681703499e-09	1.27934186410398e-08	6.7808874440022e-08	0.000124817763632463	8012	0.0367551733412714	0.256190158918143	0.743136605979315	2.74753105426017e-05	0.000102496778252743	0.000543263013746114
1.81396394152291e-07	1.67576620638482e-05	1.61571285174745e-06	0.000192150244127107	2.00564183247237e-07	0.000210905579620102	4741	0.0613178420389402	0.000860083429177337	0.0794557550067346	0.00766083502701913	0.911072359836195	0.000950966700873953
1.58688538625158e-05	0.000161003570469089	8.42368091630911e-06	0.00011004656374904	3.35881650798906e-07	0.000295678550647753	3382	0.0848951971672934	0.0536692764076101	0.544522320325141	0.0284893202359625	0.372183114087773	0.00113596894351342
1.15624659940531e-07	9.48984465861949e-06	3.55935124435285e-07	3.7587129188464e-05	8.26001868798858e-08	4.76311338183392e-05	20995	0.0141880675622634	0.00242750173408663	0.199236169661904	0.00747274095537572	0.789129423872585	0.00173416377604857
8.16733063425736e-05	0.000481475871988618	5.31617824587508e-05	0.000403897135013915	2.78860990751179e-07	0.00102048695679461	980	0.263836031985323	0.0800336602038627	0.471809922491272	0.0520945241923857	0.395788630442247	0.000273262670232546
1.25379736451352e-05	0.000123601658584609	5.4320487950902e-05	0.000688693624189911	2.82190427056496e-07	0.000879435934797614	1137	0.23198564886468	0.0142568357159758	0.140546518164571	0.0617674190939251	0.783108350409176	0.000320876616352318
2.29857210814106e-06	1.97340976923387e-05	1.12626986589828e-06	1.24340665352389e-05	4.14640184120699e-08	3.56344702200291e-05	28063	0.0106335908997401	0.0645041751413243	0.553792369312307	0.0316061908299464	0.348933671763979	0.00116359295244312
3.30045844385533e-05	0.000273293664005927	9.41831968684433e-06	0.000100485249932655	1.95963335335515e-07	0.000416397781399315	2402	0.117454867384741	0.0792621524726683	0.656328338464044	0.0226185635648534	0.241320329793718	0.000470615704716234
5.00567863422437e-07	8.85332225710244e-06	9.97943627298603e-08	2.26965757651608e-06	5.46351062875372e-09	1.17288055703996e-05	85260	0.0035124790681843	0.0426785029743983	0.754835793292192	0.00850848469870753	0.193511399169588	0.000465819865114158
9.64263144487868e-07	2.12437407918069e-05	1.33055104073039e-06	3.77044808389189e-05	2.56114499863388e-08	6.12686472659303e-05	16322	0.0182132541336434	0.0157382803035063	0.346731023774698	0.0217166707623765	0.615396006301011	0.000418018858408525
3.52054953250115e-06	6.35065322560866e-05	1.46432202404089e-06	3.39990561247843e-05	3.47869740878455e-08	0.000102525246911501	9754	0.030290901478955	0.0343383667784782	0.61942335345854	0.0142825505731762	0.331616427650568	0.000339301539238169
2.8703002180227e-05	0.000262199806869807	5.62010050116316e-07	6.61662753090783e-06	2.33892253063246e-07	0.000298315338884121	3352	0.0856190070926118	0.0962169839727099	0.878935048565024	0.00188394620343215	0.0221799775890103	0.00078404366982316
3.81089760284123e-06	3.36108663765793e-05	1.81565984867773e-07	2.05948639103034e-06	5.79114257264493e-09	3.96686074978913e-05	25209	0.0118302836413028	0.0960683483291872	0.847291309087822	0.00457706978691965	0.0519172847481429	0.000145988047928145
4.82642391101099e-06	0.000130952716245234	1.34294464504902e-05	0.000469873895376179	3.10068973599829e-06	0.000622183171718913	1607	0.170318214274979	0.00775723955644278	0.210472931762924	0.0215843935691615	0.75520187098287	0.00498356412860216
7.55609859020292e-05	0.00041075206950208	4.73085183946782e-05	0.000331234240847679	2.45046651257608e-09	0.000864858265112979	1156	0.228616591116174	0.0873680566516392	0.474935704578625	0.0547008918143346	0.382992513581875	2.83337352653498e-06
1.83503047511424e-05	0.000114260552895573	6.02124821298455e-06	4.82357144543594e-05	4.03060742297689e-08	0.000186908126388289	5350	0.0545343095709322	0.0981782071530742	0.611319342307269	0.0322150156300632	0.258071788457999	0.000215646451594276
4.12438228287003e-05	0.000324742522307051	2.60064101217997e-06	2.63942100612207e-05	9.57131004279402e-07	0.000395938327213432	2526	0.112019077104678	0.104167290696431	0.820184609538945	0.00656829822584486	0.0666624275729508	0.00241737396582842
7.97288838959148e-06	0.000134101323110311	1.94048891135554e-06	4.20566837384702e-05	4.35068452804517e-07	0.000186506452602533	5362	0.0544203507930474	0.0427485927609305	0.719017070128383	0.0104044063048636	0.225497204796972	0.00233272600885128
1.00183818496841e-07	6.04221726033385e-06	4.55496568010882e-07	3.53318346807917e-05	8.17981375571329e-09	4.19379121413889e-05	23845	0.0125028195664032	0.00238886042202298	0.144075299694539	0.0108612123196602	0.842479581760636	0.000195045803141939
0.000110691787941595	0.000483382575493656	2.25981269028353e-05	0.000127127047873055	6.05310025323209e-07	0.000744404848236465	1343	0.200208824913822	0.148698370522209	0.649354415999326	0.0303573075274449	0.170776759681544	0.000813146269475839
2.68493521348056e-06	4.41916267039165e-05	1.56353068906094e-07	3.31109381561013e-06	8.51010391768809e-08	5.04291098410902e-05	19830	0.0150152443521279	0.0532417728954804	0.876311853276234	0.00310045268296004	0.0656583831450503	0.00168753800027499
3.83800339285085e-06	4.43786603582718e-05	6.1583540569794e-07	9.16000021656976e-06	8.14533820652741e-10	5.7993313907211e-05	17243	0.0172480187692535	0.0661801013646442	0.765237531162255	0.0106190759625027	0.157949246204928	1.40453056701673e-05
1.83217496003254e-05	0.000111245387843136	1.69626487869758e-07	1.32509291875309e-06	3.27578696906883e-08	0.000131094614719775	7628	0.0385675416158203	0.139759742530153	0.848588541039095	0.00129392414961018	0.0101079126826497	0.000249879598492362
0.000160209482546061	0.000588727793757885	4.25091515761288e-06	2.01273925282159e-05	3.0428491832484e-08	0.000773346012481607	1293	0.207128060969326	0.207164037779106	0.761273458782963	0.00549678292640576	0.0260263739689155	3.9346542610133e-05
5.05998798733763e-06	4.47191246092824e-05	8.7306463879857e-06	9.923199796261e-05	8.54379647435676e-08	0.000157827194911959	6336	0.0462482821963082	0.0320603048806655	0.283342326613788	0.0553177568216676	0.628738273007796	0.000541338676083216
1.06304069595763e-06	2.54783523506661e-05	6.86475725909732e-07	2.11661554981481e-05	6.6075813557328e-08	4.84601000842389e-05	20636	0.0144332103077146	0.0219364114830496	0.525759383624398	0.0141657925740232	0.436774902679827	0.0013635096387021
1.83596409996603e-05	0.000157754224244705	2.95649872826712e-06	3.27048350744307e-05	2.99080661549673e-09	0.000211778189853679	4722	0.0615635929053943	0.086692784617459	0.744903072189352	0.0139603550786312	0.154429665760327	1.41223542309202e-05
2.79572325994775e-06	7.24096907906489e-05	7.89129143029076e-06	0.000263192411738702	2.67166509636059e-08	0.000346315833870553	2888	0.0986960622968915	0.0080727560986794	0.209085706481773	0.0227864009049046	0.759977991179805	7.71453348378869e-05
7.11630717869854e-07	3.8629715801015e-05	2.1517688805313e-06	0.000150466790697022	3.25029176189811e-07	0.000192284935272628	5201	0.0560584454604132	0.00370091768687381	0.200898295782998	0.0111905224269413	0.782519912356552	0.00169035174663565
2.78336455472348e-08	6.41008663876887e-06	4.96171354186382e-07	0.00014710698014857	4.14757325722907e-07	0.000154455829112795	6474	0.045283009639748	0.00018020456532533	0.0415010988940258	0.00321238348229667	0.952421031912893	0.00268528114545952
8.65523538308249e-06	0.000138895562463307	6.51101289625161e-08	1.34640350743733e-06	9.59526011543262e-08	0.000149058264083943	6709	0.0437355781781119	0.0580661222393427	0.931820609322852	0.000436809923707744	0.00903273304376527	0.000643725470332122
0.000145971307079395	0.000511607623616156	7.20448233195072e-05	0.000325090801574049	3.13866543834346e-07	0.00105502842213294	948	0.271432941086136	0.138357701098029	0.484923072102497	0.0682870923741133	0.308134638607001	0.000297495818358907
1.26400378713899e-06	3.32902999099554e-05	7.3259234193075e-06	0.000248201735815673	6.09116480890553e-08	0.000290142874580164	3447	0.0833737714302599	0.00435648743388237	0.114737609731504	0.0252493652649858	0.855446600833538	0.000209936736089743
5.71463847788479e-06	7.03164378352579e-05	1.74550737793315e-06	2.76372847499686e-05	1.23787076341114e-07	0.000105537655517386	9475	0.0311669447154332	0.0541478626739382	0.666268712248156	0.0165391903901599	0.261871316114425	0.00117291857332118
0.000154266906749657	0.000791805679031799	8.51793502937595e-06	5.64388391572454e-05	2.87716664633906e-07	0.00101131707663271	989	0.261806018114216	0.152540593167185	0.782945030126655	0.00842261564269964	0.0558072640730684	0.000284496990391866
5.25510455431151e-06	5.09172962028148e-05	1.59347181704668e-06	1.98598840892404e-05	6.74517706831e-08	7.76932084340965e-05	12871	0.0230393147372563	0.0676391754212232	0.655363541151806	0.0205097955041766	0.255619306880428	0.000868181042366349
7.90882767522699e-09	2.47179307739793e-06	1.34049693371855e-07	5.39035377249284e-05	5.80914417641452e-08	5.65753807651375e-05	17676	0.0168298629028092	0.000139792743208553	0.0436902596848465	0.00236939975584678	0.95277375063014	0.00102679718595799
0.000351524439180836	0.00124175757894247	3.52204499329811e-06	1.6067014281454e-05	3.7332268537829e-07	0.00161324440008344	620	0.383911171672282	0.21789906052837	0.769726880117016	0.00218320608651481	0.00995944215310652	0.000231411114992236
3.5435831349022e-06	9.15313141475371e-05	1.01300545356946e-05	0.000337071933197988	1.91323756999989e-08	0.000442296017391822	2261	0.124288130054727	0.00801179073643569	0.206945824851168	0.0229033365378928	0.762095790926786	4.32569477175505e-05
1.00266174819758e-06	1.52532178506217e-05	3.03167036729272e-07	5.93104059660979e-06	4.87559915313119e-08	2.25388432236897e-05	44368	0.0067389201159942	0.0444859453631462	0.676752471244384	0.0134508694044522	0.2631475155023	0.0021631984857176
2.78233035876709e-07	7.03410032655222e-06	3.87693296443871e-07	1.26037821248598e-05	1.18082574095225e-08	2.03156170411421e-05	49223	0.00607621172630235	0.0136955247440059	0.346241037735016	0.0190835107621263	0.620398686357164	0.000581240401687484
0.000149038716733419	0.000487642266656077	2.87766401929122e-05	0.000121230215044819	8.94704151277817e-08	0.000786777309042355	1271	0.210318906570435	0.189429353160712	0.619797064622546	0.0365753306077654	0.154084534024471	0.000113717584505179
1.1625585799814e-06	1.09923907276769e-05	1.46763314403395e-06	1.78432457826962e-05	2.53621478952366e-08	3.14911903822837e-05	31755	0.00940301839725566	0.036916946163948	0.349062407430015	0.0466045622987821	0.566610711316091	0.000805372791163362
1.33577780333456e-06	3.73244400462694e-05	4.99434356769704e-07	1.79607267563071e-05	2.46982554045592e-08	5.71450772180854e-05	17499	0.0169978906597266	0.0233752034009294	0.653152324982018	0.00873976169222224	0.314300507246893	0.000432202677936756
4.36502855376595e-07	1.64743529281449e-05	5.85511292284198e-06	0.000284199958722856	1.88350245363247e-08	0.000306984762453756	3257	0.0879947821308752	0.00142190397949263	0.0536650509831952	0.0190729757270086	0.925778714393578	6.13549167254255e-05
1.58619424682308e-05	0.000113131537451901	9.88575670740693e-06	9.07159668319263e-05	1.22048686341804e-07	0.000229717252145807	4353	0.0666015372078643	0.0690498528955189	0.492481676474581	0.0430344548137474	0.394902716206735	0.000531299609418699
8.85655764428796e-07	1.73674544300238e-05	1.21414156845242e-07	3.06218480361744e-06	2.69943018216982e-08	2.1463703456737e-05	46590	0.00641849304761133	0.0412629519511372	0.809154602095127	0.00565671982423579	0.142668053991227	0.00125767213827329
1.61658435533074e-05	0.000153368986273576	8.78468401158241e-06	0.000107297168635258	2.79774737745755e-07	0.00028589645721147	3498	0.0822049772131432	0.0565443997137395	0.536449411683801	0.0307268026238066	0.375300798344253	0.000978587634399447
2.48869432236404e-07	2.96468935961716e-05	6.84142409068194e-07	0.000105145540953135	3.3848247785624e-07	0.000136063928868467	7349	0.0399999629450787	0.00182906251720091	0.217889442431368	0.00502809535751061	0.772765727313216	0.00248767238070459
2.40883223866375e-05	0.000220753016431782	3.9383809418088e-05	0.000464652799146939	9.15874499154412e-08	0.000748969534833362	1335	0.201304131451392	0.0321619522107757	0.294742317497464	0.0525839938561059	0.620389451822388	0.000122284613266437
4.08794028110972e-08	5.88827659450799e-06	1.02008542419159e-07	1.89069119152071e-05	4.6147136091572e-08	2.49842235910369e-05	40025	0.00746734054526232	0.0016362086523178	0.235679791011012	0.00408291824828828	0.756754031051417	0.00184705103696427
4.3935356245894e-07	9.36539073063591e-06	1.5340757734637e-06	4.20501059687989e-05	8.66652307342789e-08	5.34755912660917e-05	18700	0.0159151011581952	0.00821596455610448	0.175133935107594	0.0286874018059982	0.786342048273198	0.00162065025710585
3.75748794475401e-06	3.53413739198919e-05	1.00537213340589e-07	1.21618865450916e-06	6.75064224001219e-08	4.04830941548958e-05	24702	0.0120717191335947	0.0928162242336806	0.872990927636838	0.00248343698621245	0.0300418898282774	0.00166752131499213
1.23399852319586e-06	3.02507701688759e-05	1.57334542383203e-06	4.96230157449026e-05	8.65598398326281e-08	8.2767689700639e-05	12082	0.0245255730035471	0.0149091816825997	0.365490087717675	0.0190091741055313	0.599545739700881	0.00104581679331276
2.33977724684722e-05	0.000123939855611803	2.42957242830431e-06	1.65572362968374e-05	1.25997048899094e-08	0.000166337036510306	6012	0.0486804532907236	0.140664839048172	0.745112803570498	0.0146063226763918	0.0995402866625647	7.57480423737661e-05
1.79748851882407e-05	0.000152277503395431	4.49441422531149e-07	4.90169390495878e-06	4.43554145224115e-08	0.000175647879325684	5693	0.0513344747360016	0.102334769182792	0.866947577050333	0.00255876372807099	0.0279063654157198	0.000252524623085078
6.12992785829818e-05	0.000466059752287107	2.55682129928056e-05	0.000250751001950728	9.31129049160478e-07	0.000804609374862783	1243	0.214535466669374	0.0761851408870741	0.579237288114606	0.0317771751008568	0.311643152297959	0.00115724359950351
1.61688306624211e-05	0.000180328141291703	2.33725590539395e-05	0.000335673518959562	2.39592981016928e-08	0.000555567009265727	1800	0.153560387774732	0.0291032951790836	0.324583962481927	0.0420697389588165	0.604199877532702	4.3125847471323e-05
0.000453337965341461	0.00106713974809964	0.000115209491636785	0.00034942760407235	6.29010492182471e-08	0.00198517771019946	504	0.449068741955646	0.228361402111407	0.537553762878198	0.0580348505047487	0.176018299156322	3.16853493241808e-05
1.18849298891075e-05	7.75710440006839e-05	1.25870448102292e-06	1.05677975266164e-05	3.76594572840254e-08	0.000101320135354715	9870	0.0299402200564521	0.117300769955539	0.765603438340396	0.0124230438166736	0.104301060096488	0.00037168779090338
1.95676160971119e-07	1.29600141301619e-05	1.19971712518752e-06	0.000102236331517457	3.45080775457082e-08	0.000116626247011324	8574	0.0343848450936944	0.00167780551964533	0.111124334892673	0.0102868535679712	0.876615119986935	0.000295886032775775
3.65575885491795e-06	3.9919417592236e-05	6.80046492871707e-07	9.551559032387e-06	6.82828848033036e-09	5.3813610260893e-05	18583	0.0160148932681714	0.0679337222905975	0.741808947563697	0.0126370724724616	0.177493369912931	0.000126887760312423
1.61296288729523e-05	0.000184781889863056	9.43484284408943e-06	0.000139238547787454	1.51006537292761e-06	0.00035109497474048	2848	0.0999878240386111	0.045940927764275	0.52630172220392	0.0268726228595651	0.396583710405925	0.00430101676631463
4.11531303940278e-06	6.01668053086218e-05	3.80753415076155e-06	7.16275108760776e-05	1.44282652039694e-07	0.000139861446026903	7150	0.0410931759090284	0.029424213436283	0.430188640385201	0.0272236149340908	0.512131919916654	0.00103161132777034
5.04699525294462e-06	6.27641248003901e-05	1.30916173941739e-05	0.000209432445312331	3.59617793918892e-07	0.000290694800553758	3440	0.0835255758961442	0.017361835310884	0.215910723827285	0.0450356090622709	0.720454734358417	0.0012370974411439
1.41673085686049e-05	0.000172502754155129	2.14260699572379e-05	0.000335964565569044	1.86390454629034e-07	0.000544247088704644	1837	0.15067942569328	0.0260310231559058	0.316956687018208	0.0393682766557996	0.617301539212031	0.000342473958055815
1.489468979261e-05	0.000122804655657643	9.817592439243e-06	0.000104159967040205	8.05483821402458e-08	0.000251757453311842	3972	0.0727543416055882	0.0591628553461754	0.487789553167786	0.0389962335179899	0.413731413588724	0.000319944379324785
7.28921961629795e-07	3.35874900175269e-05	1.81474233796497e-06	0.000107662062952378	4.39326297978225e-08	0.000143837149899298	6952	0.0422363550635039	0.00506768913413623	0.233510536332526	0.0126166455553068	0.748499695855722	0.000305433122309364
1.28988189697092e-05	8.85371733946076e-05	7.49392616111289e-06	6.61699504305923e-05	3.00930894585514e-07	0.000175400799850607	5701	0.0512641410500362	0.0735391114561356	0.504770636565036	0.0427245837390458	0.377249992514006	0.00171567572577676
9.42765234297434e-05	0.000265853379058046	3.56457610570787e-06	1.29333208072426e-05	9.23030014078503e-08	0.000376720102402147	2654	0.106882675015124	0.250256152588065	0.70570531639495	0.00946213404322848	0.0343313795169771	0.000245017456778341
8.77329071336868e-06	7.9290692594797e-05	1.35259191262101e-05	0.000157249322152919	7.38097136768649e-08	0.000258913034300972	3862	0.0747432083664664	0.0338850870797421	0.306244499466281	0.0522411672426153	0.607344170900742	0.000285075310619802
1.35619362162155e-05	0.00010776462731855	2.48618796489732e-06	2.542097584138e-05	7.28499094134634e-08	0.000149306577250456	6698	0.0438068220667814	0.0908328116949991	0.721767448581845	0.0166515635860223	0.170260254501295	0.000487921635838322
4.51503662270315e-05	0.000373830765119387	5.18621176107191e-05	0.000553448645835472	2.63673292476652e-07	0.00102455556808509	976	0.26473495194458	0.044068245426081	0.364871146831093	0.0506191359709755	0.5401841179487	0.000257353823150326
2.97063828229242e-06	3.33843655893811e-05	7.83823064388646e-07	1.13295534948579e-05	8.01009492777203e-09	4.84763905258478e-05	20629	0.0144380271248917	0.0612801046049099	0.688672676064453	0.016169171340649	0.233712810957262	0.000165237032726292
7.13991629778007e-10	4.37477496349438e-07	1.33061064553278e-08	1.04850079461217e-05	3.82705598686454e-09	1.09403325965431e-05	91405	0.00327673747213464	6.52623330668768e-05	0.0399875865280064	0.00121624332148112	0.958381096150104	0.000349811667341246
8.92402388633111e-08	4.83085688934837e-06	9.52500893233285e-08	6.63106086465407e-06	1.0249046254332e-08	1.16566571284434e-05	85788	0.0034909100759285	0.00765573164587263	0.414429011346709	0.00817130402599804	0.568864708945896	0.000879244035523987
7.45751776758172e-07	1.11465311396506e-05	4.18378283825118e-07	8.04129889474256e-06	1.8740741013836e-08	2.03707008359902e-05	49090	0.00609263665289972	0.0366090387739927	0.54718446995978	0.0205382371079714	0.394748269069637	0.000919985088619314
3.6735873978027e-11	2.26850868620068e-07	1.19467239143892e-09	9.49833528185379e-06	2.79179998343708e-09	9.72920935872271e-06	102783	0.00291452151801175	3.77583343348363e-06	0.023316475188879	0.000122792340815221	0.976270006291731	0.000286950345141262
7.67533747000113e-06	0.000105999341803584	8.01633639808474e-06	0.000142517304133993	2.67372697137648e-07	0.0002644756925028	3781	0.076286390405398	0.0290209561316107	0.400790487777859	0.0303102955217704	0.538867306803568	0.00101095376519268
2.88683063494937e-05	0.000195349813467633	2.8487558014461e-06	2.48171437756265e-05	3.24869064017466e-08	0.000251916506300601	3970	0.0727985960526529	0.114594739238907	0.775454599368453	0.0113083332381833	0.0985133691319666	0.000128959022490497
7.39113331682094e-09	2.55981812914969e-06	3.03915014962763e-08	1.35448169709459e-05	1.76405385980155e-07	1.63188231208888e-05	61279	0.00488372253980685	0.000452920732216281	0.156862912857546	0.0018623586560831	0.830011874668089	0.010809933086066
6.80806541032365e-06	4.66837587863766e-05	1.95337863179708e-05	0.000172231770675891	3.12503153136388e-08	0.000245288631505876	4077	0.0709526901545672	0.0277553238750918	0.190321738515869	0.0796359219669047	0.702159613425726	0.000127402216408428
5.40821732806174e-05	0.000199061053538245	2.68026168132052e-05	0.000126908941003931	2.84373465378989e-08	0.000406883221982537	2458	0.114931119939833	0.132918170027022	0.489233870515281	0.0658729958994365	0.31190507287464	6.98906836200767e-05
1.62001125070756e-06	4.41328079297298e-05	3.20605341471837e-06	0.000112411722557804	2.99044718016045e-07	0.000161669639870975	6185	0.0473472457702807	0.0100205038620761	0.272981420413574	0.0198308935263111	0.695317455073919	0.00184972712411993
1.03853080643924e-06	3.017689243544e-05	8.08783704375842e-07	3.02411025554467e-05	2.39559165896897e-08	6.22892654182914e-05	16054	0.0185138354964338	0.0166727091652982	0.484463771290172	0.0129843191911899	0.485494608940536	0.000384591412803128
5.84977145495411e-06	4.45564370176053e-05	2.5053181228199e-06	2.45421373958234e-05	4.22573407044901e-09	7.74578897252731e-05	12910	0.0229703378135055	0.0755219574881528	0.575234326362849	0.0323442599805615	0.316844900924479	5.4555243958192e-05
4.39215994247172e-05	0.00023001101640412	1.14528275892317e-05	7.71980539801079e-05	4.34735543270238e-08	0.000362626970952504	2758	0.103097233010225	0.121120608622545	0.634290978963741	0.031582944752148	0.212885582606649	0.000119885054916993
1.21059330553186e-06	3.8431166071585e-05	4.81112584654514e-06	0.000196561109136384	2.58748807333194e-07	0.000241272743167379	4145	0.0698324578728283	0.00501753032538795	0.159285154083584	0.0199406107104585	0.81468427206476	0.00107243281580999
3.72704224131293e-07	2.73294058694097e-05	1.48636823117835e-06	0.000140384165150523	4.96781752581852e-07	0.000170069425227824	5880	0.0497452444514608	0.00219148282315896	0.160695585539843	0.00873977335542367	0.825452105588439	0.00292105269313615
1.92591266714113e-05	0.000100840446242751	4.38573097168256e-06	2.95391270288165e-05	1.36184806571049e-08	0.000154038049395318	6492	0.0451633252603451	0.125028372840436	0.654646346396903	0.0284717379173452	0.191765132996512	8.84098488040111e-05
3.95010824319974e-06	7.12073196151874e-05	2.64936971779935e-06	6.14785158372192e-05	1.21518408472514e-07	0.000139406831821878	7173	0.0409623689250358	0.0283351123583875	0.510787876638427	0.019004590256986	0.441000738871758	0.000871681874441988
1.52532847035678e-06	2.07744258742595e-05	3.88041002832531e-06	6.79625083682101e-05	2.58123952322687e-08	9.4168485136384e-05	10619	0.0278565234348362	0.0161978656463216	0.220609111893135	0.041207098348299	0.721711815473936	0.000274108638308079
1.43460226554614e-07	6.24974577488738e-06	1.86393617922353e-07	1.04428313876799e-05	8.3717727050128e-08	1.71061487340944e-05	58459	0.00511874287084213	0.00838647136679469	0.365350837996104	0.0108962935386415	0.610472383352206	0.00489401374625427
1.17195989697119e-05	0.000123191889842426	1.24851805254553e-05	0.000168919774797096	1.03067615350608e-06	0.000317347120288196	3151	0.0908264197485873	0.0369299048911138	0.38819287135976	0.0393423469988225	0.532287088799462	0.00324778795084097
2.73788860178779e-06	3.06830848156818e-05	8.85670538794167e-07	1.27656151618736e-05	3.76995573873444e-08	4.71099586755247e-05	21227	0.0140339140066725	0.058116981605637	0.651307827014137	0.0188000703820253	0.270974874968544	0.000800246029655947
4.35658539970364e-08	2.90689108524905e-06	4.21804967319224e-08	3.61926997890394e-06	2.39888255494043e-08	6.63589624043135e-06	150696	0.00198879519822859	0.00656518010809109	0.438055536121537	0.0063564129401126	0.545407861692044	0.00361500913821477
0.000172249192821595	0.000466657674861747	4.48464875373688e-05	0.000156375706894032	2.65384821450086e-08	0.000840155600596888	1190	0.222873874988091	0.205020585114496	0.555441961620217	0.0533787878168135	0.186127077868594	3.15875798794346e-05
9.00070857499902e-05	0.000345542193531803	1.29229909504905e-05	6.38657935616066e-05	1.77302661830724e-07	0.000512515366455721	1951	0.142551383515366	0.175618316329578	0.674208455292543	0.0252148360738117	0.124612446263354	0.000345946040714551
2.2267180322157e-07	3.03704692293468e-05	3.5981532386391e-06	0.000633140619398114	9.29308712474724e-07	0.000668261222381797	1496	0.181715646632357	0.000333210720244891	0.0454470021784314	0.00538435138554751	0.947444798819081	0.00139063689669514
1.50907841650736e-07	7.52578477712129e-06	2.8072267042636e-06	0.000180020546676073	1.50712991269023e-08	0.000190519537298236	5249	0.0555582875415821	0.000792085913029002	0.039501380718454	0.0147345870353927	0.944892840014997	7.91063181268909e-05
2.13838332506481e-05	0.000197691733342026	2.6221758762802e-05	0.000312126132302138	3.12061583284967e-07	0.000557735519240899	1793	0.154111169014924	0.038340454414222	0.354454264650551	0.0470146832292318	0.559631082357735	0.000559515348259863
5.76175935506321e-05	0.000327029570626276	3.04424401654323e-06	2.22563200930707e-05	1.39086327132667e-07	0.000410086814613655	2439	0.115781678630928	0.140500965886733	0.79746424164935	0.00742341355064349	0.0542722157844517	0.000339163128821154
8.42047761597667e-09	1.45637001404874e-06	6.2857541601753e-08	1.39809728462736e-05	1.17771966459079e-08	1.5520398076186e-05	64431	0.00464533246787235	0.000542542631615668	0.0938358672825117	0.00404999545070946	0.900812774108261	0.000758820526902495
1.14403625290565e-06	4.7219700765666e-05	1.18768977550403e-06	6.31461634872561e-05	1.09708800375133e-07	0.000112807299081707	8865	0.0332777938527784	0.0101415091241305	0.418587282472427	0.0105284833975484	0.559770192188708	0.000972532817186504
2.00467377852341e-07	1.30713788995228e-05	9.7499775943792e-08	8.18072873585191e-06	4.42752808392658e-07	2.19928275975635e-05	45469	0.00657620234520928	0.00911512523630884	0.594347354451637	0.0044332533191227	0.371972576039209	0.0201316909537229
3.31499024618177e-06	4.29550143119059e-05	9.79614568683091e-07	1.63291080213009e-05	2.15180190034105e-08	6.36002451670751e-05	15723	0.0188997964332276	0.0521222872250483	0.675390703275828	0.0154026854159082	0.2567459917553	0.000338332327916088
6.61537239263742e-08	7.40107766804309e-06	1.35575726515193e-07	1.95171332884765e-05	3.50072234687009e-09	2.71234411293081e-05	36868	0.00810412576252806	0.0024389871333432	0.272866471210613	0.00499847072754709	0.719567004622707	0.000129066305789917
6.08716008977478e-07	1.21609423757714e-05	4.40405755454215e-07	1.13148700853448e-05	1.45088724807513e-08	2.45394430980287e-05	40751	0.00733489067941762	0.0248056162703374	0.495567170256946	0.017946852081969	0.461089114375777	0.000591247014970639
3.34580857405426e-08	5.40592863987413e-06	1.38423734484325e-06	0.000287705052539507	1.29605721031579e-07	0.000294658282330996	3394	0.0846149758408071	0.000113548770717934	0.0183464336963776	0.0046977717167587	0.976402394881	0.000439850935145239
3.12120606580433e-07	1.03140807382023e-05	2.96503670791222e-07	1.26015203751062e-05	1.43523223454438e-08	2.35385777130256e-05	42483	0.00703678151628195	0.0132599603249483	0.438177738007288	0.0125964990071233	0.535356066485396	0.000609736175244845
1.69056301639445e-06	4.7508861301454e-05	2.59054513669219e-06	9.37133466061069e-05	6.15422872641738e-10	0.00014550393148352	6873	0.042715219448371	0.0116186758609057	0.326512560980765	0.0178039528573535	0.644060580704796	4.22959617906573e-06
5.86967641705713e-07	3.69091082498178e-05	4.11727371583752e-06	0.000333498209958875	2.22582170411029e-07	0.000375334141736647	2664	0.106511110411376	0.00156385358121127	0.098336666307631	0.0109696221526429	0.888536833914976	0.000593024043539325
5.09098987845785e-05	0.000235225387821341	2.52774308039301e-06	1.50322314899977e-05	2.38769779587771e-08	0.000303719138154269	3293	0.0871005912255535	0.167621635877024	0.774483258614616	0.00832263352172786	0.0494938566642525	7.86153223793529e-05
4.27082821405879e-06	5.43730710942988e-05	5.09637708293039e-06	8.34695193839608e-05	2.20461588900267e-07	0.000147430257364149	6783	0.0432683533558536	0.0289684647535407	0.368805373241659	0.0345680538991563	0.56616274621154	0.00149536189410381
6.69803083845161e-07	3.07837036922093e-05	3.03738775263849e-07	1.7973175743056e-05	2.46525626542766e-08	4.97550738570286e-05	20098	0.0148160396828338	0.0134620056191624	0.618704813516435	0.00610467941695038	0.361233023082269	0.000495478365183736
3.47143531826447e-05	0.000229249917274995	1.64491827667751e-05	0.000139854205905564	1.24562035815834e-06	0.000421513279488137	2372	0.118808792834757	0.0823564876171871	0.543873534787287	0.0390241151755647	0.331790747080129	0.00295511533983212
2.81668431766609e-07	9.88890166057653e-06	2.03308867303355e-07	9.18028038872689e-06	3.83748169806988e-07	1.99379075181804e-05	50156	0.00596357873412368	0.0141272814867744	0.495984929790618	0.010197101532243	0.460443523491914	0.0192471636984506
3.04950710482471e-05	0.000177869946394714	7.05438454988453e-06	5.29536872459425e-05	1.07489929439246e-07	0.000268480579168227	3725	0.0773958299316519	0.113583899225497	0.662505820516956	0.0262752135433391	0.197234702822815	0.000400363891393032
2.12532654928165e-05	0.000101737792718824	1.21045854253232e-05	7.45278997534724e-05	1.29571925134387e-08	0.00020963650058295	4770	0.0609603202534997	0.101381512445191	0.485305719356674	0.0577408294436473	0.355510130851392	6.18079030961108e-05
7.39578694156514e-05	0.000349394593990016	4.74222758252537e-05	0.000288413409481367	3.11860237025703e-08	0.000759219334735991	1317	0.203758148949746	0.0974130478926348	0.460202444806695	0.0624618916505126	0.379881539215093	4.10764350639396e-05
2.33688569273475e-05	0.000253081242289869	6.12139331347194e-06	8.54595632528774e-05	2.11466380076506e-07	0.000368242522163642	2716	0.104607493438649	0.0634605063805279	0.687267838605023	0.0166232657692684	0.232074130794978	0.000574258450202915
1.75049445671349e-05	8.30779587959604e-05	2.41538101542695e-05	0.000147416714790314	2.3852630387453e-09	0.000272155813570717	3674	0.0784127800749551	0.0643195687700657	0.305258806365249	0.088749932758623	0.541662927777248	8.76432881388921e-06
1.16495371414811e-05	0.000148756188938563	1.57949371022981e-07	2.59809976295073e-06	1.19784447000938e-08	0.000163173753658718	6128	0.0477770880417201	0.0713934494995216	0.911642869046761	0.000967982702373421	0.0159222896127322	7.34091386115137e-05
7.17853094544755e-10	8.18564915778254e-07	7.979284362193e-08	0.000117072261119904	1.01886099169639e-07	0.000118073222831569	8469	0.0348039698359988	6.07972813250615e-06	0.00693268885313596	0.000675791188792691	0.99152253417278	0.000862906057158952
3.33479122380538e-06	5.97296875113525e-05	4.73551311661031e-06	0.000109153226117018	5.95970847772924e-08	0.000177012815053563	5649	0.0517229239354989	0.0188392643933507	0.337431431127054	0.0267523744830416	0.616640247679178	0.000336682317374923
3.71058918233894e-06	9.46430844977266e-05	7.28194790682582e-06	0.000239301094530283	2.37111160158752e-07	0.000345173827277333	2897	0.098387114047694	0.0107499146491128	0.274189631480039	0.021096465987194	0.693277055267618	0.00068693261603593
3.48324300033289e-07	2.46118977637569e-05	1.65471263547999e-06	0.000150557017928285	1.04823391519023e-07	0.000177276776019074	5641	0.0517980267056707	0.00196486143224881	0.13883317553738	0.00933406322383679	0.849276601871898	0.000591297934636087
8.69861303852857e-06	0.000101196151723139	8.88107773594002e-07	1.32992811770147e-05	2.13944086940122e-07	0.000124296097799217	8045	0.0366043951881967	0.0699829937749132	0.814153891513213	0.00714509778922118	0.106996771519713	0.00172124540293872
3.67750356430003e-08	3.29252013545759e-06	5.4711881534772e-07	6.29925895392971e-05	1.7995146557168e-09	6.68708030404011e-05	14954	0.0198620105786005	0.000549941588420615	0.0492370359821813	0.00818172940165185	0.942004382708535	2.69103192110552e-05
0.000148123403786223	0.000363249111845638	5.88316626802438e-05	0.000185608166342831	7.77476949243162e-07	0.000756589821604178	1322	0.203129305825576	0.195777685023783	0.480113664594971	0.07775899305056	0.245322050393554	0.001027606937131
4.21521650538369e-09	8.0605264048717e-07	1.16141890083557e-09	2.85590446952055e-07	4.47926183932275e-08	1.14181234123867e-06	875801	0.000342485236469181	0.00369168938987899	0.705941433084127	0.00101717143780004	0.250120301416814	0.0392294046713798
6.12178094968058e-05	0.000433983591073657	1.42505347819347e-05	0.000130268088695735	6.23707767073804e-07	0.000640343731815206	1562	0.174829008606424	0.0956014816031218	0.677735362292729	0.0222545081241572	0.203434627721675	0.000974020258316196
6.08734728704856e-06	0.000128035156298215	3.06909272311995e-06	8.32124967899547e-05	5.88330059329406e-07	0.000220992423157667	4525	0.0641546623155704	0.0275455022397104	0.579364461771017	0.013887773523033	0.376540044228515	0.0026622182377251
6.6395995794334e-06	3.50602293931656e-05	2.27896830114971e-06	1.54749038263324e-05	2.21799880765639e-08	5.94758810881577e-05	16814	0.0176850459926438	0.111635161311724	0.589486506995968	0.0383175206395298	0.260187886975475	0.000372924077302659
6.36896707587752e-06	8.02516840957989e-05	9.33110959464158e-07	1.51319409425581e-05	6.33499735363096e-08	0.000102749053047235	9732	0.0303560140298528	0.0619856522954974	0.7810454862188	0.00908145556373347	0.147270855485176	0.000616550436792706
1.72685207481024e-05	0.000276664611311904	4.35641609279082e-05	0.000900153794450747	3.67344543945567e-07	0.00123801843198261	808	0.310394526853391	0.0139485166795522	0.223473741718727	0.0351886206234773	0.727092401208606	0.000296719769638072
9.18992959197921e-05	0.000341781740664233	1.51233964827532e-05	7.24008830323864e-05	2.62344315949786e-07	0.000521467660415114	1918	0.144852321517011	0.176232013787079	0.655422697530577	0.0290015999663607	0.138840600344711	0.000503088371273007
0.000115963369535164	0.000482788936938776	1.00204332754735e-05	5.37421376409632e-05	5.8115412173248e-08	0.00066257299280255	1509	0.180317146358432	0.175019765059638	0.728657736103424	0.0151235160266481	0.0811112710973094	8.7711712980379e-05
1.92733624695656e-06	3.53464056707034e-05	3.42297146416363e-07	8.0763136649077e-06	2.84717720995728e-08	4.57208245010836e-05	21872	0.0136229175412144	0.0421544507997855	0.773092044083013	0.00748667921350041	0.176644094961942	0.000622730941759329
6.72199380272879e-07	1.52273874019076e-05	1.9222995137033e-07	5.60066789317475e-06	1.10964920953893e-08	2.1703581118821e-05	46075	0.00648999342081702	0.0309718187331748	0.701607136561565	0.00885706143690872	0.258052708560522	0.00051127470782997
2.22447251921924e-07	7.65699756662165e-06	5.2906094821926e-07	2.34197191221744e-05	2.06459840980399e-08	3.18488708730353e-05	31398	0.00950931122497545	0.00698446273994153	0.240416609968563	0.0166116076870778	0.735339071062724	0.000648248541693818
3.81286990046041e-06	9.0105540740791e-05	3.6971982742215e-06	0.000112561198097541	3.77293321032268e-07	0.000210554100334046	4749	0.061218837755753	0.0181087420972152	0.427944839819494	0.017559374376257	0.534595136921872	0.00179190678516205
1.37499717573566e-06	2.60045459147102e-05	3.67592098536122e-07	8.94265983920041e-06	4.25489367269196e-08	3.67323439649093e-05	27224	0.0109594088513358	0.0374328732478714	0.707946814925629	0.0100073139597975	0.243454647156288	0.00115835071041388
6.2598880260034e-06	8.01183854299569e-05	2.46779494382169e-06	4.06484060987489e-05	3.45444604163574e-07	0.000129839919102694	7702	0.0382055347312599	0.0482123530980657	0.617055108965285	0.019006442401353	0.313065553180134	0.00266054235516237
8.59601755484254e-05	0.00032659104099715	6.94085116854873e-06	3.39457620449808e-05	2.42345676736358e-07	0.000453680175435841	2204	0.12727513730792	0.189473069802632	0.719870646063387	0.0152989959543213	0.0748231108233235	0.000534177356335973
1.42523999974848e-05	8.47827175357462e-05	5.64622605283398e-06	4.32034575806809e-05	3.96319806210231e-08	0.000147924433147367	6760	0.0434102018719276	0.0963491946140239	0.573148841823061	0.0381696649613593	0.292064378152054	0.000267920449501
7.86997560855616e-07	1.94267061432106e-05	1.58932214362113e-07	5.04646657297476e-06	7.85999192328422e-08	2.5497702410636e-05	39219	0.0076202259779713	0.03086543046825	0.761900261848969	0.00623319747805263	0.197918482681393	0.00308262752333541
1.39860024989924e-05	0.000103426503956052	1.18206962003111e-05	0.000112458250859331	7.31770989128615e-08	0.0002417646306136	4136	0.0699697422210985	0.0578496633833322	0.427798324732427	0.0488934058315733	0.465155926960498	0.000302679092169677
4.58102844047145e-05	0.000173208335719362	1.68823082632342e-05	8.21136791767955e-05	3.20426300466373e-08	0.000318046650194153	3144	0.0910172585849177	0.144036368176647	0.544600408819356	0.053081232746606	0.258181242049456	0.000100748207934518
4.5678820334199e-05	0.000201702122168791	4.0881864495119e-06	2.32297903288442e-05	3.41351856012461e-07	0.000275040271137358	3636	0.0792101369580864	0.166080480306778	0.733354869578565	0.0148639558585594	0.0844595965266592	0.00124109772943754
3.07223793926952e-06	5.9301323989117e-05	9.36658600358209e-06	0.000232656593401551	3.64509153271497e-07	0.000304761250486791	3281	0.0873860365669256	0.0100808023801001	0.194582887077658	0.0307341763056194	0.763406086009726	0.00119604822689653
9.40976701171353e-06	0.000153161194568961	2.6337255259823e-05	0.000552193391638692	6.62381936813999e-07	0.000741763990416003	1348	0.199574461838467	0.0126856616569325	0.206482380579116	0.0355062467309209	0.744432728972197	0.000892982060833818
6.81683705015409e-05	0.000241764148495775	1.62032361806768e-05	7.39410091645805e-05	1.10639776940819e-07	0.000400187404119514	2499	0.113150735916692	0.170341119684973	0.604127331362916	0.0404891208815704	0.18476595815719	0.000276469913350338
1.42802025637168e-07	1.3540756465468e-05	2.34872084592293e-06	0.000286584469213908	1.05540592508341e-08	0.000302627302610187	3304	0.086801430728856	0.000471874230796388	0.0447440014455991	0.00776110028958064	0.946988149258484	3.48747755400932e-05
7.17524567468196e-06	7.11828123407475e-05	3.90233098414283e-07	4.9809413798429e-06	5.26584033087813e-08	8.37818908969954e-05	11936	0.0248223507657676	0.0856419638881567	0.849620503651109	0.00465772608180986	0.0594512886557628	0.000628517723161936
2.50185627685562e-07	1.20757387806569e-05	2.0369162864585e-07	1.26477923559903e-05	1.79958520669892e-08	2.51954042450456e-05	39690	0.00753022123988856	0.00992981201064707	0.479283390860119	0.00808447551246983	0.501988070244095	0.000714251372669596
3.23323746630207e-05	0.000201949208298593	6.01836365322576e-06	4.83893450058958e-05	1.81995319924233e-07	0.000288871286940659	3462	0.0830239322512107	0.111926578115265	0.69909754769112	0.0208340666771152	0.167511785329624	0.000630022186876671
2.9808152762983e-06	3.68095046262525e-05	1.48255419866963e-06	2.35486006471344e-05	7.71178466185138e-08	6.48985925949733e-05	15409	0.0192818892420048	0.0459303531418827	0.567184944301913	0.0228441656342553	0.362852254656726	0.0011882822652226
2.97508499473243e-09	1.63571674973627e-06	7.28444715333803e-09	5.1539231237132e-06	3.56634837887633e-08	6.83556288938631e-06	146294	0.00204857467634345	0.000435236284542403	0.239295106519476	0.00106566895385437	0.753986644130769	0.00521734411135893
3.138850009973e-05	0.000168407463903952	7.17701260306858e-06	4.95502241963383e-05	6.65409216259693e-08	0.000256589741724715	3897	0.0740979245217828	0.122329520614294	0.656329683221046	0.0279707698165444	0.193110698281534	0.000259328066580925
3.73903316179764e-05	0.000378535564950431	6.86061239708434e-06	8.96355815538158e-05	1.36817897115412e-07	0.000512558908416423	1951	0.142562589683944	0.0729483596987822	0.738521092375384	0.0133850222568183	0.174878594600471	0.000266931068544136
4.83967993393943e-06	5.9211986529698e-05	7.24927783772241e-06	0.00011409897326211	1.86015525487862e-07	0.000185585933088957	5388	0.054159138773946	0.0260778381927235	0.319054281454165	0.0390615695762221	0.61480399598723	0.00100231478965973
0.000110158551772727	0.00038571657059278	3.25281243195089e-05	0.000146608113846465	9.35568241743202e-08	0.000675104917355654	1481	0.183395076615628	0.163172492068657	0.571343150785523	0.048182324677651	0.217163451305791	0.000138581162378104
8.95453248959833e-06	7.19960222407912e-05	8.19498397263415e-06	8.47531956141299e-05	3.38158745867375e-08	0.00017393255019174	5749	0.0508460816330343	0.0514827873202975	0.413930699926057	0.0471158731565779	0.487276220124982	0.000194419472085354
9.75015407944292e-06	9.53895987782554e-05	2.86837523071352e-06	3.61123175559671e-05	6.07520871813118e-08	0.00014418119773156	6936	0.0423352191504012	0.0676243104707451	0.661595272331236	0.0198942391646234	0.250464818742884	0.0004213592905118
2.55844305224048e-06	2.16932660185566e-05	3.62769421848384e-07	3.95550440921389e-06	9.5659072533655e-09	2.85795488091127e-05	34990	0.00853733536120393	0.0895200644813786	0.759048582727786	0.0126933222169243	0.138403318947871	0.000334711626039225
0.000122843574234715	0.000660854456813732	4.4482574478297e-05	0.000308664820004482	2.48460038304386e-07	0.00113709388556953	879	0.289170200858568	0.108032921286167	0.581178445509566	0.039119526578069	0.271450602207647	0.000218504418551104
1.37007512488566e-05	0.000216918104316683	1.88688315497079e-06	3.85410265962785e-05	3.53938432630338e-07	0.000271400703749419	3685	0.0782039297908574	0.0504816349389657	0.799254022999737	0.0069523885859667	0.142007835881896	0.0013041175934353
7.29525825646173e-06	0.000153220704536899	5.66995295942741e-06	0.000153570063172823	5.32564588734082e-07	0.000320288543514345	3122	0.0916286007986931	0.0227771439353246	0.478383344142424	0.0177026405540898	0.479474106341069	0.00166276502709261
2.34556428003332e-07	6.63753884061676e-06	5.7616783335425e-07	2.09663399368077e-05	8.84609227215459e-09	2.84234491310542e-05	35182	0.00849090284978038	0.00825221551831534	0.233523342294334	0.0202708626492748	0.737642354386217	0.000311225151858497
8.80074448916866e-07	1.17390528336745e-05	1.20970381233169e-06	2.07488355097365e-05	1.77587949684191e-09	3.45794424841564e-05	28919	0.0103203876402724	0.0254507992521886	0.339480685353823	0.0349833231951601	0.60003383568845	5.13565103791244e-05
7.93187585243652e-05	0.000268904030022231	4.4456903157551e-06	1.9395022701945e-05	2.40643176688849e-07	0.000372304144740985	2686	0.105698256570008	0.213048282284227	0.722269772766859	0.0119410175217039	0.052094565628428	0.000646361798782191
3.80355173575348e-08	8.06473375901265e-06	7.40182290029936e-07	0.000202063516657113	1.0890181216769e-07	0.000211015370035681	4739	0.0613487655445635	0.000180249985349898	0.0382187030150883	0.0035077174231658	0.957577244837406	0.000516084738989752
1.40406011135206e-06	5.95561654043457e-05	1.20999031769879e-05	0.000660897545336376	6.70367201058672e-08	0.000734024710749167	1362	0.197712512103143	0.00191282403819762	0.0811364583946512	0.0164843267533029	0.900375063207129	9.1327606719735e-05
5.97429834153287e-05	0.000197971853616706	4.35032037788401e-05	0.000185414816141023	1.29459780723167e-08	0.00048664580292997	2055	0.135867595550821	0.122764817975685	0.406808920214184	0.0893939771326875	0.381005682212172	2.66024652722211e-05
1.70009747001091e-05	0.000145417595480846	6.64190535985775e-07	7.31337352512282e-06	3.03612182031147e-07	0.000170699746424094	5858	0.0499249477932797	0.0995957818113631	0.851891104275945	0.00389098724455998	0.042843493785592	0.00177863288254008
3.14195706440841e-06	4.36585844758455e-05	2.4160091612291e-08	4.31892853672746e-07	8.82956108616968e-09	4.72654240466251e-05	21157	0.0140799001793103	0.0664747461338551	0.923689681336157	0.000511157830477904	0.00913760666246651	0.00018680803704331
4.09894308720519e-06	6.14511158711986e-05	2.17672553979786e-06	4.19936160257158e-05	9.40452493646719e-08	0.000109814445773282	9106	0.0324093300380472	0.0373260827238311	0.559590456778954	0.0198218506178306	0.382405208440553	0.000856401438831039
3.34443095407746e-06	2.25525810577339e-05	5.11658245212436e-07	4.43671846371322e-06	1.21039704408617e-08	3.08574926911778e-05	32407	0.00921467291713662	0.108383107712236	0.730862396483096	0.0165813292198792	0.14378091273053	0.000392253854258296
8.97596438024252e-06	6.18722132014447e-05	7.42527748273966e-06	6.58295982954173e-05	1.11117630247458e-07	0.000144214170990092	6934	0.0423446936682902	0.0622405157455658	0.429030051462111	0.0514878491604672	0.456471079391637	0.000770504240218475
2.33073994836935e-06	0.000104780471391988	6.90188150979317e-07	4.00816816919858e-05	1.25044285481676e-06	0.000149133524038139	6705	0.04375717167882	0.0156285447112032	0.702595020588338	0.00462798794188496	0.26876372667044	0.00838472008813377
6.4524783360975e-08	7.8190473671709e-06	6.78991237524205e-08	1.05886713809535e-05	1.78193538988604e-08	1.85579620091367e-05	53885	0.00555197078929293	0.00347693261410965	0.421331144191444	0.00365875971289259	0.570572963547418	0.000960199934135406
1.08313060197697e-06	1.06581946043932e-05	9.93740340446117e-07	1.25735770908338e-05	1.15189026864656e-08	2.53201615403366e-05	39494	0.00756736683654624	0.0427773969866455	0.420937069750286	0.0392469984388934	0.496583604761106	0.00045493006306912
2.25102431686934e-05	0.000143076486318124	2.86005165126406e-06	2.33931871040239e-05	2.15370595435073e-07	0.00019205533883754	5207	0.0559934130387117	0.11720706805102	0.744975313803447	0.0148918101864556	0.121804409320858	0.00112139863821883
4.50117475692837e-06	9.55924097712157e-05	1.63199321199488e-06	4.46500801889265e-05	2.37492967880836e-07	0.000146613150896946	6821	0.0430337646300363	0.0307010300876231	0.65200433376135	0.0111312880325586	0.304543486827528	0.00161986129094087
1.38760773624643e-05	0.00012662428517232	2.66125825937475e-06	3.12581549116783e-05	3.9115369108618e-08	0.000174458891074946	5732	0.0509959694622404	0.0795378055940025	0.725811590295638	0.015254357304332	0.17917203714341	0.000224209662617966
1.99925647245674e-06	3.68116497580763e-05	6.68218974813751e-06	0.000158266554820239	1.19917967636983e-08	0.000203771642595673	4907	0.0593063234140596	0.00981125954028696	0.180651484618586	0.0327925400365762	0.776685866611351	5.88491931995297e-05
3.68466571669131e-06	2.40572703171603e-05	3.37992946617551e-06	2.83760413427154e-05	1.66273870463396e-08	5.9514534229789e-05	16803	0.0176964374720571	0.0619120314789764	0.40422512968469	0.05679166458945	0.476791790609567	0.0002793836373169
1.27705354369633e-06	3.50270228395791e-05	5.04851900485414e-07	1.78200676141391e-05	7.0537253122514e-08	5.46995331510225e-05	18282	0.0162763931832854	0.0233466991422113	0.64035323195303	0.00922954678774945	0.325780981803608	0.00128954031340203
2.22990551781894e-05	0.000123675827789594	2.27692709893739e-06	1.62473190859656e-05	3.19694286457584e-08	0.000164531098581332	6078	0.0481648211046495	0.135530944426086	0.751686634660485	0.0138388858919084	0.0987492287236757	0.000194306297845298
5.59936488269459e-05	0.000210535854568353	2.90936614933531e-06	1.40756045306075e-05	9.600621578218e-08	0.000283610480291024	3526	0.0815751644639354	0.197431522169028	0.742341588901489	0.010258316781347	0.0496300578038017	0.000338514344334752
6.64818375809759e-06	6.85712023687793e-05	2.43458315756508e-06	3.23070426558611e-05	2.45007923601878e-07	0.000110206019863905	9074	0.032523000897289	0.0603250509029137	0.622209226442066	0.0220911993788686	0.29315134232919	0.00222318094696135
7.01526017447752e-06	5.99426317152746e-05	1.1927470034473e-06	1.31099211504861e-05	5.27646447085977e-09	8.12658365081565e-05	12305	0.0240859320969338	0.0863248380366258	0.737611698727279	0.0146771023925605	0.161321432397614	6.49284459199554e-05
1.775645866121e-05	0.000166799902694778	1.66981714067466e-06	2.0198749451083e-05	4.45916272795683e-07	0.000206870844220542	4834	0.060180716205839	0.0858335485994351	0.806299714796714	0.00807178578966157	0.0976394209981057	0.00215552981608321
0.000228456446756947	0.00078863275023723	4.84422369090597e-05	0.000215523570782635	2.22617109733468e-07	0.0012812776217956	780	0.319297378897132	0.178303626685358	0.615504974739218	0.0378077600708985	0.168209892310924	0.000173746193601265
4.09936869820788e-05	0.00023063481811053	1.08940101589357e-05	7.88959394493811e-05	7.85864230874118e-08	0.000361497041124013	2766	0.102793040162068	0.113399785665232	0.637999186365151	0.0301358210984596	0.218247815263073	0.000217391608083598
4.04810945163718e-07	8.88222259457643e-06	4.10586167796036e-07	1.15850266728436e-05	8.38901719197039e-08	2.13665365522995e-05	46802	0.00638952903337076	0.0189460254437049	0.415707177100751	0.0192163183205211	0.542204238131276	0.00392624100374731
6.09772700637906e-07	3.28883955825491e-05	4.06880073765065e-06	0.000282545560453037	1.24368410586953e-06	0.000321356213579744	3112	0.091919599836945	0.00189749777620712	0.10234249158026	0.012661341420246	0.879228558569394	0.00387011065389253
6.70458794224322e-05	0.000198549737507893	2.33909753560481e-05	8.91042609351823e-05	6.5903160930508e-08	0.000378156756382486	2644	0.107267667522943	0.177296526614531	0.525046119517352	0.0618552358545973	0.235627843298555	0.000174274714964633
3.23778976800902e-05	0.00015405948204089	9.28635014293763e-06	5.68468890641199e-05	7.19443372514907e-08	0.000252642563265289	3958	0.0730005853223545	0.128156939438948	0.609792269559577	0.0367568711420428	0.22500915257271	0.000284767286721775
8.5169594161279e-07	4.44709730783994e-05	1.34277376651836e-07	9.03542003377257e-06	2.12899273304761e-07	5.47052657037413e-05	18280	0.016278085048597	0.0155688109847631	0.812919423867417	0.00245456035949119	0.16516545377376	0.00389175101456825
1.49411518988403e-06	2.03308216013484e-05	2.61586295051854e-07	4.57770671332475e-06	5.62339779971623e-08	2.67204637776062e-05	37425	0.00798420181331849	0.0559165141114135	0.760870835572367	0.00978973633201248	0.171318385467592	0.00210452851661545
1.27990182223728e-06	1.54806608078528e-05	9.46926179536833e-07	1.47280253803751e-05	2.88954114685079e-08	3.24644096014705e-05	30803	0.0096922058326453	0.0394247681676401	0.476850218374264	0.0291681318453406	0.453666817329338	0.000890064283417589
4.16808112837784e-08	3.91928641184893e-06	4.7869314947832e-08	5.78934379931436e-06	1.57898375732574e-07	9.95607871312747e-06	100441	0.00298238231822145	0.00418646863737836	0.393657636181723	0.00480804906501135	0.581488351601809	0.015859494514078
0.000177337402940042	0.000413413361881772	3.22518819556305e-06	9.67602238203817e-06	2.78616864973932e-08	0.000603679837085913	1657	0.165697003575583	0.293760685790147	0.684822212842827	0.00534254748532218	0.0160284007972609	4.61530844427193e-05
4.9849833989786e-06	9.8935700649727e-05	5.83093180655008e-07	1.490802248788e-05	5.05275893199982e-08	0.000119462327306561	8371	0.0352061612321013	0.0417284972708282	0.828174897311696	0.00488097958412188	0.124792667479376	0.000422958353978286
1.44529601518675e-05	0.000101936367846559	1.73703414042862e-05	0.00015759914379309	1.28538039167536e-07	0.00029148735123497	3431	0.0837435191555319	0.0495834899546527	0.349711119246431	0.0595920932098485	0.540672324632187	0.000440972956881138
8.87660574384957e-06	3.82565641491242e-05	2.85589667855058e-06	1.58273352318129e-05	1.87623877196635e-11	6.5816420565725e-05	15194	0.0195519088674108	0.134869165894327	0.581261694578495	0.0433918565306761	0.240476997924972	2.85071530149944e-07
3.32269129157227e-06	8.59914691093024e-05	5.52885053164647e-06	0.000184338980363558	1.86393441225269e-08	0.000279200630640202	3582	0.0803589832927257	0.0119007298943179	0.307991672196891	0.0198024285223458	0.660238409708719	6.6759677726326e-05
2.38428774260112e-07	1.00289470795461e-05	1.00026667164631e-06	5.41132690163722e-05	3.09415797005184e-08	6.54118531215253e-05	15288	0.0194328966228805	0.00364503928389168	0.153320026890445	0.0152918259292848	0.827270080788538	0.000473027107839823
9.92056457732915e-08	9.39600021856365e-06	3.77368780436016e-07	4.59918466840781e-05	1.12775268469514e-07	5.59771965973206e-05	17864	0.0166534020962592	0.00177225105585298	0.167854068973033	0.00674147337442903	0.821617542138214	0.00201466445847187
1.28123222623605e-05	4.95686858340479e-05	4.93185216158581e-06	2.45360215322908e-05	9.72838752067679e-08	9.19461656654918e-05	10876	0.0272081229645432	0.139345911486651	0.53910552414315	0.0536384755785067	0.266852036239934	0.00105805255175833
6.21539385045162e-06	2.70022000001599e-05	4.35847959551157e-06	2.43469370918627e-05	1.58048115524193e-08	6.19388153495382e-05	16145	0.0184106350931982	0.100347315578711	0.435949571327427	0.0703675001033753	0.393080444862662	0.000255168127824665
1.199012319263e-07	1.14559377431569e-05	2.60304273880682e-06	0.000319988113026417	2.25526067310775e-07	0.000334392520807617	2990	0.09546522907565	0.000358564335221127	0.0342589532669236	0.00778439282230358	0.956923654433384	0.000674435142167921
2.14880918221202e-07	1.46395320948335e-05	5.3644680617311e-07	4.70333374211142e-05	1.57486058932269e-07	6.25816832992743e-05	15979	0.0185999383269004	0.00343360719771009	0.233926786929416	0.00857194594155844	0.751551171869159	0.00251648806215629
3.21584056745067e-06	4.30574760332692e-05	5.61496041709265e-06	9.67033350488629e-05	6.60216222155703e-08	0.000148657633688891	6727	0.0436206215798559	0.0216325289704311	0.289641876873806	0.0377710870122121	0.650510388529677	0.000444118613873133
4.95967061021225e-05	0.000377442983616339	1.24826707511377e-05	0.000122467094221397	5.75144755958062e-07	0.000562564599446954	1778	0.155336427101534	0.0881617971533936	0.670932696418145	0.022188866422468	0.217694277851454	0.00102236215453919
1.0977015439619e-09	3.90824605026802e-07	3.80201836763297e-08	1.740628181214e-05	2.23740150984571e-10	1.78364480425381e-05	56065	0.00533669113092705	6.15426087830939e-05	0.0219115714123532	0.0021316006183325	0.97588274137473	1.25439858009271e-05
1.9898395092829e-07	7.29488246836296e-06	9.13478856334629e-08	4.30681854309301e-06	4.14659781154941e-08	1.19334988261332e-05	83798	0.00357367019577493	0.0166744015168908	0.611294522641412	0.00765474459455426	0.360901576800049	0.00347475444709372
1.23939618185461e-06	1.35175822268415e-05	2.33011546347587e-06	3.26777670802571e-05	1.57805760211808e-08	4.97806415284502e-05	20088	0.0148235966878975	0.0248971516597728	0.27154294946392	0.0468076624152018	0.656435234198044	0.000317002263061676
3.64593594766975e-05	0.000247887473483011	1.20365302673198e-07	1.05396374561822e-06	7.34718887883921e-08	0.000285594633896789	3501	0.0821218461144365	0.127661220308059	0.8679696467007	0.000421455056878615	0.00369041858818368	0.000257259346178557
1.91557033734575e-05	0.000119034244440577	6.99369405038425e-06	5.59127495322977e-05	1.89316693930907e-08	0.000201115323066109	4972	0.0585562378384622	0.095247358984978	0.591870587610316	0.0347745459856648	0.278013374017844	9.41334011972206e-05
1.56275518636019e-05	9.98118363779735e-05	1.23473420009113e-06	1.0145658081855e-05	4.30771869166136e-08	0.000126862857710438	7883	0.0373460443073097	0.12318461167942	0.786769572902039	0.00973282663164807	0.0799734316643903	0.000339557122502604
9.62238161334931e-05	0.000385136646525573	9.23207559655867e-05	0.000475528157116593	6.63096908377949e-08	0.00104927568543208	953	0.270173152487532	0.0917049898986927	0.367050005897141	0.0879852237570622	0.453196584766733	6.31956803711591e-05
5.18949307320979e-09	9.74294125030187e-07	1.29737632134119e-07	3.13210720565671e-05	2.37223833870277e-08	3.24540156901916e-05	30813	0.00968911777619508	0.000159902956932944	0.0300207571947604	0.00399758333059931	0.965090802801117	0.000730953716590369
0.000146603105468002	0.000475171163449294	3.59979180790144e-05	0.000150214564208729	2.66362612814704e-07	0.000808253113817855	1237	0.215394298084022	0.181382667089904	0.587898958043949	0.0445379268741386	0.185850894528791	0.000329553463217131
3.61488308437471e-05	0.000218374962814222	6.39664013485347e-06	4.97452833684254e-05	1.9461354395796e-07	0.000310860330705206	3217	0.089054854774434	0.116286406701496	0.702485782984355	0.0205772158845173	0.160024546250643	0.000626048178989152
8.63348905807287e-05	0.00056590248439099	2.36198431807329e-05	0.00019974122113572	2.05834431325002e-08	0.000875619022731304	1142	0.231104938901725	0.0985986922844888	0.646288476723335	0.026975022889585	0.228114300797933	2.3507304658931e-05
8.16188686920988e-06	0.000101085400897493	1.57051893844669e-05	0.000250309780718412	2.31699820913937e-07	0.000375493957690496	2663	0.106553963605531	0.021736400019351	0.269206464783686	0.0418254117351524	0.666614670068091	0.0006170533937191
6.31546351154283e-05	0.000383269468948915	7.96751929258066e-06	6.23080488595086e-05	7.47998753241164e-08	0.000516774472091756	1935	0.143646836558586	0.122209277985029	0.741657124427119	0.0154177880736454	0.120571065763569	0.000144743750637193
8.41739222221043e-07	1.12708062291101e-05	1.73476314166844e-06	2.98684074492323e-05	1.35846523025873e-09	4.37170745074621e-05	22874	0.0130297768367774	0.0192542440614906	0.257812453282671	0.0396815926320123	0.683220636004223	3.10740196036414e-05
6.51620715615287e-06	6.35944320353921e-05	1.45532207887582e-07	1.82724479406497e-06	1.39207251706844e-09	7.20848082660146e-05	13873	0.0213940518780018	0.090396399919746	0.882216843814158	0.00201890261468858	0.0253485420578756	1.93115935320418e-05
6.96939650449436e-06	8.64890176819739e-05	1.03320109360229e-06	1.65025870943449e-05	3.84777433987623e-08	0.000111032680117814	9006	0.0327629301204008	0.0627688757679207	0.778951004246699	0.00930537831299745	0.148628197363464	0.000346544308918189
5.73305672055957e-06	6.88542476799468e-05	9.52154857821036e-06	0.000147122243409394	1.23209254993543e-07	0.000231354305643104	4322	0.0670599372778229	0.0247804193858558	0.2976138589189	0.0411557007843142	0.635917464342981	0.000532556567949118
5.90544095254377e-06	0.000138310025475117	1.0702433756595e-06	3.23316606028568e-05	2.78699873724333e-08	0.00017764524039355	5629	0.0519028531085233	0.0332428886890582	0.778574338207483	0.0060246104724704	0.182001276990198	0.000156885640789987
0.000118201524004263	0.000499469435144234	3.86061348953155e-05	0.000210127470020161	5.00409577569592e-07	0.000866904973641543	1154	0.229090495055023	0.136348882055368	0.576152462300625	0.0445332949621291	0.242388123738054	0.000577236943822757
8.41072697818173e-05	0.000312762305906171	1.87759830938795e-06	8.98730514128876e-06	2.19406489159377e-07	0.000407953885627825	2451	0.115215473443279	0.206168571362863	0.766660931357089	0.00460247683754355	0.0220301986521287	0.000537821790376428
6.42279545766337e-06	4.24312974782499e-05	2.72544591198157e-06	2.31553800493788e-05	1.09913135531806e-08	7.47459102108268e-05	13379	0.0221750484844533	0.0859283864434504	0.567673834709738	0.0364628098620277	0.309787919955316	0.000147049029467682
2.36428343298312e-06	4.51513878488072e-05	3.45533033435406e-06	8.49055649319569e-05	1.22729854449343e-07	0.000135999296402551	7353	0.0399813460811909	0.0173845269462643	0.331997216479426	0.025406972137021	0.624308854368195	0.000902430069094398
1.11149013083049e-05	0.000124709681018856	3.06757473628208e-07	4.431407428869e-06	1.20800934680226e-07	0.000140683548164338	7108	0.0413296757230917	0.0790064044682831	0.88645532932662	0.00218047865319598	0.0314991161844489	0.000858671367451677
8.77796474928918e-06	3.89191757565645e-05	4.63730238484357e-06	2.64386885532355e-05	3.48078834292286e-08	7.8807939327362e-05	12689	0.0233660001497923	0.111384269455723	0.493848412847053	0.0588430864253484	0.335482551363401	0.000441679908475203
7.87981848050721e-06	7.3004910458838e-05	9.95573341710327e-07	1.18670207008468e-05	2.23084346685735e-08	9.3769631416571e-05	10664	0.0277401826295419	0.0840338002983202	0.778556013881661	0.0106172257123151	0.126555053289349	0.000237906818354318
0.000282187664188809	0.000681682687348417	2.64312076719563e-05	8.22181081786674e-05	3.85450350699607e-08	0.00107255821242292	932	0.275258431111769	0.263097760961006	0.635567076409297	0.0246431451140055	0.0766560800396427	3.59374760488637e-05
1.158113122045e-05	6.05689942665414e-05	1.17993180446446e-05	7.93583131539881e-05	6.0738967151867e-09	0.000163313830582339	6123	0.0478171090708229	0.0709133524034945	0.370874861305784	0.0722493496268565	0.485925245100275	3.71915635897376e-05
2.83037311344142e-05	0.000187450268831999	1.71836629131961e-05	0.000146472799568489	3.83733234082872e-08	0.000379448835771506	2635	0.107613775859468	0.0745916931774642	0.494006704358099	0.0452858496146331	0.386014623738865	0.000101129110938674
7.67850649477168e-06	0.000107642731611617	1.59303161899516e-06	2.87553330249075e-05	3.52517094043146e-08	0.000145704854459696	6863	0.0427729282639251	0.0526990437157718	0.73877244523375	0.0109332775829773	0.197353294312247	0.000241939155253511
0.000306307352177297	0.000905108764020033	0.000168925249329614	0.00064295992393275	1.91093363341284e-06	0.00202521222309311	494	0.455659180307313	0.151247039043382	0.44692045292797	0.0834111345978421	0.317477801388517	0.000943572042289115
2.56576382916712e-05	7.52785616341698e-05	3.14792141394617e-07	1.18773168181174e-06	2.25106668617155e-08	0.000102461234415909	9760	0.030272277341482	0.250413128808522	0.734702856776059	0.00307230479106681	0.0115920102718118	0.00021969935254089
3.62876789376547e-05	0.000185743125915312	4.85015921017082e-06	3.19486091389535e-05	6.54693710487155e-08	0.000258895042573139	3863	0.0747382129691657	0.140163668554616	0.717445664734342	0.0187340752529111	0.123403711486394	0.000252879971736886
1.79992171235267e-06	2.61718673196531e-05	4.50461531215064e-07	8.42450245460335e-06	2.30720374625036e-08	3.68698250552867e-05	27122	0.0110002018249651	0.0488182873027922	0.709845172316606	0.0122176205213774	0.228493149668346	0.000625770190878498
1.06901348951798e-05	6.29502722975769e-05	8.92014396214528e-07	6.7559750268749e-06	5.74872864296643e-08	8.13458839022758e-05	12293	0.0241093695345422	0.13141580596779	0.77385934330988	0.0109656979975304	0.0830524508774302	0.00070670184736976
2.21003473775897e-06	5.24968631592161e-05	7.73442160524938e-07	2.36502194176809e-05	1.61028174268932e-07	7.92915876494499e-05	12612	0.0235077052895623	0.0278722472745734	0.662073553014301	0.00975440375773967	0.298268960412788	0.00203083554059785
3.15435674420488e-05	0.000142529301449493	3.13195975545213e-06	1.82063244226194e-05	3.30596189256325e-07	0.000195741749258869	5109	0.0570370369215617	0.161148899309836	0.728149727838577	0.0160004688182801	0.0930119634240187	0.00168894060928775
1.41773907608148e-06	2.82269267293298e-05	1.11591480081495e-06	2.85806420119383e-05	3.9356152193511e-08	5.9380578770358e-05	16841	0.0176569588543811	0.023875467458212	0.475356207599315	0.0187925888215154	0.481312957936431	0.000662778184525832
7.63903344784506e-06	4.83575971967725e-05	2.51150518222381e-06	2.04468480364308e-05	2.24575833164159e-08	7.89774414465886e-05	12662	0.0234156652650472	0.0967242456570492	0.612296325520701	0.0318002854514135	0.258894788966527	0.000284354404309282
6.42821244019353e-05	0.000220383407116022	1.76116116830539e-05	7.76802267703378e-05	6.06096994747493e-08	0.000380017979670824	2631	0.107766189576472	0.169155481689622	0.579928895224697	0.0463441537642753	0.204411977658597	0.000159491662808297
9.17195048624742e-05	0.000374377659476651	5.22755420255797e-05	0.000274667441791746	1.70985675920863e-07	0.000793211133832371	1261	0.211842840225945	0.115630632186584	0.471977312859766	0.0659036917106954	0.346272801876469	0.00021556136648606
5.87098079114559e-06	0.000140804119364584	3.92393918810556e-06	0.000121391116476921	2.09751015312624e-07	0.000272199906836069	3674	0.0784249740501693	0.0215686362989145	0.517282026291736	0.0144156522083923	0.445963108099184	0.00077057710177302
5.12321984468211e-06	8.4001335230893e-05	1.24819951625587e-06	2.6348600820473e-05	2.28208453197069e-07	0.000116949563865501	8551	0.0344785113863912	0.0438070880757975	0.718269760522575	0.0106729728183627	0.225298837803067	0.00195134078019754
2.25525941845085e-05	0.000181344501187412	2.47327817787065e-07	2.56070334806362e-06	9.90123747190914e-07	0.000207695250284962	4815	0.06041317345834	0.108585026155224	0.873127820393599	0.00119082076960222	0.0123291377369019	0.00476719494467227
0.000216662710981873	0.000335975202224114	2.11777367115378e-05	4.22428035299004e-05	1.15093613218305e-07	0.000616173547060644	1623	0.168820113800991	0.351626115751687	0.545260671813695	0.0343697596441177	0.0685566651334074	0.000186787657093265
1.32176497802695e-07	9.63335972002252e-06	1.79973628108346e-06	0.000168730887533434	2.6923025279095e-07	0.000180565390285133	5538	0.0527332137949811	0.000732014577068024	0.0533510863007044	0.00996722726454652	0.934458631673481	0.00149104018420033
4.2834436589542e-05	0.000296902808220212	1.49980213946772e-05	0.000133912158223605	1.00055545604715e-08	0.000488657429982596	2046	0.13638918613916	0.0876573934239935	0.607588854692716	0.030692301957245	0.274040974325048	2.04756009968535e-05
4.7402653559872e-06	9.34467897050634e-05	2.36673534178783e-05	0.000600519685345644	6.6943509238854e-07	0.000723043528916961	1383	0.195063201066591	0.0065559889085621	0.12924089071793	0.0327329579359203	0.830544305188867	0.000925857248720944
2.78538116241102e-05	0.000302194650635638	1.76491108924598e-05	0.000246930958714203	3.82367399990895e-07	0.000595010899266403	1681	0.163523118863542	0.0468122712683945	0.507880865725684	0.0296618278996563	0.415002412592186	0.000642622514078853
8.11850639321833e-05	0.000471369588781127	4.96576610598407e-06	3.71700096027494e-05	2.01072947272674e-07	0.000594891501369316	1681	0.163493138415525	0.136470371059785	0.792362284040253	0.00834734753237172	0.0624819980066816	0.000337999360908412
5.49006626900539e-05	0.000279905971987757	2.16303557974893e-06	1.41989827011984e-05	3.20013793437962e-07	0.000351488666752197	2845	0.100094153393194	0.156194688145548	0.796344230879837	0.00615392695228463	0.0403967013571133	0.000910452665216588
1.58322607129329e-05	0.000104710701519513	4.61444797729707e-07	3.92655342525037e-06	4.34921267232201e-08	0.000124974452582149	8002	0.0368004568787385	0.126683977291486	0.837856852789043	0.00369231301434497	0.0314188487656655	0.000348008139460597
3.38575069634532e-05	0.000144105641388769	3.84516473408964e-06	2.10543451144509e-05	6.82923669508595e-08	0.000202930950567714	4928	0.0590689951238923	0.166842499228109	0.710121551126742	0.01894814331344	0.10375127626195	0.00033653006975923
7.73620713274089e-07	3.55389496622474e-05	5.0281260995392e-07	2.97456352125128e-05	9.88879546069111e-09	6.65709069934489e-05	15022	0.0197738188746562	0.0116210030509306	0.533851065988101	0.0075530382964949	0.44682634736282	0.000148545301653532
1.88908422718146e-08	1.93045460887067e-06	1.38206215076327e-07	1.81616993796974e-05	4.62435419838108e-08	2.02954945879e-05	49272	0.00607021153087228	0.000930789944043893	0.0951173966473127	0.00680969928955192	0.89486360142833	0.00227851269076146
1.64899340877045e-07	1.09660534121856e-05	2.24990015775571e-07	1.92506815677166e-05	1.29692771476945e-08	3.06195936137024e-05	32659	0.00914395614535379	0.00538541898881544	0.358138437450659	0.00734790992375831	0.628704672262592	0.000423561374174825
6.55213145923467e-06	0.000133202667711294	2.98931466880863e-06	7.83391749721284e-05	1.88537624418579e-07	0.000221271826435885	4519	0.0642331198533832	0.0296112323234843	0.601986569446477	0.0135096940128291	0.35404044081874	0.000852063398469799
6.21415909101541e-05	0.0002752776847641	1.87124327711017e-05	0.00010669008342058	3.56350005512528e-07	0.000463178141871448	2159	0.129759468538014	0.134163478999838	0.59432356555483	0.0404000773773457	0.230343519643444	0.000769358424542042
2.96542400424082e-05	0.000288888497777911	1.50839564502697e-06	1.89461701404263e-05	7.17299692236113e-07	0.000339714603298008	2944	0.0969087655248673	0.0872916258368633	0.850385867941299	0.0044401848798468	0.0557708439863743	0.00211147735561687
4.18773031249704e-06	8.43122212226176e-05	3.36093090855701e-05	0.000870367369464754	1.76922963863433e-07	0.000992653553049302	1007	0.257657066429583	0.00421872293675158	0.0849362005138867	0.0338580454201032	0.876808798790977	0.000178232338281517
0.000123602543343637	0.000393442815058597	2.01575647009329e-06	8.25996529722989e-06	4.08450501323209e-08	0.000527361925219689	1896	0.146363917423396	0.234378967143194	0.74605843964692	0.00382233978923216	0.0156628017727843	7.74516478703039e-05
6.48629346537067e-06	3.49911326681122e-05	9.95050992815771e-07	6.90285420074085e-06	1.92774680826295e-08	4.93946087951221e-05	20245	0.0147094913206216	0.131315818134614	0.708399833942357	0.0201449311390039	0.139749142044476	0.000390274739548767
6.43295539777456e-05	0.000276260659125678	1.13360406076291e-05	6.26604222678077e-05	1.08583969322621e-08	0.000414597534375793	2412	0.116977900644628	0.155161448498719	0.666334544274628	0.027342276949853	0.151135540065735	2.61902110648346e-05
5.64251661382433e-07	2.68712186044222e-05	2.18760427367418e-06	0.000134095477367128	1.35603542924058e-08	0.000163732112260899	6108	0.0479366053109893	0.00344618812761253	0.164116972739008	0.0133608749283606	0.818993143833955	8.2820371063179e-05
2.53195466677781e-06	2.97141361293379e-05	4.71069720907753e-07	7.11024642740379e-06	5.84452046370783e-09	3.9833251464891e-05	25105	0.0118790932307257	0.0635638461251268	0.745963109627843	0.0118260424038684	0.178500277178497	0.000146724664665128
6.44950305425527e-06	9.66185302384095e-05	2.08519788838776e-06	4.02190938277704e-05	4.12546805893065e-08	0.000145413579689412	6877	0.042689267602533	0.0443528250114653	0.664439527895375	0.0143397741314224	0.276584167129879	0.000283705831858496
2.39393444533441e-06	3.48664221995227e-05	1.12116685057996e-06	2.10048124284281e-05	5.61600082142571e-08	5.94424959320794e-05	16823	0.0176752069369275	0.0402731145083441	0.586557170132324	0.0188613690088155	0.35336356758015	0.00094477877036703
9.80276473554126e-05	0.000452390080903397	1.94765257992857e-05	0.0001157888078924	2.97290099563272e-07	0.000685980352050058	1458	0.186056823591499	0.142901538014108	0.659479647706271	0.0283922502169048	0.168793184158066	0.000433379904650065
2.92801497899031e-05	0.000147454914518578	3.82420832255837e-06	2.47788245394084e-05	4.97061592797143e-08	0.000205387803329727	4869	0.0597623998000494	0.142560314269962	0.717934133030554	0.0186194518883822	0.12064408955983	0.000242011251271413
4.5196661906112e-05	0.000296478394487351	2.96581414391698e-05	0.000250539955952699	2.56027825604581e-08	0.000621898756567892	1608	0.170247374966799	0.0726752729906415	0.476730965219392	0.0476896619038859	0.402862931155174	4.1168730906866e-05
8.10287796167619e-07	1.71397367974813e-05	4.08468348880285e-06	0.00011111073134347	2.60332327787826e-08	0.000133171472658701	7509	0.039166461742944	0.00608454483524613	0.12870426717746	0.0306723610338928	0.834343340395664	0.000195486557736746
4.24452723064351e-08	3.40731737166112e-06	8.28771627027798e-07	8.55504167790849e-05	5.79235681396285e-08	8.98868746182199e-05	11125	0.0266069041292584	0.000472207677558204	0.0379067287202181	0.00922016290529482	0.951756495511126	0.000644405185803262
3.02473435087489e-05	0.000248028814687617	1.82227378437709e-05	0.00019246104972554	1.79652117267955e-07	0.000489139597882945	2044	0.136514159823511	0.0618378549593265	0.50707163304937	0.0372546772386475	0.393468552860032	0.000367281892624336
3.49051765291109e-06	9.3108347875296e-05	1.20886608890647e-05	0.000415409521319833	5.51689319580558e-08	0.000524152216669063	1908	0.14554111183621	0.00665935875477738	0.177636085309322	0.023063263885226	0.792536038404494	0.000105253646180587
2.40604419619328e-07	7.95378020475159e-06	1.0180513293088e-06	4.32787608488214e-05	9.72424031261322e-09	5.25009210428137e-05	19047	0.0156272963583334	0.0045828609258706	0.151497917498731	0.0193911137002452	0.824342887499596	0.000185220375556521
1.11346271999107e-06	5.06736676871153e-05	1.18314215499958e-06	6.93836672457849e-05	2.24727044032013e-07	0.000122578666851923	8158	0.0361078363565801	0.00908365826278853	0.413397118670983	0.00965210493298019	0.566033788975708	0.00183332915754
6.07220817117927e-07	2.48297668525338e-05	4.39862425322845e-06	0.000231423142790971	4.59101319207856e-08	0.000261304664845772	3827	0.0754070045853573	0.00232380396835366	0.0950222869813247	0.0168333169858434	0.885644896265294	0.000175695799184767
3.11218608194558e-06	3.22328813539559e-05	1.64788997064962e-06	2.19501748871623e-05	5.83521230383823e-08	5.90014844167518e-05	16949	0.0175452256772403	0.0527475895345773	0.546306278097713	0.0279296357869556	0.372027502428909	0.000988994151845693
2.04938471440862e-05	0.000115327226521005	7.37378533732728e-06	5.33820658700927e-05	4.54706974499437e-08	0.000196622395569962	5086	0.0572861779428184	0.104229465238075	0.586541661170891	0.0375022657818425	0.271495348814924	0.000231258994267337
2.54869208046996e-07	2.23781396825777e-05	2.09845089326662e-06	0.000237294940261016	3.82748571134414e-07	0.000262409148616041	3811	0.0757133934396509	0.00097126647219119	0.085279571236754	0.00799686636054401	0.904293701315372	0.00145859461513842
3.08008775663152e-05	0.000158523258824737	2.02838033225757e-05	0.000134307640381986	8.3948729110757e-09	0.000343923974968524	2908	0.0980488692122122	0.0895572272015467	0.460925292687853	0.0589775787641208	0.390515492251674	2.44090948060367e-05
1.84658611412379e-06	3.17992909234622e-05	3.14749604889192e-06	6.97203694853683e-05	1.43866423553359e-07	0.0001066576089954	9376	0.0314924389507529	0.0173132149831283	0.29814366947635	0.0295102813436188	0.65368397193655	0.0013488622603528
5.64736378459158e-06	0.000146872017094706	1.10725104385862e-05	0.000371503171818074	1.98008612275568e-06	0.000537075149258713	1862	0.148849085023133	0.0105150346136593	0.273466417683676	0.0206163149679684	0.69171543745942	0.00368679527527693
8.93481832333059e-06	3.78677352246098e-05	2.94891135313666e-06	1.60713230273638e-05	2.28175452887902e-08	6.58456054737296e-05	15187	0.0195604936811952	0.135693464416472	0.575098899192564	0.0447852416561526	0.244075863707803	0.00034653102700823
1.55137875298928e-06	6.30645526771223e-05	2.8882394546984e-05	0.00151070138401464	1.6088641267888e-09	0.00160420131885586	623	0.382234799553163	0.000967072358533994	0.0393121187072087	0.0180042206719936	0.941715585355641	1.00290662267767e-06
0.00012866370872348	0.000630484912338358	3.83579839437705e-05	0.000242344993533296	8.85282160059302e-08	0.00103994012675491	962	0.268124141708588	0.123722227283382	0.606270395879193	0.0368848003427515	0.233037448309187	8.51281854871576e-05
1.28376320508335e-05	0.000140797123726977	2.87283134924312e-06	4.05709377159689e-05	8.49855396900227e-07	0.000197928380239923	5052	0.0576555293868751	0.0648599864015058	0.71135389253581	0.014514499364673	0.204977869605107	0.0042937520929038
5.75450861583857e-06	0.000128718710704562	3.01846901845285e-06	8.7049876516534e-05	3.21193670729106e-07	0.000224862758526117	4447	0.0652408843288074	0.0255912035125648	0.572432320710911	0.0134236057506262	0.387124471331359	0.00142839869453883
2.38193685261918e-05	9.52956950472737e-05	1.45606850141592e-05	7.49192892218859e-05	3.22633421265643e-08	0.000208627301151637	4793	0.0606759142307243	0.114171867223068	0.456774806179416	0.0697928072394322	0.359105873528183	0.000154645829900825
3.18361772916809e-07	1.37829899644762e-05	4.28041894781423e-07	2.38395984451594e-05	6.39784352540529e-09	3.83753899208592e-05	26058	0.0114468187631457	0.00829598796450956	0.359162212889578	0.0111540728488796	0.621221008941494	0.000166717355539564
1.45383258396804e-05	0.000203839738785431	1.72800834043788e-05	0.000312284602507229	1.66537624606789e-06	0.000549608126782788	1819	0.152045046104655	0.026452166791606	0.370881959076255	0.0314407348841989	0.568195023489251	0.00303011575868869
2.9517360056098e-07	8.44335646896204e-06	2.09518359212532e-07	7.70733147685597e-06	2.06788028583561e-08	1.66760587084499e-05	59966	0.00499036586895218	0.0177004414365256	0.506316067637956	0.01256402144389	0.462179440094595	0.00124002938703244
1.6756707552909e-05	0.000206033188552223	3.68989725233882e-06	5.84759383716328e-05	1.40615817244571e-06	0.000286361889901549	3492	0.0823331564818601	0.0585158435665792	0.719485363862687	0.0128854340694825	0.204202934935709	0.00491042356554199
3.44669807147539e-07	8.10184012436372e-06	4.54508929420267e-07	1.37385991951985e-05	1.29638898422529e-08	2.26525819459723e-05	44145	0.00677281197743329	0.0152154755678446	0.357656365340033	0.0200643322030264	0.606491534959056	0.000572291930040139
8.14010778690774e-06	0.000104418090260658	5.38127003006652e-06	8.88591315058708e-05	2.95388985866282e-07	0.000207093988569369	4829	0.0602436417326894	0.0393063451196271	0.504206283253275	0.025984675205886	0.429076344126262	0.00142635229495007
1.16984766382535e-06	3.94315201876065e-05	4.16699526306465e-07	1.80821394903492e-05	3.53256404459899e-07	5.94534632725474e-05	16820	0.0176784391709061	0.0196766950053442	0.663233359625225	0.00700883520268997	0.3041393805346	0.00594172963214097
2.33837930405322e-06	3.43643663396637e-05	2.61808348406027e-07	4.9492375478533e-06	1.15833649650023e-07	4.20296251896263e-05	23793	0.0125299902463124	0.0556364538942018	0.817622479016194	0.00622913830958088	0.11775592871751	0.00275600006251337
1.81665337826321e-07	1.36244260571417e-05	2.15107300307922e-06	0.000207573131506597	9.60263565833091e-08	0.000223626322261228	4472	0.0648940111945443	0.000812361156725143	0.0609249658956801	0.00961905101925549	0.928214216500515	0.000429405427824085
9.30045039154496e-07	2.12909099684498e-05	6.00481426163487e-06	0.000176784724333029	1.96564051426531e-08	0.000205030150007411	4877	0.0596614899484937	0.00453613792469487	0.103842824909801	0.0292874694839652	0.862237696878431	9.58708031084335e-05
2.10285202179956e-05	5.84503076729215e-05	5.93154006859171e-06	2.12006209806809e-05	9.13960561977397e-10	0.000106611902900752	9380	0.0314791574339414	0.197243643963204	0.54825311323197	0.055636752625207	0.198857917397996	8.57278162296973e-06
4.00577636288039e-06	5.51429264810108e-05	1.44804044907326e-06	2.56474814346235e-05	1.31477606961483e-07	8.63757023345494e-05	11577	0.0255809482012981	0.0463761943997313	0.638407850710514	0.0167644419661531	0.296929353295281	0.00152215962832053
2.98164950701878e-06	3.07517317733141e-05	2.637448279785e-06	3.4983140831294e-05	1.59337886621779e-08	7.13699041800741e-05	14012	0.0211841314935759	0.0417774066151995	0.430878142917555	0.0369546282860409	0.490166565770184	0.000223256411021307
2.54368491056177e-05	9.46990454494145e-05	2.61547134333098e-05	0.000125214905225148	3.88024857265064e-08	0.000271544315699216	3683	0.0782436539984284	0.0936747618528445	0.348742507113685	0.0963183978495829	0.46112143759196	0.000142895591927938
2.03297737540832e-06	6.01128139177778e-05	1.00167991684717e-05	0.000381293162253487	3.19650927478337e-07	0.000453775403642623	2204	0.127300080676258	0.00448014008491615	0.132472614062441	0.0220743545993527	0.840268465837297	0.00070442541599298
4.20922633434726e-07	9.99396834452522e-06	1.01177966963148e-06	3.08923542151793e-05	1.53241139521761e-08	4.23343489767229e-05	23621	0.0126202616082148	0.00994281578928178	0.236072328643114	0.0238997337643669	0.729723143543914	0.000361978259323225
6.49580013422753e-06	7.91965781290858e-05	5.20744164702595e-07	8.17067498185924e-06	2.59204831149252e-07	9.46430022410244e-05	10566	0.027994916261539	0.0686347641179522	0.836792750164437	0.00550219405948717	0.0863315278297199	0.00273876382840375
4.64682896584567e-07	1.69824285891371e-05	1.49449965724392e-06	7.02609033792068e-05	1.46396205919757e-08	8.92171541427643e-05	11209	0.0264112965764448	0.00520844787136996	0.190349364450271	0.0167512590107104	0.78752683891683	0.000164089750817983
1.37294221931453e-05	7.67405736778637e-05	9.10819404631674e-06	6.54775039976199e-05	2.28485209445929e-08	0.00016507854243589	6058	0.0483211569272128	0.0831690296664528	0.464873099468192	0.055174911965642	0.396644548900404	0.00013840999930967
1.34741442608669e-08	3.23926796213292e-06	6.70747835569552e-07	0.000207428594858542	2.52790341076972e-07	0.000211604875141582	4726	0.0615147878542979	6.36759632870061e-05	0.0153080970368266	0.003169812770716	0.980263780405598	0.00119463382357251
1.24964510016753e-06	1.6942541714512e-05	1.04387968980786e-07	1.8200598625516e-06	1.75837334082975e-09	2.01183930195527e-05	49706	0.00601740110348226	0.0621145585014182	0.842141899606286	0.00518868325513539	0.0904674573552031	8.74012819573024e-05
2.40102251503672e-05	0.000144541293985545	6.63308072060262e-07	5.13844266055006e-06	2.41569681754925e-08	0.000174377426836698	5735	0.0509727721656182	0.137691131162593	0.828899110438794	0.00380386431944223	0.0294673614226579	0.000138532656512447
2.6833798797638e-06	7.19819295074559e-05	1.31282118877328e-06	4.5363341427367e-05	2.00162843352969e-07	0.000121541634846713	8228	0.0358078769788046	0.0220778656066956	0.592240918910123	0.0108014113059199	0.373232937705493	0.0016468664717684
1.41030078805803e-05	0.000154099410284878	1.110033368837e-06	1.56204930363662e-05	1.66127726142616e-07	0.000185099072296804	5403	0.054020955222212	0.0761916724140375	0.832523947163719	0.00599696883978475	0.0843899045118872	0.000897507070571551
5.10004794250882e-06	0.000147465095304805	1.38106048051307e-05	0.000515306817642022	1.27194011384377e-06	0.000682954505808311	1464	0.185317121536278	0.00746762470872443	0.215922281866013	0.0202218518037085	0.754525833360058	0.00186240826149667
1.21023207504785e-05	7.22563875210902e-05	8.52849103678479e-07	6.54950298408422e-06	1.93268263902461e-08	9.17803871857216e-05	10896	0.0271597369288814	0.13186173126497	0.787274816948378	0.00929228051688976	0.0713605944027128	0.000210576867050445
0.000253318005217682	0.000777684086423247	6.53347033248619e-05	0.000258420198052673	1.07986478517274e-06	0.00135583685780364	738	0.334373815712835	0.186835166605545	0.573582346539127	0.048187732136667	0.190598298434884	0.000796456283775942
4.9927875860062e-08	6.49858983729635e-06	3.78862376773932e-07	6.3450735408603e-05	2.09888405971657e-07	7.0588003904505e-05	14167	0.0209544873417002	0.000707313893272956	0.0920636578148316	0.00536723459819711	0.898888364862142	0.00297342883155621
4.9781574044531e-08	7.58094444462372e-06	7.33066595324634e-07	0.000143668609105482	2.963757286034e-08	0.000152062039292335	6576	0.0445970406846429	0.000327376735681069	0.0498542863156634	0.00482083890717351	0.944802593560401	0.000194904481080664
1.2728721997755e-05	9.46483595885705e-05	2.02129210625608e-05	0.000193328951201481	6.27517592921377e-08	0.00032098170560966	3115	0.0918175363196772	0.0396555996036551	0.29487150804685	0.0629721903438989	0.60230520251701	0.00019549948858596
9.28392573498432e-05	0.000543256733964308	3.65067383783112e-05	0.000275447159837793	2.66035506805936e-07	0.000948315925037062	1055	0.247707267109375	0.0978990807796619	0.572864716938163	0.0384963886131981	0.290459278986619	0.000280534682358665
8.9460379112197e-06	6.02088954873588e-05	2.87565893872154e-06	2.48928145555891e-05	3.13418805706566e-10	9.69237203116948e-05	10317	0.0286598133230372	0.0922997784489734	0.621198766346714	0.029669300037945	0.256828921501742	3.23366462511602e-06
4.12825774306977e-06	2.77481451498196e-05	9.31245687832531e-06	8.04850280303372e-05	2.36946782012306e-08	0.000121697582479753	8217	0.035852990453992	0.0339222658244389	0.228009008761009	0.0765212972071538	0.661352726901765	0.000194701305633353
1.61569319978408e-06	3.87839492121183e-05	7.00205722683438e-06	0.000216248047587624	3.41705657604167e-08	0.000263683917792121	3792	0.0760668944504742	0.00612738620281666	0.147085000620683	0.0265547375261412	0.820103286534547	0.000129589115811589
2.32820673597539e-05	0.00030710211331774	3.66650901151371e-05	0.000623845854805041	9.22610800183808e-07	0.000991817736397856	1008	0.257470719392118	0.0234741389524966	0.309635633693235	0.0369675685053784	0.628992436726089	0.000930222122801112
3.05877347072354e-05	0.000195198353070124	3.01740238384152e-05	0.00024780649188616	4.5628247735848e-07	0.000504222885979293	1983	0.140414527557412	0.0606631225154098	0.38712711877608	0.0598426304665083	0.491462206053727	0.000904922188274528
5.00420023126969e-06	4.50337997586807e-05	7.00380387199756e-07	8.10687833054349e-06	9.46935834541528e-09	5.88547280660391e-05	16991	0.0175019677326456	0.0850263079230378	0.765168767888107	0.0119001550124211	0.13774387541893	0.0001608937575039
0.000159920973055686	0.000341977791541298	7.3625396413746e-06	2.0256810939573e-05	2.26938158793949e-07	0.000529745053336725	1888	0.146974319072522	0.301882900176953	0.645551646753981	0.0138982697337142	0.0382387920604083	0.000428391274943531
3.90758670465235e-06	9.0312553179265e-05	1.50527421722816e-05	0.000447996348372406	7.75741049560516e-08	0.000557346804533561	1794	0.154012465399757	0.00701105070104883	0.162040138105478	0.0270078558804676	0.80380177068985	0.000139184623155726
2.45516044531128e-06	5.38072434009575e-05	1.53930788394165e-06	4.34229582022177e-05	1.23761535576795e-07	0.000101348431468005	9867	0.0299484555324774	0.0242249476360802	0.530913430248243	0.0151882753550813	0.428452197762193	0.00122114899840227
8.57022062096624e-06	0.000101406901460585	1.09954723493203e-06	1.67473573157651e-05	2.45093068965781e-07	0.000128069119701214	7808	0.0376943895394251	0.0669187126526725	0.791813840035503	0.00858557658159349	0.130768114552804	0.00191375617742657
0.000132754515301427	0.000463792261937548	2.72077289884199e-05	0.000122390366308419	2.30029081713643e-07	0.000746374901617527	1340	0.200681727042731	0.177865728086146	0.621393164390211	0.0364531670738873	0.16397974535743	0.000308195092325759
1.52150130825039e-05	0.000148929211909339	9.47674146297115e-06	0.000119419119893196	1.01528589916443e-07	0.000293141614937927	3411	0.084198258185902	0.0519032860132317	0.508045273411198	0.0323282024115814	0.407376891604023	0.000346346559965368
0.000121149843750766	0.000544586573926037	6.21031457358429e-06	3.59791460809667e-05	1.11259490918934e-07	0.000708037137822273	1412	0.191428666442728	0.171106623196898	0.769149730762761	0.00877117066582906	0.0508153374434972	0.000157137931014661
4.22072443184873e-05	0.000259689408647227	4.85487314595429e-05	0.000384476240667574	6.88984646201549e-08	0.000734990523557451	1361	0.197945107107357	0.0574255625966423	0.353323478771258	0.0660535474995795	0.523103670516265	9.37406162554005e-05
6.98067548163826e-05	0.000385597388555799	3.13164327072075e-06	2.22879053976526e-05	9.28905270737344e-07	0.000481752597311292	2076	0.134597535356	0.144901667797913	0.800405417029104	0.00650052182011836	0.0462642142918244	0.00192817906104016
8.28900234239219e-07	2.99530137659457e-05	2.03174590337773e-06	9.448655239008e-05	7.33370776119528e-08	0.000127373549371255	7851	0.0374935375617557	0.00650763237996321	0.235158821543411	0.0159510817858724	0.741806700500124	0.0005757637906297
4.80097652462132e-06	3.77643937631652e-05	3.61249740493061e-06	3.65438936333102e-05	8.76559862487572e-09	8.27305269246522e-05	12087	0.0245146966416347	0.0580314994124703	0.456474715766764	0.0436658333896595	0.44172199781337	0.000105953617736039
8.32286085525465e-07	5.682767882864e-05	6.23186873684205e-07	5.49186498257605e-05	7.85764215956461e-07	0.000113987565829567	8773	0.0336200690882307	0.00730155152861052	0.498542787672195	0.00546714783449266	0.481795092526798	0.00689342043790399
0.000563122853681598	0.00139424314006911	0.000222538044792242	0.000710151272982567	7.40059017665913e-07	0.00289079537054318	346	0.580417259632616	0.194798587066987	0.482304335435244	0.0769815971963546	0.24565947497319	0.000256005328224548
2.4866702461119e-05	0.000139687870512072	1.52713570281384e-05	0.000110366599366071	1.40040602128661e-07	0.000290332569969529	3444	0.0834259490202792	0.085649028160116	0.481130554958862	0.052599531047244	0.380138540356165	0.00048234547761334
1.86667864338994e-07	5.29871032552437e-06	1.88737848471903e-07	6.88915224874486e-06	1.38908892957e-09	1.25646573760097e-05	79588	0.0037623255445659	0.0148565821377197	0.421715464811754	0.0150213287019087	0.548296069091279	0.000110555257338115
1.10465670184619e-06	8.69806972179728e-05	1.19403799812509e-05	0.00121521300299241	1.97751868174073e-06	0.00131721625557522	759	0.326606459213584	0.000838629721710949	0.0660337259351456	0.00906485926719496	0.922561498803956	0.00150128627199272
1.27182479578623e-05	9.49382540146026e-05	1.06071918478083e-05	0.000101858434767833	1.07509534050067e-07	0.000220229638122156	4541	0.0639404358987732	0.0577499380478837	0.431087544910476	0.0481642341069676	0.46251011279115	0.000488170143522799
1.01572761026237e-07	6.5130058042825e-06	2.39785628242803e-07	1.97761290414104e-05	6.81080414871006e-08	2.66986012764491e-05	37455	0.0079776952342363	0.00380442256036216	0.243945581150262	0.00898120563545472	0.74071779403871	0.00255099661521141
5.55622406975178e-06	3.89630987195928e-05	2.23450284722313e-06	2.01514400848917e-05	6.39051548479863e-08	6.69691708763075e-05	14932	0.019890936303416	0.0829668935279811	0.581806497075467	0.0333661417333399	0.300906220298167	0.000954247365045322
7.48380833701987e-07	1.86046600688152e-05	6.08405213258418e-07	1.94548127857579e-05	2.33171637257585e-08	3.94395760652593e-05	25355	0.011762382045035	0.0189753772318361	0.471725660489625	0.015426261485461	0.493281488461404	0.000591212331673556
1.19971825179322e-05	0.00011927955425538	4.33259661598693e-06	5.54448063211673e-05	4.9355710840528e-08	0.000191103495421306	5233	0.0557237589436863	0.0627784567282937	0.624162075070453	0.0226714671358328	0.290129734147111	0.000258266918308943
2.1565135267415e-05	0.000240847839735244	1.33080943723848e-05	0.000191565662473368	8.9761317672527e-08	0.000467376493166085	2140	0.130855360784363	0.046140821335128	0.515318684736799	0.0284740344603847	0.409874405911327	0.000192053556361958
9.36076473505729e-06	0.000132779626872311	2.06461044310797e-07	3.77243864192172e-06	3.21517194187495e-08	0.00014615144301302	6842	0.042901184384191	0.0640483907793055	0.908507122030144	0.00141265142549707	0.0258118466992191	0.000219989065834165
7.83011959144994e-06	0.000101351096740944	7.10255278391107e-06	0.000118336101833414	3.69044914744769e-08	0.000234656775441194	4262	0.0679839966755931	0.0333683933767862	0.431912083298627	0.0302678359512828	0.504294417286365	0.000157270086939064
2.52877509508905e-06	7.7219279566423e-05	3.14630497769958e-06	0.000123800178065903	1.21502828544828e-08	0.000206706687987969	4838	0.0601344223349978	0.0122336394613232	0.373569333039275	0.0152211087523337	0.598917138438735	5.87803083332747e-05
4.28545119665356e-07	7.69010547184122e-06	6.57538649774346e-07	1.51723420305924e-05	1.62140886499027e-08	2.39647453605232e-05	41728	0.00716372705593449	0.0178823147593837	0.320892434121542	0.0274377482373546	0.633110921995673	0.000676580886046549
1.81913009350603e-06	6.09444407183469e-05	2.09607107098005e-06	9.04597047243561e-05	2.52026974210841e-07	0.0001555713735814	6428	0.0456025144783809	0.011693218692025	0.391745854750449	0.013473372528162	0.581467545358046	0.00162000867131878
2.97941365242665e-05	0.000167504044018846	5.48899988154239e-06	3.97116962900949e-05	9.39849163425627e-08	0.000242592861631093	4122	0.0702008534501057	0.122815388399903	0.690473919523515	0.02262638663247	0.163696887134642	0.000387418309469815
2.90052051947712e-08	5.68575686736889e-06	2.41158820698238e-07	6.08432288696762e-05	1.56728016930039e-08	6.68148225646311e-05	14967	0.019845548762752	0.00043411333116561	0.0850972381445594	0.00360936108847645	0.91062471670596	0.000234570729838327
8.49474589186336e-07	2.51431381550195e-05	4.75888345126557e-06	0.000181193289354216	1.0655872686649e-07	0.000212051344276554	4716	0.0616405074698252	0.00400598539983064	0.118570991571873	0.0224421281907042	0.854478381037314	0.000502513800278097
2.05684243579332e-08	2.66114814300913e-06	1.9165590677516e-08	3.18920670102274e-06	1.30238787755319e-07	6.02032764682264e-06	166104	0.00180447370686754	0.00341649583952273	0.442027128608792	0.00318347967118219	0.529739723170368	0.0216331727101357
1.74459571309262e-06	2.79667885993237e-05	2.25803198304306e-07	4.65601213469321e-06	2.87025513077672e-08	3.46219021967216e-05	28883	0.0103329944497234	0.0503899440065376	0.807777355513757	0.00652197551195461	0.134481696246432	0.000829028721318642
3.25130672961963e-06	0.000107723250538656	6.718466067312e-06	0.000287129886054015	3.59845589729411e-07	0.000405182754979333	2468	0.114479312130288	0.00802429691210692	0.265863364654182	0.016581322834568	0.708642908725622	0.000888106873521222
4.18380646031877e-05	0.000203836362995044	1.96276048270134e-05	0.000123050350380089	5.82753893494628e-08	0.000388410658194684	2575	0.110010694611618	0.107716057014628	0.524796008282746	0.0505331262490109	0.316804772948358	0.00015003550525705
1.12644842560524e-05	9.93566697863004e-05	1.36741273284547e-06	1.55204162194342e-05	8.65688242565002e-08	0.000127595551818889	7837	0.0375576472370204	0.0882827347464386	0.778684431941082	0.0107167743181705	0.121637596281288	0.000678462713021354
6.67091595044515e-05	0.000284736862907087	2.77870084769095e-05	0.000152647733535254	6.49718129606392e-08	0.000531945736236663	1880	0.147537603836291	0.125405948314195	0.535274264855481	0.0522365470461203	0.286961099858014	0.000122139926189263
1.42079817171735e-05	0.000132591775349264	5.4304986492474e-07	6.52383907233392e-06	1.31095198420115e-07	0.000153997741202116	6494	0.0451517770895432	0.092260974779663	0.860998182922971	0.00352634954698463	0.0423632127420078	0.000851280008373998
6.83627896252651e-06	0.000133031246238099	1.12049322889223e-05	0.000280973717915741	2.65139053491921e-07	0.000432311314458782	2313	0.121659929565894	0.0158133241807122	0.307720945043143	0.0259186653556591	0.649933759581327	0.000613305839158649
1.83673425698416e-06	2.11788262130908e-05	6.9906686355076e-07	1.03661538878736e-05	9.2947499261302e-08	3.41737287207606e-05	29262	0.0101999181756248	0.0537469666243455	0.619739987583639	0.0204562653745793	0.303336927982813	0.00271985243462286
8.30964141341854e-07	3.38999573876584e-05	1.10159663384058e-06	5.78568309536231e-05	3.23311027102253e-07	9.40126601435662e-05	10637	0.0278110728209168	0.00883885361900082	0.360589279527778	0.0117175349804839	0.615415316035843	0.00343901583689395
6.69941161983096e-07	1.21904167257369e-05	2.70037385184258e-08	6.31896901413436e-07	2.8454067373089e-08	1.35477125950249e-05	73813	0.00405609305304466	0.0494505000223517	0.899813650476577	0.00199323231350082	0.0466423314623226	0.00210028572524768
4.98912208174882e-05	0.000276437595202449	2.86811751997067e-05	0.000204580178992599	2.30618181600554e-07	0.000559820788393843	1786	0.154640470965297	0.0891199859880674	0.493796588003749	0.051232779836552	0.36543869615766	0.000411950013971811
2.70823440460459e-06	2.50158769294875e-05	3.340837657507e-06	3.9683142174793e-05	2.27147930180551e-08	7.07708059594102e-05	14130	0.0210081811239067	0.0382676778636358	0.353477349739879	0.0472064379120269	0.560727571727144	0.000320962757313841
5.51884951000302e-06	6.65311752065508e-05	6.441715005612e-06	9.99121075937671e-05	1.18556434372409e-08	0.00017841570295937	5605	0.0521220088044015	0.0309325323862317	0.37289977341121	0.0361050899599288	0.559996154691158	6.64495514721632e-05
1.02082656100401e-05	0.000172091113005149	2.17240469722418e-06	4.72206394274104e-05	1.15279283135393e-07	0.000231807702022959	4314	0.0671868555319345	0.0440376463808308	0.742387381883042	0.00937158117813107	0.203706084894166	0.000497305663829822
4.09882906663436e-06	5.75203459511922e-05	4.58031209693433e-07	8.27079256467894e-06	1.67286029063863e-07	7.05152848212628e-05	14181	0.0209331270140699	0.0581268171435992	0.815714580136644	0.00649548833071324	0.117290777249828	0.00237233713921581
3.66686047620313e-05	0.000211613391655889	9.55725582009888e-06	7.09938255735551e-05	2.84884591872165e-07	0.000329117962403446	3038	0.0940323138550019	0.111414778136847	0.642971262068293	0.0290389979030777	0.215709361637722	0.000865600254060099
3.61376156290741e-06	9.04294883828543e-05	6.22841935425739e-06	0.00020078630298588	3.06303162237648e-07	0.000301364275448137	3318	0.0864552422195034	0.0119913402394283	0.300067047590107	0.0206674110426511	0.666257812699616	0.00101638842819763
2.95447196023344e-07	8.16312518081746e-06	6.8496605253676e-07	2.43372558797462e-05	2.90655860310058e-08	3.35098598951548e-05	29842	0.0100027626459982	0.00881672429988475	0.243603679823137	0.0204407316139152	0.726271490119395	0.000867374143668337
4.92743248496129e-06	4.23319027872606e-05	2.23484283464675e-06	2.46933921134644e-05	9.20197423839718e-09	7.41967721945715e-05	13478	0.0220139349592007	0.0664103348328919	0.570535638346243	0.03012048595303	0.33280951964742	0.000124021220414632
5.55747422421031e-06	4.12661449656028e-05	6.55089013201421e-08	6.25596096632431e-07	1.55485336484078e-08	4.75302727214141e-05	21039	0.014158236669723	0.116924938697153	0.868207620172373	0.00137825637366116	0.0131620556923625	0.000327129064449964
2.82787061903015e-06	2.37885353519651e-05	1.12655945565588e-07	1.21868953585129e-06	1.55131265182938e-08	2.79632645789305e-05	35761	0.00835400638983008	0.101128057171153	0.850706657830257	0.0040287122144698	0.0435818047070777	0.000554768077042854
3.79955641109364e-06	4.08499607742677e-05	2.17632435165222e-07	3.00965109443428e-06	1.67973168463421e-08	4.78935980318072e-05	20880	0.0142656903197325	0.079333283930146	0.852931549371971	0.00454408196729525	0.062840363182476	0.000350721548111433
7.99360027509922e-06	5.19553303148454e-05	1.07344654167411e-05	8.9724433852532e-05	4.87987400060155e-08	0.000160456628599224	6232	0.0470004532604611	0.0498178251960224	0.32379672169615	0.066899482498494	0.559181846433025	0.000304124176308735
1.7354592857277e-08	1.83891206094818e-06	2.15663122565193e-07	2.93855786899201e-05	1.09816817110723e-08	3.14684901480019e-05	31778	0.00939627212685279	0.000551491119391342	0.0584366155573228	0.00685330378263753	0.933809615641379	0.000348973899269507
2.1243501203176e-05	0.000193485902765854	9.14397912909746e-06	0.00010725376072912	2.64447849568804e-07	0.000331391591676817	3018	0.0946502575592547	0.0641039233846743	0.583858817258549	0.027592670902812	0.323646596422149	0.000797992031815645
7.87249112344045e-07	2.83271744742316e-05	5.6698248191797e-07	2.62564001548847e-05	1.63126238673145e-07	5.61009324620514e-05	17825	0.0166899060368376	0.0140327277603909	0.50493232876999	0.0101064716224012	0.468020744087371	0.00290772775984587
0.000195638377842617	0.000693907352364266	2.90505852271581e-05	0.00013278462922097	1.99547107061209e-07	0.00105158049176207	951	0.270678141197926	0.186042228222394	0.659870887488152	0.027625641075254	0.126271483981669	0.000189759232530873
1.23811945107301e-05	0.00015692386763263	2.25413200438024e-06	3.68042626898513e-05	1.42792649751443e-07	0.000208506249487343	4796	0.0606417944717551	0.0593804480257637	0.752609900271386	0.0108108606333024	0.17651395476319	0.000684836306357862
3.59242268852024e-05	0.000178621954682441	1.63388489863413e-05	0.000104530550169175	7.15328604055984e-09	0.0003354227340092	2981	0.0957448386068834	0.107101347770354	0.532527871761792	0.0487112152210087	0.311638239065536	2.13261813087589e-05
8.2996370296422e-06	0.000131095738830062	7.62894996506461e-08	1.55253635233344e-06	7.37344421291161e-07	0.000141761546132979	7054	0.0416397027705769	0.0585464623943698	0.924762337926871	0.000538153693520546	0.0109517453405671	0.00520130064467197
5.5162903179209e-05	0.000319945076491348	3.50218259364024e-05	0.000261557445993569	2.43201506639392e-07	0.000671930453107167	1488	0.182616496610621	0.0820961498680742	0.476158023515448	0.0521212065541204	0.389262675599929	0.000361944462428769
8.6196004207221e-05	0.00042582185338656	1.44278494879555e-05	9.18232570795492e-05	2.72586139007437e-07	0.000618541550300293	1617	0.169410739611833	0.139353620084817	0.688428858465255	0.0233255946685409	0.148451235062496	0.000440691718891156
7.00802477285226e-07	2.35410243431739e-05	1.49370981049875e-06	6.45575401029099e-05	1.19217405739408e-07	9.04122941396072e-05	11060	0.0267603377887589	0.00775118565405612	0.260374151183729	0.0165210917908164	0.714034974084669	0.00131859728672875
1.17739790767764e-06	4.20356602929324e-05	1.18656779180542e-05	0.000545098724113956	3.42800270911545e-07	0.000600520260503532	1665	0.16490533851132	0.00196062978239968	0.0699987378572137	0.0197589968206983	0.907710796729647	0.000570838810041329
0.000145160763689075	0.00046768808013582	0.000120529574011361	0.000499647480916168	3.12049565335015e-07	0.00123333794831776	811	0.30942434088876	0.11769747609491	0.379205132521653	0.0977263159507583	0.405118063218337	0.000253012214341286
3.07888228509656e-05	0.000128241292657143	1.63222056625429e-07	8.74560594113711e-07	5.17274641181713e-08	0.000160119625622966	6245	0.0469040838370792	0.192286377957591	0.800909271166504	0.00101937570732128	0.00546192005327965	0.000323055115304691
1.20087749897873e-05	0.000173284685036106	2.23226459474121e-06	4.15165110825761e-05	8.06594303196203e-07	0.000229848830006407	4351	0.0666383893203549	0.0522464046889103	0.753907187742813	0.00971188147739966	0.180625287852972	0.00350923823790497
2.52107389195869e-05	0.000213493804533733	1.96138879703739e-06	2.13935575308955e-05	1.79135663103866e-07	0.000262238625444356	3813	0.0756660961375419	0.0961366346275953	0.814120361453135	0.00747940465945421	0.0815804975130751	0.000683101746740493
7.5096707239742e-07	3.16261597978166e-05	3.20266495868291e-07	1.73640088185752e-05	8.65916250980656e-08	5.01479938097555e-05	19941	0.0149321681696513	0.0149750172508662	0.63065653070381	0.0063864268844587	0.346255303541122	0.00172672161974345
1.63858194944757e-07	5.31203015146754e-06	3.22671670215693e-07	1.34513299086837e-05	7.38026018446044e-09	1.92572701854962e-05	51928	0.00576058054180728	0.00850890044987623	0.275845439166573	0.0167558364766942	0.69850657850845	0.000383245398406414
6.06687601445895e-06	5.18807592036467e-05	1.31713262965567e-06	1.44876995718376e-05	2.48876100565386e-08	7.37773550296554e-05	13554	0.0218908628680297	0.0822322244002962	0.703207090885716	0.0178528036024908	0.196370547114547	0.000337333996949807
6.06246080060878e-07	2.44640797103242e-05	4.78094682681216e-06	0.000248209507953968	1.013368581492e-07	0.000278162117429314	3595	0.0800723409573271	0.00217947032350635	0.0879489987220888	0.0171876273843331	0.892319594946433	0.000364308623639061
0.000124259880987189	0.000752249323614569	1.81732835491632e-05	0.000142080574652703	5.43948194557097e-07	0.00103730701099818	964	0.267545177584659	0.119790842701059	0.725194484987326	0.0175196767750325	0.136970610577462	0.000524384959119929
4.5792682380295e-05	0.000320987511392964	8.41425748699705e-06	7.59961069830781e-05	2.97136953187094e-07	0.000451487695196522	2215	0.126700658794248	0.101426202457993	0.710955170668043	0.0186367371171312	0.168323761182459	0.000658128574374009
6.34485021026808e-05	0.000335431784240176	1.21403370793132e-05	8.26577313817713e-05	3.85794907543841e-07	0.000494064149711485	2024	0.13778952870409	0.128421586831856	0.678923545527551	0.0245723902177535	0.167301617472226	0.000780859950613965
2.77120468207814e-06	7.68190185770294e-05	3.75540702951338e-06	0.000134104695776323	3.71387233118618e-07	0.000217821713298063	4591	0.0632638550478767	0.0127223527908169	0.352669242261958	0.0172407377237666	0.615662661659525	0.00170500556393301
5.3588451282535e-06	0.000124620489192534	7.50853330822316e-07	2.25150830473462e-05	9.29136945200829e-07	0.000154174407644157	6486	0.0452023904385924	0.0347583312310952	0.808308532504078	0.00487015544470472	0.146036449183656	0.00602653163646543
2.42401813373224e-06	5.02675090620024e-05	4.72176389632419e-07	1.26022033328311e-05	4.83694538525172e-08	6.58142763720507e-05	15194	0.0195512781445537	0.0368311902425116	0.763778192710624	0.00717437637638357	0.191481302044413	0.000734938626067736
1.07042690900285e-06	2.08998909324024e-05	2.11172012101139e-06	5.30291365728069e-05	4.48836781572556e-08	7.71560582133809e-05	12961	0.022881857465469	0.0138735302682584	0.270878158065077	0.0273694661172461	0.687297119639664	0.000581725909754571
6.74641610021801e-06	3.20000103808786e-05	5.33313387395084e-06	3.25274567412428e-05	6.29289348265258e-09	7.66133099897729e-05	13053	0.0227227335361639	0.0880580163044592	0.417682128407587	0.0696110620290751	0.424566654874785	8.2138384093999e-05
1.14114570597069e-06	4.5771573369235e-05	3.88793562787343e-06	0.000200821348455909	9.12886615751597e-09	0.000251631132025146	3974	0.0727191928334701	0.00453499412726344	0.181899485174438	0.0154509324684233	0.798078309467053	3.62787628225736e-05
1.98264190489804e-09	2.10299716164925e-06	5.20237385976503e-07	0.000710438375110581	4.75026461632551e-07	0.000713538618761744	1401	0.192763015378317	2.77860490345801e-06	0.00294727868450727	0.000729094925344488	0.995655114425981	0.000665733359263581
1.98291699014755e-07	1.23969015927391e-05	1.86771498578132e-06	0.00015021220999095	1.49683469841805e-07	0.000164824801738327	6067	0.048248698321175	0.0012030452754893	0.0752125982376134	0.01133151665334	0.911344703022451	0.000908136811105889
3.94790351687333e-05	0.00024344954922781	2.18348721988345e-05	0.000173334934791329	2.14183412140306e-08	0.000478119809727921	2092	0.133653420871194	0.0825714274235976	0.509181055196913	0.0456682023095004	0.362534518053053	4.4797016936443e-05
2.83848443724805e-05	0.000140188002956789	9.53768114102493e-06	6.06012367694989e-05	1.48672970022779e-08	0.000238726632536795	4189	0.0691215229251826	0.118901037855948	0.587232356386467	0.0399523129852505	0.253852015275918	6.22774964162675e-05
7.68275712948748e-05	0.000331736206795333	6.40358196263327e-05	0.000355849960648134	5.22092574267154e-08	0.000828501767622102	1207	0.220149893928025	0.0927307270754281	0.400404947532526	0.0772911080324223	0.429510200888848	6.3016470775388e-05
2.1862500294873e-06	4.86180452040261e-05	8.90788527318122e-06	0.00025488952820868	6.818029417654e-08	0.000314669889009551	3178	0.0900956750264039	0.0069477573350558	0.154504917382007	0.0283086675411477	0.810021985296926	0.000216672444863228
3.44413192652275e-05	0.000165630409360592	1.10024917739443e-05	6.80765075773219e-05	9.86081607262528e-10	0.000279151714058693	3582	0.0803454837164743	0.123378498252696	0.59333473885017	0.0394140219093585	0.243869208565951	3.53242182512697e-06
0.000153122502309615	0.00064960383792723	2.80210115232093e-05	0.000153232925907504	5.70953374136916e-07	0.000984551231041696	1016	0.255848671260675	0.155525174802336	0.659796887603221	0.028460694212491	0.155637331076593	0.000579912305358476
8.13116673757788e-06	9.71440197052718e-05	6.21275206899321e-06	9.55300911914634e-05	3.58762309258897e-07	0.000207376792012565	4822	0.0603233847756495	0.0392096273583266	0.468442098860251	0.02995876254377	0.460659509023918	0.0017300022137345
9.65114957781316e-06	0.000120761426274349	5.97202119777197e-06	9.6207746142971e-05	1.46447762632767e-07	0.000232738790955538	4297	0.0674474392613773	0.0414677310051718	0.518871073354588	0.0256597586214704	0.413372200431128	0.000629236587641912
1.24269932235007e-05	0.000165916456730734	1.96240136835977e-05	0.000337463469344815	2.15789748205921e-07	0.000535646722730853	1867	0.148484069074817	0.0231999799422742	0.309749784120498	0.0366361126668523	0.630011264932877	0.000402858337498593
1.54003112125423e-05	5.0643390612665e-05	5.80864442072395e-07	2.45631039693666e-06	7.29665626440823e-08	6.91538432268604e-05	14461	0.0205331346920178	0.222696389584904	0.73232937244758	0.00839959740439672	0.0355195066871221	0.00105513387599752
4.97550566124305e-08	9.31798553388512e-06	8.11904929575191e-07	0.000195782056317984	1.93816301912861e-08	0.000205981083468248	4855	0.0599297666181673	0.000241551582187402	0.0452370935087421	0.00394164801885969	0.95048561266629	9.40942239206824e-05
1.3757289274833e-05	0.000152564451720556	4.99880794224458e-06	7.13883047389299e-05	2.68129363091059e-07	0.000242976983039654	4116	0.0703080200210225	0.0566197221758565	0.627896724257445	0.0205731747909174	0.293806861233762	0.00110351754201878
0.000155031492027612	0.000483483372684214	0.000171500859981268	0.000688056319882303	3.80077245305362e-07	0.0014984521218207	667	0.362290722375955	0.103461091462329	0.322655202420986	0.11445201183531	0.459178047708509	0.000253646572867171
1.47351200425767e-05	0.000124973471583773	2.16046830120934e-05	0.000235768006528409	4.03957466826849e-07	0.000397485238633679	2516	0.112431233318324	0.0370708610292734	0.314410346440433	0.0543534222462139	0.593149087344327	0.00101628293975248
4.1024538244499e-06	0.000100945433857673	2.30165650626801e-07	7.29977536549254e-06	1.06640642008755e-06	0.00011364423511833	8799	0.0335205162579734	0.0360990931055878	0.888258289147405	0.00202531743371888	0.0642335738182565	0.00938372649503227
2.84481303360766e-06	6.5273742179992e-05	9.69350205998293e-06	0.000286284350080281	7.14028136947063e-08	0.000364167810167558	2746	0.103511882735828	0.00781181904105891	0.179240834465733	0.0266182287103377	0.786133046598924	0.000196071183946359
8.20459934044027e-06	0.000140010953067304	1.03993286772812e-05	0.000228643326172806	1.57026150161008e-08	0.000387273909872848	2582	0.109707016899926	0.0211855204579468	0.361529525996919	0.026852644632569	0.590391762377889	4.05465346768553e-05
2.4512776516182e-07	1.25749840552541e-05	8.61759477343374e-07	5.68712489842845e-05	3.65231370712973e-10	7.05534855134144e-05	14174	0.0209443480509132	0.00347435372438422	0.178233349688488	0.0122142722088411	0.806072847718791	5.17665949534882e-06
0.000154284545428606	0.000516541454494628	2.22606636835069e-05	9.59738284827314e-05	4.11171182388077e-08	0.000789101609207711	1267	0.210869785314884	0.195519238116259	0.6545943494061	0.0282101359619041	0.121624170275223	5.21062405132983e-05
3.29712662915515e-06	5.28456862311176e-05	1.40651791215205e-06	2.90076884744621e-05	8.87839295891897e-08	8.66458031764762e-05	11541	0.0256599092550422	0.0380529293777763	0.609904741992916	0.016232960635004	0.334784691364458	0.00102467662984621
4.9051643612299e-07	2.84124591033886e-05	5.60393702548978e-07	4.18011068847206e-05	1.13288829221613e-07	7.13777649560028e-05	14010	0.0211864399312754	0.00687211817889428	0.398057562055944	0.00785109624677102	0.585632050968348	0.00158717255004334
0.000129202721693184	0.000466606752843856	3.56637821859216e-05	0.00016584191161392	1.32975721303702e-07	0.000797448144058185	1254	0.21284482917047	0.162020217434673	0.585124884069967	0.0447223840843492	0.207965762851935	0.00016675155907567
7.98935096924179e-06	6.04962577413675e-05	4.1331481038831e-06	4.02545357228064e-05	1.59648826379731e-07	0.000113032941363679	8847	0.0333432390491503	0.0706816161099126	0.535209090478531	0.0365658723379132	0.356131011341987	0.00141240973165573
3.87996257083319e-06	6.10667655137516e-05	8.89531745650056e-06	0.000180130755377988	8.94302734579384e-08	0.000254062231192531	3936	0.073395410669462	0.0152717015536753	0.240361446985304	0.0350123566763436	0.709002493335906	0.000352001448771688
1.61166538788392e-08	4.13930985847295e-06	1.3272999578864e-07	4.38735089928074e-05	4.93080025834277e-08	4.82109735035313e-05	20742	0.0143595447289609	0.000334294304960649	0.0858582508849312	0.00275310756334173	0.910031592487836	0.00102275475893089
3.84743607194069e-05	0.000203689812520035	8.56951249385019e-06	5.83899102537404e-05	1.96594478317454e-07	0.00030932019046535	3233	0.0886337319252887	0.124383606066985	0.658507975873151	0.0277043424839418	0.188768506077463	0.00063556949845948
7.93316200077927e-07	3.83480687983333e-05	4.81539090813182e-07	2.99823011427166e-05	1.58285625728239e-07	6.97635108576692e-05	14334	0.0207122755249264	0.0113715062548449	0.54968662452454	0.00690244921583166	0.429770531530246	0.00226888847453752
2.65483956360146e-06	6.89297999625382e-05	6.04331998712194e-06	0.000202043283396386	4.3068231605733e-07	0.000280101925225705	3570	0.0806076794578028	0.00947811965755749	0.246088276283695	0.0215754318084471	0.721320580833497	0.00153759141680404
0.000411153384372	0.000987134509448728	4.32798369808593e-05	0.000133894440693429	8.35577618233885e-07	0.00157629774911325	634	0.377033431685868	0.260834848367509	0.626236071201677	0.0274566381923761	0.0849423535425025	0.00053008869593574
8.86776789967033e-09	1.9614703443224e-06	1.870733812856e-07	5.3220044618337e-05	7.75688115816509e-08	5.54550249234263e-05	18033	0.0164993387239033	0.000159909186082148	0.0353704708821401	0.00337342524945062	0.959697424928121	0.0013987697542064
0.000206306381636586	0.000492434014343907	4.6995790192642e-06	1.44391765056253e-05	1.77561816501549e-07	0.000718056713321884	1393	0.193857208790068	0.287312099182484	0.685787076714041	0.00654485771398605	0.0201086853416168	0.000247281047871707
4.38278637824744e-05	0.000398312513771457	8.19647906827928e-07	9.61228773677803e-06	1.98635271871185e-07	0.000452770948469408	2209	0.127036945375337	0.096799195996639	0.87972188833659	0.00181029262058166	0.0212299127611265	0.000438710285062836
0.000119192776503355	0.000503231594496766	2.69464770757698e-06	1.46582578374533e-05	7.77848287743076e-09	0.000639785055028029	1563	0.17469060725923	0.186301282855276	0.786563534958971	0.00421180158304718	0.0229112226399398	1.2157962766245e-05
9.15185278051651e-06	9.4495475767618e-05	1.28603521384521e-06	1.70888824660155e-05	2.20747588795164e-07	0.00012224299381679	8180	0.0360107538020726	0.0748660720321747	0.773013428558871	0.0105203183731955	0.139794371296462	0.00180580973929684
1.22590885072326e-06	2.34364454656644e-05	4.51397933822137e-08	1.11002215165473e-06	1.70508710768639e-07	2.59880249721932e-05	38479	0.00776619485744168	0.0471720668282783	0.901817105791649	0.00173694589837098	0.0427128322695716	0.00656104921213063
3.86081310198726e-06	4.96685514799161e-05	7.30870950267795e-06	0.000120948041450469	1.99997423903919e-08	0.000181806115277441	5500	0.0530858013279306	0.0212358814008845	0.27319516400271	0.0402005702147294	0.665258378497881	0.000110005883794787
3.82324319910515e-06	8.30625401796474e-05	1.51534566843306e-05	0.000423805034671495	4.13091049291814e-07	0.00052625736578387	1900	0.146080853869351	0.0072649685262084	0.157836346966706	0.0287947640633196	0.805318960315605	0.000784960128161832
4.47344126578378e-06	3.73642182842066e-05	6.11065057951064e-06	6.56357172215497e-05	4.28372010223495e-09	0.000113588311071153	8804	0.0335042994461724	0.0393829367088799	0.328944219100161	0.0537964736149908	0.577838657891786	3.77126841823679e-05
1.19153096801918e-07	7.88134307271834e-06	1.86080933489968e-07	1.58328737890405e-05	2.75097929106188e-08	2.40469606849613e-05	41585	0.00718821524868229	0.00495501690891172	0.327747991772085	0.00773823086949783	0.658414757543233	0.00114400290627261
4.25425177459006e-05	0.000197345668150526	1.43986776839626e-05	8.59451319919613e-05	1.2770416937548e-07	0.000340359699741726	2938	0.0970835823356159	0.124992817240651	0.579815025986558	0.0423042965864899	0.252512656631143	0.000375203555157633
8.50689686214129e-06	6.12221990816699e-05	7.81231511989856e-06	7.23127276929318e-05	3.39677558577251e-08	0.000149888106512499	6672	0.0439736487649364	0.0567549825004421	0.408452681844804	0.0521209807880726	0.482444734111719	0.000226620754962252
1.72130648825755e-07	1.25783792629261e-05	7.07039552782954e-07	6.64825491491919e-05	1.70296571446974e-07	8.01103951851736e-05	12483	0.0237475627205416	0.00214866807769301	0.157013072196828	0.00882581531583568	0.829886670706327	0.00212577370331699
2.36191008388449e-06	6.14679305155892e-05	1.54200190371158e-06	5.16751355551791e-05	1.08640261784802e-07	0.000117155618320149	8536	0.0345382015294723	0.0201604508409502	0.524669080296404	0.0131619970584575	0.441081155954188	0.000927315849999802
8.52502740869381e-06	0.000112608695326847	2.06497966827838e-07	3.51222610264206e-06	2.46325115505307e-07	0.000125098771920516	7994	0.0368363839999237	0.0681463716854897	0.900158279718327	0.00165067940842009	0.0280756241545969	0.00196904503316639
2.05548515126393e-06	4.42894752064821e-05	3.12626342676024e-06	8.66804521887605e-05	1.18648795795604e-07	0.000136270324769062	7338	0.0400594112211333	0.0150838794487895	0.325011885614418	0.0229416304104238	0.636091917559146	0.000870686967222526
2.28994102249999e-07	6.71910838322445e-06	3.15291647828543e-07	1.18965862730314e-05	7.92002840928227e-08	1.92391806904273e-05	51977	0.00575518483661319	0.0119024872178647	0.349240879398136	0.0163879976440692	0.618352021557278	0.00411661418265228
0.000322331587109492	0.00102565812302216	2.23887464125609e-05	9.1885828507521e-05	1.51677678933917e-07	0.00146241596273067	684	0.355348811177708	0.220410331481629	0.701344999754392	0.0153094242562533	0.062831527314533	0.000103717193192216
1.03000849492451e-05	5.83758372840572e-05	3.88174810449091e-06	2.82935491614294e-05	2.42318883525229e-08	0.000100875451387575	9913	0.0298107873283969	0.102106952757723	0.578692203911638	0.0384806020800521	0.280480025340579	0.000240215910007889
7.04277072713367e-05	0.000266397092669849	6.28493934808297e-06	3.05951321296205e-05	3.49294971286819e-07	0.000374054166390176	2673	0.10616782275245	0.188282108848037	0.712188545420371	0.0168022171995463	0.0817933200019664	0.000933808530079221
1.26876696130106e-06	5.54105971113698e-05	4.55127270161039e-07	2.56171318816409e-05	4.50062089055165e-07	8.3201685313528e-05	12019	0.0246525807614902	0.0152492940079276	0.665979263551774	0.00547016888475262	0.307891983018231	0.00540929053731546
3.28581388120139e-06	2.38078343883725e-05	3.54758741820443e-06	3.30531277875385e-05	5.56535349061274e-09	6.36999288288074e-05	15699	0.0189291377603381	0.0515826931303482	0.37374978004066	0.0556921724000433	0.518887986144667	8.7368284281283e-05
3.90924061250301e-07	1.5593804663871e-05	3.87822920244692e-07	1.99019282846878e-05	2.42391963166351e-08	3.62987191263704e-05	27549	0.0108307340133971	0.0107696379007022	0.429596554346248	0.0106842040044037	0.54828183373086	0.000667770017786267
0.000289028285140815	0.00103998738545204	0.000116087161613691	0.000538704583841002	4.27443048560859e-07	0.00198423485909611	504	0.448912576083781	0.14566233619768	0.524125146115916	0.0585047486095333	0.27149234949254	0.000215419584330644
1.42746853196927e-06	2.3272233477774e-05	2.01230196019113e-06	4.21941465421034e-05	3.71520125420059e-08	6.89433025245799e-05	14505	0.0204712631734451	0.0207049630594697	0.337556116774025	0.0291877801977023	0.612012262207199	0.000538877761603607
7.46079542169278e-06	3.82662840686807e-05	3.22870418771848e-06	2.12949611587641e-05	1.43738420263416e-08	7.02651186788824e-05	14232	0.0208596402689586	0.106180642144636	0.544598583026108	0.0459503128781998	0.303065896125273	0.00020456582578379
1.93605523772613e-06	5.98729821695827e-05	2.18423082509157e-07	8.70078424719196e-06	7.0863795541217e-07	7.14368826924221e-05	13998	0.0212038005896196	0.0271016198461793	0.838124228171758	0.00305756738363846	0.121796807465045	0.00991977713337904
1.25307369203703e-05	0.000139720045084097	9.74444117300981e-06	0.000139886571215206	1.51492850065444e-07	0.000302033287242749	3311	0.0866386308089901	0.041487933448538	0.462598167107992	0.0322628054078624	0.463149517366862	0.000501576668745413
0.000142987167361948	0.000572931917439419	7.56760319625485e-06	3.90739482161316e-05	1.25766012678945e-07	0.000762686402226433	1311	0.204586535698247	0.18747832260355	0.751202480819007	0.00992229987864411	0.0512319979772381	0.000164898721560801
1.63921717987384e-06	3.95726785699484e-05	1.27697889126203e-06	3.96717953024155e-05	2.54041678449051e-07	8.24147116219489e-05	12134	0.0244222626744731	0.019889861259155	0.48016522525099	0.015494550258451	0.481367883496301	0.00308247973510343
4.71113857450036e-07	2.87419313861618e-05	4.71427096327606e-06	0.000370239448539197	2.57731605798634e-07	0.000404424496351883	2473	0.114277771513392	0.00116489941064333	0.0710687202319068	0.0116567394057511	0.915472361043771	0.000637279907927203
2.34360366039222e-06	3.54513674557069e-05	3.58969636484925e-06	6.98466281633599e-05	1.13854440784042e-07	0.000111345150085092	8981	0.0328536057131049	0.0210480982656289	0.318391662579055	0.0322393598832633	0.627298343124794	0.00102253614725951
2.09328273549955e-05	0.000159741255981096	1.99557655490859e-06	1.96028458588799e-05	2.72231762448649e-07	0.000202544737512329	4937	0.0589599467469325	0.103349154424322	0.78867147052573	0.00985252235836105	0.0967827952463422	0.00134405744524504
1.00500563057435e-06	2.40817123433136e-05	2.72689412794193e-06	8.40498224778576e-05	3.65219444380682e-08	0.000111899956524126	8937	0.0330145839989049	0.00898128705132852	0.21520752189141	0.0243690365273199	0.751115774202616	0.000326380327325633
7.17158379750209e-05	0.000349828048692247	1.10246447298544e-05	6.92550686277026e-05	9.84036881024644e-08	0.000501922003712928	1992	0.139820682387683	0.142882434809609	0.696976912955444	0.0219648563886431	0.137979742102147	0.000196053744156524
4.56922806463358e-06	6.49598862348662e-05	9.77988757166279e-07	1.78924484619333e-05	3.76518557116877e-08	8.8437203374311e-05	11307	0.0261834443037263	0.0516663563556425	0.734531212615612	0.0110585672075918	0.20231811702823	0.000425746792922951
6.00480955390164e-08	9.14365994304004e-06	9.90795289098896e-07	0.000194200058675463	2.09168020238754e-09	0.000204396653683343	4892	0.0594827260698715	0.000293782185064754	0.0447348808224896	0.00484741443288921	0.950113689122929	1.0233436627725e-05
9.08330000953846e-06	0.000110155580126351	1.96691428515433e-05	0.00030696754361349	3.36349714650468e-08	0.000445909201572388	2243	0.125237269547273	0.0203702905827206	0.247035898200609	0.0441101972827315	0.688408183843359	7.54300905799687e-05
4.21372569161637e-06	5.21260198474379e-05	9.42895063518551e-06	0.000150033285302655	1.80965516445656e-08	0.000215820078028539	4633	0.0627010628321721	0.0195242524704266	0.241525349835824	0.04368894090539	0.695177606611814	8.38501765446151e-05
7.10919262414913e-06	2.93356064434525e-05	1.61936533601069e-06	8.59234117657316e-06	2.39568578643857e-09	4.66589012659719e-05	21432	0.0139004805304154	0.152365195734556	0.628724758781382	0.0347064609768616	0.184152239839379	5.13446678219518e-05
6.24568317068727e-05	0.000395650416365171	2.25473978543058e-05	0.000184062296759017	1.45074603178454e-07	0.000664862017288545	1504	0.180880208957983	0.0939395394575036	0.595086508293436	0.033912898117205	0.27684285155838	0.000218202573475471
6.35560743855415e-06	4.7700999599415e-05	1.09889533331381e-06	1.06076834582638e-05	1.68603414761266e-08	6.5780046171023e-05	15202	0.0195412091432503	0.0966190784060879	0.725159107906312	0.01670560294921	0.161259896818629	0.000256313919760576
9.8689887831353e-07	2.08366968913562e-05	5.76328230812839e-07	1.56513571457739e-05	5.20138632156662e-08	3.81032950094722e-05	26244	0.0113661182964251	0.025900617730519	0.546847638404406	0.0151254171238883	0.410761251536989	0.00136507520419785
5.82768603102238e-06	3.15007325784067e-05	5.33859223372789e-07	3.71080058498244e-06	1.73615193565236e-08	4.15904399371408e-05	24044	0.0123998715546423	0.14012080756612	0.757403206746946	0.0128361042628944	0.0892224412771514	0.00041744014688865
8.12869170697785e-07	4.83159619176605e-05	2.24436547136714e-05	0.00171674680146094	2.22986267931129e-07	0.0017885422735309	559	0.415526061929839	0.000454486976756236	0.0270141570779181	0.0125485737999156	0.95985810727961	0.00012467486580058
7.27399420012897e-06	8.73268678866395e-05	3.05583004223653e-05	0.000471875290593611	1.32542584374263e-07	0.000597166995687119	1675	0.16406432386028	0.0121808376093513	0.146235254991208	0.0511721187591821	0.790189836346626	0.000221952293632294
1.61051636559786e-06	2.64660903367237e-05	3.26290928098367e-06	6.89641473494263e-05	1.06209707043404e-07	0.000100409873039775	9959	0.0296752544958384	0.016039422387875	0.263580557723041	0.0324959008731258	0.68682635742511	0.00105776159084806
1.61411605926669e-05	0.000202046067851455	1.37911840229744e-06	2.22512555744981e-05	1.37251989497847e-07	0.000241954854410415	4133	0.0700228277116161	0.0667114558705548	0.835056888376105	0.00569989970095047	0.0919644932469694	0.000567262805420029
2.04309266655335e-06	5.93321102315022e-05	2.41209167248984e-06	9.02072457081128e-05	2.5059153613115e-07	0.000154245131814789	6483	0.0452226515288175	0.0132457513732531	0.38466115288971	0.0156380408516631	0.584830423150272	0.00162463173510104
1.11662644218477e-05	0.000177709676161323	4.32031149568564e-05	0.000885321852360534	1.13200157621041e-06	0.00111853290947677	894	0.285196557933444	0.00998295564416706	0.158877467668298	0.0386248045013409	0.791502730817881	0.00101204136831338
7.22410831847845e-06	6.05924778210733e-05	4.01230735355638e-07	4.3290415010013e-06	5.62763851533686e-09	7.2552486014424e-05	13783	0.0215313538432333	0.0995707895804182	0.83515370939911	0.00553021346885164	0.0596677211052514	7.75664463684681e-05
8.65140053019485e-06	0.000106513747349549	9.06770485353455e-06	0.000143696949773624	1.28088220738353e-07	0.000268057890727641	3731	0.0772787988804492	0.0322743736687276	0.397353523376679	0.0338274125373453	0.53606685251294	0.00047783790430738
1.88739062701007e-06	2.08015587117926e-05	3.63039094450308e-06	5.14508767778565e-05	1.75733960955983e-08	7.77877904572579e-05	12855	0.0230670373745836	0.0242633273925827	0.267414186590407	0.0466704469064187	0.661426124529495	0.000225914581096816
8.69290533312563e-07	1.22839582024088e-05	5.26284334940813e-07	9.56331984115355e-06	2.51016079100695e-08	2.32679545197258e-05	42978	0.00695616069376148	0.0373599893611451	0.527934597430765	0.0226184185848673	0.411008188667642	0.00107880595558106
3.74521264963891e-05	0.000307275641576272	3.99918067968777e-06	4.22905575077141e-05	1.4824742365754e-07	0.000391165753683721	2556	0.110746278957224	0.0957449013460194	0.78553819878803	0.0102237495026759	0.108114161604005	0.000378988759270083
2.84998234341819e-05	0.000433606092631168	3.64243059241495e-05	0.000716676989649799	1.78761829294853e-06	0.00121699482993225	822	0.306026005342849	0.0234181959801494	0.35629246892964	0.029929712952172	0.588890743019589	0.00146887911844954
3.68910900546821e-08	6.30022497982285e-06	2.7446778414607e-07	6.03263545550692e-05	5.32897063560126e-08	6.69912281154488e-05	14927	0.0198974222663794	0.000550685382138481	0.0940455214370067	0.004097070495156	0.900511249787901	0.000795472897797548
1.18113693400575e-06	2.52446636333961e-05	7.47335834682862e-06	0.000205421854903699	1.28216835015143e-08	0.000239333835501431	4178	0.069291117667525	0.0049351021828198	0.105478874645976	0.0312256657366105	0.85830678505326	5.35723813335937e-05
0.00021777504871918	0.000646711961308243	1.4643665053047e-07	5.60189259855469e-07	1.14009631112906e-11	0.000865193647338772	1156	0.228694266885381	0.251706712582818	0.747476548513097	0.000169253034833174	0.000647472691897983	1.31773541638436e-08
8.78804081120112e-06	8.18235480989622e-05	3.85198494916851e-06	4.61442298907447e-05	5.76487128425485e-08	0.000140665452462919	7109	0.041324470633154	0.0624747630447336	0.581689012236546	0.0273840156322956	0.328042380576061	0.000409828510363946
3.0872875128845e-05	0.000191211998667833	1.14160271352834e-05	9.10043430631728e-05	5.12677229801847e-08	0.000324556511718114	3081	0.0927913012400728	0.0951232651762627	0.589148551220274	0.0351742353738338	0.280395985837475	0.000157962392154104
8.27426987903138e-06	0.000113395516079828	9.99084423074089e-06	0.000176277255923185	4.16228855299594e-07	0.000308354114968085	3243	0.0883694774358813	0.026833661291946	0.367744455401754	0.0324005542516433	0.57167148861117	0.00134984044348711
4.03949026936757e-07	2.16045231941218e-05	4.73462635819295e-08	3.25948973404002e-06	3.06255903348822e-08	2.53459338090154e-05	39454	0.00757504017341137	0.0159374292531717	0.85238616011998	0.00186800233673335	0.12860010440336	0.00120830388675555
3.93834786041433e-05	0.000209265254347349	5.13705403692578e-06	3.51323780079341e-05	3.47972456270819e-07	0.000289266137452623	3457	0.0831325777632369	0.13614963352077	0.723435021431166	0.0177589194579236	0.121453476432886	0.00120294915725423
7.35446999916741e-05	0.000331338566208356	4.64595255051197e-05	0.000269401420164739	3.46791716311212e-07	0.0007210910035862	1387	0.194591224202165	0.101990871645762	0.459496186418234	0.0644294898619768	0.373602525651999	0.000480926422027891
5.87071942722261e-06	0.000156736124505828	2.02992022792439e-05	0.00069916025503879	3.33451532081314e-07	0.000882399752783166	1133	0.232668823343608	0.0066531290480373	0.177624850881325	0.0230045421196215	0.792339586263003	0.000377891688012806
2.66767998732951e-05	0.000212227211270873	5.9313249478815e-06	6.07666337666372e-05	1.71305274116381e-07	0.000305773275132804	3270	0.0876631554394259	0.0872437261291355	0.694067233896418	0.0193977872830953	0.198731016437735	0.000560236253616277
5.57359660759325e-06	8.32423980819817e-05	1.93907233930238e-05	0.000372600862103305	3.06995957861768e-07	0.000481114576143766	2079	0.134431796175055	0.0115847593982016	0.173019904633086	0.040303753730441	0.77445348900002	0.000638093238251905
8.33065902438828e-07	1.82315064427163e-05	1.14730810876335e-06	3.22939732412565e-05	8.84026463534436e-08	5.25942563415284e-05	19013	0.0156548604369579	0.0158394843921586	0.346644438212556	0.0218143232468796	0.614020911932872	0.00168084221553373
1.10045447776558e-05	7.72211937776793e-05	2.12328718162381e-06	1.91664385467827e-05	1.14450448239516e-08	0.000109526909328566	9130	0.0323258520082006	0.100473434748749	0.705043119093468	0.01938598646342	0.174992964416498	0.000104495277864712
6.48474389523045e-06	5.20824272467051e-05	9.83766454350631e-06	0.000101612449098862	7.49328976827528e-08	0.000170092217681987	5879	0.0497517431259227	0.0381248712234128	0.306201118172738	0.0578372407484234	0.597396227079842	0.000440542775583368
7.71207145435482e-07	1.83142040729252e-05	1.02188011233271e-06	3.12129069094143e-05	1.82277073734493e-08	5.13384259474811e-05	19479	0.0152839201258762	0.015022025533553	0.356734818704036	0.0199047807460651	0.607983325031135	0.000355049985211782
1.82909780195056e-05	0.000248504020560704	2.49248028240458e-05	0.000436633106190316	3.08596071657311e-07	0.000728661503666229	1372	0.196419676633016	0.0251021605059075	0.341041785946378	0.0342062846721525	0.599226257999655	0.000423510875906883
7.57573302540752e-06	9.66196663557293e-05	9.83376729264335e-06	0.000161412954771438	1.23836207342002e-07	0.000275565957652561	3629	0.0793553795350147	0.0274915417344808	0.350622650122659	0.0356857116039057	0.58575070791201	0.000449388626944035
9.58225184565925e-07	3.03397103451238e-05	7.53869372511248e-07	3.07175990019442e-05	1.92672418476817e-07	6.2962076322622e-05	15883	0.0187119342875566	0.0152190848925616	0.481872773535311	0.0119733880542371	0.487874619072998	0.00306013444489268
1.82727042303003e-05	0.00018504401980811	1.2846918028508e-05	0.000167542009818952	1.04054688328748e-07	0.000383809706574199	2605	0.108780931950208	0.0476087600634137	0.482124387785218	0.0334721029938945	0.436523639056436	0.000271110101038135
3.42046044829383e-05	0.000274986343344255	3.16841651636996e-05	0.000328079108241948	1.6349420755021e-08	0.000668970570653597	1495	0.181889879165169	0.0511302080890043	0.411058954470282	0.0473625695264047	0.49042382824316	2.44396711488329e-05
4.35745485005138e-08	9.61229616585435e-06	1.13898514006019e-06	0.000323591932039278	4.94522079459231e-08	0.000334436240101639	2990	0.0954770966530014	0.000130292543915908	0.0287417899535441	0.0034056869546017	0.967574363175877	0.000147867372061395
1.2908315513583e-06	1.27032589564781e-05	2.1134240108098e-07	2.67441940650807e-06	6.60188946713435e-09	1.68864542048925e-05	59219	0.00505316860460914	0.0764418353134376	0.75227509590483	0.0125154990216802	0.158376612049983	0.000390957710069268
2.97083601742611e-07	1.68946757227968e-05	8.2887255220999e-07	6.06576554500916e-05	2.4073523886696e-08	7.87023608507276e-05	12706	0.0233350637644842	0.00377477369841649	0.214665424774746	0.0105317368278454	0.770722184117692	0.000305880581299912
2.45793903232803e-07	5.79132838365304e-06	1.06776061790396e-06	3.23495527946235e-05	1.22930433947716e-08	3.94667287428081e-05	25338	0.01177043231908	0.0062278762659698	0.146739508647733	0.0270547028324088	0.819666433603735	0.00031147865015318
5.39631075269235e-06	7.83994282458952e-05	2.86671842362603e-05	0.000535695595138037	7.274825861194e-08	0.000648231266631497	1543	0.176780525611735	0.00832466903476289	0.12094360806336	0.0442236987197918	0.826395798403483	0.000112225778602092
4.98609371826268e-07	2.37900711859686e-05	1.74237621558396e-06	0.000106992331080016	1.06558212291132e-07	0.000133129946065686	7511	0.0391544900313623	0.00374528336081691	0.178698120813709	0.0130877857843063	0.803668402503719	0.000800407537448833
1.59754674700174e-06	4.15167376555744e-05	7.01233951766636e-06	0.000234490565199745	5.33227543721031e-08	0.000284670511874359	3513	0.0818672688139296	0.00561191511014962	0.145841370720891	0.0246331784472334	0.823726221784567	0.00018731393715847
4.30144443855246e-06	7.72973967590963e-05	3.25037481350649e-06	7.51955814517026e-05	5.3878081003227e-08	0.000160098675543861	6246	0.0468980926285372	0.0268674579845229	0.482810969525602	0.0203023216929487	0.469682720336445	0.000336530460481333
3.16478070161268e-05	0.000377737626539484	2.72750922150486e-05	0.000420229315604033	8.51980177087268e-07	0.00085774182155178	1166	0.226966557265281	0.036896658436068	0.4403861593878	0.0317987202322769	0.489925179168455	0.000993282775399609
6.03810078535292e-06	0.000124398268497213	7.48429156222944e-06	0.000198708634473403	1.58381958959892e-08	0.000336645133514094	2970	0.0960764975573285	0.0179361000182114	0.369523442084763	0.0222319909517305	0.59026141978994	4.70471553551393e-05
4.73457990600979e-07	3.84288398511236e-05	1.46219830566288e-06	0.000153040920470646	2.68740417462576e-07	0.000193674157035496	5163	0.0564518426400612	0.00244461108207743	0.198420070283721	0.00754978530974004	0.790197942839618	0.00138759048484368
5.397770973945e-06	0.000132909452414609	9.89148887615241e-06	0.000314041590177135	2.25879832800042e-07	0.000462466182274642	2162	0.129573489772854	0.0116717095883553	0.287392802995656	0.0213885668947751	0.679058495980225	0.000488424540988167
1.27026564888481e-06	4.19427601797098e-05	4.98305368908024e-07	2.11833694489571e-05	5.93215754910055e-08	6.49540222219507e-05	15396	0.019298198417018	0.0195563816593876	0.645729990921726	0.00767166299887162	0.326128678784088	0.000913285635927227
3.86598771251185e-06	5.75400999587727e-05	8.12211838725145e-06	0.000155530780149991	1.31873174336259e-07	0.000225190859382863	4441	0.0653329090877875	0.017167604951225	0.255517031714616	0.0360677090069738	0.690662048078789	0.000585606248395955
1.50207971820682e-05	0.000149340560830755	1.52553682637687e-06	1.95292985241104e-05	5.6727854746599e-08	0.000185472921218057	5392	0.0541270649060296	0.0809864700648593	0.805187947922479	0.00822511888181956	0.105294607945222	0.000305855185619819
1.18430247855481e-05	0.000142412941279839	4.73255269257979e-06	7.32882678475023e-05	1.97591806268079e-08	0.000232296545786096	4305	0.0673236772151349	0.0509823542380758	0.613065255869005	0.020372893090445	0.315494436645597	8.5060156878108e-05
2.88924990863622e-06	3.11716046452784e-05	1.73637951440198e-07	2.40939500651635e-06	2.52701388651307e-08	3.66691576507363e-05	27271	0.0109406598366945	0.0787923719479879	0.850076921378435	0.00473525879961715	0.0657063090858311	0.000689138788128756
1.31922230355348e-06	1.99953882183936e-05	7.35868308372723e-07	1.43443236537155e-05	2.46215101008801e-08	3.64194239941362e-05	27458	0.0108665539308616	0.0362230414123486	0.54903087488734	0.0202053801974244	0.393864649150548	0.000676054352338037
7.52948857708704e-06	9.60025370109136e-05	2.46954724386877e-05	0.000405141942538993	2.1116651447849e-07	0.00053358060708016	1874	0.147955823854756	0.0141112485670902	0.179921338476402	0.0462825524597405	0.759289106768696	0.000395753728071242
9.15033272960347e-09	1.60284610040492e-06	1.78075431944914e-07	4.01146295362253e-05	2.35683134670559e-08	4.19282697147718e-05	23850	0.0124999628817508	0.000218237785433338	0.0382282911102392	0.00424714478217965	0.956744215993546	0.000562110328601337
9.46254943228491e-05	0.000535305269894538	9.88069806994283e-06	7.20788973636336e-05	4.79626497098044e-08	0.000711938322300673	1405	0.192375100239909	0.132912488847434	0.751898378169425	0.0138785871759407	0.10124317669922	6.73691079794808e-05
2.11023046002194e-07	2.09672600850721e-05	7.53393281984843e-07	9.64347343049323e-05	4.94351321008397e-07	0.000118860762039	8413	0.0350320088265919	0.00177538022121173	0.176401864882815	0.00633845239640686	0.811325223317101	0.00415907918246556
1.30385721970412e-05	7.99019609762703e-05	3.59442694575296e-06	2.83333971718997e-05	2.35415479212429e-07	0.000125103772770177	7993	0.0368378291705925	0.104222054286035	0.638685462532415	0.0287315631348396	0.226479158417947	0.0018817616287632
6.94855984763778e-06	0.000109582699685884	1.6145900103964e-06	3.27933758322004e-05	4.82486086951547e-08	0.000150987473984814	6623	0.0442889514824425	0.0460207702285068	0.725773448576972	0.0106935361443214	0.217192691332121	0.000319553718078676
1.45328095655114e-07	1.13477746619702e-05	1.74348470840426e-06	0.000175145062110114	3.52334759651758e-07	0.000188733984335795	5298	0.0550521508072764	0.000770015512397315	0.0601257622039086	0.0092377889151233	0.92799960074226	0.00186683262631114
7.31619003496217e-06	0.000103998361021583	1.16386679655784e-05	0.000212954726463066	2.71310831617147e-08	0.000335935076568352	2977	0.0958838611105085	0.0217785832598923	0.309578749810674	0.0346455871309119	0.633916316921841	8.07628766810075e-05
1.38892209050696e-08	1.84638402402392e-06	2.40191896890732e-08	4.10630713544709e-06	6.01092461644852e-08	6.05070881622964e-06	165270	0.00181357162452223	0.00229547005597344	0.305151690504659	0.00396964891528862	0.678648941828578	0.00993424869550093
2.46076966062509e-06	3.18788935203845e-05	3.72709296801729e-06	6.20999457076539e-05	3.06588629944509e-08	0.000100197360719675	9980	0.0296133845289824	0.0245592263403989	0.318161010344104	0.0371975163941161	0.619776262185114	0.000305984736266916
4.33513138938959e-08	5.40247001852273e-06	5.75801235796204e-08	9.23197761167717e-06	8.39585451997493e-08	1.48193376128732e-05	67479	0.00443596613448483	0.0029253206200146	0.364555431534926	0.00388547215022634	0.622968303499449	0.00566547219538454
8.55833083157824e-06	4.41096562958008e-05	8.20621401291781e-08	5.4391421145421e-07	1.05734352303042e-08	5.33045369141928e-05	18760	0.0158645975646097	0.160555392224025	0.827502851526626	0.00153949635208872	0.0102039008861437	0.000198359011116161
1.81629925577948e-06	1.52141378075894e-05	1.7498001657371e-07	1.88472102904995e-06	6.81832710974158e-08	1.915832138009e-05	52197	0.00573106589599082	0.094804717999305	0.794126870812414	0.00913336889501999	0.0983761046522907	0.0035589376409707
0.00013666175213904	0.000342083167208915	3.40232499423918e-05	0.0001095750433279	3.15414294283641e-08	0.000622374754047675	1607	0.170365928305826	0.219581130581289	0.54964177930442	0.0546668220732257	0.176059588881567	5.06791594987286e-05
7.24404403557927e-07	4.53260666153111e-05	2.01469398778899e-08	1.62539944135104e-06	1.33938013069803e-07	4.78299554131678e-05	20907	0.0142468688254113	0.0151454124784422	0.947650195860995	0.000421220126672821	0.0339828759468917	0.00280029558699795
3.86512988742211e-05	0.0002674031073015	2.12558475359833e-05	0.000189375969454533	2.30785831063378e-07	0.000516917008997301	1935	0.143683473289782	0.074772735664465	0.517303750209729	0.0411204258440145	0.366356622355837	0.00044646592595405
4.86933319874932e-05	0.000312759957678808	4.63299407798158e-06	3.8335564445481e-05	1.26995733982213e-07	0.000404548843923746	2472	0.114310825489276	0.120364531301618	0.773108024843993	0.0114522489621917	0.0947612754832318	0.000313919408965486
8.60818235421936e-06	7.07791463047076e-05	1.61647872903464e-06	1.70982309818951e-05	2.21836736792998e-07	9.83238751066497e-05	10170	0.0290677754483102	0.0875492584571373	0.719857168240522	0.0164403480566778	0.173897041418974	0.00225618382668886
2.53738925363724e-06	4.8555226346215e-05	2.48879427640428e-06	6.12850031800844e-05	1.03580613966784e-07	0.000114969993670308	8698	0.0339048792847482	0.0220700129888982	0.422329555705238	0.0216473376830935	0.533052157555367	0.000900936067403947
2.03983815525948e-05	0.000167924574031831	5.51301294540883e-05	0.000583877471227324	3.16553124287409e-07	0.000827647109390125	1208	0.219949750943896	0.0246462306472935	0.202893929220112	0.066610671176889	0.705466695410282	0.000382473545422843
7.57136375542821e-05	0.000247381505837149	8.99012923443654e-06	3.77946611574033e-05	1.2370330681665e-08	0.000369892304113953	2703	0.105050708043312	0.204691032260452	0.668793330074091	0.0243047209537697	0.102177473651249	3.34430604370026e-05
1.60796239358926e-05	0.000100298278756758	1.24047009603699e-06	9.9543983666275e-06	5.05710775390863e-09	0.000127577828263069	7838	0.0375525292002195	0.126037761849465	0.786173272599846	0.00972324198432901	0.0780260841727233	3.96393936372762e-05
9.3452717428831e-06	0.00011195343721446	3.36521347242719e-06	5.18982382981544e-05	1.04624456944947e-07	0.00017666678518487	5660	0.0516244617552967	0.0528977290955055	0.633698276092523	0.0190483653670707	0.293763415934956	0.000592213509944525
6.53915477688925e-05	0.00024093972029399	3.41004244474495e-05	0.000161653220482456	8.73811215159231e-08	0.000502172294114305	1991	0.139885300791152	0.130217354751172	0.47979492918649	0.0679058260424212	0.321907883762422	0.000174006257493834
9.03815902079898e-06	3.99183915140373e-05	1.87338912310931e-06	1.06398728098203e-05	3.10629211431787e-08	6.1500875388909e-05	16260	0.0182816554976455	0.146959843476129	0.649070297969061	0.0304611781745005	0.173003599420945	0.000505080959364369
1.16141205841012e-05	0.000152978044773661	1.20530184140237e-06	2.04526861460638e-05	3.46292592535765e-07	0.000186596445937764	5359	0.0544458839715237	0.0622419174477465	0.819833646910317	0.00645940406498621	0.109609194554999	0.00185583702195092
4.19455804138142e-05	0.000230575476079893	2.31228768844654e-05	0.000163598930293017	1.27775842061207e-07	0.00045937063951325	2177	0.128764408483799	0.0913109737667602	0.501937773655301	0.0503359921064316	0.356137106338286	0.000278154133221484
9.55274262795076e-08	1.69921873982372e-05	1.03173417853163e-05	0.00235948208617203	8.04652106146043e-08	0.00238696760799247	419	0.51175907051102	4.00204116552087e-05	0.00711873397080919	0.00432236355062799	0.988485171843801	3.37102231069983e-05
3.39788326075363e-06	2.95356377362113e-05	4.33714486228841e-06	4.84803583190776e-05	2.76862287235931e-08	8.57787104070545e-05	11658	0.0254064014544745	0.0396121979991225	0.34432363923464	0.0505620198963929	0.565179379463957	0.000322763405887205
5.31149117861772e-05	0.000295399346658958	2.03066101365255e-05	0.000145414685812235	2.62405256747672e-09	0.000514238178446464	1945	0.142994663349258	0.103288542182223	0.574440714517489	0.0394887252398735	0.282776915264322	5.1027960922779e-06
7.76804247529031e-07	2.9132974471534e-05	4.19630424840214e-06	0.000202496558669465	1.06139217619344e-07	0.00023670878085455	4225	0.0685577058479487	0.00328168750109171	0.123075174340217	0.0177277084240514	0.855467033958039	0.000448395776600125
5.23943911687713e-06	6.40128087495842e-05	2.43904407249905e-06	3.83410348392175e-05	2.37313312790515e-08	0.000110056058109457	9086	0.0324794697595187	0.0476070032570694	0.581638211009883	0.0221618338362917	0.348377322410414	0.000215629486342764
0.000175989191393821	0.000757433381792697	3.96157787953599e-05	0.000219873346144282	2.00066670901434e-07	0.00119311176479706	838	0.301029839698748	0.147504363452284	0.634838582721989	0.0332037450004512	0.184285624056084	0.000167684769192988
1.97341921261697e-06	2.25611724415486e-05	1.14085807926427e-06	1.67734281688757e-05	1.99303108147179e-08	4.24688082131202e-05	23547	0.0126600911914129	0.0464674968676729	0.531241007007552	0.0268634352426168	0.39495876796688	0.000469292915278011
0.00012274243734894	0.000542186378548152	5.249821397013e-07	2.98873633766269e-06	2.10020925000304e-08	0.000668463536466956	1496	0.181765343474786	0.183618747550051	0.811093423904288	0.000785356434662089	0.00447105365456299	3.14184564367314e-05
9.83677594038222e-07	3.84614913835706e-05	4.43843882947507e-07	2.23455019010159e-05	6.95067064244213e-08	6.23040214679967e-05	16050	0.0185181806150906	0.0157883483419044	0.617319564248785	0.00712384004258045	0.358652641908419	0.00111560545831098
7.39932560136715e-07	3.45018324655098e-05	1.2312516547866e-05	0.000738587270707607	1.91450821929394e-08	0.000786160697363313	1272	0.210172700085607	0.000941197598173451	0.0438864885782573	0.0156615773202103	0.939486383871312	2.43526320473024e-05
4.83099390448131e-06	6.25492130700618e-05	9.89369464592013e-06	0.0001647984577572	1.48553044404596e-09	0.000242073844908107	4131	0.0700560326890248	0.0199566950585479	0.258388976693479	0.0408705643093158	0.680777627255677	6.13668298039335e-06
1.55812704173547e-05	0.000208916439275999	2.80648167811672e-05	0.000484883292487359	4.03561053403996e-07	0.000737849380015284	1355	0.198633206661754	0.0211171423862035	0.283142393196388	0.0380359698622853	0.657157552232835	0.000546942322287561
2.18155250655693e-05	0.000133016860516654	1.15620851590981e-06	9.07128922093057e-06	2.48760195749047e-07	0.000165308643514813	6049	0.0483868602117763	0.131968447636644	0.804657625205997	0.0069942411438771	0.054874863334764	0.00150482267871708
1.9776447212105e-05	0.00014908007001819	5.47790024030708e-06	5.31480364491352e-05	2.71259330122915e-07	0.00022775371324986	4391	0.0660514201098957	0.08683260057503	0.654567022820127	0.0240518591865832	0.233357496967913	0.00119102045034641
5.0329366900944e-06	2.6946774802167e-05	2.77319001163879e-06	1.90924213737534e-05	4.79236375980117e-08	5.38932465152516e-05	18555	0.0160384025198691	0.0933871498847281	0.500002811939362	0.0514570969639766	0.354263708502888	0.000889232709045454
6.22414488270256e-05	0.000253176701655932	1.23513026499528e-05	6.46564529967113e-05	1.07012725575297e-07	0.000392532918855197	2548	0.111111074101377	0.158563641002517	0.644982088112023	0.0314656479919563	0.16471600187133	0.000272621022174125
7.77607849351055e-06	0.0001309190230544	2.46668514050878e-05	0.000534790066943607	1.59356830346226e-07	0.000698311376726952	1432	0.189064364924844	0.0111355460510435	0.18747943599033	0.0353235708699227	0.765833243975225	0.000228203113478038
1.91748346355566e-07	1.35228369578266e-05	3.78203891786608e-06	0.00034310252603916	8.33078734770843e-08	0.000360682458134686	2773	0.102573679292847	0.000531626482050767	0.0374923610861522	0.0104857855783322	0.951259253953069	0.000230972900395327
3.99719703509494e-06	8.5968723887244e-05	1.73729644374199e-05	0.000480953474759585	7.24770643726542e-07	0.000589017130763071	1698	0.162016778561651	0.00678621524965935	0.145952841432424	0.0294948372977086	0.816535631377157	0.00123047464305088
2.59433646231021e-07	1.99497035973915e-05	4.88117966057279e-07	4.83306687800741e-05	8.49204393175528e-08	6.91128444290715e-05	14469	0.0205210866958596	0.00375376890322131	0.288654066580422	0.00706262302021471	0.699300819975287	0.00122872152085571
4.40060005359657e-06	5.54155904366719e-05	1.60628673774929e-06	2.60241607744512e-05	7.99996461734789e-08	8.75266376486425e-05	11425	0.0259173673597489	0.0502772661193941	0.633128290145525	0.0183519758201771	0.297328464494658	0.000914003420245856
9.91582323577351e-06	9.97399304138455e-05	8.73014440679676e-07	1.13015020591174e-05	6.0162346628378e-08	0.000121890432496044	8204	0.0359087763645628	0.0813502998776816	0.818275301608125	0.0071622884815673	0.0927185327649413	0.000493577267685308
7.27862715169011e-10	9.8454547840048e-07	9.63043472426215e-08	0.000167672208043236	2.04911671455794e-07	0.00016895869740305	5919	0.0494284956685003	4.30793280462323e-06	0.00582713700764305	0.000569987510100695	0.992385776053036	0.00121279149641511
1.4971734582421e-05	0.000108621952948451	1.82923092778726e-06	1.70761305185892e-05	1.30873647837842e-07	0.000142629922625087	7011	0.041889371015923	0.104969099799453	0.761564971425892	0.0128250152150439	0.119723338583553	0.000917574976057818
8.40617662545833e-06	5.01906899706024e-05	1.21692503461872e-05	9.34344064946147e-05	2.85078835770153e-08	0.00016422903132044	6089	0.0480785475404081	0.0511856920659564	0.305613992648301	0.074099263987272	0.56892746515875	0.000173586139720884
4.61604358387826e-06	4.7919617118068e-05	3.43120486854754e-06	4.58166536259727e-05	3.24807068187726e-08	0.000101815999903285	9822	0.0300845294561972	0.0453371138943096	0.470649182481994	0.0337000557064394	0.449994634138974	0.000319013778282647
9.03664955412073e-05	0.000523670417271307	7.87861624306598e-05	0.000588286556214533	3.65947822802301e-07	0.00128147557928051	780	0.319337854613527	0.0705175322903492	0.408646427398425	0.0614808145426343	0.459069658233229	0.000285567535362449
0.000296924797969806	0.00097381762423071	5.56222425699072e-05	0.000235229222544583	8.65275930388256e-07	0.00156245916324539	640	0.374437680570843	0.190036837412801	0.623259568722415	0.0355991656475513	0.150550637148165	0.000553791069067678
2.56349045617675e-05	0.000185387709478634	2.81217282437982e-06	2.61820132047344e-05	2.43856232282977e-07	0.000240260656301799	4162	0.0695499238521929	0.106696222995273	0.771610767789475	0.0117046746964986	0.108973369205511	0.00101496531324156
3.99340029592097e-07	9.4460995609377e-06	1.36125261534826e-06	4.14064500926397e-05	7.23818676877396e-09	5.26203804852865e-05	19004	0.0156625753647522	0.00758907529571661	0.179514087010051	0.0258693039235794	0.786889978954401	0.000137554816252191
5.21660493504285e-06	6.75238953989452e-05	2.39333056450616e-06	3.98631081020878e-05	9.40250656320498e-09	0.000115006341507145	8695	0.0339154150791322	0.0453592807725194	0.587131931283546	0.0208104225657632	0.346616608959873	8.17564182982102e-05
1.35982396834582e-06	2.19671099780982e-05	5.4882942936554e-07	1.14030256164681e-05	5.02474535795273e-08	3.53290364458571e-05	28305	0.0105429277542723	0.0384902648117731	0.621786275200669	0.0155347975653579	0.322766391717011	0.00142227070518985
5.29777930321654e-05	0.000209185089032523	5.18658338723736e-06	2.63516096453802e-05	3.33738099845077e-07	0.000294034813197151	3401	0.0844436951147177	0.180175239986442	0.711429666296909	0.0176393513776198	0.089620713135459	0.00113502920357021
2.95405948558266e-06	9.39623225516108e-05	6.81201019935602e-07	2.79411935835309e-05	1.36713354119181e-07	0.000125675489994779	7957	0.0370030326384783	0.0235054542910903	0.747658294831508	0.00542031719919214	0.222328105382295	0.00108782829591403
2.72848788568707e-05	0.000121092454728902	1.76277750386791e-05	0.00010062806948126	2.24624217485884e-08	0.00026665564052746	3750	0.0768904475762895	0.102322526547346	0.454115482010336	0.0661068897841814	0.377370864093523	8.42375646138834e-05
5.09360743664919e-06	4.2643982663871e-05	4.93427876612156e-06	5.31286360552687e-05	3.4867025270167e-09	0.000105803991624437	9451	0.0312443603704736	0.0481419212871429	0.403047011829576	0.0466360360357321	0.502142076490407	3.29543571417714e-05
3.38554545689243e-05	0.000275601641391963	1.53142304644998e-05	0.00016061539507075	1.69578548302069e-07	0.000485556300044439	2059	0.135584969555831	0.0697250855685031	0.567599764160693	0.0315395567169002	0.330786347651242	0.000349245902661646
1.47693490281889e-05	0.000156943597091998	2.78912212112023e-05	0.00038148763277793	3.75938465830919e-08	0.000581129393955903	1721	0.160030329653178	0.02541490618406	0.27006652687733	0.0479948553648945	0.656459020565183	6.46910085328511e-05
4.87424864947181e-06	8.10427276320692e-05	2.63118614286291e-06	5.63196088790838e-05	4.7203687590118e-08	0.000144914974991078	6901	0.0425460402105086	0.0336352309329792	0.559243291709907	0.0181567580784864	0.388638985602084	0.000325733676543947
3.48397458789992e-07	1.9019341951837e-05	3.56136463806619e-06	0.00025014812828993	3.2188610883912e-07	0.000273399118447462	3658	0.0787565538978301	0.00127431814984781	0.0695662153551962	0.0130262477007605	0.914955870049741	0.00117734874445462
1.58983996042243e-05	0.000169280889007876	2.02892011204614e-05	0.000278168942254104	1.06550689783936e-08	0.000483648087055643	2068	0.135089741433953	0.0328718339423416	0.350008391511326	0.0419503388175857	0.57514740510511	2.20306236364121e-05
5.12576186905431e-06	0.000128278056771541	5.45135469129472e-06	0.000175937847642576	1.93638339041203e-07	0.000314986659313507	3175	0.0901821673477339	0.0162729490837027	0.407249173825695	0.0173066208682475	0.558556505300957	0.000614750921398466
4.16581732114714e-06	6.82861044356343e-05	4.37645758899482e-06	9.2328458680501e-05	1.70227557796344e-07	0.000169327065584074	5906	0.0495335557222076	0.0246021940247866	0.403279323362095	0.025846178659618	0.545266985889261	0.00100531806423955
6.56069491906813e-05	0.000393374201304203	9.86771811087357e-06	7.62437258225032e-05	2.20627094178556e-07	0.00054531322152244	1834	0.150951176838317	0.120310578583654	0.721372939034847	0.0180955049711141	0.139816389578161	0.000404587832223462
1.24976061739291e-05	0.000185835512899584	1.48613250319849e-05	0.000284815960340752	3.42533391149286e-07	0.000498352937837399	2007	0.138898716788089	0.0250778218107079	0.37289940279276	0.0298208837625711	0.571514560698107	0.000687330935853833
3.67119380939973e-05	0.000209327627796056	2.20024033634751e-05	0.000161461506137019	2.07930925824536e-07	0.000429711406316372	2327	0.120974285638411	0.0854339390445885	0.487135376718252	0.0512027445398459	0.375744054646165	0.000483885051148603
1.72658402811588e-07	2.67624221831117e-05	2.50060450950927e-06	0.000500114535025538	1.87010895529451e-06	0.000531420329076265	1882	0.147403154802143	0.000324899883133393	0.050360177657545	0.00470551157471885	0.941090334076711	0.0035190768078918
3.13428149703836e-05	9.27289847411778e-05	4.6537055659812e-06	1.77064194409098e-05	4.96608810056766e-09	0.000146436890806553	6829	0.0429831533895682	0.214036331949907	0.633235137883904	0.0317795982989619	0.120915019045989	3.39128212379761e-05
3.45854721471089e-05	0.000328613198307131	2.76220923261181e-05	0.000338358217822831	6.79730093435597e-07	0.000729858710696625	1370	0.1967084509669	0.0473865306260417	0.45024220919893	0.0378458075806943	0.463594135226364	0.000931317367969505
3.0985428664723e-05	0.000198856257596742	6.69208315797337e-06	5.52855935639748e-05	3.98411415178469e-07	0.000292217774398592	3422	0.0839443322479949	0.10603540023701	0.680507056786688	0.0229010133683559	0.189193123785016	0.00136340582292926
3.74300483458853e-06	6.8104253178239e-05	1.10447128609689e-05	0.000258601281161863	9.75430494603945e-08	0.00034159079508512	2927	0.0974171073246025	0.0109575693737761	0.199373795073337	0.0323331688672018	0.7570499114223	0.000285555263384917
6.40412156539823e-05	0.000437365125491261	1.42308396300767e-05	0.000125306769008586	6.69633728112864e-07	0.000641613583512019	1559	0.175143503718014	0.0998127491370086	0.681664379823823	0.0221797667564656	0.195299432912082	0.00104367137062073
8.96830729095255e-05	0.000506838281077387	6.28513945779336e-05	0.000457728322990769	3.28050674722525e-09	0.00111710435206236	895	0.284889807988759	0.0802817326277133	0.453707194087713	0.0562627783715097	0.409745358296855	2.93661620883392e-06
2.35296104898372e-05	0.000205795800457139	1.37369804929596e-06	1.5475127625462e-05	1.90789951173841e-07	0.000246365026572908	4059	0.0712527220473429	0.0955071051161316	0.8353287937005	0.00557586467691847	0.0628138167203792	0.000774419786070489
7.74216297712195e-05	0.000470943111320172	2.61915944382381e-05	0.000205379032274751	3.5704926507767e-07	0.000780292417069458	1282	0.208779905181126	0.09922130226767	0.603546953703448	0.0335663834035525	0.263207776702601	0.000457583922728148
6.99438522652221e-06	0.000129666904061955	1.12400080924765e-06	2.68549946303137e-05	3.78206102239554e-07	0.000165018490830278	6060	0.0483040089897587	0.0423854635400584	0.785771966581113	0.00681136279693458	0.16273930572989	0.00229190135200388
4.74815577185906e-05	0.000291965530035739	5.01643988758025e-05	0.00039711366510053	3.15302571246258e-07	0.000787040454301908	1271	0.21038129345156	0.0603292466849191	0.37096635686244	0.0637380182957653	0.50456576015875	0.000400617998125555
6.64623891141972e-06	0.000108528340659276	1.36249445550706e-05	0.000286442955905019	1.918984330786e-07	0.000415434378463864	2407	0.117199650384711	0.0159982881917363	0.26124063458729	0.0327968633829754	0.689502291467038	0.000461922370960669
4.43428658884955e-05	0.000335916044577964	7.06254774891055e-08	6.89643541779256e-07	1.58149318248818e-07	0.000381177328803977	2623	0.10807657687734	0.116331330689657	0.881259243911411	0.000185282471312519	0.00180924595894293	0.000414896968676086
3.63195936036786e-05	0.000286808305105109	0.000136303166401526	0.00138444804902962	3.74077847631813e-08	0.0018439165219247	542	0.425172675557872	0.019696983660501	0.155542998663375	0.0739204648262771	0.750819265714112	2.02871357343958e-05
2.51624237402293e-05	0.000147038628253535	7.38290066015541e-06	5.55121975831405e-05	2.81287267795321e-07	0.000235377437504856	4248	0.0681855228249726	0.106902445735523	0.624692960430847	0.0313662207321936	0.235843325390928	0.00119504771050759
1.06744316469673e-06	1.07740909624265e-05	6.72613631382951e-07	8.72948774321933e-06	6.91236779284887e-09	2.12505478695184e-05	47058	0.00635495342415771	0.0502313244463621	0.507002973691836	0.0316515901384238	0.410788832213631	0.000325279509746848
1.96206744214298e-06	1.98095075716297e-05	1.91771859884725e-07	2.48985649751691e-06	1.07614279245324e-09	2.44542795139668e-05	40893	0.00730952805857799	0.0802341136659686	0.810063022315409	0.00784205724708418	0.101816800453878	4.40063176606212e-05
4.60072873176565e-06	8.64415238948259e-05	3.77406363295695e-06	9.13067273393493e-05	2.34519730472499e-07	0.00018635756332937	5366	0.054378105973781	0.02468764159378	0.463847682651056	0.0202517330959443	0.489954503096678	0.00125843956254143
3.26076410776779e-06	9.14288984148219e-05	6.48379229928067e-07	2.34339185723418e-05	1.73976008104402e-07	0.000118945936332964	8407	0.0350566685838579	0.0274138336146261	0.768659285331834	0.00545104145561616	0.197013191831485	0.00146264776643897
1.84853322219782e-05	0.000180118888847112	5.44947354437716e-06	6.83849122009095e-05	2.32200687128455e-07	0.000272670807501505	3667	0.0785551914157482	0.0677935874080548	0.660572690188397	0.0199855407856489	0.250796602788262	0.000851578829637543
7.92108962976628e-07	2.79018339957387e-05	1.4436674119195e-06	6.54402436250762e-05	5.30312519586258e-08	9.56308852476697e-05	10457	0.0282829691708941	0.00828298264650781	0.291765928167214	0.0150962464498851	0.684300301681782	0.000554541054610995
1.45797086184758e-05	0.000195170357102059	3.26172290757657e-05	0.000562466234136755	1.34989159444027e-07	0.0008049685180925	1242	0.214620158546707	0.0181121476067471	0.242457130577661	0.0405198816384241	0.698743145222136	0.00016769495503241
2.18360829180046e-06	3.75094331547565e-05	4.42295426457855e-06	9.7734527405955e-05	1.28607256944411e-07	0.000141979130374035	7043	0.0417022668339826	0.0153797835361288	0.264189765467223	0.0311521436490459	0.688372489312194	0.000905818035408465
5.50103896645861e-06	0.000109864396562728	2.74472917408543e-05	0.000705598467150955	4.56357728003248e-07	0.000848867552148999	1178	0.224904020878581	0.00648044439033173	0.129424662639766	0.0323340097891226	0.831223275485859	0.000537607694920049
6.21389651229327e-05	0.000267827406417962	3.47974822927185e-05	0.000193011134660738	7.95155246235726e-08	0.000557854504018976	1793	0.154141379695551	0.111389196780276	0.480102615446217	0.0623773439884871	0.345988305678667	0.000142538106353387
5.97009108451115e-05	0.000298368811460581	2.28922757490918e-05	0.000147289346900197	8.08654308878461e-08	0.000528332210385869	1893	0.146612493581833	0.112998809596539	0.56473712106757	0.0433293206415947	0.278781690771084	0.00015305792321234
5.82102259809026e-08	9.93517356021339e-06	4.66869658650614e-07	0.000102611584200029	1.22733939276047e-07	0.00011319457158415	8834	0.0333901154986245	0.000514249271552995	0.0877707598621676	0.00412448805730527	0.906506228735064	0.00108427407391003
0.000156824246981558	0.000419916081903331	7.26137960754321e-05	0.00025018013898475	1.44947143577054e-08	0.000899548758659429	1112	0.236609878302878	0.174336572055604	0.466807471925279	0.0807224682113355	0.278117374490724	1.61133170583287e-05
0.00011126759369163	0.000676694035583595	1.57282805419039e-05	0.000123478023441036	1.49984790655039e-07	0.00092731791804882	1078	0.24294883827737	0.119988616121803	0.729732513966121	0.0169610445735783	0.133156084917293	0.000161740421203791
2.82347585920114e-08	4.07344982371762e-06	6.03286057135562e-07	0.000111951203924051	8.49554694757251e-09	0.000116664670110444	8572	0.0343959769060223	0.000242016358210949	0.0349158817306164	0.00517111184186648	0.959598169849273	7.28202200334513e-05
2.54248469291825e-05	0.000218779024969656	1.39848443240304e-05	0.000154981401463778	3.25458635729377e-07	0.000413495576322376	2418	0.116685815436472	0.0614875911256676	0.529096409967607	0.0338210252414582	0.374807882691709	0.000787090973557691
1.75650206527933e-06	9.49537051228625e-05	4.01113659308583e-06	0.000280119914112166	1.21306551903613e-07	0.000380962564445297	2625	0.10801908710916	0.0046106946697949	0.249246813164229	0.0105289521003888	0.73529511887877	0.000318421186817245
3.18501509100874e-05	0.000103075098345815	5.7653852080938e-06	2.39964058696555e-05	1.634015204285e-08	0.000164703380485694	6072	0.0482140231258342	0.193378853646867	0.625822603287536	0.0350046561952295	0.145694677297408	9.92095729587609e-05
2.64170016735894e-06	2.28315771899211e-05	1.69726200395944e-06	1.88634365632612e-05	4.30672491720199e-09	4.60382826494179e-05	21721	0.0137168574104077	0.0573805106388419	0.495925909395532	0.0368663187739672	0.409733714589367	9.35466022917873e-05
0.000389405460459436	0.000957110803481148	0.000120099503778828	0.000380249845356735	5.76001515938279e-08	0.00184692321322774	541	0.425691898029963	0.210840092143787	0.518219055684763	0.0650267985797517	0.205882866506506	3.11870851918982e-05
5.99641981546841e-06	0.000114019617502066	1.3896991397149e-05	0.000340349712361944	2.9942314659149e-08	0.000474292683391287	2108	0.132657689846135	0.0126428680547902	0.24039927558402	0.0293004549380411	0.717594270964452	6.3130458697055e-05
1.96599169766484e-05	0.000104307107861139	4.12305243287073e-05	0.00028131171087049	1.0635282783792e-07	0.000446615612864822	2239	0.125422715335206	0.0440197709402491	0.233550070477965	0.0923176958911792	0.629874332126483	0.000238130564123628
5.58588800070681e-06	8.7979217122578e-05	3.70326513768932e-06	7.50890954081035e-05	8.58296773121006e-08	0.00017244329534639	5799	0.0504218537798826	0.0323926076075404	0.510192158795462	0.0214752631017084	0.435442243534437	0.000497726960852221
5.70773591923705e-05	0.000360161037501052	2.61824922276857e-05	0.000212848608912156	2.65739241211924e-07	0.000656535237074476	1523	0.17883010576989	0.0869372365247409	0.548578381117716	0.0398797973804955	0.324199824918172	0.000404760058875224
4.23865144947392e-05	0.000206284422455891	2.29577958331605e-06	1.43794320477325e-05	3.18084544470929e-08	0.000265377957036126	3768	0.0765364530174136	0.159721308311108	0.777323123441671	0.00865098069544458	0.0541847266002391	0.000119860951536238
8.43401891221767e-06	0.000132918405019067	2.00152237728235e-05	0.000406223452536879	6.2447053087426e-07	0.000568215570771862	1760	0.156767973585356	0.0148429915441439	0.23392249677092	0.0352247013323393	0.714910807504037	0.00109900284855971
0.000287686045171972	0.000934808021531857	7.90561452755799e-05	0.000331130743110262	2.82086985230693e-07	0.0016329630420749	612	0.387550833723519	0.176174253647791	0.572461223827856	0.0484126971882526	0.202779079855669	0.000172745480431855
1.82269452230042e-05	7.20463626435554e-05	1.21711369925006e-05	6.18676703649685e-05	4.06101923494905e-08	0.000164352725416378	6084	0.0481138768082302	0.110901387104031	0.438364270875521	0.0740549751253939	0.37643227520706	0.000247091687993654
0.00031569284993961	0.000922969895344381	7.24586351532408e-05	0.000273007899584636	1.35124926719451e-06	0.00158548052928906	631	0.378749949378178	0.199114933364189	0.582138902556088	0.0457013718016023	0.172192527464878	0.00085226481324272
3.79042698085031e-06	9.27011362491214e-05	1.12028775964831e-05	0.000352918587746788	4.1153149592873e-07	0.000461024560069172	2169	0.129196786522551	0.00822174632145758	0.20107635097621	0.0242999583250016	0.765509298883853	0.000892645493478664
1.96883259074075e-07	3.02442719095732e-05	4.88267745885673e-06	0.000967566113724565	3.41969830112e-07	0.00100323191618218	997	0.260011510063723	0.000196248998759248	0.0301468398500203	0.00486694789120929	0.964449095087263	0.000340868172748504
2.43015175100365e-06	1.97677125774563e-05	7.0177033401136e-06	7.33980911641566e-05	5.63533873799694e-08	0.00010267001222011	9740	0.0303330189566149	0.0236695379542153	0.19253638087699	0.0683520259554331	0.714893176469107	0.000548878744254512
0.000171654673803782	0.000787960567662061	2.32891138100245e-05	0.000137928161680074	3.48885598560321e-08	0.0011208674055158	892	0.285697555184487	0.153144495913672	0.702991775641348	0.0207777598808017	0.123054842170741	3.11263934381044e-05
3.26085562181848e-07	1.42040442103865e-05	2.08972341794201e-07	1.17105088697579e-05	3.28946485345716e-08	2.64825056326549e-05	37761	0.00791337992974916	0.0123132443245763	0.536355751506829	0.00789095807975672	0.442197918588108	0.00124212750073052
1.16442216709171e-05	0.000178074908646302	2.61392954308476e-08	5.15372374016853e-07	4.17476526741265e-07	0.000190678118513408	5244	0.0556032262521978	0.0610674248398267	0.933903218862421	0.000137085973129159	0.00270283962331321	0.00218943070130991
1.46542170055313e-06	2.69036014268439e-05	2.786441448344e-06	6.57991922853138e-05	5.09572178932638e-08	9.70056140789481e-05	10309	0.0286836793561918	0.0151065658876248	0.277340664066601	0.0287245380053597	0.678302930300128	0.000525301740286827
1.37077208107904e-05	0.000144997021834506	6.1807743314353e-06	8.41777821301586e-05	8.91034878642183e-08	0.000249152402594754	4014	0.0720292200952987	0.0550174137115827	0.581961162422917	0.0248072034107105	0.337856594010348	0.000357626444442299
7.55664365716967e-05	0.000465102703617045	0.000105958401259894	0.000839837692328668	2.15099749271334e-07	0.00148668033352657	673	0.360031269090391	0.0508289743716758	0.312846476225167	0.0712718120166078	0.564908052786625	0.000144684599924109
3.30947317223774e-07	2.08430150135079e-05	1.1040322031094e-07	8.95146631787013e-06	2.90222015003355e-07	3.05260538839161e-05	32759	0.0091161495830776	0.0108414706493769	0.682794281002363	0.00361668824705542	0.293240205626007	0.00950735447519702
5.80308351080826e-06	0.000122847067311659	2.43959547444618e-05	0.000665103537862819	4.95440354601751e-07	0.00081864508378435	1222	0.21783855395237	0.00708864393832594	0.150061448782877	0.029800404629179	0.812444307108333	0.000605195541285705
2.0486433841419e-06	1.70187911839334e-05	2.71543329429747e-07	2.9007194693995e-06	8.34644144762631e-09	2.22480438083522e-05	44948	0.00665226247309059	0.0920819556896419	0.764956745435046	0.0122052676526916	0.130380877275625	0.000375153946995239
3.05881827024263e-09	1.15471670148103e-06	1.05891256706014e-07	5.14147149989751e-05	1.51363195568701e-08	5.26935180949893e-05	18978	0.0156841738910459	5.80492322552571e-05	0.0219138281752122	0.00200956892867026	0.975731301643043	0.000287252020819415
0.000102838812797902	0.000425535612851089	3.71223811566162e-05	0.00019778347508578	3.786048146375e-07	0.000763658886706024	1309	0.204818737209259	0.134665901999109	0.557232581534669	0.0486112082277212	0.258994530842038	0.000495777396463727
7.39897834896482e-06	9.20380753087739e-05	7.33305760197065e-06	0.000117395184575421	8.3311355782303e-08	0.000224248607190913	4459	0.0650686047043769	0.032994534243264	0.410428748975096	0.0327005714498271	0.523504631961782	0.000371513370031219
3.98249888367151e-06	6.65862666619029e-05	3.99885030863102e-06	8.60488885687002e-05	7.86776541882126e-08	0.000160695182077094	6223	0.0470686641795445	0.0247829389294379	0.414363802332033	0.0248846932244214	0.535478957467549	0.000489608046559024
3.54893743856226e-09	9.43857334925331e-07	1.56520987784545e-08	5.35341767676329e-06	3.95813191188716e-08	6.35605736702451e-06	157330	0.00190500643752312	0.000558355161640658	0.148497296424998	0.0024625483809599	0.842254461789008	0.00622733824339301
8.72322783030545e-07	3.47687824163045e-05	1.26234189370879e-06	6.47746775117903e-05	3.54055300437739e-07	0.000102032179905272	9801	0.0301474367265396	0.00854948687600737	0.340762908805677	0.0123719976862277	0.634845570994641	0.00347003563744741
5.8184248015851e-05	0.000412808770206452	2.2438952086621e-05	0.000205234136503117	1.37946375034902e-06	0.00070004557056239	1428	0.189486446103591	0.0831149434587636	0.589688425390389	0.0320535591255787	0.293172537808131	0.00197053421713791
2.07809708307249e-05	0.000257778077958283	1.01932094065438e-05	0.000163059447028214	1.07324604548542e-08	0.000451822437684221	2213	0.126788393132775	0.0459936671964237	0.570529607337572	0.0225602107296581	0.360892761023472	2.37537128741605e-05
4.38404561771662e-05	0.000282958567414133	2.3680535340137e-07	1.96869810534924e-06	4.67208226563301e-08	0.000329051247872706	3039	0.094014175341685	0.133232912686373	0.859922486978672	0.00071966101004722	0.00598295286243933	0.000141986462468619
6.40149176036895e-08	3.76678485421053e-06	4.45407256005718e-07	3.37030494832841e-05	5.24118084444075e-08	3.80316683195485e-05	26294	0.0113448734876883	0.00168320035465774	0.0990433767606872	0.0117114835001013	0.886183829752233	0.00137810963232101
2.23813594436207e-06	4.35539943512483e-05	1.48173733503992e-06	3.71024730873365e-05	8.88951029315708e-08	8.44652358209183e-05	11839	0.0250222619000463	0.0264977173461911	0.515644027130768	0.0175425702733071	0.43926323921004	0.0010524460396943
1.27493378925757e-07	6.49474382827268e-06	9.94069788890463e-07	6.51240184755739e-05	4.44392758891265e-08	7.2784764747552e-05	13739	0.0215995396597132	0.00175164925473013	0.0892321882305887	0.0136576630059644	0.894747942120185	0.000610557388531248
1.53525779275664e-07	1.64581218734965e-05	1.37200389831048e-06	0.000189383804658968	2.0381854647569e-07	0.000207571274756527	4818	0.0603782198187965	0.00073962921630531	0.0792890147868547	0.00660979656226418	0.912379638661989	0.000981920772586483
6.1012596604313e-06	4.27906583249035e-05	7.07298646017484e-07	6.37974657776428e-06	6.65061591689048e-09	5.59856138250334e-05	17862	0.0166558853477957	0.108979061647855	0.764315248174881	0.012633578480142	0.113953320181543	0.000118791515578895
8.71625365293076e-06	7.89107358453173e-05	7.8231635368319e-07	9.11252514416501e-06	1.40785260817883e-07	9.76626162569141e-05	10239	0.0288751262041467	0.089248619246504	0.807993261594922	0.00801039726014718	0.0933061748027857	0.00144154709564128
1.63141429628009e-05	0.000159007175912011	1.48028709202776e-05	0.000185740780643876	2.40866417073631e-07	0.00037610583685604	2659	0.10671801450301	0.0433764684408379	0.422772422893489	0.0393582589518377	0.493852427807365	0.000640421906469446
1.25612170849805e-05	0.00012415284711187	3.75206535724592e-05	0.000477082387295916	1.08005413578204e-08	0.000651327905606584	1535	0.177545431334127	0.0192855502994029	0.190614966813446	0.0576063964855245	0.732476504060743	1.6582340883678e-05
1.26040758334026e-07	1.21018911856473e-05	1.46979148131598e-06	0.000181608037496882	8.25879746703605e-08	0.000195388348896849	5118	0.0569370390289261	0.000645078168916642	0.0619376296180086	0.0075224110834363	0.929472194848002	0.000422686281636787
0.000150714978323223	0.000523707598363633	7.02343833882377e-05	0.00031423375793861	6.50826685175337e-08	0.00105895580068222	944	0.272291750402648	0.142324144431832	0.494550951065418	0.0663241877923422	0.296739257423367	6.14592870406913e-05
4.1421707652557e-05	0.000345830071481043	2.94650675117088e-05	0.000317077342899529	1.39732883459308e-07	0.000733933922428297	1363	0.197690644254637	0.0564379249776451	0.47120055486307	0.040146757918234	0.432024373325661	0.000190388915390349
3.17179798144454e-05	0.000143080938019848	1.80585960304748e-05	0.000104791350977874	6.39671849156037e-08	0.000297712832027558	3359	0.0854536666311237	0.106538840124665	0.480600507023505	0.0606577684525306	0.351988022364365	0.000214862034934667
3.46816540602504e-05	0.000181567386838536	3.82310637501722e-05	0.00025747989515287	2.95365873560159e-07	0.00051225536567539	1952	0.14248446542492	0.0677038375469703	0.354447018039814	0.0746328224395776	0.502639723086927	0.000576598886710987
1.16487695634436e-06	2.05387680474643e-05	5.2067052639903e-07	1.18073374965882e-05	6.47171939751855e-09	3.40381247461934e-05	29379	0.0101596497356415	0.0342227124740364	0.603404805658725	0.0152966865913275	0.346885663785243	0.000190131490667456
1.69921329999736e-06	2.96739051353029e-05	2.67719943645934e-06	6.01370831296725e-05	2.42084361753005e-07	9.44294853631851e-05	10590	0.0279326465332451	0.0179945203922484	0.314244062870555	0.028351308133922	0.636846456362431	0.00256365224084325
1.78506102849077e-05	5.96876315320031e-05	7.81075389668809e-07	3.35856422406541e-06	1.0462759337055e-07	8.17825090240156e-05	12228	0.0242372010982705	0.218269291293886	0.729833704594166	0.00955064107215694	0.0410670235499765	0.0012793394898147
8.43057039454252e-07	2.16534122839229e-05	3.83411743199389e-07	1.26681589458857e-05	4.05721588772712e-09	3.555209722835e-05	28128	0.0106091406060854	0.0237132857181202	0.609061461124043	0.0107845042371691	0.356326628623863	0.000114120296804651
7.98053015716684e-06	7.80233739625323e-05	9.95310200473663e-06	0.000125187161142568	1.87966159682738e-08	0.000221162963882972	4522	0.064202551600567	0.0360843878064037	0.352786798443423	0.045003475401077	0.566040348459115	8.49898899809463e-05
2.57810704331829e-05	0.000166099298628869	1.91191479248764e-05	0.000158503657030117	3.98227523316113e-07	0.000369901401540361	2703	0.105053151464359	0.0696971417946082	0.449036683659997	0.0516871464808175	0.428502450572148	0.00107657749242851
7.85446055793842e-06	8.28893013903249e-05	6.86863038703843e-06	9.32643070370197e-05	1.23653477469012e-07	0.00019100035284979	5236	0.0556945343842202	0.0411227541768755	0.433974598232874	0.0359613492046277	0.488293899176019	0.000647399209603857
8.18679413815067e-08	6.58089841539285e-06	3.82942070592273e-07	3.95965768618621e-05	1.29997278492625e-07	4.67722825677214e-05	21380	0.0139340231010769	0.00175035163748894	0.140700817965521	0.00818737187003463	0.846582092813846	0.00277936571311016
1.45216657388635e-05	9.95855870674955e-05	2.46373922757712e-06	2.1737179193274e-05	2.27665164289457e-07	0.0001385358363915	7218	0.0407117061243127	0.104822449678837	0.71884351126353	0.01778412930366	0.156906543169416	0.00164336658455708
2.42598277867354e-08	6.01481467633451e-06	4.72809453678782e-07	0.000150908738290313	2.777471414573e-07	0.000157698369389571	6341	0.0462114153987163	0.000153836896859758	0.0381412610645059	0.00299818860213307	0.956945457803153	0.00176125563334879
6.61573148267763e-06	0.00013316859949352	9.03656856990789e-06	0.000234427259353805	4.43533530108233e-08	0.000383292512252922	2609	0.10864258812366	0.0172602679968664	0.347433344603525	0.0235761677596899	0.611614502918113	0.000115716721806337
1.92386117414024e-07	5.92650440111466e-06	1.65976988826739e-07	6.57495364553278e-06	5.075795205989e-08	1.29105791049481e-05	77456	0.00386570757464344	0.0149014320620437	0.459042491660445	0.0128558903111578	0.509268685167877	0.00393150079847593
6.89037275045624e-06	3.76298910418249e-05	2.45503811122418e-06	1.7241379581116e-05	3.35827021465161e-08	6.42502641867679e-05	15564	0.01909111014655	0.107242714682491	0.585676829786089	0.0382105527860193	0.268347216923457	0.000522685821943008
2.8394485735203e-05	0.000256839967136449	2.38013392664574e-05	0.00027734186321529	6.16446417268166e-08	0.000586439299995126	1705	0.161368092833418	0.0484184564974397	0.437965134905835	0.0405861941153248	0.472925097648802	0.000105116832598581
2.95362576624183e-07	9.77012641307409e-06	7.60459795957646e-07	3.23509968819213e-05	4.07095842778685e-08	4.32176552518551e-05	23139	0.0128818857494283	0.00683430359428175	0.226067942745568	0.0175960447536081	0.74855974238752	0.000941966519021669
9.73668631664511e-07	3.4048617143166e-05	3.85513373158038e-07	1.73532061740358e-05	1.086574561018e-07	5.28696627781261e-05	18914	0.0157361898619545	0.0184163957268014	0.644010484539217	0.00729176909593487	0.328226155836487	0.00205519480155934
1.0172350787082e-05	0.000178455276005882	4.22156350128036e-05	0.000953819303915851	3.24272373497413e-11	0.00118466259814886	844	0.299253763532138	0.00858670713752356	0.150638060393512	0.0356351547510401	0.805140050345374	2.73725509697123e-08
3.41363292622759e-06	0.000100147345848135	8.47593010355031e-06	0.000320503258078048	1.20248154401908e-08	0.000432552191771401	2312	0.121723426388394	0.00789184054818443	0.231526617488651	0.0195951616123812	0.74095858066402	2.77996867636861e-05
6.84045802110322e-05	0.000214494394561722	8.27732031645176e-06	3.33918053330987e-05	6.89017925404137e-08	0.000324637002214845	3080	0.0928132145921458	0.210710977936403	0.6607207222169	0.0254971560850412	0.102858901188965	0.000212242572689895
9.11633789210461e-05	0.00048702423078629	1.74420766368138e-06	1.2011648334245e-05	1.53573475128984e-06	0.000593479200456552	1685	0.163138432695994	0.153608380632238	0.820625609813506	0.00293895331519554	0.0202393754069302	0.00258768083213098
6.54066462437659e-05	0.000299244984650946	1.71640005898556e-06	1.01101798626446e-05	3.23479963478309e-07	0.000376801690779821	2654	0.106904543384711	0.173583738725805	0.794171024104577	0.0045551814150126	0.0268315671347462	0.000858488619859539
1.63789963421311e-06	3.17957377987167e-05	3.53309629928522e-07	8.82359076435522e-06	7.88856034390017e-09	4.26184263875575e-05	23464	0.012704409280639	0.0384317247971243	0.746056119237653	0.00829006746320581	0.207036991091987	0.000185097410030213
9.32050039079398e-06	5.09790172116594e-05	4.20193362346357e-06	2.9556314633291e-05	1.23132581560312e-08	9.4070079117364e-05	10630	0.027827820878827	0.0990803928118898	0.541925952332376	0.0446681204362669	0.31419463989624	0.0001308945232274
1.13050892139939e-05	0.000151925372588788	1.06885676504457e-05	0.000185009020486426	4.22375561182086e-07	0.000359350425500836	2783	0.102214858078157	0.0314597908107045	0.422777772913572	0.0297441352283048	0.5148429147637	0.00117538628371849
0.000175711684905701	0.000596173735198778	5.50890830892815e-06	2.40795805439761e-05	7.80921353903047e-07	0.000802254830311287	1246	0.213980000861873	0.219022283527445	0.743122649654168	0.00686678110344392	0.0300148776101889	0.000973408104753994
3.48024749459186e-06	7.15315868301864e-05	1.09995715449573e-05	0.000290994205088651	5.25429492796034e-08	0.000377058153907666	2652	0.106973280465748	0.00923000194671325	0.189709693554865	0.0291720824253833	0.771748872350098	0.000139349722940802
3.22925154579199e-05	0.000269214480892659	1.23752900965559e-05	0.000132920320592305	2.60876254945569e-07	0.000447063483294385	2237	0.125540269156639	0.0722325053702848	0.60218400954789	0.0276812814264388	0.297318670746317	0.000583532909069618
4.22901624266202e-06	7.40581457411625e-05	2.65141882246305e-05	0.000597235908598337	3.02266170593372e-07	0.000702339524977386	1424	0.190044429680764	0.00602132742393815	0.105444935259121	0.0377512403641021	0.850352126512554	0.000430370440283998
3.50813262775803e-05	0.000293398626852122	2.52511032967577e-05	0.000272102842660473	1.29402784750492e-07	0.000625963301871684	1598	0.171259159399127	0.0560437427764283	0.468715379918974	0.0403395905498849	0.434694560922122	0.000206725832590452
2.81226536066967e-05	8.76188622702292e-05	3.70159773433724e-06	1.48314916060864e-05	1.05284676800305e-09	0.000134275658064118	7447	0.0394847330968254	0.209439700479948	0.652529755083312	0.0275671539257674	0.110455549575517	7.84093545458781e-06
1.96948105048961e-06	2.10526293955396e-05	1.36156084437648e-07	1.87168477898377e-06	1.11735217900316e-08	2.50411248312407e-05	39934	0.00748428372624632	0.0786498635250016	0.840722193488484	0.00543729905726054	0.0747444370649319	0.000446206864321518
3.85548740480481e-07	6.94502540765061e-06	3.61300800360145e-07	8.36869299098317e-06	6.45815120878678e-09	1.60670260906832e-05	62239	0.00480854828624111	0.0239962727579094	0.432253322329378	0.0224870986280188	0.520861355657842	0.00040195062685133
8.9337247939893e-06	6.57843814795433e-05	9.07936089063244e-07	8.59993347755265e-06	8.98963200740323e-08	8.43158721602226e-05	11860	0.0249785693606733	0.105955433598704	0.780213497104501	0.0107682701465499	0.101996614127533	0.00106618502271085
6.66827986179679e-06	0.00014232208019938	6.24155557222682e-06	0.00017175568307724	4.75310827945137e-08	0.000327035129793438	3058	0.0934658573451451	0.0203901026351775	0.43518896666934	0.01908527556709	0.525190315749028	0.000145339379364337
1.20283421915693e-05	0.000150426266946484	6.57508327912044e-07	1.05920081466926e-05	2.60577794778299e-08	0.000173730183392136	5756	0.0507884466925699	0.0692357652349878	0.865861441053963	0.00378465224104406	0.0609681515317624	0.000149989938242415
1.73370428221881e-08	4.78823309947487e-06	5.70538213477643e-07	0.000202806094288868	2.97138793377462e-07	0.00020847934143802	4797	0.0606342099707365	8.31595241168887e-05	0.0229674224143613	0.00273666546307305	0.972787485273025	0.0014252673254237
1.46705710464162e-05	0.00017775690393262	1.22058652951781e-06	1.9055584321015e-05	6.93668333793447e-07	0.000213397314163363	4686	0.0620194126537631	0.0687476836525948	0.832985666335713	0.00571978393590939	0.0892962706476584	0.00325059542812437
0.000201505470162227	0.00068753801385654	6.48978215338024e-05	0.000285260158998615	2.41307522321823e-08	0.00123922559530342	807	0.310644531172004	0.162605962083029	0.554812631745393	0.0523696587447522	0.230192274981837	1.94724449879314e-05
1.15097883428392e-06	3.49918132937085e-05	3.81063624596357e-06	0.000149080312904215	9.97342335554974e-08	0.000189133475511727	5287	0.0551654149175898	0.00608553737602395	0.185011210728473	0.0201478677196269	0.788228062223559	0.000527321952317815
6.21920485638169e-06	9.33881743697398e-05	7.20485810405004e-06	0.000139265852525649	8.91814921292929e-09	0.000246087008005033	4064	0.0711752370407639	0.0252723819384016	0.379492501968367	0.0292776858171346	0.565921190454721	3.62398213754823e-05
3.54694467430153e-06	3.13520390276393e-05	2.91411395250188e-06	3.31255069063865e-05	2.98806137229171e-08	7.09684851745521e-05	14091	0.0210662414173138	0.0499791515287042	0.441774105090826	0.0410620847455657	0.466763618032876	0.00042104060202812
6.81815388994175e-05	0.000206897336383117	4.31422328044046e-06	1.68421845207249e-05	1.4346936554298e-07	0.000296378752449243	3374	0.0850874612981916	0.230048673651442	0.698084240767394	0.0145564526633174	0.0568265585219685	0.000484074395878125
1.60752807976829e-06	2.60960499684272e-05	2.00803007162961e-06	4.19267963165423e-05	1.13421487216674e-09	7.16395386512396e-05	13959	0.0212633107025071	0.0224391182583429	0.364268816630293	0.0280296343253303	0.585246598539016	1.58322470177873e-05
8.1566634732573e-06	3.25639749812665e-05	1.3036354154745e-07	6.69239538404876e-07	3.91248217419298e-08	4.1559366356218e-05	24062	0.0123906646471845	0.19626534734298	0.783553211619029	0.00313680291537807	0.0161032180488177	0.000941420073794654
1.21851455969994e-05	6.31754349323571e-05	3.53014628673034e-06	2.35387828468677e-05	1.10583437101908e-08	0.000102440568006665	9762	0.0302662644698335	0.118948438437072	0.61670328622394	0.0344604325749216	0.229779893892586	0.000107948871480987
7.24205894764713e-09	1.0099487251988e-06	8.58664559490758e-08	1.53977797662218e-05	4.22025302710561e-08	1.65430395365884e-05	60448	0.00495065780985693	0.000437770757401009	0.0610497679682796	0.00519048846852866	0.93077089806661	0.00255107473918058
6.10224885949427e-05	0.0002152044271816	2.04160613672624e-05	9.26309683308794e-05	6.41437220373405e-08	0.000389338089196722	2568	0.110258377573239	0.15673392942582	0.552744345218336	0.0524378732360469	0.237919101421581	0.00016475069821625
3.06522137701493e-05	0.000228262955020123	4.11881316232829e-06	3.95008821099494e-05	4.29869516652994e-07	0.000302964733579203	3301	0.0868938964903384	0.101174197432243	0.753430778306905	0.0135950251161874	0.130381122724381	0.00141887642028347
1.29373846472639e-05	0.000104451374450218	2.17971061532609e-07	2.26452320386918e-06	4.10600334701434e-07	0.000120281853697585	8314	0.0354433627096508	0.107558906431483	0.868388466250542	0.00181216912470136	0.0188268066566607	0.00341365153661312
3.22423466217374e-05	0.000144460932032992	2.30577494046139e-06	1.32910577511016e-05	5.21071542828704e-08	0.000192352218500575	5199	0.0560775023634924	0.167621392012388	0.751022957567604	0.0119872542070758	0.0690975017325407	0.000270894480391525
1.19448318569421e-05	0.000113793986126773	4.6205597656838e-06	5.66518738918782e-05	1.49436866061635e-07	0.000187160688507339	5343	0.0546059569025773	0.0638212647763032	0.608001536189643	0.0246876617228442	0.302691095783486	0.000798441527723783
2.04812559711568e-06	4.88075938954048e-05	2.07512046598785e-07	6.36533759705851e-06	3.75218393587202e-07	5.7803787529765e-05	17300	0.0171921367182331	0.035432377092263	0.844366709885096	0.0035899385743872	0.110119732098538	0.0064912423497161
2.1462960093195e-05	0.000194023952289716	1.86171225761682e-05	0.000216699302902113	8.41709607440808e-08	0.000450887508821937	2218	0.126543330936733	0.0476015850367483	0.430315651894317	0.04128994973671	0.480606134927751	0.000186678404473878
7.25865843650814e-07	1.54696555550177e-05	6.94295878177759e-07	1.90302530760878e-05	9.28103820061639e-08	3.60128807349403e-05	27768	0.0107459045436996	0.0201557284182092	0.429558958886864	0.019279098589415	0.528429070036165	0.00257714406934733
1.17574847221781e-05	0.000130468559749763	6.27442159427496e-06	8.963846882839e-05	1.20645970818925e-07	0.000238259580865425	4197	0.0689910521639776	0.04934737431952	0.547589982639375	0.0263343936536971	0.37622188582217	0.000506363565237146
6.20527918886577e-06	5.38428768253104e-05	1.49285427842696e-07	1.66621417819229e-06	3.37249802959849e-09	6.18670281182407e-05	16164	0.0183894938820236	0.100300262960849	0.870300036433065	0.00241300467120193	0.0269321838929746	5.45120419095119e-05
2.61239723376495e-05	0.000208144684389305	1.21777455429492e-05	0.000124934761788684	4.86564823199319e-07	0.000371867728881787	2689	0.105581119077741	0.0702507109616764	0.559727742483059	0.0327475190696647	0.335965592293704	0.00130843519189586
1.56098055483684e-06	6.73908433296465e-05	8.69155217284129e-06	0.000483582607839511	3.50504322660508e-07	0.000561576488219496	1781	0.15508586266271	0.00277964015157758	0.120002964410622	0.0154770585221583	0.861116193401778	0.00062414351386362
2.31604822481348e-05	0.000218367181156682	4.41642309577357e-06	5.364407315622e-05	3.68572163659237e-07	0.00029995673182047	3334	0.0860692884664563	0.077212743676634	0.727995600670097	0.0147235338542656	0.178839370700729	0.00122875109827452
1.44371950752057e-05	8.0464566737944e-05	1.02308501136346e-06	7.33447521361077e-06	1.35769300821522e-08	0.000103272898968206	9683	0.0305084009670263	0.139796550880695	0.779145037486708	0.00990661656238034	0.0710203285362289	0.000131466533987122
2.43605134609205e-06	3.69172020749312e-05	5.89177670677324e-06	0.000114841900691801	9.40702146112628e-08	0.000160181001034209	6243	0.0469216354825269	0.0152081166328321	0.230471790265857	0.0367819945482484	0.716950824069797	0.00058727448326517
0.000106271974922076	0.000375553401451558	2.7675963131338e-05	0.000125895845010003	6.0287277075053e-07	0.000636000057285725	1572	0.173752337886459	0.167094285141444	0.590492716391123	0.0435156613813078	0.197949424009948	0.00094791307617711
1.54150980981539e-05	0.000208641479328068	1.28960011482884e-05	0.000224990908393123	3.79606054542922e-07	0.000462323093022176	2163	0.129536107081345	0.0333426954673331	0.451289330939954	0.0278939151924861	0.486652974486677	0.000821083913549423
7.32482850830112e-05	0.000306372423665348	5.05281935163727e-06	2.72065106673038e-05	1.2135828802447e-07	0.000412001397055325	2427	0.116289614190017	0.177786496857862	0.743619865988482	0.0122640830534824	0.0660349961474776	0.000294557952695908
6.13334394892974e-06	7.93967681598189e-05	7.29230394720878e-06	0.000121474381318328	2.51383847114104e-08	0.000214321935758996	4666	0.0622796153427916	0.0286174344553637	0.370455631984866	0.0340250003873095	0.566784640536864	0.000117292635596938
2.55325571794503e-06	3.93771815327411e-05	1.06739638079845e-08	2.11779794810676e-07	3.19786488565005e-08	4.21848696581613e-05	23705	0.0125759808889145	0.0605253907060743	0.933443242845791	0.000253028251467393	0.00502027851518333	0.000758059681483778
7.59536092231728e-06	9.61702931806051e-05	8.62950017231672e-08	1.40654055716797e-06	2.83776258494482e-07	0.000105542265920308	9475	0.0311682848691714	0.0719651113806133	0.911201709969166	0.000817634536938274	0.0133267989359827	0.00268874517729943
2.67728322390899e-05	0.000215722511466089	1.15097654432403e-05	0.000119426455065162	7.99983376381565e-07	0.000374231547589963	2672	0.106215403995835	0.0715408212148493	0.57644127774725	0.0307557326937368	0.319124498814341	0.00213766952982298
6.55539571941989e-07	2.38605329793375e-05	2.54119103854103e-07	1.19023870853448e-05	6.44771423145011e-08	3.67370558827929e-05	27220	0.010960806985123	0.0178440965447379	0.649494969206649	0.00691724194407014	0.323988594059321	0.0017550982452217
4.55948652834921e-07	1.56239919447194e-05	3.65337626065104e-07	1.61042026279836e-05	8.10293039074353e-08	3.26305101555105e-05	30646	0.00974155341128313	0.0139730776706206	0.478815435929704	0.0111961971885814	0.49353205178939	0.00248323742170336
3.89449477709553e-07	7.69758587603788e-06	1.18992376196243e-06	3.02423405017324e-05	1.75126461223109e-09	3.95210508820545e-05	25303	0.0117865376471566	0.00985422879750376	0.194771791342551	0.0301086063099285	0.765221061352513	4.43121975034904e-05
7.54939689692131e-06	4.42859249549589e-05	4.92085671290109e-08	3.71237039495064e-07	5.47109933369831e-09	5.2261238557838e-05	19135	0.0155565090367541	0.144454993896984	0.847395243148462	0.000941588230339227	0.00710348720656922	0.00010468751764548
5.72680053213458e-05	0.000179585701438141	9.14351352186363e-06	3.68844270399531e-05	2.02267160282594e-08	0.000282901874037332	3535	0.0813798479050696	0.20243063258672	0.634798557094192	0.0323204416831012	0.130378871350586	7.14972854000618e-05
1.2457950582787e-06	2.56640647313601e-05	3.30552623475878e-06	8.75864644178822e-05	3.34656673047784e-08	0.000117835316109585	8486	0.0347350712633492	0.0105723402746264	0.217796035846274	0.0280520844165657	0.743295535749473	0.000284003713060488
2.47176799255226e-06	4.72391049769863e-05	1.9193299833546e-06	4.72011406192691e-05	3.47766221428792e-07	9.9179109793591e-05	10083	0.0293168805650795	0.0249222643528102	0.476300957684527	0.0193521598182224	0.475918171855977	0.00350644628846291
5.37158496604665e-08	6.17645297949539e-06	8.68349878707527e-08	1.28462904767699e-05	9.66281615125478e-08	1.9259922455309e-05	51921	0.00576137165409674	0.00278899615432562	0.320689400169046	0.00450858450091093	0.666995960475883	0.0050170586998346
5.75457890761031e-07	2.62396791393401e-05	1.69142657510859e-06	9.92682209173143e-05	2.24789787980551e-08	0.000127797263501322	7825	0.0376158936723933	0.00450289681480603	0.205322699566792	0.0132352331244643	0.776763274874719	0.000175895619218972
1.27337450487826e-06	1.44101887350153e-05	2.04764063131219e-06	2.97964463739972e-05	4.22907616887025e-09	4.75318793213718e-05	21039	0.0141587118481902	0.0267899044401073	0.30316892453558	0.0430793114126146	0.62687288614317	8.8973468527863e-05
0.000136754056854598	0.000484788423349659	6.10615642194501e-05	0.000278679737735625	5.67141365929972e-07	0.000961850923525262	1040	0.250758666451702	0.142178016894118	0.504016174952424	0.0634833971938754	0.289732775547214	0.000589635412368637
1.56939010277326e-05	0.000176287933015771	1.78513535449033e-05	0.000258232057476477	1.06909663129563e-07	0.000468172154728014	2136	0.131062896588418	0.033521645551197	0.376545104691641	0.0381298916747283	0.551575002632307	0.000228355450126401
1.74103790494785e-06	2.91195397955651e-05	8.84394510817204e-07	1.90268580705025e-05	3.26992883042492e-08	5.0804529570137e-05	19683	0.0151261785331362	0.0342693440856351	0.573168180907272	0.0174077886027126	0.374511057015802	0.000643629388578571
3.4680092843889e-06	2.73436711467035e-05	1.7714618128316e-06	1.79612139996207e-05	6.69988111192099e-09	5.05510561246566e-05	19782	0.0150512800814688	0.0686040915908254	0.540911965899887	0.0350430228097164	0.355308382782926	0.000132536916645211
2.51728303745754e-05	0.000133617170339438	1.85276526936217e-05	0.000126510634219775	2.17692188845742e-08	0.000303850056846294	3291	0.0871364560953863	0.0828462256543508	0.439747063819144	0.0609763015545331	0.416358764361763	7.16446102084699e-05
1.23039063230023e-05	0.00016252565694713	2.11540900170736e-05	0.000359875001982404	8.24141320177439e-07	0.000556682796589787	1796	0.153843831939904	0.0221021852990167	0.29195379836193	0.0380002582200537	0.646463307626859	0.00148045049214039
8.59246925248424e-06	0.000119719274622791	3.73959487099253e-06	6.70966815710472e-05	5.55609276968427e-08	0.000199203581245012	5020	0.0580160355939039	0.0431341103346725	0.600989569939214	0.018772729122741	0.336824675297986	0.000278915305385525
3.28157069946726e-05	0.000187797017122513	4.64627501813509e-06	3.42216226370633e-05	2.93428795606186e-08	0.000259509964651945	3853	0.0749089306428695	0.126452589358891	0.723660139117922	0.0179040331817958	0.131870168002841	0.000113070338551251
5.8084078318651e-05	0.00023280672790764	1.6025709947735e-06	8.26610882261348e-06	3.3591803557312e-08	0.000300793077847235	3325	0.0862986372794444	0.193103108403813	0.773976348039087	0.00532781873254212	0.0274810473757366	0.000111677448822052
0.000165888356664269	0.000603242292534963	4.19705602504776e-05	0.000196617629091551	4.73476031269157e-07	0.00100819231457253	992	0.261112989379215	0.164540390029263	0.598340498946112	0.0416295181423527	0.195019964196926	0.000469628685346515
4.48758406334648e-05	0.00025941499553876	5.42712725386261e-06	4.03949526179992e-05	4.67968846787294e-07	0.000350580884890874	2852	0.0998489584739245	0.12800424257995	0.739957615257628	0.0154803855194556	0.115222918187833	0.00133483845513414
3.61226170351729e-08	5.12964364921345e-06	2.92230823949744e-07	5.33906194152676e-05	5.32710303316449e-08	5.89018875357976e-05	16977	0.0175158686786343	0.000613267563169677	0.0870879332363655	0.00496131509830038	0.906433081330704	0.000904402771460752
2.99620461648363e-09	5.41986427080677e-07	1.59848371587238e-09	3.71802231090416e-07	1.07119605005303e-08	9.29095307003979e-07	1076316	0.000278689880350735	0.00322486250215318	0.583348578983142	0.00172047335060485	0.400176632351479	0.0115294528126214
3.71092510114963e-05	0.000254767329527853	3.45293139308518e-05	0.000305177687467575	5.57322054619794e-07	0.000632140903992396	1582	0.172794591385251	0.0587040812849262	0.403023009456951	0.0546228122761491	0.4827684548495	0.000881642132473835
7.5865536128633e-07	1.49593384788662e-05	1.33390326903796e-06	3.38255763056122e-05	7.31681812262284e-08	5.0950641596029e-05	19627	0.0151693503561903	0.0148900060435246	0.293604516258577	0.0261803036674993	0.663889113974348	0.00143606005605101
1.41173923507081e-05	0.000106195988383598	3.03337284147032e-06	2.93598487384664e-05	2.87350651248808e-08	0.000152735337379367	6547	0.0447900318999791	0.0924304263370501	0.695294161820756	0.0198603210855911	0.192226954431258	0.000188136325344986
1.74367743227925e-07	5.03763871236834e-06	5.36120288279975e-08	1.99172637263743e-06	2.11954549222649e-08	7.27854031198397e-06	137390	0.00218118778540832	0.0239564165002744	0.692122114659993	0.00736576655895227	0.273643654807832	0.00291204747294825
4.4115995947466e-06	8.89307207483348e-05	1.09898159592471e-05	0.000285247041618825	4.55725006368176e-07	0.000390034902927522	2564	0.110444425880741	0.0113107815778384	0.228007083675945	0.0281764936336717	0.731337220022669	0.0011684210898758
4.02392382586876e-06	4.92180168294647e-05	2.66212207802293e-06	4.18875645582269e-05	1.2693850199912e-07	9.79185657935825e-05	10213	0.0289496983220096	0.0410945952205979	0.502642337850607	0.0271871024299398	0.427779596430448	0.00129636806840813
2.18421029444737e-05	0.000153717017546305	3.05881947080344e-05	0.000276971394953812	1.28696699456387e-07	0.000483247406852081	2069	0.134985719167287	0.0451985931735366	0.31809175872796	0.0632971729890674	0.573146158730638	0.000266316378798034
0.000107490062334558	0.000633915643989164	2.32140583433959e-05	0.000176647196927357	1.68198972360115e-08	0.000941283781491711	1062	0.246117018659159	0.114195170944316	0.673458585448651	0.0246621250677528	0.187666249435864	1.78691034167782e-05
5.43997800485721e-06	0.000120711268174632	3.19667509234102e-06	9.14354408123238e-05	7.09490401497823e-07	0.000221492852485652	4515	0.0642951801920035	0.0245605126477371	0.54498945144269	0.0144324074409945	0.412814408168078	0.00320322030050059
2.89065704254226e-08	5.70350568943851e-06	3.25250440130331e-07	8.2594876288216e-05	3.92533789997041e-07	8.90450727782073e-05	11230	0.0263610298568286	0.000324628522651925	0.0640518954220494	0.00365264949516592	0.927562567037736	0.00440825952239671
3.88239930610056e-07	9.23866633284511e-06	2.85549174250132e-07	8.73825991438295e-06	1.55791362436237e-08	1.86662944883319e-05	53572	0.0055842901717853	0.0207989824039657	0.494938421689432	0.0152975821970786	0.468130400484421	0.000834613225102713
2.37763589018964e-05	0.000207526748723483	3.0261679190613e-05	0.000340072158681029	8.11087805205186e-08	0.000601718054277543	1662	0.165205546386612	0.0395141191673958	0.344890347311669	0.0502921243188339	0.565168613877374	0.000134795324727131
1.46834919227161e-06	2.6199968533948e-05	4.97866205615398e-06	0.000114251680465291	2.16120711547571e-09	0.00014690082145478	6807	0.0431163604906589	0.00999551382851595	0.178351409301091	0.0338913152891153	0.777747049566096	1.47120151818959e-05
5.23091964933347e-05	0.00028179489648854	1.75257402493851e-05	0.000121555482403105	8.12749230921032e-08	0.000473266590557457	2113	0.132390530035087	0.110527972050003	0.595425289067238	0.037031433443763	0.256843573639809	0.000171731799188212
0.000137879983617254	0.000532046562348057	5.15791154985111e-05	0.000256343838205298	8.06762175848298e-07	0.000978656261844968	1022	0.25453018676333	0.140887039702094	0.543650087462823	0.0527040162204387	0.261934499578061	0.000824357036583392
2.5784876533592e-06	2.2851938258476e-05	5.13942772287061e-07	5.85735084546002e-06	4.23071091779312e-08	3.18440266387602e-05	31403	0.00950787172741296	0.0809724122708997	0.717620874951187	0.0161393776646794	0.183938762264773	0.00132857284846118
4.49519841777321e-05	0.000117377409938495	3.55562428847941e-05	0.000119386479535453	5.61484631374028e-08	0.000317328264999612	3151	0.0908212752824458	0.141657674830155	0.369892703817729	0.112048773483313	0.376223906608505	0.000176941260298611
0.000146359705606078	0.000550068568910036	2.07887900803493e-06	1.00662026524017e-05	1.87532712378336e-09	0.000708575231503674	1411	0.191559274548729	0.206554927548747	0.776302281611975	0.00293388607956747	0.0142062581428935	2.64661681696622e-06
6.49305434022087e-05	0.000196474156180606	4.42941239515555e-06	1.72422980988876e-05	2.06124075332091e-08	0.000283097022484391	3532	0.0814336417428426	0.22935791705753	0.694017035065916	0.0156462698063162	0.0609059676699296	7.28104003084158e-05
1.1022986465037e-05	7.60631015809738e-05	8.97579294794402e-07	7.96738067902071e-06	1.64481861554535e-07	9.61155298813805e-05	10404	0.0284242536784799	0.114684759878459	0.791371609508328	0.00933854597589105	0.0828937913452023	0.00171129329211968
5.24643356101276e-07	4.55325034427432e-05	8.29682557925215e-06	0.000928443675095619	1.94754861459872e-07	0.000982992402335176	1017	0.255500245689431	0.000533720662392654	0.0463203004769692	0.0084403761001025	0.944507478277582	0.000198124482953496
4.36135296560328e-07	1.54529540194535e-05	2.55317042681567e-06	0.000116355242662102	1.32376559252453e-07	0.000134929878964184	7411	0.0396732567203204	0.00323231073731339	0.114525812504103	0.0189222020090405	0.86233859805794	0.0009810766916021
1.44506005272041e-05	0.000142250744978507	9.27514672569746e-06	0.000117538999916437	3.49739028797437e-07	0.000283865231176643	3523	0.0816453725638208	0.0509065533221707	0.501120705726681	0.032674472626504	0.414066208211654	0.00123206011299003
1.38824810580868e-05	0.000123230025119511	4.39714936561109e-05	0.000502066502533584	1.3282862621629e-07	0.000683283330993509	1464	0.185397538978914	0.020317312640865	0.18034981907188	0.0643532362953672	0.73478523441157	0.000194397580317311
5.92312834747085e-07	2.58488220883784e-05	7.25178342513857e-07	4.07329885381216e-05	2.47184532136977e-07	6.81464863358979e-05	14674	0.0202370678236304	0.0086917589826648	0.37931261724879	0.0106414634342174	0.597726907552451	0.00362725278187624
3.04917879416731e-06	6.70107055123215e-05	6.59008991014722e-07	1.86478574781909e-05	9.12721998599362e-08	8.94580229755544e-05	11178	0.0264816524722221	0.0340850232628161	0.749074295221493	0.00736668405018077	0.208453717821225	0.00102027964428498
9.43750344072651e-07	4.81013066482776e-05	1.09428117813493e-06	7.18798760615609e-05	7.91556378510337e-08	0.000122098369869897	8190	0.0359689230052546	0.00772942624113878	0.393955355010328	0.00896229146466859	0.58870463330635	0.000648293977514841
5.95866797384269e-06	6.8706135698579e-05	3.49048449998528e-06	5.17836956840516e-05	3.7991787369426e-09	0.000129942783035196	7696	0.0382352183171976	0.0458560901549166	0.528741451381488	0.026861703424036	0.398511517719501	2.92373200588876e-05
2.52182075922933e-08	2.72723155000588e-06	1.62311599961706e-07	2.25744834662591e-05	5.58163079395764e-09	2.54948264546129e-05	39224	0.00761936974358701	0.000989150000184858	0.106971959776272	0.00636645243499347	0.885453505888625	0.00021893189992465
5.06051242477075e-05	0.000421687525972677	1.25325727102893e-05	0.000134720838703132	1.09753925475451e-07	0.000619655815559281	1614	0.169688514179113	0.0816665041738259	0.680518951624904	0.0202250546119346	0.217412368802732	0.000177120786603755
6.06070894652753e-08	4.56394335010623e-06	1.78231229724106e-07	1.72617420089727e-05	2.16410330447467e-08	2.2086164711313e-05	45277	0.00660401956183732	0.00274412014297036	0.20664263849162	0.00806981348069058	0.781563582206322	0.000979845678397104
5.02299306092546e-05	0.000224922869040078	4.71782812811215e-05	0.000271797928905784	7.01795001825176e-08	0.00059419918933642	1683	0.163319279864951	0.0845338255431643	0.37853109374192	0.0793980909563482	0.457418882057577	0.000118107700989783
3.31820900918662e-06	5.75283103703504e-05	2.72129405166415e-06	6.07154894023423e-05	2.33095943347531e-08	0.000124306612427878	8045	0.0366074344853099	0.0266937449615709	0.462793645862789	0.0218917883651847	0.488433303880507	0.000187516929948334
2.25444559651826e-06	3.24891102795126e-05	2.59655102393715e-07	4.81327320426019e-06	1.5725023800551e-08	3.98322092064853e-05	25105	0.0118787842551754	0.0565985578362347	0.815649217724606	0.00651872209868387	0.120838720727459	0.000394781613016603
2.11577638635428e-06	4.54328397774838e-05	1.13470293730337e-05	0.000313452364973344	2.80407331434909e-08	0.000372376051243359	2685	0.105717555380711	0.00568182722624006	0.122007953051181	0.0304719633154336	0.84176295421451	7.53021926352761e-05
2.94691879541224e-06	5.24088347254991e-05	6.75447413203542e-06	0.000154558605540366	2.31295407475704e-07	0.000216900128600788	4610	0.0630047784132404	0.0135865239657655	0.241626572854455	0.031140941112429	0.712579593831574	0.00106636823577643
7.05049202158093e-05	0.00037631217422395	6.68407890801771e-05	0.000459326088528556	1.18187634001468e-06	0.000974165848388506	1027	0.253524286903677	0.0723746581061537	0.386291692370921	0.068613356946096	0.471507073757909	0.00121321881892059
0.000175363132451611	0.000450966634673191	1.94724133584767e-05	6.44519637749946e-05	6.70211740179034e-10	0.000710254814470013	1408	0.191966813961781	0.24690171594608	0.63493639956485	0.0274160948461953	0.090744846021337	9.43621537685937e-07
5.06370590434468e-05	0.000416260013283069	1.33877407891171e-05	0.000141960362668483	3.1499799834099e-07	0.000622560173782457	1606	0.170412104923817	0.0813368107628759	0.668626151836889	0.0215043321961601	0.22802673323284	0.000505971971234801
8.08732843512772e-06	5.36452391345511e-05	5.32146305248724e-06	4.53975022250256e-05	2.0477803134025e-08	0.000112472010650326	8891	0.033180538775197	0.0719052534792068	0.476965236278505	0.0473136651662751	0.403633774861249	0.000182070214763834
1.97147436419943e-05	0.000241799120581435	8.41837666217278e-06	0.000133123630189818	3.26095790861922e-07	0.000403381966866281	2479	0.114000598758782	0.0488736365563155	0.599429673219848	0.0208694918307129	0.330018793908919	0.000808404484204473
5.39260893331375e-05	0.000343546922173482	1.18865872316677e-05	9.75634500620627e-05	4.90224741279518e-07	0.00050741327354163	1971	0.141237273162586	0.106276465644554	0.677055449841906	0.023425849995413	0.192276109336068	0.000966125182058917
5.52730168220895e-05	0.00020965222938835	2.6915539590704e-05	0.000131340115997223	1.27496094967516e-07	0.000423308397893334	2362	0.119283418275207	0.130573872611942	0.495270659480699	0.0635837600308753	0.310270518257752	0.000301189618731926
6.44646872104837e-05	0.000321952356178291	2.11303211513803e-05	0.000135875103702207	1.6360585513044e-07	0.000543586074097493	1840	0.150510893324234	0.118591498719891	0.592274842052978	0.0388720796176808	0.249960604542342	0.000300975067107951
0.000329110132944641	0.00112618554319261	7.34185159058795e-05	0.000324138738362902	1.22170564217335e-06	0.0018540746360482	539	0.42692499265916	0.177506410230664	0.60741111565658	0.0395984684102926	0.174825075571809	0.000658930130653912
2.94173804103812e-05	0.000226096345754157	4.11825775364087e-05	0.000407474371969671	2.95721402799251e-07	0.000704466397073417	1420	0.190561429954181	0.0417583869615223	0.320946956012998	0.058459250444726	0.578415625872933	0.00041978070782052
9.13154976661384e-06	4.2634382152363e-05	5.25341807871804e-06	3.15405991144788e-05	1.1553137271247e-07	8.86754804848862e-05	11277	0.0262530594389492	0.102977167044166	0.480791103913213	0.0592431870680806	0.35568568607705	0.00130285589748974
3.50512826584785e-05	0.000195579336417355	2.16750572632411e-06	1.55664411697138e-05	2.60749290035265e-07	0.000248625315261907	4022	0.0718824354643095	0.140980344747094	0.786642889567894	0.00871796069535726	0.0626100409498357	0.00104876403981866
4.84713229812628e-05	0.000190222294531239	2.18227036844227e-05	0.000110177911800145	9.71679504787524e-08	0.000370791400947548	2697	0.105292158720374	0.130723967323394	0.513017006449262	0.0588543952978826	0.297142575363366	0.000262055566095768
2.41965605105016e-05	0.000186214960373199	1.48184559789007e-05	0.00014680655153326	1.31717570137515e-07	0.000372168245965999	2687	0.105661781895862	0.0650151128495585	0.500351554415557	0.0398165510881723	0.394462862225683	0.000353919421028598
0.000100899381457318	0.000638012360406295	5.90555905929301e-05	0.000481754934034158	1.04006334540592e-06	0.00128076232983611	781	0.319192007593796	0.078780722314209	0.498150472998326	0.0461097185771283	0.376147020263944	0.000812065846392445
1.86518336798351e-05	0.000217186644597003	4.64928333586112e-06	6.97761187499702e-05	3.03767666970748e-07	0.00031056764802964	3220	0.0889748410416	0.0600572332571325	0.69932153582293	0.0149702757687671	0.224672850480906	0.000978104670264162
5.15283105736984e-08	3.22400401976214e-06	1.18201479126554e-07	9.51041388839266e-06	2.4353221220844e-08	1.29285009190759e-05	77348	0.00387106338951826	0.00398563691925556	0.249371836684109	0.00914270570628564	0.735616135847592	0.00188368484275784
1.11816934433349e-05	0.000103833049158725	6.23332733583848e-06	7.44844211282324e-05	8.48569263127602e-08	0.000195817347992444	5107	0.0570584269084793	0.0571026702075774	0.530254598089705	0.0318323549968566	0.38037702936875	0.000433347337111494
0.000194777932901423	0.000618439132923232	1.69572742189176e-05	6.93548160664714e-05	1.12287881132858e-06	0.000900652034921372	1110	0.236862733109946	0.216263246347327	0.686657120557355	0.0188277753909678	0.0770051178228073	0.00124673988154216
2.23926848806956e-07	2.65103227465986e-05	4.0614906295832e-07	6.20124877641788e-05	3.12962592623718e-08	8.9184182681805e-05	11213	0.0264016654771095	0.00251083591364952	0.297253637914508	0.00455404815904851	0.695330560862227	0.000350917150567292
6.12379996140415e-07	2.33676045424733e-05	4.35626198507179e-06	0.000213843201706344	8.08660256869885e-08	0.000242260314255716	4128	0.070108065647748	0.00252777677607576	0.0964565930423411	0.0179817400074598	0.882700092102675	0.000333798071448182
1.9236178551815e-06	4.29041684253523e-05	1.73982290950315e-06	4.99362826406872e-05	3.8263565468197e-08	9.65421553961924e-05	10358	0.0285486074001707	0.0199251596081246	0.444408644589309	0.0180213804256101	0.517248474883923	0.000396340493033016
1.8796995812843e-06	6.57747648331894e-05	4.39314521762592e-06	0.000198056074554046	1.36341280474592e-07	0.00027024002546662	3700	0.0778828143187715	0.00695566683002878	0.243393867061761	0.0162564564965546	0.732889490415288	0.00050451919636691
2.88728341364666e-06	2.06716241532164e-05	1.56880713654869e-06	1.44429258672664e-05	6.45444350296108e-09	3.9577095014181e-05	25267	0.0118031532343856	0.0729533941945993	0.522312821236865	0.0396392695316968	0.364931429709312	0.000163085327527156
3.14173192515682e-06	3.98578500159466e-05	3.93514945545991e-06	6.4214854108308e-05	2.51479300364001e-08	0.000111174733434908	8995	0.0328041535923459	0.0282594059647221	0.358515363918396	0.0353960772729347	0.577602950997004	0.000226201846943254
1.6810471575768e-06	2.35851985184808e-05	1.03248873063702e-06	1.86303303479847e-05	1.12609976549421e-07	4.50416747312287e-05	22202	0.0134219186134941	0.0373220393692706	0.523630585656899	0.0229229649385388	0.41362428149386	0.00250012854143154
4.16017534003289e-08	2.97022353573753e-06	1.52927991219914e-07	1.40408213140273e-05	4.24741091985779e-08	1.72480487035836e-05	57978	0.00516109478289895	0.00241196868789484	0.172206351383992	0.00886639374969646	0.81405274041869	0.00246254575972719
2.42019699570634e-07	1.66010508705685e-05	1.8064763419742e-06	0.000159470115074798	1.61060153127449e-07	0.000178280722140039	5609	0.0520836175756915	0.001357520300936	0.0931174760304619	0.0101327632078763	0.894488832895432	0.000903407565294335
0.000146300957969179	0.000588716632189212	9.79626663162469e-05	0.000507602674847071	2.38494467100161e-07	0.00134082142578881	746	0.331364586229042	0.109112932680882	0.439071617492142	0.073061680274549	0.378575897643079	0.000177871909348296
0.000266585113075618	0.000886846056212372	5.20322076575134e-05	0.000223144418818748	4.43375213326089e-07	0.00142905117097758	700	0.348854377643547	0.186546933020777	0.620583835081079	0.0364103180587434	0.156148655380969	0.0003102584584307
2.13860098863986e-06	6.34929363906097e-05	4.8404739773027e-06	0.000185069190701839	5.33967816546549e-07	0.000256075169874938	3905	0.0739549438923116	0.00835145785389623	0.247946477675358	0.0189025510738378	0.722714313895499	0.00208519950140941
1.71349630086067e-05	7.66873900691602e-05	9.67607155063697e-06	5.56930708304983e-05	3.75895092291012e-08	0.000159229084968131	6280	0.0466493779462958	0.107612017063567	0.481616722752057	0.0607682418860448	0.34976694641965	0.000236071878681112
3.64304840329577e-06	3.02865334028018e-05	4.72265706022482e-06	5.04887494661921e-05	4.86424802302585e-08	8.91896308127447e-05	11212	0.026403256905109	0.0408460980284179	0.33957460219102	0.0529507412149752	0.566083175881669	0.00054538268391742
6.86244276000405e-05	0.000264464182204588	8.38024049295088e-06	4.15628127855531e-05	8.16296852652401e-08	0.000383113292768398	2610	0.108594643877669	0.17912306593216	0.690302809107863	0.0218740530572427	0.108487002591891	0.000213069310843744
1.23758533844491e-08	2.58896192972621e-06	6.60243947390345e-07	0.000177635913790524	9.93078560599972e-08	0.000180996803377085	5525	0.0528558270143813	6.83760881603279e-05	0.0143039096902304	0.00364782103921916	0.981431221304174	0.000548671878215999
3.45880283287455e-06	4.67757515217622e-05	1.1583256166294e-06	2.01527275763915e-05	4.13082102576233e-07	7.19586896502338e-05	13897	0.0213570223822955	0.0480665066260459	0.650036176994368	0.0160970915710057	0.280059679718278	0.00574054509030225
1.1783993437872e-05	0.000157885796033	6.38991911213335e-06	0.000110292206857481	1.7360965693844e-07	0.000286525525097424	3490	0.0823782170612694	0.0411272030087553	0.551035709573573	0.022301395695761	0.384929778315489	0.000605913406421328
6.78912850592632e-08	8.58548601574867e-06	2.15242575492933e-07	3.50329134694447e-05	5.46634868315657e-08	4.39561968325771e-05	22750	0.0131005793853231	0.00154452136334386	0.195319127549855	0.00489675156185056	0.796996009524665	0.00124359000028531
4.79267081655101e-06	0.000120289262829269	1.24539962393037e-05	0.000402898679406275	1.31908252256508e-07	0.000540566517543656	1850	0.149740602810473	0.00886601493249895	0.222524442275607	0.0230387858572797	0.74532673839485	0.00024401853976436
2.05813522201794e-06	2.29187249077806e-05	5.12461676642727e-07	7.33887265008324e-06	1.34570670861554e-08	3.28416515236107e-05	30449	0.00980427883499269	0.0626684446894608	0.697855431883618	0.0156040166333994	0.223462350692295	0.00040975610122654
3.25213864877733e-05	0.000220106712190001	7.72619991346707e-06	6.73255628866727e-05	4.08655920543055e-07	0.000328088517398457	3048	0.0937523854734524	0.0991238180038979	0.670875999974987	0.0235491323339541	0.205205483631441	0.00124556605572011
6.06769352297446e-07	1.19234295756722e-05	8.88315765857104e-07	2.2447990636201e-05	4.36454357020811e-08	3.59101507657298e-05	27847	0.0107154151646092	0.0168968756565763	0.332035074245667	0.0247371772859515	0.625115466171303	0.00121540664050159
0.000193397433382313	0.000552059399177203	0.000144561857974516	0.000531032416735916	8.80197026321869e-07	0.00142193130429627	703	0.347460080528249	0.136010391499206	0.388246181449971	0.101665852307866	0.373458559588243	0.000619015154714164
0.000216137278791202	0.000711274316566722	5.34245887553475e-05	0.000226507397886898	8.89939808803498e-07	0.00120823352180897	828	0.304197349731872	0.178887007262967	0.588689441012859	0.0442171052127075	0.187469883758704	0.00073656275276246
1.17663972956164e-06	2.42862309551212e-05	1.79221929942422e-06	4.75818683438118e-05	1.09150569863994e-07	7.49461088977828e-05	13343	0.022233778897911	0.0156998107956003	0.324049257690544	0.0239134402810503	0.634881103816978	0.00145638741582784
3.08594173046549e-05	0.000340275189189839	6.91331307857958e-05	0.00098247191892177	1.14018818801556e-06	0.00142387984439007	702	0.347841962341095	0.0216727678436053	0.238977460444071	0.0485526437207272	0.689996366471931	0.000800761519665984
3.71472421771857e-06	6.07751286855755e-05	7.05031462313115e-06	0.000148418847653342	1.70097310001449e-07	0.000220129112489769	4543	0.0639121998621162	0.0168752064445416	0.276088555476279	0.0320280881678421	0.674235433808149	0.000772716103188554
3.75038207306104e-07	1.67253350648735e-05	2.27951244567782e-06	0.000130775286282108	3.45453439593309e-07	0.000150500625439559	6644	0.0441493342802678	0.00249193786544574	0.111131332617554	0.015146199153792	0.868935168210497	0.00229536215271107
8.05098666366452e-06	0.000118892450029141	3.22773955463396e-05	0.00061341887039642	2.46871446756488e-07	0.000772886574082322	1294	0.207018686128045	0.0104167764503139	0.153829105092563	0.041762137716862	0.793672565893328	0.00031941484693224
2.25760248779148e-06	1.84255428858478e-05	1.00274388109395e-08	1.05237997877124e-07	1.41025354824889e-08	2.08125133458099e-05	48048	0.00622436684728944	0.108473323249352	0.885310802193787	0.000481798552838326	0.00505647713606448	0.000677598867958354
8.41728292377447e-06	5.67296959294862e-05	7.73401018108952e-06	6.70364103280712e-05	4.29852050284482e-08	0.00013996038456745	7145	0.0411216413216909	0.0601404672457012	0.405326808045079	0.0552585662363791	0.47896703438797	0.000307124084870836
1.97929224502074e-05	8.82739480738217e-05	6.04139953428584e-06	3.4653797157539e-05	3.38566242855626e-08	0.000148795923840139	6721	0.0436603040131857	0.133020595856323	0.593255149708669	0.0406019155523136	0.232894801572452	0.000227537310242025
1.51391462677585e-05	8.93001744973926e-05	1.77258787492662e-06	1.34500878634922e-05	6.85493924927492e-09	0.000119668851442819	8356	0.0352659424921782	0.126508661905161	0.746227388503536	0.0148124416132932	0.112394225408932	5.72825690781396e-05
1.10370035725288e-06	4.0974529802831e-05	9.9316694733957e-07	4.74753431646569e-05	2.87841027047096e-07	9.08345812991274e-05	11009	0.0268836371359694	0.0121506626822914	0.451089543396449	0.0109337978238593	0.522657147593556	0.00316884850384466
8.66931449664349e-07	2.10652456760235e-05	2.22359054150609e-07	6.95022747654165e-06	4.15990991614084e-08	2.91463627555415e-05	34310	0.00870591835303447	0.0297440698496597	0.722740118645454	0.00762904984116181	0.23845951327907	0.00142724838465476
1.19368806019892e-05	9.85464937557368e-05	3.87992096993708e-07	4.12163212164567e-06	3.9547041904989e-08	0.00011503254561827	8693	0.0339230105392446	0.103769594403319	0.856683586597817	0.00337288977574434	0.0358301391966331	0.000343790026487146
4.79496166352702e-06	4.31072878057211e-05	5.56974104669537e-06	6.4398485313927e-05	2.13558972342672e-07	0.000118084034802213	8469	0.0348071009019686	0.0406063501434247	0.365056020298802	0.0471676044608782	0.545361491261645	0.00180853383525026
3.60811264137021e-07	1.44665764079392e-05	3.21834144322523e-07	1.6599840119309e-05	3.5394227506278e-07	3.21030042107705e-05	31150	0.00958482577239494	0.0112391744326523	0.450629988176797	0.0100250475690542	0.517080582562419	0.0110252072590774
2.53087441766083e-05	0.000179349129479004	4.08070573092172e-06	3.72251339957537e-05	2.30146878883266e-07	0.000246193860261171	4062	0.0712050180001726	0.10280006231577	0.728487417552754	0.0165751726163795	0.151202527781416	0.000934819733681084
5.07234687499232e-06	9.75289555963128e-05	9.69792356323592e-06	0.000240114670225273	6.16173830716776e-09	0.000352420057998121	2838	0.100345656100217	0.014392900630586	0.276740649071775	0.0275180806062055	0.68133088561762	1.74840738128492e-05
3.99424434018557e-06	2.33071287822333e-05	5.77878891298357e-07	4.33602525025171e-06	3.80128421122497e-08	3.22532901060812e-05	31005	0.00962947983197504	0.123839903682647	0.722627946035151	0.0179168974513208	0.134436680288755	0.00117857254212594
0.000195170763526615	0.000724114359652943	1.26006837757715e-05	6.02663799316042e-05	1.55907595869439e-07	0.000992308094482803	1008	0.257580051385168	0.196683635467409	0.729727353509452	0.012698358348411	0.0607335365565222	0.000157116118205907
1.81770530956236e-08	3.3015300825645e-06	4.99114279677644e-07	0.000116610533504842	5.77105201834406e-08	0.000120487065440363	8300	0.0355027495353981	0.0001508631074148	0.0274015311975428	0.0041424718732542	0.967826156929352	0.000478976892436684
9.41599736664021e-06	7.33991246095141e-05	1.51340796157996e-06	1.51762232678139e-05	1.97611765533583e-07	9.97023649710818e-05	10030	0.0294692582478144	0.0944410633526224	0.736182382742909	0.0151792584059457	0.152215278666817	0.00198201683170605
4.33214370005166e-05	0.000201619577721861	2.17918119786292e-05	0.000130498445950496	1.33122188050846e-09	0.000397232603873383	2517	0.112363934809596	0.109058109979122	0.507560496686034	0.0548590719043176	0.328518970190302	3.35124022431146e-06
0.000528133420450758	0.00116613652781796	1.6199380352126e-05	4.61050454847901e-05	7.88092052439579e-08	0.00175665318331088	569	0.4098977029863	0.300647518513216	0.663839930896358	0.00922172942617732	0.0262459578947125	4.48632695358915e-05
3.52981157413418e-05	0.000186396758713791	2.10377114891969e-05	0.000142947130238571	2.93887362853959e-08	0.000385709104919187	2593	0.109288816655446	0.0915148626028348	0.483257346888	0.0545429475760099	0.370608648889742	7.61940434140214e-05
6.04870574110087e-06	7.4777624766436e-05	1.65825631678757e-06	2.63810019935291e-05	2.14651779842567e-07	0.000109080240597696	9168	0.0321961602081842	0.055451892184666	0.685528601300274	0.0152021695927813	0.241849503163695	0.00196783375858359
0.000204861410052324	0.00104860276407458	9.71568076566894e-06	6.42825813553151e-05	1.82477537056872e-06	0.00132928721161846	752	0.329043819746488	0.15411372972053	0.788845897943957	0.00730894022055603	0.0483586848601729	0.001372747254784
0.000137984835274566	0.00044390065333007	3.05946313506747e-05	0.000126703664199845	1.41838058312946e-07	0.000739325622213468	1353	0.198988293732597	0.186636079054657	0.600412916843156	0.0413818085447619	0.171377347670579	0.000191847886846254
1.21262071345904e-05	0.000124710236879821	2.02327295130899e-05	0.000267787871404456	7.21439542865393e-09	0.000424864259327386	2354	0.1196945785681	0.0285413679036871	0.293529601848018	0.0476216322481936	0.630290417528644	1.69804714571078e-05
4.60546221952989e-05	0.000255143971155479	3.00546037457602e-05	0.000214324045416213	9.51079712365999e-08	0.000545672350483988	1833	0.15104269723845	0.0843997724173681	0.467577239215396	0.0550781136685835	0.392770579682326	0.000174295016326635
2.08450350047615e-05	0.000137907181341865	1.96395286075556e-05	0.000167167784924396	2.6275849435841e-07	0.000345822288372937	2892	0.0985625558608472	0.060276725085695	0.398780489223833	0.0567908121247991	0.483392165701366	0.000759807864307028
7.87686991479305e-05	0.00046060581424797	2.5054656024557e-05	0.000188836583752564	1.24155898854987e-08	0.000753278168762907	1328	0.202336625978235	0.104567877331811	0.611468423417093	0.033260828553818	0.250686388618811	1.64820784676245e-05
0.000104595623464094	0.000422430974249608	2.27425198655875e-05	0.000118276702000017	1.47734139170444e-07	0.000668193553718478	1497	0.181699023693198	0.156534918485853	0.632198517777959	0.0340358265042008	0.177009642403479	0.000221094828509356
1.40745442511668e-05	9.23515236318667e-05	1.54880451089602e-05	0.000130720688082257	1.12287420252723e-08	0.000252646029816276	3958	0.0730015496126823	0.055708551056202	0.365537205152302	0.061303338588867	0.517406460641068	4.4444561560844e-05
2.09526877011221e-05	0.000250478641465337	2.19155531343769e-05	0.000337678162698398	1.07891887620395e-07	0.000631132936886855	1584	0.172544256664696	0.0331985331085301	0.396871446292846	0.0347241474078	0.535034923647052	0.000170949543772166
8.15135095387376e-07	1.30448339159218e-05	5.03128743513917e-07	1.03542173321573e-05	1.1472612778066e-07	2.4832041214761e-05	40271	0.00742202458850194	0.0328259400158708	0.525322658862513	0.0202612720864381	0.416970044572993	0.00462008446218519
6.90322145048364e-07	1.33492426185381e-05	7.84821806344837e-06	0.000195133407479541	5.26794753877751e-08	0.000217073869781963	4607	0.0630536261365083	0.00318012548328248	0.0614963129000582	0.0361545959968899	0.898926285671968	0.000242679947801586
9.20492992975461e-06	8.48886627079446e-05	5.03455108111345e-06	5.97363928572245e-05	1.63768108792419e-08	0.000158880913386916	6294	0.0465497780247703	0.0579360335582803	0.534291129742052	0.0316875763978837	0.375982184290134	0.00010307601165006
3.05667549649745e-05	8.37845037578759e-05	3.07204979300831e-06	1.08288002256837e-05	1.10614809008688e-08	0.000128263170222443	7796	0.037750415860875	0.238312797913567	0.653223396962438	0.0239511450378198	0.0844264195786179	8.624050755712e-05
0.000168520251726813	0.000585681227464289	3.27776218630648e-05	0.000146734684977935	1.8726849454098e-08	0.000933732512881557	1071	0.244405644640084	0.180480222549764	0.627247331954673	0.0351038669114252	0.157148522680337	2.00559038008709e-05
9.38395745955592e-06	8.53164589028985e-05	1.20007956851809e-06	1.40388247002077e-05	1.06632010369416e-07	0.00011004595264155	9087	0.0324765362579311	0.0852730812383631	0.775280297502608	0.0109052585734532	0.127572385564565	0.00096897712101004
8.18363417841737e-08	8.16158454648843e-06	1.25246981429574e-06	0.000160699625282586	4.27041912162145e-07	0.000170622557897316	5861	0.0499029433151267	0.000479633776405018	0.0478341471788286	0.00734058749165802	0.941842785989047	0.00250284556406162
5.04005072891081e-05	0.000319143039052749	4.70666615188425e-05	0.00038378482722035	3.17511918773364e-07	0.000800712546999824	1249	0.213615945204016	0.0629445704053881	0.398573795613096	0.058780971642315	0.479304125629537	0.000396536709663217
4.59279499438872e-06	5.36248571044613e-05	2.21135140860702e-06	3.32158147802426e-05	6.7189694090102e-09	9.36515372571086e-05	10678	0.0277057333292686	0.0490413198640806	0.572599859810533	0.0236125478916169	0.354674528075847	7.17443579229683e-05
7.19680721498709e-08	4.30803474664464e-06	1.14775746345106e-06	8.83470218736808e-05	8.35153763984560e-09	9.38831336935662e-05	10652	0.0277732912832137	0.000766570834594999	0.0458872065424023	0.0122253850962978	0.941031880785368	8.89567413365743e-05
1.64592545539798e-07	7.41654318949935e-06	8.19584913546249e-07	4.74949028590519e-05	2.55993791304715e-08	5.59212228867678e-05	17882	0.0166368885663308	0.00294329302978716	0.132624839133378	0.0146560620679878	0.849318030029888	0.000457775738958829
7.94547966795347e-05	0.000355573994805086	1.98259003634497e-05	0.000114237047824087	3.57018106698292e-07	0.000569448757778855	1756	0.157080052208101	0.139529317772945	0.624417895285273	0.0348159515542382	0.200609881510094	0.000626953877449566
1.87780463589556e-06	5.44014393817384e-05	1.68204712361756e-06	6.27471280729317e-05	7.05633846164591e-07	0.000121414053060348	8236	0.0357709677827892	0.0154661226486049	0.448065425792998	0.0138538091861698	0.516802845233606	0.00581179713862169
2.6158055564859e-05	0.000144846460808402	1.45198275261914e-05	0.000103441283400806	9.57128207099052e-09	0.000288975198582329	3461	0.0830525254133281	0.0905200712489746	0.501241841926221	0.0502459297456101	0.357959035613692	3.31214655027347e-05
1.25340320022518e-06	4.57993313693436e-05	3.64428807534144e-06	0.000171459517946373	1.91168031422783e-08	0.000222175657394425	4501	0.0644868742354561	0.00564149652992827	0.206140186132258	0.0164027333960884	0.771729540297851	8.60436438738225e-05
2.02644465941953e-07	1.40241484582193e-05	9.06836496350004e-07	8.07587585877046e-05	4.31591875532643e-08	9.59355471957691e-05	10424	0.0283717871802728	0.00211229801533763	0.14618302462591	0.00945255979516627	0.84180224065336	0.000449876910225907
4.70259067255529e-05	0.000220530401194664	1.12133424376111e-05	6.76734311920471e-05	1.69625188596862e-07	0.000346612706738472	2885	0.0987763583463627	0.135672771976693	0.636244421821096	0.032351215692943	0.195242210906908	0.000489379602360765
9.62061503420977e-06	9.85656824376082e-05	7.58375549338417e-07	9.99965697030152e-06	1.42649569341692e-07	0.0001190869795608	8397	0.0350975021964558	0.0807864559978867	0.827678078670941	0.00636824909100352	0.0839693559042382	0.00119786033593087
1.78824028271957e-05	0.000222092456857201	5.28195818849459e-06	8.45671610975979e-05	2.33026106353161e-07	0.000330057005076842	3030	0.0942875847262676	0.0541797403240462	0.672891208006612	0.016003169474512	0.256219864437991	0.000706017756838426
1.52424984086862e-05	0.000185291787106104	7.51137481962312e-06	0.000117645464709749	1.02006004588826e-07	0.000325793131048751	3069	0.0931279097984778	0.0467858188403774	0.568740619268542	0.0230556574211478	0.361104803931992	0.000313100537940936
9.21682325315713e-06	8.83672407421375e-05	5.48133153856986e-06	6.76200711941523e-05	9.11914047262826e-08	0.000170776658132743	5856	0.0499468728524354	0.0539700410696231	0.517443318708406	0.0320964913970226	0.395956168328296	0.000533980496651951
1.2827648228362e-05	0.000223644912602127	7.15314097547617e-06	0.000160943701786325	2.43670617170757e-07	0.000404813074209461	2470	0.114381058898795	0.0316878308671539	0.552464648131417	0.017670232092788	0.397575355244205	0.000601933664436627
1.15827708675225e-05	0.000152792379071406	9.79674622019685e-06	0.000166454281043381	2.53690164826893e-07	0.000340879867367334	2934	0.0972245197114378	0.033979040642611	0.448229401904679	0.028739585871875	0.488307749967555	0.000744221613280302
2.94259164944212e-06	5.02608439087931e-05	1.83632188456757e-06	4.03593531395215e-05	2.55482419636547e-08	9.54246588242879e-05	10479	0.0282228434489638	0.0308368055563134	0.526707085234037	0.0192436829975879	0.422944694136533	0.000267732075528805
9.46015007136047e-06	0.00016160904433584	1.03325075648732e-05	0.000227507408347418	9.29648894252876e-07	0.000409838759213745	2440	0.115715848654909	0.0230826144640621	0.394323476495681	0.0252111527584546	0.555114427888372	0.00226832839343053
1.6240785332817e-06	1.49858778022214e-05	6.46499013134688e-07	7.67084222655628e-06	7.31651392846274e-09	2.49346140891225e-05	40105	0.0074525683513933	0.0651334938442135	0.601007007714582	0.0259277729674877	0.307638297474297	0.000293427999419269
5.90906441646991e-05	0.000289334108141882	1.17590956432589e-05	7.41270437316071e-05	1.17067472885383e-07	0.000434427959154332	2302	0.122217734336925	0.136019431805739	0.666011710445861	0.0270679991825329	0.170631383569107	0.000269474996759577
4.48635708558155e-08	6.60763499724848e-06	6.09724451318698e-08	1.15570327650199e-05	6.46007162194322e-09	1.8276963849878e-05	54714	0.00546813429191739	0.00245465117862642	0.36152804434707	0.00333602701371414	0.632327823151931	0.000353454308658948
4.5547256431549e-06	0.000101442314858688	6.87960183679084e-06	0.000197397129940976	1.47896007496893e-07	0.000310421668287107	3221	0.0889349304102063	0.0146727052537527	0.326788769026474	0.0221621186264225	0.635899971255889	0.00047643583746256
2.82172320320872e-07	1.44990528411902e-05	1.36786873063725e-06	9.04231031426769e-05	5.56736879968973e-10	0.000106572753771705	9383	0.0314677811302704	0.00264769662352281	0.13604840194192	0.0128350697737194	0.848463607653198	5.22400764046678e-06
8.44510811685419e-06	8.06845116336764e-05	9.48593345871712e-06	0.000116592096523146	2.86264390325473e-08	0.000215236276171426	4646	0.062536854003069	0.0392364533854323	0.374864837233175	0.0440721872142129	0.541693522100733	0.000133000066446734
4.7501719401704e-05	0.000323934513841449	2.07810875574687e-06	1.82606234796945e-05	3.58184620622481e-07	0.000392133150099217	2550	0.111004420856378	0.121136709277666	0.826082961258153	0.00529949777319532	0.046567405676042	0.000913426014943785
4.10762607747319e-07	2.09619099191843e-05	2.71307961666957e-07	1.78197407863332e-05	1.46844994985903e-07	3.96105662699177e-05	25246	0.0118130764342596	0.0103700261427283	0.529199955798255	0.0068493835664501	0.449873416726851	0.00370721776571584
6.83709525858442e-07	4.529255257955e-05	7.63016363585894e-06	0.000651173684668702	7.56156681098632e-07	0.000705536267091068	1417	0.190821369711721	0.0009690636155068	0.0641959239973469	0.0108147008052728	0.922948564151772	0.00107174743010203
1.75729622961346e-05	6.69322047559926e-05	2.08497484121698e-06	1.02127018876422e-05	3.24211879657837e-09	9.6806085899783e-05	10330	0.0286255304878148	0.181527453907461	0.691404927013403	0.0215376422033572	0.105496486018604	3.34908571753921e-05
1.2954060513678e-05	5.96236637143308e-05	6.79114869224027e-06	4.01972525553131e-05	2.33654580158397e-08	0.000119589490933578	8362	0.0352429709348586	0.108321060760037	0.498569424862313	0.0567871695014756	0.336126964347054	0.000195380529120383
9.72942179769176e-07	1.16141494825122e-05	5.28007832858729e-08	8.10484951728995e-07	1.08564894786038e-08	1.34612338867749e-05	74287	0.00403025398616386	0.0722773400977048	0.862784911115961	0.00392243264844745	0.0602088158148166	0.000806500323069929
2.01214346675217e-06	5.45176277849812e-05	4.03889976475778e-06	0.000140879936845625	2.48102350254082e-07	0.00020169671021237	4958	0.0587204595825142	0.00997608470972855	0.270295076838778	0.0200246189464625	0.698474143169166	0.00123007633586512
0.000347095589030919	0.00121856398059076	9.58361165107133e-05	0.000434218016378973	2.15155178183259e-07	0.00209592885768955	477	0.467109073860438	0.165604661512004	0.581395678636748	0.0457248900214859	0.20717211597422	0.000102653855541851
1.91709428881268e-05	9.24347995841119e-05	4.44899703360173e-06	2.75916477707305e-05	1.6000994371276e-08	0.000143662388270942	6961	0.0421861324272135	0.133444411713183	0.643416837883714	0.0309684189936414	0.192058952261698	0.000111379147763426
0.00022408159554178	0.00111575923108136	8.15519578721834e-05	0.000524644486061562	2.48187068140822e-06	0.00194851914123829	513	0.44296432480418	0.115000972173861	0.57261907643991	0.041853300871531	0.269252929036226	0.00127372147847159
4.06825599462651e-05	0.000245383767139106	2.69891105233325e-05	0.000209552817332904	5.7349967422633e-07	0.000523181754615834	1911	0.145292179265166	0.077759898137384	0.469022027190701	0.0515864903261971	0.400535407598027	0.00109617674769152
7.42444069703091e-06	8.59191459794708e-05	1.24539423813658e-06	1.85480373169297e-05	3.3216722156734e-07	0.000113469185453135	8813	0.0334697545877973	0.0654313386262681	0.757202456652488	0.0109756162711766	0.163463210235085	0.0029273782149827
3.79357065998438e-06	9.55161628753878e-05	3.95060788894119e-06	0.000128178198846795	5.10371665577089e-07	0.000231948911936685	4311	0.0672263805988317	0.0163551992044692	0.411798279534334	0.0170322328997154	0.552613925957038	0.00220036240444363
7.60626469458823e-05	0.000388644849426814	7.21999423479656e-05	0.000474976193929691	3.9974722982854e-07	0.00101228337988018	988	0.262020199549476	0.0751396777401259	0.383928904841662	0.0713238444718035	0.469212676381105	0.000394896565303538
2.26071873863756e-09	6.94715516134188e-07	8.33115442399838e-08	3.29217937685714e-05	5.48150369892169e-08	3.37568965846735e-05	29624	0.0100761320869452	6.69705739378894e-05	0.0205799580655056	0.00246798588344787	0.975261268049114	0.00162381742799498
2.2669343232369e-06	4.71804185559198e-05	6.8590102211296e-06	0.000183673802260724	1.2738995374259e-07	0.000240107555314753	4165	0.0695071767558221	0.00944132857570937	0.19649701773887	0.0285664073008375	0.764964692676784	0.000530553707798143
9.33449373842953e-06	9.19738543002552e-05	9.80214872597406e-06	0.000124266038118227	2.81318800473374e-07	0.000235657853683359	4243	0.0682639267490105	0.0396103655894778	0.39028554687524	0.0415948315439751	0.52731549649602	0.00119375949528661
1.51161682210266e-06	5.55511699725585e-05	1.13074716959703e-06	5.3532411873017e-05	2.68389069941828e-07	0.000111994334907217	8929	0.0330419654325349	0.0134972614762611	0.496017678202924	0.0100964675627013	0.477992140561097	0.00239645219701673
6.64142806684975e-05	0.00019999762124463	1.23076852180691e-05	4.7677426964754e-05	2.32278245314743e-07	0.000326629292341266	3062	0.093355442884703	0.20333228594546	0.612307670910516	0.0376808985190767	0.145968007409881	0.000711137215066603
1.32317579341681e-05	5.87971259378468e-05	9.97633879582388e-07	5.70117433806744e-06	1.27092017426216e-07	7.8854784107091e-05	12682	0.0233797261967632	0.1677990509263	0.745638030762924	0.0126515326987329	0.0722996632686838	0.00161172234335985
2.98869270388693e-06	6.9472883252031e-05	5.32738039135072e-06	0.000159447068880533	5.46281581899869e-07	0.000237782306809701	4206	0.0688577069539733	0.0125690289743837	0.292170112167473	0.0224044440598949	0.67055901265244	0.00229740214580836
1.38286938771538e-06	2.12287266816962e-05	4.09438062207009e-07	8.08372685037047e-06	3.47525385226416e-08	3.11395135205117e-05	32114	0.00929849859935894	0.044408830818904	0.681729554564582	0.0131485054169941	0.259597082178104	0.00111602702141605
2.27598661680861e-05	0.000133055921076213	9.90997349304019e-06	7.4537876020843e-05	6.37261845200768e-09	0.000240270009376634	4162	0.069552535246727	0.0947262050188253	0.553776650783085	0.0412451538115431	0.31022546764878	2.65227377671522e-05
7.47072335765294e-07	3.45431948482141e-05	3.24817824273369e-06	0.00019336330130658	5.32672823448611e-07	0.000232434419556741	4302	0.0673622628635574	0.00321412094297385	0.14861480031266	0.0139746008742081	0.831904765547756	0.0022917123224023
1.97682837666934e-05	9.60246212675604e-05	2.565579880438e-06	1.60300999294906e-05	1.39131602834893e-07	0.000134527716447017	7433	0.0395573718906783	0.14694580632742	0.713790613589869	0.0190710133807143	0.119158344115682	0.00103422258631506
6.8244898413868e-08	9.00164768292003e-06	6.70111292062995e-08	1.13776760436301e-05	1.33758742460391e-07	2.06483384966307e-05	48430	0.00617541873775629	0.00330510362492381	0.435950218676863	0.00324535212444498	0.551021383414779	0.00647794215898858
1.74496947734685e-05	0.000135558360941272	1.00392850264644e-05	0.00010036624220617	3.56595718070676e-07	0.000263770178665446	3791	0.0760908102312449	0.0661549188833847	0.513926030710273	0.0380607280067008	0.380506404150676	0.00135191824896538
1.00908266650553e-05	7.52922875824562e-05	2.14773940396708e-06	2.06149334153975e-05	3.90978730382408e-08	0.000108184884939914	9243	0.0319361384480239	0.0932739048588881	0.695959399728283	0.0198524905319253	0.190552806215462	0.000361398665441625
0.00013545698618159	0.000633499423366053	9.1600835525562e-05	0.000552072273683087	7.46414656121987e-07	0.00141337593341241	708	0.345780729283879	0.095839318456871	0.448217214111288	0.0648099584548632	0.390605401317525	0.000528107659453253
8.9024026180002e-05	0.000300840402687177	1.00385235586216e-06	4.36599714646794e-06	2.95364389618386e-07	0.000395529642759128	2528	0.111910156124265	0.225075485010403	0.760601406732959	0.00253799525330012	0.0110383563568376	0.000746756646500598
2.27331944889499e-05	0.00018079015847156	5.23927560978261e-06	5.3644671797598e-05	3.23430554850615e-07	0.000262730730922741	3806	0.0758025828214594	0.0865265909667601	0.688119573361684	0.0199416169984443	0.204181184322031	0.00123103435108139
0.00016845609446252	0.000368138266865883	5.13365849332705e-05	0.00014433312168235	8.35510479573376e-08	0.00073234761899198	1365	0.197308461302836	0.230022041574173	0.502682411083136	0.070098657525413	0.197082803219888	0.000114086597389828
6.345800052862e-05	0.000291894246680452	2.85509307033572e-05	0.000169043229564075	5.83012838317166e-08	0.000553004708760336	1808	0.152909126719169	0.114751284253751	0.527833202966369	0.0516287298300939	0.305681356571117	0.000105426378669379
0.00011196889867714	0.000576434334624028	9.19191976972287e-05	0.000609737463167608	6.41554641865838e-08	0.00139012404963019	719	0.341194775600166	0.0805459762435781	0.414663953751016	0.0661230181016447	0.438620901012261	4.6150891500403e-05
9.78878466425613e-06	0.000104125500023423	5.33273089308699e-06	7.30053827916973e-05	5.00963810731519e-08	0.000192302494753537	5200	0.0560634189407818	0.0509030560253619	0.541467234509229	0.027730950136251	0.379638251106749	0.000260508222409479
3.42804761314323e-06	4.8975833392501e-05	9.27890014708454e-06	0.000170525151545712	2.7779344207544e-07	0.000232485726140516	4301	0.0673766212276534	0.0147451960602145	0.210661678914858	0.0399116982411054	0.733486542922834	0.00119488386098827
7.38930852463753e-05	0.000378353629780566	4.01401500836009e-05	0.000264647725945404	2.58418651516665e-07	0.000757293009707463	1320	0.203297520408174	0.0975752902762429	0.49961326056175	0.0530047809355942	0.349465428246374	0.000341239980039549
3.89543038555994e-06	6.80973010555198e-05	7.40683371279047e-07	1.66670756053389e-05	9.15672856996319e-08	8.94920577033974e-05	11174	0.0264915933405374	0.0435282245768728	0.760931224547479	0.00827652632297143	0.186240835589885	0.00102318896279168
3.51370441567188e-05	0.000196811520667372	3.12419911366476e-05	0.000225170196162854	3.64712776497573e-07	0.000488725464900089	2046	0.136406821284474	0.0718952595684816	0.402703633844015	0.0639254415421845	0.460729412184171	0.000746252861147989
4.88300554658741e-06	7.85479629952769e-05	4.40900696840096e-06	9.12920424315934e-05	4.61809328554965e-07	0.000179593827270414	5568	0.0524570249983835	0.0271891613470383	0.437364491804095	0.0245498803350426	0.508325056707742	0.00257140980608215
4.85194822712611e-05	0.000207838985584513	3.27405040522789e-05	0.000180436812456919	3.6928869619139e-09	0.000469539477251934	2130	0.131419425802638	0.10333419152577	0.442644326310812	0.0697289698491353	0.384284647401659	7.8649126235928e-06
7.90446130240923e-06	5.99129505176285e-05	3.23951133711189e-06	3.15829726486144e-05	4.20727758144923e-08	0.000102681968581579	9739	0.0303364974142037	0.0769800327321277	0.583480735179215	0.0315489796491208	0.30758051374446	0.000409738695076404
3.58359001862933e-09	6.41526960456691e-07	1.03288269273161e-08	2.37761043523977e-06	1.06523501437057e-08	3.04370216278611e-06	328547	0.000912695278506126	0.00117737867470877	0.210771923843382	0.0033935077661677	0.781157389283903	0.00349980043183821
3.43827025213112e-06	6.97663416760439e-05	3.88262290211425e-06	0.000101422929234713	1.95386048708803e-07	0.000178705550113711	5596	0.0522044418611953	0.0192398627235882	0.390398292787501	0.0217263699960283	0.567542133807132	0.00109334068575083
4.93985737617852e-06	7.82121698426322e-05	1.84347392682548e-05	0.000375552172269811	2.23904075157055e-07	0.000477362842832033	2095	0.133456565770086	0.0103482234747724	0.163842182141001	0.0386178764121808	0.786722674185921	0.000469043786124423
3.91534002081829e-06	4.69746054899629e-05	2.29864236194155e-06	3.54761156372896e-05	9.54323369947236e-09	8.86742467437118e-05	11277	0.0262526990014351	0.0441541954355078	0.529743496166704	0.0259223218279501	0.400072365315078	0.000107621254760183
9.99361131362841e-06	7.04660742946076e-05	4.43332625142377e-06	4.02089270769467e-05	3.27293155371697e-08	0.000125134668252144	7991	0.0368467574541533	0.0798628505850313	0.563121917202193	0.0354284413212389	0.321325238150043	0.000261552741493035
1.8924416532568e-06	4.20504315083636e-05	3.85998712983903e-06	0.000110363108506235	5.21555231933901e-08	0.000158218124320888	6320	0.0463601481923672	0.0119609663012985	0.265775060151008	0.024396617937465	0.697537712445659	0.000329643164569513
1.5697119638034e-06	8.75585471594054e-05	1.57525238796969e-05	0.0011335388656704	3.29893341865075e-07	0.00123874954201517	807	0.310545951011866	0.00126717460678115	0.0706830107214142	0.0127164720110176	0.915067031085545	0.000266311575242571
1.25744262703635e-05	0.000136002067296732	1.39970529042111e-05	0.000194877381852589	6.54010623796585e-08	0.000357516329386275	2797	0.101720557655535	0.0351716138167709	0.38040798732242	0.0391508072602974	0.545086659921581	0.000182931678930381
2.03225829464068e-05	0.00012381110150431	2.39056833380447e-05	0.000187349911985081	1.13200605389129e-07	0.000355502480379231	2813	0.101177500272746	0.0571657979002782	0.348270710719753	0.0672447722799104	0.527000294864964	0.000318424235094993
1.86337980344664e-05	0.000270654122065865	1.8475580354131e-05	0.000346242883961754	7.5869600657688e-07	0.000654765080422793	1527	0.178393623899453	0.0284587535157407	0.413360654314519	0.0282171131395721	0.528804748930989	0.00115873009917844
1.48078575707935e-07	1.29335359171581e-05	1.27195161574795e-06	0.000142972585564708	3.85289823914117e-08	0.000157364680655713	6355	0.0461159150228161	0.00094098990377584	0.0821883021225991	0.00808282780130801	0.908543041354414	0.000244838817902898
0.00012905182477672	0.000368793036566898	5.30479664055949e-05	0.000195058530809185	7.96605462798453e-08	0.000746031019104678	1340	0.200599199730827	0.172984529425596	0.494340083887519	0.0711069178722065	0.261461689680514	0.000106779134164484
4.58204611668024e-05	0.000275282853003483	2.45166243604335e-05	0.000189633606640796	2.07503846562048e-07	0.000535461049018077	1868	0.148436611099439	0.0855719781127449	0.514104347101052	0.0457860089083825	0.354150142178491	0.000387523699328955
3.26428749972101e-05	0.000211090167678777	1.17038259288044e-05	9.74311884599912e-05	3.72718115856959e-07	0.00035324077518064	2831	0.100567215529879	0.092409702646919	0.597581543554337	0.033132714995372	0.275820899810241	0.00105513899313113
0.000740125937304595	0.0016128009091581	6.89537306253582e-05	0.000193817222263886	4.29945716712599e-07	0.00261612774506865	382	0.544275462398909	0.28290894383874	0.616484004727291	0.0263571726401108	0.0740855344809623	0.000164344312896432
1.05908474347054e-05	0.000122989034008811	1.04715995736028e-05	0.000156541006335634	1.81889577772466e-08	0.000300610676310531	3327	0.0862486227117493	0.035231108770618	0.409130625426503	0.0348344233881622	0.520743335722138	6.05066925782016e-05
3.37314777433897e-06	4.46944440505922e-05	2.05755823504657e-07	3.50727730138715e-06	5.17525718576448e-08	5.18323775216806e-05	19293	0.015429837458723	0.0650780059804905	0.862288133163432	0.00396963892730162	0.0676657616162814	0.000998460312494783
2.2514645584962e-06	3.34132660343287e-05	2.34150945844908e-06	4.46976411523514e-05	1.58355892840185e-07	8.28622370964655e-05	12068	0.0245532434726788	0.0271711775760425	0.403238763580931	0.0282578595569797	0.539421124972958	0.00191107431308948
4.57342942494519e-05	0.000226170532909394	3.04668533542663e-05	0.000193888105317238	7.04887191887367e-07	0.000496964673022238	2012	0.13853983247325	0.0920272541131016	0.455103843768133	0.0613058734516989	0.390144643759341	0.00141838490772527
4.83438250129576e-05	0.0002082473810516	3.73616362580777e-05	0.000207049381515087	6.6708073676893e-08	0.000501068931911399	1996	0.139600405318084	0.0964813859612951	0.415606252531384	0.0745638651264136	0.413215364850636	0.000133131530271545
7.76570828863137e-07	2.90759461985483e-05	2.64084525186879e-06	0.000127246263529886	3.79070508261543e-08	0.000159777532859992	6259	0.0468062490037207	0.00486032557245468	0.181977689091161	0.0165282640468788	0.796396472346256	0.000237248943250182
1.14768443925193e-07	2.22717171151621e-05	7.74937765503697e-08	1.94190141680712e-05	3.85135824407361e-07	4.22681293281162e-05	23658	0.0126006454017964	0.00271524777059036	0.526915136041927	0.00183338552668859	0.459424499658515	0.00911173100227963
3.63335199365988e-06	4.14752530597441e-05	3.01554667853641e-06	4.42762667115644e-05	2.24991283308984e-09	9.24026683563379e-05	10822	0.027341350754531	0.0393208557533033	0.448853412975052	0.032634844124927	0.47916653814389	2.43490028276387e-05
7.90443805053938e-05	0.00032440533904275	2.81053863461459e-05	0.000148473007802128	1.95712690189243e-07	0.000580223826386607	1723	0.159801971245286	0.136230842152156	0.55910378769347	0.0484388697395875	0.255889194910792	0.000337305503995001
1.21095073097512e-05	9.30363337358944e-05	2.29457649094098e-06	2.26813623511482e-05	9.12519055200554e-08	0.000130213031793255	7680	0.0383132000210187	0.0929976603952974	0.714493261193798	0.0176217115855515	0.174186577478362	0.000700789346990554
1.54518022322684e-06	5.54433267473212e-05	9.32507912087796e-07	4.31035028933568e-05	6.65750598629985e-07	0.000101690268374623	9834	0.0300479403566339	0.0151949665186688	0.545217626361948	0.00917008015607233	0.423870480256433	0.00654684670687846
7.29076087382678e-08	5.21930747907607e-06	1.27880307061921e-07	1.17745178876792e-05	5.33486706164361e-08	1.72479619531718e-05	57978	0.00516106889162171	0.00422702745612564	0.302604301496401	0.00741422710747598	0.682661401946904	0.0030930419930933
1.63958749899608e-06	3.64707957287359e-05	2.28403567635198e-06	6.53692752498554e-05	2.3990506246096e-07	0.0001060035992164	9434	0.031302376071625	0.015467281404747	0.344052428392387	0.0215467747627064	0.616670336979858	0.00226317846030121
7.44254914370086e-05	0.000413875544523823	3.97661315099149e-06	2.84968050326921e-05	3.97815440246557e-07	0.000521172269584762	1919	0.144776497794144	0.142804012762049	0.794124263084016	0.0076301318835705	0.0546782833541711	0.000763308916192935
2.57282555431128e-06	2.82820202207673e-05	1.47004349183505e-06	2.07825562455674e-05	5.44030531032429e-08	5.31618485655843e-05	18810	0.0158224670235353	0.0483960889948599	0.5319984346646	0.0276522267659955	0.390929901918826	0.00102334765571832
1.20239691090811e-06	4.76561696126075e-05	2.40983256490073e-06	0.00012301645226157	5.44118204298452e-08	0.000174339263170416	5736	0.0509619047010564	0.006896879618751	0.273353051664694	0.0138226611784238	0.705615304461404	0.00031210307672723
6.25309397331736e-06	5.76736646199017e-05	4.90415093964731e-06	5.81824008222758e-05	8.30544470430916e-08	0.000127096364802185	7868	0.0374134864664898	0.0491996288253387	0.453779025935682	0.0385860834594302	0.457781785598918	0.000653476180631592
2.28810881771238e-05	0.000170590785836035	9.3924437235059e-06	9.01362338825054e-05	1.11325153554033e-08	0.000293011684134525	3413	0.0841625497678663	0.0780893371017204	0.582197895418104	0.0320548436532439	0.307619930409064	3.79934178675696e-05
6.27194529612873e-06	0.000127279686988009	7.67613767464841e-06	0.000200752721221923	1.70113918341646e-07	0.000342150605099051	2923	0.097568728909829	0.0183309490109276	0.371999011812832	0.022434967409823	0.586737881594001	0.000497190172416615
9.40319097443605e-07	4.25919710812395e-05	5.44230646758224e-06	0.000317438308042286	1.81496500893761e-08	0.000366431054338641	2729	0.104120589876618	0.00256615558727891	0.116234611059678	0.0148521977139871	0.866297504765855	4.95308732010551e-05
8.23641098921305e-06	0.000101065371019856	1.64268979984334e-05	0.000259391023454878	2.56479498788728e-07	0.000385376182961169	2595	0.109199816704394	0.0213723923619923	0.262251211902319	0.0426256180966134	0.673085247411395	0.000665530227680342
6.66238607541535e-06	6.52999457994514e-05	2.91097503726128e-07	3.6706442273105e-06	9.8732838043466e-09	7.59339468897077e-05	13169	0.0225235202074084	0.0877392305853969	0.85995721905906	0.00383356213722092	0.0483399635823227	0.000130024635999592
1.8852388610821e-06	2.38869342044107e-05	3.55973648062008e-07	5.80075423781896e-06	3.01378411549058e-09	3.19319147354893e-05	31317	0.00953398795630167	0.0590393302969345	0.748058311012044	0.0111478954835858	0.181660081641518	9.43815659178447e-05
2.58732032301074e-06	0.000103070069803068	1.40729908395994e-05	0.000722947501520518	1.2489853953778e-07	0.000842802781025733	1187	0.223491307264492	0.00306990007776415	0.122294411128576	0.016697845755174	0.857789648772461	0.000148194266024813
1.01386076127667e-07	5.99306625031457e-06	1.95705615088535e-07	1.4878662596575e-05	1.32224649181262e-07	2.1301045187287e-05	46946	0.00637000655330411	0.00475967612087768	0.281350806855777	0.0091876062121748	0.698494485399944	0.00620742541122708
2.96080688756847e-06	6.23979948413958e-05	4.53086256394195e-06	0.000122909662746748	8.97929373153013e-08	0.00019288911997697	5184	0.0562295574211125	0.0153497869030767	0.323491521185051	0.0234894667178891	0.637203709371598	0.000465515822385535
7.05446714479638e-07	2.30554931381697e-05	3.18750136466944e-06	0.000134017022266628	9.71119217753512e-09	0.000160975174676124	6212	0.0471487178092185	0.00438233234347451	0.143223905080746	0.0198011983592039	0.832532236950604	6.03272659717479e-05
1.67232838536226e-05	0.000199597608319678	8.17018170217937e-07	1.25673379710563e-05	2.55455454619461e-07	0.000229960703769195	4349	0.06666972160064	0.0727223546437191	0.867963982750762	0.00355285993139922	0.0546499369895378	0.00111086568458172
5.05311240159757e-05	0.000350030187942681	1.63980739285251e-05	0.000146372702330185	2.99760235423972e-07	0.000563631848452791	1774	0.155606976040905	0.0896527124126984	0.62102627611186	0.0290935900331732	0.259695584506071	0.000531836936196624
[truncated: 8,378 more rows]
