# Supplementary material for: Quantitative Risk Assessment for African Horse Sickness in Live Horses Exported from South Africa
Source: PLoS One. 2016 Mar 17;11(3):e0151757. doi: 10.1371/journal.pone.0151757 (PMC4795756; doi:10.1371/journal.pone.0151757)
Supplement: S3 Dataset — (ZIP) [file pone.0151757.s003.zip › simulation_results_2.xls]

Detailed Results
B
Thu Oct 01 14:25:20 2015
Pathway 1	Pathway 2	Pathway 3	Pathway 4	Pathway 5	Overall probability	Horses/case	Probability per year	Pathway 1 proportion	Pathway 2 proportion	Pathway 3 proportion	Pathway 4 proportion	Pathway 5 proportion
1.5762255756989e-09	1.94661619746364e-07	2.38735788927568e-11	3.79083079943501e-09	1.10359916615733e-09	2.01156148866548e-07	4971262	6.03450298976016e-05	0.00783583094317742	0.9677139915594	0.000118681825175502	0.0188452146295063	0.005486281042741
2.29504035037114e-06	1.16725271739628e-05	4.12101368978864e-10	2.6949386304128e-09	4.71569940297464e-09	1.39753902637363e-05	71554	0.00418386950469096	0.164220126025845	0.835220122922145	2.94876465845964e-05	0.000192834588484137	0.000337428816940523
5.77592819515705e-07	5.72111388811719e-06	2.60752752649206e-10	3.32090759521083e-09	2.56847219021854e-09	6.30485684017098e-06	158608	0.00188967532588302	0.0916107747023866	0.907413765791714	4.13574422479885e-05	0.000526722125402101	0.000407379938249143
9.87940113695632e-07	5.33521793660081e-06	5.7207313595735e-11	3.97219062501842e-10	7.22363474477217e-09	6.33083611141731e-06	157957	0.00189745439838018	0.15605207531971	0.842735121033862	9.03629672114947e-06	6.27435390067165e-05	0.00114102381070089
9.75009883967421e-11	5.48655202476178e-08	6.01056280065964e-12	4.34874056222137e-09	4.32508596435229e-09	6.36428583253889e-08	15712682	1.90926758412147e-05	0.00153200203388487	0.86208447721039	9.44420624530916e-05	0.0683303779347468	0.0679587007585248
5.69221584746248e-07	7.00948868160914e-06	1.10225984018468e-09	1.74530333090958e-08	8.50014706387910e-10	7.59811557421106e-06	131612	0.00227684737386091	0.0749161524573615	0.922529884304499	0.000145070159754596	0.00229702129937764	0.000111871779007016
1.00087121722807e-06	7.22151498101012e-06	5.00585164660813e-11	4.64403187742049e-10	1.67127633960596e-08	8.23961342333846e-06	121365	0.0024688415960108	0.121470652299431	0.876438566954537	6.07534770069334e-06	5.63622543779348e-05	0.00202834314395396
1.58925974455329e-08	7.58252043454409e-07	3.42613858513108e-11	2.10176334452396e-09	1.95966067386677e-09	7.78240326304184e-07	1284950	0.000233444936233784	0.0204211949809976	0.974316053570883	4.40241718313622e-05	0.00270066105993904	0.00251806621634873
1.37569738843471e-06	1.56550657178289e-05	9.01373101455087e-12	1.31904146965669e-10	2.66101227418727e-08	1.70575141468835e-05	58625	0.00510422682523326	0.0806505201513231	0.917781195021855	5.28431689221125e-07	7.73290561742076e-06	0.00156002348951501
4.59058816127452e-07	4.35781927793296e-06	3.4149164432229e-10	4.16815058580449e-09	8.23741572114942e-09	4.82962515201169e-06	207055	0.00144784190854297	0.0950506098669458	0.902310042864878	7.0707691295679e-05	0.000863038114680252	0.00170560146220008
1.62598592353548e-07	2.37094846084267e-06	4.19246361160593e-10	7.86020939172093e-09	1.94930695699995e-09	2.5437758159061e-06	393116	0.000762842602906155	0.0639201738364001	0.932058731755075	0.000164812621670144	0.00308997724664707	0.00076630454020792
2.40302355485788e-10	1.01908635120208e-07	4.30453549528026e-12	2.34715889082591e-09	3.02871656619539e-10	1.04803272558634e-07	9541687	3.14404891318398e-05	0.0022928898079146	0.972380276228425	4.10725294181248e-05	0.0223958549530288	0.00288990648121309
1.82521118081721e-08	8.67443069395517e-07	9.22213510634289e-12	5.6353606688757e-10	1.58955721604984e-09	8.87857496621733e-07	1126307	0.000266321897267385	0.0205574789621316	0.977007090322611	1.03869541468454e-05	0.000634714544881138	0.00179032921622901
1.06870818008528e-07	2.51774992698777e-06	1.12909903155825e-10	3.42023325387244e-09	7.04046246079021e-09	2.63519435061411e-06	379479	0.000790246937122707	0.0405551939588905	0.955432348434195	4.28468978500626e-05	0.00129790550479716	0.00267170520426681
2.6499701093675e-06	2.45204854669051e-05	1.45666548082631e-10	1.73336881805054e-09	2.440772357589e-08	2.71967423352146e-05	36769	0.00812593826423647	0.0974370414186073	0.901596417860522	5.35602927318323e-06	6.37344280681058e-05	0.000897450263529785
1.35718609090685e-08	8.26926184011077e-07	2.42744967416985e-12	1.90170843221993e-10	4.42701677163757e-09	8.45117659984679e-07	1183267	0.000253503267737765	0.0160591377410271	0.978474623315845	2.87232155841336e-06	0.000225022919560622	0.00523834370200928
2.37641352525497e-08	9.5878986741725e-07	4.62923270894299e-11	2.4014397947485e-09	7.35515803917403e-09	9.92356892830812e-07	1007702	0.000297662905186624	0.023947166008753	0.966174442223293	4.66488693975569e-05	0.00241993562205037	0.00741180727650574
1.33573988092154e-06	6.86634135133796e-06	1.42721654391056e-10	9.4330724017566e-10	1.38291041795923e-08	8.21699636533366e-06	121699	0.0024620731513415	0.162558168646251	0.835626675010601	1.73690784376124e-05	0.000114799520193941	0.00168298774451639
5.52521698766062e-08	1.35889926902502e-06	1.01512014455288e-10	3.21006891633088e-09	1.12259395636011e-09	1.41858561378877e-06	704927	0.000425485441365892	0.0389487735809178	0.957925454633407	7.15586098354462e-05	0.00226286583279059	0.00079134734304959
1.23169885058555e-07	1.90172425859034e-06	2.62809914277169e-10	5.21725392930207e-09	5.30530429324907e-09	2.03567951178572e-06	491236	0.000610518033093532	0.0605055384924068	0.934196295428706	0.000129101812321444	0.00256290535867575	0.00260615890788978
8.81683317071351e-06	3.26477528010732e-05	5.98432564449196e-09	2.84939632424807e-08	2.21912042588098e-08	4.15212554649325e-05	24084	0.0123793725119661	0.212345052479444	0.786290116604168	0.000144126799093205	0.000686250040453274	0.00053445407684148
1.67730197598983e-08	1.48980564422461e-06	1.25431758884792e-10	1.43260946874943e-08	1.70665215748314e-08	1.53809671200572e-06	650154	0.000461322926293195	0.0109050488366404	0.968603360631247	8.15499818091582e-05	0.00931417028309791	0.0110958702672059
3.02677884762407e-07	3.46111233822378e-06	1.972440156068e-10	2.90001669958546e-09	2.22371355832425e-09	3.7691111972597e-06	265315	0.00113009644962792	0.0803048434820566	0.918283424681168	5.23317050847969e-05	0.000769416593942331	0.000589983537747833
1.76193373448511e-07	2.66033673984651e-06	2.21463350243422e-10	4.29942938998509e-09	4.47499921091516e-10	2.84149850595634e-06	351927	0.000852087529966905	0.0620072025655387	0.936244285988509	7.79389289768026e-05	0.00151308521928575	0.000157487297689394
9.68214336247387e-07	1.40536686112741e-05	2.22569221740868e-09	4.15447726033552e-08	1.29106128971516e-08	1.50785640252394e-05	66319	0.00451338722922856	0.0642113091556153	0.932029640737024	0.000147606377748118	0.00275522075801217	0.000856222971600014
4.78713990769719e-07	4.37534198244013e-06	1.59183402328182e-10	1.87066277444935e-09	3.33876767104548e-09	4.85942458705767e-06	205786	0.00145676879893386	0.0985124848000934	0.900382731340904	3.27576649202752e-05	0.000384955613763731	0.000687070580318867
5.45828731011141e-07	6.60125571194632e-06	5.17545447103789e-10	8.04818222557722e-09	1.01836558174822e-08	7.16583382644763e-06	139551	0.00214744877588158	0.0761710003651772	0.921212502525866	7.22240369562625e-05	0.00112313269055627	0.00142114038144402
1.3781196846131e-06	1.25179961276779e-05	3.53689314934836e-10	4.13108070595995e-09	1.82923499512071e-08	1.39188929322631e-05	71845	0.00416699084003103	0.0990107253011994	0.899352857199007	2.54107360877105e-05	0.000296796643674468	0.00131421012003093
2.16085552504356e-07	2.49517780377071e-06	2.72113149737681e-10	4.0400084943676e-09	8.7852268097931e-10	2.71645400060015e-06	368127	0.000814605335840546	0.0795469212644926	0.918542262530286	0.000100172191274935	0.00148723611497748	0.000323407898968735
8.19853137354302e-07	5.96335131589015e-06	2.47464891778505e-10	2.31436170276251e-09	1.42618956583604e-09	6.78719246940483e-06	147336	0.00203409307376923	0.120794148839895	0.878618271512356	3.64605678848836e-05	0.000340989549536888	0.000210129530327156
5.26620299303116e-07	4.3306487990217e-06	3.56546213901612e-10	3.76991132081677e-09	1.19879199914403e-08	4.87338347585098e-06	205196	0.00146095037670435	0.108060509071915	0.888632881135112	7.31619450159015e-05	0.000773571654990371	0.00245987619296611
3.56069590345913e-07	4.45994535553236e-06	5.8879381130171e-10	9.48258225054342e-09	5.57119178406268e-09	4.83165751372418e-06	206968	0.00144845073705346	0.0736951220848141	0.923067362052053	0.000121861661268262	0.00196259404223259	0.00115306015963215
1.17444346974956e-09	1.84286335412363e-07	9.96103933794438e-12	2.00966051409277e-09	4.53633698274509e-09	1.92016737418289e-07	5207879	5.7603367616621e-05	0.00611635988372805	0.959740999092775	5.18758909867596e-05	0.010466069474532	0.0236246956579788
3.31971980875693e-08	1.04650908796147e-06	8.51324403234972e-11	3.45060663441971e-09	3.97501122554862e-09	1.08721703634933e-06	919780	0.000326112102115528	0.030534104026772	0.96255766141731	7.83030779294588e-05	0.00317379742871412	0.00365613404927497
4.13518489589339e-08	2.04549351395365e-06	2.56591398172885e-10	1.63205083003649e-08	1.3347930879038e-08	2.11677039349016e-06	472418	0.00063483020015298	0.0195353492689173	0.96632753379596	0.000121218342320923	0.00771009853055219	0.0063058000622494
9.13532197409008e-08	1.81784763058214e-06	3.26260036626616e-12	8.34752409271237e-11	1.41334404367989e-09	1.91070093220802e-06	523368	0.000573046573353664	0.0478113650341566	0.951403539894351	1.70754109723277e-06	4.36882818865112e-05	0.000739699248509091
3.11056956279022e-06	2.65204778303769e-05	5.73941478770674e-10	6.29291346084367e-09	5.02311538578859e-08	2.96881454019646e-05	33683	0.00886702977830744	0.1047748022207	0.893301938241717	1.93323453182998e-05	0.000211967213702316	0.00169195997856309
7.45712426239553e-08	1.3755359463119e-06	4.46745558568484e-11	1.05953741295821e-09	4.34526970670962e-10	1.45164592787534e-06	688873	0.000435399280664273	0.0513701317876457	0.947569872169285	3.07751050025229e-05	0.000729886945991694	0.000299333992075427
3.58864982900227e-07	3.93699304785603e-06	3.298853239394e-11	4.65328645863747e-10	5.09372619013564e-09	4.30145007412465e-06	232480	0.00128960554080071	0.0834288383489507	0.915271124856008	7.66916547337893e-06	0.000108179483161487	0.001184188146406
6.83021643438545e-07	8.31853834559316e-06	8.23910509147946e-11	1.2902714230129e-09	4.56930502398822e-09	9.00750195652962e-06	111019	0.00269861493182944	0.0758280871583288	0.923512244098151	9.14693677696829e-06	0.000143244090230541	0.000507277716512278
4.166565456862e-07	3.43269829309792e-06	6.0524463587836e-10	6.41128559364740e-09	9.82430845206901e-10	3.85735379985885e-06	259245	0.00115653906441426	0.1080161601203	0.88991014856442	0.000156906694921401	0.00166209425588133	0.000254690364478065
1.14875096182364e-07	2.21188635546519e-06	4.98883249083156e-11	1.23509058353686e-09	7.92096369609632e-09	2.3359673942521e-06	428088	0.000700545540118225	0.0491766693597808	0.946882375545044	2.13566015651893e-05	0.000528727663997338	0.00339087082961291
1.21924655870983e-07	2.1219072593529e-06	1.40152548802666e-10	3.13614668526879e-09	2.17643374841951e-09	2.24928464820637e-06	444586	0.000674558536383429	0.0542059698705577	0.943369822509994	6.23098321123681e-05	0.00139428626242108	0.000967611524915287
1.51275351034342e-07	2.29856887860717e-06	8.97957709128813e-11	1.75430408269339e-09	1.27837685385631e-09	2.45296670634898e-06	407670	0.000735620213139554	0.0616703645601053	0.937056696553533	3.66070076207982e-05	0.000715176475144464	0.000521155403596596
5.31802686661418e-08	2.42260524884934e-06	2.29056287156357e-10	1.3417349935838e-08	1.89536295061871e-08	2.50838555324467e-06	398663	0.000752233540167069	0.0212009946387036	0.965802583943141	9.13162200524022e-05	0.00534899825048119	0.00755610694762218
3.13158515981933e-07	5.00066075772959e-06	6.48167204514315e-12	1.3308508183582e-10	7.92620719418010e-09	5.32188504765958e-06	187903	0.0015952959231863	0.0588435325410967	0.939640881557324	1.21792785584379e-06	2.50071319925159e-05	0.00148936084173141
1.87133741381038e-08	7.16419357761059e-07	4.62489336078279e-11	2.27652967318892e-09	4.95485781632151e-11	7.37505059084123e-07	1355923	0.000221227124996171	0.0253738925687413	0.971409414669983	6.27099882748771e-05	0.00308679872110443	6.71840518961964e-05
6.4608596378632e-07	6.35931382502854e-06	4.24628948629936e-12	5.37404387128962e-11	4.65939422750123e-09	7.01011716977056e-06	142651	0.00210083267770833	0.0921647881396919	0.907162272900594	6.05737305591761e-07	7.66612560267021e-06	0.000664667096805991
2.89647937333865e-06	1.69601938463652e-05	7.9308171074328e-10	5.97125905824518e-09	9.49024581314338e-09	1.9872927806286e-05	50320	0.00594420049940891	0.145750007325165	0.853432066562459	3.99076431250569e-05	0.00030047203494376	0.000477546434307558
1.55279013904728e-07	2.46812214725686e-06	9.05574617522520e-11	1.85071537659899e-09	9.19082932004255e-09	2.63453326331998e-06	379574	0.000790048767108087	0.0589398570390601	0.936834687805986	3.43732466820835e-05	0.000702483207316487	0.00348859870095566
1.62414316820978e-07	2.55700205983601e-06	8.83463882499278e-11	1.7883705986923e-09	2.22709567768012e-10	2.7215158032117e-06	367442	0.000816122642558814	0.0596778885609669	0.939550693337315	3.24621992441378e-05	0.000657122988807128	8.18329136671519e-05
1.30177914420371e-06	6.97782141005299e-06	9.78062101930466e-10	6.74077270701524e-09	4.29827587271381e-09	8.29161766493836e-06	120604	0.00248440435864949	0.156999417581489	0.841551274072749	0.000117957935526413	0.000812962316812922	0.00051838809342227
4.77553559901806e-07	4.01086119846162e-06	2.36578485961224e-10	2.55475873697468e-09	3.43799313183735e-09	4.4946440887182e-06	222487	0.00134748757912106	0.106249471699103	0.892364583111063	5.26356439556692e-05	0.000568400675681367	0.000764908870196619
5.29104839506176e-06	1.595062557151e-05	1.65746451290529e-10	6.42459240759852e-10	2.60788456767439e-09	2.12450900568315e-05	47070	0.00635332644969955	0.249048056793734	0.750791148865051	7.80163561778983e-06	3.02403632576397e-05	0.00012275234233878
5.61085414332826e-07	4.59171452509026e-06	2.0732022805337e-10	2.18146559235939e-09	1.68553359351262e-08	5.17204406117863e-06	193347	0.0015504140951933	0.10848426805648	0.887794935769337	4.00847760771251e-05	0.000421780164003915	0.00325893123410188
9.83193563963539e-07	7.20169081676512e-06	4.54834571301793e-10	4.28367281377999e-09	2.05011060826579e-09	8.19167299872201e-06	122075	0.00245449475477011	0.120023536598315	0.879147741601583	5.5524014614933e-05	0.000522930152906286	0.000250267632580747
1.97624065535636e-07	2.7636978448191e-06	1.82953280561503e-10	3.28966887911378e-09	2.33365010055315e-09	2.96712818261496e-06	337026	0.000889743718476166	0.0666044920787573	0.931438641920559	6.16600528529456e-05	0.00110870467221088	0.000786501275619472
1.96443588232811e-07	2.84327869805938e-06	3.4082305532151e-10	6.34268114005052e-09	6.01611401540965e-09	3.05242190450298e-06	327609	0.000915308818025706	0.0643566303671897	0.931482864103726	0.000111656601211884	0.00207791758101778	0.00197093134685431
4.42479469175872e-09	4.41114385125068e-07	1.14047048925318e-11	1.46185977880232e-09	1.3345533826597e-08	4.60357978127118e-07	2172223	0.000138097888847222	0.00961163898964059	0.958198632550391	2.47735576103835e-05	0.00317548483627811	0.0289894700660796
4.34211163509835e-06	2.13918636059067e-05	5.31618766993688e-11	3.36773717601619e-10	8.21460942179394e-09	2.57425797860211e-05	38846	0.00769312857420179	0.168674300368925	0.830991446223389	2.06513399749613e-06	1.30823608356648e-05	0.000319105912852397
9.05251046743417e-07	5.75661251585582e-06	3.47483266089712e-10	2.84113731816438e-09	5.65904677852872e-10	6.66561808786135e-06	150024	0.00199769403876326	0.135809017980186	0.863627714635962	5.2130689383856e-05	0.000426237639287845	8.48990551804089e-05
1.68573945542908e-06	7.80283221609886e-06	4.09932705396429e-10	2.43968940630005e-09	1.08491383339972e-08	9.50227043197363e-06	105238	0.00284663530185136	0.177403860213958	0.82115450954159	4.31405008235791e-05	0.000256748050243959	0.00114174169338431
1.92712511311208e-07	2.28583615256036e-06	1.35851933337648e-10	2.07184496363728e-09	3.48781668814327e-09	2.48424417745669e-06	402537	0.000744996531137465	0.077573900770295	0.920133444732695	5.46854188370205e-05	0.000833994090612455	0.00140397498756101
2.3988398264793e-06	1.00885193028244e-05	5.67948098870593e-10	3.07112663834525e-09	4.19911355331189e-09	1.24951973175942e-05	80031	0.00374156545003268	0.19198094800004	0.80739175592041	4.54533117352919e-05	0.000245784565084127	0.000336058202730357
3.24241129277633e-06	1.78280526253686e-05	6.02991151747072e-10	4.26318120681877e-09	5.74407020480911e-10	2.1075904497524e-05	47448	0.00630289090204839	0.153844466943625	0.845897390902633	2.8610451893911e-05	0.00020227749690741	2.72542049404519e-05
9.52200850570221e-11	5.82849432772639e-08	3.42712906599781e-12	2.69723158672852e-09	9.69939369914945e-10	6.20507614480304e-08	16115838	1.86150557317522e-05	0.00153455143554962	0.939310685592142	5.52310557682381e-05	0.0434681464624337	0.015631385454106
2.74990945979261e-08	9.95990770569046e-07	9.77694323909919e-11	4.55302618757386e-09	3.42507202299938e-09	1.03156573280994e-06	969400	0.0003094219986014	0.0266576270646562	0.96551362544393	9.4777704688457e-05	0.00441370437458371	0.00332026541214164
1.03400359022483e-06	8.295952523804e-06	1.08785294392253e-10	1.12224526786762e-09	1.44780485638225e-09	9.33263494944747e-06	107151	0.00279588775498363	0.110794389347249	0.888918571093917	1.16564394709014e-05	0.000120249562309738	0.000155133557052713
5.75245911571603e-06	2.12242545794988e-05	2.05077358162135e-10	9.72915459725345e-10	3.36196325203876e-09	2.69812536512847e-05	37063	0.00806181316359744	0.213202069483607	0.786629667168492	7.6007349700139e-06	3.60589419713276e-05	0.000124603670959473
5.22441572654887e-07	4.60340123200757e-06	1.30044821849138e-10	1.47331717589818e-09	5.88524201889278e-10	5.12803469086209e-06	195006	0.00153723159903063	0.101879492661361	0.897693075323887	2.53595830934748e-05	0.000287306398009272	0.000114766033649889
6.41783692573618e-07	7.53620011564894e-06	1.36715070143734e-10	2.06425356690659e-09	2.84389764169191e-08	8.20862375327653e-06	121823	0.00245956752817977	0.0781840795562649	0.918083267324905	1.66550537889087e-05	0.000251473770628436	0.00346452429441262
1.14498892985361e-07	2.80496584180462e-06	3.11045598682544e-11	9.79771193046801e-10	1.90673534028634e-09	2.92238234588318e-06	342187	0.000876331781646589	0.0391799838055612	0.959821648853043	1.06435627466995e-05	0.000335264546895112	0.000652459231753983
9.70844087787279e-08	1.70988834594996e-06	5.62522899949983e-12	1.27384333269696e-10	4.06039166776142e-09	1.81116615595872e-06	552130	0.000543202750758698	0.0536032591263485	0.944081436330093	3.10586026632226e-06	7.03327703262358e-05	0.00224186591296594
4.94070366595585e-07	5.68096714775859e-06	5.57289334496455e-10	8.2392378761138e-09	1.09540295592922e-08	6.19478807112408e-06	161426	0.00185671634330808	0.079755814230128	0.91705593194373	8.99610007796976e-05	0.00133002740069827	0.0017682654246644
1.91820931316479e-07	2.82168374444935e-06	9.30761254666783e-11	1.76040719079537e-09	8.24877191210962e-09	3.0236069309942e-06	330731	0.000906672174781908	0.0634410939299593	0.933217778913327	3.07831433089332e-05	0.000582220913952106	0.00272812309945238
1.89016994411819e-06	8.32684968027447e-06	8.64491186966861e-10	4.89667005536933e-09	7.33978375711417e-10	1.02235147640107e-05	97814	0.00306237145273924	0.18488455171719	0.814480134521548	8.45590980129537e-05	0.00047896150867868	7.17931545709898e-05
1.14283711017204e-08	7.62908974758199e-07	1.96913898980232e-11	1.69017374187742e-09	8.91858279890577e-09	7.84965793790601e-07	1273941	0.000235462105014239	0.014559068932842	0.971900916948382	2.50856662211145e-05	0.0021531813936956	0.0113617470588596
1.54421408853997e-06	1.15370736553782e-05	3.03155043075313e-10	2.9122916301533e-09	1.20477728372871e-08	1.30965509634287e-05	76356	0.00392128263066704	0.117909982013744	0.880924579883267	2.31477007894563e-05	0.000222370885150273	0.000919919517049163
1.09735244713249e-08	5.86078703119657e-07	5.13514568558818e-11	3.52631119441937e-09	2.2341097642678e-09	6.02864000006525e-07	1658749	0.00018084290048026	0.0182023217030808	0.972157407165321	8.5179172840518e-05	0.00584926483316503	0.0037058271255932
6.43893204647439e-09	8.26851363902308e-07	5.92623515141118e-11	9.78550122638647e-09	1.41700736007935e-08	8.57305133127477e-07	1166446	0.000257158579244243	0.00751066545348324	0.964477327793347	6.91263229673206e-05	0.0114142571276678	0.0165286233025348
3.57762275589555e-06	1.01824559523334e-05	6.82008789927915e-10	2.49577266163444e-09	1.32842013717823e-09	1.37645849098177e-05	72650	0.00412088962818458	0.259915048607371	0.739757574895752	4.9548082589942e-05	0.000181318410833756	9.65100034531898e-05
3.88065175301032e-08	2.00643434053833e-06	6.76083864091326e-11	4.49480012217907e-09	1.589237786377e-08	2.06569564444079e-06	484098	0.000619517353218524	0.0187861738657094	0.971311696346969	3.27291131155166e-05	0.00217592564242245	0.00769347503178393
1.5313062664232e-07	2.73242481091371e-06	2.28811043555072e-11	5.24963113428726e-10	2.05753579803711e-08	2.90667863975418e-06	344035	0.000871624773497226	0.052682338029384	0.940050535185681	7.87190714603466e-06	0.000180605831772694	0.00707864904601604
5.11449093350935e-06	1.68662598227014e-05	1.01347916199185e-09	4.29734105938749e-09	7.81374274503166e-09	2.19938753191772e-05	45467	0.00657651460152053	0.232541598935494	0.766861663892182	4.60800630759311e-05	0.000195388079500501	0.000355269029747505
4.21870094778069e-06	1.40088700090056e-05	1.69999935418981e-11	7.25834815542098e-11	1.68021511045811e-08	1.8244462691366e-05	54811	0.00545843703621451	0.231231854790503	0.767842289794326	9.31789213498911e-07	3.97838416960118e-06	0.000920945241787395
2.78950264204905e-07	2.87512570029318e-06	3.62133103519055e-10	4.79905386164009e-09	3.80588275493174e-09	3.16304303421817e-06	316151	0.000948464334097676	0.0881904739161588	0.908974575808716	0.000114488832305301	0.00151722686341076	0.00120323457940953
4.99076402671453e-07	3.59937622398405e-06	2.23238169071282e-10	2.07006700150295e-09	9.56174439546379e-10	4.10170210626563e-06	243801	0.00122975638460909	0.121675438571972	0.877532334316957	5.44257391901451e-05	0.000504684871761111	0.000233116500119733
1.27962802335992e-07	3.24758057538097e-06	4.82319960204465e-10	1.57395275557768e-08	1.17755123911673e-08	3.40354073762411e-06	293812	0.00102054285047126	0.037596965102089	0.954177083729572	0.000141711234677671	0.00462445693150834	0.00345978300215305
2.82608578065429e-06	1.28404261037834e-05	1.05054596669413e-09	6.13732275325978e-09	2.83325118731842e-10	1.56739830782764e-05	63800	0.00469119359123016	0.180304251098188	0.819219086792291	6.70248246056966e-05	0.000391561144516348	1.80761403988321e-05
5.6156042655109e-08	2.56437607694287e-06	1.98167035770018e-10	1.16362211703582e-08	3.02596475578248e-08	2.66262615536193e-06	375569	0.000798469963113391	0.0210904721047764	0.963100310488122	7.4425407175902e-05	0.00437020463684901	0.0113645873630771
6.41390666162662e-08	1.39135841546933e-06	6.63540401991374e-11	1.8507226189048e-09	3.22219234847884e-08	1.48963648222949e-06	671305	0.000446791436505722	0.0430568580867942	0.93402547001731	4.45437803052646e-05	0.00124239882748769	0.0216307292881032
6.14513727516248e-09	4.14015370237892e-07	2.03120494509218e-11	1.75952403652134e-09	7.73134717831253e-10	4.22713478316858e-07	2365669	0.000126806029745463	0.0145373582589108	0.979423158888617	4.805157746992e-05	0.00416245075394174	0.00182898052106048
7.07202002429995e-11	4.26237427473225e-08	8.0481278805248e-14	6.23675373506513e-11	1.98073740633579e-10	4.29549847068286e-08	23280185	1.28864126466288e-05	0.00164637936029243	0.992288625830814	1.87361907714645e-06	0.00145192782109725	0.00461119336871958
1.15845443449897e-07	4.4725788017076e-06	4.43875941359669e-10	2.20373887249232e-08	1.08350666130567e-08	4.62174057643684e-06	216369	0.0013855645948172	0.0250653279936385	0.967726060720562	9.60408603682117e-05	0.00476820114856231	0.00234436927686885
3.05416093311593e-06	9.96819828147762e-06	2.23313896137139e-09	9.37128390452637e-09	8.57144949940504e-11	1.30340493519544e-05	76722	0.0039026052540625	0.234321725401321	0.764781382386196	0.000171331172766853	0.000718984841278137	6.57619843837691e-06
9.61575165250086e-07	9.68108252931929e-06	5.98148789636167e-10	7.74348956722412e-09	1.28791083578728e-08	1.06638784412841e-05	93775	0.00319406866481264	0.0901712421558977	0.907838792670402	5.60911110277191e-05	0.000726141957624535	0.00120773210504845
6.14114834736743e-06	2.65935074430387e-05	2.51403739861637e-10	1.39988468582838e-09	1.12254346880857e-08	3.27475325135199e-05	30537	0.00977631865098572	0.187530109171799	0.812076678817236	7.67702848322524e-06	4.27477913107021e-05	0.000342787191170855
3.36180543843519e-09	3.39729876570288e-07	5.21455148841089e-12	6.77544004157372e-10	4.64610774126218e-09	3.48420548305631e-07	2870095	0.00010452072003575	0.00964870026978502	0.975056948341291	1.4966257052775e-05	0.00194461551550926	0.0133347696163622
3.65193980136896e-07	7.06141524156797e-06	1.46661955345446e-10	3.64661066470184e-09	1.35843716093047e-08	7.44398686593422e-06	134337	0.00223071262608321	0.0490589232240759	0.948606622868049	1.97020706762141e-05	0.000489873334058361	0.00182487850314065
1.54208697746634e-06	7.37182817042387e-06	8.39307582459442e-11	5.15878295104446e-10	3.20865675424561e-09	8.9177236136978e-06	112136	0.00267175350963211	0.172923836201614	0.826649096760589	9.41167969334964e-06	5.78486525767682e-05	0.000359806705527075
5.3332301923423e-07	7.79770303350911e-06	3.05213923018252e-10	5.73818700999529e-09	3.78079289465974e-08	8.37487738262296e-06	119405	0.00250932011517246	0.0636812928558002	0.931082650796605	3.64439870667887e-05	0.000685166689353741	0.00451444567117426
8.32335530534671e-07	4.91713444180762e-06	7.17117906873339e-10	5.44704920878867e-09	7.49028133748509e-09	5.76312442079544e-06	173517	0.00172744854854023	0.144424355568535	0.853206365641668	0.000124432140365687	0.000945155580735641	0.00129969106869486
3.8237764377128e-08	1.27934493125561e-06	1.3373059032244e-11	5.7529285779193e-10	4.13360323426122e-09	1.32230496478382e-06	756255	0.000396613079927	0.0289175079845362	0.967511251434168	1.011344537637e-05	0.000435068212790066	0.00312605892312973
3.57029597429274e-06	1.36526685725074e-05	9.11391447012298e-10	4.48110808707042e-09	2.87413883018899e-09	1.72312311851645e-05	58034	0.00515607546718755	0.207199122101423	0.792321130498322	5.28918355988966e-05	0.000260057336525582	0.000166798228130299
1.82103161008807e-08	8.04089097907746e-07	9.27597302769749e-11	5.26630556138979e-09	1.55785125779565e-08	8.4323699187825e-07	1185906	0.000252939209702818	0.0215957272703591	0.953574268743471	0.000110004341804739	0.0062453445616273	0.0184746550827383
5.78203174045679e-07	5.08145982465374e-06	9.07933436735416e-10	1.02594929322501e-08	8.02757863725414e-09	5.67885800370566e-06	176092	0.00170221182982244	0.101816804306144	0.894803113819346	0.000159879580743691	0.00180661198528919	0.00141359030847678
2.43673215973156e-07	2.79575394646222e-06	2.6297509459869e-10	3.87939651101773e-09	6.51867810412379e-09	3.05008821214512e-06	327859	0.000914609348765194	0.0798905471005317	0.91661412785697	8.62188488685513e-05	0.00127189649649161	0.00213720969713831
3.7024223642785e-06	1.90715427454488e-05	5.88100134327465e-10	3.89527645861742e-09	1.5558418242409e-09	2.27800043281444e-05	43898	0.00681077992650125	0.162529484671967	0.837205404824532	2.58165066984151e-05	0.000170995422235493	6.82985745669359e-05
1.89490313976134e-07	4.42835754481034e-06	1.02370682400002e-09	3.07624321972581e-08	4.83837686560441e-08	4.69801776646377e-06	212856	0.00140841589075813	0.0403340990595624	0.942601276738804	0.000217901863059699	0.00654795995384522	0.0102987623847287
2.03197474877571e-06	1.77680087595368e-05	6.28027223527743e-10	7.06172644615969e-09	5.89569326053794e-09	1.98135689552428e-05	50470	0.00592649818748037	0.102554706492595	0.896759629709989	3.16968247843892e-05	0.000356408603725636	0.000297558368906471
3.46758076945472e-07	3.40013262540636e-06	3.65845846181137e-10	4.61239345571348e-09	2.00223797235529e-09	3.75387117962609e-06	266392	0.00112552958354351	0.0923734620483198	0.90576699697645	9.74582847079951e-05	0.00122870317999908	0.000533379510522981
4.29851921696279e-07	3.79411445037436e-06	7.77150478396901e-11	8.81973807042818e-10	1.28506055099021e-09	4.22621112147651e-06	236619	0.00126706261304466	0.101710943760449	0.897757906862166	1.83888228973613e-05	0.000208691374304718	0.000304069180183608
2.64628457899116e-06	1.4348464580518e-05	1.35045273774353e-09	9.41513459711555e-09	2.95550447424475e-08	1.70350697915864e-05	58702	0.00509752775019623	0.155343336503273	0.842289744395684	7.9274857941029e-05	0.000552691284057178	0.0017349529590448
1.05970447553108e-06	6.53605996270492e-06	4.23528280371288e-10	3.35873431739451e-09	3.72902272955606e-09	7.60327572356333e-06	131522	0.00227839190458023	0.139374726638803	0.85963737214593	5.57033962425866e-05	0.000441748325262682	0.000490449493762201
7.40254172036441e-07	7.49132870301579e-06	1.4041096984332e-10	1.82707522322783e-09	2.69628740309678e-08	8.26051323527627e-06	121058	0.00247509609209695	0.0896135810151854	0.906884171678861	1.69978505988828e-05	0.000221181804470134	0.00326406765088442
4.84965584003169e-07	3.77313879319405e-06	1.78627160605977e-09	1.78688485668949e-08	1.05177934797318e-09	4.27881127671815e-06	233710	0.00128282260796919	0.113341195168378	0.881819400104052	0.000417469126478941	0.00417612449142659	0.000245811109664059
1.70767695549489e-06	1.35723410287547e-05	2.2504538722191e-09	2.29990807633045e-08	2.99576636769751e-08	1.5335225182562e-05	65209	0.00459003626770949	0.111356496899486	0.885043477821767	0.000146750624488914	0.00149975500780107	0.00195351964645687
1.03782864090639e-06	6.17147233797275e-06	3.44547495479772e-10	2.63434493512685e-09	9.90207966573692e-09	7.22218195097548e-06	138462	0.00216431689058993	0.14370015155409	0.854516319287578	4.77068423114478e-05	0.000364757486450619	0.00137106482956989
1.15009424746996e-08	1.00876859867165e-06	5.68347601772281e-12	6.40995616910043e-10	3.47174985707706e-09	1.02438797009635e-06	976193	0.000307269331539795	0.0112271354315278	0.984752484526702	5.54816747524693e-06	0.000625735205431739	0.00338909666886317
1.53330206400656e-07	2.48103887091742e-06	8.76747831840577e-11	1.82407400382058e-09	2.39762575165215e-08	2.6602570836216e-06	375904	0.000797759806936194	0.0576373642023788	0.932631243120233	3.2957259553539e-05	0.000685675837516176	0.00901275958031878
5.25201021959521e-08	2.58621225496624e-06	3.57231716375341e-10	2.26197809271192e-08	6.47084273282476e-10	2.66235645407897e-06	375607	0.00079838911711605	0.0197269235362855	0.971399697814292	0.000134178770775803	0.00849615042811553	0.000243049450531346
2.50948638887511e-06	1.74978261230316e-05	1.32252327484106e-09	1.18576885590048e-08	1.51768554533899e-08	2.00356695791939e-05	49911	0.00599273260407163	0.125250937032875	0.873333733812532	6.60084390797918e-05	0.000591828913535212	0.000757491801978525
3.6628632203407e-06	1.15015481174105e-05	3.47813747579166e-10	1.40424374438342e-09	3.53983686094976e-10	1.51665173789292e-05	65935	0.00453965419576796	0.241509842294415	0.75835129648086	2.29330002985644e-05	9.25884109910646e-05	2.33398134357966e-05
2.5054391061861e-08	9.23526927891476e-07	5.71840730509262e-11	2.71019194523203e-09	1.60201804693556e-08	9.67368875440976e-07	1033732	0.000290168695921023	0.025899521576441	0.954679183233475	5.91129966062417e-05	0.00280161168509436	0.0165605705083831
1.21028287785024e-07	2.22859838208446e-06	2.14845678853380e-10	5.08667318459781e-09	1.4174678934328e-09	2.35634565662637e-06	424386	0.000706654731694067	0.0513627054013387	0.945785850992334	9.11774884339247e-05	0.00215871265333818	0.000601553464555034
2.31224438151416e-07	2.95538902567749e-06	1.32882821781371e-10	2.18378883060983e-09	2.30971031584456e-09	3.19123984579714e-06	313358	0.000956915345576737	0.0724559886828746	0.926094298292788	4.16398729654802e-05	0.000684307333867705	0.000723765817503954
5.03707813024816e-07	4.84077322710689e-06	3.29815417486319e-10	4.07541348172132e-09	7.53194037395259e-09	5.35641820940487e-06	186692	0.00160563934619473	0.0940381787479549	0.90373324820071	6.1573873546174e-05	0.000760846767820641	0.00140615240996827
2.84342825628479e-08	1.01354486541204e-06	1.06797280477111e-11	4.89464340978665e-10	1.68774038286005e-09	1.04416703242677e-06	957701	0.000313201215520253	0.0272315459881578	0.970673114488623	1.02279881628614e-05	0.000468760577358098	0.00161635095769835
1.01282531784486e-06	5.53691796003376e-06	1.52142577266166e-10	1.06940429520906e-09	3.51002953125935e-09	6.55447485428236e-06	152568	0.00196441690302251	0.154524251044023	0.844753864059181	2.32120163168775e-05	0.000163156365534055	0.000535516514944912
4.68553864077634e-06	2.61307610080285e-05	3.82288932007281e-09	2.74152382360561e-08	1.61435018618673e-08	3.08636812782228e-05	32401	0.00921651244059518	0.151813991290871	0.846650818237491	0.0001238636857869	0.000888268576548581	0.000523058209302402
1.42954064090116e-06	9.66308321366656e-06	2.24829858688546e-10	1.95409665299258e-09	6.07414595521483e-09	1.11008769270346e-05	90083	0.00332474232580504	0.128777271408146	0.870479267285046	2.02533421608346e-05	0.000176030836648018	0.000547177127999871
3.26642663892271e-07	4.60461238330446e-06	2.08666915778582e-11	3.78221688647918e-10	8.42280954696804e-09	4.94007694512393e-06	202426	0.00148092908487429	0.0661209668433772	0.932093251674838	4.22396084305015e-06	7.65619023447072e-05	0.00170499561859694
3.61503404236881e-07	5.50970537438969e-06	3.04634810783839e-10	5.97002922759555e-09	2.82441565835602e-08	5.90572759924851e-06	169327	0.00177015493584454	0.0612123397433505	0.932942686874143	5.1582943111464e-05	0.00101088801121732	0.00478250242817739
1.06984317330733e-08	1.18006842839711e-06	1.01696416956838e-10	1.44242662986721e-08	1.05070817622741e-07	1.31036364046856e-06	763147	0.000393032092346535	0.00816447541939414	0.900565607860691	7.76093092147109e-05	0.0110078346599378	0.0801844727507624
1.30066169639919e-07	3.21203650209422e-06	2.38606655634971e-10	7.57665647880154e-09	5.5938776295453e-09	3.35551181249812e-06	298017	0.00100614872527982	0.0387619465845621	0.957241899769357	7.11088707082611e-05	0.00225797341871399	0.00166707135665863
4.50580981015805e-06	1.73384864044762e-05	6.64901089407618e-10	3.28979486881456e-09	1.20689153242563e-09	2.18494578021249e-05	45768	0.0065334723996191	0.206220669225021	0.793543096652494	3.04310109399125e-05	0.000150566430462848	5.52366810817731e-05
8.78289742911534e-07	9.8375868936762e-06	2.49995880374634e-10	3.60060896117069e-09	2.92082619963024e-09	1.07226480676289e-05	93261	0.00321164327146251	0.0819097798763948	0.917458712775936	2.33147519901691e-05	0.000335794753167432	0.000272397842511316
3.38323471412182e-07	3.26213572328668e-06	2.40045221332626e-10	2.97591889961037e-09	1.17008705844799e-09	3.60484524587825e-06	277404	0.00108087096071785	0.0938524259256394	0.904930864096476	6.65896050897309e-05	0.000825533052497333	0.00032458732029783
1.66462170309131e-05	3.22697145242244e-05	1.48394163520252e-09	3.69886116658656e-09	2.87987811456606e-09	4.89239942360538e-05	20440	0.0145703670429984	0.340246484181087	0.659588715682655	3.03315716219457e-05	7.5604235188564e-05	5.88643294468336e-05
2.70287043829459e-09	3.07547119213849e-07	1.24116794003317e-11	1.8158361247631e-09	1.21653559195813e-09	3.13294773048265e-07	3191882	9.39840298560535e-05	0.00862724395940751	0.981654166207456	3.96166181758148e-05	0.0057959349500011	0.00388303826495922
2.55141102966683e-07	3.32254561106231e-06	1.09858943624629e-10	1.83945514885253e-09	2.25305133953038e-09	3.581889079461e-06	279182	0.00107399150618126	0.0712308777035263	0.927595896286739	3.06706715890713e-05	0.000513543303001814	0.000629012035143594
7.19364010087161e-07	5.63071312551324e-06	4.44280075349551e-10	4.47131371754371e-09	4.44237433327642e-09	6.35943510372657e-06	157247	0.00190601783408872	0.113117595879801	0.885410894784301	6.98615628751691e-05	0.000703099197430849	0.000698548575591758
5.03389645033094e-06	1.42647859190154e-05	6.15821050389128e-10	2.24376586292087e-09	4.42310118449455e-09	1.93059650574441e-05	51797	0.00577510502412881	0.26074306233088	0.738879712905885	3.18979677294959e-05	0.000116221378016827	0.000229105417488004
1.37033886076642e-06	8.45313975570765e-06	8.21246412237466e-10	6.513743834951e-09	1.62521612366011e-09	9.83243882284493e-06	101704	0.00294539992176246	0.139369172334187	0.859719537340769	8.35241822536807e-05	0.000662474890748043	0.00016529125204258
5.58874728892223e-07	8.29394473920645e-06	1.87112000190715e-10	3.5706414802534e-09	2.14896358019748e-08	8.87806685738109e-06	112637	0.00265988809250572	0.0629500473323856	0.934206159115708	2.10757593062225e-05	0.000402186820353219	0.00242053097224748
2.24521422836151e-06	8.47531253592485e-06	1.70201232413567e-10	8.26074091263712e-10	1.0587631391174e-09	1.07225818027492e-05	93261	0.00321162345561632	0.209391196044395	0.790417148764663	1.58731577473187e-05	7.7040595862082e-05	9.87414373323729e-05
3.60688917644633e-07	5.48967261238289e-06	4.45123115414486e-11	8.71113125604873e-10	2.42575056076926e-09	5.85370290602544e-06	170832	0.00175457494222475	0.0616172230526701	0.937811962874331	7.60412891737815e-06	0.000148814030979981	0.000414395913101832
5.06998101726857e-07	7.26380989724973e-06	4.48401201938022e-10	8.26065678682705e-09	3.12923216472767e-09	7.78264628913008e-06	128491	0.00233207943980951	0.0651446928064782	0.933334193460006	5.76155185883621e-05	0.00106142004659323	0.000402078168334366
3.04107787400625e-06	1.06228615195658e-05	2.18416897959493e-10	9.80981458852804e-10	4.8768864643386e-09	1.36700156783932e-05	73153	0.00409263498318402	0.222463378649446	0.777092124068027	1.59778088846469e-05	7.17615459946648e-05	0.000356757927647954
3.99171083984765e-07	3.52038963124843e-06	5.06751887663656e-12	5.74625624795135e-11	2.65686061138845e-09	3.92228010592594e-06	254954	0.00117599431552107	0.101770162559701	0.897536518600414	1.29198291294402e-06	1.46502954729563e-05	0.000677376561499102
3.31695405046784e-06	2.29859346917037e-05	2.29329740478719e-11	2.04360411153674e-10	3.41379461586841e-09	2.63065298301726e-05	38013	0.00786100219296659	0.126088620273413	0.873772969680695	8.71759756833022e-07	7.76842907342651e-06	0.000129769857062368
8.5487351812982e-09	5.3250764484095e-07	2.81074680330151e-11	2.25115077513751e-09	1.27827881639649e-08	5.56118426429383e-07	1798178	0.000166821658025951	0.0153721487636837	0.957543608579868	5.05422347061614e-05	0.00404797012318269	0.0229857302985592
1.14733617529486e-06	7.19149612665978e-06	2.4258516260856e-13	1.95504539614163e-12	3.02487393771942e-09	8.34185937352293e-06	119877	0.00249943943673203	0.137539620835195	0.862097501845404	2.90804665658265e-08	2.34365662210388e-07	0.000362613873271512
8.03461686722463e-10	1.44518266335871e-07	5.36857724038405e-12	1.24157378883574e-09	1.65299755372793e-08	1.63098645925948e-07	6131259	4.89284007278989e-05	0.00492623149726981	0.886078885053933	3.29161361819125e-05	0.00761241015697613	0.101349557155639
1.80112252260704e-06	7.49746918142976e-06	3.0945751567069e-09	1.65626750664517e-08	2.44470035610223e-09	9.32069365461607e-06	107288	0.00279231534282331	0.193239107447227	0.804389615113747	0.000332011250597675	0.00177697880438856	0.000262287384039437
2.94093223755145e-07	3.95824804133996e-06	2.40598752123816e-10	4.16369554178791e-09	2.19498728219719e-09	4.25894054667122e-06	234800	0.00127686899298085	0.0690531413933467	0.929397346115509	5.64926299128237e-05	0.000977636455865122	0.000515383405366573
8.81628145409788e-08	2.46443922875679e-06	5.20493428442381e-11	1.87077823843793e-09	6.06383325635826e-09	2.56058870413541e-06	390535	0.000767882621875771	0.0344306816626168	0.962450246217467	2.0327100076704e-05	0.00073060473765919	0.00236814028218005
7.25047821378717e-06	2.73609283566073e-05	5.5080473339002e-10	2.67270583503349e-09	1.39653036217283e-08	3.46285953845846e-05	28878	0.0103349817247169	0.209378351424985	0.790125272271003	1.59060662805636e-05	7.71820458020448e-05	0.000403288191930105
8.3694236397078e-09	5.7926099934015e-07	2.00631331992178e-12	1.78541581304367e-10	2.30956369621542e-09	5.90120534570698e-07	1694569	0.000177020542607931	0.0141825663562045	0.98159776758413	3.3998364781211e-06	0.000302551039736743	0.00391371518345077
1.69267935489832e-09	4.87899516634917e-07	1.15823207004098e-11	4.2929599883908e-09	1.46776374330616e-08	5.08574375731968e-07	1966281	0.000152560712937788	0.0033282828150005	0.959347422749535	2.27740941209236e-05	0.0084411645439512	0.0288603557973929
5.48608228593382e-07	4.53640024850201e-06	1.21413280574134e-10	1.29085066634938e-09	1.20655999814839e-08	5.0984863410238e-06	196137	0.00152838063637983	0.107602176783162	0.88975432021871	2.38135933791192e-05	0.00025318311749957	0.00236650628724859
6.00578463456965e-07	4.60257460774618e-06	2.44172520172151e-10	2.40595586524107e-09	6.26257848475558e-11	5.20586582537341e-06	192091	0.0015605448943361	0.115365720823949	0.884113183500277	4.6903344873403e-05	0.000462162480929576	1.20298499708382e-05
1.4451377944108e-06	1.10682223438705e-05	9.54474624863309e-10	9.3997064421278e-09	1.63373441143165e-08	1.25400516634627e-05	79744	0.00375497148378234	0.115241773574301	0.882629724414892	7.61140903146608e-05	0.000749574778030243	0.00130281314246239
1.09302134957819e-06	1.36652694651016e-05	3.63726635911315e-10	5.84767674626204e-09	1.51155785795288e-08	1.47796177966414e-05	67661	0.00442410280208894	0.073954642441875	0.924602357999195	2.46100163695687e-05	0.000395658184583831	0.00102273135797624
2.28174674725598e-06	1.13971810007458e-05	8.62624545870362e-10	5.54014346048221e-09	3.61575688759345e-09	1.36889462728957e-05	73052	0.00409829098001357	0.166685346101026	0.832582784206871	6.30161393487511e-05	0.000404716575698143	0.000264136977055181
2.8562670155998e-06	1.34873709752221e-05	4.19675463963547e-09	2.54808667493816e-08	1.14769843502484e-08	1.63847925965611e-05	61032	0.00490341685666218	0.174324270433504	0.823163973284155	0.000256137184215337	0.00155515345093411	0.000700465647191484
4.29339525563256e-07	4.03342318876474e-06	1.24989144549478e-10	1.50975383288363e-09	5.92944813576454e-11	4.46445675178679e-06	223991	0.00133844349972012	0.0961683692851148	0.903452180861751	2.79964957661319e-05	0.000338171902388659	1.32814549796936e-05
7.13546593466034e-07	4.53835469733999e-06	1.86708092623069e-10	1.52684955247525e-09	4.29333316576933e-09	5.25790818161689e-06	190190	0.00157613319673688	0.135709215303681	0.863148335911863	3.55099568447872e-05	0.000290391064228459	0.000816547763382407
2.42927821043611e-06	1.04508835776879e-05	3.08045918302139e-09	1.70394354480942e-08	2.82597028817582e-09	1.29031076530433e-05	77501	0.00386347477247806	0.188270785283508	0.80995089390136	0.000238737772779478	0.00132056833952519	0.000219014702826981
2.20454105685723e-07	2.65724349350091e-06	1.01665502384092e-10	1.57559702381619e-09	1.07960779742457e-10	2.87948282249257e-06	347285	0.000863473082860944	0.0765603128324589	0.92281970663076	3.53068619093506e-05	0.00054718056017167	3.74931147007165e-05
1.74234545254254e-07	3.67874280942062e-06	3.71704057164789e-10	1.00911500760469e-08	1.75699654682067e-08	3.88101017427629e-06	257665	0.00116362777115997	0.0448941222594821	0.94788280479234	9.57750792895313e-05	0.00260013491923624	0.00452716294965217
3.08921258619724e-06	2.4470662162358e-05	1.64674636960348e-09	1.67746444477165e-08	8.14862725619122e-09	2.75864447666288e-05	36250	0.00824189538210285	0.111982990643805	0.887053854506112	5.96940411689274e-05	0.000608075617921187	0.000295385190992374
7.17513751587719e-07	4.74449478980182e-06	8.84398119474319e-11	7.51909636097625e-10	1.36282362953512e-09	5.46421171446712e-06	183009	0.00163792512709227	0.131311484452189	0.868285315014466	1.61852828127573e-05	0.000137606241373639	0.000249409009158062
1.48502807812782e-07	1.9034141453004e-06	3.23804184050585e-10	5.33624973317909e-09	3.61333973325122e-09	2.06119034676366e-06	485157	0.000618166597556979	0.0720471100817793	0.923453842236845	0.000157095721197705	0.00258891651688439	0.00175303544329355
7.44819014601553e-06	3.21962805975436e-05	2.95639480433272e-10	1.64332064474915e-09	6.0183268540522e-10	3.96470115363697e-05	25223	0.0118238812241028	0.18786258679757	0.81207332784739	7.4567910411626e-06	4.14487897339166e-05	1.51797742650322e-05
1.02551385170965e-10	6.23665851809191e-08	4.01318552642996e-12	3.13805544952895e-09	3.90616210709799e-10	6.60018214118553e-08	15151097	1.98003510627487e-05	0.00155376598671479	0.94492218315837	6.08041632879711e-05	0.0475449825838487	0.00591826410777864
4.56243821203066e-07	5.15973292786867e-06	5.26345968044957e-10	7.65369828224121e-09	2.87650312820244e-09	5.62703329645023e-06	177714	0.00168669067423177	0.0810807040169612	0.916954397821611	9.35388046089933e-05	0.00136016580656622	0.000511193550252682
5.33428285742682e-07	1.24846744305874e-05	4.4718717906578e-10	1.34605244179355e-08	1.71563200835074e-07	1.32035736287621e-05	75737	0.00395326343761504	0.0404002962183422	0.945552680025297	3.38686473555648e-05	0.00101946070029205	0.0129936944087127
2.07928083132734e-08	8.47902575470586e-07	3.18612256662436e-10	1.67053186052524e-08	4.73042391253009e-09	8.90449738558304e-07	1123028	0.000267099363128853	0.0233509061914469	0.952218344006025	0.000357810489313288	0.0187605407491044	0.00531239856411093
8.71454263549892e-08	1.69764969747737e-06	3.89043499931309e-11	9.74452059537327e-10	5.60040452457669e-09	1.79140888476647e-06	558220	0.000537278760867843	0.0486463068794871	0.947661760480038	2.1717180440468e-05	0.00054395848308208	0.00312625697695296
5.51251131100485e-07	6.44720042561198e-06	1.34735335842566e-10	2.02619112648926e-09	1.20950616401465e-08	7.01270754481494e-06	142598	0.0021016081627554	0.0786074604676862	0.919359660218386	1.92130264924832e-05	0.000288931359755247	0.00172473492767988
3.82818983389979e-08	1.15479149683466e-06	5.93330259320764e-12	2.30126275412392e-10	5.77409901029462e-09	1.19908355376196e-06	833970	0.00035966058841852	0.0319259639738145	0.963061742621406	4.94819779204937e-06	0.000191918465306611	0.00481542674168049
8.40169235122137e-06	2.7854397492739e-05	3.66049222216055e-09	1.56045431023288e-08	8.09651604036160e-09	3.62834513953253e-05	27561	0.0108262031274956	0.231557143218846	0.767688751250599	0.000100885998475662	0.000430073284162247	0.000223146247917439
2.50042669265089e-08	1.2775613480996e-06	1.59827040237646e-10	1.0500034079164e-08	6.81704410681169e-09	1.32004252025232e-06	757551	0.00039593461465981	0.0189420162933308	0.967818330469686	0.000121077190912832	0.00795431504521304	0.00516426100085674
1.80222405116922e-07	2.68041417805402e-06	1.10308672302926e-10	2.10942731789865e-09	4.52631178349865e-09	2.86738263094464e-06	348750	0.000859846142848397	0.0628525831090594	0.934794732006511	3.84701612936066e-05	0.000735663003302671	0.0015785517198336
1.38645641772878e-06	9.46629137374564e-06	1.31324501145155e-09	1.15290080638736e-08	2.5093077514002e-08	1.08906831220637e-05	91822	0.00326189116367426	0.127306653052821	0.869210064019548	0.00012058426424978	0.00105861202044495	0.00230408664293659
5.66913924774539e-08	1.93047613054879e-06	2.95141696781328e-10	1.2922629648802e-08	6.58140789945465e-09	2.00696670227128e-06	498264	0.000601909394690958	0.0282473009708114	0.961887473451389	0.000147058591678335	0.00643888592380603	0.00327928106231482
7.54576116549665e-07	6.25891777026287e-06	2.1551239023547e-09	2.29845200869755e-08	3.11727395037912e-09	7.04175080475225e-06	142010	0.00211030285272162	0.107157458062905	0.888829773135246	0.000306049441695704	0.00326403485784586	0.000442684502308059
3.47504979019022e-06	1.80005455340436e-05	8.25274268254366e-10	5.49677436711717e-09	2.96106185969352e-10	2.14822134790551e-05	46550	0.00642401051552932	0.161764046967429	0.837927877012946	3.84166309984303e-05	0.000255875604833573	1.37837837920218e-05
2.89081382410781e-09	3.15092349359629e-07	6.49178498846165e-12	9.09790187945662e-10	7.49284769358896e-10	3.1964872992603e-07	3128434	9.58900365687354e-05	0.00904372066417025	0.985745663474229	2.03091217974303e-05	0.00284621868560591	0.00234408805419715
1.70207109770662e-07	5.42532797376803e-06	1.26372488765223e-10	5.17988885854732e-09	9.92909335464181e-09	5.61077043824065e-06	178229	0.0016818200066564	0.0303357821611453	0.966948841248482	2.25231971538028e-05	0.000923204560864472	0.00176964883235452
2.97376248487257e-07	3.18438958595895e-06	7.77579366586608e-11	1.07059182742886e-09	2.51106195742384e-09	3.48542524616772e-06	286909	0.00104508291616834	0.0853199330022147	0.913630148705739	2.23094547054644e-05	0.0003071624699471	0.000720446367393705
2.97335455309221e-07	3.37567208287351e-06	1.92095281171712e-10	2.80408622103239e-09	1.1145111272271e-08	3.6871488309572e-06	271212	0.00110553513381206	0.0806410234414192	0.915523684460864	5.20985970403162e-05	0.00076050258603324	0.00302269091464302
4.14143936655322e-06	2.32341372373085e-05	8.08002605516444e-10	5.82893346437204e-09	1.42713702084474e-08	2.739648491014e-05	36501	0.00818537394956398	0.151166815017951	0.848070010204448	2.94929297742641e-05	0.000212762092782736	0.000520919755043658
9.23752107987568e-07	5.30841925019145e-06	1.30136336796223e-11	9.61537152024295e-11	7.74503349126582e-09	6.24002555901916e-06	160256	0.00187026238400878	0.148036590435499	0.850704728687978	2.08550967564752e-06	1.54091861151837e-05	0.00124118618073148
5.8396300626733e-07	8.74792865920021e-06	1.61106272066893e-10	3.10337133763656e-09	1.3507953572656e-08	9.3486640966499e-06	106967	0.00280068308771297	0.0624648613138847	0.935741039442741	1.72330795503312e-05	0.000331958802407785	0.00144490736141612
6.36535558001815e-07	6.3146256915119e-06	6.29304942117552e-12	8.02708320426705e-11	5.56128699105418e-09	6.95680910038623e-06	143744	0.00208487361521492	0.0914982068383155	0.907689948134601	9.04588487389447e-07	1.15384554735323e-05	0.000799401983122611
2.80490527181921e-06	1.20468956099504e-05	2.02138257568956e-09	1.11627808996353e-08	1.55793883748951e-09	1.48665429840825e-05	67265	0.00445006503487899	0.188672327845311	0.810336042673067	0.000135968569011225	0.000750865948565664	0.000104794964044942
6.34670212736158e-08	1.51348620666766e-06	1.87417262763317e-10	5.74645598818215e-09	8.61048613225336e-10	1.58374814980545e-06	631414	0.00047501196728128	0.0400739355442419	0.955635658897901	0.000118337794292824	0.00362839002456803	0.000543677738996008
8.50864724704527e-07	7.9969288777939e-06	2.4168741278836e-10	2.92074648721462e-09	7.33138329804234e-10	8.85168917472824e-06	112973	0.00265199573503172	0.0961245597206196	0.903435346625739	2.7304100722197e-05	0.000329964872191108	8.28246807284376e-05
2.23243715011059e-07	3.23617932087743e-06	2.53080950034914e-10	4.71712773662136e-09	6.08663147156522e-09	3.47047987604671e-06	288145	0.00104060396523542	0.0643264686684655	0.932487562660592	7.29239065126645e-05	0.00135921483630521	0.0017538299281247
5.67548719493603e-08	1.43710173624723e-06	3.37642562465873e-10	1.0992635379723e-08	7.03311546408045e-10	1.50589019768519e-06	664059	0.000451665367918297	0.037688585818941	0.954320400289678	0.000224214596113905	0.00729975890448093	0.000467040390786231
7.18300303520721e-07	6.94738038412411e-06	1.62075405765845e-10	2.0156067373495e-09	1.94261364530202e-08	7.68728450624097e-06	130085	0.00230353699327468	0.0934400571407972	0.903749611255293	2.10835706203228e-05	0.000262200096238551	0.00252704793705098
1.78801030415479e-09	2.7151534029806e-07	6.04312671957465e-13	1.17990878048871e-10	2.28034524512935e-10	2.73649980317448e-07	3654303	8.20916356398804e-05	0.00653393178424718	0.992199378136581	2.20834173368633e-06	0.000431174443762047	0.000833307293676408
2.42497723550456e-06	1.32536792763307e-05	2.69511637653175e-09	1.89400986070551e-08	9.01353359772891e-09	1.57093052604166e-05	63657	0.00470174064454054	0.154365657507139	0.843683349239293	0.000171561780222245	0.00120566112205988	0.000573770351286044
2.20752204265922e-07	4.76400341500597e-06	6.83865360945085e-10	1.89769643898446e-08	9.78281591072446e-09	5.0141992649334e-06	199434	0.00150313271349256	0.0440254151464907	0.95010253148949	0.000136385756690539	0.00378464504244161	0.00195102256488692
1.91256848032412e-08	1.15635609005549e-06	1.04964452533369e-10	8.16002852385832e-09	2.03255026722482e-08	1.20407227050738e-06	830515	0.000361156665853235	0.0158841668159852	0.960370999631298	8.71745451700656e-05	0.00677702553553519	0.0168806334720119
1.23195457953639e-07	2.52600634320234e-06	1.98349321527715e-10	5.22922613112521e-09	1.63071655701239e-08	2.67093654217876e-06	374401	0.000800961092024655	0.046124442122891	0.945738059782509	7.42620868730623e-05	0.00195782492341042	0.00610541108431641
2.4210838619746e-06	1.06557808752657e-05	2.96317080271051e-10	1.67686064750315e-09	3.18729738798127e-09	1.30820252123561e-05	76441	0.00391694192695491	0.185069499765821	0.814536029574477	2.26507039591375e-05	0.000128180508773163	0.000243639446969636
2.73000638502406e-06	1.10622564842303e-05	5.65379217237397e-10	2.94566828183778e-09	1.59237194884961e-09	1.37973662887023e-05	72478	0.00413068360211344	0.197864311775174	0.80176580462957	4.09773289631622e-05	0.000213494968546989	0.000115411297745534
1.04202551036479e-07	1.95448927121267e-06	2.0870964228749e-10	5.03335824785616e-09	1.46503469542656e-09	2.06539892483472e-06	484168	0.000619428392314658	0.0504515373681713	0.946301098403581	0.000101050523353106	0.00243699083374848	0.000709322871146453
2.77862092031506e-06	1.03774548558735e-05	8.04201963940162e-10	3.86178402881587e-09	8.29226618120456e-09	1.31690340283625e-05	75936	0.00394294233115278	0.210996563174692	0.788019442695894	6.10676502322137e-05	0.000293247327062763	0.000629679152118923
1.03168607057134e-07	2.37829784549656e-06	1.72520679430594e-10	5.11361604162483e-09	3.07105263750811e-09	2.48982364191226e-06	401635	0.000746669126227673	0.0414361103013294	0.955207351019431	6.92903210197224e-05	0.00205380652490609	0.00123344183331373
2.85840498710685e-06	1.09560983648792e-05	3.66209442462259e-10	1.80478057572164e-09	1.26680619160412e-08	1.38293424039202e-05	72310	0.0041402368978477	0.2066913164502	0.792235671435354	2.64806114250558e-05	0.000130503716157179	0.00091602778686354
4.82718304119459e-08	3.04169415780828e-06	3.54430682957833e-12	2.87197619162663e-10	1.00645102839817e-08	3.1003212404302e-06	322547	0.000929665407026992	0.0155699447471604	0.981089997430787	1.14320631789967e-06	9.26347939101988e-05	0.00324627982182427
1.00705094445445e-07	1.93473025621821e-06	3.24803293151938e-12	8.02324436319731e-11	2.69071269421016e-09	2.03820954383443e-06	490627	0.000611276580580911	0.0494086070542046	0.949230299735745	1.59357164298669e-06	3.93641781703338e-05	0.00132013546023742
2.48993958216608e-08	9.18740887555634e-07	2.34853345035865e-11	1.11419236563001e-09	5.29916383584953e-09	9.50077124913278e-07	1052546	0.000284982657586474	0.0262077626844595	0.96701716467439	2.47193979180693e-05	0.00117273886131267	0.00557761438192003
6.56410650506066e-07	6.16305646067321e-06	1.01214022182606e-10	1.22188635236694e-09	3.78633965577283e-09	6.8245765512096e-06	146529	0.00204528549891259	0.0961833522681671	0.903067965378872	1.48308135198025e-05	0.000179042075826723	0.00055480946361452
6.48740550780136e-07	7.86051524969991e-06	4.95770601027043e-10	7.72407670311208e-09	5.69341992300154e-09	8.52316906770719e-06	117327	0.00255369537516947	0.0761149456999628	0.922252648898171	5.81674019474085e-05	0.000906244689240915	0.000667993310677472
7.82476496335008e-08	2.34147963784614e-06	3.31611056114652e-11	1.27591866096895e-09	1.69967079420096e-08	2.43803307518823e-06	410167	0.000731143398471357	0.032094580844626	0.960396994476937	1.36015815162413e-05	0.000523339356612477	0.00697148374030871
7.60247222085223e-06	2.8937613856667e-05	8.40249387835318e-10	4.11252353891641e-09	2.54154818329202e-08	3.65704543322789e-05	27344	0.0109113712987954	0.207885637727555	0.791283958184933	2.29761812691966e-05	0.000112454811240518	0.000694973095001644
1.16744743074172e-06	5.89292234219623e-06	2.97689621523278e-10	1.93203267029346e-09	2.42155301566673e-09	7.06502104824543e-06	141542	0.00211726921838851	0.165243305401284	0.834098341951821	4.21357020015119e-05	0.00027346453140055	0.00034275241349325
4.90117382867206e-06	1.47288875100995e-05	1.75427002526376e-09	6.77844339291261e-09	1.44854728294162e-08	1.96530795250192e-05	50883	0.00587863460379123	0.249384521262058	0.749444253321677	8.92618392466432e-05	0.000344904898200985	0.000737058678818024
1.43863781959596e-07	2.66228597094307e-06	2.85929891688405e-10	6.8034415060784e-09	1.38483514336789e-09	2.8146239594438e-06	355287	0.000844031980614335	0.0511129671432289	0.945876255337912	0.000101587244267226	0.00241717600791788	0.000492014266673673
1.14083322100249e-07	1.86548588533153e-06	2.95964956275684e-10	6.22254169050341e-09	8.75710868261624e-09	1.99484482276117e-06	501292	0.000598275005845417	0.0571890709485563	0.935153383384182	0.000148364901820295	0.00311931114616246	0.00438986961927949
5.60552503272796e-07	9.74840114886794e-06	1.42236562253404e-09	3.18087389321037e-08	2.96880613865243e-08	1.03718728180819e-05	96415	0.00310674204022421	0.054045447057117	0.939888226538314	0.000137136816800756	0.00306682693569571	0.00286236265207257
8.51883645134353e-08	1.90647787673074e-06	4.69737654588759e-11	1.35166747865851e-09	6.71578094394316e-09	1.99978066343224e-06	500055	0.000599754873989555	0.0425988539999312	0.953343489909859	2.34894587780715e-05	0.00067590786498487	0.00335825876644733
8.49035914673766e-07	1.02292780093308e-05	1.51499676486249e-10	2.34708400952829e-09	2.46199458082299e-08	1.11054324534988e-05	90046	0.00332610445415005	0.076452305502635	0.921105778830614	1.36419429968726e-05	0.000211345575181886	0.00221692814857231
1.31717755597124e-06	8.13356824809959e-06	1.36695075352696e-09	1.08531533981375e-08	2.28816339391942e-08	9.48584754216169e-06	105420	0.00284172240113667	0.138857129014228	0.8574424385326	0.000144104229743445	0.00114414166471668	0.00241218655871205
7.18174468188066e-07	5.06332608973948e-06	2.05125004531106e-10	1.85945003623081e-09	2.01028222554376e-08	5.80366795522375e-06	172305	0.00173959059418394	0.123744927126931	0.872435523328329	3.53440283134182e-05	0.000320392215849833	0.00346381330057719
6.98531703345117e-07	1.01036684239485e-05	1.86983846847445e-10	3.47780328290297e-09	3.06641249604923e-08	1.08365290393838e-05	92280	0.00324569762483062	0.0644608343507781	0.932371277484527	1.72549573916037e-05	0.000320933323785078	0.00282969988351878
1.4391884558441e-07	2.40797498467105e-06	4.79821374839767e-11	1.03222854047791e-09	4.83845296010897e-10	2.55345788622943e-06	391626	0.000765745011439223	0.0563623337438033	0.943025141576465	1.87910432134949e-05	0.000404247333016389	0.00018948630350249
9.11058257750492e-07	6.63516502504283e-06	2.47076841189817e-10	2.31367885605846e-09	1.3509647821723e-08	7.56229368631229e-06	132235	0.00226612513689495	0.120473800085218	0.877401129904865	3.26722091786815e-05	0.000305949352409601	0.00178644844832929
1.09683286099883e-07	3.26027332619363e-06	1.22567526074552e-10	4.68463266814064e-09	3.83852553754972e-09	3.37860233802527e-06	295980	0.00101306891249431	0.0324641005736089	0.96497693424885	3.62775828025355e-05	0.00138655935190015	0.00113612824283821
6.68344667042862e-07	5.26717461613489e-06	4.82471676264207e-10	4.88890444280555e-09	2.16188406988837e-10	5.94110684770381e-06	168319	0.00178074992887689	0.112494975124235	0.886564532696565	8.12090555904879e-05	0.000822894549471885	3.63885741378968e-05
4.73655962989425e-07	3.70858714469511e-06	1.34854874472964e-10	1.35759180842102e-09	2.57839417054664e-09	4.18631394853798e-06	238874	0.00125510850498789	0.113143918208725	0.885883665268415	3.22132730919669e-05	0.000324292880350062	0.00061591036941869
1.22076855738282e-09	4.3109478489886e-07	5.2780701690194e-11	2.39676353819747e-08	1.24239470489282e-10	4.56460209010397e-07	2190771	0.000136928718343143	0.00267442491872279	0.944430152703717	0.000115630455072135	0.052507611635933	0.000272180286554731
1.26193177366841e-07	3.61594327864601e-06	7.86863422073483e-10	2.89917583476574e-08	1.98367714077086e-08	3.79175184919029e-06	263730	0.00113688097196285	0.0332809694267806	0.953633946118646	0.00020751975692753	0.00764600625271626	0.00523155844492951
3.23414662990083e-07	6.21188329759791e-06	3.27554327403271e-10	8.08990126898707e-09	1.12737808383015e-08	6.55498919702268e-06	152556	0.00196457090371904	0.0493387026689503	0.947657289873092	4.99702314615633e-05	0.00123415935950917	0.0017198778669875
1.97292731328056e-06	8.57700247214846e-06	1.16479423961556e-09	6.51079956501013e-09	7.22545534002098e-09	1.05648308345737e-05	94654	0.00316444853780029	0.186744808712327	0.811844752315391	0.000110252048315222	0.000616271066423836	0.000683915857542698
5.0587978492855e-08	1.47263951497552e-06	4.88939383416662e-11	1.83006802555485e-09	3.2955775146341e-09	1.52840203294691e-06	654278	0.000458415855610128	0.0330986071742632	0.963515804893383	3.19902337786046e-05	0.00119737345679023	0.00215622424178533
4.11965745490517e-06	1.36574638389512e-05	6.40364313719501e-10	2.7296075332895e-09	8.47180494305118e-09	1.77889630706464e-05	56215	0.00532252130983457	0.231585024857521	0.767749294026439	3.59978437852945e-05	0.000153443881042939	0.00047623939121165
1.09492692736276e-07	3.67389308104879e-06	7.26075531248297e-11	3.13271725290915e-09	9.19060865561103e-09	3.79578170724672e-06	263450	0.00113808855882314	0.0288458876671538	0.96788839938682	1.91284849142434e-05	0.000825315440803227	0.00242126902030872
5.14281435474743e-07	4.55470904253844e-06	1.2016436939453e-10	1.36835093337648e-09	3.82866890847504e-09	5.07430766222443e-06	197071	0.00152113805591703	0.10135006974514	0.897602066277114	2.36809388380392e-05	0.00026966258738372	0.00075452045152435
1.00259631965562e-06	5.63617772724368e-06	7.0304138118416e-10	5.0815673973095e-09	5.78364358071965e-10	6.64513702003587e-06	150486	0.00199156193326788	0.150876696241578	0.848165765468785	0.000105797875809695	0.000764704682836182	8.70357309906671e-05
4.72986000269239e-06	1.26448768922651e-05	3.29321499542928e-10	1.13199772697571e-09	3.1027909110681e-09	1.73793010050951e-05	57540	0.00520026715866784	0.272154789269474	0.727582593141001	1.8949064720519e-05	6.51348248496209e-05	0.000178533699954818
4.98034678937395e-07	4.90029525035778e-06	3.74786764857923e-10	4.74146248443337e-09	3.78250508931743e-09	5.40722868363378e-06	184938	0.0016208579793493	0.0921053478734515	0.906248937684039	6.9312172054476e-05	0.000876874784080149	0.000699527486375054
2.33778237977059e-06	1.14867516016217e-05	6.98689567127893e-10	4.41414290992083e-09	1.03981449173118e-09	1.38306866283611e-05	72303	0.00414063850105528	0.1690286565366	0.830526488689801	5.05173449375366e-05	0.000319155731637301	7.51816970242782e-05
2.6927255650317e-08	8.85445207063853e-07	1.21569913624395e-10	5.13987809519552e-09	7.32177630222758e-10	9.18366088353213e-07	1088890	0.000275472003635757	0.0293208296689202	0.964152769024396	0.000132376309585201	0.00559676381824181	0.000797261178856983
1.8794007738344e-06	8.98468836636688e-06	1.42552021952597e-09	8.76234038724744e-09	9.78244252024493e-09	1.08840594433283e-05	91877	0.00325991051824193	0.172674614983515	0.825490563805612	0.000130973211507016	0.00080506179085769	0.000898786208508017
2.28079390181802e-07	3.89997831922655e-06	1.71217025937615e-11	3.76440667012304e-10	2.94959172167683e-09	4.13140086349963e-06	242049	0.00123865505210519	0.0552063083969538	0.943984485669819	4.14428499181219e-06	9.11169551079166e-05	0.000713944693127232
2.12705571917415e-07	2.61891873454499e-06	1.318734731633e-11	2.08765665649298e-10	2.63039457928324e-09	2.83447665405465e-06	352799	0.000849982761185308	0.0750422733639895	0.923951421790222	4.65248048434824e-06	7.36522791079136e-05	0.000928000086195991
5.54621314532873e-07	4.07487875022428e-06	1.5650845656036e-10	1.47847305932198e-09	6.36342781886699e-10	4.63177138905492e-06	215900	0.00138856967848999	0.11974280851673	0.87976681229419	3.37901945960019e-05	0.000319202511336305	0.000137386483147766
9.98080392882251e-07	5.14190236263535e-06	2.23382260657954e-10	1.47966348825264e-09	1.67946647613534e-09	6.14336526774265e-06	162777	0.00184131793177666	0.1624647647313	0.836984639287893	3.6361546306042e-05	0.000240855528487294	0.00027337890601326
1.02169715679934e-06	9.70579548113568e-06	4.52332465663883e-10	5.52524104818257e-09	5.6686839219747e-09	1.07391388953709e-05	93117	0.00321657467169556	0.0951377169765214	0.903777814561967	4.21199939837693e-05	0.000514495724658543	0.00052785274286919
1.25574140041519e-07	2.26279908526162e-06	1.52810056111382e-10	3.5404616520438e-09	1.09062912989468e-08	2.40297278831024e-06	416151	0.000720632921919484	0.0522578285748389	0.941666545817529	6.35920876236131e-05	0.00147336735116898	0.00453866616883999
8.32829863126304e-07	7.81307924372978e-06	5.68903199926416e-10	6.862472550173e-09	1.40502941835933e-08	8.66739077678977e-06	115375	0.00259685083570993	0.096087725195975	0.901433827658061	6.56371928504562e-05	0.000791757603516605	0.00162105234959734
1.54475701966105e-06	7.66811851632409e-06	5.21920982518602e-10	3.33115159106769e-09	4.36550151980257e-09	9.22109411007853e-06	108447	0.00276251819202589	0.167524265691275	0.831584454597741	5.66007651899084e-05	0.0003612533991413	0.000473425546652988
1.79358452163476e-06	8.05314958198462e-06	5.78880949247379e-10	3.34189921626297e-09	1.27295937854271e-09	9.85192784316343e-06	101503	0.00295122944733239	0.182054167487573	0.817418652489721	5.87581393675232e-05	0.000339212717496913	0.000129209165841187
1.53001553923986e-08	8.88202176977836e-07	8.37559036905391e-12	6.25170224722638e-10	3.50255296581681e-09	9.07638431151143e-07	1101760	0.000272254584921416	0.0168571039604324	0.97858590656121	9.22789304815056e-06	0.000688787741093934	0.00385897384421523
1.53361229778764e-08	1.37065597342907e-06	1.89622827186222e-10	2.17922048535338e-08	6.4136406917645e-10	1.40861528815685e-06	709917	0.000422495607672713	0.0108873750745269	0.973052035536657	0.000134616476748836	0.0154706576286337	0.000455315283433894
4.57105872024033e-08	1.15682053444709e-06	1.67880485424415e-11	5.46269042808126e-10	1.73896852018366e-09	1.20483314726103e-06	829990	0.00036138484668069	0.0379393506115914	0.960149990126778	1.39339198797826e-05	0.000453398085909215	0.00144332725584193
4.37593548809517e-07	3.77038294749275e-06	1.18048354951637e-10	1.3077751161877e-09	1.63647864652855e-10	4.20956596763805e-06	237554	0.00126207536050538	0.103952177534124	0.895670236902896	2.80428803964966e-05	0.00031066744796055	3.88752346229833e-05
9.08735693626149e-08	2.0625565554779e-06	1.13467020711935e-11	3.31133205638526e-10	9.08348011547507e-09	2.1628560848637e-06	462352	0.000648647064644514	0.0420155413938888	0.953626350783242	5.24616600734606e-06	0.000153099971817771	0.00419976168504411
4.08472911545661e-07	4.17386548992772e-06	4.96704654542375e-10	6.52583979326463e-09	1.31777704170298e-08	4.60253871633822e-06	217271	0.00137981197530046	0.0887494786509133	0.90686157079162	0.000107919712392458	0.00141787830487966	0.00286315254019504
1.06967545555423e-08	1.07374902201198e-06	2.23620022285138e-11	2.88637482063817e-09	1.22185004327449e-08	1.09957301382313e-06	909444	0.00032981768370921	0.00972809847192454	0.976514527469744	2.03369871280878e-05	0.00262499605242444	0.0111120410187788
5.39597835517946e-09	4.49250459148004e-07	5.32322300765191e-11	5.69841012705103e-09	9.65250732948685e-10	4.6136333059326e-07	2167489	0.000138399453004756	0.0116957243832986	0.973745482915428	0.000115380279590206	0.0123512419587477	0.00209217046293533
9.18915773423658e-12	1.75628124459392e-08	4.8717798098122e-12	1.19719542412755e-08	6.74268611177171e-09	3.62915137365304e-08	27554651	1.08873950355193e-05	0.000253204035548038	0.483937169814461	0.000134240193042936	0.329883022466068	0.18579236349088
2.917582732236e-07	5.00448744974859e-06	1.4765631537376e-09	3.25664327902625e-08	1.29326221894885e-08	5.34322134110568e-06	187153	0.00160168661355287	0.0546034413695513	0.936604929922855	0.000276343250536586	0.00609490618322831	0.00242037927382816
8.89876502193448e-06	2.5620106557393e-05	1.04315924880958e-09	3.86169805362327e-09	2.16743358572801e-08	3.45454507724872e-05	28947	0.010310294968773	0.257595857716283	0.741634744502957	3.01967183951287e-05	0.00011178600849808	0.000627415053867006
6.13006592432084e-07	7.77762216235907e-06	1.65210393545055e-09	2.6952954743083e-08	8.08301751355567e-09	8.42731683098324e-06	118662	0.00252501248186088	0.0727404231650993	0.922906106219294	0.000196041512213774	0.00319828425626408	0.000959144847128359
3.70455054796017e-07	6.49432893341257e-06	7.8505633520482e-10	1.76967492134091e-08	1.75153873675338e-08	6.90078118112473e-06	144911	0.00206810002560309	0.0536830606670008	0.941100545424639	0.000113763400780209	0.00256445592881773	0.00253817457876254
2.44863052976228e-06	1.12831944363091e-05	5.86784745184637e-10	3.4765996133192e-09	1.55741799577925e-10	1.37360440922295e-05	72801	0.00411236251320157	0.178263153009787	0.821429689694433	4.27186125237167e-05	0.000253100498948306	1.13381843078116e-05
4.13712547230984e-06	1.72787958442103e-05	4.4302535917357e-10	2.37913552619161e-09	1.44262668521556e-09	2.14201861040907e-05	46685	0.00640552127372895	0.193141434542427	0.806659464126247	2.06826101799817e-05	0.000111069787845459	6.73489333008201e-05
1.21182927470638e-08	1.03307505041796e-06	1.29439134252919e-11	1.41885742707335e-09	2.3387732423469e-08	1.070012876929e-06	934568	0.000320952518542139	0.0113253709449218	0.965479082254556	1.20969697695992e-05	0.00132601902057998	0.0218574308101724
4.41110128803053e-07	7.54461948752346e-06	7.37011462075263e-10	1.6209330439925e-08	2.8338146127985e-09	8.00550977284131e-06	124914	0.00239878086105594	0.0551008169772673	0.942428365164025	9.20630269637012e-05	0.00202477180090582	0.000353983030838612
6.27935929643611e-06	1.62160581060028e-05	8.22815873616088e-10	2.73209172908321e-09	7.77228951613351e-09	2.25067445995578e-05	44431	0.0067293551602986	0.278999002661607	0.720497717218573	3.65586355670582e-05	0.00012138991123296	0.000345331573020393
1.60580161508534e-06	7.5070347585946e-06	1.97074503441289e-10	1.18458625490193e-09	1.3322873388891e-08	9.12754090782718e-06	109559	0.00273452911453498	0.175929270687608	0.822459722109496	2.15911936666633e-05	0.000129781533368545	0.00145963447586043
1.83235409156997e-08	8.43296762027659e-07	1.31215582538782e-10	7.7645763728263e-09	6.16678771471756e-09	8.75682882613442e-07	1141966	0.000262670475883242	0.0209248590779961	0.963016154330747	0.000149843722132805	0.00886688152411205	0.00704226134501228
5.15283863070446e-07	4.21866734739415e-06	2.7906175579676e-10	2.93757207248146e-09	7.3724772524009e-09	4.74454032154528e-06	210769	0.00142235296887583	0.108605645257246	0.88916250289557	5.88174484532298e-05	0.000619147878065605	0.00155388652066502
1.05923725848126e-07	3.6003902380348e-06	7.31040445432522e-10	3.19518013911684e-08	7.26860994956224e-09	3.74626541566909e-06	266933	0.00112325041133321	0.0282744851459512	0.961061173876215	0.000195138455053099	0.00852897428397016	0.00194022823881101
2.37726374873496e-06	9.5249659716114e-06	1.03586303975617e-09	5.33641313641609e-09	3.25999155537137e-09	1.19118619880779e-05	83950	0.00356720224314555	0.19957112927553	0.799620242506549	8.69606314103473e-05	0.00044799151818222	0.000273676068328709
6.20530794596559e-07	4.2929511858994e-06	8.16246860479536e-10	7.26058310302214e-09	7.37094637023616e-10	4.92229590509649e-06	203157	0.00147560263215463	0.126065317193562	0.87214407030153	0.00016582645095237	0.00147503994944811	0.000149746104507947
3.46011384461389e-07	4.5876779731399e-06	2.41045282647732e-10	4.10933987146354e-09	8.054330250547e-09	4.94609407300594e-06	202180	0.00148273155723622	0.0699564907893277	0.927535527109734	4.87344719064834e-05	0.000830825255405246	0.00162842237362705
7.91724124388081e-08	2.44519031319809e-06	9.63195173187283e-11	3.82499046194617e-09	5.98156195399844e-09	2.53426559757016e-06	394592	0.000759991702557361	0.0312407714940053	0.964851638100807	3.80068756057293e-05	0.00150930923168177	0.00236027429790055
2.57095143867096e-10	9.00427614380128e-08	9.34405119167635e-12	4.20773427148863e-09	1.14142344508061e-09	9.56583583496408e-08	10453870	2.86970971096201e-05	0.00268763909712299	0.941295282414293	9.76814922698434e-05	0.0439871051948116	0.0119322918015025
4.37246516202049e-07	3.67382356544774e-06	1.4195581745332e-10	1.5335678949124e-09	4.95962412151354e-09	4.11770522948367e-06	242854	0.00123455142576656	0.10618693952915	0.892201690189565	3.44744972119143e-05	0.000372432655920031	0.00120446312815243
4.6825145399825e-07	4.0955416085505e-06	1.37778298124051e-10	1.54943388967313e-09	7.7152446995545e-09	4.5731955194361e-06	218665	0.00137102108360965	0.102390429625888	0.895553577612072	3.012735789198e-05	0.000338807707452705	0.00168705769669472
7.16194960663591e-09	5.38365713395899e-07	4.88820753372879e-11	4.72452131813931e-09	1.71989274206845e-08	5.67499993816696e-07	1762115	0.000170235554724618	0.0126201756558067	0.948662060373154	8.61358165108227e-05	0.00832514778787	0.0303064803666586
9.0273309959976e-07	8.96191817075553e-06	5.31232276761792e-10	6.78124094605729e-09	1.06360238139746e-08	9.88259976739209e-06	101188	0.00296040391694663	0.0913457107287045	0.90683811767078	5.3754304460918e-05	0.000686179862148438	0.00107623743390564
9.6550740147734e-08	1.74069562915663e-06	4.1194149384478e-11	9.54906545698434e-10	2.94752204612958e-09	1.84118999204557e-06	543127	0.000552204984781701	0.0524393140115136	0.945418797993087	2.23736548441213e-05	0.000518635529100138	0.00160087881145545
9.08069338476322e-07	5.35126190236324e-06	4.89007007359047e-11	3.70518966041092e-10	1.35659738903698e-08	6.27331663439671e-06	159405	0.00188023104029722	0.144751076886086	0.853019577080196	7.79503149383235e-06	5.90626916565202e-05	0.00216248831056723
3.12050069141738e-07	3.57409041796402e-06	6.99896929980153e-10	1.03071259881488e-08	1.03741686070575e-08	3.90752167863095e-06	255917	0.00117157196698925	0.0798588196831371	0.914669376630625	0.00017911530313643	0.00263776552911155	0.00265492285398969
1.83433056168948e-07	4.40975694835431e-06	2.02876147792235e-10	6.27131419880809e-09	3.11553424858339e-09	4.60277972911844e-06	217260	0.00137988417970003	0.03985266881413	0.958063867461869	4.40768752214634e-05	0.00136250582645397	0.000676881022325197
8.55248653897658e-07	7.08627447901547e-06	1.14373792760027e-09	1.21849025483262e-08	1.85573264183667e-09	7.95670750603089e-06	125680	0.00238417507730504	0.107487758378627	0.890603867698333	0.000143745126578218	0.00153140008465694	0.000233228711804487
2.83803239390318e-06	1.44771587065708e-05	7.22385774326631e-10	4.73818177202831e-09	1.26889993410488e-08	1.73333406673614e-05	57692	0.00518655042651339	0.163732568831765	0.835220341213927	4.16760847311379e-05	0.000273356525032148	0.000732057344545365
5.11168007209672e-06	3.2979588862239e-05	4.8615564662181e-10	4.03360932276785e-09	3.61797225874608e-09	3.80994066715638e-05	26247	0.0113649650090397	0.134166920659998	0.86561948711012	1.27601894384529e-05	0.000105870659812096	9.49613806308017e-05
2.49160769969397e-08	1.47956712646421e-06	2.20534374997698e-10	1.68389080940512e-08	6.08105207737023e-09	1.52762369800757e-06	654611	0.000458182461772205	0.0163103498783352	0.968541616887694	0.000144364332188178	0.0110229424406113	0.00398072646117074
2.30043450131832e-06	1.1005204223797e-05	3.66868405278283e-10	2.256658705906e-09	9.4399140560442e-09	1.33177021662826e-05	75088	0.00398736651320653	0.172735091429098	0.826359088556562	2.75474252763447e-05	0.000169448053254964	0.000708824535807982
7.40046800358321e-08	1.71433506230052e-06	8.00180828843589e-10	2.38334201545202e-08	1.15925668774386e-08	1.82456591019716e-06	548076	0.000547220492657874	0.0405601571432601	0.939585165282013	0.000438559563330394	0.0130625153201206	0.00635360269127573
3.39567330220369e-08	1.06891181207085e-06	3.68811854804488e-11	1.49272542995814e-09	1.65517303575319e-09	1.10605332474408e-06	904116	0.000331761136015518	0.0307008100444829	0.966419781178433	3.33448529608483e-05	0.0013495962595687	0.00149646766455511
4.95752428348257e-07	5.11823875785978e-06	2.40397609613412e-10	3.19119435998854e-09	6.35560014064448e-09	5.62377837831828e-06	177816	0.00168571583984334	0.0881529098407512	0.910106766936702	4.27466364144491e-05	0.000567446678249584	0.00113012990788322
6.10771977435589e-09	4.69891946305775e-07	1.5506769225644e-11	1.53391181303447e-09	2.70101922900952e-09	4.802501038914e-07	2082248	0.000144064687456757	0.0127177895951836	0.978431743165291	3.2288945072567e-05	0.00319398538512619	0.00562419290932689
3.41409494870476e-07	3.62177768666457e-06	4.70425937929653e-11	6.41650607743568e-10	2.35812038887373e-09	3.96623399512545e-06	252128	0.00118916494053634	0.0860790097836063	0.913152802158363	1.18607711624632e-05	0.000161778303683586	0.000594548983184523
1.09289973089052e-05	3.67294755933366e-05	2.82661211819141e-10	1.22151475992937e-09	2.48478828134608e-08	4.7684824961027e-05	20971	0.0142039470018704	0.229192354545445	0.770255015581073	5.92769737647483e-06	2.5616425370707e-05	0.000521085750734517
1.25400902781885e-10	7.00506056605221e-08	1.08330892521054e-12	7.78081371727803e-10	1.305995652106e-08	8.4015127765017e-08	11902618	2.52042217466775e-05	0.00149259908444847	0.833785623185	1.2894212673704e-05	0.00926120559982993	0.155447677918048
2.576203248091e-07	3.05168670232197e-06	4.65965378992545e-11	7.0969809871001e-10	2.02810361879355e-08	3.33034435795561e-06	300269	0.000998606031869853	0.0773554615136691	0.916327674954099	1.3991507451157e-05	0.00021310051527094	0.00608977150951
9.18207983003962e-13	9.00384185581727e-09	4.1583158061468e-13	5.24308722523142e-09	1.12673859113391e-08	2.55156490319514e-08	39191635	7.65466551366778e-06	3.5986071992688e-05	0.352875282323503	1.62971194694662e-05	0.205485160054752	0.441587274430282
6.88739237400157e-07	5.35330837752382e-06	3.02941235333983e-09	3.02752928176911e-08	1.839099839123e-08	6.09374331848624e-06	164103	0.00182645855641594	0.113023998780974	0.878492594409712	0.000497134879992349	0.00496825862780381	0.00301801330151834
1.70176414192259e-06	1.02823006424008e-05	2.04248261077316e-10	1.58679473767698e-09	1.32094142117721e-08	1.19990652415339e-05	83340	0.00359326986835051	0.141824726148838	0.856925138369058	1.70220143791139e-05	0.000132243196093676	0.00110087027163154
6.3083542846382e-06	3.24859658339302e-05	1.16966521045292e-08	7.74565935710656e-08	6.51231367372018e-09	3.88899856779177e-05	25714	0.0115994244606641	0.162210249622699	0.835329848228157	0.000300762571665607	0.00199168480576342	0.000167454771715639
1.57779162384577e-07	2.18904512103837e-06	8.96967918183704e-11	1.60007241038523e-09	1.57269992531051e-09	2.35008675255046e-06	425516	0.000704778381164561	0.067137590649939	0.931474175862947	3.81674385939267e-05	0.000680856742266529	0.000669209306253789
9.18586050385452e-08	2.96697732157611e-06	1.14008912382329e-10	4.73499232971565e-09	1.47971617343103e-08	3.07848208959106e-06	324835	0.000923119711030762	0.029838927875896	0.963779302666086	3.70341321029005e-05	0.00153809318745935	0.00480664213845596
9.71851785925206e-10	2.6172906365228e-07	1.14482060348413e-12	3.9642810606583e-10	2.20510423909602e-09	2.6530359260397e-07	3769267	7.95879210637729e-05	0.00366316858504034	0.986526647013686	4.31513419116436e-06	0.00149424326363192	0.00831162600345058
1.65842599523417e-06	8.28008409455676e-06	1.13388678157151e-09	7.27898400500432e-09	7.66729085646743e-09	9.95459025143398e-06	100456	0.00298193710693495	0.166599121947312	0.831785526618135	0.000113905922085359	0.000731218846898873	0.000770226665568976
8.86334190529154e-07	1.13063909689726e-05	1.01098303053302e-09	1.65835491171419e-08	5.50495327301301e-08	1.22653692243796e-05	81530	0.00367287177853948	0.0722631479179124	0.921814155133559	8.24258130381851e-05	0.00135206277232806	0.00448820836316198
7.29559945714929e-07	5.66957479174369e-06	1.70974383254327e-09	1.7083787041552e-08	6.70665332395819e-09	6.42463492165667e-06	155651	0.00192554043169524	0.113556638565667	0.882474235638236	0.000266123111023776	0.00265910627605696	0.00104389640901631
3.3344673760195e-06	1.17448970475907e-05	5.38796695011773e-10	2.44011391036725e-09	9.39592321043188e-09	1.5091739257426e-05	66261	0.00451732201097599	0.220946527046494	0.778233498952847	3.57014314799174e-05	0.000161685400784179	0.000622587168394694
1.17537327231423e-07	2.13614585967053e-06	6.56840387846014e-11	1.53488652263689e-09	6.53355132441821e-09	2.26181730878779e-06	442122	0.000678315799765405	0.0519658801684635	0.944437842690038	2.9040382054466e-05	0.000678607647343325	0.00288862911210094
1.97986322280797e-06	1.17160888370021e-05	3.87109072783104e-09	2.94547530469907e-08	1.32032403450539e-09	1.37305982276194e-05	72830	0.00411073544875773	0.144193515095754	0.853283203162622	0.000281931687436913	0.00214519080368558	9.61592505015201e-05
5.21776872966343e-08	1.98431343386079e-06	1.9655961673358e-10	9.61162874217099e-09	8.83748567388286e-09	2.05513679519021e-06	486586	0.000616351649332936	0.0253889120270483	0.965538371219291	9.5643081858883e-05	0.00467688027612848	0.00430019339567365
2.65049519422948e-07	4.25028272095333e-06	4.18102485145288e-11	8.62080102670251e-10	1.03950114273777e-08	4.52663114215484e-06	220915	0.00135707076175662	0.0585533724969635	0.938950532410741	9.23650441167284e-06	0.000190446288994484	0.00229641229888885
2.35032074896896e-07	2.65416138588814e-06	3.39860566515674e-10	4.93467384915461e-09	1.67080399874224e-09	2.89613879919944e-06	345287	0.000868465563209408	0.0811535949043133	0.91644826781845	0.000117349543678507	0.00170388030108179	0.000576907432476679
1.20403879432192e-06	1.02964744837645e-05	5.22105046013768e-10	5.74101489327612e-09	8.303550869081e-11	1.15068594335344e-05	86905	0.00344612612158079	0.104636612733184	0.894811876623566	4.53733748143478e-05	0.000498921093669149	7.21617476692382e-06
4.31393133324383e-06	1.30853287613519e-05	8.9679282495209e-10	3.49756055767792e-09	1.21934574459432e-09	1.74048737937229e-05	57455	0.00520789920311571	0.247857662420951	0.751819801535769	5.15253851065279e-05	0.000200952939913837	7.00577182601623e-05
3.07892987612268e-08	1.12368378982309e-06	2.27806611795633e-10	1.06898821912774e-08	1.27282230626688e-09	1.16666359969366e-06	857145	0.000349938041473985	0.0263908968869102	0.963160066122015	0.000195263323425408	0.00916278025138036	0.00109099341626935
2.74511113006384e-08	1.02573954481972e-06	1.77529708202312e-11	8.52922014042742e-10	8.92117933416502e-09	1.06298251043938e-06	940749	0.000318844081038439	0.0258246123817141	0.964963708006567	1.67010939934403e-05	0.000802385745453317	0.00839259277227193
8.58147504654086e-08	1.83763295300962e-06	4.63403821475399e-10	1.27590397195078e-08	1.66604917904371e-08	1.95333063880645e-06	511946	0.000585828099633812	0.0439325267113222	0.940769021128177	0.00023723777852507	0.00653194060750718	0.00852927377446818
9.00310303173623e-07	1.27546335510843e-05	6.35468710655124e-10	1.15769167458313e-08	7.47936579530691e-11	1.36672310333724e-05	73168	0.00409180299689482	0.0658736433865253	0.933227331852392	4.64957904862697e-05	0.0008470564899037	5.47248069271965e-06
5.08036893346243e-06	1.47981929046834e-05	5.89579115922868e-10	2.20809988186919e-09	8.69062673216215e-10	1.98822285798169e-05	50296	0.0059469741970577	0.255523112666539	0.744292464261556	2.96535729662302e-05	0.000111058972740647	4.37105261981763e-05
4.42498468422322e-08	1.21291638459084e-06	2.72861429773583e-10	9.61656887338157e-09	6.64337779996287e-09	1.27369903953619e-06	785115	0.000382036960511201	0.0347412108109508	0.952278636429306	0.000214227554001253	0.00755011079923827	0.00521581440650378
4.50265260683363e-07	5.81979348715235e-06	5.66596123760642e-10	9.41650781638166e-09	1.16753470811402e-08	6.29171719885699e-06	158939	0.00188574084987414	0.0715647646663398	0.924992860170133	9.00542897674382e-05	0.00149665147347887	0.00185566940028093
8.08572864628222e-08	1.99519316853511e-06	5.32894571439162e-11	1.69072484819573e-09	1.04909754172013e-08	2.08828544472047e-06	478862	0.000626290085982473	0.0387194608223903	0.955421670720008	2.55182821288348e-05	0.000809623441311703	0.00502372673416087
4.25454517554803e-08	1.31676105293523e-06	4.64460525012297e-11	1.84826743239504e-09	3.24491666270057e-09	1.3644461348383e-06	732898	0.000409250353931911	0.0311814813858682	0.965051693368073	3.40402243191036e-05	0.00135459171689036	0.00237819330484975
1.94948657384019e-07	2.93868934873375e-06	5.6647670516069e-10	1.09794147345463e-08	9.48351032666319e-09	3.15466740788414e-06	316991	0.00094595401829034	0.0617968971615845	0.931536979584404	0.000179567806021311	0.00348037156218324	0.00300618388580743
2.93087809933839e-06	9.68362000091066e-06	1.37360080757227e-09	5.83524215317846e-09	5.11280274248817e-09	1.26268197459523e-05	79197	0.00378090415379317	0.232115303639931	0.766908865077835	0.000108784383970683	0.000462130787528589	0.000404916110735418
6.8045530572573e-07	4.7766683413119e-06	1.02447239560848e-09	9.24665750584948e-09	8.77300224646842e-10	5.46827207716373e-06	182873	0.00163914124663944	0.124436987794994	0.873524263955323	0.000187348467880159	0.00169096514865543	0.000160434633146835
6.98572750291955e-08	2.98706635519314e-06	8.2084750651158e-11	4.51331523739719e-09	2.19934092765361e-10	3.06173896430315e-06	326612	0.000918101382194725	0.0228162086460218	0.975611046539036	2.68098461717948e-05	0.00147410190418516	7.18330645850526e-05
1.46333917731661e-05	5.56388952255846e-05	6.26148987473719e-09	3.06159369737664e-08	9.75800682650495e-08	7.04067444938643e-05	14203	0.0209012437767617	0.20784076693734	0.790249508417952	8.89330975285026e-05	0.000434843809266518	0.00138594773791243
1.84972022119971e-07	2.47087435247154e-06	1.77191526233916e-10	3.04331123615212e-09	1.2018540927712e-09	2.66026873144667e-06	375902	0.000797763298506449	0.0695313296485586	0.928806298124575	6.66066266687119e-05	0.00114398639512526	0.000451779205072122
4.93984863049103e-06	1.94368983865479e-05	3.93841336755575e-10	1.99256413476187e-09	4.82838445633622e-09	2.43839618069668e-05	41011	0.0072885862109785	0.202585973091529	0.797118144312158	1.61516549227472e-05	8.17161768270393e-05	0.000198014764563677
1.87210664735593e-06	1.2006923403241e-05	2.61320016796256e-10	2.15502221195721e-09	4.32272904183921e-09	1.38857691218676e-05	72016	0.00415709491817062	0.134821962753774	0.864692715100118	1.88192684541128e-05	0.000155196459990354	0.000311306417664088
7.87984691496879e-07	1.07624834219104e-05	1.90414972787162e-09	3.34429149235021e-08	8.74925581600372e-09	1.15945644338747e-05	86247	0.00347234690686771	0.0679615604355695	0.928235250516764	0.000164227793008632	0.00288436147077636	0.000754599783881652
4.90804476051854e-10	2.25672308813615e-07	6.95560212217239e-12	4.11238751499283e-09	4.53927892364295e-09	2.34821735330425e-07	4258550	7.04440475456369e-05	0.00209011519040701	0.961036713641796	2.96207764259341e-05	0.0175128060833303	0.0193307443080411
2.15828126031639e-07	3.34202352216262e-06	2.29395636935259e-11	4.56723715060727e-10	1.24722929202389e-08	3.57080360439326e-06	280049	0.00107066941795064	0.0604424521600964	0.935930365380735	6.42420201024295e-06	0.000127905022415349	0.00349285323474354
2.64590865186964e-07	4.21871645032666e-06	6.51289676968204e-11	1.33522166596576e-09	1.07381118611896e-08	4.49544577800848e-06	222447	0.00134772776287051	0.0588575367722886	0.938442294413701	1.44877662667913e-05	0.000297016521141821	0.00238866452660156
6.55426121606309e-08	1.99969018415422e-06	4.95050605861601e-10	1.94204605366273e-08	6.6172118074304e-11	2.08521447957541e-06	479567	0.000625369371097584	0.0314320722413056	0.958985372363898	0.00023740992147839	0.00931341151083015	3.17339624880112e-05
1.05497353045523e-06	8.79069368547983e-06	2.76809725635174e-11	2.96578193693453e-10	5.93162056898157e-09	9.8519230956703e-06	101503	0.00295122802725789	0.107083005034709	0.892282004245765	2.80970246059701e-06	3.01035839209699e-05	0.000602077433144844
1.72629394991272e-07	2.51041698177374e-06	8.72368111245901e-11	1.63113994156736e-09	4.76355902924496e-09	2.68952831254694e-06	371812	0.000806534155128436	0.0641857511541845	0.933404184690068	3.24357288665157e-05	0.000606478070506979	0.00177115035637381
3.26627501142245e-06	2.15619821857502e-05	5.62091544727421e-10	4.77143808523441e-09	2.81713800369955e-08	2.48617621068396e-05	40222	0.00743087485981253	0.131377454155749	0.867274897615499	2.26086768231439e-05	0.000191918741106519	0.00113312081082319
1.19840347626787e-06	9.53592393566275e-06	1.24335893276685e-09	1.27213633627448e-08	1.45218550151064e-08	1.07628139892412e-05	92913	0.00322365440502115	0.11134666802435	0.886006572741579	0.00011552359206521	0.00118197372689534	0.00134926191511093
1.48303800694591e-08	7.3612499198672e-07	8.10452000810876e-11	5.17233823247882e-09	7.71608689355702e-10	7.56980364178095e-07	1321038	0.000227068411274733	0.019591499028593	0.972449256046398	0.000107063807618159	0.00683285654059836	0.00101932457679202
6.01071370250787e-08	1.62077922254723e-06	4.78922691910809e-10	1.66045333509954e-08	1.39375238700244e-08	1.71190733948524e-06	584144	0.00051344078556359	0.0351112093737226	0.946768078600907	0.000279759704783331	0.00969943464112275	0.00814151767946469
6.51322937587512e-10	1.57182871703259e-07	7.92398843081659e-12	2.45874575122744e-09	1.3671319777948e-09	1.616679963583e-07	6185516	4.849922669381e-05	0.00402876853959399	0.97225718907841	4.90139582929878e-05	0.0152086115162719	0.0084564169074309
4.540642421077e-07	7.0876289395509e-06	2.14167288684812e-10	4.29862278856269e-09	3.19951186116908e-09	7.54940548359702e-06	132461	0.0022622674013868	0.0601456953258464	0.938832727285686	2.83687621694377e-05	0.000569398848412968	0.000423809777885269
9.94989899326006e-07	1.12657230504071e-05	1.32235785535441e-09	1.92525948227972e-08	8.91727890172461e-10	1.22821796303015e-05	81419	0.00367789642660465	0.0810108571341246	0.917241352065343	0.000107664754559689	0.00156752265496093	7.26033910115166e-05
3.58607524673484e-06	2.09797705425224e-05	9.12286515951135e-10	6.86294279443401e-09	9.05828422024141e-08	2.466420386077e-05	40545	0.00737204459504703	0.145395945759219	0.850616166690547	3.69882815233369e-05	0.000278255192552554	0.00367264407615815
8.97686473196493e-08	3.38522024585438e-06	1.38695666046364e-11	6.72550758955885e-10	5.34779729286892e-09	3.48102311079246e-06	287272	0.00104376365024428	0.025788006704504	0.972478532348419	3.98433626069176e-06	0.000193204910611116	0.00153627170020468
1.78797589706765e-06	1.08321620557534e-05	1.83402178560704e-09	1.42866678384324e-08	1.39561183208117e-09	1.26376542542771e-05	79129	0.00378414225268631	0.141480045354344	0.857133914079607	0.000145123592456751	0.00113048415085396	0.000110432822737561
1.44392230640059e-06	8.09371226389547e-06	8.68155566638741e-11	6.25699292725428e-10	1.14655638055424e-08	9.54981264895099e-06	104714	0.00286085740040554	0.151199019235126	0.847525764265599	9.09081254839176e-06	6.55195359035822e-05	0.00120060615082348
2.05964951793747e-08	9.51807198904792e-07	3.16040561568683e-11	1.87785501594605e-09	6.9574428211001e-09	9.8127059597737e-07	1019087	0.00029433799730072	0.0209896182192844	0.96997423830556	3.22072793034116e-05	0.00191369742825694	0.00709023876759531
1.35170479970463e-07	2.10774563017127e-06	1.0246958727226e-10	2.05442396210486e-09	6.52944287507356e-09	2.25160244656619e-06	444128	0.000675253408172316	0.0600330134551974	0.936109140130709	4.55096269008465e-05	0.000912427487027282	0.00289990930016589
5.80870858493539e-07	8.53678246754526e-06	2.71264708370376e-10	5.12633392720691e-09	6.09030864844964e-08	9.18395401115888e-06	108886	0.00275140677826613	0.0632484502631173	0.929532362332469	2.95368104022275e-05	0.000558183754075664	0.0066314668399359
4.92161465807132e-07	4.44755692256945e-06	1.06073478144833e-09	1.23248782385485e-08	9.27881179025060e-09	4.96238281318683e-06	201516	0.00148761094603334	0.0991784560633416	0.896254297582746	0.000213755129618292	0.00248366131806617	0.00186982990622841
2.25426750498728e-06	1.24903816406625e-05	1.46669330690335e-10	1.04492254061963e-09	2.30039992279798e-08	1.47688447367491e-05	67710	0.00442088512973382	0.152636685209238	0.845725028822525	9.93099550470461e-06	7.07518129715027e-05	0.00155760315976099
3.69222231246903e-08	1.50114337211421e-06	6.07540836247366e-11	3.17600211489938e-09	8.42251535192801e-09	1.54972486678935e-06	645276	0.000464809762740215	0.023825018179636	0.968651535691112	3.92031417490281e-05	0.00204939740141053	0.00543484558609257
4.93803835100208e-07	4.7659708872263e-06	2.51809055287011e-10	3.12487548906683e-09	5.932734951714e-09	5.26908414182258e-06	189786	0.00157948071234804	0.093717204320332	0.904515995369501	4.77899096900567e-05	0.000593058566718187	0.0011259518337587
1.37704069097617e-06	1.6479000628542e-05	2.68034066412044e-10	4.12481282220007e-09	4.65434767960406e-08	1.79069776432028e-05	55844	0.00535773724620447	0.076899671089882	0.920255833054951	1.49681354247842e-05	0.000230346678506396	0.00259918104123549
7.40808852606298e-08	1.74292074930977e-06	3.69943595306628e-11	1.119100962013e-09	1.36480566564305e-09	1.81952253555759e-06	549595	0.000545708304285464	0.0407144642690165	0.957900061828945	2.03319051057128e-05	0.000615051993115355	0.000750090003817847
1.85609425492265e-07	2.67576726631367e-06	1.25546278965042e-11	2.3270910656856e-10	4.84102970275084e-09	2.86646298524315e-06	348862	0.000859570485498118	0.0647520747512882	0.933473510765287	4.37983255361634e-06	8.11833635273055e-05	0.00168885128734366
1.99224784245885e-07	3.09968645250156e-06	3.71669383330881e-10	7.43526754371192e-09	4.63348028513546e-09	3.31135165395962e-06	301991	0.000992913875442425	0.0601641882424834	0.936078911702126	0.000112240988626638	0.00224538747940619	0.00139927158735765
2.83528750319817e-06	1.1343603945632e-05	1.01258583045673e-10	5.20894748074092e-10	1.00406291109802e-08	1.41895542312723e-05	70474	0.0042478487303812	0.199815121531407	0.799433425514659	7.13613559631843e-06	3.67097330602602e-05	0.000707607085277682
5.5768589507227e-08	2.09729424180207e-06	2.51201706906635e-10	1.21470554754546e-08	5.37276430814856e-09	2.17083385279981e-06	460652	0.000651038844895035	0.0256899391150088	0.966123795746556	0.000115716689502815	0.00559557124087967	0.00247497720805261
7.01286528655177e-07	4.8660892994014e-06	9.61048280670615e-10	8.57410730310991e-09	2.52929646394866e-09	5.5794402801043e-06	179229	0.00167243667012407	0.125691197225623	0.872146497696796	0.000172248152578604	0.00153673251664406	0.000453324408358283
2.26199366106423e-07	2.94431860693428e-06	4.15355898755922e-11	6.95144222140417e-10	3.91637663902369e-10	3.17164629051662e-06	315294	0.000951042867850083	0.0713192283713256	0.928325020270368	1.30959085821725e-05	0.00021917457322367	0.000123480876500443
5.47811953250672e-06	1.66275941186003e-05	5.18756614320857e-10	2.02454739156987e-09	5.07895973354417e-10	2.21087648510863e-05	45231	0.00661075495424657	0.247780442254672	0.752081549132011	2.34638442181164e-05	9.15721617741297e-05	2.29726073245319e-05
1.74691159810979e-06	1.71848031497521e-05	3.79313369985169e-09	4.79832516142797e-08	1.86881140736224e-08	1.90021792472496e-05	52626	0.00568448973482549	0.0919321713251726	0.904359596136291	0.000199615720412737	0.00252514466840559	0.000983472149718163
2.5538088227021e-07	5.36479248814501e-06	5.94157617071419e-10	1.60494306946392e-08	1.41470470423667e-08	5.65096400576929e-06	176961	0.00169385779260578	0.0451924453968352	0.949358814295734	0.000105142700690505	0.00284012261947761	0.00250347498726296
1.22466378440013e-06	1.33877899312396e-05	5.08527644891026e-10	7.14849520139009e-09	2.04837115337246e-08	1.46405944500197e-05	68303	0.00438257883745397	0.0836485013351679	0.914429395400783	3.47340845091396e-05	0.000488265365576085	0.00139910381396412
3.61343517695497e-06	1.19713147014056e-05	8.06240491988189e-10	3.43437630901007e-09	2.99618689291097e-09	1.55919866820545e-05	64136	0.0046667093867695	0.231749503808506	0.767786360104061	5.17086442176176e-05	0.000220265472196871	0.000192161971018062
8.06526565487888e-07	9.29540957398578e-06	1.68330991261292e-09	2.49462304003407e-08	1.76381306893334e-09	1.01303294928556e-05	98713	0.00303450080856316	0.0796150377987895	0.917582155698035	0.00016616536646711	0.00246252902414814	0.000174112112560334
1.3727096624915e-07	3.12843147848606e-06	3.07156474567093e-10	9.00084048537546e-09	2.20206411180704e-09	3.27721250580696e-06	305137	0.000982682214063946	0.0418865014111586	0.954601348842264	9.37249183636511e-05	0.00274649277989349	0.000671932048320076
5.3152480127486e-07	4.83148499670947e-06	1.02269658228455e-10	1.19527393768524e-09	2.43853771556515e-08	5.38869271873589e-06	185574	0.00161530615774064	0.0986370589339427	0.896596864748091	1.89785655940028e-05	0.00022181148565577	0.00452528626671665
3.5914474790834e-06	1.1245513419653e-05	1.62349593825815e-09	6.53613080022152e-09	8.57015074861803e-09	1.48536906762235e-05	67323	0.00444622643614612	0.241788223369447	0.75708547220886	0.000109299161645859	0.000440034126379378	0.000576971133668239
1.08637803827613e-07	2.63738058474452e-06	6.17902403658286e-11	1.92878576175117e-09	3.18874332143567e-08	2.7798963977886e-06	359726	0.000833622422105273	0.0390798030869185	0.948733408497721	2.22275335206674e-05	0.000693833685055858	0.0114707271967844
1.66108686149365e-06	7.92074447504793e-06	7.02705029389606e-10	4.30831643414484e-09	7.40931197193041e-09	9.59425166997704e-06	104229	0.00287415100522848	0.173133551071172	0.825571889033726	7.3242296904568e-05	0.000449051847120783	0.000772265751076356
3.1160312618411e-08	1.0088722849411e-06	4.86991824315375e-11	2.02728455235252e-09	4.19584111388291e-09	1.04630442240818e-06	955745	0.000313842232155803	0.0297813064258031	0.964224429654112	4.65439898642989e-05	0.00193756664784662	0.00401015328237429
3.60026997521215e-08	2.17658654167957e-06	1.75673832002372e-10	1.36568196844388e-08	2.484636174653e-09	2.22890637112278e-06	448651	0.000668449144801242	0.0161526299258526	0.97652668137116	7.88161558862963e-05	0.00612713923804673	0.00111473330905389
3.45772916503319e-06	1.25088172854084e-05	2.68841096109529e-10	1.25050391883956e-09	1.58101081370544e-08	1.59838759035936e-05	62563	0.00478372247213688	0.216326076721842	0.782589739863789	1.6819518477936e-05	7.82353370597937e-05	0.00098912855883096
4.41595474328983e-06	2.67515304272141e-05	4.48976887864731e-09	3.49754137915057e-08	8.03242419124344e-09	3.12149827773653e-05	32036	0.00932092929659101	0.141469075116451	0.857009296401477	0.000143833777217489	0.00112046878388372	0.000257325920969847
9.87615089363551e-07	4.79053403413745e-06	1.07153889887734e-10	6.68280387759419e-10	9.24971317814286e-09	5.78817427095679e-06	172766	0.00173495053704564	0.170626356970468	0.827641637912462	1.85125541961302e-05	0.000115456162250096	0.00159803640062376
9.24275083991375e-07	1.08914532774249e-05	2.02065321620262e-10	3.0617984421401e-09	9.40973404843969e-09	1.18284019592285e-05	84542	0.00354225294163735	0.0781403174475535	0.920788227773019	1.70830617962397e-05	0.000258851402978515	0.000795520314652333
2.17253338747302e-06	1.51605556732269e-05	8.45079498482676e-10	7.58292306355905e-09	1.56436144451222e-08	1.73571606777071e-05	57613	0.00519365946443562	0.125166404103371	0.873446755188398	4.86876577439343e-05	0.000436875777344061	0.000901277273143776
5.13769378423807e-07	5.47784496658743e-06	8.0772197929364e-11	1.10732029375266e-09	7.59733244966128e-10	5.99356217074788e-06	166846	0.00179645847299592	0.0857202050779259	0.913954808598223	1.34764928815755e-05	0.000184751615517903	0.000126758215452252
6.80308860806521e-06	1.87010406233515e-05	2.6207390162092e-09	9.26296907038787e-09	3.1899436130598e-09	2.55192028831164e-05	39186	0.00762662711079165	0.26658703405529	0.732822287161807	0.000102696742849405	0.00036298034514692	0.00012500169490679
1.70545817989526e-07	2.4668369528699e-06	1.95109804766805e-10	3.62859443567448e-09	4.12190930752943e-10	2.64161866603062e-06	378556	0.000792172711917449	0.0645611042133473	0.933835373209505	7.38599432521362e-05	0.00137362537687051	0.000156037257024805
7.73585975549978e-07	6.76116283762885e-06	3.84798548846435e-11	4.32430552104779e-10	4.60432679004082e-08	7.58126299148622e-06	131904	0.00227180305925356	0.102039195371367	0.891825391787839	5.07565229274548e-06	5.70393815107587e-05	0.00607329780699006
2.14064206668214e-08	1.25832382975967e-06	1.58018074800034e-11	1.19435032004523e-09	7.87695566680379e-09	1.28881735822082e-06	775905	0.000386570718887258	0.0166093516123746	0.976339914832273	1.22607034885202e-05	0.000926702540454607	0.00611177031140991
1.36960734076677e-06	8.31587014112234e-06	7.26429613960417e-10	5.67115558279665e-09	8.86227971849694e-09	9.70073734680436e-06	103085	0.00290600469002567	0.141185900803504	0.857241036823018	7.4883958609571e-05	0.000584610775454595	0.000913567639414171
1.31553221642969e-06	1.14568175144827e-05	3.37914343320561e-09	3.78405050518706e-08	3.28179526121133e-08	1.28463873320096e-05	77843	0.00384652405498409	0.102404838218738	0.891831860458975	0.000263042312665268	0.00294561451977885	0.00255464448984347
3.80725892829684e-06	1.63386247303461e-05	5.11096067043238e-10	2.82020415135111e-09	4.73534870091922e-09	2.01539503075623e-05	49618	0.00602800425809724	0.188908817884117	0.810690930612023	2.53595974607252e-05	0.000139933070604669	0.000234958835794211
2.11538085248824e-07	5.19198315095454e-06	6.54577246796594e-10	2.06588159593373e-08	3.00661313468808e-10	5.42513529072297e-06	184327	0.00162622126890211	0.0389922230346136	0.957023718806217	0.000120656391355977	0.00380798170962927	5.54200581841603e-05
1.09357650637367e-06	6.84595048895399e-06	1.41175142808729e-09	1.13633371656983e-08	3.85698669639128e-09	7.95615907061783e-06	125689	0.00238401093760243	0.13745030694676	0.860459227648696	0.00017744132760001	0.00142824408924442	0.000484779987699739
2.46157471916388e-06	1.83284539427546e-05	9.35633646178266e-12	8.95823391732096e-11	1.26089205363484e-08	2.08027365211304e-05	48071	0.00622145199132984	0.118329370593313	0.881059755005664	4.49764695730244e-07	4.30627668058076e-06	0.00060611835964662
1.35865116321707e-08	7.46412945864724e-07	9.4434421172197e-12	6.6705831288061e-10	4.92807379072191e-09	7.65604033042614e-07	1306158	0.00022965492310556	0.0177461338313176	0.974933403757524	1.2334629533873e-05	0.000871283697696353	0.00643684408392818
2.09153012474143e-07	2.76582936232503e-06	2.2050350402239e-10	3.74918703735676e-09	9.77569016490960e-09	2.98872775550546e-06	334591	0.000896217823221912	0.0699806170330728	0.92542030876856	7.37783840017566e-05	0.00125444247320636	0.00327085334115897
5.21556610518612e-07	5.03866181600445e-06	4.77202820765771e-10	5.92764748137828e-09	1.62425903365246e-08	5.58286586716173e-06	179119	0.00167346263270773	0.0934209459672664	0.902522456368104	8.54763184572757e-05	0.00106175710153535	0.00290936424463699
3.52669276813345e-07	6.81561263204686e-06	4.39752812361915e-10	1.09281734947516e-08	2.26279193071094e-08	7.20227775447443e-06	138845	0.00215835849460078	0.0489663532615426	0.94631349475694	6.10574636737271e-05	0.00151732186223482	0.00314177265560909
4.42215938204351e-07	6.16219632400398e-06	1.07062937802825e-09	1.91832442069093e-08	2.92219786458726e-09	6.62758833365786e-06	150884	0.00198630776343356	0.0667235072460038	0.929779584032037	0.000161541321537898	0.00289445319189307	0.000440914208528468
5.15992260846892e-07	4.64639378664341e-06	2.24303535564926e-11	2.59699783249796e-10	6.07684219427468e-09	5.16874501982139e-06	193471	0.00154942591164087	0.0998293123123964	0.898940413741666	4.33961309185799e-06	5.0244262824706e-05	0.00117569007002103
7.57347365559853e-07	5.39970532337759e-06	2.85600536134759e-11	2.61815376837001e-10	4.73029979083299e-09	6.16207336415873e-06	162283	0.00184692004517417	0.122904633035516	0.876280596525287	4.63481233112112e-06	4.24881953466884e-05	0.000767647431519795
2.28604544949026e-05	5.3654238302626e-05	8.98940041345192e-09	2.71299539031571e-08	5.06334224973489e-09	7.65558754940949e-05	13062	0.0227058932732851	0.298611365193857	0.700850691816131	0.000117422736732275	0.000354381080851851	6.61391724287112e-05
1.15997940578456e-05	4.46881149827666e-05	1.51021399859648e-09	7.48168664196751e-09	2.39012058325957e-09	5.62992910618361e-05	17762	0.0167484219884066	0.206038012896202	0.793759817218367	2.68247427296686e-05	0.000132891311788456	4.24538309129753e-05
1.46974825442665e-06	7.28272482691609e-06	6.77327045545962e-10	4.31528522125236e-09	2.41870982889438e-09	8.75988440343843e-06	114157	0.00262452672323821	0.167781695138551	0.831372252361854	7.73214593197255e-05	0.000492618968756999	0.000276112071518317
4.87245005964802e-06	1.41498094126759e-05	2.25621824547735e-10	8.42454816245086e-10	8.83183636681555e-10	1.90242107326014e-05	52565	0.005691061712356	0.256118381368547	0.743779051418289	1.18597206327772e-05	4.42832992173172e-05	4.64241933132112e-05
4.97862975866876e-08	2.45821780771755e-06	3.55696323602795e-11	2.25832843627674e-09	3.32689846846166e-08	2.54356698805749e-06	393149	0.000762780002186436	0.0195734171030066	0.966445082539335	1.39841539567408e-05	0.000887858840313624	0.0130796573633879
8.33778820694921e-10	2.37053650955048e-07	1.78545289150413e-11	6.5270648364216e-09	2.33497571063545e-09	2.46767324851715e-07	4052400	7.4027466411275e-05	0.00337880560643896	0.960636304249341	7.23536996876319e-05	0.0264502799969314	0.00946225644760125
3.82661422606827e-08	1.55423336541664e-06	5.83252171343765e-11	3.0459992953215e-09	1.51261826506875e-08	1.61073001484047e-06	620837	0.000483102661917867	0.0237570181893411	0.964924817378894	3.62104242157263e-05	0.00189106757014346	0.00939088643740562
1.08688034826165e-08	7.37653570343498e-07	2.5486126424732e-11	2.2240306038556e-09	5.01110297396219e-09	7.55782993530357e-07	1323131	0.000226709281301529	0.014380852143612	0.976012395962796	3.37214870444268e-05	0.00294268410759929	0.00663034629894846
7.30454372750912e-08	1.78269678217687e-06	3.6880512004857e-10	1.15729663382013e-08	1.11652058178808e-08	1.87884919672809e-06	532241	0.000563496464748292	0.0388777542137473	0.948823772169333	0.000196293092969262	0.00615960363309359	0.00594257689085656
9.94887857248119e-08	2.0438214461769e-06	2.31609027936102e-10	6.11768355323859e-09	7.55687212027137e-09	2.15721639660316e-06	463560	0.000646956250516584	0.0461190568927025	0.947434596452718	0.000107364763359301	0.00283591556362715	0.00350306632759269
8.17490736275175e-07	7.16243750653063e-06	2.57227918073901e-10	2.89779617131199e-09	1.95659220347008e-08	8.00264918892989e-06	124959	0.00239792473720501	0.102152514370618	0.895008307553762	3.2142845700362e-05	0.000362104610973142	0.00244493061894634
3.88404282863472e-08	1.31254236288705e-06	6.82503771007754e-12	2.96550123368629e-10	1.65876760370025e-09	1.35334493393818e-06	738910	0.000405921346532501	0.0286995778476986	0.96985057539441	5.04308808414198e-06	0.000219123828620454	0.00122567984118676
2.83670797935067e-06	9.4867205450952e-06	9.83520258220393e-10	4.22905208608796e-09	1.33346364581728e-09	1.2329974560436e-05	81103	0.00369218224357615	0.23006600422786	0.769403091514549	7.9766608876573e-05	0.00034298952243243	0.000108148126282114
2.77774783656955e-08	1.84311504368093e-06	2.89057063113463e-10	2.46627099889009e-08	2.04142223761092e-08	1.91625851147475e-06	521850	0.000574712893476104	0.0144956842719086	0.96183006240764	0.00015084450317249	0.0128702415886052	0.0106531672286734
6.0410167693292e-07	5.78875985655328e-06	6.81388422174245e-10	8.39534989867868e-09	1.56740210962835e-09	6.40350567391668e-06	156164	0.00191921380233973	0.0943392116280306	0.903998551938911	0.000106408654395316	0.00131105527599911	0.0002447725026641
4.65159904269216e-08	2.76111231099827e-06	2.42828663351301e-10	1.85352059385006e-08	2.26550500019513e-10	2.82663288652707e-06	353778	0.000847631621630596	0.0164563253504325	0.976820274100294	8.59073933897555e-05	0.00655734461551313	8.01485403708948e-05
2.76724006798509e-07	3.70537858385303e-06	5.05699607612976e-11	8.70651566549981e-10	4.07760015264932e-10	3.98343157219412e-06	251040	0.00119431808559589	0.0694687486864715	0.930197624007903	1.26950745468544e-05	0.000218568224599982	0.00010236400647905
1.1886930438388e-09	2.01607510343337e-07	2.48530012025113e-11	5.41969871280766e-09	3.96155315563974e-09	2.12202308256826e-07	4712484	6.3658672937783e-05	0.00560169704846064	0.950072183471888	0.00011711937257738	0.0255402439178384	0.0186687561892358
4.74747873498077e-06	2.2103994200999e-05	1.95201885614968e-09	1.16864042665903e-08	2.09845989495901e-08	2.68860959580521e-05	37194	0.00803349483175553	0.176577467490551	0.822134765697699	7.26032838384284e-05	0.000434663488697784	0.000780500039214708
3.91184222579315e-07	3.86028934849361e-06	5.69906655337417e-11	7.23108175253272e-10	2.52180455925457e-09	4.25477547447297e-06	235030	0.00127562106072077	0.091940038887192	0.907283914663389	1.339451773088e-05	0.000169952134863906	0.000592699796824636
2.27718108640352e-06	1.01421044799212e-05	1.4375930345616e-10	8.23247765596613e-10	9.61597389265174e-10	1.2421214170783e-05	80507	0.00371945302895438	0.183329991343348	0.816514741672942	1.15736917083604e-05	6.62775598486213e-05	7.74157321533855e-05
5.76409710844044e-07	7.693012519495e-06	1.91564608798295e-10	3.28752828237742e-09	5.03538313384239e-11	8.27295167706156e-06	120876	0.00247881841254671	0.0696740091498729	0.929899366005659	2.31555333907543e-05	0.000397382749314585	6.08656176223538e-06
1.50605149018341e-06	7.75522370702428e-06	5.6126691736039e-11	3.71608610642841e-10	2.01745867588781e-09	9.26372039118595e-06	107948	0.00277527078593831	0.162575231827631	0.837160814396239	6.05876358157801e-06	4.01144027400062e-05	0.000217780609808489
1.15787381346787e-06	1.08609454856794e-05	1.7313491792496e-10	2.08823702297318e-09	7.38826527725798e-10	1.20218194976159e-05	83182	0.00360007167501875	0.0963143568822918	0.903436080356496	1.44017232964856e-05	0.000173703907581319	6.14571303347481e-05
3.01537910612922e-08	1.49405215031615e-06	3.65944621357287e-11	2.33139482185298e-09	3.68728085238598e-08	1.56344673918529e-06	639612	0.000468924408977944	0.0192867401911019	0.955614356965366	2.34062735995714e-05	0.00149118915497426	0.0235843074149581
1.15606126759244e-06	1.40896575467078e-05	7.75737478214722e-10	1.21577561966836e-08	1.65433634740962e-08	1.52751956714493e-05	65466	0.00457210963986332	0.075682255891047	0.922388023679637	5.07841270841883e-05	0.000795914923656761	0.00108302137857502
3.41527163835085e-06	1.15495035577174e-05	3.93097309071152e-10	1.70922630823006e-09	2.10167815199709e-09	1.49689791978375e-05	66805	0.00448065913095974	0.228156615973134	0.771562536434406	2.62607960019037e-05	0.000114184560325729	0.000140402236132489
9.12212082971337e-08	1.87038679968682e-06	1.13040861064813e-10	2.9801092788523e-09	1.64390637298707e-09	1.96634506449686e-06	508558	0.000589730140098998	0.0463912514360622	0.951199681814447	5.74878047123114e-05	0.00151555763668308	0.000836021308095132
1.61102692685156e-06	1.59412833703258e-05	9.09335758644403e-10	1.1570649699953e-08	1.32573566357913e-08	1.75780476392718e-05	56889	0.00525958035667995	0.0916499351869034	0.906885889574608	5.17313286040266e-05	0.000658244302063591	0.000754199607820638
5.85053185819442e-06	3.52326685866068e-05	2.43390046570986e-09	1.88490583455262e-08	1.73498957157656e-08	4.11218332993282e-05	24318	0.0122610172594582	0.142273128136289	0.856787398804575	5.91875475977288e-05	0.000458371060655851	0.000421914450882446
1.14277162280974e-07	1.94129876696822e-06	8.54849794668984e-11	1.86715999849591e-09	4.0910937214728e-10	2.05793768359931e-06	485923	0.000617191399331696	0.0555299430063909	0.943322425377291	4.15391487060902e-05	0.000907296665674673	0.000198795801936895
8.02672449749318e-07	5.92633859258913e-06	4.92300915017907e-10	4.67349969274723e-09	4.41491059944426e-09	6.73859175354566e-06	148399	0.00201954231206847	0.119115755799715	0.879462476632578	7.30569432046202e-05	0.000693542488352729	0.000655168136149701
2.09199614196916e-07	3.09679134761677e-06	3.21665007768333e-10	6.12236562730513e-09	1.00203586213136e-09	3.31343702831089e-06	301801	0.000993538868425126	0.0631367406138878	0.934616025944347	9.70789560869701e-05	0.0018477386396645	0.000302415846014185
6.88000411946135e-06	2.25167442556433e-05	4.63437684752537e-09	1.95022495442872e-08	5.95026097283508e-09	2.94268352624693e-05	33983	0.00878932650750941	0.233800341018527	0.765177228703249	0.00015748811607465	0.000662736898831937	0.00020220526331705
3.72794345178096e-07	3.73919819897796e-06	9.16109428162836e-11	1.18145526251371e-09	1.54075210475149e-09	4.11480636246614e-06	243025	0.00123368283534331	0.0905982717871243	0.908717900576235	2.22637312054165e-05	0.000287122930811651	0.000374440974624154
1.9073164914113e-06	1.04529312917392e-05	1.25062332306574e-09	8.81274499291601e-09	4.92011197035821e-09	1.23752312634368e-05	80807	0.00370570920092661	0.154123704907766	0.844665531433165	0.000101058581972586	0.000712127701318493	0.000397577375777608
2.10698779987399e-06	1.6673127035244e-05	1.49824009431325e-09	1.52453792316314e-08	3.42133618306488e-08	1.88310718162746e-05	53104	0.00563344702748159	0.11188889408053	0.88540510056546	7.95621252433655e-05	0.000809586378320524	0.00181685685044652
3.99021528015395e-07	3.83877523719283e-06	1.10629262917944e-10	1.3684435445472e-09	5.02898994448481e-10	4.23977873701014e-06	235861	0.00127112774931182	0.0941137622424093	0.905418767183098	2.60931689553117e-05	0.000322762962274823	0.000118614443262933
9.58744527438283e-07	9.82731628836499e-06	1.12263943638668e-11	1.47965531244498e-10	1.73599610127584e-08	1.08035799687416e-05	92562	0.00323584483114492	0.0887432249506414	0.909635168786522	1.03913650811569e-06	1.36959722307431e-05	0.00160687115409768
4.3712265414643e-06	1.84898189652109e-05	9.27220563495002e-10	5.04302172174104e-09	1.5773614466397e-09	2.2868593110407e-05	43728	0.00683717580528742	0.19114540716871	0.808524550502257	4.05455883979607e-05	0.000220521730278461	6.89750103569718e-05
1.1143150687184e-08	5.86559125111855e-07	6.95344154302253e-11	4.70610353032886e-09	4.64617195869559e-09	6.07124085703494e-07	1647110	0.000182120695006116	0.0183539921238211	0.966127252935766	0.000114530813498617	0.00775146900139161	0.00765275512552252
4.50291896333678e-07	7.9232825618133e-06	1.51169977083519e-10	3.42043700897392e-09	2.96052684502516e-08	8.40675133358329e-06	118952	0.00251885834032217	0.0535631278321332	0.942490416025674	1.79819731885758e-05	0.000406867870030836	0.00352160629897359
8.71793971471588e-07	8.44514523060342e-06	1.82559856236726e-11	2.27393764667216e-10	9.7544020233621e-09	9.32693925384866e-06	107216	0.00279418380632646	0.0934705317301012	0.90545729963006	1.95733939364293e-06	2.43803201112717e-05	0.00104583098033335
3.01645418188934e-07	3.52558936380564e-06	1.03805673156097e-09	1.55997789461059e-08	1.14228231977693e-10	3.84398684590422e-06	260147	0.00115253359263423	0.0784720214405358	0.917169986562823	0.000270046900047803	0.00405822901364178	2.97160829515855e-05
1.21179589190313e-06	7.10545562560388e-06	3.15136966675214e-13	2.3758792884297e-12	3.64464775565887e-09	8.32089885627892e-06	120179	0.00249316692645274	0.145632811170239	0.853928854121587	3.78729476368305e-08	2.85531566897592e-07	0.000438011303659656
4.56022667422701e-08	1.97315289778053e-06	1.42906309714706e-10	7.95073475142122e-09	5.62155782475279e-08	2.08306438383146e-06	480062	0.000624724744217708	0.0218919141896095	0.947235675044873	6.8603885133811e-05	0.00381684541924581	0.0269869614611376
3.46133917391538e-07	4.10428223414425e-06	1.36515591932856e-11	2.08132990450171e-10	8.90106141934307e-09	4.45953899750477e-06	224238	0.00133697014039857	0.0776165243952815	0.920337782995216	3.06120412915416e-06	4.66714139211759e-05	0.0019959599914528
1.79080297010683e-07	3.20981164273085e-06	1.10633871982705e-11	2.54970134457654e-10	3.10388388034379e-08	3.42019681206663e-06	292381	0.00102553457790744	0.0523596467837403	0.938487408504234	3.234722387682e-06	7.45483808294619e-05	0.00907516160880897
1.83770915853664e-06	1.42935413200791e-05	7.33350183062465e-11	7.33444457684418e-10	1.95648597735868e-10	1.61322529066895e-05	61988	0.00482802236011814	0.113915221213436	0.886022640653748	4.54586341600416e-06	4.54644780196995e-05	1.21277913796367e-05
1.69868638648475e-07	2.35791133359146e-06	5.06404339263406e-10	9.03795889743482e-09	9.3652584872783e-09	2.54668959396391e-06	392667	0.000763716071361276	0.0667017445122063	0.925873078203214	0.000198848081235998	0.00354890478951825	0.00367742441382552
7.76194174316879e-09	5.54066050018624e-07	4.22995065073336e-11	3.88229120160284e-09	3.76528559534263e-09	5.69517868065245e-07	1755871	0.000170840814131212	0.0136289696573305	0.972868598312615	7.4272483585164e-05	0.00681680315806716	0.00661135638840268
7.07730015444331e-09	5.22691438746082e-07	1.93906442891772e-12	1.84132838297731e-10	1.43325986096212e-09	5.31388070664214e-07	1881864	0.000159403757426846	0.0133185153095307	0.983634122784763	3.64905524976119e-06	0.000346512931815673	0.00269719991864064
1.12509960260648e-06	6.96584855202679e-06	1.87712224600833e-10	1.49430350181521e-09	6.33690900005075e-09	8.09896707935974e-06	123473	0.00242675063102948	0.138918900593361	0.860090982438896	2.31773043107211e-05	0.000184505442135139	0.000782434221297232
3.95795226176083e-06	2.39419715966101e-05	6.65451362286541e-09	5.17622369347011e-08	1.04073317612053e-08	2.79687479406897e-05	35754	0.00835563770023773	0.141513387376297	0.856025863130564	0.000237926761576061	0.00185071698756297	0.000372105743999518
1.48044998460097e-08	6.26798544398792e-07	5.19544725646514e-12	2.82821990765751e-10	2.58046452462611e-09	6.4447152620745e-07	1551659	0.000193322830916109	0.0229715344184877	0.972577559923153	8.06156214074967e-06	0.000438843268111605	0.00400400082810716
3.11989407475786e-08	1.01603384712945e-06	2.91896248879634e-11	1.22223771472298e-09	1.24758732910024e-09	1.04973180254574e-06	952624	0.000314870124073607	0.0297208683893515	0.967898509567332	2.78067453202567e-05	0.00116433331995744	0.00118848197803922
2.18727866179938e-09	3.07585898863344e-07	1.28671410823969e-11	2.32652446392965e-09	1.06331770944682e-08	3.22745746224624e-07	3098414	9.68190522311341e-05	0.00677709524412161	0.953028513811213	3.98677325198322e-05	0.00720853641339844	0.0329459867987471
2.81522689072886e-08	1.75398450620026e-06	5.01475039134722e-11	4.01747896384013e-09	1.7609608076381e-08	1.80381400965168e-06	554381	0.000540998298565354	0.0156070796416116	0.972375475972134	2.78008174042044e-05	0.00222721352774941	0.00976243004110022
2.58132167587758e-06	1.38463395424423e-05	4.68894284328139e-10	3.23403352557032e-09	1.9209193762768e-08	1.64505733398925e-05	60788	0.0049230544431671	0.156913781820472	0.841693432584809	2.85032183766552e-05	0.000196590930829615	0.00116769144551247
5.11377205355654e-07	4.74150536758377e-06	1.56556844101814e-10	1.86642482754674e-09	4.16536301501368e-09	5.25907091762609e-06	190148	0.00157648146950873	0.0972371761791122	0.901586124593288	2.97689167067713e-05	0.000354896303316867	0.000792034007575981
2.38039317049816e-06	1.0179359513057e-05	7.01306052439347e-10	3.85605055442457e-09	6.18406255098144e-09	1.2570494102713e-05	79551	0.00376406999509105	0.189363532654171	0.809781972759532	5.57898557295366e-05	0.000306754095974028	0.000491950634593336
3.40665200886517e-07	4.73236631823282e-06	7.98673252792853e-10	1.42656886401809e-08	1.91381118568034e-09	5.09000969219799e-06	196463	0.00152584151223589	0.0669282027907907	0.929736209635638	0.000156909966992217	0.00280268398349958	0.000375993623079705
2.94226287500411e-07	6.77016928786123e-06	7.12633138560147e-11	2.10860979836673e-09	9.18520905509728e-09	7.07576065752896e-06	141328	0.00212048429713263	0.0415822837629958	0.956811516887224	1.00714703768544e-05	0.00029800468111129	0.00129812319829159
7.35985705111542e-07	7.16054319936286e-06	4.40725680530831e-10	5.51340219016696e-09	3.08135832577138e-09	7.90556439067087e-06	126493	0.00236886848411921	0.093097174185319	0.90575989840938	5.57487939824915e-05	0.000697407789970463	0.000389770821348012
1.22880981007653e-06	6.61893901744824e-06	1.77424249802732e-10	1.22878709436629e-09	5.76894334118356e-09	7.85492398221012e-06	127309	0.002353712115158	0.156438154316903	0.842648386214666	2.25876469593548e-05	0.000156435262409828	0.000734436559061437
1.14418156179653e-06	6.50208587094705e-06	5.46709942221397e-10	3.99461789814441e-09	5.38287281888618e-09	7.65619163340283e-06	130613	0.00229423050371058	0.149445261636952	0.84925850635444	7.1407557229391e-05	0.000521749988691046	0.000703074462687363
2.56536818782484e-07	3.95508660562636e-06	1.4005567898492e-11	2.7763740165291e-10	1.68216376835334e-09	4.21359723114675e-06	237327	0.00126328321761293	0.0608830898421362	0.938648472708904	3.32389811607131e-06	6.58908259196263e-05	0.000399222724924644
4.38233955346986e-08	2.08221819646694e-06	2.67639345694699e-11	1.63515007283592e-09	1.02736736714035e-08	2.13797717968045e-06	467732	0.000641188190480091	0.0204975974258288	0.973919748188406	1.2518344360191e-05	0.000764811752144296	0.00480532428926066
5.03407700991859e-07	5.3343857504679e-06	1.64150575541601e-10	2.23653651755577e-09	2.07053768587395e-09	5.84226467623873e-06	171167	0.00175114946814214	0.0861665345357059	0.913068141565643	2.80970795810096e-05	0.000382820129093443	0.000354406689976767
5.63715801851041e-10	1.3735196998938e-07	1.67392234824599e-11	5.24407620130576e-09	6.56464819352206e-09	1.49741149409541e-07	6678191	4.4921339180104e-05	0.0037646018083465	0.917262693194126	0.000111787732019328	0.0350209426198757	0.0438399746456319
7.36423235964759e-07	5.63152515945959e-06	2.94265572490904e-10	2.89335134034517e-09	1.35913669319437e-10	6.37127192600651e-06	156955	0.00190956212869442	0.115584963962815	0.883893392851844	4.61863150573999e-05	0.000454124603995471	2.13322662880954e-05
2.38061748359089e-08	8.1546577088168e-07	1.79444339507752e-10	7.90319101213205e-09	3.36313862889532e-09	8.50717719698124e-07	1175478	0.000255182859778436	0.027983635799142	0.958562108205583	0.000210932880969528	0.00929002750164471	0.00395329561266072
3.3584826232637e-06	1.39952863693859e-05	5.38923575598379e-10	2.88759091199655e-09	5.85776754055759e-09	1.73630532746777e-05	57594	0.00519541809125645	0.193426960692548	0.806038324480441	3.10385257173831e-05	0.000166306632037339	0.000337369669256303
9.45576141157206e-07	1.54172461838641e-05	6.07823810836908e-10	1.27450549671775e-08	5.34482125447761e-08	1.64296234163441e-05	60866	0.00491680028492136	0.0575531232332781	0.938380983737407	3.69956021166162e-05	0.00077573628099709	0.00325316114620169
1.80805525412058e-06	1.13651725894745e-05	2.62085747924997e-09	2.11827932379202e-08	9.24160683109681e-09	1.32062731011433e-05	75722	0.0039540700881463	0.136908819034194	0.860588941515267	0.000198455496049303	0.00160399478911929	0.000699789165369958
1.38527282035527e-06	7.94062466724498e-06	1.05181013588006e-09	7.75212813205316e-09	1.2985212087812e-09	9.33599994707696e-06	107112	0.00279689444074116	0.148379694538129	0.850538208253861	0.000112661754696065	0.000830347919451339	0.000139087533862696
3.33048265978525e-10	1.1851663946141e-07	6.28496032943772e-12	2.87565961638494e-09	1.27221952285344e-09	1.23003851826956e-07	8129827	3.69004770018888e-05	0.00270762468842896	0.963519741057711	5.10956383567524e-05	0.0233786143577883	0.0103429242577152
1.95381005970727e-07	2.69783773163199e-06	3.97728910682901e-10	7.06124514172809e-09	1.08779836441346e-09	2.90176551001954e-06	344618	0.000870152113925937	0.0673317693301177	0.929722860898509	0.000137064455866464	0.00243343065363009	0.000374874661876498
8.7155631107422e-06	3.20454044792252e-05	3.72298017822719e-10	1.76017838594327e-09	2.19217901810905e-08	4.07850218565523e-05	24519	0.0121612035915402	0.213695192843007	0.785715025283896	9.12830252076737e-06	4.31574707041745e-05	0.000537496099871984
1.21839854966917e-07	3.94644877197139e-06	1.51890136319196e-10	6.32625461079492e-09	7.66063361431408e-09	4.08242740529973e-06	244952	0.00122398104495647	0.0298449532277651	0.966691720432844	3.7205838889386e-05	0.001549630644401	0.0018764898561011
2.94764081083381e-06	1.03425519311247e-05	3.31864844029191e-10	1.49718210559422e-09	2.72488908976339e-09	1.32947466779979e-05	75218	0.00398050721141763	0.221714702974521	0.777942760522176	2.49621036088194e-05	0.000112614564373158	0.000204959835321491
1.28594285039979e-07	3.08567409406988e-06	3.49987633731349e-10	1.07983577503721e-08	1.41603645430714e-08	3.23957708903704e-06	308682	0.000971402583686665	0.0396947754307659	0.952492874613797	0.000108034976205917	0.00333326155037782	0.00437105342885375
5.93043827145812e-09	4.02319135694427e-07	2.80280441072183e-11	2.44474189148512e-09	2.90624224022959e-09	4.13628586141707e-07	2417628	0.000124080902841439	0.0143375928795849	0.972657957340972	6.77613807320754e-05	0.00591047614549436	0.00702621225321677
9.35931000065498e-08	2.69785247726098e-06	1.61613427991533e-10	5.99004457570338e-09	1.28835225270648e-08	2.81048075779829e-06	355811	0.000842790064938259	0.033301455541674	0.959925617627946	5.7503837214719e-05	0.00213132381678213	0.00458409917638352
9.17686796953009e-07	6.39753541412372e-06	1.52154382846541e-10	1.36384973067132e-09	7.94985310962998e-09	7.32468806829987e-06	136525	0.00219500192045585	0.125286809266952	0.87342086850241	2.07728139994169e-05	0.000186199018709595	0.0010853503979283
3.53172959295047e-06	1.2427185669216e-05	6.19642440420953e-11	2.80343157447132e-10	7.88878344031191e-09	1.59671463530083e-05	62629	0.00477872752347419	0.221187275100354	0.778297223215135	3.88073376871258e-06	1.75574990827534e-05	0.000494063451659014
1.14705732996334e-08	6.94639129142462e-07	2.03224539992054e-11	1.5823880986048e-09	1.7767793741809e-09	7.0948919236888e-07	1409465	0.000212824182945215	0.0161673686125293	0.979069359496744	2.86437823405762e-05	0.0022303202298564	0.00250430787852947
3.44459774032381e-06	1.08056444034641e-05	1.96687506913045e-10	7.93319494132104e-10	9.73890331452212e-09	1.42609710541035e-05	70121	0.00426918284179922	0.24154019577318	0.757707477455041	1.37920136130176e-05	5.56287149817776e-05	0.000682906043184193
4.0561206861241e-09	3.09387958192981e-07	7.42964100681397e-12	7.28643484797709e-10	2.03679053227243e-09	3.16216942537182e-07	3162386	9.48605981935247e-05	0.0128270188611009	0.978404116207663	2.3495391952126e-05	0.00230425188148176	0.00644111765780208
8.83591679616411e-06	3.16036782833968e-05	4.27788018420727e-09	1.96747033365045e-08	8.81457118531154e-09	4.04723622342669e-05	24708	0.012068538289342	0.218319769550861	0.780870612406181	0.000105698801553651	0.000486126883887356	0.000217792357517706
2.31933805582675e-07	2.81700336449884e-06	1.04849347253269e-09	1.6373757807175e-08	5.60551334402085e-10	3.06691997269563e-06	326060	0.00091965426126106	0.0756243422220176	0.918512184725471	0.000341871806850939	0.00533882786409438	0.000182773381566066
8.47364930159084e-08	3.52413982995914e-06	6.30802201357569e-10	3.37352531938726e-08	1.12033782422586e-08	3.65444575661253e-06	273639	0.00109573497376658	0.0231872351265803	0.964343176686201	0.000172612276489852	0.0092312912656674	0.00306568464506187
1.01054319672633e-08	7.89359795751312e-07	7.48514998192424e-11	7.51781916022656e-09	2.25163001115714e-09	8.09309528389778e-07	1235621	0.000242763484933906	0.0124864858410469	0.975349687679869	9.24880990443407e-05	0.00928917663330148	0.00278216174673865
8.47540706975347e-06	1.86196611648948e-05	2.24072877502849e-09	6.32940275883786e-09	4.13961063604486e-09	2.71077779768182e-05	36890	0.0080994647602749	0.312655912889702	0.686875227501783	8.2659994373006e-05	0.000233490283277758	0.000152709330863818
1.51741312635782e-07	2.22154114382579e-06	3.9451416258704e-11	7.42628681006446e-10	4.27113998593331e-09	2.37833567654477e-06	420462	0.000713247069720313	0.0638014701340357	0.934073842365779	1.658782511139e-05	0.000312247210656712	0.0017958524644168
1.06812630731892e-09	2.14190496726568e-07	2.27796761341036e-11	5.87338207989952e-09	4.74353009965724e-09	2.25898314889577e-07	4426771	6.77672058269074e-05	0.00472835004475813	0.948172175747602	0.00010084039867778	0.0260001146213531	0.0209985191876086
7.35449745772285e-08	1.66690518748939e-06	1.13580324043828e-10	3.30995337814356e-09	1.94203428349674e-09	1.7458157300523e-06	572798	0.000523608045644663	0.0421264245196285	0.954800188127215	6.50585981605433e-05	0.00189593513288163	0.00111239362211415
7.24360811662281e-08	3.08246655734407e-06	1.08605053153564e-10	5.94285195762105e-09	3.87457787004355e-09	3.16482867339112e-06	315973	0.000948999519304161	0.02288783648077	0.973975805787049	3.43162503761045e-05	0.00187777999093179	0.00122426149087304
2.91532303681562e-07	4.49700667996579e-06	3.67789651058762e-12	7.29475909080039e-11	1.28913583837929e-08	4.80150696751856e-06	208268	0.00143941859028773	0.0607168344550435	0.936582350163674	7.65987956586966e-07	1.51926450178002e-05	0.00268485674830858
4.79573872011468e-09	4.31078212036134e-07	1.22212284642137e-11	1.41246183052078e-09	1.68945456381197e-08	4.54193179453353e-07	2201706	0.000136248702069741	0.0105588083156304	0.949107629830462	2.6907556117251e-05	0.00310982615859789	0.0371968281391922
2.05485308621974e-07	2.96535445503216e-06	5.67819085733352e-10	1.05358328792808e-08	9.95844210618363e-10	3.18293925982976e-06	314175	0.00095442754163555	0.0645583505834681	0.93164028998491	0.000178394571614829	0.00331009548697588	0.000312869373030896
9.25456766164714e-09	6.06945354917347e-07	2.87258858710344e-11	2.42230399247456e-09	9.07324217755159e-09	6.27724194634891e-07	1593056	0.000188299586900031	0.0147430475688928	0.966898137916079	4.5761954241293e-05	0.00385886670161481	0.0144541858591717
9.3794510768822e-07	1.0133603635898e-05	8.21823201042283e-10	1.14171290593307e-08	5.6274104685735e-08	1.11400618005323e-05	89766	0.00333645876541688	0.0841956826167161	0.909654166856934	7.37718709067677e-05	0.00102487124970753	0.00505150740573504
1.18766745531614e-07	2.18662024177268e-06	1.16235923261298e-10	2.75157168222509e-09	2.43817082216165e-09	2.31069296573194e-06	432771	0.000692968476991074	0.0513987566902874	0.946304971798813	5.03034911972735e-05	0.00119079935025184	0.00105516866945121
1.26362537611639e-08	7.03293943754111e-07	1.47060711972187e-10	1.0523898934865e-08	1.76481548623137e-08	7.44249312024426e-07	1343636	0.000223249952726601	0.0169785225958652	0.944970902077273	0.000197596033474547	0.0141402870850348	0.023712692208353
1.0473819335338e-05	4.13033267049918e-05	2.54209199001743e-09	1.28909951043417e-08	6.3143002128281e-10	5.17932105574455e-05	19308	0.0154182680040176	0.202223790002769	0.79746604353057	4.90815680792353e-05	0.000248893531904996	1.21913666769599e-05
2.97518939749389e-06	1.28884974879884e-05	1.9266849325614e-10	1.07316646915043e-09	1.01135977187758e-08	1.58750663181635e-05	62992	0.00475123470319505	0.187412722433155	0.81187046590426	1.21365472996921e-05	6.76007550231503e-05	0.000637074360262941
4.64926177824898e-06	2.54460072123144e-05	9.05329337089185e-10	6.37158103826078e-09	5.0492913612106e-08	3.01530388145508e-05	33164	0.00900525563151944	0.154188830082539	0.843895282621897	3.00244808709729e-05	0.000211308089955632	0.00167455472473772
3.35217922046416e-06	1.95503030440393e-05	1.23481336976251e-09	9.26022596715384e-09	8.01816506420482e-09	2.29209954689046e-05	43628	0.00685278926232025	0.146249285944489	0.852943017704529	5.38725890608766e-05	0.000404006273624397	0.000349817488297248
2.68304675371822e-06	2.17941476901699e-05	2.20732021341675e-09	2.30567644641371e-08	7.07376701142925e-08	2.45731961986799e-05	40695	0.00734494253296725	0.109185908582065	0.886907324304058	8.98263374275799e-05	0.000938289194361117	0.00287865158208815
2.57105887360061e-07	3.03185617336378e-06	6.68018652623414e-10	1.012850054714e-08	3.06166558618569e-09	3.30282024550978e-06	302772	0.000990356982458418	0.077844347632784	0.917959788300805	0.000202257041851306	0.00306662179418022	0.000926985230379417
1.47553693055071e-06	8.55728438152166e-06	2.56269529855379e-10	1.91094803618119e-09	2.83489817606828e-09	1.00378234278145e-05	99623	0.00300683253905976	0.146997697375513	0.852503975892793	2.55303883056226e-05	0.000190374741090386	0.000282421602298052
3.56358477947125e-08	1.1409358390711e-06	3.10461434982159e-11	1.27803315943919e-09	5.55202333541013e-09	1.18343278950416e-06	844999	0.000354967031221842	0.0301122700932119	0.964090102277067	2.62339727051366e-05	0.00107993725606898	0.00469145640094722
3.62311030723837e-08	1.6602674415816e-06	1.30048281852259e-10	7.66264360587341e-09	2.44239490118031e-09	1.70673363144289e-06	585915	0.000511889466230597	0.0212283290168446	0.972774785118632	7.61971753860121e-05	0.00448965407648019	0.00143103461265686
5.79061132709685e-07	5.4349214549292e-06	1.07509619020765e-10	1.29742662096985e-09	1.65623188227119e-08	6.03194984270159e-06	165784	0.00180795408894419	0.0959989966445635	0.901022322243815	1.78233609072276e-05	0.000215092408724134	0.00274576534198997
4.6027902677495e-09	5.49502956049921e-07	6.27454232435965e-12	9.63172034366632e-10	1.46802045444926e-08	5.69755397438854e-07	1755139	0.00017091206078268	0.0080785373661045	0.964454147376275	1.10126948381091e-05	0.00169050093899286	0.0257658016237892
1.17772702300745e-06	6.00157465895731e-06	1.38899664724465e-10	9.10079899936785e-10	5.65399834254381e-10	7.18091606136368e-06	139258	0.00215196375202553	0.164007908314667	0.835767276440994	1.93428893385627e-05	0.000126735905580821	7.87364494199379e-05
5.51852468332158e-07	9.92774273726208e-06	4.05413743893491e-11	9.37881697201964e-10	5.42124388440649e-09	1.04859948725502e-05	95365	0.00314087206392444	0.052627573734255	0.94676212013516	3.86624015003827e-06	8.94413652305999e-05	0.000516998525204126
2.63555982274298e-09	2.88763834872146e-07	1.73983947504324e-11	2.45096614341585e-09	1.25648975935821e-09	2.95124248992414e-07	3388403	8.85333684589318e-05	0.00893033978651725	0.978448351357157	5.89527794135265e-05	0.00830486194131357	0.00425749413559881
1.09231638703891e-06	7.4792681931531e-06	1.38996761271038e-11	1.22371998211254e-10	3.02453441668948e-09	8.57474538628304e-06	116622	0.00256912877020565	0.127387617687901	0.872243764242566	1.62100161590092e-06	1.42712107122168e-05	0.000352725857204787
3.7330876430016e-07	3.86093011260633e-06	7.01828561947936e-11	9.33289985022265e-10	1.09797886938721e-08	4.24622213844158e-06	235503	0.00127305831897484	0.0879155051546997	0.909262395307313	1.65283053751285e-05	0.000219793019440287	0.00258577821317229
2.0012086996881e-07	5.20770693153467e-06	3.02273928265483e-10	1.01148205842904e-08	1.68131395405061e-08	5.43505803555654e-06	183991	0.00162919326310762	0.0368203740713724	0.958169516767894	5.56155842841024e-05	0.00186103267308619	0.00309346090336356
1.43452569992526e-07	2.4585322395099e-06	3.03577808951406e-10	6.6896032928063e-09	5.1463028037767e-09	2.61412429340796e-06	382537	0.000783930878568873	0.0548759561105302	0.9404802387207	0.000116129829678313	0.00255902265614358	0.00196865268294784
8.17017282528657e-09	4.87570480652899e-07	2.19927479558688e-11	1.68749604516378e-09	9.81020372298719e-11	4.97548244308535e-07	2009855	0.000149253371019231	0.0164208655517236	0.979946138349855	4.42022421090705e-05	0.00339162295207969	0.000197170904233033
1.15081756698346e-08	8.44030529737674e-07	1.4063192136379e-10	1.32619362195572e-08	9.91112401661301e-09	8.78852397565043e-07	1137847	0.000263621080967003	0.0130945488704579	0.960378024883534	0.000160017679593782	0.0150900609206971	0.0112773476457172
2.6167479449485e-08	1.12073598902353e-06	2.07691586382864e-10	1.14373560067679e-08	1.36068078977056e-09	1.15990919685594e-06	862136	0.000347912425281649	0.0225599378989449	0.966227349573062	0.000179058487462497	0.00986056153168723	0.00117309250884366
4.72387020350694e-07	7.32896246261128e-06	3.05575804754485e-11	6.0961742317474e-10	4.03773218592783e-09	7.80602739015155e-06	128106	0.00233907744214856	0.0605156754825995	0.93888505590665	3.91461353492064e-06	7.80957320165008e-05	0.000517258265199276
2.06866579342005e-05	4.32208243435793e-05	2.63724841857712e-09	7.08496070208771e-09	7.60958965866553e-10	6.39179654458664e-05	15645	0.0189933125679647	0.323643873673053	0.676192116599582	4.12598930548042e-05	0.00011084459044755	1.19052438631049e-05
1.49068648772791e-08	7.65676208330313e-07	1.84019136013424e-11	1.21529965756025e-09	1.13200750676847e-09	7.82948782285522e-07	1277223	0.000234857143375344	0.0190393870129846	0.977939075523193	2.35033427699128e-05	0.00155220837563939	0.00144582574541338
1.50220454594311e-07	4.95714954734107e-06	3.94278659055072e-11	1.67309946426403e-09	5.36252807193467e-08	5.1627078099849e-06	193697	0.00154761754401622	0.0290972218694573	0.960184021600783	7.63705159320697e-06	0.000324074018101157	0.0103870454600652
4.41842910896942e-07	3.9334276039687e-06	4.07508580822075e-10	4.66444207027121e-09	8.22135451588699e-09	4.38856382003262e-06	227865	0.00131570573420214	0.100680525341809	0.89629039596363	9.28569339613811e-05	0.00106286299152795	0.00187335876907126
6.50171115353197e-07	4.98526775195911e-06	1.00087759766169e-11	9.86740281608329e-11	5.06199266913476e-09	5.64060954278558e-06	177286	0.00169075669308416	0.115266109171619	0.883817203467902	1.77441389989815e-06	1.74935044541487e-05	0.000897419442125563
3.50298298785886e-07	5.77733267042682e-06	4.48106129949917e-11	9.50289853960095e-10	9.55021161171492e-09	6.13817628129137e-06	162915	0.00183976409145625	0.0570687909132823	0.941213221268282	7.30031379704271e-06	0.000154816318465225	0.00155587118617351
2.57285121653594e-07	2.7744792451616e-06	2.58090244947319e-10	3.57845747107792e-09	8.56237110080907e-09	3.04416328563203e-06	328497	0.000912833489540188	0.0845175168059937	0.911409469477773	8.47819977875248e-05	0.00117551429910731	0.00281271741933888
2.50120354040666e-06	1.00658677198649e-05	5.68025661242037e-10	2.93922073556476e-09	3.07200781584757e-10	1.25708857074499e-05	79549	0.0037641870357793	0.198967964439003	0.800728600523311	4.51858106470101e-05	0.000233811745963364	2.44374810760312e-05
3.90839389176628e-08	1.58760980694687e-06	3.42424629619893e-10	1.7884751642198e-08	2.24316549391763e-11	1.64494335379129e-06	607924	0.000493361669087422	0.0237600515711265	0.965145579808401	0.000208168037416405	0.0108725638490693	1.36367339869032e-05
3.17592931458072e-07	3.64393678437738e-06	9.30905605638373e-12	1.37330904491668e-10	6.82570585121308e-09	3.96850206164722e-06	251984	0.0011898445538211	0.0800284153881093	0.91821466330923	2.34573547191753e-06	3.4605224429357e-05	0.00171997034275948
5.84987861489272e-07	4.72478978699672e-06	7.62040516717524e-11	7.91361181025984e-10	1.73708728308113e-09	5.31238230100177e-06	188239	0.00159244962789362	0.110117801834209	0.889391899770797	1.43446098857348e-05	0.000148965405007986	0.000326988380100876
2.95209817697312e-07	8.51304468729987e-06	1.38090519006387e-10	5.12116922689142e-09	4.03398660242669e-08	8.85385363076735e-06	112945	0.00265264335534265	0.0333425229293887	0.961507276076582	1.55966570902549e-05	0.000578411326915914	0.00455619301002277
2.80548890451925e-08	1.10802432644564e-06	1.02897144503086e-10	5.22525557144783e-09	1.21408122786721e-09	1.14262144943465e-06	875180	0.000342727886039396	0.0245530915414493	0.96972127294991	9.00535733457458e-05	0.00457304173139161	0.00106254020390385
1.28093197090185e-09	1.93529194066562e-07	1.37893482800812e-11	2.6786830592816e-09	1.19757782580688e-09	1.98700176270833e-07	5032708	5.96082821686661e-05	0.00644655679195731	0.973975955626621	6.93977657135343e-05	0.0134810301105647	0.00602705970514365
1.39918540046176e-09	3.1176486933271e-07	5.56798455559498e-11	1.59523463209091e-08	7.69224443551544e-09	3.36864325335152e-07	2968554	0.00010105420830353	0.00415355766470577	0.925490905047692	0.000165288638090581	0.0473554043012355	0.0228348443482767
4.01145822675128e-07	8.0508096160441e-06	2.58915454319759e-10	6.6820531009467e-09	1.99635748602608e-08	8.47885998213475e-06	117940	0.00254043639421508	0.0473112922633887	0.949515575561742	3.05365880395834e-05	0.0007880839069198	0.00235451167991036
1.91641099373828e-07	2.37033829224692e-06	2.2443711699551e-10	3.56922200207009e-09	3.14164246492872e-09	2.56891469320474e-06	389269	0.000770378503856084	0.0746000246254789	0.922700274367579	8.73665122431618e-05	0.00138938907216785	0.00122294542253153
4.09669398117806e-08	1.20281287646993e-06	8.83631916203202e-11	3.33576728500692e-09	2.31583855090312e-09	1.24951978530924e-06	800307	0.000374785919988074	0.0327861473611174	0.962620112631709	7.07177210470912e-05	0.00266963942806345	0.00185338285806333
5.99774280925285e-07	7.70916859160567e-06	2.14761339206443e-10	3.5494684507873e-09	1.7753591264873e-08	8.33046069358582e-06	120041	0.00249602834559648	0.0719977325368202	0.925419238523204	2.5780247588444e-05	0.000426083092081603	0.0021311656003062
2.33802692060195e-06	9.9109776113593e-06	8.99945222007859e-10	4.90507641958009e-09	3.3082267788286e-10	1.22551403762807e-05	81598	0.00366981435272717	0.1907792851665	0.808720039677518	7.34341014770963e-05	0.000400246449161337	2.69946053431711e-05
1.4098077611037e-06	8.21551415815461e-06	2.28650702163283e-10	1.71321809866504e-09	4.18664020308667e-09	9.63145042826222e-06	103827	0.00288527860315457	0.146375436555932	0.852988261669007	2.37400071636498e-05	0.000177877476650643	0.000434684291246677
4.76724426208471e-07	4.26513786820805e-06	1.50492389357815e-10	1.73117610596903e-09	5.66752330051964e-09	4.74941148621237e-06	210552	0.00142381224558308	0.100375473380736	0.89803502614794	3.16865341726438e-05	0.000364503288669484	0.00119331064848194
1.23737940911842e-07	2.614839313803e-06	5.59174852932795e-11	1.51935137494016e-09	1.40942641284304e-09	2.74156194998792e-06	364756	0.000822131576915353	0.0451341035399137	0.953777212225506	2.03962143892192e-05	0.000554191881364145	0.000514096138826721
8.97272242475153e-07	8.33197697033634e-06	3.91115658520888e-10	4.66989489727393e-09	1.65560171631208e-08	9.25086624053041e-06	108098	0.00277142519981455	0.0969933213977274	0.900669921464416	4.22788145835803e-05	0.000504806228503654	0.00178967209476931
1.94199519345942e-06	7.75692186355957e-06	7.85041260304671e-10	4.03173216764253e-09	1.90685127033683e-09	9.70564068171728e-06	103033	0.0029074714289028	0.200089335381805	0.79921791027886	8.08850529345755e-05	0.00041540093022784	0.000196468356172386
2.7078854343333e-08	1.30352064419257e-06	5.4186507194095e-11	3.35390308263875e-09	9.84876593955195e-09	1.34385635406529e-06	744127	0.000403075920177187	0.0201501107327557	0.969985103131969	4.03216512167954e-05	0.0024957303453549	0.00732873413870352
1.17181260062512e-05	3.6460930092711e-05	9.28396282000074e-12	3.71446888823188e-11	2.53370052684722e-08	4.82044395328824e-05	20745	0.014357612590192	0.243092257057729	0.756381164183838	1.92595597209833e-07	7.7056572469805e-07	0.000525615597110899
7.07739054528738e-09	4.32088721248609e-07	2.6196900966509e-11	2.05639061265142e-09	3.06926384676946e-09	4.44317963154284e-07	2250640	0.000133286535133115	0.0159286617516966	0.972476372958551	5.89598061274251e-05	0.00462819598391381	0.00690780949971113
1.34237520030653e-07	4.32388625592974e-06	4.74677063479697e-10	1.96609072276289e-08	7.02442251622407e-09	4.48528378276773e-06	222951	0.00134468325466663	0.0299284340817828	0.964016206185645	0.000105829884232384	0.00438342548205429	0.00156610436628594
2.88514584423237e-08	1.07101255278486e-06	5.92833566644456e-11	2.82957566327249e-09	5.57994564699668e-09	1.10833281589411e-06	902256	0.000332444757013883	0.0260314032288656	0.966327566436666	5.34887678270363e-05	0.00255300179034202	0.00503453977629925
4.25079772446649e-06	1.622000566294e-05	8.60925703049012e-12	4.22393852380107e-11	9.90318547416112e-09	2.04807574215229e-05	48826	0.00612545259670205	0.207550806690352	0.791963174462221	4.20358332130959e-07	2.06239370784315e-06	0.000483536095386493
1.05882422642957e-10	6.06089787602647e-08	1.02210582715775e-12	7.52260916340537e-10	2.04428400810714e-08	8.19109842861468e-08	12208375	2.45729943880724e-05	0.00129265230500794	0.739937131612704	1.24782510681002e-05	0.00918388324711858	0.249573854584101
6.24049523997083e-07	4.99595224031531e-06	2.79160800760792e-12	2.87352843057215e-11	9.9377234119519e-09	5.62997101461666e-06	177621	0.00168757050774271	0.110844180614236	0.887385073092687	4.95847669616821e-07	5.10398441326222e-06	0.00176514646099445
2.54043073978674e-07	5.03870267828459e-06	5.42345724278901e-10	1.3831697100436e-08	3.67563203618487e-08	5.34387611544983e-06	187130	0.00160188273226536	0.0475391024212187	0.942892868290314	0.000101489202324678	0.00258832667554677	0.00687821341059564
3.21026878374479e-09	3.06094493710571e-07	7.6296974896131e-11	9.35359542726905e-09	3.99889109149544e-10	3.19134544005631e-07	3133475	9.57357955243543e-05	0.0100592958175288	0.959139333112026	0.000239074635852598	0.0293092540527484	0.00125304238184409
7.93365203071519e-07	5.43560514746498e-06	3.5859441650098e-10	3.15892211801014e-09	1.48216363631408e-09	6.23397003070733e-06	160411	0.00186844911020223	0.127264840729672	0.87193315346244	5.7522640425702e-05	0.000506727190289639	0.000237755977172368
3.0131180381946e-07	3.28156482482301e-06	6.72294107715714e-11	9.41421557871746e-10	1.85286230474105e-09	3.58573814191585e-06	278883	0.0010751449882539	0.0840306212819183	0.915171352437263	1.87491133236101e-05	0.000262546098073059	0.00051673106942245
1.89767703464357e-06	8.76374283075941e-06	4.59609572464814e-10	2.72909362543953e-09	5.88386879265572e-09	1.06704924373935e-05	93716	0.0031960465451164	0.177843435603157	0.821306315728022	4.30729486161448e-05	0.000255760794682327	0.000551414925522684
2.79857923782754e-07	3.22093471922683e-06	2.40702417632843e-10	3.56192963579486e-09	1.39594531621608e-08	3.51855472822517e-06	284208	0.00105501135929564	0.079537749274663	0.915414131088855	6.84094567868946e-05	0.00101232747844498	0.00396738270124967
2.20534400927185e-06	9.63831251179862e-06	8.12907404760612e-10	4.56802531382876e-09	6.14570171969411e-10	1.1849652023961e-05	84391	0.00354860543407787	0.186110444830992	0.81338359070031	6.86017954887487e-05	0.000385498688450244	5.18639847589361e-05
7.21183973501752e-07	5.19318444705739e-06	5.6622541593979e-10	5.24249166848532e-09	9.56335979696764e-09	5.92974049744054e-06	168641	0.00177734606996094	0.121621506676901	0.875786124080629	9.54890717703736e-05	0.000884101365101584	0.0016127788055979
4.60252862460909e-09	4.01523842637894e-07	6.37280889068523e-11	7.1483435376723e-09	1.26716484273146e-09	4.14605607731814e-07	2411931	0.000124373973028891	0.0111009801574759	0.968447688960393	0.00015370773505812	0.0172413093416145	0.00305631380545899
1.76841572066829e-07	2.50937548067352e-06	1.70794463726887e-10	3.11612596913652e-09	8.63724641993541e-10	2.6903676978152e-06	371696	0.000806785768266871	0.0657313764993681	0.932725843650046	6.34836880719265e-05	0.00115825281862664	0.000321043343887512
1.44362381884511e-07	2.76772652152166e-06	8.28350541032843e-11	2.04197684487493e-09	1.11651927564272e-08	2.92537890806157e-06	341836	0.000877229964742043	0.0493482678386333	0.946108729332303	2.83160085262845e-05	0.000698021319305947	0.00381666550123091
1.41932282898245e-05	6.85651506836225e-05	4.85797510345762e-09	3.01832466360221e-08	4.34042150758717e-08	8.28368244102623e-05	12072	0.0245458062114592	0.171339599156171	0.827713413349151	5.86451151168922e-05	0.00036436991459903	0.000523972464962026
2.51078081301817e-07	3.16989053193329e-06	2.81670441396605e-10	4.57234073925935e-09	1.20548026457919e-08	3.43787742706155e-06	290877	0.00103083332689369	0.0730328775905255	0.922048734774898	8.19314962131609e-05	0.00132998945898064	0.00350646667938229
9.50992741088945e-07	5.87596087226943e-06	7.59865775615487e-10	6.03668914669479e-09	3.66091500880851e-09	6.8374110832895e-06	146254	0.00204912800231294	0.139086670306127	0.859383880929753	0.000111133551333864	0.000882891064053227	0.000535424148733095
3.95188510026445e-07	5.79373720006933e-06	7.86557513800568e-10	1.48274451867619e-08	1.24065264858149e-08	6.21694623928215e-06	160851	0.00186335147043071	0.0635663386518323	0.931926540310297	0.000126518307144214	0.00238500456913618	0.00199559816158993
4.2422673335726e-07	3.51957190733458e-06	5.98877839943099e-10	6.38832793639777e-09	1.3863170819909e-09	3.95217216355017e-06	253025	0.00118495138203689	0.107340145064982	0.890541140842661	0.000151531313708039	0.00161640932429908	0.000350773454349113
1.70089272905677e-06	1.31713143114552e-05	2.99160279394723e-10	2.97882434537348e-09	1.34564650346951e-08	1.48889414901714e-05	67164	0.00445675476130658	0.114238660295601	0.884637388101089	2.00927835999763e-05	0.000200069585023212	0.000903789234686565
2.60120528216474e-07	3.03517823187292e-06	3.17541998204188e-11	4.76398731338946e-10	5.58639323554636e-09	3.3013933062561e-06	302902	0.000989929323135796	0.0787911357679042	0.919362811489711	9.61842376073308e-06	0.0001443023254564	0.00169213199316792
1.07123764817099e-08	8.18158543248591e-07	8.68937572603321e-11	8.53319806187766e-09	3.66367396658852e-08	8.74127751215324e-07	1143998	0.000262204058477766	0.0122549323789528	0.935971363580532	9.94062448418109e-05	0.00976195762005464	0.0419123401756187
4.14710312732703e-07	4.21359273061824e-06	3.21348005335218e-10	4.19803825005868e-09	4.2512823685285e-09	4.63707371197487e-06	215653	0.00139015817265864	0.089433625275731	0.908674951562012	6.92997405897091e-05	0.00090532057733255	0.000916802844334759
2.70339586929302e-07	5.06018466197289e-06	7.62599206893492e-11	1.83543361815703e-09	1.14282543660434e-08	5.34386419680708e-06	187131	0.00160187916235921	0.0505887831301604	0.946914905696202	1.42705573870897e-05	0.000343465617867626	0.00213857499838258
1.29785123465876e-06	1.29668018341111e-05	6.32919112076168e-10	8.13124255297126e-09	6.68156597878313e-09	1.42800987964137e-05	70028	0.00427489673172377	0.090885312010916	0.908033061883828	4.43217600311785e-05	0.000569410805127857	0.000467893540096595
2.49216807949254e-06	1.75831714760881e-05	8.2184361514881e-10	7.45602623655689e-09	2.30582845982903e-08	2.01066757100306e-05	49735	0.00601390698656257	0.123947295685943	0.874494209269828	4.08741667196044e-05	0.000370823419250618	0.00114679745825847
1.07499900799251e-08	8.12529628413089e-07	4.98949449980183e-11	4.84907425078821e-09	5.82386378458282e-09	8.34002451473383e-07	1199037	0.000250169542144074	0.01288963846681	0.974253285440157	5.98258972858795e-05	0.00581422062036105	0.00698302957538571
1.62271423552657e-08	8.5949357175663e-07	1.32289797258711e-11	9.00930272094348e-10	3.75190447828465e-09	8.80386777842001e-07	1135864	0.000264081274011785	0.018431833330166	0.976268150986338	1.50263271312387e-05	0.00102333462379195	0.00426165473257253
2.17391480515701e-07	4.09763225069971e-06	6.54083481787002e-10	1.58526420282221e-08	7.90951483874717e-09	4.33943997156417e-06	230444	0.00130098779675303	0.0500966672981402	0.944276744822144	0.000150729929685197	0.00365315389361358	0.00182270405641679
1.25986539472802e-05	3.19138505764866e-05	5.24663164379852e-10	1.70889437004825e-09	1.85417098391537e-08	4.45332797911404e-05	22455	0.0132714290061497	0.282904246136092	0.716629242808108	1.1781372646266e-05	3.83734227091044e-05	0.000416356260444183
1.01224050299122e-06	6.44796080994257e-06	2.46366532643462e-10	2.01782127948763e-09	3.98094073137935e-09	7.4664464414773e-06	133933	0.00223743549594824	0.135571923126383	0.863591651059481	3.29964909779378e-05	0.000270251892289525	0.000533177430867861
1.26786281182441e-07	2.95997572081029e-06	7.53652523247312e-11	2.26235903210907e-09	2.07489887596144e-08	3.10984871503678e-06	321559	0.000932520996976383	0.0407692761932122	0.951806982281221	2.42343789780912e-05	0.000727482022250819	0.00667202512433761
6.99659069856391e-08	1.6871112329404e-06	6.21390034071071e-11	1.92656501862073e-09	1.34106565937743e-08	1.77247650054184e-06	564182	0.000531602070945048	0.0394735315047906	0.951838420664338	3.50577304624978e-05	0.00108693402594155	0.00756605607446687
1.69085132738974e-08	8.78245270525059e-07	6.53127865412170e-11	4.36187173358373e-09	7.47317189744984e-09	9.07054140216532e-07	1102470	0.000272079345176479	0.01864112903984	0.968239084731376	7.20053893647689e-05	0.00480883283608899	0.00823894800333071
1.08374483619518e-10	6.88340382311004e-08	4.07174624748976e-12	3.32521988742821e-09	6.63056741076719e-09	7.89022717591628e-08	12673906	2.36704023043321e-05	0.00137352805189583	0.872396151548156	5.16049304628154e-05	0.04214352531671	0.0840351901527752
4.3476374629482e-07	4.09259867140615e-06	1.79208669455227e-10	2.16903246869524e-09	9.23922675365051e-09	4.53894988559277e-06	220315	0.0013607613794866	0.0957850950667725	0.901662008738321	3.94824075991804e-05	0.00047787098852535	0.00203554279878195
9.00198560494203e-07	5.75784232836042e-06	5.15564702394849e-10	4.23999254918915e-09	1.38622557040546e-08	6.67665870181026e-06	149776	0.00200099962280387	0.134827703601223	0.862383803862744	7.72189691611857e-05	0.000635047070481459	0.00207622649639049
1.04881904846103e-07	1.93540127877684e-06	1.13563361899096e-10	2.69444099819475e-09	1.10274006570645e-08	2.0541185886401e-06	486827	0.000616046374974366	0.0510593231696218	0.942205230739937	5.52856892134346e-05	0.00131172611605572	0.0053684342851719
6.89048765565829e-08	1.65019263180853e-06	4.0325139498983e-11	1.2417157707495e-09	1.37800187813791e-08	1.73415956805674e-06	576648	0.00052011301582322	0.0397338732985201	0.95158061703497	2.32534192595496e-05	0.000716033168816715	0.00794622307843368
1.53263849369717e-06	1.59146087714419e-05	3.44529950975447e-11	4.60044123923544e-10	9.36573227401752e-09	1.74571074945321e-05	57283	0.00522348785460136	0.0877945269098687	0.911640647021659	1.97357982176234e-06	2.6352826438609e-05	0.000536499662212143
4.67817321353732e-07	3.69890356528495e-06	1.81490166849002e-10	1.84504507966325e-09	5.88986123618651e-09	4.17463728312138e-06	239542	0.00125160988124395	0.112061788755919	0.886041903626002	4.34744756347555e-05	0.000441965362385618	0.00141086778005841
1.20666368837366e-06	6.64408883382298e-06	4.93828219165528e-10	3.49611288646300e-09	4.37566594827513e-09	7.85911812925055e-06	127241	0.00235496740680119	0.15353677963977	0.845398774335075	6.28350676302432e-05	0.000444847987899679	0.00055676296962499
2.06610301148243e-08	8.42552494010597e-07	1.02187217351055e-10	5.35797842650122e-09	1.26383449462124e-09	8.69937524263895e-07	1149508	0.000260947318109217	0.0237500159937426	0.968520693165328	0.000117465006969922	0.00615903818039683	0.00145278765356242
1.74132004191107e-05	4.61725510231978e-05	7.99024070968352e-10	2.72434929963277e-09	4.12210857389494e-08	6.36304959014181e-05	15716	0.0189087006597647	0.273661240140086	0.725635567805921	1.25572504134852e-05	4.28151511478641e-05	0.000647819652432267
1.53670572675862e-06	7.33130466151295e-06	1.05279689967929e-09	6.45795199349143e-09	1.69710008823046e-09	8.87721823725297e-06	112648	0.00265963418137904	0.17310667437575	0.825856080764959	0.000118595360792332	0.000727474735992277	0.000191174762507092
1.12071707259254e-06	1.10880903225162e-05	6.17421282283209e-10	7.85478829773693e-09	8.10806483354726e-08	1.22983602530242e-05	81312	0.00368273280792186	0.0911273575936234	0.901590951508318	5.02035449914051e-05	0.000638685819583584	0.00659280153348367
1.14082670704512e-05	3.20414750856948e-05	7.93349002750164e-10	2.86510578661979e-09	3.70294637507364e-08	4.34904300746861e-05	22994	0.0129626642369324	0.262316722342359	0.73674771738679	1.82419213005654e-05	6.58789941074289e-05	0.000851439355443156
2.33819786823152e-06	8.25590805288087e-06	5.06557011246599e-10	2.29968867959221e-09	5.21583345883343e-09	1.06021280002621e-05	94321	0.00317560233566294	0.22054043001308	0.778702921967817	4.77788054656648e-05	0.000216908216872628	0.000491960996764471
4.51878318871023e-07	4.11371051880253e-06	1.03122899164368e-09	1.20705779890038e-08	1.70941838799351e-09	4.5804000630422e-06	218322	0.00137317949097371	0.0986547709046393	0.898111619549298	0.000225139502543531	0.00263526718689869	0.000373202856620815
2.25170422469629e-08	8.70150026002713e-07	1.09935328470336e-10	5.46234523031981e-09	1.23923721876156e-09	8.99478586027228e-07	1111755	0.000269807292651469	0.0250334389242272	0.967393820731129	0.000122221173664503	0.00607279074251854	0.00137772842846094
1.11540655177851e-07	1.94611822121076e-06	3.48257110938774e-10	7.81259360611237e-09	9.09980538281288e-09	2.07491953248847e-06	481946	0.000622282807240415	0.0537566172718416	0.937924671650644	0.0001678412610638	0.00376525136699767	0.00438561844945351
2.06767033239426e-08	9.26782292307869e-07	2.49066416990862e-10	1.4354038586857e-08	1.90044279669241e-08	9.81066528602583e-07	1019299	0.000294276795041792	0.0210757402491289	0.944668139507281	0.000253873116378385	0.0146310552530037	0.0193711918742083
1.41616075280078e-06	8.18097179952631e-06	1.13337280263364e-09	8.41841091231441e-09	4.66882232743968e-09	9.61135315836948e-06	104044	0.00287926674206185	0.147342494804449	0.851177941828346	0.000117920212061577	0.000875881967252835	0.000485761187889981
6.34471766650275e-06	4.31979660250159e-05	3.6873624433921e-09	3.22878481400688e-08	7.20170267711512e-08	4.96506759288732e-05	20141	0.0147851823166252	0.127787135780223	0.870037823591744	7.42661076492575e-05	0.000650300273581826	0.00145047424680217
3.56036975858329e-06	1.10903336076896e-05	1.58553857831659e-10	6.35017645972893e-10	3.06612745161763e-09	1.46545630652283e-05	68238	0.00438675110883591	0.242952979405519	0.756783641950011	1.08194189841025e-05	4.33324175648495e-05	0.0002092268079212
3.60534210925509e-06	1.35979329289968e-05	1.25375774769683e-09	6.08004489747342e-09	2.43637561599706e-08	1.7234972597057e-05	58022	0.00515719212209742	0.209187574215854	0.788973283967897	7.27449806279888e-05	0.000352773691007296	0.001413623144613
2.56361957019737e-07	3.64807999791417e-06	9.74107786381511e-11	1.78231641466479e-09	1.12878779568273e-08	3.91760956008404e-06	255258	0.00117459479305948	0.065438363136483	0.931200504277898	2.48648511660415e-05	0.000454949986038568	0.00288131774841419
3.84751117258675e-07	3.44569785025659e-06	5.35587583578403e-10	6.16716646296996e-09	3.84208939045315e-09	3.84099381095227e-06	260349	0.00115163671314089	0.100169679045457	0.897084978484338	0.000139439845503323	0.00160561739135971	0.00100028523334189
3.78316414406004e-06	1.20522521595641e-05	4.71763727697183e-09	1.93240746547427e-08	1.84677779496992e-09	1.58613047933508e-05	63047	0.0047471257873466	0.238515317204292	0.759852503724441	0.000297430592150874	0.00121831557406573	0.000116432905049785
1.72758558565215e-06	1.46024289739748e-05	1.13607322542345e-09	1.23478099511449e-08	1.51890361339568e-08	1.63586874789375e-05	61130	0.00489562356456996	0.10560661348146	0.892640622469013	6.94477003051858e-05	0.000754816666498657	0.000928499682722911
1.4808031941556e-05	2.79629115077407e-05	3.30065941604802e-10	8.01407059244279e-10	4.58489990925978e-11	4.27721207712967e-05	23380	0.0127499327109891	0.34620756872765	0.653764905819352	7.71684769548068e-06	1.87366687644369e-05	1.07193653870364e-06
6.75308915601039e-06	2.97977100171466e-05	2.13253110706191e-09	1.20997768806275e-08	5.28754722881127e-08	3.66179069534328e-05	27309	0.0109254521682438	0.184420402962909	0.81374694777177	5.82373839600899e-05	0.000330433328590159	0.00144397855277077
9.72946819990741e-09	6.91886823692852e-07	9.7910871963624e-12	8.95246671515383e-10	1.15832606604013e-08	7.14104590311872e-07	1400355	0.00021420850767695	0.0136247103462229	0.968887237359282	1.37109988217361e-05	0.00125366323597556	0.0162206780596978
5.03634017652129e-06	1.29243056651618e-05	9.06408965557074e-10	2.99071638335654e-09	3.16596640108405e-09	1.79677089334331e-05	55655	0.00537585917855943	0.280299519275382	0.719307381538953	5.04465521405732e-05	0.000166449511979327	0.000176203121545064
3.92662352105948e-08	1.28067344480697e-06	1.48988274488359e-10	6.24789668095181e-09	4.26036528570211e-09	1.33059693025871e-06	751542	0.000399099683198623	0.0295102403422502	0.962480384317413	0.000111971004216424	0.0046955592177242	0.00320184511839642
4.54476803617023e-07	4.97193034200259e-06	4.25237903189529e-10	5.98154499051456e-09	1.05688403624348e-08	5.44338276887575e-06	183709	0.00163168662478075	0.0834916122775044	0.913389807975871	7.81201545518643e-05	0.00109886540125672	0.00194159419081558
3.5319343681107e-07	3.77575533476182e-06	7.9475041202357e-10	1.09240575085418e-08	6.88774912316675e-09	4.14755532861663e-06	241106	0.0012434953969882	0.085157016320955	0.910356833267656	0.000191619001810556	0.00263385455841174	0.00166067685116671
6.20263591254244e-07	6.28907550804114e-06	1.96706643749192e-10	2.5644941603601e-09	4.13198924417803e-09	6.91623228934367e-06	144587	0.00207272579296247	0.0896822959821533	0.909321035635423	2.84413009164357e-05	0.000370793526456796	0.000597433555050556
2.6604831802755e-07	3.36951827442762e-06	2.87470794451553e-10	4.68127366395446e-09	3.03374127661172e-09	3.64356907819019e-06	274456	0.00109247552844016	0.0730186013543895	0.924785067091772	7.889813210138e-05	0.0012848044221189	0.000832628999617764
1.19215448425044e-05	3.05339008420965e-05	9.03498560626027e-11	2.9754705688252e-10	5.73959799886241e-09	4.24615731795127e-05	23551	0.0126579480668763	0.280760790282174	0.719094902890429	2.1278028414217e-06	7.00744307387283e-06	0.000135171581481388
2.63915057437375e-09	3.18369686591894e-07	1.61554134455968e-11	2.50580208837645e-09	4.85435464680186e-09	3.28385149314892e-07	3045205	9.85107084705561e-05	0.00803675373225555	0.969500865846422	4.91965409498626e-05	0.00763068029600088	0.0147825035843718
1.29877005754223e-07	2.43883031260221e-06	6.44239902639855e-11	1.55546877419039e-09	6.44314790872992e-09	2.57677035902962e-06	388083	0.000772733391309677	0.0504030191511259	0.946467854248621	2.50018361311199e-05	0.000603650522732711	0.00250047424138965
1.29112441970944e-06	6.33536376823146e-06	1.18344166352014e-11	7.46634901599798e-11	2.53518218529887e-10	7.62682820406623e-06	131116	0.0022854415789807	0.169287203692497	0.830668214717853	1.55168260232897e-06	9.78958594087293e-06	3.32403211068428e-05
5.57860100565893e-07	4.38736559519622e-06	3.19806208031882e-11	3.23388722210988e-10	2.26119000937738e-09	4.9478422551145e-06	202108	0.00148325523671133	0.112748158045912	0.886723013584572	6.46354898847682e-06	6.5359545744755e-05	0.000457005274782159
7.80579473989749e-07	5.37557025083758e-06	9.13121835875501e-11	8.08531028404867e-10	1.56062411001554e-08	6.17265580913948e-06	162005	0.00185008892972738	0.126457638028998	0.870868296735143	1.47930139652935e-05	0.000130985924601162	0.00252828629729333
7.59080952995504e-07	6.12804430451047e-06	1.16605806972762e-09	1.2103749640721e-08	2.29368290105476e-09	6.90268874811747e-06	144871	0.00206867111597753	0.109968880344275	0.887776419903292	0.000168928096322701	0.00175348332836563	0.000332288327744794
4.3791581104032e-06	2.13699654074089e-05	4.82751956786533e-11	3.02919343690304e-10	2.80384726563483e-08	2.57775131850079e-05	38794	0.00770352818316089	0.169882877334735	0.829015788064369	1.87276388269796e-06	1.17513020560293e-05	0.00108771053495786
1.02783577522034e-07	2.02230266195585e-06	2.94327665672632e-10	7.44586671282818e-09	7.27249804682008e-10	2.13355368366106e-06	468702	0.000639861988841584	0.0481748260234368	0.947856469440077	0.000137951844346181	0.00348988955368185	0.000340863138458314
6.60791408331477e-08	1.61670943851953e-06	5.34910253790587e-11	1.68271341865467e-09	7.64030437073724e-10	1.68528881423378e-06	593370	0.00050545928270751	0.0392093867087053	0.959307048658342	3.17399753248695e-05	0.000998471837255812	0.000453352820371677
4.49073542693338e-07	3.5331964953768e-06	3.17877071825127e-10	3.2156299649972e-09	1.54476017724189e-10	3.98595802112468e-06	250881	0.00119507511779959	0.112663891670045	0.886410864502749	7.97492271971883e-05	0.000806739546165586	3.87550538428907e-05
1.77034167355417e-06	8.81798859726772e-06	2.26511931813336e-09	1.4506647723236e-08	4.89184568331391e-11	1.06051509563201e-05	94294	0.0031765063517164	0.166932246494722	0.831481667124472	0.000213586711538837	0.00136788696200415	4.61270726221831e-06
6.92768882213228e-06	1.92946570725865e-05	9.69878918503436e-10	3.47323381595495e-09	1.62195330400599e-08	2.62430085404933e-05	38105	0.00784209493142862	0.263982264512195	0.735230377371352	3.6957611662813e-05	0.000132348919164345	0.000618051585626434
1.96113878363102e-06	1.55980634525111e-05	6.55664824918473e-10	6.7056765355216e-09	4.47907256830523e-09	1.75710426500708e-05	56912	0.00525748987398089	0.111611975605962	0.887714164898928	3.7315077879902e-05	0.000381632249665876	0.000254912167564921
1.33510624870822e-07	2.17576701747515e-06	5.76071047671376e-11	1.20707006196073e-09	2.53813773156397e-09	2.31308045724426e-06	432324	0.000693684229500224	0.0577198360967879	0.940636116076695	2.49049290900019e-05	0.000521845255395395	0.0010972976420318
1.84045723494583e-06	1.51830203888286e-05	6.3931778121821e-10	6.78184888269174e-09	2.5299607974531e-09	1.70334287512358e-05	58708	0.00509703793921867	0.10804972162826	0.891366066724943	3.75331232809968e-05	0.000398149367443105	0.000148529156073145
7.46751333838963e-08	1.84329072454875e-06	1.25727953120984e-10	3.99037679150655e-09	1.81288821478514e-10	1.92226325149875e-06	520220	0.000576513282029123	0.0388475060976552	0.958916903348993	6.54062095932782e-05	0.00207587425312081	9.43100906377762e-05
1.68870028575082e-07	3.22657886005123e-06	9.3578168453414e-11	2.29898159616795e-09	1.01727344137973e-08	3.40801418280473e-06	293426	0.00102188351810983	0.0495508585108366	0.946762157367496	2.74582684912423e-05	0.00067458099434197	0.00298494485883429
3.43608545814161e-06	1.30658998149539e-05	5.79508803822637e-10	2.83335800945100e-09	2.45595918127451e-08	1.65299577317215e-05	60496	0.00494675262521149	0.207870190227266	0.790437581693267	3.50580935068299e-05	0.000171407456415554	0.00148576252954443
1.34821855417618e-06	1.35535284510253e-05	1.2195096828928e-09	1.57645283298798e-08	2.43845162894056e-08	1.49431155595037e-05	66920	0.00447293465980547	0.0902233907519187	0.907008207027176	8.16101353186149e-05	0.00105496931125944	0.00163182277432749
8.9455328339279e-08	1.67914739166723e-06	1.66821093305398e-10	4.02616644633129e-09	9.76001433995142e-09	1.7825557218861e-06	560992	0.000534624230723368	0.0501837486710529	0.941988724981089	9.35853456120221e-05	0.00225864829744075	0.00547529270480504
1.10369127157504e-06	7.8257196579538e-06	1.64490131338825e-10	1.49963336984669e-09	2.61921159512895e-09	8.93369426462515e-06	111936	0.00267653193521189	0.123542538941067	0.875978002621087	1.84123304946934e-05	0.000167862624959621	0.00029318348239208
1.01243317120679e-05	2.89796928259089e-05	3.51808960848439e-09	1.29483611551075e-08	3.67150937665429e-09	3.9124162498117e-05	25560	0.0116688628812356	0.258774400923091	0.740710879812536	8.99211480540629e-05	0.000330955612295361	9.38425040237219e-05
1.22814705751789e-06	6.72536847979685e-06	1.02583454913139e-09	7.22276517236726e-09	3.98647749046063e-09	7.9657506145267e-06	125537	0.0023868815596324	0.154178446821846	0.844285592814337	0.000128780650910742	0.000906727504021467	0.000500452208884209
6.14449908572365e-06	1.91371675014136e-05	3.25123393054766e-10	1.30199630236623e-09	2.63360453663344e-09	2.52859273113693e-05	39548	0.00755717397649158	0.243000741482038	0.75683075671933	1.285787897162e-05	5.14909453916218e-05	0.000104152974269182
7.98245162197475e-07	5.7500201613258e-06	1.38635730019744e-10	1.2840167961787e-09	5.19570349798257e-10	6.55020754639927e-06	152667	0.00196313921628577	0.121865628919847	0.877837857899122	2.11650896613121e-05	0.000196026887252533	7.93212041172452e-05
3.19632452672409e-08	1.09395288697201e-06	3.96327237903236e-11	1.74406393833551e-09	1.86975985544689e-10	1.12788680488692e-06	886614	0.000338308992884451	0.0283390541752506	0.969913720270614	3.51389196314757e-05	0.00154631114645442	0.000165775488049472
1.45224675769782e-07	3.04422896286129e-06	4.57246528321968e-11	1.23242216926624e-09	7.77370913204676e-09	3.19850549458521e-06	312646	0.000959092958994656	0.0454039163026715	0.951766056995961	1.42956305404523e-05	0.000385311881237229	0.00243041918958931
1.07393295176828e-07	2.59248301993135e-06	3.61737734385035e-10	1.12280467105302e-08	3.29636345310133e-08	2.7444297340841e-06	364374	0.000822991206851253	0.0391313699320009	0.944634503749295	0.000131807978135668	0.00409121303820784	0.0120111053023605
3.79358472182142e-07	6.42769073645171e-06	2.91119560357245e-10	6.34261497522046e-09	2.40559386105222e-08	6.83773888177995e-06	146247	0.00204922614099856	0.0554801051547891	0.940031616822797	4.25754135088385e-05	0.00092758952701765	0.0035181130818877
3.19112660902294e-07	3.00671969215241e-06	2.04730229646833e-11	2.4802054290682e-10	5.87712125597868e-09	3.33197796787655e-06	300122	0.000999095626956215	0.0957727403898958	0.902382825198743	6.14440526379909e-06	7.44364294416034e-05	0.00176385357665619
2.35185154389031e-06	1.98532010396887e-05	2.41173859343884e-09	2.61799094499946e-08	1.66695434697842e-08	2.22503137750922e-05	44943	0.00665293894782648	0.105699702380065	0.892266115451956	0.000108391217212344	0.00117660855099047	0.000749182399775621
2.7115963567148e-07	3.88710291309335e-06	3.80339547951701e-11	7.01037347489797e-10	1.87006089237551e-08	4.17770222899087e-06	239366	0.00125252821759114	0.0649064056767347	0.930440395229481	9.10403679114231e-06	0.000167804527241075	0.00447629052975186
1.38201420881651e-07	2.40926567114165e-06	8.32438908770711e-11	1.86589528254205e-09	4.3634703025692e-10	2.54985257822697e-06	392180	0.000764664243888102	0.0541997690618446	0.944864692066596	3.26465504664408e-05	0.000731765945402024	0.000171126375690446
1.2847215142557e-08	6.5556167074727e-07	3.2012826109555e-11	2.10033016398775e-09	1.96598537780094e-09	6.72507214257725e-07	1486973	0.000201731881494305	0.0191034607067182	0.9748024360911	4.76022047509021e-05	0.00312313402660813	0.00292336697082258
3.00522373398041e-07	5.07601042255486e-06	1.35529299155129e-10	2.94347667590215e-09	1.97965093223306e-08	5.39940831125029e-06	185205	0.00161851565496729	0.0556583899705951	0.940104939272403	2.51007687032555e-05	0.000545148006267479	0.00366642198203131
2.12082426711895e-08	1.25427067846034e-06	8.56567592339672e-11	6.51365740323105e-09	3.65895230668667e-09	1.28573718760068e-06	777764	0.000385647023311342	0.0164950060367829	0.975526484382815	6.66207371615434e-05	0.00506608774020622	0.00284580110303463
1.54019716381036e-06	1.11968409666052e-05	4.39792293429155e-10	4.11099199142975e-09	6.99203905477615e-09	1.27485809537552e-05	78440	0.00381729420299493	0.120813223793091	0.878281355958059	3.44973526876817e-05	0.000322466634234991	0.000548456261927457
2.71772704718867e-08	1.80300184342904e-06	1.95234270292011e-10	1.66549299711815e-08	3.48784543209694e-09	1.8505171235745e-06	540389	0.000555001580348158	0.0146863112616816	0.97432324211425	0.000105502547263596	0.00900014907130958	0.00188479500549541
7.38832880331114e-07	5.98558992422813e-06	4.53821047189959e-10	4.72727544058508e-09	1.44275086722957e-09	6.73104665191425e-06	148565	0.00201728333509443	0.109764932340945	0.889250993755315	6.74220623713693e-05	0.00070230911848467	0.000214342722883856
2.81289867509686e-07	4.3277455587632e-06	3.24877393337677e-10	6.42688472457281e-09	1.46803112778823e-08	4.63046749966867e-06	215961	0.00138817905293398	0.0607476172826638	0.934623892527668	7.01608192608895e-05	0.00138795590834677	0.00317037346206031
3.69059187429209e-07	7.27750935091908e-06	1.05262640452321e-10	2.66911831151941e-09	2.51992812657905e-08	7.67454220056605e-06	130301	0.00229972307069293	0.0480887560175235	0.948266249729178	1.3715820136419e-05	0.000347788603119876	0.00328348983004249
3.10421361134443e-06	1.03698985297504e-05	9.84315508217074e-10	4.22782252823167e-09	5.2981458225254e-09	1.34846224249538e-05	74159	0.00403724233875735	0.230203969641743	0.7690166029833	7.29954074498638e-05	0.000313529173824543	0.000392902793683045
4.01156995593479e-07	4.76623658160224e-06	2.14916485891898e-10	3.28322027643837e-09	8.87816242014903e-09	5.17976987637819e-06	193059	0.00155272825559727	0.0774468760519485	0.920163770853637	4.14915123685326e-05	0.000633854467437087	0.00171400711460889
6.97267228945634e-07	4.92064021971217e-06	2.94739263792915e-10	2.67436021357453e-09	8.13958818513638e-09	5.6290161363203e-06	177651	0.00168728452602052	0.123870177675745	0.87415635353442	5.2360706854464e-05	0.000475102602090383	0.00144600548088982
3.91577342600095e-07	3.40879752862195e-06	1.36827236369545e-10	1.53148787857723e-09	1.42366090250429e-09	3.80346684723949e-06	262918	0.00114039148299183	0.102952742412964	0.896234321352376	3.59743470536235e-05	0.000402655771717522	0.000374306115889392
1.03142456605914e-09	1.92357927914574e-07	4.0529283602608e-12	9.71855275818151e-10	2.52060977920893e-09	1.96885870464021e-07	5079085	5.90640226162398e-05	0.00523869266813446	0.97700219655796	2.05851661711877e-05	0.00493613520120912	0.0128023904065251
1.86314561656039e-07	3.4561369216655e-06	6.09349688259441e-10	1.45339293540461e-08	1.40644790699633e-08	3.67165924143381e-06	272356	0.00110089336637509	0.0507439687086216	0.941301110588862	0.000165960305189292	0.00395840910017851	0.00383055129714898
3.50812507426515e-07	3.68188592533464e-06	3.29277345113369e-10	4.44343020156902e-09	4.02088420101649e-09	4.04149202450886e-06	247433	0.00121171533678643	0.0868027216926521	0.911021450248212	8.14742038624669e-05	0.00109945291853174	0.000994900936741335
5.88619399585089e-06	1.59221506533211e-05	5.32835095963086e-11	1.85320368948807e-10	1.91659864772644e-10	2.18087749129153e-05	45853	0.00652134693430939	0.269900258925826	0.730080012146482	2.4432142478922e-06	8.49751394513496e-06	8.78819949941992e-06
3.19488174121109e-07	3.88010916986456e-06	1.65414158317751e-10	2.58301407634397e-09	4.84383276950793e-09	4.20718960498984e-06	237688	0.00126136334824978	0.0759386203422321	0.922256787586337	3.93170201128005e-05	0.000613952381247673	0.00115132267007007
2.67511693498574e-07	3.63487260453955e-06	1.93634505282507e-10	3.38294621915308e-09	7.44267363027627e-10	3.90670514612559e-06	255970	0.001171327293229	0.0684750150043636	0.93041897675446	4.95646582068116e-05	0.000865933335795269	0.000190510247174845
5.74426696113471e-07	4.55000972192934e-06	6.14025978828255e-10	6.2535204640738e-09	4.3076558052721e-12	5.13130827214152e-06	194882	0.00153821216829908	0.111945466077745	0.886715332741142	0.000119662656434398	0.00121869903977995	8.39484898745779e-07
2.29682297076025e-08	9.60664414262813e-07	1.04600830518576e-10	5.62524227139408e-09	5.94245989727679e-09	9.95304946969605e-07	1004717	0.000298547058652843	0.0230765754531148	0.965196060953719	0.000105094253612476	0.00565177766725786	0.00597049167229575
3.83718084688458e-08	1.67712451817569e-06	7.22276217260038e-11	4.05912721739067e-09	5.5114633465004e-09	1.72513914483015e-06	579663	0.000517408288027599	0.0222427324681823	0.972167678880656	4.18677078555973e-05	0.00235292743171179	0.00319479351159412
1.59752499295035e-07	2.73798382165858e-06	3.31478624845182e-10	7.30472031824208e-09	4.01682527210976e-10	2.90577420242391e-06	344142	0.000871353677980524	0.0549776025823942	0.942256221895918	0.000114075837196391	0.00251386371045235	0.000138235974039519
9.56198979517248e-08	3.12657463856288e-06	1.42670810012893e-10	5.99852576796493e-09	5.84757781948206e-09	3.23418331091207e-06	309197	0.000969786015570073	0.0295653921746196	0.966727713922054	4.41133962727235e-05	0.00185472658514007	0.00180805392191359
4.3702566877736e-08	1.41512668431071e-06	1.20360512337647e-10	5.01114271852536e-09	4.82469763548409e-09	1.4687854520548e-06	680835	0.000440538893435094	0.0297542209562309	0.963467252709362	8.19456049004746e-05	0.00341175949932979	0.00328482123017657
2.05183801081832e-07	2.89086043203243e-06	6.65741718276539e-11	1.20601299049576e-09	2.73002781305638e-09	3.10004684808964e-06	322576	0.000929583165601988	0.0661873226878083	0.93252153070328	2.14752147596348e-05	0.000389030569405412	0.000880640824747123
8.44659074102417e-07	5.30214048708532e-06	4.11573443740168e-10	3.32181962738358e-09	1.05274521548797e-08	6.16106040641374e-06	162310	0.00184661671720154	0.137096379256908	0.860588946923118	6.68023711164583e-05	0.000539163619289551	0.00170870782956786
2.65392389597212e-07	2.70061456468958e-06	2.67327334571212e-10	3.49763037656077e-09	1.60259626293051e-09	2.97137450826086e-06	336545	0.000891016485688345	0.0893163715510723	0.908877207225639	8.99675668038487e-05	0.00117710856266581	0.000539345093819393
1.76470528700478e-07	2.30786876455622e-06	2.40988612125563e-10	4.05222003602669e-09	3.50605827669068e-09	2.49213856018154e-06	401262	0.000747363084651287	0.0708108816741004	0.926059570455064	9.6699523845098e-05	0.00162600109832236	0.00140684724866794
6.1349699369924e-08	1.37593788769539e-06	2.03757885325163e-11	5.8756874703618e-10	1.02821245775071e-09	1.43892374405864e-06	694964	0.000431584274496633	0.0426358239088339	0.95622710611086	1.41604366573619e-05	0.000408339044693835	0.000714570498955373
1.27876475443658e-06	6.03080601399189e-06	7.88758879440238e-10	4.78283923335655e-09	1.07481947433378e-09	7.3162171860156e-06	136683	0.00219246621204994	0.174784963584849	0.824306586403602	0.000107809658924272	0.000653731171690554	0.000146909180934134
3.32775082097205e-08	1.11238347233023e-06	3.11455124019936e-10	1.33862773633052e-08	2.2963371832493e-09	1.16165505021053e-06	860841	0.000348435999563357	0.0286466349917643	0.957585018141689	0.000268113261302046	0.0115234529913844	0.00197678061386049
8.21086024275597e-07	1.07498659320045e-05	1.7633446127882e-10	2.96863767716154e-09	1.12454233170946e-08	1.15853423517356e-05	86316	0.00346958985310386	0.070872832182865	0.927885046952802	1.52204791127647e-05	0.000256240824572336	0.000970659560648193
3.34740284595025e-07	3.38465910075647e-06	7.76363217912971e-10	1.00932547040192e-08	2.56615674429792e-09	3.73283516001772e-06	267893	0.00111922583713853	0.0896745423372608	0.906726109154093	0.000207982186362948	0.002703911175111	0.000687455147171764
5.66461638029056e-07	6.80692998041204e-06	1.0977094149469e-10	1.69608716586565e-09	2.79142796521638e-08	7.40311175620062e-06	135078	0.0022184772814956	0.0765166941529154	0.919468759162087	1.48276758624844e-05	0.00022910462812412	0.0037706143810113
3.37724288405158e-07	3.2342531642272e-06	3.2106366711425e-10	3.95330933410407e-09	1.60431778206904e-09	3.57785614341565e-06	279497	0.00107278291972446	0.0943929199128573	0.903964003745433	8.97363265163988e-05	0.00110493803429726	0.000448401980896152
5.45667171626308e-07	4.86810453734028e-06	2.31103371420936e-10	2.65095088731251e-09	2.1582800645372e-09	5.41881204328985e-06	184542	0.00162432736753049	0.100698671086407	0.898371174059908	4.26483460903784e-05	0.000489212555470567	0.000398293952123661
5.69126920029133e-08	2.55840459740122e-06	7.06872956645796e-11	4.08597678309613e-09	1.10900860834036e-08	2.63056403956629e-06	380147	0.000788858936910497	0.0216351668869831	0.972568832737113	2.68715357624344e-05	0.00155327021948106	0.00421585862065994
2.02159725770476e-06	1.02614405607439e-05	1.84636430548394e-09	1.20503087432503e-08	1.26510972183411e-08	1.23095855887158e-05	81238	0.00368608804227366	0.16422951391296	0.833613811512113	0.000149994026377013	0.000978936996408463	0.00102774355214187
9.61256732429296e-08	1.83917267548197e-06	1.01918301159882e-11	2.50723499233384e-10	3.67544347664324e-09	1.93923470753089e-06	515667	0.000581601780411667	0.049568870064893	0.948401278266969	5.25559390846752e-06	0.000129289919502634	0.00189530615472686
1.14004497082269e-06	5.80984964148263e-06	1.04083471888869e-09	6.81996279677266e-09	7.3265911674863e-09	6.96508200098847e-06	143573	0.00208735032520024	0.163680050092863	0.8341394459761	0.00014943610408908	0.000979164752949755	0.00105190307399777
2.3069206313424e-07	3.28752496030224e-06	1.85408585679772e-10	3.39727781794414e-09	2.66084658046957e-09	3.52446055642057e-06	283731	0.00105678124318542	0.0654545736691491	0.932773940202933	5.26062308576584e-05	0.000963914268172262	0.000754965628888159
3.50423415087211e-06	1.17138505051743e-05	9.21755875234448e-10	3.9617215548361e-09	8.64823697429323e-09	1.52316163704507e-05	65653	0.00455909534076804	0.230063183423547	0.76904842009408	6.05159592269308e-05	0.000260098564622585	0.000567781958523507
5.67789143978499e-07	4.584908414413e-06	2.49700606271305e-10	2.59252961159349e-09	6.50412568189072e-10	5.15619020117755e-06	193942	0.00154566527539646	0.110117959544787	0.889204671574356	4.84273458753091e-05	0.000502799452782293	0.0001261420821987
5.78770234101839e-07	3.82482544476395e-06	6.54514654290893e-10	5.56135030582223e-09	4.80148601662421e-09	4.41461302984252e-06	226520	0.00132351021905919	0.131103276819369	0.866401068204246	0.000148260934733444	0.00125975940999309	0.00108763463165773
2.46747990876336e-07	3.10105414630803e-06	6.92827788691739e-10	1.1195472163939e-08	2.2955104012387e-09	3.36198594753823e-06	297443	0.00100808901622795	0.0733935223783471	0.922387599085217	0.00020607694365857	0.00333001753684804	0.000682784055929667
7.24171690870062e-07	5.91957791423642e-06	3.60404312517115e-10	3.78795369458772e-09	2.18624433661065e-09	6.6500842074502e-06	150374	0.0019930431424271	0.108896619693742	0.890150820587298	5.41954509558462e-05	0.000569609884088988	0.000328754383916127
7.86358797041834e-07	8.43882682264764e-06	1.80234941497658e-09	2.48704765941408e-08	9.86896500089431e-10	9.25284534219868e-06	108075	0.00277201729013388	0.0849856198779799	0.912025059379452	0.000194788667520114	0.00268787337022873	0.000106658704819
1.7629716079391e-06	7.67598444025482e-06	7.0438095222258e-11	3.94325947885492e-10	1.07035921440171e-08	9.45012440438105e-06	105819	0.00283103575592447	0.186555386204418	0.812262792720089	7.45366856647973e-06	4.17270642175551e-05	0.00113264034270861
7.31227117095888e-07	5.42827171840328e-06	5.50818882416435e-10	5.25750965730782e-09	8.69697675026988e-11	6.16539413380639e-06	162196	0.00184791444175902	0.118601844622777	0.8804419637406	8.93404169242252e-05	0.000852745103265919	1.41061164323335e-05
6.1731692585714e-08	1.38493020786161e-06	1.1615645601756e-10	3.35058792240945e-09	6.4547523014732e-09	1.45658339712723e-06	686538	0.000436879877560137	0.0423811590242381	0.950807355482059	7.97458327800878e-05	0.00230030627083743	0.00443143339008512
2.01176970624779e-06	1.6775312216217e-05	2.7948512415355e-09	2.99678970340126e-08	2.76523147534779e-09	1.88226099022157e-05	53128	0.00563092270346488	0.106880486643405	0.891231997229157	0.000148483725479882	0.00159212230342642	0.000146910098531144
2.37220914605458e-07	3.42530011311386e-06	9.06941448529215e-11	1.68380135204972e-09	5.99127675713368e-09	3.67028679997335e-06	272458	0.00110048208561064	0.0646328005231581	0.933251350586207	2.47103700053031e-05	0.000458765607107856	0.00163237291352196
4.08743175259567e-10	1.23866038165484e-07	6.97387472110392e-12	2.7172940969163e-09	7.99218731787322e-09	1.34991236630255e-07	7407888	4.04965537147417e-05	0.00302792377833479	0.917585772658395	5.16616848262942e-05	0.0201294110991742	0.0592052307792696
3.26846109180145e-07	5.50936277155923e-06	4.61671992687584e-10	1.00063660190431e-08	8.90028351739997e-09	5.8555772022685e-06	170777	0.00175513624762258	0.0558179147656907	0.940874414468458	7.88431228451276e-05	0.00170886074478986	0.00151996689821661
2.4238764376117e-07	2.98955642253647e-06	3.34493200001698e-11	5.30449512823193e-10	7.42515816561555e-09	3.23993312329608e-06	308648	0.000971509290565553	0.0748125453634616	0.922721645407022	1.03240772964291e-05	0.000163722364825713	0.00229176278739412
3.72293626291818e-06	2.27883231978476e-05	2.52259430883352e-09	1.98554273008716e-08	5.88518310846306e-09	2.65395226654839e-05	37680	0.00793034998514197	0.140278945851579	0.858656106407106	9.5050477758377e-05	0.000748145607256707	0.000221751656299269
2.98697847824597e-06	1.94394154137745e-05	1.66908404265584e-09	1.39678233319076e-08	6.24119086299288e-10	2.24426549184813e-05	44558	0.0067102570278097	0.133093811275698	0.866181629775286	7.43710603187756e-05	0.000622378385384576	2.78095033126108e-05
5.78234967048052e-09	4.57863657921014e-07	1.39044631435761e-10	1.41561858918834e-08	1.20876364474034e-08	4.90028874562217e-07	2040696	0.000146997893141432	0.0118000182655489	0.934360568711509	0.000283747833349577	0.0288884729589257	0.0246671922306666
3.12409388615559e-06	2.89028583068432e-05	3.23867471507597e-09	3.85340536497568e-08	2.85876147008808e-08	3.20973125360645e-05	31155	0.00958313458036864	0.0973319458644821	0.900475959610886	0.000100901740961552	0.00120053831941413	0.000890654464256464
1.29469270429901e-07	2.22573369781205e-06	3.16731126415327e-11	7.00097188805388e-10	2.29577651465368e-09	2.35823051505806e-06	424047	0.000707219790831104	0.0549010241378858	0.943815154455865	1.34308806706086e-05	0.000296873941853879	0.000973516583724286
1.22149586957022e-10	8.96998162504396e-08	4.23758377782177e-12	4.00120614596545e-09	1.91260813030643e-10	9.40186703801706e-08	10636185	2.8205204670062e-05	0.00129920564142315	0.954063867184386	4.50717262931588e-05	0.0425575699995152	0.00203428544838241
5.99317003365056e-06	3.36675885491112e-05	3.12482783762915e-09	2.25739802699664e-08	4.87759695365472e-09	3.9691334987823e-05	25194	0.0118370214708725	0.150994418189492	0.848235227145677	7.87282120540369e-05	0.000568738246695202	0.000122888206082036
6.69876896844259e-10	1.78915140603779e-07	2.01727969780048e-12	6.92761009990605e-10	9.19922561297509e-09	1.89479021403287e-07	5277629	5.68420962238081e-05	0.00353536181411078	0.944247755127341	1.06464540657876e-05	0.0036561356759181	0.0485501009285639
4.29521609642194e-07	4.19613260277633e-06	9.18391238192178e-12	1.15359719555334e-10	1.0118667620217e-08	4.63589742367068e-06	215708	0.00138980577504022	0.0926512324127527	0.905139225331232	1.98104305221016e-06	2.48840103679414e-05	0.00218267720259546
2.97916121369006e-07	2.99473957122299e-06	1.92593495587916e-10	2.48922534763661e-09	5.06665774823827e-10	3.29584417721004e-06	303412	0.000988266225510182	0.0903914461214589	0.908641128100315	5.84352551979407e-05	0.000755261843035238	0.000153728679992609
6.84545675366219e-06	2.88234971459879e-05	1.60253871732659e-09	8.67660768696299e-09	5.51433725207025e-08	3.57343764185751e-05	27984	0.0106632446645937	0.191565026166341	0.806604173201835	4.48458565095758e-05	0.000242808425851047	0.00154314634946417
1.36435670414954e-06	6.43069646708978e-06	3.78440921560163e-10	2.29343167357652e-09	1.46931499157407e-09	7.79919435882604e-06	128218	0.00233703230957605	0.174935594803527	0.82453342886787	4.85230786859282e-05	0.000294060074420525	0.000188393175496557
2.53463379447473e-07	2.61019828601794e-06	1.28309497147193e-10	1.69892115949281e-09	3.59944530274229e-10	2.86584884065233e-06	348937	0.000859386399973738	0.0884426895976061	0.91079412458607	4.4771899804034e-05	0.000592816039490102	0.000125597877029794
2.50801156894889e-06	2.53401068096037e-05	9.67849216857575e-10	1.25759943106447e-08	6.55884719320913e-08	2.79272506940122e-05	35807	0.00834329212513962	0.0898051726046426	0.907361311259931	3.46560865393416e-05	0.000450312651554387	0.0023485473973331
5.58721955144234e-08	1.74165180793827e-06	4.02358295847605e-10	1.6126740526914e-08	6.98805864923524e-09	1.82104116092469e-06	549136	0.000546163644023601	0.0306814566926387	0.956404415951747	0.000220949588884248	0.00885578034860295	0.00383739741812691
6.44308690289193e-07	5.48131230083549e-06	2.80347974609943e-10	3.06656872960645e-09	2.50747859128993e-09	6.13147538642019e-06	163093	0.0018377575070907	0.105082162070843	0.893963027720104	4.57227595222594e-05	0.000500135536122056	0.000408951913407892
2.75354037421824e-07	3.60242138391518e-06	1.79588886092225e-10	3.0209772758744e-09	2.81297297527088e-08	3.90910571725168e-06	255813	0.00117204662354597	0.0704391380889574	0.921546165409895	4.59411689225141e-05	0.000772805212850146	0.00719595011937553
3.07865448866869e-07	4.93266891371332e-06	1.17866471141375e-09	2.42823146214635e-08	9.00767220774919e-10	5.26689610913384e-06	189865	0.00157882533567288	0.0584529184718433	0.936541904663564	0.000223787347802383	0.00461036521668865	0.000171024300102068
2.16903099519976e-07	3.01945190058578e-06	2.26025538407455e-11	4.04559678933165e-10	2.67452520283716e-10	3.23704961485882e-06	308923	0.000970645075265675	0.0670064179814669	0.932778999347366	6.9824551767741e-06	0.000124977904903324	8.26223110872463e-05
6.66078850381563e-06	2.56194131765051e-05	1.69663066381064e-09	8.39108493816373e-09	4.31737606042378e-08	3.23334631565269e-05	30928	0.0096533006224947	0.206002941026472	0.792349803436799	5.24729026271395e-05	0.000259517048871082	0.00133526558523078
5.9702924635392e-06	3.55910048078501e-05	2.25923952139728e-10	1.73198282655287e-09	1.03041487781114e-08	4.15735593269461e-05	24054	0.0123948699461784	0.143607921962783	0.856097129619152	5.43431824932282e-06	4.16606818033567e-05	0.000247853418012076
9.27627093994725e-08	1.82077227278762e-06	2.11774226382488e-10	5.34460113152972e-09	7.70275664069467e-09	1.9267941141857e-06	518997	0.000577871758879911	0.0481435503235776	0.944975002457444	0.000109910148065813	0.00277383094134499	0.00399770612956745
1.10483098090722e-07	2.21829397502918e-06	5.52801129541018e-11	1.42710520922345e-09	7.80799381962452e-09	2.33806745226171e-06	427704	0.000701175117442276	0.0472540251068665	0.948772445757858	2.36435064782357e-05	0.0006103781171253	0.00333950751167231
1.6409926947143e-08	7.64111915110757e-07	7.47409201882218e-11	4.4747490598739e-09	4.17758540615657e-09	7.89248917444119e-07	1267027	0.000236746739731175	0.0207918269945613	0.968150729411496	9.46987934177479e-05	0.00566962964531494	0.00529311515521002
4.70163389367013e-10	1.39582988995466e-07	6.46110395130904e-12	2.46633962804239e-09	1.13684527986966e-08	1.53894405915523e-07	6497962	4.61672595850615e-05	0.00305510383285211	0.907004956840905	4.19840078843134e-05	0.016026181155644	0.0738717741627146
2.74683751584775e-07	3.14497242611514e-06	5.61193872791874e-11	8.26146183801641e-10	1.10937210141074e-09	3.42164781537241e-06	292257	0.00102596943388633	0.0802782069945088	0.919139723260165	1.64012751479157e-05	0.000241446878340319	0.000324221591838492
6.28630129872168e-07	6.40765364450303e-06	1.4597348688761e-10	1.91315719995062e-09	1.40396558674761e-08	7.05238256092951e-06	141796	0.0021134856660493	0.0891372701978484	0.908579985436651	2.0698464047641e-05	0.000271278136632801	0.00199076776481984
1.4762841170681e-10	7.16200264337121e-08	5.15359875492523e-13	3.21465738120184e-10	2.01135743164645e-09	7.41009933750611e-08	13495096	2.22300517431773e-05	0.00199225954987662	0.966519113599577	6.95483086014835e-06	0.00433821091295078	0.0271434611067357
4.31401555731385e-09	3.87264868717815e-07	2.8714846935915e-11	3.31430496131988e-09	4.38961228090417e-09	3.99311516364289e-07	2504310	0.000119786303889535	0.0108036342066784	0.969831454509106	7.19108910190274e-05	0.00830004852225765	0.0109929518709387
2.41770092647085e-08	9.24490817807226e-07	7.50840014905932e-11	3.6915372605996e-09	2.31513513357811e-10	9.52665961847383e-07	1049686	0.000285759087787718	0.02537826502988	0.970424949385701	7.88146155080343e-05	0.00387495450497788	0.000243016463933346
2.37121816115885e-06	9.26535834313807e-06	8.91539112099208e-11	4.47910560728267e-10	3.67519935730902e-10	1.16374810887046e-05	85929	0.00348517726327824	0.203756993724387	0.796165276017598	7.66092855750839e-06	3.84886177098077e-05	3.15807117476323e-05
8.25298212989388e-08	1.76441836414821e-06	1.22034092731281e-10	3.35453782343061e-09	5.01268623812448e-10	1.85092602598712e-06	540270	0.000555124183214462	0.044588395289825	0.953262496380547	6.59313721985179e-05	0.00181235650497787	0.000270820452451694
4.55990411909479e-08	1.29475136747488e-06	3.30349998707087e-11	1.20605027869239e-09	1.64335176044903e-08	1.35802301154888e-06	736365	0.000407324201084913	0.0335775173197841	0.953409004460213	2.4325802721878e-05	0.000888092667381861	0.0121010597498986
5.56873639278902e-07	7.18323625664722e-06	4.85808636999125e-10	8.05774349107297e-09	5.86505023499621e-09	7.75451849828919e-06	128957	0.00232366068052148	0.0718127939731861	0.926329114855035	6.26484593603464e-05	0.00103910300721453	0.000756339705204154
4.00068917123232e-05	0.000108239060646139	3.61363416375074e-10	1.25737589102795e-09	4.10627603056362e-08	0.000148288633858075	6744	0.0435147288479213	0.269790682343282	0.729921490474671	2.43689220794177e-06	8.47924657685743e-06	0.000276911043262673
1.06932871298852e-06	8.01407499540976e-06	1.1536818636101e-10	1.11172864607238e-09	5.15062232289441e-09	9.08978142755362e-06	110014	0.00272323207987268	0.117640750936771	0.881657612923113	1.26920748623611e-05	0.000122305322183263	0.000566638743070484
2.53094826575462e-07	4.21489598827288e-06	3.20213667123404e-10	6.85675155530984e-09	1.09461069419318e-08	4.48611388701271e-06	222910	0.00134493195217911	0.0564173877324361	0.939542796823549	7.13788537670481e-05	0.00152843902941477	0.0024399975608334
1.19394143566891e-07	2.22398483365782e-06	3.48816136051867e-10	8.35425681584815e-09	7.51876783587294e-10	2.3528339269602e-06	425019	0.000705601954230195	0.0507448240178793	0.945236639175444	0.0001482536153763	0.00355072099229785	0.000319562199002588
5.42560647157483e-08	1.3783213377274e-06	3.6389345213663e-11	1.18860104288231e-09	2.47443042692602e-10	1.43404983587393e-06	697326	0.000430122729931037	0.0378341556607645	0.961139078466841	2.53752305556987e-05	0.000828842215345992	0.000172548426493007
5.49726456348944e-08	1.27233459954323e-06	9.67975205409594e-11	2.88055511992782e-09	6.65350169575629e-10	1.33094994798817e-06	751343	0.000399205546371184	0.0413033155138474	0.955959765028324	7.27281448015951e-05	0.00216428508395976	0.000499906229066956
6.56977545375428e-06	1.44687646562113e-05	6.93978325929953e-10	1.96510219954936e-09	1.88270280807089e-09	2.10430818932992e-05	47522	0.00629310592972765	0.31220595381736	0.687578213570451	3.29789300563878e-05	9.33847147254186e-05	8.94689674077832e-05
1.84722871785226e-06	1.51107579845168e-05	1.41498941293801e-09	1.48839064204862e-08	1.07680903495381e-08	1.69850536885521e-05	58875	0.00508259904089736	0.108756130638391	0.889650292639434	8.33079152344227e-05	0.000876294340507031	0.000633974466433142
1.34932747095812e-05	4.96235603352716e-05	2.30421506507925e-09	1.08972602885209e-08	2.63887630564521e-08	6.31564252832628e-05	15834	0.0187691499222634	0.213648487055157	0.785724652918606	3.64842540524518e-05	0.000172543969036336	0.000417831803147437
1.41236464957349e-08	1.27779892800393e-06	1.09712075041356e-10	1.27633533107113e-08	1.9837021221466e-09	1.30677934200757e-06	765240	0.000391957223434547	0.0108079811500824	0.977823024077567	8.39560831079631e-05	0.00976703020963229	0.00151800847960996
5.45318912187079e-07	4.4911036300125e-06	3.72101688814432e-10	3.9402582789529e-09	1.13139920943224e-08	5.05204889426167e-06	197939	0.00151447052707598	0.107940149353359	0.888966778431952	7.36536198683826e-05	0.000779932728566504	0.00223948586625385
3.20459268330692e-07	3.25077142644091e-06	6.53711747229408e-10	8.52626200067253e-09	1.13616264523184e-08	3.59177229497182e-06	278414	0.00107695329271451	0.0892203742367821	0.905060554922069	0.000182002558498641	0.00237383144043083	0.00316323684221957
7.09091977326125e-08	1.47150686507041e-06	1.36869873241428e-11	3.65195416339344e-10	1.67032295428708e-09	1.54446526816098e-06	647473	0.000463232612861963	0.0459118111584635	0.952761383117772	8.86195863791752e-06	0.000236454275708115	0.00108148948941789
5.00379060258697e-08	1.48602933986998e-06	1.96248665700088e-10	7.49373969513295e-09	1.20463621259512e-09	1.54496187046928e-06	647265	0.000463381524779316	0.0323877934998296	0.961855025858083	0.00012702492498438	0.00485043666019843	0.000779719056904108
4.72199418405642e-07	4.33383017079296e-06	1.86262997897671e-10	2.19803586131391e-09	4.66239821309019e-09	4.8130762862709e-06	207767	0.0014428844006612	0.098107611498403	0.900428315078867	3.86993653994179e-05	0.000456680038000585	0.000968694019330108
5.21293983457983e-07	8.86604966839051e-06	3.50924116197027e-10	7.67486314983217e-09	4.02820627580722e-08	9.4356515018726e-06	105981	0.00282670612690583	0.055247269714712	0.939633014914864	3.71912968730758e-05	0.000813389848947794	0.00426913422460313
2.70269175233531e-06	2.25669506749843e-05	7.47363528175186e-10	8.02480708100483e-09	1.80390994084843e-09	2.52802185078697e-05	39557	0.00755547423375369	0.106909350941487	0.892672295057865	2.95631751736059e-05	0.000317434245218519	7.13565802560955e-05
1.38237754288116e-05	4.14918017032424e-05	6.94884092682121e-09	2.68192451219507e-08	5.71150231925737e-09	5.5355056720422e-05	18065	0.0164698410091207	0.249729225256337	0.749557568205596	0.000125532179687165	0.000484494944290361	0.000103179414088654
8.5093398863729e-07	8.59394191260843e-06	3.0696166196285e-09	3.98623436113736e-08	4.24927857208865e-08	9.5303006471976e-06	104928	0.00285502047340991	0.0892872135033335	0.901749297398659	0.000322090218689074	0.00418269528811719	0.00445870359120114
2.78556288614053e-06	8.9472903237305e-06	4.66056015219805e-10	1.92474690703784e-09	5.07473190948828e-10	1.17357514859842e-05	85210	0.00351455554582147	0.237357010283259	0.762396028444882	3.97124986649901e-05	0.000164007128928772	4.32416442658054e-05
1.3894162321775e-10	7.34905912052426e-08	8.00897256925504e-12	5.4467510910891e-09	5.00632545330371e-09	8.40906183454224e-08	11891933	2.52268683591517e-05	0.00165228447538599	0.873945187361596	9.52421652598184e-05	0.0647723990887456	0.0595348869090131
3.18969311210039e-07	3.84616383828102e-06	2.55272276003366e-12	3.95773893604005e-11	3.00483771176445e-09	4.16818011731495e-06	239913	0.00124967514611307	0.0765248387143865	0.922744154530116	6.12431010221811e-07	9.49512454991878e-06	0.000720899199936711
8.94271275955279e-07	6.16251915292863e-06	1.09936217821974e-09	9.7407568379483e-09	3.71725166837709e-09	7.07134779956845e-06	141416	0.00211916323673744	0.126464049188735	0.871477309220275	0.000155467134325769	0.00137749649911757	0.00052567795754636
4.02182010159642e-07	5.20714757902832e-06	2.24590817252925e-12	3.7388926430582e-11	4.97459509941544e-10	5.6098666835325e-06	178257	0.0016815493346547	0.0716919015812316	0.928212357401229	4.00349651645378e-07	6.66485115240535e-06	8.86758167358616e-05
5.10319640972185e-06	2.11215473943438e-05	6.83628909670076e-10	3.63819782969041e-09	1.90430375751761e-09	2.62309699345625e-05	38123	0.0078385115715397	0.194548521173735	0.805214120828737	2.60618997839387e-05	0.000138698562758697	7.25975349851038e-05
1.25284272842658e-06	1.30916945661339e-05	1.06114205347689e-09	1.4258594768502e-08	2.53766827395984e-08	1.4385233714122e-05	69516	0.00430630232959839	0.0870922748510272	0.910078683899429	7.37660627950148e-05	0.000991196601450021	0.00176407858529862
3.85603589856298e-06	1.95269790692175e-05	6.9950782490933e-10	4.55484908674287e-09	1.09771614144497e-08	2.33992464861066e-05	42736	0.00699527443964554	0.164793165491569	0.834513157541707	2.98944594358911e-05	0.000194657938641201	0.00046912456864658
7.03357483826611e-06	2.89540231854285e-05	4.35392617383082e-09	2.30467717654011e-08	9.28226379643593e-09	3.60242809854303e-05	27759	0.0107492879831457	0.195245391326777	0.803736324317999	0.00012086087646251	0.000639756606793128	0.000257666871968661
5.57687931764882e-07	4.79060274531944e-06	5.99638279149537e-10	6.622936653471e-09	7.08271131410116e-09	5.36259596333104e-06	186477	0.00160748970477154	0.103995888479815	0.893336506810723	0.000111818657092537	0.00123502436110385	0.00132076169126522
3.24433112316742e-07	3.25753964194628e-06	3.08338121957072e-10	3.98061736442979e-09	5.0858702519381e-09	3.59134758000135e-06	278447	0.00107682601497872	0.0903374304741119	0.907052177318091	8.58558285124149e-05	0.00110839100804281	0.00141614537124145
1.91705267729123e-07	2.4955081893394e-06	9.45818401544638e-12	1.58303781972359e-10	3.90764957582308e-09	2.69128886861034e-06	371569	0.000807061897277084	0.0712317692705024	0.927253933401796	3.51436968575215e-06	5.88208065729118e-05	0.00145196215144338
5.42167805656986e-07	6.3904426123543e-06	1.88260096946194e-11	2.85320305075207e-10	4.87573787181012e-09	6.93779030219786e-06	144138	0.00207917981552053	0.078147044237591	0.9211063370321	2.71354550578668e-06	4.11255302693162e-05	0.000702779654534313
2.71335392335402e-06	1.86393927169143e-05	1.83535352111255e-10	1.62123188756289e-09	2.71535737337654e-08	2.13817049812417e-05	46769	0.00639405057268716	0.126900727782675	0.871744920868878	8.58375664018708e-06	7.58233213387429e-05	0.00126994427046801
1.0865955346008e-05	2.57495302251591e-05	2.15129991041727e-10	6.55500952444103e-10	1.50995411933996e-09	3.661786615623e-05	27309	0.0109254400623788	0.296739173704128	0.703195814723306	5.87500074755519e-06	1.79011237205197e-05	4.12354480978697e-05
6.09185521264532e-07	4.4785971680123e-06	3.14422536380817e-11	2.97210990456181e-10	3.6404493502149e-09	5.09175179187114e-06	196396	0.00152636334720235	0.119641637331396	0.879578846549879	6.17513479118886e-06	5.83710680734027e-05	0.000714969915860155
3.62867679433992e-07	3.49644963120908e-06	1.7953366191788e-10	2.22425194543902e-09	4.12348143801529e-09	3.86584457768845e-06	258676	0.00115908335839909	0.0938650460828835	0.904446508633246	4.6440993244801e-05	0.000575359898914765	0.00106664439171036
6.48591613445379e-06	1.83548045617488e-05	3.80328149253713e-09	1.38389751055745e-08	9.17675836099231e-09	2.48675397111617e-05	40213	0.00743259530262375	0.260818569500167	0.738102955698119	0.000152941607280516	0.000556507610576486	0.000369025583856748
2.80330166111955e-06	1.41689741471543e-05	1.95037831944283e-10	1.26754390326869e-09	2.18794509365605e-10	1.69739571845185e-05	58914	0.0050792869476517	0.165153100755808	0.834747843011971	1.14904161607155e-05	7.46758042034406e-05	1.28900118568204e-05
1.97733571415926e-06	1.31868484852e-05	4.46943806853031e-10	3.83262385770864e-09	6.72577355862791e-09	1.51751895405825e-05	65897	0.00454224406957027	0.130300561246457	0.868974219395079	2.9452271792572e-05	0.000252558549430911	0.000443208537240435
5.46642179150988e-06	1.96228266349835e-05	7.22713192551796e-10	3.33579593299814e-09	5.02854705997988e-09	2.50983354826789e-05	39843	0.00750131874833349	0.217800172257734	0.781837769621248	2.87952638552688e-05	0.000132909050295398	0.000200353806867002
5.33932622024108e-07	5.07286071116319e-06	4.31213536038774e-10	5.26773922891488e-09	9.84233516163592e-09	5.62233462111389e-06	177862	0.00168528344029206	0.094966354371545	0.902269440191762	7.66965264606293e-05	0.000936930934194601	0.00175057797603764
3.94774278891581e-08	2.51473442431272e-06	7.35858793150902e-12	6.02770276531358e-10	1.26560617440093e-08	2.56747804281036e-06	389487	0.000769947839573293	0.0153759554048401	0.979457032302447	2.86607628529291e-06	0.000234771346231872	0.00492937487019599
1.18691725024269e-07	2.05859150873589e-06	4.2355302954321e-11	9.44533800983098e-10	3.85664801973354e-09	2.18212677088383e-06	458269	0.000654424516314589	0.0543926808506159	0.943387678572907	1.94101018875112e-05	0.00043285010457964	0.00176738037001007
1.04932299660135e-06	5.93784510017359e-06	1.71196993641302e-10	1.24558930235035e-09	1.78973390381553e-09	6.99037461697474e-06	143054	0.00209492229571306	0.150109694272074	0.849431600669112	2.44903890022695e-05	0.000178186344881387	0.000256028324929757
2.84696531587536e-08	1.11604243806488e-06	5.08353248609475e-10	2.56228592691302e-08	4.78602575779124e-09	1.17542932949917e-06	850753	0.000352566839795898	0.0242206421468861	0.949476425384427	0.000432483039049295	0.0217987237735915	0.00407172565604645
3.14850375573199e-06	1.0991039321232e-05	2.87082737879312e-10	1.28855440173573e-09	5.1296330869815e-09	1.41462483471906e-05	70690	0.00423491188488234	0.22256810982378	0.776957893816052	2.02939133283579e-05	9.10880659034684e-05	0.000362614380935863
3.33650573791509e-09	4.40746851550327e-07	3.57120179844855e-11	6.06570786264011e-09	3.02451432567986e-08	4.80429920425666e-07	2081469	0.000144118624653466	0.00694483335875274	0.917400921157911	7.43334593999565e-05	0.0126255830554139	0.0629543289685227
1.17651161779082e-06	6.16753020783059e-06	2.65722276957761e-10	1.79102456051966e-09	1.96593668381192e-09	7.3480645091427e-06	136090	0.00220199948613764	0.160111770429746	0.83934078152917	3.61622134137691e-05	0.000243740995780754	0.000267544831889519
2.525070245258e-07	4.16287499239938e-06	1.78697598375052e-10	3.78802554808163e-09	5.1664545179037e-09	4.42451519458954e-06	226013	0.00132647694550603	0.0570699869749742	0.940865791915439	4.03880629890411e-05	0.000856144771005369	0.00116768827559264
1.28333631282053e-07	4.66851993296655e-06	1.58020240454148e-10	7.392131872189e-09	3.3051780179724e-08	4.83745549654097e-06	206720	0.00145018761933902	0.0265291600871198	0.965077598399568	3.26659832978599e-05	0.0015281033339686	0.00683247219604558
2.94481316722712e-07	4.65571811263815e-06	8.26944553831961e-11	1.68105438506769e-09	3.14031873956948e-09	4.95510349694088e-06	201812	0.0014854303865951	0.0594299023026492	0.939580397364543	1.66887443288014e-05	0.000339257169119781	0.000633754419359396
1.91714288608031e-07	5.87361106818274e-06	5.80000105561094e-10	2.28508005165321e-08	4.38610248430022e-08	6.13261718225587e-06	163063	0.00183809941839475	0.031261414647361	0.957765810847849	9.45762776843903e-05	0.00372610907177587	0.00715208915532993
1.05678029153041e-06	5.98323758224804e-06	8.10057338248485e-10	5.89693692687787e-09	4.8970795767109e-09	7.05162194762029e-06	141811	0.00211325796267747	0.149863435586906	0.848490975082294	0.000114875321488534	0.000836252562982039	0.00069446144632917
1.33101016677768e-06	8.21251795076664e-06	1.81570312384741e-10	1.4404768333055e-09	2.78252093507702e-09	9.54793268562508e-06	104735	0.0028602950193537	0.1394029692712	0.860135719550161	1.90167147552375e-05	0.000150867929292611	0.000291426534590703
6.39432864067776e-07	8.12000459497457e-06	3.08604115719853e-10	5.03909209350996e-09	1.74876959045108e-09	8.76653392484203e-06	114070	0.00262651635955868	0.0729402144051246	0.926250290546944	3.52025234106892e-05	0.000574810083062647	0.000199482441457909
6.79304222390447e-09	5.3428557430153e-07	3.76172193745119e-11	3.80415797693128e-09	2.17165669428731e-10	5.45137557391169e-07	1834399	0.000163527939649133	0.0124611524775756	0.980093128894709	6.90050040847201e-05	0.00697834505319466	0.000398368570435702
2.37836317409493e-07	2.80440662511581e-06	3.85263390983244e-11	5.84089483527087e-10	1.24386270120552e-09	3.04410942104914e-06	328503	0.000912817344860817	0.0781300158808102	0.921256839758831	1.26560296525236e-05	0.000191875324680603	0.000408613006025529
1.93313567595262e-06	1.00025182699596e-05	2.85074251290297e-10	1.89658345800166e-09	1.20772322414543e-10	1.19379563759439e-05	83766	0.0035750026968161	0.161931876367724	0.837875257285709	2.38796526233543e-05	0.000158870027521918	1.01166664218937e-05
1.83013829773835e-08	7.60074396825653e-07	3.78916457358936e-11	2.02336317264328e-09	2.12741951075118e-09	7.82564454132167e-07	1277850	0.0002347418719163	0.0233864225250034	0.97126107991775	4.84198400985564e-05	0.00258555466193147	0.00271852305521646
3.55125480372689e-07	5.44451269522618e-06	5.76591297462661e-10	1.13664798338777e-08	2.9321057692384e-08	5.84090230442259e-06	171206	0.00175074146982557	0.0607997637802976	0.932135552259404	9.87161344962198e-05	0.00194601437268883	0.00501995345311337
2.76118183456949e-06	1.09321372770867e-05	9.12776113169408e-10	4.64662475193976e-09	2.4246705662785e-09	1.37013031830875e-05	72986	0.00410198290414376	0.201526949493228	0.797890327000497	6.6619656610191e-05	0.000339137430202655	0.000176966419462307
1.16964857333193e-09	2.18699866060561e-07	4.95366669914593e-13	1.19091875413002e-10	4.60742743318904e-09	2.24596529309165e-07	4452429	6.73766964411904e-05	0.00520777670487449	0.973745528184512	2.20558470533044e-06	0.000530248066518729	0.0205142414593894
4.94884077776991e-08	1.22848148657393e-06	1.21695269076588e-11	3.88415492704311e-10	9.25241950506356e-10	1.27929572132175e-06	781680	0.000383715324331124	0.0386841032553196	0.960279524193736	9.51267694000056e-06	0.000303616658940285	0.000723243215063997
2.86938664807679e-07	5.28302553957833e-06	9.87770591538738e-10	2.33849496446045e-08	1.55391082930212e-09	5.59589083545146e-06	178703	0.00167736359835502	0.0512766730526346	0.944090171686152	0.000176517130262969	0.00417895029267808	0.000277687838271912
3.11185964093644e-09	4.29815619320352e-07	2.45124068639592e-11	4.3532980642206e-09	2.91662212530042e-10	4.37596951644903e-07	2285208	0.00013127049749706	0.00711124615754093	0.982218038093498	5.60159452021283e-05	0.00994819101882861	0.000666508784930288
3.95103610404767e-06	1.84762370098376e-05	1.82012988449923e-09	1.09442726010251e-08	1.12728602771844e-08	2.2451310376648e-05	44541	0.00671283629572217	0.175982427651849	0.822946932712448	8.10700958636418e-05	0.00048746698599866	0.000502102553840667
1.72442238907764e-06	8.21787347287253e-06	1.86489634435807e-09	1.14269931967921e-08	8.11861657848127e-09	9.9637063680698e-06	100364	0.00298466381023965	0.173070374153519	0.82478077627899	0.000187168938492047	0.00114686169731091	0.000814818931687771
1.68925858323456e-07	2.86033997477408e-06	1.79778090975557e-10	3.91402675072313e-09	2.02355773889346e-10	3.03356199371313e-06	329645	0.000909655990399494	0.0556856456777692	0.942898144393279	5.92630351211335e-05	0.00129024122758484	6.67056662460554e-05
1.91922210165451e-06	1.60001871516288e-05	8.38883947831513e-10	8.9929903037177e-09	8.29646933261768e-09	1.79375375968675e-05	55749	0.00536685623423805	0.106994736110807	0.891994626643904	4.67669513332761e-05	0.000501350324990437	0.000462519968965335
2.10575243237959e-07	2.92754112353137e-06	2.33335054776174e-10	4.17097731314976e-09	4.77076975274038e-09	3.14729144889e-06	317734	0.000943743314394618	0.0669068138930143	0.930177954940866	7.41383689961308e-05	0.0013252593161084	0.00151583348101522
6.97905102738879e-07	4.43411136509572e-06	3.49522441756137e-10	2.85523587910537e-09	1.27330667469972e-11	5.13523395922221e-06	194733	0.00153938806818199	0.135905220342596	0.86346822760288	6.80635866898411e-05	0.000556008918342998	2.47954949046289e-06
4.99230821777779e-06	1.53712478705417e-05	3.89009180956437e-10	1.54004216705112e-09	1.14512629001918e-09	2.03666302659575e-05	49100	0.00609142289660214	0.245121954520005	0.754727103591333	1.91003212547468e-05	7.56159534955211e-05	5.62256139118527e-05
5.02532856415932e-10	1.24119687395594e-07	1.65838670957738e-11	5.26647226207917e-09	1.89015266709306e-09	1.31795429048278e-07	7587517	3.95378496762522e-05	0.00381297636833709	0.941760183125378	0.000125830366163146	0.0399594454838794	0.0143415646562422
3.56123473416795e-07	3.09454560847668e-06	6.15319526309197e-10	6.87469016237546e-09	1.5270228206883e-09	3.45968611440285e-06	289044	0.00103736918990482	0.102935197483446	0.894458487315925	0.000177854148024467	0.00198708493633448	0.000441376116269978
1.42802295825718e-06	1.12430566090329e-05	5.1510221930361e-10	5.2146545942048e-09	1.14781176174143e-08	1.2688287441721e-05	78813	0.00379927480465192	0.112546548524873	0.886097249977489	4.05966700919682e-05	0.000410981751332196	0.000904623076213779
2.81994339000668e-10	1.20514217244847e-07	1.60471551958468e-12	8.81785162069584e-10	4.38378328963375e-09	1.2606338475107e-07	7932517	3.78183026735757e-05	0.00223692501639159	0.955981131895029	1.27294338697427e-05	0.00699477618985712	0.0347744374648526
6.02292293184376e-09	7.9163155355475e-07	6.48161155901321e-11	1.09543964499858e-08	6.45452142724536e-09	8.15128210479415e-07	1226801	0.000244508665684928	0.00738892710914937	0.97117428077867	7.9516467172705e-05	0.0134388631250328	0.00791841251997542
1.50027194362388e-06	1.30397525341383e-05	1.22780820005831e-09	1.37221950870764e-08	3.43767802148153e-09	1.45584121590708e-05	68689	0.00435803154029835	0.103051893793865	0.895685078266844	8.43366836055198e-05	0.000942561244807635	0.000236130010877569
8.56322390830368e-08	1.8064825169124e-06	1.62959621207496e-10	4.42015489928892e-09	1.86736492453864e-09	1.89856523544048e-06	526714	0.000569407937062061	0.0451036590602955	0.951498786131145	8.58330375830823e-05	0.00232815539691657	0.000983566374060043
1.78553369263302e-06	7.78415887032499e-06	2.9387528661503e-09	1.64727424723168e-08	6.28684942953761e-09	9.59539090772601e-06	104217	0.00287449179744614	0.186082433722981	0.811239369524523	0.000306267133294598	0.00171673490228036	0.000655194716921389
3.46560623098294e-07	3.87270146345935e-06	1.06589828121733e-10	1.53148882105745e-09	2.91258768186394e-09	4.22381275288869e-06	236753	0.00126634401082937	0.0820492392474736	0.916873377213701	2.52354529799731e-05	0.000362584449324857	0.000689563636520583
4.79373435074351e-08	1.18761990081364e-06	8.14676374901652e-11	2.59505085063188e-09	1.09008423165834e-09	1.23932384704086e-06	806892	0.000371728276413075	0.0386802397306366	0.958280520179879	6.57355522405916e-05	0.0020939247290594	0.000879579808184228
8.74683437603416e-06	2.59277577379861e-05	2.32153980116484e-09	8.84846708115045e-09	1.75188084263065e-09	3.46875140017452e-05	28829	0.0103524750846716	0.252160889235074	0.747466588025929	6.69272465316493e-05	0.000255090839911596	5.05046525543026e-05
7.56805178775798e-08	1.54999386395804e-06	7.46890415919456e-11	1.96680374466767e-09	7.2811417550456e-10	1.62844398879738e-06	614083	0.000488414281293093	0.0464741301501382	0.951825100906737	4.58652812781752e-05	0.00120778102175941	0.000447122640086797
2.14632048719275e-07	3.32571885545566e-06	5.25093494281265e-10	1.04615117263858e-08	3.6564464982184e-09	3.55499395589382e-06	281294	0.00106593157336876	0.0603747998961958	0.935506191210805	0.000147705875395572	0.00294276498249503	0.00102853803510872
1.21546037432984e-06	7.41532336854972e-06	2.29884756243975e-09	1.80328168785818e-08	2.84045088098716e-09	8.65395585820157e-06	115554	0.00259283078378247	0.140451418316159	0.856870948968619	0.000265641239695148	0.00208376575684653	0.000328225718680457
2.45978046916955e-07	3.62941779133984e-06	1.53306664263473e-11	2.90850208112258e-10	8.45551015026307e-09	3.8841575292816e-06	257456	0.00116457088218358	0.0633285455243754	0.934415703786125	3.94697339404328e-06	7.48811565750407e-05	0.00217692255953043
3.95434444994139e-09	4.41063054620425e-07	1.18452799903399e-10	1.69878080590389e-08	1.83582773793847e-09	4.63959487667248e-07	2155361	0.000139178192421485	0.00852303822866847	0.950649930316236	0.000255308497944444	0.0366148521812806	0.0039568707758707
1.13967108109168e-06	6.99688003378788e-06	2.563138112838e-10	2.02329884780946e-09	1.98451144839379e-09	8.14081523898705e-06	122838	0.00243927463551319	0.139994711541136	0.859481492747709	3.14850299090798e-05	0.000248537620424023	0.000243773060821943
3.25551116148725e-07	6.29553042544304e-06	1.2720889071464e-10	3.16320953119772e-09	2.49978541140203e-08	6.64936981412769e-06	150390	0.00199282925013522	0.0489596947152853	0.94678602655956	1.91309694407978e-05	0.000475715687293698	0.00375943206842071
1.03550503945355e-07	3.31815217175209e-06	4.20353799028821e-11	1.73200729460646e-09	7.88565137459801e-09	3.43136236974655e-06	291429	0.00102888081587504	0.0301776649584822	0.967007215853211	1.22503470555886e-05	0.000504757908951013	0.00229811093230018
3.73261068713835e-07	5.16791236115253e-06	3.07876082548862e-11	5.4809260930071e-10	3.26742481479804e-09	5.54501973489872e-06	180342	0.00166212766584162	0.0673146510849439	0.931991698537557	5.55229913089724e-06	9.88441223844844e-05	0.000589253955983932
1.24942158921006e-06	8.82546797442227e-06	1.64516964153248e-10	1.49420770259023e-09	3.92529429688854e-09	1.0080473582596e-05	99202	0.00301958915965406	0.123944731264134	0.875501324626209	1.63203606264381e-05	0.000148227927026166	0.000389395822004394
2.04885750572849e-06	1.70627720089141e-05	2.63839433059705e-09	2.82542462331734e-08	7.82861221434114e-09	1.91503507674207e-05	52218	0.00572868836781115	0.106987988398316	0.890990051103499	0.000137772637307803	0.00147539053338076	0.000408797327496449
3.3624862417753e-08	1.02233851145631e-06	6.14149156168291e-11	2.40085556108638e-09	5.97821584519184e-10	1.05902346593529e-06	944266	0.000317656744415418	0.0317508190321892	0.965359639650122	5.799202528774e-05	0.00226704661257533	0.000564502679826091
2.2982221175672e-06	1.4453381776036e-05	1.45896035781768e-09	1.17979055317228e-08	6.05000090052014e-10	1.67654657595828e-05	59646	0.0050170542204363	0.137080720006456	0.862092469323421	8.70217612048008e-05	0.000703702819886131	3.60860890313296e-05
2.04295402401788e-06	7.96763279058304e-06	2.31778920063215e-10	1.16225819610061e-09	2.96372935495331e-10	1.00122772246526e-05	99877	0.00299919161616446	0.204044891904076	0.795786274371714	2.31494708808622e-05	0.000116083301532928	2.96009517960201e-05
4.05101812009406e-08	2.59974756468166e-06	2.86705447040252e-10	2.36602801174498e-08	7.76717274939058e-09	2.67197190419648e-06	374255	0.000801271452615437	0.0151611553764159	0.972969648594961	0.000107301071014244	0.00885498836282301	0.0029069065947856
5.82512831547538e-09	5.40374616348056e-07	1.15981207308454e-11	1.38338579223739e-09	8.17071259093178e-09	5.55765441167432e-07	1799320	0.000166715780047233	0.0104812712054193	0.972306977585642	2.08687332312037e-05	0.00248915403831421	0.0147017284373935
7.00647187856457e-08	3.02049184170589e-06	3.09551730650712e-10	1.7159812897008e-08	1.59006437280812e-08	3.12392656884728e-06	320110	0.00093674041900238	0.0224284141261039	0.966889513930043	9.90905912250478e-05	0.00549302697064993	0.00508995438197783
1.26742319177793e-06	1.2217057407577e-05	7.07568842218882e-10	8.77019581732863e-09	1.16300846596216e-08	1.35055884486741e-05	74043	0.00404350681722265	0.0938443516618749	0.904592750919817	5.23908191714775e-05	0.000649375319754365	0.000861131279382596
6.74186693862768e-07	8.82155225338098e-06	1.03899700928038e-09	1.74813004779111e-08	1.73735141930201e-08	9.53163275892396e-06	104914	0.00285541896970509	0.0707315011933882	0.925502741922346	0.000109005144822394	0.00183403000514726	0.00182272173429618
5.85821910671377e-06	2.39690798282316e-05	2.30464022616111e-09	1.21248381827784e-08	5.31433145438429e-09	2.98470427448087e-05	33504	0.00891427657722554	0.196274691492935	0.803063808805666	7.7215027494205e-05	0.000406232479594223	0.000178052194310226
8.18178801678172e-06	2.97318445988504e-05	2.60993444811031e-09	1.21953600430519e-08	8.54577129887882e-08	3.8013895623112e-05	26306	0.0113396019529559	0.215231506339153	0.782130957943014	6.86573792380148e-05	0.000320813214303594	0.00224806512429183
5.86051997975809e-07	5.48514022217061e-06	1.67299877054319e-10	2.01332539942282e-09	3.42353863516704e-09	6.07679638405806e-06	164560	0.00182138371817397	0.0964409469952399	0.902636829590076	2.75309334854819e-05	0.000331313618587683	0.000563378862610633
5.21133683362617e-06	2.82467700844727e-05	1.20273182808158e-09	8.38299945151376e-09	1.0375306795172e-07	3.35714457173301e-05	29787	0.0100210540286858	0.155231230656712	0.841392721728728	3.58260361560989e-05	0.000249706239108622	0.00309051533929506
2.40862530729986e-07	3.32663720689942e-06	1.97636904120887e-10	3.50968921901274e-09	6.93954004299613e-09	3.57814660379554e-06	279474	0.00107286996466149	0.0673148860011743	0.929709588581607	5.5234434472652e-05	0.000980867920640763	0.00193942306210567
2.18857459698493e-07	3.94039781806861e-06	2.38528554475887e-10	5.52197422651803e-09	1.28564378768118e-08	4.17787221842491e-06	239356	0.00125257915076382	0.0523849098910459	0.943159008236535	5.70933101840567e-05	0.00132171927187372	0.0030772692903611
3.3404282531087e-06	1.68229243986609e-05	1.24966331851314e-09	8.09233094619909e-09	1.67244861125257e-08	2.01894191321468e-05	49531	0.00603858092071663	0.165454401201165	0.833254502695147	6.18969426675258e-05	0.000400820394743997	0.000828378766276438
3.14604536437812e-07	6.51625407726739e-06	4.63631129529639e-10	1.23483438314305e-08	1.55781125992394e-08	6.8592487012654e-06	145789	0.00205566588663231	0.045865742756896	0.949995307221513	6.75921153644871e-05	0.00180024728206056	0.00227111062416581
2.58891767827138e-08	7.59910548773081e-07	1.28649489492439e-11	4.85519252829018e-10	1.17505462193623e-09	7.8747316437951e-07	1269885	0.000236214139372914	0.0328762654446939	0.964998660458295	1.63369998257412e-05	0.000616553394821503	0.00149218370236415
1.57824628936776e-07	2.45172568204397e-06	2.19005347378627e-11	4.37434296021321e-10	5.44724314799265e-09	2.6154568889595e-06	382342	0.000784330344806405	0.0603430435435559	0.937398621400843	8.37350247687523e-06	0.00016724966787556	0.00208271188524912
3.52921177585987e-06	2.19377531140643e-05	2.04286261902623e-09	1.63289135112132e-08	9.07010711177191e-09	2.54944067731662e-05	39224	0.00761924479525966	0.138430825524228	0.860492786094345	8.01298354263498e-05	0.00064049003597134	0.000355768510029366
3.94939007794374e-06	2.25056988077715e-05	1.4191391448873e-10	1.03989056043105e-09	4.69233138476714e-09	2.6460963021575e-05	37792	0.00790696809845393	0.149253452140937	0.85052455533918	5.36314246662225e-06	3.92990443916638e-05	0.000177330333024586
2.22653920942992e-06	8.19026975665857e-06	7.42939428300895e-10	3.51381440144721e-09	5.59079705519689e-09	1.04266565169734e-05	95908	0.00312312612599286	0.213542970923168	0.785512569952383	7.1253850847726e-05	0.000337002988036205	0.000536202285564476
1.09912633305139e-07	2.19228854706982e-06	2.9495867423253e-11	7.56440435666606e-10	8.25175825090889e-09	2.31123887492896e-06	432668	0.000693132136620034	0.047555721953888	0.948533953305543	1.27619294323957e-05	0.000327287864474786	0.00357027494666146
4.46426411098543e-07	4.70156707322745e-06	3.61999237844936e-10	4.90192188556276e-09	3.10322097991448e-10	5.15356772754739e-06	194040	0.0015448797449954	0.086624729643555	0.912293642343369	7.02424527982702e-05	0.000951170556925156	6.02150033524701e-05
7.62326339093468e-06	1.93985782688051e-05	1.08294327893502e-09	3.54324019822253e-09	1.72647451905545e-08	2.70437325884075e-05	36977	0.00808040606466487	0.281886509786095	0.717304026187585	4.00441498005061e-05	0.000131018903793678	0.000638400972725013
9.05192930547905e-07	1.14600104232915e-05	6.68869538464468e-11	1.08891198845573e-09	4.2980959211068e-08	1.24093401119928e-05	80584	0.0037159040104493	0.072944485555126	0.923498777522923	5.39004920832213e-06	8.77493870446319e-05	0.00346359748569787
2.15874090906332e-07	3.01633227711464e-06	3.62256644102157e-11	6.50815359929987e-10	4.63590772078499e-09	3.2375293167661e-06	308878	0.000970788846580861	0.0666786520784202	0.931677208757323	1.11892930892131e-05	0.000201022229068206	0.00143192764209953
6.35430797765295e-09	5.36386599982945e-07	9.87519594504924e-12	1.07181422450319e-09	8.76361232310914e-09	5.52586209704155e-07	1809672	0.000165762168649386	0.0114992156265625	0.970684013757992	1.78708693261387e-05	0.00193963259611025	0.0158592671500091
1.97434633532398e-06	8.24526644209627e-06	2.12139277838891e-09	1.13910001817254e-08	1.98772653365073e-09	1.0235112896914e-05	97703	0.00306584026673296	0.192899321698666	0.805586271997283	0.00020726618257709	0.00111293351587357	0.000194206605600809
6.47192082732842e-07	5.11654064855835e-06	5.62410928546125e-10	5.71687925560624e-09	7.32342452330212e-11	5.77008525572057e-06	173308	0.00172953320151059	0.11216334838228	0.886735710444782	9.74701245511996e-05	0.00099077899237943	1.26920560073901e-05
2.07395118930466e-08	8.02033191691484e-07	2.97998287476408e-11	1.48171787058764e-09	4.78540453216924e-09	8.29069625816035e-07	1206171	0.000248690062354617	0.0250154043125548	0.967389428725073	3.59436985986665e-05	0.00178720559100114	0.00577201767277274
6.57173734206482e-08	1.56614530331294e-06	8.2515852593256e-11	2.52842412545436e-09	8.70069111017979e-09	1.64317430782181e-06	608578	0.000492831216135081	0.0399941583238134	0.953121830019978	5.02173459020539e-05	0.00153874370687187	0.00529505060343439
4.1233102101633e-07	6.75042589856203e-06	4.14526163149618e-10	8.72628886273942e-09	3.49362733660584e-08	7.20683400797031e-06	138757	0.00215972242933382	0.0572138917810952	0.936670095508857	5.7518483524274e-05	0.00121083527844386	0.00484765894807915
1.44860251309229e-07	3.13859177294131e-06	1.17065805892648e-10	3.26129182924231e-09	1.97918285381746e-10	3.28702830017106e-06	304226	0.000985624063949198	0.0440702780994283	0.954841725207531	3.56144806804846e-05	0.000992170292258389	6.02119201016451e-05
5.79045988962719e-07	8.59232706135668e-06	1.22800025906957e-10	2.34312824176701e-09	5.43321183466588e-09	9.17927219042173e-06	108941	0.00275000608267373	0.0630819063810891	0.93605755261539	1.33779697735834e-05	0.000255262965642526	0.000591900068105101
1.85524343242512e-06	1.23569399999858e-05	4.28889469047274e-10	3.67312439709576e-09	1.81920965277185e-10	1.42164673672424e-05	70341	0.00425588845601155	0.130499608974588	0.869199054925468	3.01684981203926e-05	0.000258371106000593	1.27964958226098e-05
1.28535954739186e-06	8.08844056117946e-06	3.98019191397607e-10	3.22040698035693e-09	3.37323550612125e-09	9.38079177024919e-06	106601	0.00281029443965786	0.137020368735646	0.862234314467103	4.24291681497407e-05	0.000343297992240945	0.000359589636859794
1.16520424833153e-06	8.56727767383925e-06	3.69760570112085e-09	3.49569226775461e-08	6.66096075117442e-09	9.77779741130062e-06	102273	0.00292905548633682	0.119168377019639	0.876197093625368	0.000378163460090446	0.00357513264052136	0.000681233254380588
3.2928549450652e-08	1.05630243283711e-06	5.59735587516669e-11	2.30864834324899e-09	6.47249056062754e-09	1.09806809475039e-06	910690	0.000329366356292549	0.0299877116984601	0.961964415401055	5.09745789166116e-05	0.00210246373087982	0.00589443459068799
1.13486188357857e-06	1.07999278170684e-05	3.47881655770839e-10	4.25694938352944e-09	2.79966651125312e-08	1.19673911967988e-05	83560	0.00358380164050931	0.0948295133764941	0.902446292551823	2.90691304437257e-05	0.000355712394917628	0.00233941254632172
2.94119679955775e-06	9.86172878010416e-06	1.12545290377761e-09	4.85193667454687e-09	7.82882714480792e-10	1.28096858519547e-05	78066	0.00383555576181183	0.229607254506474	0.769864998570538	8.78595241745033e-05	0.000378770934012131	6.11164648008388e-05
2.26210460846126e-06	9.96975278906279e-06	3.25263970032141e-09	1.84319467676681e-08	1.87873088207045e-08	1.22723292928127e-05	81484	0.00367495215338887	0.184325612073175	0.812376570998755	0.000265038496174178	0.00150191103317792	0.00153086739871845
6.79450634130638e-08	2.44198267395147e-06	6.03400342086753e-11	2.78851390827193e-09	1.61605093331398e-08	2.52893710064016e-06	395423	0.000758394363027715	0.0268670436270893	0.965616216130218	2.38598398486863e-05	0.00110264265076663	0.00639023775207738
3.18640020412699e-08	1.27085165292586e-06	7.33278736400925e-11	3.76036594948106e-09	1.28586938925705e-08	1.31940804268282e-06	757916	0.000395744346483151	0.0241502257152223	0.963198352453401	5.55763427748939e-05	0.00285004019062587	0.00974580529797609
3.71921436979697e-07	3.7564978221748e-06	4.69318887528628e-10	6.09482034856492e-09	5.16567860025170e-09	4.14014907699084e-06	241537	0.00124127627274262	0.0898328611031607	0.907333951584446	0.00011335796822798	0.00147212581847289	0.00124770352569194
3.3494348159675e-06	1.13112988976716e-05	1.62941838102717e-11	7.07513319367557e-11	2.39197383481471e-09	1.46632127329896e-05	68198	0.00438933466050606	0.228424348535289	0.771406587604308	1.11122876732277e-06	4.82509073728282e-06	0.000163127540899219
6.44365509119057e-09	4.25429888850434e-07	4.13893167066033e-11	3.51350548920827e-09	5.51392706257997e-09	4.4094236581012e-07	2267870	0.000132273989948528	0.0146133726101641	0.964819717581038	9.38655931383706e-05	0.00796817398743959	0.0125048702282202
3.12526632944734e-08	1.02639972075801e-06	2.4027804397898e-12	1.01461829799659e-10	2.56598637270034e-09	1.06032223503543e-06	943110	0.000318046251701509	0.0294746844514009	0.968007353654826	2.2660851205384e-06	9.56896181624152e-05	0.00242000619049039
2.54502893260782e-07	4.20309103351305e-06	1.99129474699565e-10	4.2284990670479e-09	1.00858159986369e-08	4.47210737131422e-06	223608	0.00134073562118764	0.0569089407140043	0.939845733685479	4.45269887697368e-05	0.000945527179014326	0.0022552714327324
4.52757891025285e-07	4.36143140638719e-06	7.1758596662105e-11	8.88791049618161e-10	3.75073446513411e-09	4.81890058152389e-06	207516	0.00144462917498345	0.0939546029982857	0.905067729164059	1.48910722369401e-05	0.000184438552857029	0.000778338212561342
3.35909670775188e-07	3.18915220349263e-06	7.5958325984882e-11	9.27226304741531e-10	8.37133310704485e-10	3.52690219220925e-06	283535	0.00105751296215317	0.0952421282101885	0.904236077353466	2.15368393693111e-05	0.000262901054299075	0.0002373565426775
8.20365580471784e-08	3.01858850731636e-06	5.94123539330421e-11	2.81103311691474e-09	3.08685227194613e-08	3.13436403355384e-06	319044	0.000939868730145732	0.0261732706121448	0.963062514437349	1.89551543142481e-05	0.000896843215026144	0.00984841658116578
1.52462641333507e-06	1.16645699167143e-05	4.31510310196161e-10	4.24501961873329e-09	4.19089862143151e-09	1.31980637585997e-05	75769	0.00395161698803714	0.115518945901564	0.883809180654532	3.26949708751781e-05	0.000321639575045036	0.000317538897984242
1.10396803538236e-08	8.76307057067893e-07	1.38822240896932e-10	1.41688151964422e-08	1.21041091721842e-08	9.1375848403124e-07	1094381	0.000274090100881863	0.0120816173493894	0.959013866773502	0.000151924434435332	0.0155060833295178	0.0132465081131552
2.87621220359571e-06	1.48850687090243e-05	2.94991085708381e-10	1.96298391703471e-09	1.06395089225939e-08	1.77741783965453e-05	56261	0.00531810942687749	0.161819699309125	0.837454670305178	1.65966088067236e-05	0.000110440205630897	0.000598593571259636
1.74086541471579e-07	3.96522101195906e-06	5.76964683014312e-12	1.68979933142609e-10	2.78805350547815e-09	4.14227035651609e-06	241414	0.00124191186909339	0.042026841922022	0.957257897404374	1.39287065632185e-06	4.079403771335e-05	0.000673073765234165
1.50039396767071e-07	3.79625663039586e-06	3.41205502750792e-10	1.11007537695442e-08	3.6658109444382e-08	3.99439609587961e-06	250351	0.00119760352188003	0.0375624733165155	0.950395639108466	8.54210485291532e-05	0.00277908186947085	0.00917738465701898
2.11409780920495e-09	3.17787564400887e-07	5.27079589856581e-11	1.01871624996955e-08	1.64448954142745e-08	3.46586428083048e-07	2885283	0.000103970541140308	0.0060997709024497	0.916907122297184	0.000152077388826744	0.029392848866126	0.0474481805454137
2.53917792008263e-08	1.09015749804596e-06	6.7565077529746e-11	3.72977977261616e-09	7.85552374123674e-09	1.12720214583816e-06	887152	0.00033810366441489	0.0225263758542134	0.96713575472777	5.99405153540636e-05	0.00330888278237154	0.00696904612029064
1.25312540444537e-06	1.50689067319221e-05	6.96717660061444e-10	1.07737582310381e-08	1.87533103503509e-08	1.63522559226089e-05	61154	0.00489370351031659	0.0766331820133013	0.921518523391476	4.26068221631825e-05	0.000658854550835526	0.00114683322222363
1.93925999049183e-07	4.23405767244947e-06	6.19604476244974e-10	1.73948182286169e-08	1.61880962622912e-08	4.4621861904658e-06	224105	0.00133776323974244	0.0434598626707998	0.948875168296704	0.000138856706062347	0.00389827261484152	0.00362783971159242
8.7913376445991e-07	5.53346016040764e-06	3.79759533657821e-10	3.07333645831373e-09	2.85088141150051e-09	6.41889790227102e-06	155790	0.00192382262745883	0.136960234894665	0.862057668567978	5.91627315841028e-05	0.000478795036952741	0.000444138768820713
7.21719346280778e-08	3.59309459079327e-06	5.95643612157096e-10	3.81337014688859e-08	1.32463198760895e-08	3.71724219037848e-06	269017	0.00111455315355125	0.0194154512759174	0.966602230033182	0.000160238042519486	0.0102586001976382	0.00356348045074264
1.48782556633884e-06	7.97278771932483e-06	9.02682759057512e-10	6.21951263502929e-09	1.35009451905625e-08	9.48123642624833e-06	105471	0.00284034298340885	0.156923158483832	0.840901688439344	9.52072829402799e-05	0.000655981177498209	0.00142396461638546
5.88041056319861e-07	7.51771340188225e-06	5.81264260469368e-10	9.55515972106781e-09	2.03882941655833e-08	8.13627917634923e-06	122906	0.00243791712415897	0.0722739526968537	0.923974367022085	7.14410417674708e-05	0.00117438936324149	0.00250584987605251
2.28974361877079e-07	2.56339952925266e-06	1.59970248436279e-10	2.30263761300284e-09	1.48694074727567e-09	2.79632343973846e-06	357612	0.000838546428100551	0.0818840762921528	0.916703516061225	5.72073481067845e-05	0.00082345181543742	0.000531748483077745
3.74249704734912e-07	3.7385112758943e-06	4.04517436340889e-11	5.19559349325058e-10	1.31263940780225e-08	4.1264473858002e-06	242339	0.00123717084224118	0.0906953778261583	0.905987869555577	9.80304359951134e-06	0.000125909602316256	0.00318103997234829
3.31665530451251e-07	4.58110388690365e-06	1.88925744365906e-10	3.35531189745241e-09	1.60614879390456e-08	4.93237514293576e-06	202742	0.00147862195194148	0.0672425597891249	0.928782534610083	3.83031985384341e-05	0.000680262915982363	0.00325633948627146
2.93516399533983e-06	1.48617607743489e-05	2.4445255610247e-10	1.59151095784248e-09	4.98354294017614e-09	1.78037442761429e-05	56168	0.00532693213820312	0.164862174485003	0.834754787747866	1.37304014431412e-05	8.93919241457041e-05	0.000279915441543053
5.62009340449841e-06	2.15589568504474e-05	5.74778139067397e-09	2.83507679722682e-08	4.17888222444873e-09	2.72173276865332e-05	36741	0.00813206383479403	0.206489537445631	0.792104099959619	0.000211180960043991	0.00104164406949826	0.000153537565207638
8.64115062720357e-07	1.15503298814618e-05	3.55874389627388e-10	6.11689590482363e-09	4.46963003335586e-08	1.24656140148102e-05	80221	0.00373272351597664	0.069319895650043	0.926575286844199	2.85484845916598e-05	0.00049070153283715	0.00358556748832874
3.87857284156151e-07	3.68613803101782e-06	1.81040895148713e-10	2.21225922116311e-09	3.28052265798443e-09	4.07966913794827e-06	245118	0.00122315457384448	0.0950707694769608	0.903538474904766	4.43763670599428e-05	0.0005422643715357	0.00080411487967729
3.94345754721709e-07	5.47507170802746e-06	1.28520114015886e-10	2.29435825221368e-09	1.64399025411926e-08	5.88828024365659e-06	169829	0.00176492995002242	0.0669712952515355	0.929825259917906	2.18264261716042e-05	0.000389648277132424	0.00279197012725459
2.18184473169303e-08	9.0937542293479e-07	4.7473329765247e-11	2.54407550146084e-09	3.70959553310867e-09	9.37495014616055e-07	1066672	0.000281209089533552	0.023273134231936	0.97000560937086	5.06384876987205e-05	0.00271369496562363	0.00395692294388137
2.26835530589546e-07	6.96853101083472e-06	1.67235787759067e-09	6.60688619102206e-08	7.48215847032931e-09	7.27058991968241e-06	137540	0.0021788078499394	0.0311990544227331	0.958454690446786	0.000230016806898074	0.00908713909601252	0.00102909922757081
8.53670211580512e-07	1.21284137229438e-05	3.29855106316795e-10	6.02637871628116e-09	1.1561116302986e-09	1.29895962799772e-05	76985	0.00388932111587126	0.0657195337853878	0.933702130653523	2.53937920168658e-05	0.000463938877420732	8.90028916511198e-05
3.07592422886098e-06	1.70880131124061e-05	1.89176358897311e-10	1.35135204879233e-09	5.75987618708624e-09	2.01712377458619e-05	49576	0.00603315931756121	0.15249060407768	0.847147474423661	9.3785201126847e-06	6.69940072998027e-05	0.000285548971245846
2.7874933627444e-07	6.30757017810133e-06	4.39169127696202e-10	1.27786954869356e-08	3.23689843872405e-09	6.60277427742912e-06	151451	0.00197887825625853	0.04221700221183	0.955290899412249	6.65128185886127e-05	0.00193535246701045	0.000490233090322207
3.17266940759783e-09	4.32087153507144e-07	5.01402108868036e-11	8.78016576453681e-09	1.13180501201427e-08	4.55408179010308e-07	2195832	0.000136613152401766	0.00696665003797838	0.948790938375667	0.000110099495788082	0.0192797717942129	0.0248525402963536
1.56636870543634e-07	3.64861575702472e-06	3.64197739651923e-10	1.09081916631303e-08	1.88311684944819e-08	3.83535618546562e-06	260732	0.00114994736532026	0.0408402408978915	0.951310798942595	9.49579966085231e-05	0.00284411437573065	0.00490988778717452
2.00237687170952e-07	2.61069050573751e-06	1.96604241442658e-10	3.29580648420831e-09	1.72156648976624e-08	2.83163626853177e-06	353153	0.000849131367053668	0.0707144803152196	0.921972406820164	6.94313191378211e-05	0.00116392296596668	0.00607975857951165
2.36535949396936e-09	3.51080764319534e-07	3.21243811240488e-11	6.13072378385288e-09	9.90872755564117e-10	3.60599844734045e-07	2773157	0.000108174121693616	0.00655951334564189	0.973602095082622	8.90859538437729e-05	0.0170014598546888	0.00274784576320304
9.79913796347277e-07	6.15501204303772e-06	1.51824567364022e-10	1.22615210395975e-09	4.08742819971103e-09	7.14039124425603e-06	140048	0.00213983230867587	0.137235308658409	0.861999270416592	2.12627798912496e-05	0.000171720576928625	0.000572437568179348
1.30500670809109e-06	8.22697410259593e-06	1.21291404067048e-09	9.83160454026192e-09	1.61522481905865e-09	9.54464055408702e-06	104771	0.00285931019497021	0.136726647870704	0.86194698019017	0.000127078021827769	0.00103006545763025	0.000169228459668606
8.84607648527694e-08	2.02432895493732e-06	1.80703968609953e-10	5.31695121443977e-09	4.51161457029174e-09	2.12279898954343e-06	471076	0.000636637633029902	0.041671757565607	0.953613114057827	8.51253319320727e-05	0.00250468896990729	0.00212531407472645
3.42018327441386e-08	1.19573021577412e-06	2.18932824784137e-10	9.84141005324784e-09	5.07401770510751e-09	1.2450664091014e-06	803170	0.000373450405287135	0.0274698863402981	0.96037464912182	0.000175840279027483	0.00790432540891587	0.00407529884993811
3.90774435304691e-06	2.88361022249361e-05	5.19781617083309e-09	4.93251291819252e-08	6.18083224633056e-08	3.28601778457991e-05	30432	0.00980978240597929	0.11892036529396	0.877539444864039	0.000158179794255057	0.00150106093197031	0.00188094911577623
2.1094842228971e-08	8.24333886624477e-07	2.26493237020923e-10	1.13799555377309e-08	9.58316562353747e-09	8.66618343251737e-07	1153910	0.000259951822273563	0.0243415598033831	0.951207521792581	0.000261352922869221	0.013131450108742	0.0110581153724249
3.53541221536595e-07	5.6592904236762e-06	2.33925029697709e-10	4.81484638391799e-09	2.79399203334918e-09	6.02067440865976e-06	166094	0.00180457754831054	0.0587211992444042	0.939976162061883	3.88536256604818e-05	0.000799718778513021	0.000464066289539005
1.20008541364723e-08	6.78929806473767e-07	2.54188541330764e-11	1.84896988803998e-09	1.18903827734121e-08	7.04695432125824e-07	1419053	0.000211386358876409	0.0170298452201823	0.963437217729181	3.60706951886951e-05	0.00262378582824395	0.0168730805272043
5.71194375120917e-08	1.91419174846474e-06	1.60423754609345e-10	6.91261746566176e-09	5.91239951511456e-09	1.98429662671222e-06	503957	0.000595112428931621	0.0287857353296684	0.964670162059574	8.0846659944764e-05	0.0034836613501255	0.00297959460068771
4.6188865956428e-07	4.06321415535612e-06	2.1956475731189e-10	2.48344781411909e-09	2.90207042513482e-10	4.52809603453435e-06	220843	0.00135750963499204	0.102005049372099	0.897333917913242	4.84894215222776e-05	0.000548452991097942	6.40903020386859e-05
3.34905407193633e-07	4.00340396823192e-06	1.21126355550634e-10	1.8617062671579e-09	3.69829958310722e-10	4.34066203800657e-06	230380	0.00130135394123376	0.0771553749776468	0.922302619549359	2.79050417862665e-05	0.000428899151985784	8.52012792225041e-05
5.68547457366516e-07	4.29408022930456e-06	4.07937099368514e-10	3.96145922298737e-09	7.46149160271792e-10	4.8677432321537e-06	205434	0.00145926076596992	0.116798982660177	0.882150110330423	8.38041531594971e-05	0.000813818444000928	0.000153284412239152
2.27770745638985e-06	1.47723284362415e-05	3.84235037597503e-10	3.20430658644436e-09	2.5597030482914e-08	1.70792214647383e-05	58551	0.00511070587035678	0.133361316327702	0.86492984863159	2.24972220420465e-05	0.000187614323817978	0.00149872349484791
1.79788844258449e-07	3.28979056188059e-06	1.96380283623893e-10	4.6203407588465e-09	9.37798802060697e-09	3.48377411520211e-06	287045	0.00104458809267227	0.0516074918502627	0.944317987645915	5.63699818443883e-05	0.00132624579150662	0.00269190473047157
1.35786588246963e-07	2.1885910949992e-06	3.52024796188814e-11	7.29526038409936e-10	3.1858192197878e-09	2.32832823098398e-06	429493	0.000698255388630997	0.0583193496690017	0.939983918879975	1.51192083446089e-05	0.000313326114721218	0.00136828612795776
9.64335412998961e-08	4.31211880064815e-06	8.99894447603983e-11	5.17466717348326e-09	5.99786495956299e-08	4.47379564816192e-06	223524	0.00134124142731751	0.0215551958300814	0.963861369577711	2.01147866012546e-05	0.00115666149740418	0.0134066583082025
8.78776024104277e-08	1.68954006819756e-06	4.16830825409146e-11	1.0304067665554e-09	3.20988440603005e-09	1.78169964486311e-06	561262	0.000534367544388736	0.0493223437877372	0.948274347513475	2.33951231124127e-05	0.000578327985598584	0.00180158559007664
2.8692650106299e-07	3.33589338823218e-06	5.35753855138947e-10	8.00881231394192e-09	3.91311775292174e-09	3.63527757321717e-06	275082	0.00108999078228056	0.078928361117983	0.917644752304281	0.000147376326662399	0.00220308137484374	0.00107642887622985
3.31900596068372e-06	1.11026778203078e-05	1.40013259326267e-09	6.02212087716046e-09	6.05495591639928e-10	1.44297115300536e-05	69301	0.00431958831669577	0.230011941248515	0.76943172406348	9.70312254923828e-05	0.000417341737193971	4.19617253178503e-05
2.16283795510169e-07	2.67360454799662e-06	3.23256683176625e-10	5.13782754439001e-09	6.58485027760174e-10	2.89600791276212e-06	345303	0.000868426331271377	0.0746834269882518	0.923203467854694	0.000111621477880671	0.00177410687372388	0.000227376805449448
4.73186973966009e-08	1.36649549351875e-06	1.28541753105612e-11	4.77288808306053e-10	3.52499915976088e-09	1.41782933305873e-06	705304	0.000425258653343863	0.03337404318933	0.963794062978487	9.0660949176658e-06	0.000336633470035765	0.00248619426722981
5.9714851072003e-07	4.30007719995657e-06	1.42859163217082e-10	1.32269563031044e-09	3.21119596134874e-09	4.90190246143148e-06	204002	0.00146949357811987	0.121819745582136	0.877226185912488	2.91436160431807e-05	0.000269833119022156	0.00065509177031054
4.87954146261448e-06	3.94927460556992e-05	1.964993371522e-09	2.0454213891551e-08	5.20138732170337e-08	4.44467205987938e-05	22499	0.0132458044049547	0.109784060485824	0.888541280968454	4.42100867071692e-05	0.000460196244312028	0.00117025221470322
2.03106274221474e-09	3.29968187705139e-07	6.61585789268193e-12	1.38198284784083e-09	4.04832702404314e-09	3.37436176177131e-07	2963523	0.000101225746274025	0.00601910193869841	0.977868441503227	1.96062495955059e-05	0.00409553849115271	0.0119973118173258
1.02084911384376e-06	5.72525632072651e-06	1.43419706534947e-10	1.03419068817743e-09	1.29436025941866e-09	6.7485774052244e-06	148179	0.00202253197329394	0.151268786374662	0.848364918552214	2.12518428586029e-05	0.000153245732556437	0.000191797497709166
2.36592969860241e-06	1.28763720434119e-05	9.85622608202065e-11	6.89727030795328e-10	7.79084220204351e-09	1.5250880873508e-05	65570	0.00456484841414029	0.155133970176911	0.844303496316676	6.46272576893687e-06	4.52253897014853e-05	0.000510845390942423
7.87800549365778e-07	6.00564076157492e-06	3.3970938584486e-10	3.32977563195546e-09	8.52873394502917e-09	6.80563952990353e-06	146937	0.00203961595726543	0.115757019734036	0.882450611024362	4.99158652691198e-05	0.000489267116973305	0.00125318625935953
7.07678791855235e-08	2.45012462023069e-06	1.87985455332628e-11	8.36869152147394e-10	4.25847438387621e-09	2.52600664149777e-06	395882	0.000757515889429072	0.0280157138239202	0.969959690516852	7.44200162598005e-06	0.000331301247747781	0.00168585240985399
1.67937440025663e-09	5.2102062859488e-07	3.56705096887942e-11	1.42308682416869e-08	1.5923294991428e-08	5.5288983673794e-07	1808679	0.000165853241693381	0.00303744849094166	0.942358846147202	6.45164865016344e-05	0.0257390664397979	0.0288001224355574
3.23469510525815e-06	1.68239049382819e-05	1.37409325222354e-09	9.18950536970845e-09	1.07025738196446e-08	2.00798662159816e-05	49801	0.00600591231449477	0.161091466968224	0.837849453642859	6.84313947833922e-05	0.000457647738827786	0.000533000255306799
1.47266775659159e-06	6.2640664820505e-06	2.42103034857269e-10	1.32406057624489e-09	4.86136058275023e-09	7.74316176283595e-06	129146	0.00232026154451426	0.190189460287373	0.80898044931923	3.12666895349217e-05	0.000170997406072523	0.00062782629778998
2.34104093456717e-07	3.08340486556596e-06	8.18050927894355e-11	1.38536431073482e-09	1.04011704284934e-09	3.32001624546905e-06	301203	0.000995510677160083	0.070512936126806	0.928731860807608	2.46399676209651e-05	0.000417276365025466	0.000313286732939582
4.21889390728539e-08	1.30139763840979e-06	2.02778760065693e-10	8.04258713028586e-09	2.08316368240319e-09	1.35391510705539e-06	738599	0.000406092329251484	0.0311606974861296	0.961210663525405	0.00014977213786078	0.00594024476747108	0.00153862208313328
5.85390486091122e-07	5.52046855031094e-06	3.89771421247119e-10	4.72614837674994e-09	4.6853499204468e-09	6.1156603061205e-06	163515	0.001833021662067	0.0957199152322551	0.902677433667481	6.37333340534036e-05	0.000772794455574986	0.000766123310635441
1.61350264639098e-08	8.15545384869806e-07	1.42716467059744e-10	9.27502112419445e-09	1.88580450240532e-08	8.59956193949023e-07	1162850	0.000257953693333368	0.0187626143952936	0.948356893767719	0.000165957833740778	0.0107854576657009	0.0219290763375455
1.32459571790332e-07	2.39702883221647e-06	4.5708183215003e-12	1.06352372032027e-10	5.46290987597463e-09	2.53506223707313e-06	394468	0.000760230513331184	0.0522510137436562	0.945550289520297	1.80303988385609e-06	4.19525684524482e-05	0.00215494112771048
1.86880017008268e-06	1.59045549959972e-05	6.22547435742545e-11	6.81293710342278e-10	3.3878176609117e-08	1.78079768911429e-05	56155	0.00532819518032768	0.104941745011594	0.893114085514542	3.49589085581181e-06	3.82577827064191e-05	0.00190241580030165
4.03033463858032e-07	3.47316750678616e-06	9.67760876121648e-11	1.07228480425226e-09	2.55209661224247e-09	3.8799221281483e-06	257737	0.00116330173583268	0.103876688899006	0.895164230639788	2.49427912251299e-05	0.000276367609667467	0.000657770060313159
4.76082814909166e-07	4.58046112315629e-06	2.85987859464666e-10	3.53783767065934e-09	6.8273574525764e-09	5.06719512104815e-06	197348	0.00151900752621814	0.0939539140562418	0.903944098013896	5.64390856544535e-05	0.000698184614198859	0.001347364230009
2.04159061786431e-07	2.81004714699306e-06	3.1725446882381e-10	5.61453714578674e-09	1.14398814461556e-08	3.03157788184026e-06	329861	0.000909061296329172	0.0673441586341502	0.926925599974122	0.000104649948373164	0.0018520181122243	0.00377357333112987
1.44693415665072e-07	2.14290977567035e-06	6.35672609963287e-11	1.21045003953751e-09	8.70686442938735e-09	2.29758407306535e-06	435240	0.000689038517626583	0.0629763312521696	0.932679591920816	2.76670010649577e-05	0.000526836016025555	0.00378957380992418
1.95932027643081e-06	1.29818431665512e-05	2.95987114537622e-10	2.52165438123744e-09	6.29118000577365e-09	1.49502722644835e-05	66888	0.00447507209751774	0.13105582572469	0.868334899652052	1.97981086431972e-05	0.000168669462109261	0.000420807052505608
9.84740542037377e-08	3.10794879656158e-06	2.88704392772938e-11	1.17163546237498e-09	7.42670726517426e-09	3.21505006393214e-06	311037	0.000964051573082103	0.0306290888930357	0.966687527335243	8.97977907130441e-06	0.000364422151778881	0.00230998184087096
7.62264417037959e-07	6.87372479434105e-06	9.97134977977127e-10	1.15614372878366e-08	1.36898077210948e-08	7.66223759136592e-06	130510	0.00229604014206408	0.0994832655537731	0.89709105367427	0.000130136264516351	0.00150888525055193	0.00178665925688874
3.8281349435382e-06	1.31602211322063e-05	2.69166032226479e-10	1.18976262049294e-09	4.73506042761709e-11	1.69898623550015e-05	58859	0.00508403433201854	0.225318773251348	0.774592569217147	1.5842743549199e-05	7.00277963195328e-05	2.786991635764e-06
1.78902953723268e-07	2.61177595369359e-06	2.24300349484534e-10	4.21026455619704e-09	6.39530837029881e-09	2.80150878069284e-06	356951	0.000840100729104121	0.0638595013359279	0.932274769828733	8.0064125099427e-05	0.00150285609854694	0.00228280861169288
3.47929653918801e-07	3.29938575340195e-06	2.92481520525328e-11	3.5661379570908e-10	2.92281559464014e-09	3.65062408486315e-06	273926	0.00109458972370235	0.0953068970758853	0.9037867708928	8.01182246449493e-06	9.76857072706372e-05	0.000800634501579943
1.19940868948093e-07	2.08637477618025e-06	2.05494924117513e-10	4.59606816828606e-09	2.32274828511691e-09	2.21343995650586e-06	451785	0.000663812300929267	0.054187541250241	0.94259379842126	9.28396198476091e-05	0.00207643679458169	0.00104938391406994
1.17663216430613e-06	6.69252329487902e-06	1.46743362091204e-09	1.0731702828159e-08	5.86989813744544e-10	7.88194158544798e-06	126872	0.00236179834947281	0.149282020369003	0.849095774477076	0.00018617666789377	0.00136155574255617	7.44727434707552e-05
1.92861349753937e-06	9.21883703187894e-06	3.7971492642159e-10	2.33373862050835e-09	1.72140637079053e-08	1.11673780466731e-05	89547	0.00334462635499722	0.172700654484776	0.825514905410166	3.40021556389156e-05	0.00020897820515744	0.0015414597442623
2.02446732873292e-07	2.86021303980888e-06	2.90684440678623e-10	5.28045583300398e-09	1.13565804852242e-09	3.06936657100438e-06	325800	0.000920387567749925	0.0659571700512284	0.93185775424437	9.47050259244542e-05	0.00172037314893805	0.000369997529539395
2.0247102656122e-08	9.86122073970615e-07	8.69707307764987e-12	5.44635875281977e-10	5.02427637423085e-10	1.00742493721252e-06	992630	0.000302181967244741	0.0200978771799559	0.97885414341554	8.63297378930694e-06	0.000540621792417557	0.000498724638297391
1.09085477915088e-09	3.06676644875818e-07	2.85195956711661e-13	1.03095343486921e-10	2.82296730381772e-09	3.1069384749823e-07	3218603	9.32038249991107e-05	0.00351102793935144	0.9870702215227	9.17932424501213e-07	0.000331822932179269	0.0090860096733451
4.34055637460062e-06	1.32831977454362e-05	6.41617045390138e-10	2.52461555629669e-09	1.44662902194459e-09	1.76283669816604e-05	56727	0.00527459691283017	0.246225664527877	0.753512662815295	3.63968509424407e-05	0.000143213240280461	8.2062565605174e-05
1.88392433044189e-06	1.05467096675241e-05	1.88363778784283e-10	1.35587934458433e-09	2.38897843724336e-08	1.24560680254618e-05	80282	0.00372987036928785	0.151245507538246	0.846712593891208	1.51222503280525e-05	0.000108852917454589	0.0019179234027624
3.65763182628874e-06	2.11385569114757e-05	2.2166836474305e-09	1.64731478404025e-08	1.42890789255967e-09	2.48163074771448e-05	40296	0.00741733937273392	0.14738823774074	0.851801055855863	8.93236695053042e-05	0.000663803342039257	5.7579391852541e-05
2.45171138055273e-08	1.72294273215343e-06	3.479852147489e-10	3.14455606472043e-08	2.1927826183416e-08	1.80118121800432e-06	555191	0.000540208886630089	0.0136116863536318	0.956562679496745	0.0001931983363309	0.0174582992165804	0.0121741365967116
2.41389065880846e-08	1.51714274322408e-06	7.65416340574166e-11	6.18575147002842e-09	7.95176091457089e-09	1.55549570383082e-06	642882	0.000466540210321109	0.0155184656110821	0.975343576641011	4.92072294824811e-05	0.00397670752467806	0.00511204299374635
3.27141307543628e-07	3.22335902936133e-06	3.21693270933822e-11	4.07543092365699e-10	2.35803345083591e-09	3.55329808277525e-06	281429	0.00106542335182291	0.0920669473606671	0.907145686703484	9.05337135922378e-06	0.000114694315779833	0.000663618248709998
8.43607946727313e-08	3.1482570302297e-06	3.28162656856381e-11	1.57475932118673e-09	1.11939191153789e-08	3.24541931960469e-06	308127	0.000973153554447381	0.0259938043023072	0.970061714741127	1.01115641628815e-05	0.00048522522549676	0.00344914416690612
1.78528877508321e-06	8.55278932369895e-06	2.31355139963441e-11	1.42508483476531e-10	2.41639138362382e-09	1.03406601341633e-05	96706	0.00309740718561358	0.172647466595001	0.827102836059995	2.23733433805735e-06	1.37813719460438e-05	0.000233678638720617
4.88001191783212e-08	1.52780304682754e-06	3.5592305283602e-11	1.43274153456408e-09	1.61744109146898e-09	1.57968894093718e-06	633036	0.00047379478038978	0.0308922332198956	0.967154360098985	2.25312112791561e-05	0.000906976998721079	0.00102389847111888
6.74606096160657e-06	3.07644060292164e-05	3.05559816279339e-09	1.79184287525446e-08	2.52229997037976e-08	3.75566640174421e-05	26626	0.0112039734919884	0.179623540537934	0.819146397425734	8.13596799059229e-05	0.000477103843520897	0.000671598512905286
2.04986146098579e-06	8.4297533054312e-06	2.06514434400665e-10	1.09194381475551e-09	1.27316667099106e-09	1.04821863913371e-05	95400	0.0031397330955526	0.195556669616166	0.80419799750917	1.97014655808197e-05	0.000104171379327688	0.000121460029755172
1.15927262918147e-06	9.8731970385967e-06	6.25976596622748e-10	6.85506080006565e-09	1.01205462059619e-08	1.10500712513808e-05	90497	0.00330955101381047	0.104910873677544	0.89349623310012	5.66491004792866e-05	0.000620363493059743	0.000915880628796603
1.27172656840459e-06	6.64788885515364e-06	4.4389536499249e-10	2.98352840841999e-09	2.57330693241832e-09	7.92561615426406e-06	126173	0.00237486979263679	0.160457754154595	0.838785114716539	5.60076789428756e-05	0.000376441194015537	0.000324682255906861
7.22301696626907e-08	2.37199219643995e-06	2.58522109666051e-11	1.09161782085203e-09	9.83433346916159e-09	2.45517416960362e-06	407303	0.000736281966385532	0.0294195705367624	0.966119726171158	1.0529685138704e-05	0.000444619300075263	0.00400555430686586
9.41962714332246e-08	3.01389383969862e-06	8.52907916028815e-11	3.50899493426586e-09	1.27373571805199e-09	3.11295813257577e-06	321238	0.000933452954852365	0.030259408389564	0.968176798833084	2.7398631131704e-05	0.00112722201353939	0.000409172132680776
2.99356266979441e-06	1.11716458523193e-05	1.62195312787199e-09	7.78268904332606e-09	8.55421126425549e-09	1.41831673755492e-05	70506	0.00424594078389917	0.211064467514859	0.787669323537595	0.00011435761032251	0.000548727152211634	0.000603124185011197
5.85213531646612e-07	4.56659632560876e-06	1.86764098521734e-10	1.87383611492509e-09	5.48998956447865e-09	5.15936044703329e-06	193822	0.00154661488353969	0.113427533829918	0.885108992188095	3.61990794089849e-05	0.000363191549449229	0.00106408335312868
1.0894238317522e-06	5.90394242509426e-06	1.48796705452566e-09	1.03680460704232e-08	5.83758107393487e-09	7.01105985104534e-06	142632	0.00210111488988318	0.155386468650637	0.842089862378509	0.000212231400977672	0.00147881294564578	0.000832624624230599
3.99946815795544e-07	4.17909452715215e-06	3.54262535793497e-10	4.75957979175745e-09	5.78864427578208e-09	4.58994382955102e-06	217868	0.00137603869837088	0.0871354488524679	0.910489252667158	7.71823248713155e-05	0.00103695817824921	0.00126115797725313
2.38476725954234e-08	9.83748909404164e-07	6.14436900192174e-11	3.25894961527239e-09	4.27201075239522e-10	1.01134417638012e-06	988783	0.000303357384178637	0.0235801749319216	0.972714267189706	6.07544804768061e-05	0.00322239420702167	0.000422409190873668
7.63476086015411e-07	5.36969140028105e-06	4.20057670666245e-10	3.79860100927144e-09	5.43956811156563e-10	6.13793010178756e-06	162921	0.00183969037301868	0.12438657224087	0.874837495903909	6.84363724741522e-05	0.000618873292181214	8.86221905652112e-05
2.55858875174685e-07	3.66025149281143e-06	4.11644067045772e-11	7.57180661268151e-10	3.60699475453701e-09	3.92051570780862e-06	255068	0.00117546561635562	0.0652615355334714	0.933614801114349	1.04997428329617e-05	0.000193132923752875	0.000920030685593947
6.45946943623822e-07	5.33515278206182e-06	7.39717535244028e-11	7.8556031471293e-10	1.08841218249994e-08	5.99284337957888e-06	166866	0.00179624322169203	0.107786388315259	0.890253998668112	1.23433483638948e-05	0.000131083071082717	0.00181618659718156
1.49592745567985e-06	7.77032110695176e-06	1.36122097455869e-10	9.09115505484663e-10	2.86085408572871e-10	9.26757988564312e-06	107903	0.00277642543093015	0.161415113129725	0.838441233076303	1.46879874935573e-05	9.8096322524613e-05	3.08694839540645e-05
2.07026837069414e-07	2.94112495768739e-06	1.30564618644224e-10	2.38492623142992e-09	1.70006665466101e-09	3.15236735226154e-06	317222	0.000945264651930677	0.065673449168572	0.93298928361804	4.14179580151266e-05	0.000756550860012858	0.000539298395360351
4.73782379743639e-08	1.49524125051872e-06	2.56044193830394e-10	1.03899212846195e-08	2.65753610576279e-10	1.55353120758211e-06	643695	0.00046595113531589	0.0304971266384165	0.962479056243671	0.000164814322738258	0.00668793857111511	0.000171064224058873
5.39726948935155e-06	1.65216879791996e-05	4.46717457617489e-09	1.75824610418701e-08	7.62166845269425e-09	2.19486287726219e-05	45561	0.0065630295190926	0.245904632369743	0.752743515340161	0.000203528640556676	0.000801073325537398	0.000347250324002076
7.89196495610985e-08	3.25961571403053e-06	6.21538051226107e-10	3.30104859194035e-08	4.2476815964345e-08	3.4146442035266e-06	292856	0.00102387049657593	0.0231121150132103	0.954598933225324	0.000182021321748307	0.00966732811732207	0.0124396023223958
3.51527561439034e-06	9.41151920599241e-06	4.39347493781536e-10	1.51239041848076e-09	1.87077762741173e-09	1.29306173359224e-05	77336	0.00387169586470759	0.271856750769709	0.727847631825463	3.39773022716393e-05	0.000116961965480117	0.000144678137076606
1.0126855414333e-06	6.11016411415352e-06	5.67588976120601e-11	4.40324346518291e-10	1.98614903977029e-08	7.14320822922865e-06	139993	0.00214067560147524	0.141769007557358	0.855380932219207	7.94585511028693e-06	6.1642378660693e-05	0.00278047198966333
4.16909708057887e-07	4.49645700388784e-06	2.72898669540399e-10	3.78438564315264e-09	6.42737312890739e-09	4.92385136938733e-06	203093	0.00147606858505722	0.0846714648313528	0.91319917409435	5.54238235615864e-05	0.000768582428519471	0.00130535482221657
9.86363295238156e-06	3.49397698741374e-05	2.52008249904258e-09	1.14787904458457e-08	1.32793813012432e-08	4.48306810807651e-05	22306	0.0133594653172578	0.220019698889063	0.779371828217184	5.62133440378143e-05	0.000256047647930353	0.000296211901784844
1.32856073058028e-07	2.86928406627151e-06	1.04235677926451e-10	2.89454239425725e-09	1.6664385463145e-08	3.02180330286487e-06	330928	0.000906131575191371	0.0439658242917638	0.949527079923184	3.44945277634811e-05	0.000957885773542252	0.00551471548374642
9.52268854138149e-07	6.05136828692133e-06	7.5493527543495e-10	6.16829154119806e-09	1.49968973465981e-08	7.02555726522271e-06	142337	0.00210545499695158	0.135543533158855	0.86133641197066	0.000107455572125497	0.000877978971395164	0.00213462032696459
4.05046579615698e-06	1.92638927590207e-05	1.174373889864e-09	7.18174091648844e-09	1.11273126570473e-08	2.33338419826411e-05	42856	0.00697578969888568	0.173587607183175	0.825577406984749	5.03292124262118e-05	0.000307782186998232	0.000476874432651312
1.72748133610284e-05	4.77564987141457e-05	1.4881601404713e-09	5.29018190783698e-09	2.63551032376925e-08	6.50644455204601e-05	15369	0.0193306876893138	0.265503121141579	0.733987638442692	2.2872094406819e-05	8.1306800749934e-05	0.000405061520572013
3.43332098872796e-09	3.18548872044361e-07	4.07932122484901e-12	4.86638958641566e-10	5.05160014398677e-09	3.27524511456942e-07	3053207	9.82525424484404e-05	0.0104826383022613	0.972595518507441	1.24550104867046e-05	0.00148580928027899	0.0154235788995319
6.63336887562863e-08	1.46008847047152e-06	2.62140630524977e-11	7.41887049884262e-10	1.35321961988045e-09	1.52854347996062e-06	654218	0.000458458270343187	0.0433966646195731	0.955215530086938	1.71497006111812e-05	0.000485355542456257	0.000885300050421404
4.70550576984445e-07	5.08399455689158e-06	9.45689426505517e-11	1.31375876778168e-09	2.68684659071338e-09	5.55864030817717e-06	179900	0.00166620706038645	0.0846521003152929	0.914611177379592	1.70129631362248e-05	0.000236345346153994	0.000483363995824811
2.35998761981811e-07	4.09738960021013e-06	1.10815918545648e-10	2.47385964154312e-09	3.36512959116158e-08	4.36962433366365e-06	228853	0.00131003132297391	0.0540089362290651	0.937698366572106	2.536051387574e-05	0.000566149273401943	0.00770118741155062
7.29935361480328e-09	7.80071601471198e-07	1.65233132189379e-11	2.27053332583603e-09	1.05868539100448e-08	8.00244865635101e-07	1249618	0.000240044740385081	0.00912140012171183	0.974791135775807	2.06478215962366e-05	0.00283729821125945	0.0132295180696257
9.86027592294886e-07	6.03709273244715e-06	4.39132024641619e-10	3.45696045032759e-09	5.3008249621384e-09	7.03231724217914e-06	142201	0.00210747873238104	0.140213752926388	0.858478439544403	6.24448541666677e-05	0.000491581982336218	0.000753780692706036
7.5606581659024e-08	1.9334183637586e-06	5.89797816610427e-11	1.93925687508933e-09	1.06685520446434e-08	2.02169173411902e-06	494635	0.000606324244440515	0.0373976805578476	0.95633687922314	2.91734791539542e-05	0.000959224812745443	0.00527704192711276
2.80443892926123e-06	1.94476682303785e-05	3.7641063521955e-09	3.35649864316308e-08	5.64304026366475e-09	2.22950792926872e-05	44853	0.00666627946394671	0.125787349416653	0.872285223796325	0.000168831261050062	0.00150548854260591	0.000253106983365413
2.43426063490194e-07	3.06381326783743e-06	5.70543805868949e-10	9.23305504491136e-09	5.52024191099716e-09	3.3225631720894e-06	300972	0.000996273996726638	0.0732645403208737	0.922123405681025	0.000171717970830984	0.00277889525847755	0.00166144076879229
2.94347435184648e-07	3.53986296439543e-06	1.29848155692081e-10	2.00782074913486e-09	1.14326379004481e-09	3.83749133227495e-06	260587	0.00115058717503891	0.0767030879546385	0.922441943939694	3.38367293757779e-05	0.000523211800440622	0.000297919575851409
5.00409950207046e-08	1.71552621998367e-06	4.1922260337676e-10	1.84793256394206e-08	1.54908317308434e-08	1.79995659497802e-06	555569	0.00053984169748722	0.0278012231852267	0.953093105006026	0.000232907062618296	0.0102665395882206	0.00860622515790865
1.83089044067454e-06	8.66885732888123e-06	1.67162276227584e-09	1.01765380960308e-08	1.58488880198103e-08	1.05274448184339e-05	94990	0.00315326804416527	0.173915938031667	0.823453124513347	0.000158787131265583	0.000966667436547508	0.001505482887173
1.50228724163125e-07	3.04285992785022e-06	5.20857905082777e-11	1.35649901063567e-09	1.25746880896981e-08	3.20707192490419e-06	311811	0.000961660428224875	0.0468429544708803	0.948796908551132	1.62409174873226e-05	0.000422971184432104	0.00392092487606862
2.31878886309399e-06	9.70504218281674e-06	4.7237976580804e-10	2.54208237032526e-09	2.97346384242675e-11	1.20268752426853e-05	83147	0.00360158295524249	0.192800608329605	0.806946275485756	3.92770155402868e-05	0.000211366819645972	2.47234945272688e-06
7.65771332946242e-06	2.27906942809648e-05	4.6024318779686e-13	1.76124491601838e-12	5.12570269931462e-08	3.04996668589085e-05	32787	0.00910830536959417	0.251075310589031	0.747244039956062	1.50901054075753e-08	5.77463656952681e-08	0.00168057661843526
9.20400320617585e-08	1.61188112858156e-06	3.11836911915105e-11	7.02167137476212e-10	1.9699926336292e-09	1.70662450410562e-06	585952	0.000511856744752515	0.053931038632305	0.944484931924901	1.82721454640386e-05	0.000411436221492784	0.00115432107583712
2.73419782753637e-07	3.03293428953392e-06	3.54273961644955e-11	5.0527915553275e-10	6.2034234206251e-09	3.31309820225988e-06	301832	0.00099343732124535	0.0825269177252688	0.915437486116512	1.06931319271884e-05	0.000152509561952645	0.00187239346433912
4.81785770107306e-07	7.27929520342718e-06	1.03953681326514e-10	2.01960986568897e-09	8.84518590221665e-09	7.77204972298372e-06	128666	0.00232890785387607	0.0619895378026927	0.936599155033794	1.33753237603588e-05	0.000259855499858232	0.00113807633989518
7.53036394369814e-07	8.61165350107711e-06	7.04093258534139e-11	1.03535197602651e-09	1.45660865465004e-08	9.3803617432953e-06	106606	0.00281016579289439	0.0802779695471823	0.918051322192597	7.50603524472173e-06	0.000110374418850801	0.00155282780612503
1.58282477294824e-06	8.05621281888538e-06	1.818854122393e-09	1.19030492530046e-08	4.16191637305549e-10	9.65317568684632e-06	103593	0.00289177741715119	0.163969332403744	0.834566062012421	0.000188420285862135	0.00123307081929774	4.31144786759308e-05
7.30468504882608e-07	9.58324516980947e-06	1.47231904946983e-10	2.48377425764732e-09	2.01733748126883e-08	1.03365180556674e-05	96744	0.00309616839739457	0.0706687204480916	0.9271250839208	1.42438589236787e-05	0.000240291193250082	0.00195166057893427
3.32005647063185e-07	4.0716654000789e-06	1.08054065798761e-10	1.70385989639171e-09	6.99528422366894e-09	4.41247824532795e-06	226630	0.00132287062832148	0.0752424439519269	0.922761580612912	2.44882942852288e-05	0.000386145789658181	0.00158534135121816
1.2015351639187e-06	1.27337793547587e-05	2.67771257020349e-10	3.64911784358009e-09	5.61356558548698e-09	1.39448449733635e-05	71711	0.00417474408765572	0.0861633934413609	0.913153167287404	1.92021680794464e-05	0.000261682209486759	0.000402554893669283
1.01436476844954e-07	1.9415535566136e-06	5.32211037813101e-12	1.30978407539038e-10	4.57773945050074e-09	2.04770407342697e-06	488352	0.000614123200093131	0.0495366875327806	0.948161202494596	2.59906226060493e-06	6.39635429937085e-05	0.00223554736736915
4.67773133728807e-06	1.29645161303838e-05	1.14798609675343e-09	4.0908894111076e-09	2.8976920058246e-09	1.76503840351855e-05	56656	0.00528116728376482	0.265021504799168	0.734517509904565	6.50402900279651e-05	0.00023177339387928	0.000164171612359716
9.1742294132026e-08	1.95962984446413e-06	1.72034420578918e-11	4.72478931860548e-10	3.46030605805013e-09	2.05532212702812e-06	486542	0.000616407214728221	0.0446364552425074	0.953441710520404	8.37019259981741e-06	0.000229880720713947	0.00168358332377491
1.36032208168611e-07	3.5130732443696e-06	2.98554822493166e-11	9.91410300951807e-10	2.04956236210965e-08	3.67062234194251e-06	272433	0.00110058263780977	0.0370597123583742	0.957078369034954	8.13362952330229e-06	0.000270093245394226	0.00558369173175417
2.05240978465087e-07	3.06484976006273e-06	1.43654899776542e-10	2.75822635620613e-09	1.00661503457079e-09	3.27399923481837e-06	305437	0.000981719176421869	0.0626881571267297	0.936118044093788	4.38774994962733e-05	0.000842463958718411	0.000307457321268016
1.55444092945216e-06	6.92996529752517e-06	6.41129184314022e-10	3.6750247605578e-09	8.12382832648386e-09	8.49684620924869e-06	117691	0.00254581858567693	0.182943281680228	0.815592647773478	7.54549592313631e-05	0.000432516332537312	0.000956099254525896
7.48552805790984e-07	5.28438740636029e-06	7.75987229641931e-10	7.04348264715208e-09	3.41597410435127e-09	6.04417565613242e-06	165449	0.00181161521723017	0.123846964148288	0.874294148119066	0.000128385949348546	0.00116533387642461	0.000565167906873359
1.81872963682538e-06	7.93436356129454e-06	5.04264597644089e-11	2.8285374630697e-10	2.52028703401105e-09	9.75594676536001e-06	102502	0.0029225194078093	0.186422669226021	0.813284835610904	5.16879201754727e-06	2.89929571275733e-05	0.000258333413929616
2.04503076666746e-06	1.07356123466466e-05	5.96742398475772e-10	4.02793836794227e-09	6.14154125834466e-09	1.27914093353388e-05	78177	0.00383009375211696	0.159875328281275	0.839282995735843	4.66518100415373e-05	0.000314894024758812	0.000480130148081294
4.72249862629331e-07	4.3688542905178e-06	4.44754766928337e-10	5.29027627815375e-09	1.3781565467924e-09	4.84821734073901e-06	206261	0.00145341150099731	0.0974069084446917	0.901125915665296	9.17357320578667e-05	0.00109117968654173	0.000284260471413257
3.19970493162566e-07	3.61339897166825e-06	5.81528775545233e-10	8.44382812370745e-09	3.59787774077499e-09	3.94599269947085e-06	253422	0.00118309973049446	0.081087451886435	0.915713547101292	0.000147371984652485	0.00213984889653743	0.000911780131082721
3.26433057104238e-07	6.37660664087256e-06	1.14009707969984e-09	2.86375521318103e-08	1.46476001940099e-08	6.74746494738232e-06	148204	0.00202219890862843	0.0483786221417686	0.945037386722011	0.000168966728777471	0.00424419427964873	0.00217083012779376
3.46596459575874e-05	7.36314951875551e-05	3.06001425805381e-09	8.35940512284031e-09	6.86525566047813e-08	0.000108371213121128	9228	0.0319902560688033	0.319823364151583	0.679437768268369	2.82364123268934e-05	7.71367679855799e-05	0.000633494399735539
1.89610857799826e-09	2.44728445940319e-07	3.15263284453686e-12	5.23182047724842e-10	6.70180548200257e-09	2.53852694680889e-07	3939292	7.61529182824461e-05	0.00746932617903389	0.964056915952616	1.24191427177874e-05	0.00206096708322328	0.0264003716424094
1.44000503788107e-06	6.37133618325606e-06	8.1898403402779e-10	4.65906378189914e-09	3.55945464472916e-10	7.81717521441753e-06	127923	0.00234241398720547	0.184210408284723	0.815043287184499	0.000104767260751339	0.000596003499231569	4.55337707943953e-05
3.30677583604407e-06	1.76301152735247e-05	2.11478481746139e-10	1.44977925202898e-09	1.6058885076627e-08	2.09546112523791e-05	47722	0.00626673086013341	0.157806594272591	0.841347761654275	1.00922168967524e-05	6.9186645104875e-05	0.000766365211132406
4.46707408613591e-07	4.68355526798156e-06	4.40821902689723e-10	5.94266780436847e-09	1.14975377368955e-09	5.1377959200759e-06	194636	0.00154015547691888	0.086945339122577	0.911588420567777	8.5799807845075e-05	0.0011566570367553	0.000223783465045175
3.4809161100225e-09	4.08658641145553e-07	2.13253984991909e-11	3.21906385315397e-09	7.63955034737694e-10	4.16143901541966e-07	2403015	0.000124835403856549	0.00836469331191549	0.982012807664181	5.12452505495635e-05	0.00773545843451305	0.00183579533884063
8.79233228689269e-07	5.52643360543021e-06	1.18320647801928e-10	9.56226904117793e-10	5.370879618917e-09	6.41211226129031e-06	155955	0.00192179083635191	0.137120685487241	0.861874118891069	1.84526787711165e-05	0.000149128222518888	0.000837614720400452
4.88475280113723e-07	3.7887320763391e-06	1.34150526856966e-10	1.33782996427731e-09	2.47039908125812e-09	4.28114973602521e-06	233582	0.00128352324857839	0.114099087916332	0.884980042734199	3.13351634791257e-05	0.000312493149449943	0.00057704103653981
1.6642924386322e-05	3.00651223668764e-05	3.71210963420029e-10	8.62228134018983e-10	7.20152642856178e-10	4.67100003449387e-05	21409	0.0139155977534453	0.356303238351942	0.643654937804644	7.947141097811e-06	1.84591763573474e-05	1.54175259588541e-05
5.17714484598573e-08	1.32279469227683e-06	2.40093749234979e-11	7.88755008458766e-10	4.73991601729263e-09	1.38011882113736e-06	724575	0.000413950231000215	0.0375123124668297	0.958464352501699	1.73965998838504e-05	0.000571512391816199	0.00343442603977131
1.62801895929536e-06	1.34915130903784e-05	7.72185912377798e-10	8.22841352992304e-09	2.48329410487274e-09	1.5131015943221e-05	66089	0.00452905189723118	0.107594821484855	0.891646214702651	5.10333156263546e-05	0.000543811040897724	0.000164119455969863
3.52244676145154e-07	6.38903549623889e-06	1.85639611421412e-09	4.32968499581557e-08	6.58497585304384e-09	6.79301839430946e-06	147210	0.00203583730643209	0.0518539264431008	0.940529691718635	0.000273280006980289	0.00637372776650004	0.000969374064783941
3.47427670237058e-08	1.19679989781816e-06	7.40745632415999e-11	3.28086690578189e-09	1.40348784422151e-09	1.23630109415511e-06	808864	0.000370821786112696	0.0281021890120133	0.968048886696209	5.9916280582298e-05	0.00265377659317209	0.00113523141802334
4.49838840127047e-06	1.91176875245217e-05	5.53547102736163e-10	3.02491204218418e-09	1.27202201876742e-08	2.36323746051247e-05	42315	0.00706472284134319	0.190348556860426	0.808961767235018	2.34232535657303e-05	0.000127998649849102	0.000538254001141118
8.8517429710469e-08	1.88783684245411e-06	3.02537061580604e-10	8.29614241552747e-09	4.39021057334166e-10	1.98539197269902e-06	503679	0.000595440837793615	0.0445843596265451	0.950863541514026	0.000152381527547592	0.00417859169856991	0.000221125633311262
1.63872982989587e-06	9.80599522850248e-06	1.42795055663676e-09	1.09867043911418e-08	1.79230239542026e-09	1.14589320157415e-05	87268	0.00343179717787812	0.143008949494132	0.855751235370943	0.000124614628542619	0.000958789560497345	0.000156410945885542
8.98388272034465e-07	5.20121252515494e-06	3.40838268209265e-10	2.5371516272193e-09	9.41023721673748e-09	6.11188902430157e-06	163616	0.00183189234382364	0.146990278858528	0.850999176273379	5.57664360157806e-05	0.00041511742394721	0.00153966100813043
1.18785566911801e-07	1.86167225605867e-06	1.99138802065253e-10	4.01284682205793e-09	8.63103266178847e-09	1.99330084125638e-06	501680	0.000597812087474447	0.0595923929058949	0.933964516307158	9.99040375359171e-05	0.00201316667258748	0.00433002007682308
2.99185359646558e-08	1.00217284279608e-06	9.72533313879137e-11	4.18857046640127e-09	1.95235298737266e-08	1.05590073243225e-06	947059	0.000316720220529088	0.0283346104853425	0.949116533414642	9.21046158987804e-05	0.00396682219999313	0.0184899292841235
2.1947700046648e-06	1.45704556941468e-05	1.30120744548388e-09	1.1107520952323e-08	5.67163611617365e-09	1.67833060633256e-05	59583	0.00502237953492413	0.130771017127594	0.868151700217501	7.75298645317115e-05	0.000661819602789394	0.000337933187583771
1.34194655724933e-06	7.42920087332148e-06	5.64396867482987e-10	4.01748077195524e-09	2.45919647487314e-10	8.77597522785774e-06	113947	0.00262934133193515	0.152911388467639	0.846538496341561	6.43115839355849e-05	0.000457781690085276	2.80219167787401e-05
4.44194270699561e-07	5.18032164861678e-06	1.39879427021709e-10	2.09753071034705e-09	1.81975426688936e-09	5.6285730837206e-06	177665	0.00168715183375689	0.0789177406231599	0.920361443577896	2.48516675436406e-05	0.000372657630832527	0.000323306500568075
1.12169619919584e-08	6.10109735788572e-07	3.63213695274677e-12	2.54011749137668e-10	4.08708527222078e-09	6.25671426938841e-07	1598283	0.000187683871964328	0.0179278795690551	0.975128013714152	5.80518271469955e-06	0.000405982658310682	0.00653231887576718
1.84252115673083e-07	2.78615507274832e-06	5.37461773082218e-11	1.04496838179899e-09	8.32748101735288e-10	2.97233865108225e-06	336435	0.000891305471643733	0.0619889377699261	0.937361249780157	1.80821176916206e-05	0.000351564375552737	0.000280165956672561
1.32036623256415e-07	2.04112398489564e-06	2.00809024249579e-10	3.99131840427674e-09	3.97465223736968e-09	2.18132738781795e-06	458436	0.000654184857800777	0.0605304018066244	0.935725648655353	9.20581776816428e-05	0.0018297658694275	0.00182212549091297
4.00616696435898e-09	4.00310880314246e-07	1.39068054372239e-11	1.78672440677301e-09	2.24349499479292e-09	4.08361173485608e-07	2448813	0.00012250087320187	0.00981035226773381	0.980286340391649	3.40551608237407e-05	0.00437535329699012	0.00549389888280352
1.30671407188918e-07	2.05078258276092e-06	1.12799404572629e-10	2.27616796497216e-09	1.04916440906059e-08	2.19433460140999e-06	455719	0.000658084470036457	0.0595494447861116	0.934580615665073	5.14048333832718e-05	0.00103729301971978	0.0047812416957124
1.30918282068985e-08	6.35488638660572e-07	4.07424377776573e-11	2.54280097768745e-09	1.60994537099309e-09	6.52773955653928e-07	1531924	0.000195813076739326	0.0200556840442317	0.973520210413357	6.24143126801725e-05	0.00389537749731476	0.00246631373241646
6.14882336849673e-07	5.36474999633979e-06	1.10525001067906e-10	1.23988897166532e-09	4.0868380832859e-09	5.98506958524548e-06	167082	0.00179391525584827	0.102736038084752	0.896355492601971	1.84667863077774e-05	0.000207163668526414	0.000682838858442157
1.08468591131455e-06	5.4706758326688e-06	9.57331114719263e-10	6.20805572422666e-09	4.57181425507887e-09	6.56709894507738e-06	152274	0.0019681967082017	0.165169722641018	0.833043003984211	0.000145776867795919	0.000945326966465176	0.000696169540510098
2.97108022001224e-07	3.83273885813002e-06	1.65397072178821e-10	2.74339670518849e-09	5.1553663136469e-10	4.13327121053998e-06	241939	0.00123921546335026	0.0718820534310908	0.927289467082734	4.00160221175551e-05	0.000663734985062857	0.000124728478995052
2.0336470147443e-06	1.12874601258211e-05	1.55594725861726e-09	1.11041981494484e-08	2.79849892784589e-09	1.33365657849013e-05	74982	0.00399300309314188	0.152486558199761	0.846354324484339	0.00011666776017997	0.000832613007616978	0.000209836548102521
2.15920961495003e-07	3.92228257617984e-06	8.91546736524622e-12	2.08239736727642e-10	6.30191870239261e-09	4.14472261158133e-06	241271	0.00124264663474638	0.0520953949708646	0.946331743702235	2.15104078143476e-06	5.02421407275294e-05	0.00152046814539134
9.80357124617156e-08	2.17107749890283e-06	3.57681861716175e-11	1.01848183286235e-09	4.51417650690813e-09	2.27468163789049e-06	439622	0.000682172481986987	0.04309865206132	0.954453345355292	1.57244801100116e-05	0.000447746979575956	0.00198453112370245
2.41056873408324e-07	2.79245316355125e-06	6.06646999428769e-10	9.03568218161146e-09	1.05799305266519e-08	3.05373229666726e-06	327468	0.000915701576989503	0.0789384431868519	0.914439411273488	0.000198657557537327	0.00295889793334952	0.00346459004877357
2.89279664124815e-09	3.30784143632706e-07	2.56844824647138e-12	3.77623049914579e-10	3.07564908068983e-09	3.37132780852805e-07	2966190	0.000101134736821828	0.00858058547119205	0.981168733565334	7.61850639375465e-06	0.0011201018452117	0.00912296061186849
2.94251614591157e-07	3.17477389827386e-06	2.58418211626393e-11	3.58489475188867e-10	8.16982641659934e-09	3.47757967057797e-06	287556	0.00104273169230318	0.0846139103815994	0.912926287536705	7.43097890215824e-06	0.000103085912947405	0.00234928518984628
5.20977030015025e-10	2.70884589547334e-07	1.16418537712111e-12	7.78383324529025e-10	1.27514036695237e-08	2.84936517756778e-07	3509554	8.54773141026888e-05	0.00182839684473062	0.950684003861381	4.08577105625633e-06	0.0027317780488686	0.0447517354739638
4.38532197268073e-08	1.26490957281059e-06	1.85388637064771e-10	6.87545459510953e-09	5.64436712752324e-09	1.32146800289709e-06	756734	0.000396362090603675	0.0331852300855311	0.957200303024734	0.000140289917469313	0.00520289146618478	0.0042712855060803
6.22236824224011e-07	4.51366414333847e-06	4.6381446890676e-10	4.32590035945079e-09	2.95285757901505e-09	5.14364353996986e-06	194415	0.00154190706850366	0.120971995704752	0.877522734276591	9.01723584269758e-05	0.000841018691485013	0.000574078968744469
1.69076018348746e-06	1.40678656144282e-05	1.96102912310705e-09	2.09809694290188e-08	1.89874201956349e-08	1.58005552166635e-05	63289	0.00472898697765933	0.107006377959704	0.890339954610715	0.000124111405973818	0.00132786279604226	0.00120169322756522
6.26269211258336e-07	5.25524629296583e-06	3.14238905776523e-10	3.39043629515389e-09	1.14125844370846e-08	5.89663276386219e-06	169588	0.0017674312952014	0.106207938723344	0.891228350724651	5.32912457601824e-05	0.000574978370016928	0.00193544093622842
9.50986565342451e-08	3.54191860942078e-06	5.65845881418142e-10	2.70996772075205e-08	2.05950187327873e-09	3.66674229091724e-06	272722	0.00109941989864093	0.0259354623230028	0.965957879885462	0.000154318421237232	0.00739066862556666	0.000561670744731706
1.63368539572299e-06	1.74238282845763e-05	1.60346019078038e-09	2.19916865515922e-08	1.89844585841976e-08	1.91000932856259e-05	52356	0.00571369709641856	0.0855328490438555	0.912237863135932	8.39503853097457e-05	0.00115139157818368	0.000993945856719177
2.46560890840148e-07	5.82661875027076e-06	6.74391590453929e-10	2.04931554241207e-08	1.95304524261256e-08	6.11387764055161e-06	163562	0.0018324878392878	0.0403280708800549	0.953015269985853	0.000110305051900431	0.00335190800813472	0.00319444607405711
5.67534431162577e-08	1.48637622681902e-06	9.51991086737456e-11	3.20575843666898e-09	3.2731212361132e-09	1.54970374871673e-06	645285	0.000464803430260563	0.0366221241726063	0.959135723876158	6.14305209964016e-05	0.00206862662578159	0.00211209480445768
1.07714416181961e-06	6.86925801216901e-06	7.42222845779488e-11	6.08602611293795e-10	1.14751025970743e-08	7.95856010148156e-06	125651	0.0023847295351247	0.135344100953525	0.863128244880657	9.32609462409306e-06	7.64714475399259e-05	0.00144185662365458
3.60254935210077e-07	3.07671505085397e-06	3.14838165764665e-11	3.45716885788502e-10	1.35955635225162e-09	3.43870674311866e-06	290807	0.00103108186607748	0.104764657797876	0.894730281089223	9.15571432180721e-06	0.000100536891225264	0.000395368507353028
2.14294225211177e-07	2.63487533888356e-06	6.64205667914064e-10	1.05005178235801e-08	2.47363716459339e-09	2.86280792475082e-06	349307	0.000858474906161311	0.0748545591754391	0.920381460489668	0.000232011956572977	0.0036679086056722	0.000864059772647405
5.76174975756563e-07	3.98214289671907e-06	1.28885708638119e-10	1.14531153361706e-09	3.19276483469309e-09	4.56278483455258e-06	219164	0.00136790214101978	0.126277042781716	0.872743958155448	2.82471589854745e-05	0.000251011514929209	0.000699740388921094
4.30846601778664e-07	7.43455996538751e-06	6.40320013815998e-10	1.42078992437046e-08	5.85312327013511e-08	7.93878601912504e-06	125964	0.00237881139255669	0.0542710939356127	0.936485748258887	8.06571700349936e-05	0.00178968159734711	0.00737281903811812
3.9270411246003e-07	7.96266229402784e-06	5.36178114789612e-10	1.39803015484654e-08	3.15239822192866e-09	8.37303528437305e-06	119431	0.00250876886765017	0.0469010459316886	0.950988742265172	6.40362898972018e-05	0.00166968143255737	0.00037649408068447
2.3024867751672e-06	1.79493328585416e-05	2.25155734417084e-09	2.25704088482018e-08	9.34607666619142e-09	2.02859876765673e-05	49295	0.00606737670858948	0.113501339539254	0.8848143430194	0.000110990767620925	0.00111261079362053	0.000460715880104138
3.46880134540452e-07	4.38746348200934e-06	2.85847963982186e-10	4.64876679351888e-09	1.33438961050221e-09	4.74061262091779e-06	210943	0.00142117632839889	0.0731720058732189	0.925505590279578	6.0297684464006e-05	0.000980625747188528	0.00028148041555099
5.84263360195153e-06	1.6799438708356e-05	5.35062010656858e-10	1.97813390007212e-09	5.8091118441932e-09	2.26503946180624e-05	44149	0.00677216020836136	0.257948424319829	0.741684151275641	2.36226352643841e-05	8.73333084667174e-05	0.000256468460799387
9.5621848206811e-08	1.72573042933958e-06	8.03538756559707e-11	1.86457839434269e-09	2.54396224086428e-09	1.82584117205725e-06	547693	0.00054760286246025	0.0523713944401144	0.945170070513376	4.40092363375905e-05	0.00102121609638247	0.00139330971378956
1.87224612701973e-06	9.08676449184491e-06	7.01383944663295e-13	4.37689145402128e-12	3.2218218337136e-09	1.09622375189738e-05	91222	0.00328328746607076	0.170790509125459	0.828915125777678	6.39818233685704e-08	3.99269897814714e-07	0.000293901845142215
2.12866791052201e-08	1.02610561169676e-06	4.19794280234742e-11	2.60187614054678e-09	2.11977541016311e-09	1.05215592178071e-06	950429	0.000315597131351653	0.0202314872392616	0.97524101747214	3.98984857229397e-05	0.00247289977339409	0.00201469702948163
1.96386833689344e-06	1.70383893808798e-05	3.56233098228393e-10	3.97428611216623e-09	2.69608269870102e-08	1.90335490639706e-05	52539	0.005693847317359	0.103179303570396	0.895176686366518	1.87160627285597e-05	0.000208804259195639	0.00141648974116159
2.26242448663383e-07	2.88543947950611e-06	8.53084353991399e-10	1.39891168552025e-08	1.026737362633e-08	3.13679150300501e-06	318797	0.000940596288544371	0.0721254340451525	0.919869706590918	0.000271960808735344	0.004459689731307	0.00327320882388709
1.23204378579904e-05	3.74260587188283e-05	1.56379866630084e-09	6.1083321587289e-09	3.8333688988247e-11	4.97542070413328e-05	20099	0.0148157834781717	0.24762605195889	0.752218976934695	3.14304811450764e-05	0.000122770164011547	7.70461258811775e-07
3.5716664294721e-06	2.49020936305768e-05	1.22886235982986e-10	1.10176282838079e-09	2.15101209611621e-08	2.84964948300744e-05	35092	0.00851263087260945	0.125337044109111	0.873865146540613	4.3123281202043e-06	3.86630999689837e-05	0.000754833922186841
7.08931312814461e-07	4.86445308467029e-06	2.21566733071501e-10	1.95475971365298e-09	1.00627991765171e-08	5.585623523108e-06	179031	0.00167428854932827	0.126920711695226	0.870888104890316	3.96673231117115e-05	0.000349962668548291	0.00180155342279815
4.26648726376389e-07	6.74813049492625e-06	2.87057521518266e-10	5.83811682632996e-09	9.23835108858956e-09	7.19014274673908e-06	139079	0.00215472581702136	0.0593380050166439	0.938525246663108	3.99237583493672e-05	0.000811961185190336	0.00128486337670826
1.94929354247494e-08	7.79654245707619e-07	1.03733502777604e-10	5.33459996372528e-09	1.14865416722464e-08	8.16072056271118e-07	1225382	0.00024479175037817	0.0238862919946292	0.955374270833506	0.000127113166025552	0.00653692271746283	0.0140754012883764
2.71486292418213e-06	2.06144417111248e-05	1.62057461631236e-09	1.58235953713056e-08	7.68278955452716e-09	2.3354431594849e-05	42818	0.00698192361815508	0.116246157101118	0.882677946042215	6.93904542155412e-05	0.000677541446771737	0.000328964955679831
5.22759254213007e-07	7.15793764656925e-06	2.80459264079151e-10	4.9379082227167e-09	5.63164062395837e-08	7.74223167450864e-06	129162	0.00231998316323567	0.0675204871399284	0.924531575325603	3.62246023975962e-05	0.000637788744939628	0.00727392418713146
9.05612929463593e-07	7.75311521249457e-06	3.1343755209825e-11	3.45030868185559e-10	1.37566597775453e-09	8.66048018255932e-06	115467	0.00259478302113603	0.104568443131749	0.895229253928435	3.61917059436795e-06	3.98396925935344e-05	0.000158844076628092
1.89439841837822e-07	5.54766190839413e-06	5.75608783196171e-10	2.1676098545438e-08	4.21219974964703e-09	5.76356565731023e-06	173504	0.00172758069158319	0.0328685145796068	0.962539899473122	9.98702569590921e-05	0.00376088342429916	0.000730832266013049
1.42984168563354e-08	7.80195211605735e-07	7.29619606284347e-12	5.11887803147058e-10	3.07838023243722e-09	7.98091192693718e-07	1252990	0.000239398792882484	0.0179157682571028	0.977576521014372	9.14205811270432e-06	0.000641390116609775	0.00385717855380294
3.10871012492718e-08	1.21557065442232e-06	2.90214621113921e-11	1.45909772997864e-09	3.48737608042743e-09	1.25163325094411e-06	798956	0.000375419722635439	0.0248372286576941	0.971187569126509	2.31868737024214e-05	0.00116575500760949	0.00278626033448448
1.29439542888466e-06	5.66342204943362e-06	3.07651422074415e-11	1.73071722166884e-10	9.71866151599783e-10	6.95899318133425e-06	143699	0.00208552747779489	0.186003261557512	0.813827791155813	4.42091857338806e-06	2.48702244214156e-05	0.000139656143679889
8.03443803964962e-10	1.70662109580301e-07	1.72861068059523e-12	4.72105445728541e-10	5.15479174375275e-09	1.77094179184428e-07	5646713	5.31268471937185e-05	0.00453681655526489	0.963679949088398	9.76096836471984e-06	0.00266584394756918	0.0291076294404035
5.97027620177091e-08	1.32910022690628e-06	7.06398180890483e-12	2.0219490199652e-10	7.22962823850038e-10	1.38973521063164e-06	719562	0.000416833953454709	0.0429598110208159	0.956369398097206	5.08296958648275e-06	0.00014549167384528	0.000520216238546225
5.87210579776654e-07	4.78984808507422e-06	3.86501320757117e-11	4.05359438051631e-10	2.07266480543985e-09	5.37957533922644e-06	185888	0.00161257534365067	0.10915556391503	0.890376615817222	7.18460652347131e-06	7.5351568198303e-05	0.000385284093026178
1.56340898856036e-07	3.21943650430234e-06	4.72378179636417e-10	1.25074952019717e-08	4.81771554101819e-09	3.393574992081e-06	294674	0.0010175561633553	0.0460696755547945	0.948685828901669	0.000139197801945949	0.0036856398432798	0.00141965789831091
1.53848473505179e-06	1.45592080236116e-05	1.28352719013574e-11	1.56190264198082e-10	3.78540516152355e-08	1.61357158358147e-05	61974	0.00482905623928997	0.0953465436988534	0.902297001989592	7.95457234867032e-07	9.67978525324565e-06	0.00234597906906708
4.50697802382015e-06	1.4252193933651e-05	9.10647233880979e-11	3.70263157411924e-10	1.25000128258597e-08	1.87721332981778e-05	53270	0.00561586459411079	0.240088750289113	0.75922079325073	4.85105885099045e-06	1.97240852454348e-05	0.000665881316060814
2.18475821319044e-09	2.6763968129369e-07	2.50851774314115e-11	3.95114536758198e-09	5.55796928556546e-09	2.79358639337459e-07	3579628	8.38040917425786e-05	0.00782062161518226	0.958050489966723	8.97956028526798e-05	0.0141436304850021	0.0198954623302398
1.5577437174659e-07	2.2458781795489e-06	5.03442143633174e-10	9.33250613314357e-09	5.88991129932677e-10	2.4120774907022e-06	414580	0.00072336236715087	0.0645809980595775	0.931097026611315	0.000208717234655099	0.00386907392864343	0.000244184165808541
3.60310483321951e-09	6.24833092324421e-07	5.94126113170527e-11	1.32482128430423e-08	1.62401224839622e-08	6.57983945095962e-07	1519794	0.00019737576730916	0.00547597682295124	0.949617535475419	9.02949255219105e-05	0.0201345533455381	0.0246816394305696
6.27113494346014e-07	1.08909791283697e-05	8.35595198560187e-10	1.86613627983502e-08	1.75954499724802e-07	1.17135440804375e-05	85371	0.0035079166389691	0.0535374682538091	0.929776594818858	7.13358137231666e-05	0.00159314402799031	0.0150214570856193
2.70165863475479e-07	5.1529006785606e-06	1.12446170065148e-09	2.75773869618349e-08	9.4313625699313e-09	5.46119975326849e-06	183110	0.00163702301342583	0.049470057071944	0.943547372622036	0.000205900122949814	0.00504969387822336	0.00172697630484706
9.9578371021773e-07	1.34788326914903e-05	3.54250209573666e-09	6.16624943834428e-08	1.03610655005821e-08	1.45501824636878e-05	68728	0.0043555733524554	0.0684378847277591	0.926368636622173	0.000243467881215752	0.00423791897712148	0.000712091791731116
1.01746854471044e-07	4.24154092706833e-06	6.95456341450303e-11	3.72815391880473e-09	3.73312701809041e-08	4.38441675127323e-06	228081	0.0013144632442661	0.0232064742571511	0.967412809431629	1.58620035663431e-05	0.00085031923977621	0.00851453506787719
2.20836024041212e-08	8.41880543925368e-07	5.31181194901223e-11	2.60364430386657e-09	4.74797426327797e-10	8.67095706179174e-07	1153275	0.000260094994053994	0.0254684716424578	0.970919977951551	6.12598114736208e-05	0.00300271848345257	0.00054757211106485
1.04583965107537e-07	1.84080022909319e-06	1.58916999595258e-10	3.59642040834876e-09	6.88177021963555e-09	1.95602130182831e-06	511242	0.000586634826907351	0.0534677025295079	0.941094162610899	8.12450250141537e-05	0.00183864071673819	0.00351824911784095
2.40609620978715e-07	2.60587372310616e-06	4.51662719793258e-11	6.28943089653299e-10	6.15947581353405e-09	2.85331692926004e-06	350469	0.000855630039683697	0.0843262865443807	0.913278751611356	1.58293919319502e-05	0.000220425247263508	0.00215870720506726
4.32466271380045e-06	2.36783284775217e-05	2.19262933739083e-09	1.54370675382848e-08	2.33052621312524e-08	2.8043926150329e-05	35658	0.0083780030887225	0.154210316009897	0.844330011090257	7.81855338527593e-05	0.000550460283468677	0.000831027082524925
1.42538296446454e-08	6.70843378669258e-07	8.46530920611649e-11	5.12260158201463e-09	9.03641425514402e-09	6.99340877243124e-07	1429918	0.000209780329557097	0.0203818053662693	0.959250918255765	0.000121046966959627	0.00732489941415762	0.0129213299968486
2.53437838584741e-08	1.57300702831041e-06	2.97554676173604e-11	2.37472249475474e-09	1.47607673929115e-10	1.60090289780519e-06	624648	0.000480155942000904	0.0158309313408203	0.982574914735291	1.85866785912841e-05	0.00148336448013833	9.22027651592627e-05
5.74822577646466e-07	4.16564204385352e-06	7.69798097570034e-12	7.17269797943725e-11	1.89877081917359e-09	4.74244281727993e-06	210862	0.00142172460942547	0.121208119906475	0.878374754182648	1.6232100780744e-06	1.51244796316832e-05	0.00040037822116802
1.0786448479432e-07	3.28623086591127e-06	4.55145979924564e-10	1.78302839570998e-08	5.03796845754483e-09	3.41741874910016e-06	292619	0.00102470201051152	0.0315631453776981	0.961611996415882	0.000133184140821024	0.0052174712161905	0.00147420284940831
1.02282980981416e-07	2.94168479040982e-06	6.1076934452921e-11	2.25866180683378e-09	6.90310281746649e-09	3.05319061294999e-06	327526	0.000915539220184836	0.033500358787816	0.963478918719578	2.00042978626574e-05	0.000739770978350896	0.00226094721639299
5.2912619204174e-07	7.70761208310224e-06	1.23172545085005e-09	2.30710698333598e-08	1.20128467142115e-08	8.2730539171424e-06	120874	0.00247884900878714	0.0639577835876725	0.931652586855681	0.000148884011053986	0.00278870052877992	0.00145204501681296
4.75652278582622e-06	2.36921778975651e-05	3.04914916510998e-09	1.9529440403154e-08	6.91653606027864e-09	2.84781958090199e-05	35115	0.00850718772813974	0.16702331909382	0.831940971838571	0.000107069604604103	0.000685768176260955	0.000242871286743803
1.12901877483398e-06	1.34625028944954e-05	2.76983555032388e-10	4.2471034744897e-09	2.98528002987666e-08	1.46258985566576e-05	68372	0.00437818931730405	0.0771931222181255	0.920456465792134	1.89378829587401e-05	0.000290382396543865	0.00204109171023737
9.6646081359403e-07	5.60516663262215e-06	4.12130850213877e-11	3.07325071876348e-10	1.64540560907182e-09	6.57362138998215e-06	152123	0.00197014960136421	0.147021064381174	0.852675610610025	6.26946436011576e-06	4.67512583466847e-05	0.000250304286094014
1.13416454289491e-06	1.00120719065744e-05	1.61374199817535e-10	1.83174433579204e-09	5.39382711988988e-09	1.11536233951248e-05	89657	0.00334051370641331	0.101685748452888	0.897651960433829	1.44683206614338e-05	0.000164228634130922	0.000483594158490909
3.69762826674398e-07	5.22050391134193e-06	5.59596786973721e-12	1.01587640845717e-10	4.74148304748984e-09	5.59511540467254e-06	178727	0.00167713135797409	0.0660867202784781	0.933046690508339	1.00015235879924e-06	1.81564871317721e-05	0.000847432573692793
1.69737931844557e-05	4.41809686839725e-05	1.67188931687446e-09	5.595749625447e-09	5.78165506379046e-09	6.11678111624343e-05	16348	0.0181835520010739	0.277495513765908	0.72229115026934	2.73328289030104e-05	9.14819333748464e-05	9.45212024742389e-05
6.42885268277504e-08	1.69974472925518e-06	1.50585603835988e-10	5.11914781777222e-09	5.99476135090254e-09	1.77529775085544e-06	563286	0.000532447997221075	0.0362128137642108	0.957442056374005	8.48227311522401e-05	0.00288354323397611	0.00337676389665559
6.05553280928225e-08	1.90373081024921e-06	1.5135322169922e-10	6.11808222583389e-09	1.14452593432489e-08	1.98200083313281e-06	504541	0.000594424099141122	0.0305526249437075	0.96050959133055	7.63638537224966e-05	0.00308682121801304	0.0057745986540067
1.8908840983816e-06	9.23277249892915e-06	1.33025753296568e-09	8.35154830864398e-09	4.21857654142412e-09	1.11375569796938e-05	89786	0.00333570981767795	0.16977548144796	0.828976454689527	0.000119438898080704	0.000749854597724679	0.000378770366707485
8.26685359749445e-07	9.57794595306586e-06	8.4324810413349e-10	1.25626187323766e-08	7.51779303575922e-09	1.04255549726876e-05	95918	0.00312279669130222	0.0792941346446458	0.918698906500206	8.08828025311454e-05	0.00120498321339129	0.000721092839225731
5.49338528458319e-06	2.40594003448707e-05	2.29940955594632e-09	1.29494495020772e-08	3.16093862930665e-08	2.9599643874805e-05	33784	0.00884071361440886	0.185589573571158	0.812827358553118	7.76836899008626e-05	0.000437486665611528	0.00106789752021213
2.41571311665734e-07	2.8067152719088e-06	2.64498952748634e-11	3.9512598355643e-10	8.35924823778729e-09	3.05706740769115e-06	327111	0.000916701196655878	0.0790206035555429	0.918107093369122	8.65204843318768e-06	0.000129250006906079	0.00273440101999602
1.16698790485091e-08	6.81955020802653e-07	7.83398467432263e-11	5.88618448024284e-09	1.18855209171139e-08	7.11474945095262e-07	1405531	0.000213419782214008	0.0164023752754169	0.95850883506705	0.000110109073106906	0.00827321400538527	0.016705466579041
7.40659483620088e-11	5.78563294997165e-08	2.5869435716055e-12	2.59826440266803e-09	1.92830370439226e-09	6.24595504987104e-08	16010362	1.87376901910064e-05	0.00118582262873534	0.926300766460224	4.14179024816856e-05	0.0415991530826287	0.0308728399259305
8.03812482744031e-09	7.5303140027892e-07	2.5354526753891e-11	3.05414013108276e-09	1.43885653243051e-08	7.78537585088502e-07	1284460	0.000233534093111332	0.0103246458249367	0.967238338523268	3.25668628458172e-05	0.00392291931639444	0.0184815294725552
9.75099920359987e-07	6.90907500027e-06	1.64495352632999e-09	1.49861523928813e-08	2.56694041323017e-09	7.90337296696243e-06	126528	0.00236821260896547	0.123377692592275	0.874193212081882	0.000208133101298168	0.00189617173016207	0.000324790494382647
2.3882212444546e-07	5.02274881557036e-06	9.48911187232521e-10	2.56615456282091e-08	3.2779831920976e-08	5.32096122875224e-06	187936	0.00159501921813843	0.0448832671726615	0.94395516141511	0.000178334542658384	0.00482272742179456	0.00616050944777564
1.82704292045044e-06	1.38714368188e-05	1.94981143684511e-10	1.90351161185119e-09	5.47382497136774e-09	1.57060520569773e-05	63670	0.00470076925650009	0.116327318528069	0.883190554092024	1.24143956085955e-05	0.000121196059006156	0.000348516925291612
4.61937480450309e-07	3.6187442553374e-06	6.85053455753065e-12	6.90010872218115e-11	2.85607945814147e-10	4.0810431953553e-06	245035	0.00122356628846054	0.113191029434838	0.88672040018002	1.67862338858048e-06	1.69077081321616e-05	6.99840536211921e-05
1.53882133180558e-09	2.59733089047352e-07	1.62869364244328e-11	3.53461399582427e-09	1.58248608405158e-08	2.80647672151922e-07	3563187	8.4190769207293e-05	0.00548310741367052	0.92547743958037	5.80333921872555e-05	0.012594488914595	0.0563869306991772
9.51651209902049e-07	6.16658578720365e-06	7.89599461100242e-10	6.57863268944709e-09	1.4415968424076e-09	7.12704682609865e-06	140311	0.00213583751319246	0.133526723357167	0.865237164518426	0.000110789150172101	0.000923051700089396	0.000202271274145217
4.14608891013853e-06	1.79122534107512e-05	3.38362602860826e-09	1.87962859066801e-08	1.17827807344537e-08	2.20923050135595e-05	45265	0.00660584952605969	0.187671178158811	0.810791513142576	0.000153158578361629	0.000850806916487148	0.000533343203763565
7.48772305609877e-08	2.57723597717462e-06	1.19074939812426e-10	5.26996563864268e-09	7.1755960601989e-09	2.66467784437427e-06	375280	0.000799084979800191	0.0280999186145786	0.967184825969019	4.4686429942674e-05	0.00197771210871467	0.00269285687774535
2.37540449150617e-06	8.23680797498017e-06	1.66460355152784e-10	7.42145500904214e-10	1.46638210130315e-10	1.06132677105525e-05	94222	0.00317893366592104	0.223814621122236	0.776085952000485	1.56841756650759e-05	6.99262019148274e-05	1.3816499699194e-05
4.07437505209089e-06	2.59895956815352e-05	1.28399981335596e-09	1.05322211294235e-08	1.35634437114837e-08	3.00893503982804e-05	33234	0.00898632041451586	0.135409206186244	0.863747317157785	4.2672899094204e-05	0.000350031522449398	0.000450772234426797
1.71214541859824e-07	2.79505292771522e-06	1.01649868808083e-10	2.13363682106781e-09	3.63225826047384e-10	2.96886598209097e-06	336829	0.000890264595858947	0.0576700136997216	0.94145473206799	3.42386181866287e-05	0.000718670641901151	0.00012234497220099
7.2771405853377e-09	7.13575551851827e-07	1.61801413734168e-11	2.0400291378754e-09	7.94717555954369e-09	7.30856077275958e-07	1368258	0.000219232868284069	0.00995700906320846	0.976355775149961	2.21386150796246e-05	0.00279128709646773	0.0108737900752832
1.27140185434216e-06	1.50493157859215e-05	9.34616642180665e-10	1.42262122922609e-08	2.7415350368334e-08	1.63632938195664e-05	61112	0.00489699872302563	0.0776984064676439	0.919699661441406	5.71166571037853e-05	0.000869397839403817	0.00167541759444251
2.77735796670689e-08	9.17975429851875e-07	1.34990417251611e-11	5.73666891134934e-10	6.55124336433803e-09	9.52887418816142e-07	1049442	0.000285825505969894	0.029146758702696	0.963361895356283	1.4166460232975e-05	0.000602030082260559	0.0068751493985273
8.82666627561204e-07	5.25806212567896e-06	7.36505337852211e-12	5.6410893506238e-11	6.43009888050564e-10	6.1414355390751e-06	162828	0.0018407400754421	0.14372317708868	0.856161738118776	1.19923971059563e-06	9.18529440671025e-06	0.000104700258426453
7.01529260348877e-09	8.82188848675309e-07	5.09183311460327e-11	8.23346404422624e-09	1.32283277327394e-08	9.1071685138691e-07	1098036	0.000273177859951734	0.00770304468705651	0.968675222525908	5.59101668850097e-05	0.00904064093212691	0.0145251816880233
3.85605356825085e-06	2.04833195302544e-05	7.27185166506591e-10	4.96699847587603e-09	1.92567838640005e-08	2.43643240660116e-05	41044	0.0072827376683503	0.158266388092829	0.840709533938138	2.98463098970605e-05	0.000203863586053882	0.000790368073082061
1.97163910915802e-07	3.02043679815311e-06	5.32241240406207e-11	1.04837201062276e-09	2.23571677455021e-09	3.22093802197813e-06	310469	0.000965816261709107	0.0612131961467282	0.937750673109233	1.65244173211173e-05	0.000325486551889285	0.000694119774827939
4.23404301210023e-08	1.72202529432269e-06	9.31180476038841e-11	4.86959688965658e-09	8.12380087665546e-09	1.77745224025761e-06	562603	0.000533094000852885	0.0238208538952731	0.968816632773837	5.23884948888351e-05	0.00273964992103013	0.00457047491497047
1.32126325977473e-07	1.8347796533562e-06	5.44349755077938e-10	9.71914629537027e-09	1.04364340572052e-08	1.98760590944132e-06	503118	0.00059610462440729	0.0664751122694192	0.923110383522616	0.000273872075189666	0.00488987593023515	0.00525075620254049
1.77084581357908e-07	2.52664532044329e-06	2.92934355119708e-11	5.37395429002782e-10	1.18090011798947e-09	2.7054774907837e-06	369621	0.00081131505101617	0.0654540952423934	0.933899960007204	1.08274548990926e-05	0.000198632378511164	0.000436484916992379
1.99488002227712e-06	1.30473419636152e-05	7.47501777616036e-10	6.28635681991777e-09	9.94331362025594e-11	1.5049355277626e-05	66448	0.00450466398443361	0.132555846112751	0.866970160709325	4.96700199992855e-05	0.000417716021978944	6.60713594491237e-06
3.12271055862851e-07	4.79441978460763e-06	1.02767708704458e-10	2.02879161729226e-09	4.27404916500632e-09	5.11309644896148e-06	195576	0.00153275698259658	0.0610727880805526	0.937674427319168	2.00989184792967e-05	0.000396783365528794	0.000835902316271469
5.83084839907324e-07	4.53280635525213e-06	4.54608367507959e-10	4.54394025983668e-09	4.07270233734912e-09	5.12496244612415e-06	195123	0.00153631133727927	0.113773485374179	0.884456501467665	8.87047217003053e-05	0.000886628986573963	0.000794679449881467
3.65464778989944e-07	5.20814124364765e-06	6.12001737985138e-10	1.12141557547193e-08	2.37260290937529e-09	5.58780478303967e-06	178961	0.00167494183509131	0.0654039990980388	0.932054974335468	0.00010952453812322	0.00200689827045442	0.000424603757915221
5.06516145315e-07	5.74503201352763e-06	1.73712274856428e-11	2.53339226843342e-10	1.79264586669628e-10	6.25199813388363e-06	159949	0.00187384745485841	0.0810166821019764	0.918911344901333	2.77850810471245e-06	4.05213215708322e-05	2.86731670148903e-05
1.70017680144711e-06	7.51661338645933e-06	9.19833476915339e-10	5.22873026623276e-09	1.01291354651626e-08	9.23306788711474e-06	108306	0.00276610042842085	0.184139965419273	0.81409705618532	9.96238182326178e-05	0.000566304757006038	0.00109704982016849
7.26040559974709e-07	4.84530580075686e-06	6.42893356084143e-11	5.51642553141806e-10	9.65062134649986e-09	5.58161291396682e-06	179160	0.00167308737361793	0.130077196531838	0.868083451045574	1.15180569844863e-05	9.88321049210411e-05	0.00172900226068189
1.75805758129605e-06	8.38496981561232e-06	1.13681908414434e-09	6.97142564698464e-09	1.52525745346971e-09	1.0152660899093e-05	98496	0.00304117994641329	0.173162247687511	0.825888887548823	0.000111972525768679	0.000686659952132101	0.0001502322857652
3.07371022770998e-08	9.98560058068463e-07	2.81263739775305e-11	1.17485311812698e-09	3.80889739556834e-09	1.03430903723324e-06	966829	0.000310244735777121	0.0297175226848265	0.965436849260835	2.71933947834085e-05	0.00113588209696949	0.00368255256258526
2.99669886222202e-07	3.40932405187471e-06	9.40656158897645e-11	1.37599671905209e-09	1.26247013873867e-08	3.72308870181924e-06	268594	0.00111630515707639	0.0804895908270388	0.915724637505624	2.52654780542297e-05	0.000369584726353613	0.00339092146292885
3.4239703333981e-07	4.37032933424136e-06	2.3946500587849e-10	3.93002149323073e-09	5.39397279075896e-09	4.72228982687104e-06	211762	0.00141568726108821	0.0725065690359544	0.925468256813266	5.07095105674947e-05	0.000832227931218432	0.00114223670899356
1.97060045871993e-07	2.81016097608396e-06	1.46532480090469e-10	2.68675702391251e-09	5.96623484020126e-10	3.01065093494397e-06	332154	0.000902788880796312	0.0654542987978976	0.933406441599399	4.86713615283985e-05	0.000892417315049018	0.000198170926126057
9.47333723524482e-08	2.59037740567256e-06	3.42961777209609e-10	1.20581586621287e-08	1.2710073471039e-08	2.71022197193539e-06	368973	0.000812737243404471	0.0349541009310018	0.955780534766588	0.000126543796324069	0.00444914061910503	0.00468967988698085
5.13213337791773e-08	3.06456572029879e-06	9.17069016158036e-11	7.04201589641534e-09	2.77413227902491e-09	3.12579490915503e-06	319919	0.000937300397628071	0.0164186503819762	0.980411642274769	2.93387455930671e-05	0.00225287202170246	0.00088749657595892
9.21997068355198e-07	1.12839377106311e-05	5.90731877553096e-10	9.29663988963441e-09	1.92780342907069e-08	1.22351001850442e-05	81732	0.0036638242671071	0.0753567240489145	0.922259527096005	4.82817360396597e-05	0.000759833573001579	0.00157563354603926
2.24048203993717e-07	5.4598772509526e-06	3.67779360324028e-10	1.15247371494522e-08	4.53138699280515e-09	5.7003493584489e-06	175428	0.00170864827725725	0.0393042934573193	0.957814496555395	6.45187403784148e-05	0.00202175979483968	0.000794931452067733
5.98036764154296e-08	1.60967531555352e-06	5.34260303907435e-11	1.84895607940335e-09	4.68415992421647e-09	1.67606553400296e-06	596635	0.000502693688753442	0.0356809893182398	0.960389246659777	3.18758600465613e-05	0.00110315261658503	0.00279473554535141
2.03699425377684e-06	7.93767233035073e-06	5.3746078289458e-10	2.69282447430619e-09	2.59758211269493e-09	9.98049445149747e-06	100195	0.00298968524064303	0.204097528802415	0.795318545481458	5.38511178485691e-05	0.000269808724146143	0.000260265874132638
4.37870153320919e-07	8.05510604427874e-06	2.6714802558161e-11	6.3195584584563e-10	1.37373455211781e-09	8.49500860280018e-06	117716	0.00254526870236182	0.0515444037545278	0.948216349259913	3.14476462676626e-06	7.43914309442042e-05	0.000161710789988487
7.60936274789451e-09	5.39938114357025e-07	4.77752740020563e-11	4.35873024238212e-09	8.35735943051063e-09	5.60311342051814e-07	1784722	0.000168079322808268	0.0135805973872127	0.96363945155887	8.52655843572739e-05	0.00777912191893315	0.0149155635506265
7.97648583455204e-07	1.02790172242638e-05	6.95415223300134e-10	1.15235475006629e-08	5.50607022176625e-08	1.11439454726606e-05	89735	0.00333761999197102	0.0715768562769865	0.922385814744091	6.24029635649413e-05	0.00103406352166148	0.00494086249369602
3.55609010086208e-09	3.28004628080227e-07	7.84550344953473e-11	9.30434142608131e-09	6.47780636868086e-09	3.47421321010346e-07	2878350	0.000104220983034531	0.0102356703109657	0.944111970809237	0.000225821012559592	0.0267811468767175	0.01864539099052
3.10911492944842e-06	1.1472290608648e-05	1.06845017756141e-09	5.06909572551512e-09	3.5229243376826e-09	1.45910660083372e-05	68535	0.00436778509750657	0.213083466805777	0.786254452011447	7.32263274630455e-05	0.000347410924096889	0.000241443931215831
4.58841692519834e-08	1.13932674766437e-06	8.26103888360385e-12	2.63740510793944e-10	3.14383261235967e-10	1.18579730172727e-06	843314	0.000355676133662164	0.038694782982848	0.960810710232511	6.96665346730893e-06	0.000222416183954687	0.000265123947219333
1.32450812575803e-06	6.50573825324277e-06	1.76841027530966e-10	1.1168203960986e-09	8.27836245593002e-09	7.83981840288036e-06	127554	0.00234919106189224	0.168946276264691	0.829832774041367	2.25567759919023e-05	0.000142454880802887	0.00105593803714746
3.14858365405505e-11	3.17849302005902e-08	1.76453035411752e-12	2.29030627977161e-09	6.0427584425602e-09	4.01512452898167e-08	24905828	1.20453012901756e-05	0.000784180822121003	0.791629997305504	4.39470890972602e-05	0.0570419737480093	0.150499901035269
2.74085167680329e-07	4.37077555395391e-06	2.45418854845455e-10	5.03217388059765e-09	1.6851022479521e-09	4.65182341661763e-06	214969	0.00139457694345335	0.0589199423824255	0.939583290788782	5.27575603942208e-05	0.00108176373647832	0.000362245531920329
4.6040709947383e-09	4.45447559878812e-07	3.31160105015781e-11	4.11960684087336e-09	8.7101261015855e-09	4.6291447982651e-07	2160226	0.000138864733503219	0.00994583491202045	0.962267501430837	7.15380744062904e-05	0.0088992827409877	0.0188158428417488
5.78979212080382e-07	5.32599102942492e-06	6.33789369402323e-10	7.4963206768072e-09	4.20384711023817e-09	5.91730419866175e-06	168996	0.00177362178242291	0.0978450984844285	0.900070513635152	0.000107107788973509	0.00126684727117841	0.000710432820267869
5.02878734335966e-09	5.27620823442416e-07	7.19159805752781e-11	9.70180570563486e-09	3.85739853454162e-08	5.80997317817402e-07	1721178	0.000174284056752239	0.00865543986029232	0.908129533927106	0.000123780228186665	0.0166985378557014	0.0663927081287135
1.14456588022298e-06	8.11266503740272e-06	1.15249803754257e-09	1.05034599746263e-08	4.43113977906178e-08	9.31319827342849e-06	107374	0.00279007298388645	0.122897188121566	0.871093345080925	0.000123748899540855	0.00112780375401153	0.00475791414395663
2.08586906358649e-06	1.06664200397818e-05	7.23725485573481e-10	4.75853934203914e-09	1.03502816955717e-08	1.27681216498915e-05	78320	0.00382313409142898	0.163365381438405	0.835394612634543	5.66822204094234e-05	0.000372689066764928	0.000810634639877481
1.87437727561772e-06	9.63581996293892e-06	9.55616441740667e-10	6.31656925819213e-09	7.99900644039396e-09	1.1525468430697e-05	86764	0.00345168963061371	0.162629162266889	0.836045842377638	8.29134579203284e-05	0.000548053148223335	0.000694028749329562
1.49341703585603e-06	1.16945418198163e-05	1.26231397176674e-09	1.27102396829326e-08	4.01673483616549e-09	1.32059481441632e-05	75723	0.0039539729852055	0.113086695446104	0.885551093503656	9.5586773322646e-05	0.000962463243394635	0.000304161033521915
5.04436068465171e-09	4.48664810655574e-07	3.38773137369633e-11	3.87424108963023e-09	1.59224115688822e-09	4.59209530900481e-07	2177655	0.00013775340201494	0.010984878024548	0.977037235650947	7.37731067352457e-05	0.00843676106206481	0.00346735215570535
3.46644142167032e-06	2.2916650203523e-05	3.08753608489188e-09	2.62475994111508e-08	6.08408171133024e-08	2.64732675778026e-05	37774	0.00791063036794171	0.130941199890899	0.865652497795103	0.000116628447010475	0.000991475620982994	0.00229819824600407
4.92661341088712e-07	4.14463012000113e-06	6.42810167826541e-11	6.95311872452752e-10	1.0961525132358e-09	4.63914720649231e-06	215557	0.00139077935895027	0.106196531207126	0.893403450142922	1.38562140672526e-05	0.00014987924321084	0.000236283192674244
6.00746945252689e-06	3.66199912241196e-05	1.06411604373531e-09	8.34174905354939e-09	1.34138297445063e-08	4.26502803714882e-05	23447	0.0127138444272057	0.140854160868375	0.858610797048829	2.49498018410841e-05	0.000195584858549391	0.000314507422405445
4.68488552005712e-07	3.88825906186769e-06	6.29768006315449e-11	6.72040256334928e-10	2.43272225131968e-10	4.3577259031555e-06	229477	0.00130646644807109	0.107507576753846	0.892267927877735	1.44517581029918e-05	0.000154218110838108	5.58254994780216e-05
2.7184180369866e-07	4.0010589175407e-06	1.69794992653518e-09	3.21331730341225e-08	1.05827906135937e-08	4.31731463481361e-06	231625	0.00129435878045914	0.0629654835685599	0.926747123148562	0.000393288437410466	0.00744286107271629	0.00245124377275101
3.8892594458647e-07	8.38249578342631e-06	2.53548067599957e-10	7.0273194745893e-09	2.23529423329004e-08	8.80105553788786e-06	113623	0.00263684567925371	0.0441908294876875	0.952442095989544	2.88088248629329e-05	0.00079846325754192	0.00253980244036328
4.33833016320545e-07	3.3317457491544e-06	2.12230472197528e-10	2.09562018907255e-09	4.54495284837233e-09	3.77243156898459e-06	265081	0.00113109143869228	0.115000897534456	0.883182554336219	5.62582695846366e-05	0.000555509132704194	0.00120478072703534
6.87041736217013e-08	2.31619953258707e-06	3.8475901145733e-10	1.66786166861954e-08	2.80374169225523e-08	2.43000449882898e-06	411522	0.000728736577814248	0.0282732701337836	0.953166767264526	0.000158336748612089	0.00686361555883244	0.0115380102942458
9.51701847262785e-08	2.11976819922076e-06	2.3135183292354e-10	6.62560252478202e-09	3.50425545747068e-09	2.22529959376222e-06	449378	0.000667367831902244	0.0427673581539547	0.952576545271804	0.000103964353191834	0.00297739798423295	0.00157473423681626
2.18427627386134e-07	5.59122239137674e-06	2.23720020417345e-10	7.36394766348962e-09	2.94535338870453e-08	5.84669122033382e-06	171037	0.00175247511275622	0.0373591864448868	0.956305400896047	3.82643809954054e-05	0.00125950685370198	0.00503764142436851
1.46730590151618e-06	1.31339266543304e-05	5.14851639844993e-10	5.92586237000619e-09	1.31151129864082e-08	1.46207883828429e-05	68396	0.00437666295368178	0.100357508986179	0.898304955274694	3.52136715451787e-05	0.000405303887508559	0.000897018180072865
1.05000987219174e-05	3.70788508136548e-05	1.25945177282192e-09	5.71894309510355e-09	3.73843796105542e-09	4.75896663684012e-05	21013	0.0141758031699758	0.22063820831678	0.779136599248669	2.64648161866118e-05	0.000120171951844168	7.85556665204464e-05
2.40309677911617e-07	3.69313131467661e-06	1.1923421786068e-10	2.35609890008919e-09	1.10704513762777e-08	3.94698677708246e-06	253358	0.00118339760208874	0.060884338226552	0.935683731225092	3.02089225515003e-05	0.000596936101678754	0.00280478552412601
3.05247597888318e-07	5.53113976790319e-06	1.5704147674985e-09	3.65901961822267e-08	3.96752946026313e-10	5.87494472968726e-06	170214	0.00176093632523733	0.0519575267399268	0.941479455960368	0.000267307156025295	0.00622817709200381	6.75330516764596e-05
1.13328099515009e-08	6.35566541519535e-07	9.09454939409567e-12	6.55789648110045e-10	5.21553633489388e-09	6.52779772003434e-07	1531910	0.000195814821298712	0.017360847314125	0.973630876411703	1.39320331054128e-05	0.00100461085994956	0.00798973338111715
2.20378161824645e-06	1.34211264353824e-05	5.53282294896057e-10	4.33258563999635e-09	2.15171978508325e-08	1.56513111194146e-05	63892	0.00468442378211087	0.140804920522779	0.857508123950986	3.53505396879972e-05	0.000276819341647488	0.00137478564489984
3.12763818974483e-07	7.91006915973042e-06	5.93893077398663e-10	1.93153872722331e-08	1.72754463869501e-09	8.24446980369322e-06	121293	0.00247029492416406	0.037936195585843	0.959439399752182	7.20353268966575e-05	0.002342829524778	0.000209539810300613
2.76627562585724e-07	3.95971866330871e-06	2.89181118760609e-12	5.32240480943324e-11	1.45097020657736e-08	4.25091204381949e-06	235244	0.00127446350440119	0.0650748732822925	0.931498610766564	6.80280174653478e-07	1.25206185274325e-05	0.00341331505244143
1.25271174790285e-06	1.11814790314052e-05	1.04877956011009e-09	1.20370519960847e-08	9.8668074411558e-09	1.24571434183054e-05	80275	0.00373019178778977	0.100561718352061	0.897595753371061	8.41910159410174e-05	0.000966277066249121	0.000792060194687719
2.00031248927826e-07	4.14559466092566e-06	2.63742811582192e-10	7.02831808683362e-09	1.43147095439047e-08	4.36723268029581e-06	228978	0.00130931476349627	0.0458027459426038	0.949249779987648	6.03912891502562e-05	0.00160932988950741	0.00327775289109054
7.71215519567236e-07	6.71339909490229e-06	5.19727332882350e-11	5.81717481819288e-10	3.14700896965914e-09	7.48839531365429e-06	133540	0.00224400545234638	0.102988088537608	0.896507037049863	6.94043665048883e-06	7.76825284261621e-05	0.000420251447452421
6.5110162746335e-07	5.75778845532021e-06	1.57695018807615e-11	1.79304621750279e-10	6.49546060040594e-10	6.40973470296723e-06	156013	0.00192107893481031	0.101580121118264	0.898288107408686	2.46024252352618e-06	2.79737976779717e-05	0.000101337432848805
2.87630808494313e-07	4.58132798207681e-06	2.50334160369164e-10	5.12686950044385e-09	7.42620529599559e-09	4.88176219952793e-06	204844	0.00146346033060318	0.05891946324672	0.93845783445163	5.12794663356137e-05	0.00105020877521228	0.00152121406010184
6.16857730117102e-07	5.44513857618248e-06	4.52913650476416e-10	5.14049190381006e-09	5.06172249010308e-10	6.06809588410288e-06	164796	0.00181877830304655	0.101655896989555	0.897338914905347	7.46385124966389e-05	0.000847134257927113	8.341533467465e-05
1.26715169117906e-06	1.3442255376503e-05	4.1077577061423e-09	5.60344021070412e-08	1.62127467993009e-08	1.47857619742946e-05	67633	0.00442593792610901	0.0857008041507796	0.909135112540884	0.000277818465716122	0.00378975410293082	0.00109651073968911
3.48966366086121e-07	3.53614670845806e-06	3.11862335703523e-10	4.06321367617565e-09	1.83762527430757e-09	3.89132577583036e-06	256982	0.00116671885780872	0.0896780136614635	0.908725435023102	8.01429522145253e-05	0.00104417206634636	0.000472236296873768
5.68486793499035e-06	3.09974160879254e-05	1.39399679692256e-09	9.77428027027311e-09	4.62517580828531e-08	3.67397040580658e-05	27219	0.0109615927584192	0.154733634381094	0.843703477821571	3.79425156696798e-05	0.000266041344666936	0.00125890393699835
7.36793408806214e-07	4.98338568416913e-06	7.37649323788126e-10	6.41486944386606e-09	8.02915245580014e-10	5.72813452698858e-06	174577	0.00171696959818146	0.12862711330098	0.869984051647093	0.000128776536289892	0.00111988805668615	0.000140170458950818
1.52007056966922e-06	6.69946471508185e-06	1.97722537347822e-11	1.12044314057659e-10	3.91976730028935e-09	8.22358686861915e-06	121601	0.00246404544869083	0.184842769214215	0.814664552355702	2.40433451371837e-06	1.36247498625223e-05	0.000476649345706678
1.88424697521278e-06	1.49002117094669e-05	1.27607331643127e-09	1.29755533936233e-08	2.47735180267928e-09	1.68011876631924e-05	59520	0.00502771714774286	0.112149629715805	0.886854668144079	7.59513757010678e-05	0.000772299771524473	0.000147450992890616
5.80770755382048e-07	6.57116851441713e-06	1.03227739996047e-10	1.5017963652671e-09	1.16759052947139e-09	7.15471188443391e-06	139768	0.00214411932901326	0.0811731855542076	0.918439291554652	1.44279380726195e-05	0.000209903122519087	0.000163191830548991
6.64926744561494e-07	5.4192211432908e-06	1.2545252686184e-11	1.31463787016598e-10	7.42533180355104e-10	6.08503443007236e-06	164338	0.00182385064255763	0.109272470386595	0.890581837385982	2.06165681235675e-06	2.16044442356646e-05	0.000122026126374157
8.41463588670665e-08	2.43585913869528e-06	1.87749959496176e-10	6.98830399846104e-09	1.76705742530576e-08	2.54485212577336e-06	392950	0.000763165250339148	0.0330653235269986	0.957171190430187	7.37763729352722e-05	0.00274605503702394	0.00694365463285518
2.86916123243058e-09	3.61620746210896e-07	6.21673636754343e-11	1.00745369932428e-08	7.41163897517438e-09	3.82038250775419e-07	2617539	0.000114604929480455	0.0075101412662399	0.946556386636464	0.000162725495547249	0.0263704929357064	0.0194002536660427
4.07170514634949e-09	4.1689016329639e-07	1.91054139254496e-10	2.51515511417562e-08	1.62525043266191e-08	4.62556978050369e-07	2161896	0.000138757497796127	0.00880260235941378	0.901273103809912	0.00041303914613886	0.0543750334234875	0.0351362212610473
1.36195790150304e-07	2.26971487079932e-06	2.75585025427612e-10	5.90505748876921e-09	2.44605559985961e-08	2.43655185946241e-06	410416	0.000730699357468723	0.0558969387913433	0.931527421419256	0.000113104518730997	0.00242353039433032	0.010039004876339
4.85462655916378e-07	4.76770316728019e-06	1.02544312817514e-09	1.29488070247693e-08	8.53235344211162e-11	5.26722539688393e-06	189853	0.00157892396652171	0.0921666758752295	0.90516406799313	0.00019468373781418	0.00245837344124855	1.61989525778778e-05
1.60357046321685e-07	2.12088039126242e-06	1.17037734661679e-10	1.99026399878778e-09	2.51045507799268e-10	2.28359578482536e-06	437906	0.000684844904266568	0.0702212919586153	0.928745973939789	5.12515110771366e-05	0.000871548288892991	0.000109934301625306
7.82847165554692e-09	6.83026301225495e-07	1.5757457230999e-10	1.76773405293696e-08	6.84629450563685e-09	7.15535982488358e-07	1397554	0.000214637833536591	0.0109407099672647	0.954565972839259	0.0002202189354084	0.0247050336558821	0.00956806460218545
2.05462639922938e-07	3.7934464097929e-06	5.16091250145353e-11	1.22518727234424e-09	1.88505457834367e-08	4.01903639189664e-06	248816	0.0012049867601972	0.0511223636434845	0.943869634383362	1.28411688728651e-05	0.000304846025981381	0.00469031477829959
2.06283610344129e-07	2.78497806944406e-06	6.0509596342482e-11	1.05036952119827e-09	1.12887479665135e-08	3.00366130687225e-06	332927	0.000900693876909164	0.068677387118235	0.927194442020528	2.01452794308195e-05	0.000349696391798594	0.00375832919000731
1.13909207492565e-07	1.73072079314008e-06	1.87132941380732e-10	3.65573169142668e-09	3.045443013159e-09	1.85151830827861e-06	540097	0.000555301769554095	0.061522053000096	0.934757590784593	0.000101069992418662	0.00197445073866188	0.00164483548423046
3.87666469268664e-07	3.90229747644005e-06	2.28846527315306e-10	2.96188361993682e-09	3.55001583765770e-09	4.29670469169362e-06	232736	0.00128818375484208	0.0902241361893219	0.908207046200768	5.32609391931709e-05	0.000689338419198957	0.000826218251517396
8.84744368312648e-07	6.32287814683762e-06	5.96954163375675e-10	5.48532146041092e-09	1.0517032380638e-08	7.22422182315469e-06	138423	0.00216492753202435	0.122469158612615	0.875233111831072	8.26323136233649e-05	0.000759295823784046	0.00145580141890568
5.62499172003173e-09	7.57117247401517e-07	1.19026707284101e-11	2.0600340982134e-09	1.27838900106717e-09	7.66092564891558e-07	1305325	0.000229801449122879	0.00734244395235445	0.988284291087838	1.55368571291316e-05	0.0026890146081825	0.00166871349449544
1.15279360273279e-05	4.50820083335065e-05	1.65327452028035e-09	8.31414770023965e-09	7.69811082485731e-09	5.66276098938797e-05	17659	0.0168452686900205	0.203574476283411	0.796113564001557	2.91955553726988e-05	0.000146821448332719	0.00013594271132551
1.01380356122912e-06	5.61727431920138e-06	6.16112827654016e-10	4.38924736324141e-09	8.2090129455915e-10	6.63690414191595e-06	150673	0.00198909696928617	0.152752479100361	0.846369662584847	9.28313584888022e-05	0.00066133957480578	0.000123687381496845
7.06744528960557e-07	5.25257428376558e-06	8.18405616559709e-12	7.82059460199639e-11	1.94221608988299e-09	5.9613474188182e-06	167747	0.00178681130485803	0.118554494363065	0.881105212419723	1.37285341561581e-06	1.31188371563602e-05	0.000325801526640101
4.85743533597152e-07	7.8469843006899e-06	1.30584811348375e-09	2.71261367130688e-08	5.689902721621e-10	8.36172880938576e-06	119592	0.00250538540070189	0.0580912804839977	0.938440420584068	0.000156169632291588	0.00324408233410065	6.80469655417941e-05
6.14683647768748e-07	5.62012709246199e-06	8.60305464016809e-10	1.01137902213102e-08	1.41215675224292e-09	6.24719699266831e-06	160072	0.00187240980148018	0.0983935112803612	0.899623799130675	0.00013771063486976	0.00161893249615464	0.000226046457939493
2.64519489076611e-08	1.03752648435199e-06	2.01307115854421e-11	1.0152261303021e-09	5.67590551093101e-09	1.07068969561247e-06	933977	0.000321155499145021	0.0247055230063924	0.969026309493425	1.88016300781962e-05	0.000948198282343009	0.00530116758776148
4.28318944940676e-10	1.34118387107751e-07	1.84412463947464e-11	7.42461629846949e-09	3.14007116965907e-10	1.42303770714522e-07	7027221	4.26902230180604e-05	0.00300989174629767	0.942479503068182	0.000129590707977386	0.0521744171724314	0.00220659730511177
3.35048999774895e-06	1.14249676965081e-05	9.34466687897336e-10	4.09705569229435e-09	2.045519392058e-09	1.47825347360293e-05	67647	0.00442497402498898	0.226651927939181	0.77286932860453	6.32142392752016e-05	0.000277155154068986	0.000138374062945543
2.99430852175974e-07	5.5212084577247e-06	8.61637602571696e-10	2.04291794536138e-08	1.0103975080713e-08	5.85203410203758e-06	170881	0.00175407517639359	0.0511669698014435	0.943468264445403	0.000147237283233139	0.00349095358936831	0.00172657488055222
1.1218000643271e-07	3.25562504093877e-06	4.84658362572846e-10	1.80859003163587e-08	1.64100064462113e-08	3.40278561249663e-06	293877	0.00102031654333579	0.0329671096588431	0.956752911197987	0.000142429884737067	0.00531502785539551	0.00482252140303699
1.32121713194465e-06	1.37395548075993e-05	2.94682049629727e-10	3.94056674025404e-09	5.80629003084333e-09	1.50708134783647e-05	66353	0.00451107252195471	0.0876672738230994	0.911666435745057	1.95531614834704e-05	0.000261470075647279	0.000385267194712397
9.80408642048219e-09	6.07221256874419e-07	1.25978740251172e-10	1.00322395916513e-08	4.80929436358272e-09	6.31992855990387e-07	1582296	0.000189579944140372	0.015512970324828	0.960803988714163	0.000199335703017961	0.0158739762586871	0.00760972899930355
7.77056571062359e-07	4.73892313323769e-06	1.12220802940896e-10	8.79948833802068e-10	2.09559991503382e-09	5.51906747385182e-06	181190	0.00165435485505028	0.140794903259271	0.858645623683658	2.0333290627914e-05	0.000159437955410235	0.000379701811032811
2.46426794683919e-08	9.04855467072116e-07	9.52185886017457e-11	4.49543708920955e-09	1.98083605842903e-09	9.36069638276748e-07	1068297	0.00028078159638445	0.0263256903767947	0.966654007428234	0.000101721693246069	0.00480246010060255	0.00211612040112276
6.75388132567295e-08	1.429310642086e-06	2.02057190388718e-10	5.49800482350191e-09	8.83860174666202e-09	1.51138811910328e-06	661643	0.000453314000525284	0.0446866112040109	0.945693977622386	0.00013368980994015	0.00363771869978965	0.00584800266387302
1.13968352828556e-06	5.81932029777688e-06	1.37101586711281e-09	9.00093947579654e-09	1.63619452135284e-09	6.97101197592671e-06	143451	0.00208912561507535	0.163488964331331	0.834788452217983	0.00019667386483446	0.00129119552611298	0.000234714059738125
5.11289045951213e-09	3.97277162442825e-07	2.82382828579327e-11	2.8211311180866e-09	1.79100870877653e-09	4.07030431012058e-07	2456819	0.000122101699144839	0.0125614452138117	0.976037986779067	6.93763431587162e-05	0.00693100786364308	0.00440018380032001
1.10765165435277e-07	1.95005617040288e-06	2.53396493747157e-10	5.73593074289997e-09	3.74842759753148e-09	2.07055909067233e-06	482961	0.0006209754851354	0.0534952930994643	0.941801747744216	0.000122380711030505	0.00277023281718439	0.00181034562810488
7.9781867358094e-07	9.29256417149354e-06	4.44608151870894e-10	6.65886603494651e-09	4.29272448251867e-08	1.01404135640865e-05	98615	0.00303751687591458	0.0786771336828423	0.916389071586222	4.38451695348529e-05	0.000656666120455846	0.00423328344094552
1.27496743047733e-07	1.80623810405633e-06	5.87211570868064e-10	1.06961156102293e-08	3.49140812145148e-10	1.9453673150973e-06	514042	0.000583440494578369	0.0655386476673458	0.928481778242472	0.000301851257760385	0.0054982498817681	0.000179472950653376
7.1352246103152e-07	6.89807422488546e-06	1.4013313488155e-10	1.74194519657792e-09	2.14035200027298e-08	7.63488228425117e-06	130978	0.00228785229636264	0.0934555942667691	0.903494509550519	1.83543281565204e-05	0.000228156130209252	0.00280338572434572
4.17432353842074e-07	3.7392942871132e-06	9.49043449382576e-11	1.09307170458193e-09	5.06340194466582e-10	4.15842095719926e-06	240476	0.00124675104038408	0.100382418744643	0.89921013904077	2.28222072548847e-05	0.000262857396072312	0.000121762611259926
1.33295490912448e-09	2.66394470175029e-07	5.89116097726402e-11	1.5138338920639e-08	1.57554198297057e-08	2.98680095444271e-07	3348064	8.96000276838782e-05	0.00446281800982344	0.891905668433584	0.000197239825054335	0.0506841237549543	0.0527501499765837
1.30894305593874e-07	2.30189953743674e-06	1.57860289538561e-10	3.56944387267104e-09	3.59743792201287e-09	2.44011858511484e-06	409816	0.000731768595336302	0.0536426001557272	0.943355602255867	6.46936958316439e-05	0.0014628157395486	0.00147428815302579
7.58883654332697e-08	1.81311362999165e-06	5.97416298912848e-11	1.8352286254674e-09	3.96129206343559e-09	1.89485825774372e-06	527744	0.000568296474251162	0.0400496264684373	0.956859766466437	3.1528284317383e-05	0.000968530821747416	0.00209054795906078
2.3685243064505e-06	9.50559019877496e-06	4.62580608614724e-10	2.38698506692661e-09	6.16455139158349e-09	1.18831286222926e-05	84153	0.00355861284352166	0.199318241999601	0.799923193706967	3.89275100285399e-05	0.000200871768942117	0.000518765014460828
4.07684687719264e-08	1.33970271044734e-06	2.69293970402681e-10	1.13782179307204e-08	1.80159530441347e-08	1.41013464416452e-06	709152	0.000422951222422752	0.028911046856863	0.95005304350996	0.00019097039528607	0.00806888759013628	0.0127760516477551
9.33814878835137e-08	2.04593548149446e-06	2.50559997307131e-10	7.05840893707488e-09	3.92072227476734e-09	2.15054666058712e-06	464998	0.000644956617933401	0.0434222096153076	0.951356005889171	0.000116509909735567	0.00328214638000361	0.00182312820578231
1.24044546659219e-06	8.27656331621198e-06	2.16126203834668e-11	1.85416443558082e-10	7.09456673978625e-09	9.5243103786079e-06	104994	0.00285322850485736	0.130239924706601	0.868993448050746	2.26920580328943e-06	1.94677027719022e-05	0.000744890334078257
2.82994429891595e-06	1.12065337803081e-05	1.65988228416581e-09	8.45151267553493e-09	5.41072662650349e-10	1.40471305468464e-05	71189	0.00420530161370725	0.201460667677164	0.797780994697453	0.000118165220906163	0.000601654028013026	3.85183764645671e-05
1.29418894532305e-07	2.04068339811629e-06	1.56646550694324e-10	3.17582984018364e-09	2.34481475827782e-09	2.17577958379775e-06	459605	0.000652521600380318	0.0594816200574919	0.937909066392812	7.19955972842173e-05	0.00145962847699873	0.00107768947541324
9.83830903819254e-08	1.87945283747848e-06	1.54411284961764e-10	3.79271378774976e-09	2.21034951391347e-09	1.98399340244703e-06	504034	0.000595021515626848	0.0495884161008705	0.94730800775869	7.78285274393125e-05	0.00191165645161515	0.00111409116138554
1.89811612688188e-06	9.20488629266182e-06	7.96961425499006e-11	4.96931821367659e-10	4.11122699366589e-09	1.11076902745013e-05	90028	0.003326779554788	0.170883062092501	0.828694901026587	7.17486179218108e-06	4.47376375364383e-05	0.000370124381583054
9.08505052634184e-08	1.74997493852556e-06	1.451025426526e-10	3.59367346779332e-09	3.34962074305467e-09	1.84791384054248e-06	541151	0.000554221027124657	0.0491638209911065	0.947000287638861	7.85223528657612e-05	0.00194471916869152	0.00181264984847527
4.54802262237097e-08	1.36138233288448e-06	3.47245007063464e-11	1.33645909965923e-09	3.28461832301768e-09	1.41151836103157e-06	708457	0.000423366162421557	0.0322207825837076	0.964480782162513	2.46008140347313e-05	0.000946823744242699	0.00232701069550183
1.83058015949573e-07	4.32738927970314e-06	1.42627684202432e-10	4.33540775786137e-09	1.40574702735299e-08	4.52898280136831e-06	220800	0.00135777530504544	0.0404192340704556	0.95548812382236	3.14922114871669e-05	0.000957258604857486	0.00310389129083971
9.85475298023315e-07	6.13455984567464e-06	1.65838978058966e-10	1.32734962841872e-09	8.97314614591944e-10	7.12242564691902e-06	140402	0.00213445410963065	0.138362314592867	0.861302054915559	2.32840588698463e-05	0.000186362019657292	0.000125984413046151
8.20513648757735e-06	2.11889531747969e-05	1.19481261457249e-10	3.96726971519123e-10	1.22402906384264e-08	2.94068461612457e-05	34006	0.00878338229170716	0.279021301454307	0.720544905040553	4.06304235422257e-06	1.34909731340709e-05	0.000416239489651816
2.62688258570816e-06	9.12163302472196e-06	1.21560495010825e-09	5.42728487854225e-09	1.4265067873637e-08	1.17694235681324e-05	84966	0.00352462173522794	0.223195517648024	0.775028018315207	0.000103285003133008	0.000461134298304761	0.00121204473533113
3.10997869735447e-06	1.03276266234105e-05	4.54828032522243e-10	1.94200213153259e-09	3.9012803647455e-09	1.34439034312938e-05	74383	0.0040250757202307	0.231330038425839	0.768201488220348	3.38315456404965e-05	0.000144452252387661	0.000290189555785142
3.30924867040866e-07	3.48588414577353e-06	1.20301620466095e-12	1.62935396341013e-11	8.65109436253753e-09	3.82547760373278e-06	261405	0.00114698718303807	0.086505503709644	0.911228480954149	3.14474773943803e-07	4.25921710225217e-06	0.00226144164433117
5.80900035577886e-06	2.02139194816288e-05	2.76388971003241e-10	1.2366444696021e-09	2.17738487675651e-08	2.60462067196159e-05	38393	0.00778351412587519	0.223026731620155	0.776079207971784	1.0611486500838e-05	4.74788702598585e-05	0.0008359700512999
2.21898040581997e-07	3.21836026875618e-06	6.15099798620218e-11	1.14707421934861e-09	9.91001992497085e-10	3.44245789552989e-06	290490	0.00103220605469756	0.0644591879744229	0.934901853973377	1.78680413032485e-05	0.000333213725239201	0.000287876285657386
9.20423865977885e-07	5.93193960496635e-06	9.63597889143103e-11	7.98483163593988e-10	4.55797920932974e-10	6.85371411181767e-06	145906	0.00205400891023089	0.134295631676673	0.865507301324119	1.40594993228795e-05	0.000116503716170067	6.65037837144468e-05
1.56030269789421e-07	2.21595409279467e-06	3.84160118054046e-10	7.01491333863459e-09	6.71070880805564e-09	2.38609414484883e-06	419095	0.000715572952943222	0.0653914977019091	0.928695163842773	0.000160999564448612	0.00293991473629764	0.00281242415457198
1.15811714922937e-05	3.49860164124385e-05	3.1251707812117e-09	1.21396490530839e-08	1.56329051547108e-08	4.65980856297212e-05	21460	0.0138824884464125	0.248533203366343	0.750803728085423	6.70665058226855e-05	0.000260518192733243	0.000335483849678576
2.29911623736696e-08	1.01649870223687e-06	2.574709146923e-12	1.46365279156314e-10	1.09985585461911e-08	1.05063736314504e-06	951803	0.000315141706935695	0.0218830618252967	0.967506713442999	2.45061639461947e-06	0.000139310940473481	0.0104684631748364
5.44950080957169e-06	1.79738468908518e-05	3.59331509895051e-10	1.52387672917869e-09	3.70773607329269e-09	2.34289386447359e-05	42682	0.00700411994350136	0.232596998618036	0.76716436725529	1.53370801530434e-05	6.50424994612842e-05	0.000158254547058868
2.85803505260231e-07	5.58914400959326e-06	3.64275739780381e-10	9.16009427952699e-09	2.17113096750087e-08	5.9061831945478e-06	169314	0.001770291373272	0.0483905588170828	0.946320800674247	6.16770133572316e-05	0.00155093297613643	0.00367603051917711
3.0960454941741e-09	3.30446285237061e-07	3.10877351375719e-12	4.26621178676467e-10	5.18548459611435e-11	3.34023915529386e-07	2993798	0.000100202170819075	0.00926893360095865	0.989289298981316	9.30703871556675e-06	0.00127721746510374	0.00015524291390621
3.25889760759816e-07	2.93485594077329e-06	9.17391977728283e-10	1.0622505172171e-08	2.55537057010157e-09	3.2748409692531e-06	305358	0.000981971449658059	0.0995131561561421	0.896182736300213	0.000280133290850308	0.00324367053908992	0.000780303713705027
5.27215159794764e-08	2.06322803095497e-06	1.1094871225829e-10	5.5829166719533e-09	9.06678260253038e-09	2.13071019492119e-06	469327	0.000639009485893127	0.0247436352935958	0.968328792847066	5.20712354607165e-05	0.00262021399496791	0.00425528662891
1.58323502471397e-08	7.75961587545949e-07	3.54412046979068e-11	2.23338860658534e-09	5.42380183930362e-09	7.99486569443676e-07	1250803	0.000239817305929368	0.019803147235052	0.970574887938272	4.43299563150493e-05	0.00279352861191833	0.00678410625844257
3.30270700439903e-08	1.26285361550232e-06	4.7514429079426e-11	2.33600582596833e-09	3.35492826378758e-09	1.30161913406514e-06	768274	0.000390409764612687	0.0253738356940421	0.970217464119665	3.65040954269253e-05	0.00179469229118709	0.00257750379967883
2.33534129063975e-07	5.52788098255815e-06	1.4758772330939e-11	4.49220817212563e-10	1.55002896334449e-08	5.77737938084511e-06	173089	0.00173171766467362	0.04042215573349	0.956814607135862	2.55457905012637e-06	7.77551182984371e-05	0.00268292743329893
6.08745763284683e-07	5.0670291812615e-06	3.19734735600705e-11	3.42192165415414e-10	3.2552828132874e-09	5.67940439299845e-06	176075	0.00170237546849927	0.107184789312616	0.892176156272323	5.62972300396276e-06	6.02514175319629e-05	0.000573173274525142
2.21438611822125e-07	3.92747732653708e-06	1.47521210320689e-10	3.36425981775033e-09	5.28354385545715e-09	4.15771126324273e-06	240517	0.00124653839673106	0.053259737822539	0.944624837529943	3.54813504306772e-05	0.00080916148446692	0.00127078181262071
1.08428753455658e-07	3.58243420927038e-06	6.58364332611660e-11	2.79702237177386e-09	8.77681137202564e-09	3.7025026329031e-06	270088	0.00111013618856459	0.0292852603242147	0.967571009250418	1.77816033609527e-05	0.000755441021680176	0.00237050780032635
5.32715168628235e-09	4.74657728656993e-07	1.6474664365853e-11	1.88740415591901e-09	3.11109882832194e-08	5.1299974744678e-07	1949319	0.000153888121723234	0.010384316391569	0.925259185836608	3.21143712991051e-05	0.00367915221267202	0.0606452311878514
3.67747543230026e-06	2.2344703463088e-05	2.25111422047572e-09	1.75883779838154e-08	1.07607080515704e-08	2.60527790956441e-05	38384	0.00778547054084378	0.141154823399056	0.857670630110394	8.64059151697984e-05	0.00067510563534299	0.000413034940037147
1.28635645769631e-07	4.56316119290383e-06	8.2881861355248e-11	3.78075705314846e-09	4.96170432836996e-08	4.74527752087166e-06	210736	0.00142257381515909	0.0271081396617667	0.961621564351755	1.74661778980681e-05	0.00079674097806064	0.0104560888305191
2.36722848777452e-06	9.36927370136936e-06	3.25913322474159e-09	1.65854945775254e-08	1.95822503747178e-09	1.17583050419836e-05	85046	0.00352129788929945	0.201323956073789	0.796821792589654	0.000277177128259956	0.0014105344705981	0.000166539737698574
2.46142522008478e-07	2.92756430234509e-06	3.50632482590292e-11	5.36205835346513e-10	4.62573634773139e-10	3.17474066707195e-06	314986	0.00095197030046057	0.0775315365319253	0.922142817115571	1.10444448652771e-05	0.000168897523160861	0.000145704384478046
1.34142164581194e-08	7.66088886180933e-07	8.29907605207367e-12	6.09406480969795e-10	2.45368140734441e-09	7.82574489603419e-07	1277834	0.000234744881870363	0.0171411368966515	0.978934141552659	1.0604838468833e-05	0.000778720095103816	0.00313539661711673
1.54053996995401e-07	4.2848517163705e-06	5.84282802913236e-11	2.08969148297935e-09	1.88976204015891e-08	4.45995145353076e-06	224218	0.00133709371229562	0.0345416309124716	0.960739541902044	1.31006538748462e-05	0.000468545791305649	0.00423718074030349
4.69185544323556e-07	4.02667295459335e-06	4.88060012157105e-10	5.38560425575934e-09	3.4664356538121e-10	4.50207880675021e-06	222120	0.00134971499662695	0.104215311295769	0.894403036338668	0.000108407700777101	0.00119624833036783	7.69963344181068e-05
3.32957922573241e-08	1.17389170462354e-06	2.6331298227161e-12	1.19364009311944e-10	5.92300214315667e-09	1.21323249616316e-06	824244	0.000363903740596805	0.027443867818099	0.967573575828186	2.17034231364834e-06	9.83851072975972e-05	0.00488200090410381
5.00296278548687e-10	2.42750990829169e-07	9.75219966602773e-12	6.08459895780683e-09	4.07366248344185e-09	2.53419300748633e-07	3946029	7.60229099820986e-05	0.00197418380159186	0.95790253588441	3.84824661626739e-05	0.0240100061038451	0.01607479174399
2.62270438230549e-05	6.38418557344321e-05	2.15443889384107e-09	6.74376339254983e-09	2.02120962313372e-08	9.00980098560047e-05	11099	0.0266685630001751	0.291094596484108	0.708582307605513	2.39121696171126e-05	7.48491937094699e-05	0.000224334547052042
6.13996103728202e-07	6.5283413320911e-06	6.1196492542324e-10	8.36639539875122e-09	1.21382936426816e-08	7.16345408978615e-06	139597	0.00214673638264407	0.0857122968937086	0.911339871836323	8.54287495603268e-05	0.00116792755197248	0.00169447496843579
2.09029996202817e-07	3.02428176927349e-06	2.55376837716422e-10	4.7507110388342e-09	9.57998001870277e-09	3.24789783337156e-06	307891	0.000973896387108431	0.0643585503383363	0.931150523947996	7.86283469549047e-05	0.00146270334923147	0.00294959401748116
2.6802128231766e-08	9.06918646177724e-07	6.62390728827668e-11	2.88184814183327e-09	1.07078129098815e-09	9.37739642915194e-07	1066394	0.000281282457446741	0.0285816307695439	0.967132671663901	7.06369549194341e-05	0.00307318578627469	0.0011418748253613
1.75300368295049e-07	2.94247859412495e-06	7.75264952716631e-11	1.67319499263541e-09	1.21531498329026e-09	3.12074499889119e-06	320436	0.000935786838661357	0.056172602489897	0.942876971739253	2.48423037765689e-05	0.000536152422972686	0.000389431044100706
1.03197673108821e-06	8.00379548886616e-06	8.31424728957999e-10	8.29125828734349e-09	5.49086400310522e-09	9.05038576697378e-06	110493	0.00271144539019363	0.114025717539473	0.884359594711776	9.18662198899845e-05	0.000916122085933567	0.000606699442927859
6.79475401601862e-08	1.76391105217202e-06	3.16990127486204e-11	1.05806667707641e-09	1.84394638586633e-09	1.83479230440789e-06	545021	0.000550286732992844	0.0370328238225926	0.961368242026308	1.72766218129795e-05	0.000576668364334488	0.0010049891649515
7.70163068022419e-06	4.050096300953e-05	3.1723936624964e-09	2.14539240153102e-08	3.55868449576681e-08	4.82628068523897e-05	20720	0.0143748720628246	0.15957693268399	0.839175457270875	6.57316444979894e-05	0.000444522923851618	0.00073735547678587
1.08258063804488e-06	6.84280966738261e-06	1.67261351089332e-11	1.35935553839579e-10	7.00184883152905e-09	7.93254481594797e-06	126063	0.00237694346902573	0.136473308775818	0.862624772522621	2.10854593286459e-06	1.71364369182369e-05	0.000882673718710319
4.8235690772082e-08	2.03220322227592e-06	1.93145409092841e-11	1.04632037749716e-09	4.44479404109565e-08	2.12595248837736e-06	470377	0.000637583081930404	0.0226889787216731	0.95590246413597	9.0851234987034e-06	0.000492165456762286	0.0209073065620961
2.62637067995317e-06	1.84290142803395e-05	9.91903930515006e-10	8.94986201802244e-09	2.03120075247195e-08	2.10856387337659e-05	47426	0.00630579282373867	0.124557321365247	0.874007873938759	4.70416828742589e-05	0.000424452971571138	0.000963310041549389
1.21170399446217e-05	3.56373645552437e-05	1.05831274101758e-09	4.00233156385113e-09	6.36781163529699e-09	4.77658329558055e-05	20935	0.0142279050626389	0.253675884932913	0.746084855009574	2.2156271031571e-05	8.37906787379635e-05	0.000133313107743535
2.13204546749916e-08	1.31734655533913e-06	1.04608802637666e-10	8.31096841426302e-09	1.56709095566401e-09	1.34864967818669e-06	741482	0.000404513338681856	0.0158087418992735	0.976789285346774	7.75655860299593e-05	0.00616243680526248	0.0011619703626601
6.02605377192696e-07	7.47243999651771e-06	1.06588976457791e-10	1.6995206467274e-09	1.87351239491099e-08	8.0955866072827e-06	123524	0.00242573894178399	0.0744362831781206	0.923026379557917	1.31663067333385e-05	0.000209931747898111	0.00231423920933117
1.9960052403117e-07	2.88645282599642e-06	1.88600283841697e-10	3.50677358507496e-09	1.58246424383026e-08	3.10557336633481e-06	322002	0.000931239583631727	0.0642717142653558	0.929442806692732	6.07296178818931e-05	0.00112918716494972	0.00509556225908094
1.07013725625924e-07	2.21317046024644e-06	1.22990691787397e-10	3.2704835817415e-09	3.81478475966469e-11	2.32361580799349e-06	430364	0.000696842644578588	0.0460548276775296	0.952468326576577	5.29307346611669e-05	0.00140749756069428	1.64174505378273e-05
2.52304240072698e-06	9.06392485304944e-06	1.12860055006464e-10	5.21303470817733e-10	1.51868931972154e-08	1.16027883104995e-05	86186	0.00347480552847779	0.217451386098621	0.781185057461353	9.72697699779078e-06	4.49291546882745e-05	0.00130890030833991
1.59266808614541e-07	2.86578007587287e-06	3.65534547680579e-10	8.45693268972075e-09	7.65699024415859e-09	3.04152634196897e-06	328782	0.000912043125837925	0.052364106276797	0.942217739931745	0.000120181286164349	0.00278048970775839	0.0025174827975357
4.96211235011628e-07	4.24646720713527e-06	1.47142829025369e-10	1.61905102338574e-09	5.99783317131234e-09	4.75044246917062e-06	210507	0.00142412110152057	0.104455792956537	0.893909827283238	3.09745523664995e-05	0.000340821099064569	0.00126258410879345
1.13623282662453e-06	7.45120394012158e-06	1.76380390010856e-09	1.48721959993096e-08	5.46402684329666e-09	8.60953679348882e-06	116150	0.00257953941240607	0.131973746541606	0.865459329444615	0.00020486629448433	0.00172740954084279	0.000634648178451245
4.19417659246807e-08	1.56847926072177e-06	8.08831419948435e-11	3.88919776345901e-09	2.24326630029734e-08	1.63682377055488e-06	610939	0.000490926988929719	0.0256238739192201	0.958245651692889	4.94146917034472e-05	0.00237606383376298	0.0137049958624249
9.48386552788414e-07	5.95376789688523e-06	1.34045619343082e-12	1.08198151586806e-11	1.35502783213918e-09	6.90352163777713e-06	144854	0.00206892046765705	0.137377211595702	0.862424746278087	1.94169912656699e-07	1.56728923676764e-06	0.000196280667061904
3.2198958074551e-06	1.63104452800494e-05	4.29335998137361e-10	2.79641523919555e-09	7.89966309419028e-09	1.9541466501836e-05	51173	0.00584534632682499	0.164772475348898	0.834658201241803	2.19705106623918e-05	0.000143101605958427	0.000404251292677961
1.47715971483579e-06	8.83221703280011e-06	5.01199927550354e-10	3.8531922842454e-09	9.27591016531031e-09	1.0323007050013e-05	96871	0.00309212759549238	0.143093936454682	0.855585682544795	4.85517374077278e-05	0.000373262583816655	0.000898566679298995
8.38049991629712e-08	1.4762204791577e-06	1.00189331098596e-11	2.26912562427632e-10	4.20726948463362e-10	1.56068313676467e-06	640745	0.000468095715384753	0.0536976386742415	0.945880969930857	6.41958183172852e-06	0.00014539310195792	0.000269578711112069
1.68834783196128e-06	1.12472972046358e-05	1.10909920800041e-10	9.50021988287062e-10	3.98377405611299e-09	1.29406897425622e-05	77276	0.0038747059219072	0.130468148572349	0.869142018577505	8.57063441025523e-06	7.34135511465371e-05	0.000307848664589358
4.53588992172952e-06	2.22746908556462e-05	2.00010791954445e-10	1.26297453982473e-09	2.51755678384541e-08	2.6837219330546e-05	37262	0.00801894914117163	0.169014899265916	0.829992503369874	7.45273902973971e-06	4.70605588555598e-05	0.000938084066324988
1.47801973396833e-09	3.20081840040765e-07	1.92311462541182e-11	5.35501323905242e-09	2.54204220956203e-08	3.5235452625566e-07	2838051	0.000105700789774787	0.00419469489912529	0.908408481202598	5.45789675486233e-05	0.0151977989213255	0.072144446009403
1.13692346538137e-07	3.39312909217781e-06	7.22016503184345e-11	2.7707971735649e-09	3.78516373753819e-08	3.54751607491521e-06	281887	0.00106369058988787	0.0320484373114093	0.956480258446442	2.03527337984396e-05	0.000781052746499853	0.0106698987618503
1.68508054068584e-08	1.95033142308902e-06	1.09759533055263e-10	1.63370092628546e-08	1.72489844014816e-09	1.98535389573194e-06	503689	0.000595429421469396	0.00848755752970985	0.982359581977698	5.52846186723795e-05	0.00822876430140516	0.000868811572514252
1.8795273218554e-06	1.47531170365064e-05	1.00180738357091e-09	1.01114664223477e-08	4.54960985273841e-09	1.66483072420205e-05	60066	0.00498208180347848	0.112896001649433	0.88616318896791	6.01747294188771e-05	0.000607357028877163	0.000273277624361422
2.11475065863344e-07	2.65596222320686e-06	1.91965779351851e-10	3.09988438777902e-09	8.49195306785299e-09	2.87922109230519e-06	347316	0.000863394631359982	0.0734487068146721	0.922458587951097	6.66728164311124e-05	0.00107663992739688	0.00294939249040236
4.65972374124525e-06	2.18580247643706e-05	1.44860325864261e-09	8.73754062363328e-09	7.29335111156439e-08	2.66008681606138e-05	37593	0.00794860800341002	0.175171867065023	0.821703435857571	5.44569917754589e-05	0.000328468250392309	0.00274177183523777
5.76065239829717e-07	6.16211206019719e-06	6.17918898161625e-10	8.49889562448261e-09	1.07105289993317e-08	6.75800464354889e-06	147973	0.00202535443980278	0.0852419124008182	0.911824182612759	9.14351100293314e-05	0.0012576042889517	0.00158486558744167
9.20261144652671e-07	1.26600868376829e-05	3.52657638800662e-10	6.23877082104763e-09	6.66541554066484e-08	1.36535935662021e-05	73241	0.00408772843329719	0.0674006546474821	0.927234780814153	2.58289246044078e-05	0.000456932513099774	0.00488180310066084
5.56032150183773e-07	4.5147248474236e-06	3.95790040641426e-10	4.13196500327105e-09	7.11875294341243e-09	5.0824035055947e-06	196757	0.00152356312382351	0.109403385538298	0.888305078975686	7.78745804432373e-05	0.000812994284834448	0.00140066662073881
9.50299019870816e-07	6.81192438583922e-06	5.30312224154764e-10	4.88772598740272e-09	3.57339026883711e-09	7.77121483419043e-06	128680	0.00232865796857507	0.12228448706499	0.876558495831219	6.8240582131585e-05	0.000628952627316202	0.000459823894343461
1.99246795377834e-06	1.50940130893491e-05	1.33614133244588e-09	1.30154717202993e-08	2.20222117665277e-09	1.71030348773568e-05	58469	0.00511781347921059	0.116497917946494	0.882534193351407	7.81230548862903e-05	0.000761003635532012	0.000128762011680649
8.52567639141329e-07	5.45608210704336e-06	6.0823453294107e-10	5.004754277816e-09	1.22414885410966e-09	6.31548688384955e-06	158341	0.00189285832780661	0.134996343879928	0.863921057455771	9.63084151906789e-05	0.000792457393999906	0.00019383285511053
1.24843164535405e-09	1.91436383207951e-07	5.70710924699337e-11	1.1252087786263e-08	7.00302455131302e-11	2.04064003977551e-07	4900423	6.12173336022037e-05	0.0061178435246786	0.938119312943652	0.000279672511356839	0.0551399931734203	0.000343177846891773
3.65333133349422e-10	1.10467654057881e-07	3.50991866542192e-13	1.36458973326577e-10	1.89005706904792e-09	1.12859854225472e-07	8860547	3.38573850010571e-05	0.00323705126022544	0.978803798888387	3.10997979707629e-06	0.00120910109500903	0.0167469387765818
2.14938816831581e-06	9.78090243181436e-06	3.50141095457754e-10	2.04866505349211e-09	5.02782593154365e-09	1.19377172322107e-05	83768	0.00357493120929442	0.180050182669454	0.819327702403879	2.93306574989893e-05	0.000171612797793899	0.000421171471374563
8.53421966572209e-08	2.66567633227786e-06	3.02866918822425e-10	1.21639904309701e-08	1.46293001950583e-08	2.77811468647994e-06	359956	0.000833088352689582	0.0307194649207788	0.959527101329089	0.000109018868190132	0.00437850549877143	0.00526590938317043
1.41194954280134e-06	8.3556167055365e-06	3.95392265595194e-10	3.00852376911815e-09	3.15265683146339e-09	9.77412282120402e-06	102311	0.00292795632688292	0.144457929231077	0.854871261430212	4.04529667600891e-05	0.0003078049891691	0.000322551382782299
1.12024837687979e-06	1.28835693594435e-05	2.15010142428299e-10	3.17972575139544e-09	2.69039209581445e-09	1.40099028643129e-05	71378	0.00419418005689121	0.0799611808682394	0.919604474365164	1.53470116467395e-05	0.000226962726450808	0.00019203502849885
1.33091598052372e-11	2.04081349318563e-08	1.78094990407955e-13	3.51125557457256e-10	5.88692812349541e-10	2.13614405564587e-08	46813322	6.40841169075035e-06	0.000623045986531706	0.955372596614782	8.33721817296197e-06	0.0164373538633419	0.0275586663171715
3.90404749381567e-08	2.03101736251218e-06	7.22474587083182e-11	4.83294091909663e-09	1.10526605262337e-08	2.08601568635438e-06	479383	0.00062560958331459	0.0187153314299308	0.97363475059082	3.46341876434215e-05	0.0023168286560409	0.00529845513556512
5.19421903801854e-07	8.60608476368142e-06	4.39287336599464e-10	9.35923724661222e-09	2.72239605368845e-08	9.16252915260337e-06	109140	0.00274499692583741	0.0566897954866828	0.939269564150435	4.79438951061508e-05	0.00102146875504925	0.00297122771272704
3.452148689722e-06	1.92354066202912e-05	1.66354231675683e-10	1.19189160197063e-09	6.82453258359534e-09	2.26957380884304e-05	44061	0.0067856713419584	0.152105592524519	0.847533864963695	7.32975640745897e-06	5.25160978385727e-05	0.000300696657540046
2.31836523789827e-07	2.57695590951114e-06	5.19284324566428e-10	7.42142410965613e-09	5.70150394370498e-09	2.8224346456789e-06	354304	0.000846373212575635	0.082140617195429	0.913025891832933	0.000183984534544119	0.00262944055091522	0.00202006588617876
2.52844988374861e-07	3.0496701230855e-06	3.31370755989467e-10	5.13893514937844e-09	2.80477915253974e-09	3.31079019651827e-06	302043	0.00099274560487661	0.0763699821996456	0.921130588791953	0.00010008811683022	0.00155217783198184	0.000847163059589017
1.51224869550705e-07	4.58312839081556e-06	7.68056999053796e-11	2.99320917898262e-09	6.5151758343763e-08	4.80257503358892e-06	208222	0.00143973855037083	0.0314882887811324	0.954306462420981	1.59926080005425e-05	0.000623250893124688	0.0135660052967618
4.62048588122088e-06	1.35554674750001e-05	5.87089658184641e-10	2.21458841308445e-09	7.32607201352091e-09	1.81860811063058e-05	54987	0.00544101769249417	0.254067154666916	0.745375949648654	3.22823622501647e-05	0.000121773811528673	0.000402839510650851
2.03350904636851e-06	1.31203600436546e-05	5.737178765846e-10	4.75969655262557e-09	1.59222582938623e-08	1.51751247627462e-05	65897	0.00454222472421972	0.134002789312192	0.864596518894139	3.7806468517019e-05	0.000313651230354973	0.00104923409479639
4.28092202719713e-07	4.49230913429996e-06	2.7012870699355e-10	3.64475213706018e-09	8.17698493648865e-10	4.92513391635738e-06	203040	0.00147645278302388	0.0869199112125522	0.912119185100751	5.48469770733335e-05	0.000740031073054727	0.000166025636568606
4.122445650639e-07	7.58631518166357e-06	2.59469485129557e-11	6.13998562108365e-10	2.6942107452396e-08	8.02614179969049e-06	124593	0.00240495565199073	0.051362731353662	0.945200741651004	3.23280464767721e-06	7.64998398274053e-05	0.00335679435085921
8.42098196129489e-07	5.09117547820736e-06	3.69399676760181e-10	2.87150566153547e-09	2.5400635649567e-09	5.9390546432401e-06	168377	0.00178013536002108	0.14178993909207	0.857236678905151	6.21983967062226e-05	0.000483495410301343	0.000427688195771667
9.41435272300086e-07	1.13840824029726e-05	4.44174499879831e-10	6.90661835014382e-09	2.24279275426435e-08	1.23552963956653e-05	80937	0.00369975081094964	0.0761968990586398	0.921392902153809	3.59501290503774e-05	0.00055900062037904	0.00181524803812169
2.09659584690484e-08	1.26702517428899e-06	1.21475070425925e-10	9.43920476500832e-09	8.83738511768841e-09	1.30638919771116e-06	765469	0.000391840225867246	0.0160487843177067	0.969868073395633	9.29853604414009e-05	0.00722541550523083	0.00676474142098832
5.85758062285315e-07	5.9939083351389e-06	2.1062896819517e-10	2.77128398237738e-09	2.8220260711847e-09	6.58547033644597e-06	151849	0.00197369729909325	0.0889470352699873	0.910171639824541	3.19838914207062e-05	0.000420817928074213	0.000428523085977134
1.66311794958517e-09	2.87394795549469e-07	1.09542926752791e-11	2.43391959922012e-09	4.19578855565202e-09	2.95698575946601e-07	3381822	8.87056513194651e-05	0.00562436915450518	0.971918091351809	3.7045469834313e-05	0.00823108326250326	0.0141894107613481
1.77376015187492e-06	8.55917311828323e-06	4.49126515443725e-10	2.7865575651436e-09	5.71228762627134e-09	1.0341881241865e-05	96694	0.00309777238692843	0.171512330338367	0.827622452637999	4.34279320115971e-05	0.000269443972520524	0.000552345119101485
1.11046375943034e-07	2.09516281843057e-06	1.14689796423031e-10	2.78227342843124e-09	1.46933380564231e-08	2.22379949565488e-06	449681	0.00066691810169095	0.0499354263547634	0.942154552388533	5.15738026953983e-05	0.00125113502088096	0.00660731243312748
1.50617214530939e-07	2.26534573678588e-06	2.00160642041803e-11	3.87077417469039e-10	1.41178132990071e-08	2.4304878580975e-06	411440	0.000728881480268173	0.0619699514355264	0.932053920466451	8.23541007929502e-06	0.000159259144693703	0.00580863354325005
1.77914970709259e-07	2.59056863562798e-06	1.10718774173625e-10	2.07283498630952e-09	2.74355749185945e-09	2.77341071758959e-06	360567	0.000831678332757546	0.0641502427249172	0.934073204231174	3.99215209890919e-05	0.000747395606847246	0.000989235916072293
1.02925853735662e-07	2.59790256332146e-06	4.1052178103855e-11	1.3323168976365e-09	1.30166413085108e-08	2.71521842744138e-06	368294	0.000814234964751859	0.0379070253411074	0.956793213048991	1.51192912102249e-05	0.000490684979216195	0.00479395733947515
3.46059972914633e-08	1.0865152352421e-06	4.99464149569784e-11	2.01626706752866e-09	1.34399998775158e-08	1.13662744589357e-06	879796	0.000340930297621389	0.0304462094563074	0.955911489879546	4.39426437725272e-05	0.00177390320356338	0.011824454816811
5.73701644589123e-07	4.70451135047386e-06	1.16081997403661e-09	1.22392418887849e-08	1.3061006262924e-09	5.29291915755209e-06	188932	0.00158661993515141	0.108390403766237	0.888831136549917	0.000219315644067663	0.00231238028098759	0.000246763758790614
1.42873863524991e-08	1.50497334150422e-06	6.21225280319035e-12	8.41469701119233e-10	3.81792455161244e-08	1.55828765532676e-06	641730	0.000467377405979574	0.00916864502112942	0.965786603237021	3.98658924233581e-06	0.000539996385290483	0.0245007687673162
1.90559990903679e-07	2.5894022313966e-06	7.48144330721779e-11	1.30711240046207e-09	5.32521977711104e-10	2.78187667111152e-06	359470	0.000834216010361821	0.0685005172524557	0.930811296663982	2.68935117969429e-05	0.000469867127481177	0.000191425444284103
3.01661704559736e-07	4.48112283963025e-06	6.78140845115324e-10	1.29526893233722e-08	4.05202886129246e-09	4.80046740321976e-06	208313	0.00143910716839346	0.0628400693560394	0.93347636036955	0.000141265586901076	0.00269821420195138	0.000844090485558695
1.5428231985647e-07	2.20331419135737e-06	8.45132032357271e-11	1.55182580373947e-09	1.88186006598331e-09	2.3611147102868e-06	423529	0.000708084439130507	0.0653430005684602	0.933166940919079	3.57937726902991e-05	0.000657242867946461	0.000797021871823721
4.37451609249285e-08	2.44401758367963e-06	2.45607303463894e-10	1.76449066419796e-08	1.28421322494038e-08	2.51849539079941e-06	397062	0.000755264212953466	0.0173695616377694	0.970427657961234	9.75214425093448e-05	0.00700613021029943	0.00509912874818783
3.9260187014483e-07	6.45686067517723e-06	8.99693400249463e-10	1.90262926941399e-08	6.47878227140739e-09	6.87586731368786e-06	145436	0.00206064124344496	0.0570985233183999	0.93906126756162	0.000130847987490747	0.00276711167131804	0.00094224946117125
6.23629740498819e-07	1.17659383168876e-05	9.399030544216e-10	2.28046665969527e-08	3.39727655007094e-09	1.24167099035878e-05	80537	0.00371810675719964	0.0502250391078736	0.947589048004397	7.56966267006057e-05	0.00183661104866139	0.000273605212367029
9.08543468723635e-07	6.37109212857292e-06	2.8670823618554e-10	2.58506945833538e-09	7.04274321262062e-09	7.2895501182037e-06	137183	0.00218448354149647	0.124636425292528	0.874003474187361	3.93314033838059e-05	0.000354626748759139	0.000966142367967709
1.44146042048465e-06	1.00546561289327e-05	1.63172606805729e-09	1.46347962243443e-08	6.20327892682549e-09	1.15185863506366e-05	86816	0.00344963210717142	0.125142129129847	0.872907127911319	0.00014166027135501	0.00127053752768329	0.000538545159795817
4.2949356642116e-06	1.49125912202731e-05	2.19592846232672e-09	9.80350992936225e-09	2.62385595427348e-08	1.92457648824191e-05	51959	0.00575714876207156	0.223162638141495	0.774850535241426	0.000114099308379928	0.00050938531096354	0.00136334199773497
5.71613315360109e-06	2.61945438972324e-05	3.7939071885708e-09	2.23558820871038e-08	2.99167037756545e-09	3.19398185104867e-05	31309	0.00953633655465924	0.17896573681921	0.82012187666727	0.000118782991435132	0.000699937668079227	9.36658540055011e-05
3.03932652467617e-07	3.47233806432642e-06	7.85687306637781e-10	1.15413356641709e-08	1.03319152997606e-09	3.78963093129482e-06	263878	0.00113624541736634	0.0802011219503559	0.916273412181595	0.000207325547231939	0.00304550386921913	0.000272636451598478
9.39702155284371e-07	1.03982469416626e-05	2.93015499618573e-09	4.16922114306665e-08	2.54268627570856e-08	1.14079983261309e-05	87658	0.00341656921875799	0.0823722206490785	0.911487418248003	0.000256850931462182	0.00365464740077734	0.00222886277067936
8.60641452805552e-07	6.13856213280817e-06	3.50938230538776e-10	3.21838920516293e-09	5.25189653348358e-09	7.00802480958291e-06	142694	0.00210020628376972	0.122807991722389	0.875933276436776	5.00766250226306e-05	0.000459243409178866	0.000749411806633738
3.80400544541299e-08	1.71459665295717e-06	1.41666254385902e-10	8.2104183894588e-09	1.54536695903892e-09	1.76253415901418e-06	567365	0.000528620944393654	0.0215825913271414	0.972801942128698	8.0376458896626e-05	0.0046583031298815	0.000876786955382058
4.91339419871009e-07	4.3531070411525e-06	5.07146327459803e-10	5.77713132360143e-09	1.31128734202595e-09	4.85204202601659e-06	206099	0.00145455724385135	0.101264460867497	0.897170102363332	0.000104522245425841	0.00119065978666807	0.000270254737076647
1.57688100323519e-06	9.08819494457875e-06	6.83639291393054e-10	5.06609052757507e-09	1.95219139279134e-09	1.06727778690257e-05	93696	0.00319672999035248	0.147747945528931	0.851530412804178	6.40544851380349e-05	0.000474674034234121	0.000182913147518693
2.0183757093608e-07	2.14563690865858e-06	1.66864701639604e-10	2.28072577860671e-09	6.54240252468384e-10	2.35057631032738e-06	425428	0.000704925145333934	0.0858672701027814	0.91281312554356	7.09888468230006e-05	0.000970283657070067	0.000278331849765501
1.97759588418462e-06	1.05931217965185e-05	6.85372797781132e-10	4.72043903842299e-09	9.78084468174552e-09	1.25859043372211e-05	79454	0.00376867571115158	0.157127833741447	0.841665526186371	5.44555861396656e-05	0.000375057597129747	0.000777126888913341
3.66605332870846e-07	3.91313760382716e-06	6.62705168736731e-11	9.09513836646635e-10	1.0818407415455e-09	4.28180056179308e-06	233547	0.00128371824650853	0.0856194321945074	0.913900016442726	1.5477254467434e-05	0.000212413872043064	0.000252660236256417
1.9677931886033e-09	2.75264687485638e-07	3.46401288318288e-11	6.23033985547755e-09	1.15958891201693e-08	2.9509334977872e-07	3388758	8.85240995068814e-05	0.00666837524491446	0.932805458652488	0.000117387019591611	0.0211131150876476	0.0392956639953581
2.9604164806901e-07	3.38066952961714e-06	3.63776942113183e-10	5.34129185179022e-09	3.87552346159137e-09	3.68629176994164e-06	271275	0.0011052782987806	0.0803087944592343	0.917092227257599	9.86837084029683e-05	0.00144896068600527	0.00105133388875855
8.38237268758973e-07	7.52321276275765e-06	3.66570194859647e-11	4.23026259087492e-10	2.18682393868914e-09	8.36409653873389e-06	119559	0.00250609394556001	0.100218507148635	0.899465080049934	4.38266336551797e-06	5.05764438667667e-05	0.000261453694199012
2.02966081458624e-06	1.54340481032273e-05	9.84557411287746e-10	9.62704225402441e-09	1.43672483265424e-08	1.74886877658054e-05	57180	0.00523291256825975	0.116055637893812	0.882516076100609	5.62968145164552e-05	0.00055047253304205	0.000821516658021296
2.24562257924622e-07	3.91047457935839e-06	5.04205529134578e-10	1.12894906234732e-08	6.16557838470755e-09	4.15299611182033e-06	240790	0.00124512560769163	0.0540723496671402	0.941603236330593	0.000121407657401725	0.00271839662727851	0.00148460971758653
2.93996997400435e-06	1.08689891180526e-05	1.3582852981166e-09	6.45653007098841e-09	9.37186154653159e-10	1.38177110935807e-05	72371	0.00413676189755319	0.212768233037538	0.786598376854326	9.83003110223962e-05	0.000467264804370379	6.7824992743447e-05
3.62471742927644e-07	3.93104681112731e-06	3.18839483068859e-10	4.44599674010579e-09	8.51927849371884e-09	4.30680266877184e-06	232191	0.00129120925397341	0.0841626075779806	0.912752943066302	7.40315978209843e-05	0.00103231958416466	0.00197809817373134
1.94558374192135e-06	1.96795513371631e-05	4.20782613924651e-11	5.47335999778615e-10	1.94554494416185e-08	2.16451799427872e-05	46200	0.00647258624517921	0.089885311513415	0.909188622556167	1.94400145915566e-06	2.52867382588336e-05	0.000898835190700349
1.04019703511681e-06	5.98768429672026e-06	4.12918305940683e-11	3.05609505801528e-10	2.54263101874102e-09	7.0307708641922e-06	142232	0.00210701579327977	0.147949215699027	0.851639800582267	5.8730161161087e-06	4.34674250810819e-05	0.000361643277508967
1.93755063475138e-07	2.16933877691673e-06	5.21388593185019e-11	7.50569412724218e-10	4.30039769372303e-10	2.36432658843329e-06	422953	0.000709047322081324	0.0819493653808333	0.917529239627694	2.20523084981469e-05	0.000317455894797335	0.000181886788177291
4.67937107131606e-08	1.33790799283944e-06	1.02348608520091e-10	3.76254573206614e-09	7.65112938415662e-09	1.39621772727734e-06	716221	0.000418777898660849	0.033514622969592	0.95823736277034	7.33041892539737e-05	0.00269481303564538	0.00547989703516838
6.71991640716059e-08	2.94657349704257e-06	5.01604781259752e-10	2.82823609547174e-08	6.11117419620232e-09	3.04866780104635e-06	328012	0.000914183613811903	0.0220421405207029	0.966511830521927	0.000164532449579319	0.00927695728114767	0.00200453922664347
1.79863395628653e-07	2.82760584665851e-06	3.82053596722157e-11	7.72261086980341e-10	2.42326823633357e-09	3.01070297697015e-06	332148	0.000902804479324892	0.0597413285217728	0.939184591867013	1.26898468445612e-05	0.000256505239104494	0.000804884525265342
2.17706298429657e-08	8.65667257594483e-07	1.06704167246418e-10	5.4553270922857e-09	3.0471079729468e-09	8.96047026669928e-07	1116013	0.000268778101126688	0.0242963027553076	0.966095787195067	0.000119083222275704	0.00608821516049208	0.00340061166685757
6.72189272160633e-08	2.62393183588953e-06	1.14954348808824e-10	5.7699936982457e-09	1.13699033014721e-08	2.70840561445412e-06	369221	0.000812192777403631	0.0248186338328838	0.968810514158672	4.24435498860807e-05	0.00213040235460029	0.00419800610395786
1.71223079668701e-06	7.60793851706693e-06	1.37251716338316e-10	7.84118364484262e-10	4.22251149604768e-09	9.32531319533081e-06	107235	0.00279369734717028	0.183611076735131	0.815837319102186	1.47181883828887e-05	8.40849361367156e-05	0.000452801038163726
2.28205010078784e-06	9.73520593041141e-06	5.26880827737426e-11	2.88998022475077e-10	5.52116959930087e-09	1.20231188869038e-05	83173	0.00360046009302761	0.189805168047832	0.809707200102255	4.3822308728173e-06	2.40368597527443e-05	0.000459212759287842
2.30129478052491e-07	5.81246939755245e-06	1.89223989499123e-11	6.14572144446881e-10	3.2946815593618e-09	6.04652705170769e-06	165384	0.00181231936198534	0.0380597781312326	0.961290563632036	3.12946568965868e-06	0.000101640518464779	0.000544888252576543
1.57472802295826e-07	4.74609193434518e-06	1.97496703171194e-10	7.65415145541547e-09	6.36185480653729e-09	4.91777823960613e-06	203344	0.00147424932481033	0.0320211271479451	0.965088644323519	4.01597415639083e-05	0.00155642468661387	0.00129364410035838
2.16275639705176e-07	3.3074423609961e-06	1.32216025932975e-10	2.5997717230931e-09	6.85752261421464e-10	3.52713574071172e-06	283516	0.00105758295285718	0.0613176400354625	0.937713375422492	3.74853806749995e-05	0.000737077309808469	0.000194421851562506
6.38427600724845e-07	5.34202611680561e-06	5.40618777295294e-11	5.8163343324525e-10	2.04088505908858e-09	5.98313029790052e-06	167137	0.00179333450965879	0.106704612625413	0.892848032856668	9.03571793321962e-06	9.72122290984279e-05	0.000341106570887271
8.16410351120948e-07	7.37508303203124e-06	1.32311533588658e-09	1.53684304748544e-08	5.2864166924756e-09	8.21347134565541e-06	121751	0.0024610182398449	0.0993989406869722	0.897925215984635	0.000161090881090911	0.0018711248664651	0.000643627580836682
6.88058181599582e-07	8.77466258164307e-06	3.94059968414522e-10	6.46190631735785e-09	1.9880258482035e-09	9.47156475537663e-06	105579	0.00283744969177779	0.0726446156860194	0.926421642914076	4.16045266639633e-05	0.000682242742804423	0.000209894130436576
3.23538580987094e-07	3.28264884038699e-06	6.96670123787279e-10	9.08833793753363e-09	3.92041194136241e-09	3.61989284137676e-06	276251	0.00108538036612882	0.0893779443659004	0.906835915932387	0.000192456007488419	0.00251066491075383	0.00108301878347077
2.29515941618122e-08	9.26870360567272e-07	5.25222212466461e-11	2.72715579588882e-09	2.96076859485798e-10	9.52897709605705e-07	1049431	0.000285828592304971	0.024086104867761	0.972686103895451	5.51184253222511e-05	0.00286196069987121	0.000310712111595179
1.14991089371245e-08	9.42898473191811e-07	3.25764639995579e-11	3.43465197970823e-09	1.84467141762051e-08	9.76311524748848e-07	1024263	0.000292850711246628	0.0117781145112289	0.965776239745165	3.33668743774566e-05	0.00351798774534776	0.0188942911238812
2.3290753992809e-06	1.09688531525389e-05	4.48667480879724e-10	2.71687197078841e-09	7.0222070174233e-09	1.33081162982889e-05	75142	0.00398450217726598	0.175011650565479	0.824222820621822	3.37138232656872e-05	0.000204151504983296	0.000527663484450176
1.95772649245347e-07	4.49035406600999e-06	5.19730581969582e-10	1.53283723330639e-08	3.94252933801885e-10	4.70236907110417e-06	212659	0.00140971944888324	0.0416327698411341	0.95491315082072	0.000110525263778911	0.00325971273230253	8.38413420640566e-05
1.95633573628149e-06	8.24318377937753e-06	7.95014387776104e-10	4.3071117064696e-09	6.9518782904731e-10	1.02053168295823e-05	97988	0.00305692872063223	0.191697697283697	0.807734234716054	7.79019800219806e-05	0.000422045858878629	6.81201613488527e-05
5.36522508175864e-07	4.4245515170672e-06	6.16976916190571e-11	6.54200004215159e-10	6.5974909693973e-10	4.96244967203584e-06	201513	0.00148763097395077	0.108116463366722	0.89160632540018	1.24329102956415e-05	0.000131830053189592	0.000132948269613195
7.32431066461106e-10	1.62084871984684e-07	5.37593101963494e-12	1.52964080528739e-09	5.69271892496889e-09	1.70045038712421e-07	5880795	5.10122147905356e-05	0.00430727689562168	0.95318789193727	3.16147478358758e-05	0.00899550387867715	0.0334777125405956
6.6435090838984e-06	1.64754693976522e-05	1.81332954950811e-09	5.78201501381789e-09	4.70968352978567e-09	2.31312835096437e-05	43231	0.00691544282302525	0.287208839108675	0.712259196113496	7.8392949909248e-05	0.00024996516131097	0.000203606666608973
4.64450915971432e-07	3.87331450681817e-06	2.60496343473416e-11	2.79320666178525e-10	2.32756347509776e-10	4.33830354943764e-06	230505	0.00130064731210411	0.107058187763656	0.892817771435163	6.00456700424256e-06	6.43847676852239e-05	5.36514664908469e-05
6.32168901602562e-07	4.70711137605369e-06	5.22704901287811e-10	5.00423399536276e-09	4.16179167036235e-09	5.34896900822326e-06	186952	0.00160340815963034	0.118185186833331	0.880003486432093	9.77206823378914e-05	0.000935551129137125	0.00077805492310092
6.43544017900336e-09	6.65789299078732e-07	1.81745041758572e-11	2.41766159806074e-09	3.58011123901826e-08	7.10461687750155e-07	1407535	0.000213115869616032	0.00905811008526399	0.937122030024042	2.55812586227007e-05	0.00340294436666505	0.0503913342654061
6.20520044508061e-08	1.63870660467721e-06	1.61991658412559e-11	5.50048907419196e-10	2.17303909269417e-09	1.70349789629397e-06	587027	0.000510919240469976	0.0364262289878976	0.961965734294291	9.50935476732775e-06	0.000322893799056547	0.00127563356398719
5.37743274828154e-06	2.15819472663189e-05	8.49529296687348e-10	4.38405599692195e-09	2.00836481265447e-08	2.69846972480206e-05	37058	0.00806283794125318	0.199277119874895	0.799784673066955	3.1481890972472e-05	0.000162464524120001	0.000744260643058276
1.96655684671855e-06	9.48673126937931e-06	7.05737264303704e-10	4.37741264252404e-09	7.89998157910825e-10	1.14591612641626e-05	87266	0.00343186571717846	0.171614379218902	0.827873092164967	6.15871657649874e-05	0.000382001137920449	6.89403124451583e-05
4.78342682062069e-08	1.41780781906796e-06	6.31613722433878e-11	2.40709100784096e-09	4.39891184957896e-10	1.4685522308392e-06	680943	0.00044046895780403	0.0325723983129098	0.965445960514288	4.30092787420262e-05	0.00163909117925307	0.000299540714807617
5.26810331799947e-08	1.44729812993276e-06	6.66668647152298e-11	2.35491635790903e-09	1.75333178308231e-09	1.50415407811846e-06	664826	0.000451144766371314	0.0350236946775381	0.962200715330425	4.43218322411645e-05	0.00156560846536067	0.00116565969443473
4.98924562927474e-08	1.26083621529757e-06	9.29907082065492e-11	3.02149340895882e-09	1.23676554554258e-08	1.32621081116291e-06	754028	0.000397784369986165	0.0376203058162363	0.950705728444474	7.01175917311434e-05	0.00227829043733204	0.00932555771022636
5.57821535827359e-08	2.09069585064109e-06	4.67815670985346e-11	2.2544927952423e-09	1.50219536086398e-08	2.1638012321948e-06	462150	0.00064893042547931	0.0257797032152323	0.96621437289803	2.16200852474248e-05	0.00104191307486941	0.00694239072662076
2.49090718723384e-07	3.95940856695244e-06	2.47687240127053e-10	5.0623038695176e-09	1.05004776353917e-08	4.22430975442086e-06	236725	0.00126649292308967	0.058966016510201	0.937291249252924	5.86337779486557e-05	0.00119837421112875	0.00248572624779769
8.63593769454677e-09	4.95610839576433e-07	5.70675193331815e-11	4.21092116821205e-09	9.81847406189726e-10	5.09496613364715e-07	1962722	0.000152837342124679	0.0169499413107283	0.972746092075902	0.00011200765193768	0.00826486586515881	0.00192709309627322
5.81754927014082e-07	5.13638027716873e-06	7.16714190615408e-10	8.13630585105695e-09	6.35819773553245e-09	5.73334642196002e-06	174418	0.00171853048978321	0.101468650975952	0.895878235701096	0.000125008003680055	0.00141911987384768	0.00110898544542488
1.57933081887525e-06	1.43316794268881e-05	1.21302233557851e-10	1.41544742000996e-09	2.22162402970202e-08	1.59347632357139e-05	62756	0.00476905881211842	0.0991122864841546	0.899397073862201	7.6124277319654e-06	8.88276404909222e-05	0.00139419958542138
3.78039544372274e-09	3.90042251041084e-07	3.50207569969923e-11	4.64581485629539e-09	9.04743014532698e-09	4.07550912243426e-07	2453681	0.000122257824493377	0.00927588512294813	0.95703932766102	8.59297720724393e-05	0.0113993484414543	0.0221995090025048
1.03865322145526e-05	4.16508165342133e-05	1.24145443666269e-09	6.40178030241736e-09	4.20571475129678e-08	5.2087049131018e-05	19199	0.0155050611140456	0.199407192149178	0.799638628585895	2.38342247713049e-05	0.000122905413326728	0.000807439626828901
2.84372009514889e-06	1.56334094477041e-05	2.22172709473247e-09	1.57050513103991e-08	4.27170645419493e-09	1.84993280277123e-05	54056	0.00553447777713312	0.153720183289304	0.845079855024192	0.00012009771876061	0.000848952528809298	0.000230911438934205
9.12801992297819e-08	1.60970500594909e-06	1.31740803708493e-11	2.98707978166116e-10	4.50393512701488e-09	1.70580102236442e-06	586235	0.000511609826195025	0.0535116335569185	0.943665166595964	7.7231049800806e-06	0.000175113025640045	0.00264036371649722
7.18825586260095e-07	9.84693394669436e-06	2.22118742629649e-09	3.91260272225274e-08	1.23640877362867e-08	1.06194708353396e-05	94167	0.00318078870553462	0.0676893978434388	0.927252788710116	0.000209161780350185	0.00368436693590452	0.00116428473019027
1.41404773330015e-07	2.21358321957576e-06	1.23859250022802e-10	2.4929854768014e-09	5.15655798558112e-09	2.36276139561818e-06	423234	0.000708578095984014	0.0598472505908784	0.936862784232434	5.24213956824006e-05	0.00105511520605708	0.00218242857494799
1.00868972648299e-06	7.65854692829825e-06	6.97722331898011e-10	6.81147436600371e-09	1.7155388249359e-09	8.67646139030408e-06	115254	0.00259956497311986	0.116255888329106	0.882680920686935	8.0415540450363e-05	0.000785052115095621	0.000197723328412781
1.82818550465038e-06	1.35264031532047e-05	7.07528051005235e-10	6.73121820056686e-09	6.1000008236208e-09	1.53681274049303e-05	65070	0.00459986173002003	0.118959548973018	0.880159488322909	4.60386638113276e-05	0.000437998594311979	0.000396925445950158
1.22203061264358e-06	6.59852810687785e-06	5.71361297365407e-11	3.96675838955863e-10	8.03651334598435e-10	7.82181618282472e-06	127848	0.00234380302632176	0.15623361430136	0.84360562210181	7.30471394380262e-06	5.07140323531114e-05	0.000102744850532681
1.64940143875284e-06	8.8162645909281e-06	5.08274724497888e-11	3.49318589274874e-10	9.418320958691e-11	1.04661603589523e-05	95546	0.00313494031935369	0.157593748058907	0.84235902074509	4.85636285959573e-06	3.33760020193158e-05	8.99883112399956e-06
3.92166346161253e-06	2.49154376469838e-05	5.26023161716515e-09	4.29750390197954e-08	1.34688501700517e-08	2.88988052294033e-05	34604	0.00863229278911581	0.135703307817806	0.862161513225238	0.000182022459939385	0.00148708705009265	0.000466069446924667
1.60684163567868e-07	3.58482504445033e-06	7.63607068769485e-11	2.19050393266038e-09	5.3602722972924e-09	3.75313634495503e-06	266444	0.0011253093803808	0.0428133030082585	0.955154493459599	2.0345838748862e-05	0.000583646244454951	0.00142821144893861
1.72905590467646e-07	4.26821062062367e-06	3.26699440777136e-10	1.03699206219645e-08	8.72056747024769e-09	4.46053339862431e-06	224188	0.00133726806318324	0.0387634336559327	0.956883457467228	7.32422362038349e-05	0.00232481627088875	0.00195505036974664
3.46627310114992e-07	3.71456005845317e-06	2.56811004249095e-10	3.53850646633867e-09	2.96938135242429e-09	4.06795206739117e-06	245824	0.00121964373174477	0.0852092906633703	0.913127784427254	6.31302925881797e-05	0.000869849596976191	0.000729945019811551
2.62981680110113e-07	3.53484185708432e-06	5.62333459651961e-10	9.7185957256479e-09	5.87353004363945e-09	3.81397799642337e-06	262193	0.00114354123871885	0.0689520706088837	0.926812336200991	0.000147440142596339	0.00254815201733248	0.00154000103019668
6.34139503201438e-08	1.51090607193756e-06	2.80983658388935e-10	8.60783277911435e-09	7.1395813137608e-09	1.59034842000896e-06	628793	0.000476991108921965	0.0398742498953697	0.950047205334439	0.000176680565625582	0.00541254524531538	0.0044893189592508
2.32107370833603e-07	3.15360092445789e-06	3.90780636143677e-10	6.82674865830338e-09	1.43594310470981e-09	3.39436176769065e-06	294606	0.00101779195661555	0.0683802690222726	0.929070364412995	0.000115126395737584	0.00201120243672434	0.00042303773227058
8.91191165696511e-07	5.4148844372456e-06	3.97983626221281e-11	3.10915435777216e-10	4.32003578349463e-09	6.31074635252401e-06	158460	0.00189143885036691	0.141218029677278	0.85804184398568	6.30644307328413e-06	4.92676172372012e-05	0.000684552276731391
4.62648794416402e-09	5.42968482681359e-07	2.2835014191829e-10	3.4458518558023e-08	7.67887981153269e-09	5.89960719136997e-07	1695028	0.000176972606457326	0.00784202709450166	0.920346838473621	0.000387059908416146	0.0584081574251747	0.0130159170982866
3.94742155136358e-06	1.21605175033018e-05	8.97912492327502e-10	3.55658589249784e-09	1.33443454860168e-08	1.61257378985362e-05	62013	0.00482607726079831	0.244790134640717	0.754106111597264	5.56819475782879e-05	0.000220553373425516	0.000827518441015228
1.74654009439614e-07	4.59654145623351e-06	2.14806161203194e-11	7.26936335977519e-10	1.39282842794353e-08	4.78587216690466e-06	208948	0.0014347348681889	0.0364936637145021	0.960439664063656	4.48833887976835e-06	0.000151892133894516	0.00291029174906768
5.06560096944875e-07	9.29559425037787e-06	7.37329516776409e-10	1.73990835920177e-08	4.12045738088039e-09	9.82441121781242e-06	101787	0.002942998707127	0.051561369502372	0.946173164405439	7.50507588118434e-05	0.00177100522425932	0.000419410109117754
3.17321446569124e-06	1.17984689544997e-05	1.05217225596518e-09	5.03009972647879e-09	3.1449143131923e-09	1.49809106064865e-05	66752	0.00448422256236203	0.211817195165511	0.787566875233277	7.0234198948467e-05	0.000335767288024589	0.000209928114238302
1.70138836305853e-06	9.52068043253974e-06	1.18845999161255e-09	8.55099596610897e-09	4.41539695592083e-09	1.12362236485119e-05	88998	0.00336521097473519	0.151419944661199	0.847320303543498	0.00010577041084172	0.000761020449004808	0.000392960935456779
2.08356013960987e-06	9.34586504157684e-06	3.44518146145903e-10	1.98695596777942e-09	3.99936275702677e-09	1.14357560180577e-05	87445	0.00342486813575171	0.182196973800404	0.817249425995031	3.01263987795727e-05	0.000173749419333703	0.000349724386451719
4.76471832047785e-06	1.42534946944733e-05	9.00736268527842e-11	3.46453351050705e-10	1.7272447373229e-10	1.90188222664028e-05	52579	0.0056894543404552	0.250526465505429	0.749441500363167	4.73602547997419e-06	1.82163409593833e-05	9.08176496487963e-06
3.14446565688892e-08	2.02260994719798e-06	4.91032533260761e-11	4.06140723135607e-09	9.45049136482143e-09	2.06761560561637e-06	483649	0.000620092985769483	0.0152081733584688	0.978233063101216	2.37487341422141e-05	0.00196429511381316	0.00457071969235992
1.35600083475414e-06	6.31434415164678e-06	1.41594501219052e-10	8.47758044195814e-10	1.00251739634062e-08	7.68135951290974e-06	130185	0.00230176357460443	0.176531359126619	0.822034711568248	1.84335209126822e-05	0.000110365625091629	0.00130513015912838
3.31869839960397e-06	1.27347706798862e-05	1.53905049259197e-09	7.59349832841989e-09	4.99682247611778e-09	1.60675984507873e-05	62237	0.00480871917131542	0.206546013069013	0.792574616479927	9.57859693410846e-05	0.000472596969091408	0.00031098751262812
9.41686831956658e-07	5.82741655840704e-06	7.88921597820548e-10	6.27716494992008e-09	3.39148370961213e-10	6.7765086252824e-06	147569	0.00203089441328286	0.138963422616084	0.859943797114874	0.000116420068422428	0.000926312544855426	5.00476557641923e-05
9.6964995854374e-09	1.03679439831122e-06	3.21441368155424e-11	4.41948895257893e-09	1.63246041828526e-08	1.06726713516891e-06	936973	0.000320129059175223	0.00908535385932486	0.971447882302811	3.01181735634118e-05	0.00414093979562062	0.0152957058686803
3.47278730032905e-06	1.14116672065909e-05	9.04372161232565e-10	3.82101597498672e-09	2.66149072724621e-09	1.48918413857834e-05	67151	0.00445762086528845	0.233200664065921	0.766303300643875	6.07293710565526e-05	0.000256584520073822	0.00017872139907339
2.94453705631616e-06	1.2248987482399e-05	1.76177845781834e-09	9.42325741641715e-09	1.11669692247509e-09	1.52058262715119e-05	65764	0.00455139343793143	0.193645317507852	0.805545668067213	0.000115862066707879	0.000619713605045693	7.34387531815502e-05
7.19197575662702e-08	1.68677690529224e-06	1.58819271136929e-11	4.78932470311189e-10	2.00887591653779e-09	1.76120035317247e-06	567795	0.000528221013370911	0.0408356479356367	0.957742770295172	9.01767200141911e-06	0.00027193525679715	0.00114062884039239
1.7879880168623e-07	2.94088014682101e-06	3.14169111825428e-10	6.64418448064692e-09	3.63774421474798e-10	3.12700107652119e-06	319795	0.000937661909752419	0.0571790022807237	0.940479416173646	0.000100469780514097	0.002124778443645	0.000116333321470903
3.30813244659165e-07	3.64657260690553e-06	4.42747154289658e-10	6.27508596408333e-09	3.03985228779469e-09	3.98714353697086e-06	250806	0.00119543034888947	0.0829699863051562	0.914582726478898	0.000111043695865041	0.00157382996270324	0.000762413557377004
6.77675981318308e-08	1.64761746296098e-06	2.27330653235241e-10	7.10647376924843e-09	9.25402053477953e-09	1.73197288605008e-06	577376	0.00051945735105674	0.0391274012876616	0.951295182639103	0.000131255318755993	0.00410310913437877	0.00534305162010022
1.04613710862191e-06	6.11466562415819e-06	1.72159001786746e-10	1.29381991904944e-09	2.04541815232884e-08	7.18272289322422e-06	139223	0.0021525046388623	0.145646313267741	0.851301896934715	2.39684872082634e-05	0.000180129449274725	0.00284769186106061
3.32114256376212e-06	1.10796597044799e-05	3.24663816909739e-10	1.39262220753274e-09	4.67289949501769e-10	1.44029868442159e-05	69430	0.00431160539571929	0.230587071951388	0.769261252844185	2.25414228605034e-05	9.66898201460208e-05	3.24439614196709e-05
4.76179224367987e-08	1.5336115958969e-06	1.51417154381046e-10	6.27026564882718e-09	1.37896114312593e-08	1.60144081256817e-06	624438	0.000480317239168415	0.0297344254393241	0.957644880698094	9.45505779500049e-05	0.00391539019089429	0.00861075309373776
2.25675306195087e-09	2.96067846027771e-07	1.57994990658233e-11	2.66508987812675e-09	1.50375420108679e-09	3.02509242668001e-07	3305684	9.0748668619467e-05	0.00746011276233176	0.978706777408122	5.22281531846055e-05	0.00880994529166055	0.00497093638470125
2.1444729520132e-07	2.90451719351467e-06	3.95276132707814e-11	6.8835984203609e-10	2.13093680362112e-09	3.12182331297492e-06	320326	0.000936110031135917	0.0686929635992	0.930391281736836	1.26617073767425e-05	0.000220499295772163	0.000682593660814986
1.62522633835436e-06	1.43278009170219e-05	1.68175698490644e-10	1.9064625085398e-09	1.88785952563407e-08	1.59739804888396e-05	62602	0.00478076799717797	0.101742101130638	0.896946188649231	1.05281021601436e-05	0.000119347992810669	0.00118183412515938
3.35136852983702e-06	1.92776268857071e-05	8.4120993803099e-10	6.22197720344736e-09	4.82637207491722e-08	2.26843223234348e-05	44083	0.00678226976853757	0.147739415886133	0.849821590913991	3.70833179866233e-05	0.00027428534627281	0.00212762453561647
7.80239124873206e-07	1.04856451234936e-05	2.18551614370218e-10	3.77682740143595e-09	1.19266813361407e-08	1.12818063087188e-05	88638	0.00337883981446863	0.0691590604839779	0.929429635340409	1.93720410003243e-05	0.000334771516021964	0.00105716061859026
3.37292870843676e-07	5.1133479365187e-06	3.17882871986144e-10	6.19645713864734e-09	1.98507074944799e-08	5.47700585486749e-06	182582	0.00164175709607073	0.0615834417164114	0.933602788095324	5.80395348132844e-05	0.0011313585018611	0.0036243721515905
8.52596952503744e-08	2.96885958648004e-06	5.21136465761166e-11	2.33338672270498e-09	3.93686008169979e-08	3.09587338291669e-06	323011	0.000928332285253242	0.0275397875510172	0.958973194079084	1.68332616132444e-05	0.000753708706428636	0.0127164764018572
5.01000824913159e-06	2.64214691500596e-05	1.98630531138601e-10	1.34700599938941e-09	6.02038035257223e-09	3.14390434160743e-05	31808	0.00938752080019833	0.159356255940346	0.840403087345549	6.31795721357872e-06	4.28450058598381e-05	0.000191493751031054
2.77384666627232e-07	3.26004775098118e-06	2.55142956936464e-11	3.85554881551537e-10	2.37063012303348e-08	3.56154978801599e-06	280777	0.00106789623164183	0.0778831360326857	0.915345269621299	7.16381834096427e-06	0.000108254806053495	0.00665617572162055
6.98798018826951e-07	4.69673743712411e-06	6.41436853135691e-12	5.54315095441956e-11	4.22993106866668e-09	5.3998272328978e-06	185191	0.00161864112872567	0.129411180892901	0.869794020169719	1.18788402937748e-06	1.02654227910267e-05	0.000783345630559498
1.36760992895215e-07	2.60524218472973e-06	8.64357598197467e-11	2.11711931880296e-09	2.35367016246376e-09	2.74656040286604e-06	364092	0.000823629882951149	0.0497935500535526	0.948547201805998	3.14705475727208e-05	0.000770825690413998	0.000856951902462334
7.84382857876794e-07	6.71580704401718e-06	9.29266899581322e-10	1.02301033959529e-08	2.96322330894192e-10	7.51164559452041e-06	133127	0.0022509649124105	0.104422239841691	0.894052702501863	0.000123710162824935	0.00136189910282982	3.94483907907414e-05
1.32454320898677e-06	6.30477862174971e-06	3.27115390405448e-10	2.00199132817929e-09	3.28096136149893e-09	7.63493189881656e-06	130977	0.00228786714679863	0.173484613424263	0.825780597038065	4.28445721246252e-05	0.000262214693557332	0.000429730271989393
1.52523355130608e-06	1.00428668300314e-05	1.14912096251377e-09	9.72882271773142e-09	6.74280323476608e-10	1.15796526053412e-05	86358	0.00346788883037508	0.131716693349035	0.867285675340472	9.92362207812459e-05	0.000840165335637436	5.82297540744521e-05
3.16940519655283e-06	2.69648016595641e-05	7.98622422618118e-10	8.73786074233221e-09	1.49298622269474e-08	3.01586732015088e-05	33158	0.00900693077497816	0.105091002358627	0.894097743604154	2.64806882345926e-05	0.00028972961389744	0.000495043735087141
1.64378149648815e-06	1.27484097629994e-05	2.36886670617022e-09	2.36232668640209e-08	2.40481921072301e-08	1.4442231585165e-05	69241	0.00432332815573866	0.1138176940866	0.882717444864583	0.000164023592351442	0.00163570752377954	0.00166512993268522
8.14827243228675e-08	1.83106040015946e-06	5.0399917431294e-11	1.4562277237779e-09	1.18452237558863e-08	1.92589497587942e-06	519239	0.000577602172722846	0.0423090175442511	0.950758178972528	2.61696084482903e-05	0.000756130392371445	0.0061505034824017
3.66131082156868e-06	1.96270316685741e-05	3.32365143667979e-10	2.29099251099738e-09	2.34736591599484e-09	2.32933132137135e-05	42931	0.00696371552937158	0.157182912880472	0.842603690101892	1.42686933635661e-05	9.83540851392751e-05	0.000100774239132837
7.4491899161339e-06	2.64108682468302e-05	3.07979376416723e-10	1.40404301215253e-09	5.66678121354595e-10	3.3862336863474e-05	29531	0.0101074460049572	0.219984519856604	0.779948187076202	9.09504201255902e-06	4.14632639741711e-05	1.67347612079853e-05
5.19753922578883e-06	1.72876991065316e-05	1.5996681938547e-09	6.84130214574397e-09	5.68719865625644e-09	2.24993665013163e-05	44446	0.00672715657386891	0.231008247520425	0.768363816177678	7.10983659811542e-05	0.000304066434285772	0.000252771501629778
1.2708494991951e-07	3.49484854768611e-06	2.47045568453413e-11	8.73569623774171e-10	2.31073254107466e-09	3.62514250432732e-06	275851	0.00108695356009947	0.0350565390926865	0.964058252472648	6.81478226465624e-06	0.000240975250691909	0.000637418401708719
5.61632337209072e-06	2.35310195165645e-05	1.19185514087664e-09	6.42095174971405e-09	3.06383742182474e-09	2.91580195329677e-05	34296	0.00870938503636787	0.192616764171537	0.807017070893963	4.08757233847472e-05	0.000220212204140071	0.00010507700697438
3.30578152365168e-09	4.05580286831234e-07	1.71507478684754e-11	2.70552675778578e-09	3.45857742853193e-09	4.15067323289072e-07	2409248	0.0001245124705056	0.00796444658051144	0.977143379096526	4.13204001041798e-05	0.00651828415772814	0.00833256976512993
4.378631714337e-08	1.47901936081539e-06	3.23236635077378e-10	1.40385476126105e-08	1.29665590718209e-09	1.53846411811363e-06	649999	0.000461433097448949	0.0284610584204317	0.961360972545055	0.000210103460504305	0.00912504064756718	0.000842824926441551
2.69595986681798e-08	2.09141174332577e-06	8.05840928635322e-11	8.0387846827552e-09	2.49551775511883e-08	2.15144588832076e-06	464804	0.000645226212789729	0.0125309210956834	0.972095907537863	3.74557841779742e-05	0.00373645682951832	0.0115992587527573
3.17547860242406e-06	1.79523543348408e-05	1.66325447107931e-09	1.20909234793742e-08	2.00417830142301e-08	2.11616288982295e-05	47255	0.00632844633987761	0.150058325741159	0.848344634582584	7.8597658010082e-05	0.000571360717907013	0.000947081300339169
2.04540891583123e-07	2.32171466714989e-06	4.47739632989561e-10	6.53446672329561e-09	7.14804561473317e-09	2.54038581070403e-06	393641	0.000761826374065189	0.0805156802251378	0.91392207331943	0.000176248674946533	0.00257223398735827	0.00281376379312723
1.42151495507016e-06	7.9215838993721e-06	6.01544294835074e-11	4.31014467813905e-10	1.11894615566399e-10	9.34370191795512e-06	107024	0.00279919858839073	0.152136162684999	0.847799295068452	6.43796538157033e-06	4.61288760705921e-05	1.19754050962798e-05
2.21738254995985e-07	4.76583461326392e-06	5.15466930884284e-11	1.42458417774053e-09	1.68346223219938e-08	5.00588362145273e-06	199765	0.00150064175471809	0.0442955273761709	0.95204662626193	1.02972216268722e-05	0.000284581961041898	0.00336296717923064
3.65819075228903e-07	3.31362101368103e-06	3.27342944937162e-10	3.81238697520692e-09	3.19477942562072e-10	3.68389929677264e-06	271452	0.00110456134721992	0.0993021376967028	0.899487403627998	8.88577343099304e-05	0.00103487817339275	8.67227675962689e-05
4.02869373772394e-08	2.05234726861049e-06	7.68893287831279e-11	5.0366590122154e-09	1.0096574033206e-09	2.09875741173205e-06	476472	0.00062942971019464	0.019195614105773	0.977886847302063	3.66356437162851e-05	0.00239982905316284	0.000481073895285192
7.14874396213983e-07	1.124897211451e-05	2.94090807303013e-09	5.95094438855564e-08	6.60617828966215e-09	1.20329030409723e-05	83105	0.00360338480188649	0.0594099689642493	0.934851055992645	0.000244405532315542	0.00494555999353819	0.000549009517251821
1.15395384451722e-06	5.85952233288256e-06	5.16168640649419e-10	3.36994475885835e-09	1.28429078423152e-09	7.01864658158352e-06	142478	0.00210338614023797	0.164412587398989	0.83485074576309	7.35424749842531e-05	0.000480141679693755	0.000182982683242866
4.02296690189327e-08	1.320579573496e-06	1.80726726081803e-10	7.62787892376299e-09	8.28064486896536e-09	1.37689849303375e-06	726270	0.000412984530683946	0.029217599715934	0.959097261110618	0.000131256390355693	0.00553989924628092	0.00601398353681139
4.38873349603174e-07	3.66592265648518e-06	4.11458898599286e-11	4.41904390945305e-10	3.07222254612147e-10	4.10558627862377e-06	243571	0.00123092020743309	0.106896632982291	0.892910879883891	1.00219279458721e-05	0.000107634905457019	7.48303004157377e-05
2.95400822196317e-06	1.98191444903508e-05	3.59859573671516e-10	3.10462035652208e-09	5.0713689540084e-08	2.28273308817843e-05	43807	0.0068248814148375	0.129406641418616	0.868219968115768	1.57644174667252e-05	0.000136004527756659	0.00222162152039214
4.37520040338588e-07	7.17775936883431e-06	3.28187607712309e-10	6.92322974712687e-09	1.56260958131867e-08	7.63815692234092e-06	130922	0.00228883244724298	0.0572808394468672	0.939723999102455	4.29668585038349e-05	0.000906400564627973	0.00204579402754633
4.79136916606025e-06	1.33687100269936e-05	2.96401925450989e-09	1.0633385418896e-08	2.58178997242186e-09	1.81762583876997e-05	55017	0.00543808685300562	0.263605911836216	0.735503960267232	0.000163070924240146	0.000585015089029097	0.000142041883282701
4.03714798955492e-07	4.79533397358983e-06	1.59266201643389e-10	2.43241134859157e-09	3.66008521281119e-09	5.20530053530837e-06	192112	0.00156037557104194	0.077558403442228	0.921240558746287	3.05969272212164e-05	0.000467295083558028	0.000703145800705311
1.94758561763208e-06	8.3879592407533e-06	1.27044207624414e-09	7.03517294249518e-09	5.13255210205481e-10	1.03443637286143e-05	96671	0.00309851483331303	0.188275051876291	0.810872419107879	0.000122814907670916	0.000680097213039276	4.96168951199702e-05
1.57130602723945e-07	3.34355689301172e-06	4.08560700339536e-10	1.11784064100231e-08	7.39932993717656e-09	3.5196737927832e-06	284117	0.00105534672558005	0.0446435130000195	0.949962152705004	0.000116079138122759	0.00317597796504423	0.00210227719180916
8.39434562767908e-07	6.70348625295984e-06	4.48717848143614e-10	4.60738961575275e-09	1.03737920131232e-08	7.55835071520477e-06	132304	0.00226494491653628	0.111060546724732	0.886898015922278	5.93671642202246e-05	0.000609576055591637	0.00137249413317838
9.39486140865662e-07	6.40190518241497e-06	1.4522260872176e-10	1.27237905140175e-09	2.259907654086e-09	7.34506883259484e-06	136146	0.00220110275509755	0.127907057411981	0.871592265276747	1.97714428593662e-05	0.000173229016691495	0.000307676851720888
4.43981774834502e-08	1.43182411248658e-06	4.83861182345383e-10	2.00636444764178e-08	1.47708462015117e-08	1.5115406418303e-06	661577	0.00045335973668359	0.029372797697116	0.947261405259208	0.000320111261950247	0.013273638777005	0.00977204700472092
1.20518905030024e-08	5.99048642227511e-07	5.72849468933889e-11	3.66104296887652e-09	3.00684878249785e-11	6.14848929134109e-07	1626416	0.000184437724711661	0.0196013848799819	0.974302164063539	9.31691415223952e-05	0.00595437805191003	4.89038630470153e-05
9.52473749411581e-09	6.50914364442766e-07	4.354522757923e-12	3.82626632244499e-10	5.70004410474893e-09	6.66526127196633e-07	1500316	0.000199937914534432	0.0142901187297432	0.976577418173344	6.53316138744305e-06	0.000574060965702578	0.00855186896982261
3.16022598446213e-06	1.29681927730075e-05	3.22197647831436e-10	1.7000091801011e-09	1.22617165125681e-08	1.61427026808101e-05	61947	0.00483114220229752	0.195768084623084	0.803347062101542	1.99593373056702e-05	0.00010531131085763	0.000759582627210525
3.88162890638178e-07	6.34218153412182e-06	4.65384613239492e-10	9.77746242900665e-09	3.84094392527262e-08	6.77899671105498e-06	147514	0.00203163932789574	0.0572596369614953	0.935563447579078	6.86509572250651e-05	0.00144231703388525	0.00566594746831627
1.08029789976874e-07	2.05869045475575e-06	8.48074642998204e-12	2.07798834082691e-10	3.12878609742209e-09	2.17006531041055e-06	460816	0.000650808431770789	0.0497818150719325	0.948676726400581	3.90806045758023e-06	9.57569493811123e-05	0.0014417935176477
4.46652639101567e-07	5.22944811893457e-06	8.19760868877617e-10	1.23408249717592e-08	1.78283660763748e-09	5.69104418048441e-06	175715	0.00170586147389018	0.0784834249983891	0.918890796326492	0.000144044017737329	0.00216846409558338	0.000313270561797981
1.89851468975149e-06	9.31101459002432e-06	1.89797323757117e-10	1.19684368514497e-09	1.32779194995217e-08	1.12241938402842e-05	89093	0.00336161413021729	0.169144859467557	0.829548627056545	1.69096619728647e-05	0.000106630703476399	0.00118297311044884
3.2023923669847e-07	3.72351593442296e-06	5.51167522927616e-10	8.23996873239038e-09	1.35409814362085e-08	4.06608728881295e-06	245937	0.00121908497805467	0.0787585740177161	0.915749139146	0.000135552309573886	0.00202651053632347	0.003330223990386
3.97420352428136e-07	4.84366553920405e-06	1.26051808303497e-10	1.97534625498111e-09	5.72688153836423e-09	5.24891417123383e-06	190516	0.00157343922854536	0.0757147744206144	0.922793816242851	2.4014835105194e-05	0.000376334264676456	0.00109106023675332
5.9039923694692e-08	1.48920992150859e-06	1.78592682846627e-11	5.79208036524686e-10	2.91342522915853e-09	1.55176033773725e-06	644429	0.000465420120965065	0.0380470632345089	0.95969067213055	1.15090377362685e-05	0.000373258693651931	0.00187749690355331
1.0816399152728e-09	2.21625159804918e-07	1.04430196034461e-11	2.75122837113149e-09	1.79307229862942e-08	2.4339919409722e-07	4108477	7.30171012450764e-05	0.00444389275521087	0.910541880086896	4.29049062474502e-05	0.0113033585889055	0.0736679636627399
2.12302294207059e-06	1.43504041903262e-05	6.61740486980916e-10	5.75153486126857e-09	4.94943600375986e-08	1.65293347677827e-05	60499	0.00494656665745363	0.128439708669254	0.868177963114197	4.00343084750582e-05	0.000347959245914656	0.00299433466215882
3.77759288989097e-06	1.98564264571967e-05	1.58746456820862e-09	1.07295074274489e-08	3.61760142762473e-08	2.36825123333595e-05	42225	0.00707965813806677	0.159509803551112	0.838442567988304	6.70310879970491e-05	0.00045305613173207	0.0015275412408543
1.68412894639843e-06	1.5218844898712e-05	9.72490393378465e-10	1.13004536680712e-08	1.912895206925e-09	1.69171596843788e-05	59112	0.00506233381313481	0.0995515191568207	0.899609933502311	5.74854414997604e-05	0.000667987645615592	0.000113074253752617
1.07339867026215e-06	9.94950362777936e-06	8.01085533113365e-11	9.54781028233704e-10	1.42623073211973e-09	1.10253634183552e-05	90700	0.00330216308653208	0.0973572144093811	0.902419562081309	7.26584242819341e-06	8.65985992483632e-05	0.000129359067633574
1.03256947671636e-06	1.04243917143945e-05	5.41787731268135e-10	7.03316472339591e-09	5.47893576759523e-09	1.14700150793332e-05	87184	0.00343511071897984	0.0900233756951951	0.908838536156536	4.72351367910873e-05	0.000613178332787755	0.000477674678690463
4.35655154243189e-09	4.71084455088754e-07	2.56698270067859e-11	3.56899099037038e-09	8.45554562245201e-09	4.87491213071015e-07	2051319	0.000146236705928837	0.00893667706334073	0.966344505208813	5.26570045131182e-05	0.00732113911938443	0.0173450216039489
1.81726547637995e-06	1.31812699341273e-05	2.42225097533649e-10	2.25914453758932e-09	9.083412480972e-09	1.50101201926234e-05	66622	0.00449294623613361	0.121069348749988	0.878158853158629	1.61374522272439e-05	0.000150508091114391	0.000605152548041286
5.36324863303109e-09	4.7813238842144e-07	3.39396827114629e-11	3.89037075686364e-09	4.21449363837865e-09	4.91634441132424e-07	2034032	0.000147479492437763	0.0109090173192046	0.972536397816466	6.90343878945637e-05	0.00791313714291986	0.00857241333351471
6.70801821834872e-06	2.55460913839899e-05	1.9592315137751e-09	9.59406622471419e-09	4.32591418416965e-09	3.22699888142613e-05	30989	0.00963444135210478	0.207871724311978	0.791636202015049	6.07137338984526e-05	0.000297306152782867	0.000134053786292541
7.13239521025101e-10	1.71935226783599e-07	1.54587289601834e-12	4.79143631509459e-10	1.13622105203272e-08	1.84491366329357e-07	5420308	5.53458833506548e-05	0.00386597777021074	0.931941858334214	8.37910698356812e-06	0.0025971059841038	0.0615866788044879
9.24050186407951e-06	3.81395187603768e-05	1.23240481323135e-09	6.54102629257514e-09	1.07835405277171e-08	4.73985775960898e-05	21098	0.014119284885056	0.194953146966204	0.804655343993342	2.60008817929806e-05	0.000138000476476635	0.000227507682184258
4.91386101396444e-08	1.26943246202731e-06	1.09056780969994e-10	3.62241427911977e-09	1.01863810559045e-08	1.33248892428295e-06	750475	0.000399667055451913	0.036877312256901	0.952677683764185	8.18444183531815e-05	0.00271853237434532	0.00764462718621549
[truncated: 8,421 more rows]
