# Supplementary material for: Quantitative Risk Assessment for African Horse Sickness in Live Horses Exported from South Africa
Source: PLoS One. 2016 Mar 17;11(3):e0151757. doi: 10.1371/journal.pone.0151757 (PMC4795756; doi:10.1371/journal.pone.0151757)
Supplement: S3 Dataset — (ZIP) [file pone.0151757.s003.zip › simulation_results_3.xls]

Detailed Results
C
Thu Oct 01 14:25:21 2015
Pathway 1	Pathway 2	Pathway 3	Pathway 4	Pathway 5	Overall probability	Horses/case	Probability per year	Pathway 1 proportion	Pathway 2 proportion	Pathway 3 proportion	Pathway 4 proportion	Pathway 5 proportion
1.49517335715345e-07	1.89590653062793e-06	1.67842674712827e-09	2.73641938070614e-08	1.4771472858806e-08	2.08923795975627e-06	478643	0.000626575662090345	0.0715654887549465	0.907463183776876	0.000803367916656113	0.0130976912798644	0.0070702682716569
1.50857979041462e-08	9.46354548012551e-07	5.12056065030708e-10	4.13022143754933e-08	1.93273633113789e-08	1.0225819796686e-06	977917	0.000306727700178477	0.0147526537765072	0.925455921215478	0.000500748179815036	0.0403901253852317	0.0189005514429685
6.59653225201784e-07	6.1140297201154e-06	3.30669822069684e-09	3.9407191120598e-08	4.99205777481242e-09	6.82138889243329e-06	146598	0.00204433115020586	0.0967036531128598	0.896302764221149	0.000484754391347609	0.00577700402982609	0.000731824244817638
1.35862031244816e-08	6.25656421486845e-07	1.04890465809588e-11	6.2105605457908e-10	4.94361118792685e-09	6.44817780900413e-07	1550826	0.000193426687300935	0.0210698332566295	0.970284070971474	1.62666832268676e-05	0.000963149703644722	0.00766667938502513
2.12219946197685e-06	8.09446393755517e-06	1.28144608858978e-11	6.28434633031541e-11	1.89769708525158e-09	1.02186367545415e-05	97860	0.00306091251541096	0.20767931309758	0.79212757356873	1.25402841824304e-06	6.14988719265558e-06	0.00018570941807949
1.4010542780609e-07	3.47754804693906e-06	8.54421685022595e-10	2.72691994728256e-08	4.97413561965614e-10	3.64627450946496e-06	274253	0.00109328627373684	0.0384242676853883	0.953726341204447	0.000234327306626173	0.007478646876981	0.000136416926557349
3.76365540332517e-07	4.42837247769419e-06	9.71192394711177e-09	1.46928682537037e-07	3.9379680214404e-08	5.00075830472527e-06	199970	0.00149910645821028	0.0752616938068945	0.885540193676183	0.00194209025017963	0.0293812805146378	0.00787474175210464
1.77066048612115e-06	8.00357088607537e-06	7.12922188927421e-11	4.14334230192874e-10	4.61000730837496e-09	9.77932700595399e-06	102257	0.00292951302501543	0.181061588905158	0.81841734929229	7.29009458926335e-06	4.23683787177393e-05	0.000471403329244254
7.78114236628969e-10	3.72318931289899e-07	1.13037052855213e-10	6.95527681517403e-08	1.11559586999787e-08	4.53918809431102e-07	2203037	0.000136166402249116	0.00171421456979098	0.820232437066284	0.00024902482670168	0.153227332083707	0.0245769914535167
4.43798653121639e-07	4.28477517881333e-06	5.41657695596899e-10	6.72402642788211e-09	1.66098889621186e-08	4.75244940502056e-06	210418	0.00142472232750612	0.0933831410499189	0.901593013128519	0.000113974426539856	0.00141485492108106	0.00349501647394112
2.32828495421087e-07	2.83714667504422e-06	2.97737229115733e-10	4.66485643351697e-09	3.33453203434438e-10	3.07527121733138e-06	325175	0.000922157335145446	0.0757099062056478	0.922567954024624	9.68165758641931e-05	0.0015168926913591	0.000108430502505011
3.13558238450291e-07	3.68121411928246e-06	4.5088312563374e-09	6.80612697291516e-08	1.49199423827612e-09	4.06883445295652e-06	245771	0.00121990812558059	0.0770634052762829	0.904734307046481	0.00110813829082212	0.0167274610250355	0.000366688361378773
2.54757667713489e-07	3.24076883210765e-06	8.87555992054223e-09	1.4517065779653e-07	7.6635102991194e-10	3.65033906856812e-06	273947	0.00109450431206604	0.0697901381017243	0.887799399242896	0.00243143438289522	0.0397690885886592	0.000209939683825741
1.20699962373163e-06	8.46129024190769e-06	1.60963771159981e-09	1.4508677364836e-08	1.61600719633683e-08	9.70056825267912e-06	103087	0.00290595410868577	0.124425661702682	0.872246864462897	0.000165932311352508	0.00149565231509288	0.00166588920797554
8.6433015885254e-08	4.42841598887993e-06	5.61054784129428e-09	3.69672264344612e-07	5.3492138924525e-09	4.89548103084354e-06	204270	0.001467569968575	0.0176556737408828	0.904592615307687	0.00114606671049188	0.0755129602209721	0.00109268401996663
6.61325109950984e-07	5.772375172736e-06	7.32731688256855e-09	8.22338866983779e-08	1.43860213252919e-09	6.52470008840046e-06	153264	0.00195550192215999	0.101357165998585	0.884695862572759	0.00112301205929679	0.0126034738124703	0.000220485556889691
2.96465697554431e-07	3.38648887586348e-06	1.79443577296866e-09	2.6355082267769e-08	4.49703292986777e-09	3.71560112438852e-06	269135	0.00111406138051673	0.0797894304661726	0.911424225177239	0.00048294628860733	0.0070930870632962	0.0012103110046851
3.90095384480744e-08	1.17341017432565e-06	1.85017747858553e-09	7.15570105058782e-08	4.62814506488687e-11	1.28587318220884e-06	777682	0.000385687806002344	0.0303370028925129	0.912539580544015	0.00143884910594942	0.0556485752218265	3.5992235695722e-05
8.38884453597381e-08	1.67441717034058e-06	1.43433524184249e-10	3.6810454116784e-09	1.40189004112194e-09	1.7635319846773e-06	567044	0.000528920134308275	0.0475684286356101	0.94946799087796	8.13331005224127e-05	0.00208731423283597	0.000794933153071481
1.9014781860988e-07	2.3628761141307e-06	3.61266736926278e-10	5.77211268204543e-09	1.70481700611386e-09	2.56086212916567e-06	390493	0.00076796458658468	0.0742514860305387	0.92268774926221	0.000141072310301992	0.00225397244791386	0.000665719949035011
2.95898381295328e-07	5.98092389854661e-06	9.89568351600225e-09	2.57198440692543e-07	5.79026238883361e-09	6.54970666643932e-06	152679	0.00196298924630522	0.0451773485996725	0.913159047136088	0.00151085903842194	0.0392686961097703	0.000884049116047121
1.479174049879e-06	1.3990512554649e-05	3.62730826829654e-09	4.41164692608673e-08	1.057581580724e-08	1.55280061978644e-05	64400	0.00464760433436817	0.0952584659634176	0.900985765743263	0.000233597811726493	0.00284109039491076	0.000681080086681991
3.50338619824839e-06	1.17752288882967e-05	3.4039089775757e-09	1.47102798036166e-08	3.51068910424301e-09	1.53002399644306e-05	65358	0.00457958866242469	0.228975898835112	0.769610732620623	0.000222474221678156	0.000961441117120679	0.000229453205466354
8.01253715485856e-08	1.79401824311293e-06	1.14034251504618e-09	3.28287247825775e-08	1.55542674937599e-09	1.90966810870851e-06	523651	0.000572736903213134	0.0419577470991928	0.939439808902816	0.000597141728369429	0.0171908011831329	0.000814501086488744
1.7022803061754e-05	5.89277001314877e-05	2.15022939853054e-08	9.57207858508289e-08	3.48608083903799e-08	7.61025870814681e-05	13140	0.0225729752621482	0.223682317705323	0.774319276011016	0.00028254353511382	0.00125778622674627	0.000458076521801569
2.56557549309683e-07	3.20306935810758e-06	3.73139905956202e-09	5.98983763282535e-08	1.4735895766463e-09	3.52473027238172e-06	283710	0.001056862072773	0.072787853107501	0.908741693855402	0.0010586339297505	0.0169937475209356	0.000418071586411225
2.86282001772045e-06	1.51180362683463e-05	2.31925713915769e-08	1.57481410833989e-07	4.1044603942376e-09	1.81656347286865e-05	55049	0.00543491702435883	0.15759537502973	0.832232756748786	0.00127672782911086	0.0086691939580454	0.000225946434327229
3.29802566333284e-09	6.12376279958199e-07	2.88856289339175e-10	6.89667844960894e-08	1.88289111511608e-08	7.03758857558121e-07	1420941	0.000211105445658721	0.00468630075190275	0.870150724756775	0.000410447820637653	0.0979977498761266	0.0267547767945582
4.36827610079575e-08	1.12187294117324e-06	2.78795088824295e-10	9.20610005417145e-09	4.97173217478279e-09	1.18001232949898e-06	847449	0.000353941255733292	0.0370189021893567	0.950729846737769	0.000236264555763303	0.00780169818910307	0.00421328832800734
7.5137462121291e-06	1.80530516643885e-05	1.61538315093338e-08	4.99037211101702e-08	5.7214924585028e-09	2.56385769215956e-05	39004	0.00766216646865092	0.293064089910552	0.704136259964657	0.000630059599592179	0.00194643100757031	0.000223159517628435
1.6291630064774e-06	7.61704353052125e-06	1.72282057043944e-09	1.03567115030659e-08	2.83604276631049e-09	9.26112211183846e-06	107978	0.00277449345789538	0.175914212857084	0.822475229085297	0.000186027195153508	0.0011182998537323	0.000306231008733292
2.66808037219739e-06	1.22084786815805e-05	9.4828644044901e-09	5.57918655636988e-08	1.00301116033866e-08	1.49518638953495e-05	66881	0.00447554745695189	0.178444666890477	0.816518847886099	0.000634226239006869	0.00373143214479446	0.000670826839622738
1.26688525189967e-07	1.91401666842955e-06	3.38733237898069e-10	6.57996030707381e-09	8.21794942992386e-10	2.04844568210748e-06	488175	0.000614345546504191	0.0618461725866354	0.934375114335651	0.000165361103229046	0.0032121722164994	0.000401179757984555
6.42652300117708e-07	4.60447715235872e-06	1.39607827952118e-09	1.28609431304051e-08	9.65626230789203e-10	5.26235210011715e-06	190029	0.0015774642771067	0.122122634117052	0.874984619948981	0.00026529549010795	0.00244395336642693	0.000183497077431916
6.39336687030802e-06	2.54340460591232e-05	2.22899229404857e-10	1.14020467358239e-09	8.48055448560723e-09	3.18372565878198e-05	31410	0.00950585995666986	0.200814000812934	0.798876812421509	7.00120717970822e-06	3.58135340724868e-05	0.000266372024304748
4.75853570684301e-09	4.14889281725145e-07	6.33482660254377e-11	7.10156051379521e-09	4.29318786844368e-09	4.31105914080252e-07	2319616	0.000129323439106099	0.0110379736195342	0.962383646743272	0.000146943625583492	0.0164728904936183	0.00995854551799187
2.69577523596465e-05	7.80734238370715e-05	2.32572153454448e-08	8.66203490100371e-08	1.33489053770228e-07	0.000105274542814844	9499	0.0310904599498484	0.256070951617046	0.74161731554025	0.000220919651832157	0.000822804323761201	0.00126800886711052
5.72535461994439e-10	1.20527861152954e-07	7.02439200456275e-11	1.90129398754676e-08	3.05774220143579e-11	1.40214157832476e-07	7131947	4.20633656181835e-05	0.00408329280612652	0.859598367355723	0.000500975943738526	0.135599287328628	0.000218076565783684
7.67044955348332e-08	1.82015978761811e-06	1.15483680472751e-09	3.523485763557e-08	2.1996632629611e-08	1.95525061022285e-06	511443	0.000586403754576081	0.0392300072091991	0.930908691756222	0.000590633650075112	0.0180206350282403	0.0112500323562635
8.89894904588512e-06	3.00261154464532e-05	1.79282249795905e-09	7.77832704147297e-09	3.84353885511024e-08	3.89730710304289e-05	25659	0.0116240615958397	0.228335843458092	0.77043236913534	4.60015710991643e-05	0.000199582091834639	0.000986203743633477
5.07503617672767e-07	3.78848961217405e-06	1.37801534444596e-09	1.3226281380031e-08	2.27873233567876e-09	4.31287625890697e-06	231864	0.00129302898452388	0.117671731625657	0.878413704624621	0.000319511913099773	0.00306669623379896	0.000528355602823687
1.38687695079694e-07	2.43035005040887e-06	5.58015714740765e-09	1.25730381340136e-07	1.57565638851017e-09	2.70192394036461e-06	370107	0.00081024984734257	0.0513292372919199	0.899488699182591	0.00206525323087171	0.046533649397684	0.000583160896933888
6.57110736113234e-08	1.55775771489416e-06	8.97349402236246e-10	2.73516429411837e-08	1.04329894144625e-09	1.65276107979035e-06	605048	0.000495705830924287	0.0397583621824268	0.942518391764017	0.000542939577419184	0.0165490604030035	0.00063124607313393
7.59159886159107e-08	1.62832114889688e-06	1.02334844284083e-10	2.82221426021863e-09	3.5615735025537e-09	1.71072326011985e-06	584548	0.000513085743503727	0.0443765455147855	0.951832003957675	5.98196369159754e-05	0.00164971993191985	0.00208191095870421
1.09661129896741e-06	1.10010401188199e-05	4.48768768449993e-09	5.78889989925342e-08	4.50541426849026e-08	1.22050822471492e-05	81933	0.00365485172985536	0.0898487430695971	0.90134911801921	0.00036769008136329	0.00474302407966613	0.00369142475016309
3.23669671889518e-06	1.60766769074954e-05	3.23355656252195e-08	2.06516035960788e-07	2.60262341784912e-08	1.95782514621551e-05	51077	0.00585631746271897	0.16532103110187	0.821149781356714	0.00165160641070141	0.0105482369740722	0.00132934415664239
3.75651494717406e-07	3.20984323417516e-06	2.97747017857947e-09	3.27116525872672e-08	2.29823645650293e-09	3.62348208811492e-06	275978	0.00108645597477575	0.103671409319105	0.885844929302535	0.000821715164080877	0.00902768436321571	0.000634261851063423
6.13234946173284e-08	1.95919900852532e-06	1.2992781845276e-09	5.33734693323196e-08	8.04319554627237e-09	2.08323844620577e-06	480022	0.000624776930411297	0.0294366181312646	0.940458358040405	0.000623681934679148	0.0256204321831374	0.00386090971051419
4.82298497407878e-07	6.92075613054861e-06	3.91783768192796e-09	7.22889048175491e-08	2.72896846620986e-10	7.47953426730258e-06	133698	0.00224135308032691	0.0644824236605595	0.92529238896642	0.00052380770538817	0.00966489386024557	3.64858073869623e-05
2.0792078984161e-06	9.03148624935389e-06	1.27620015519389e-08	7.12757118634392e-08	9.66994235863590e-09	1.1204401803544e-05	89251	0.00335569639524569	0.185570629728616	0.806065902286473	0.00113901676998965	0.00636140269808017	0.000863048516840698
1.04748822680502e-11	2.05349428381247e-08	2.99311465997217e-11	7.54448527645295e-08	7.10518262908173e-09	1.03125384260604e-07	9696934	3.09371382973822e-05	0.000101574237450399	0.199125976454369	0.000290240340090118	0.731583725049461	0.0688984839186299
2.02983183661456e-08	8.71327107013669e-07	1.99381721944329e-10	1.10044215204384e-08	1.87762929178508e-09	9.04706857913982e-07	1105330	0.000271375351191816	0.0224363485128743	0.963104346332382	0.000220382679981062	0.0121635217243867	0.0020754007503761
3.54950049044143e-07	3.45788232472147e-06	1.64034819114578e-09	2.05465117174733e-08	8.5178124613577e-10	3.83587101492037e-06	260697	0.00115010163715723	0.0925344068305466	0.901459488932595	0.000427633824173266	0.00535641361181166	0.000222056800873283
3.83140727393169e-08	1.35733176625204e-06	4.31584367651323e-10	1.96588786423751e-08	8.26817470322357e-10	1.41656311947171e-06	705934	0.000424878950208263	0.0270472047540004	0.958186576788929	0.000304670057916147	0.0138778698754395	0.000583678523714996
5.57837442315957e-07	4.57840513802152e-06	3.47923255842541e-09	3.67156132674878e-08	4.09883693647529e-09	5.18053626309986e-06	193030	0.00155295781577591	0.107679478336894	0.883770502801567	0.000671596989525474	0.00708722251960812	0.000791199352405012
5.96952519116181e-07	5.61157605547618e-06	2.70320390953413e-09	3.26731669748587e-08	1.37278417475428e-08	6.25763278722429e-06	159805	0.00187553469245827	0.0953959012000402	0.896757008006747	0.000431985065511202	0.00522133018760143	0.00219377554010038
2.78236100753573e-08	1.03699672396607e-06	2.18781904096395e-10	1.04842303590582e-08	8.47527885545198e-09	1.08399862516003e-06	922510	0.000325146892102612	0.0256675695241307	0.956640257558422	0.000201828580791877	0.00967181149100664	0.0078185328456489
3.61043282626687e-06	1.2189338473847e-05	3.29519843640877e-08	1.43042372714168e-07	7.00596721596568e-09	1.59827716244081e-05	62567	0.00478339276781059	0.225895289697639	0.762654861140107	0.00206171902711574	0.00894978518592612	0.000438344949211844
6.76153074582607e-07	5.45289546491144e-06	1.85964333345135e-10	1.92830341850337e-09	3.66094435910203e-09	6.134823751605e-06	163004	0.00183876017622986	0.110215566405752	0.888843051682593	3.03129056146858e-05	0.000314320915576244	0.000596748090463764
4.15903943472892e-06	2.0936045213342e-05	1.52814272526701e-10	9.89135476303667e-10	1.31263823815181e-08	2.51093529802013e-05	39826	0.00750459928078706	0.165637061138466	0.833794691159509	6.08595022927094e-06	3.93931088978517e-05	0.000522768642898453
6.79145652006244e-07	4.98613395723669e-06	9.67920765766786e-09	9.13694780266271e-08	3.68075654541424e-10	5.76669637058177e-06	173410	0.00172851828795983	0.117770315682102	0.86464305328662	0.00167846667063058	0.0158443365412369	6.38278194113229e-05
1.7494647896321e-08	7.9489478103091e-07	7.57770260359138e-10	4.42692460758929e-08	4.35064314217928e-09	8.61767088405662e-07	1160406	0.000258496821845977	0.0203009004772827	0.922400950007883	0.000879321420548879	0.0513703141736296	0.00504851392065613
3.21955589646277e-07	2.95452811132619e-06	2.69192029503979e-09	3.17622004556336e-08	1.12328803032228e-08	3.32217070202636e-06	301008	0.000996156372607193	0.096911212133049	0.88933663448542	0.000810289577654108	0.00956067682983905	0.00338118697403819
2.32056243206125e-06	9.92255312003687e-06	9.28480168271138e-09	5.10464654142553e-08	3.33511208424668e-09	1.23067819312793e-05	81256	0.00368525003475118	0.188559645000553	0.806267079033664	0.000754445941640748	0.00414783212210122	0.000270997902040504
2.03144383789422e-07	4.46243872558545e-06	2.54244576803624e-09	7.18135088084306e-08	2.482848090008e-08	4.76476754485142e-06	209874	0.00142841251521819	0.0426346892848803	0.936549093650403	0.000533592823596083	0.0150717759329159	0.00521084830820518
2.33759078877378e-06	9.13221945155738e-06	1.26609396127838e-09	6.3596578479619e-09	1.80084959224413e-09	1.14792368417326e-05	87114	0.00343786777219368	0.203636428187934	0.795542384695583	0.0001102942624788	0.000554013993756226	0.000156878860247674
5.01983827755859e-07	4.25540578296162e-06	9.95323973844191e-09	1.08486524924601e-07	1.64493547213568e-09	4.87747431085266e-06	205024	0.00146217583948094	0.102918805054271	0.872460931981354	0.00204065446665611	0.0222423570090799	0.000337251488639438
4.85833301432765e-07	5.68655016548774e-06	3.89201110159284e-09	5.85745571520445e-08	1.13793808140003e-08	6.24622941598815e-06	160097	0.00187212007013848	0.0777802525455121	0.910397263176434	0.000623097687003084	0.00937758658081215	0.00182180001023867
1.57968235378972e-07	3.51714731714066e-06	9.25546385636564e-10	2.64970454467469e-08	5.04054025107785e-09	3.70757868460309e-06	269718	0.00111165731801877	0.0426068463590499	0.948637268777798	0.000249636343385022	0.00714672504639871	0.0013595234733683
1.14668504321257e-07	2.15666176791534e-06	3.72725354620787e-09	9.01340449053567e-08	3.37322390403774e-08	2.39892380972854e-06	416854	0.000719419100039365	0.0477999775800434	0.899012198373815	0.0015537190181249	0.0375727001165393	0.0140614049114776
2.018932918618e-08	1.33665407870033e-06	6.8530291884796e-10	5.83394861154267e-08	1.74006758439637e-08	1.43326887276475e-06	697706	0.000429888541417678	0.01408621199401	0.93259129818535	0.000478139818613393	0.0407037976083935	0.012140552393633
1.85587068848269e-07	3.57108994824966e-06	2.3120645729132e-09	5.72041216547569e-08	2.11884526660584e-09	3.8183120485922e-06	261896	0.00114483997161297	0.0486044792794487	0.935253563041372	0.000605520068420194	0.0149815208727762	0.000554916737982965
2.9478411251884e-07	2.97951134831342e-06	3.80111711721186e-10	4.93980457967285e-09	1.25096698594141e-08	3.29212504698307e-06	303755	0.000987151584803669	0.0895421979152898	0.905041973130355	0.000115460897230961	0.00150049117490228	0.00379987688222173
1.07259122560764e-06	8.37037652848572e-06	1.94003278599485e-08	1.94667099583324e-07	9.01062796254436e-10	9.65793624433288e-06	103542	0.00289320146719496	0.111058014722039	0.866683763148397	0.00200874466026137	0.0201561798150771	9.32976542253699e-05
1.05662263341199e-06	6.62247447778303e-06	4.51883106597784e-10	3.64157270471701e-09	1.12905301320949e-08	7.69448109713843e-06	129963	0.00230569101149991	0.137322142984398	0.860678503745486	5.87282106347417e-05	0.00047327073245671	0.00146735432702458
1.4590580019544e-06	7.3158800542288e-06	7.81438665822741e-09	5.03789711157643e-08	2.13159563517984e-09	8.83526300959238e-06	113183	0.00264708089853249	0.165140302034056	0.828031949505748	0.000884454333701599	0.00570203411727169	0.000241260009222768
4.36417092725649e-07	4.71445432647853e-06	9.43428113159864e-09	1.31040336939503e-07	9.27618437953508e-10	5.29227365571324e-06	188955	0.0015864265908393	0.0824630624031542	0.89081831990851	0.00178265179492635	0.0247606880264099	0.000175277866999962
3.36893215486576e-07	5.38875008361751e-06	3.39311899018042e-10	6.97873608426399e-09	1.05596447662614e-08	5.74352099185363e-06	174109	0.0017215776279802	0.0586562173211192	0.938231111414181	5.90773324410772e-05	0.00121506234488606	0.00183853158737276
4.96222422318839e-08	1.24629560723395e-06	1.1515907767933e-09	3.7187835554991e-08	4.51306404967384e-09	1.33877033984729e-06	746954	0.000401550727700206	0.0370655374973008	0.930925618934843	0.000860185457144695	0.0277776063960551	0.00337105171465677
5.78527302852841e-07	7.83758846914176e-06	8.27786218933801e-10	1.44200702769872e-08	2.22949169269901e-08	8.45365854541751e-06	118292	0.00253289507762988	0.068435139619691	0.92712385141109	9.79204701120227e-05	0.00170577865187185	0.00263730984723479
1.40455866537138e-07	2.01755419601594e-06	7.92888785153834e-11	1.46438292806273e-09	2.72325441556011e-09	2.16227698877521e-06	462475	0.000648473448100928	0.0649573885613504	0.933069262860142	3.66691589130287e-05	0.000677241137774956	0.00125943828181913
1.11597638985226e-06	1.07596989432875e-05	1.62145846711425e-08	2.01020496742034e-07	1.37565056967082e-08	1.21066669202496e-05	82599	0.00362543424791728	0.0921786646319374	0.888741634189241	0.00133931037980586	0.0166041155725369	0.00113627522647865
4.25251895450153e-06	1.43992648304446e-05	4.64728241971452e-09	2.02329291508478e-08	7.90304937353376e-09	1.86845670458902e-05	53520	0.00558974141412916	0.227595263195402	0.77065017321939	0.000248723045511334	0.00108286850324949	0.000422972036447164
5.97862961387521e-07	5.76658110025481e-06	3.36393267799333e-09	4.17188811764146e-08	1.76388853854435e-08	6.42716576088218e-06	155590	0.00192629822609847	0.0930212450760658	0.897219912290437	0.000523392861355361	0.00649102306188044	0.00274442671026154
1.40777523007424e-07	2.55905956610553e-06	2.01109296400288e-09	4.70049792449838e-08	8.1972601703604e-09	2.7570504214923e-06	362706	0.000826774300278776	0.0510609170982174	0.928187437616899	0.000729436410856185	0.0170490096512422	0.00297319922278516
1.16880582062819e-07	1.86107823896938e-06	1.31411439632633e-10	2.69037474395916e-09	6.03945868600592e-09	1.9868200659018e-06	503317	0.000595869011386307	0.0588279653848612	0.9367120208365	6.61415907197349e-05	0.00135411091831208	0.0030397612696068
2.9434641591701e-08	8.74124115005227e-07	4.29829337768262e-10	1.64121750647902e-08	2.55960512358749e-09	9.22960366123074e-07	1083470	0.000276849907608234	0.0318915553387652	0.947087380010709	0.000465707254119453	0.0177821016667597	0.00277325572964655
1.49907505849906e-06	1.1115519199297e-05	1.01933890383831e-08	9.71863319675814e-08	1.25327749520358e-08	1.27345067537541e-05	78527	0.00381308799813496	0.117717559657907	0.872866096366097	0.000800454170349252	0.00763173115746563	0.000984158648181735
6.64065536033785e-06	1.9683042793253e-05	6.61823249883063e-09	2.5222789169118e-08	2.63140359787509e-09	2.63581705788567e-05	37939	0.00787637291884358	0.251939160211091	0.74675299389108	0.000251088461508761	0.000956924878138186	9.98325581816318e-05
7.94852324049062e-06	3.05089101059497e-05	1.59669891501987e-08	7.88058705645856e-08	2.90450517528118e-08	3.85812512579079e-05	25919	0.0115078706909261	0.20602035914689	0.790770364133703	0.000413853585086253	0.00204259499096554	0.000752828143355213
4.40568751630203e-07	3.64656993189027e-06	1.34481965027883e-08	1.4311738951524e-07	4.60501638163337e-09	4.24830928592013e-06	235388	0.00127368366854519	0.103704490887787	0.858357922285892	0.00316554082993878	0.0336880815127006	0.00108396448368188
6.63748558086733e-10	1.3606689215085e-07	4.89729037325027e-11	1.29080698852286e-08	1.31862473342184e-08	1.62873930832116e-07	6139718	4.88609894760961e-05	0.0040752289497507	0.835412342881944	0.0003006798170972	0.0792519086343767	0.0809598397168315
5.49841530382333e-09	3.75836202249753e-07	4.75064095248304e-10	4.17511924830032e-08	4.33009007761917e-09	4.27890964209447e-07	2337044	0.000128359077996021	0.0128500383596133	0.878345732175326	0.00111024568169139	0.0975743728548719	0.0101196109284973
4.69021561290348e-06	2.84586914412385e-05	1.82998324261399e-10	1.42787018695529e-09	5.29191361532283e-08	3.32034370588064e-05	30117	0.00991174809836104	0.141256930859196	0.857100769141323	5.51142714343977e-06	4.30036861673808e-05	0.00159378488617018
6.25858692653478e-08	1.42695032136582e-06	3.07916067154613e-09	9.02658487931792e-08	6.02009128013123e-10	1.58348320922391e-06	631519	0.000474932522707583	0.039524176133211	0.901146480779669	0.00194454898770621	0.0570046137953178	0.000380180304095664
4.97950465036204e-07	6.96667216987221e-06	1.14471357096368e-09	2.0593153632483e-08	4.2041338832773e-09	7.49056463599513e-06	133501	0.00224465479331537	0.0664770266640988	0.930059682870178	0.000152820732026378	0.00274921246036977	0.000561257273326869
9.97591063463776e-07	1.07183294391113e-05	6.25346782459945e-09	8.63952601925202e-08	2.01075147841529e-08	1.18286767453764e-05	84540	0.00354233508644775	0.0843366578475244	0.906130894421554	0.000528670109024986	0.00730388208691987	0.00169989553497711
1.50668903315528e-08	7.19215878875567e-07	2.86630239418288e-10	1.75920729685075e-08	1.4923190949606e-09	7.53653791510007e-07	1326869	0.000226070664822497	0.0199917926523862	0.954305394569249	0.000380320835172873	0.0233423797062844	0.00198011223690737
4.03036635222397e-07	7.41826268426754e-06	3.05518267711339e-09	7.23100413567416e-08	2.48659734563959e-08	7.92153051698019e-06	126238	0.00237364700187526	0.050878631895499	0.936468359033161	0.000385680856819835	0.00912829171101992	0.00313903650350073
8.6385948879239e-07	5.51749975908873e-06	2.32532043105357e-09	1.90959726783689e-08	1.3996195236891e-09	6.40418016051423e-06	156148	0.00191941576123889	0.13488994174752	0.861546618114768	0.000363094162370794	0.00298179816928129	0.000218547806059334
2.18228887944899e-06	1.57734846259098e-05	2.37324432958432e-08	2.20572681671417e-07	1.8824613533486e-08	1.82189032438595e-05	54888	0.0054508108880581	0.119781572482114	0.865775750317246	0.00130262744020236	0.0121068035061748	0.00103324625426235
5.6352283016323e-06	1.27943616768273e-05	2.47868355212688e-08	7.23577794472062e-08	1.13882229911491e-08	1.85381228164193e-05	53943	0.00554605194806512	0.303980524750929	0.690164899840632	0.0013370736490814	0.00390318805003917	0.000614313709318105
3.64710667212967e-08	1.24944067296508e-06	7.90447075603007e-10	3.48179349176852e-08	2.19284405397225e-09	1.32371296573363e-06	755451	0.000397035313143501	0.0275520960097898	0.943890938072519	0.000597143864315722	0.0263032362898918	0.00165658576348304
2.29056284149074e-08	1.09354470744853e-06	1.64058183186835e-10	1.00706933144528e-08	3.6541095581139e-10	1.12705049831689e-06	887272	0.00033805818547239	0.0203235156269521	0.970271260322057	0.000145564181402552	0.0089354410733966	0.000324218796191552
1.51872197012598e-10	7.34318668553419e-08	1.13182754165304e-12	7.03633392452688e-10	6.41284615199544e-10	7.49297888875484e-08	13345827	2.24786848663783e-05	0.00202686006817024	0.980008991691482	1.51051745701785e-05	0.0093905695304797	0.00855847353529794
3.50804489430336e-07	3.95804595142681e-06	1.22337061105082e-08	1.77475130917794e-07	1.02371600522268e-09	4.49958299389067e-06	222243	0.00134896725969724	0.0779637779560111	0.87964728215945	0.00271885330865518	0.0394425730470495	0.000227513528834258
1.22122847850258e-06	6.25883511813841e-06	3.31107835427722e-09	2.18184770623797e-08	1.83644422596608e-09	7.50702959628362e-06	133208	0.0022495832187478	0.162677989055372	0.833729911127149	0.000441063713924397	0.00290640616005843	0.000244629943496589
4.9080959371923e-07	6.94383459037615e-06	3.37575739797259e-09	6.14107862008158e-08	1.68814268233196e-08	7.51631215451749e-06	133044	0.00225236173866361	0.0652992562881041	0.923835312800671	0.00044912416203253	0.00817033472510936	0.00224597202408277
7.00196024939678e-06	2.69190042629183e-05	6.53328159587654e-08	3.22968360739547e-07	1.24903369480188e-08	3.43217560259614e-05	29136	0.0102438739366454	0.204009382390004	0.784313140695844	0.00190353943164641	0.00941001854611545	0.000363918936390404
2.55851325164117e-05	6.30483088072406e-05	6.96622921407426e-09	2.20747344824937e-08	5.55252432926174e-08	8.87180075306415e-05	11272	0.0262654836359003	0.288387140655465	0.71065965706528	7.85210286837005e-05	0.00024881909656131	0.000625862154010166
1.64975556592178e-08	7.41638668769987e-07	1.27705533894802e-09	7.3814448514708e-08	4.84757383427785e-09	8.38075302117139e-07	1193210	0.000251391091968811	0.0196850517102006	0.884930825304678	0.00152379545814311	0.0880761529760375	0.00578417455094064
2.4464339006637e-07	2.86231702751537e-06	2.51512381714742e-09	3.7835772614622e-08	6.72779014669428e-10	3.14798409302818e-06	317664	0.000943950912158931	0.0777143031339264	0.909253967913792	0.000798963318371795	0.0120190482215004	0.000213717412409875
1.03695223155638e-06	8.98186518769884e-06	1.93527454242139e-08	2.1554031600045e-07	1.86875442355908e-08	1.02723980249155e-05	97348	0.00307699156403285	0.100945488000103	0.874368883089764	0.00188395595432286	0.0209824731749745	0.00181919978083643
2.94304570535574e-08	1.08923640199247e-06	3.67858035022465e-09	1.75052079376173e-07	7.60209335442051e-09	1.30499961212684e-06	766284	0.000391423512923983	0.0225520810734898	0.834664157652329	0.00281883635523035	0.134139564295256	0.00582536062369465
1.7291380259803e-06	1.14494138147989e-05	8.60071321028470e-09	7.32260181031351e-08	1.31173271696577e-10	1.32605097453643e-05	75412	0.00397027682736339	0.130397553275415	0.863421846871419	0.000648595972209243	0.00552211185763307	9.89202332455084e-06
3.31500487696737e-07	3.11953172621777e-06	5.39673823506856e-10	6.52970867020667e-09	1.22121563607215e-08	3.47031375276894e-06	288158	0.0010405541799674	0.0955246445461121	0.898919218393067	0.000155511536406832	0.00188159029280758	0.00351903523160623
5.39364282184068e-09	7.62768932929362e-07	2.67598950642911e-10	4.86616157375638e-08	2.13675684093105e-08	8.3845935884872e-07	1192664	0.000251506280092295	0.00643280173918822	0.909726780289879	0.000319155541432979	0.058036940281018	0.0254843221484821
5.02810091461774e-07	4.29564074979106e-06	3.05479517490199e-10	3.35557129970138e-09	2.17722519170371e-09	4.80428911726172e-06	208147	0.00144025203748477	0.104658583026402	0.894126195352585	6.35847489678789e-05	0.000698453239969442	0.000453183632075967
4.39794497285649e-06	1.97264862848134e-05	7.80559660153995e-09	4.5018282994571e-08	6.82517560776755e-09	2.41840803128738e-05	41350	0.00722905558833986	0.181852893141252	0.815680647335285	0.000322757636451647	0.00186148418348606	0.000282217703525172
8.33323144194976e-07	5.78397530792379e-06	1.23551442372004e-11	1.10261199432125e-10	5.71258879362309e-09	6.62313365725606e-06	150986	0.00198497400529873	0.125820070576715	0.873298895544269	1.86545295272194e-06	1.66478898264913e-05	0.000862520536236589
3.10460635467054e-07	6.28788593939883e-06	1.36560380171838e-09	3.55649829978293e-08	2.77458140336863e-08	6.66302297569912e-06	150082	0.00199691705493188	0.0465945617476246	0.943698672859382	0.00020495258784172	0.00533766476981083	0.00416414803534053
1.73130685808224e-06	1.45337839197208e-05	2.36107661849973e-09	2.54866166298797e-08	1.08336875067983e-08	1.63037721585582e-05	61335	0.00487922921906803	0.106190569964108	0.891436888247465	0.000144817812438599	0.00156323434736551	0.000664489628623242
2.96288314178361e-08	1.0344350118945e-06	4.49931158278356e-10	2.01973736786308e-08	7.1423550789986e-09	1.09185350322824e-06	915874	0.000327502589119955	0.0271362699576763	0.947411909048259	0.000412080152646909	0.0184982450657656	0.0065414957756522
1.09367884264895e-08	6.10172376339672e-07	5.55550535579636e-11	3.98515809597115e-09	4.22285421607243e-10	6.25572163337298e-07	1598537	0.000187654098451229	0.0174828566030561	0.975382876828356	8.88067865129882e-05	0.00637042107933824	0.000675038702736448
5.39738881177868e-08	1.48826482886357e-06	2.44827751124049e-09	8.67999338903418e-08	3.07743305686047e-09	1.6345643614398e-06	611784	0.000490249497624107	0.0330203504928029	0.910496315698843	0.00149781652469404	0.0531027935870842	0.00188272369657547
3.07195444681411e-07	3.40647476127885e-06	6.16719931653275e-10	8.79304428967666e-09	5.00617631441702e-09	3.72808614649601e-06	268234	0.00111780272132034	0.0824003074526969	0.913732845063294	0.000165425343572847	0.00235859471700812	0.00134282742342804
1.59563247083853e-07	2.72453146047149e-06	1.72031252472946e-09	3.77686072473988e-08	5.38592150161648e-09	2.92896954882909e-06	341417	0.00087830621456042	0.0544776053228826	0.930201360939609	0.000587343943339115	0.0128948446263286	0.00183884516784055
6.72665726284764e-07	4.9297113469304e-06	1.19134926279571e-09	1.12259070791701e-08	3.55025585139744e-09	5.61834458540853e-06	177988	0.00168408843947143	0.119726676792262	0.877431291724864	0.000212046314476648	0.00199808091307269	0.00063190425532422
3.630025627892e-09	3.31478725035742e-07	5.99359021276897e-11	7.03704984354835e-09	9.40899582527278e-09	3.51614732234583e-07	2844022	0.000105478874920628	0.0103238723952846	0.942732754481383	0.000170459018445515	0.020013523889703	0.0267593902151844
2.13816419754869e-06	1.76519554469897e-05	3.68760431492811e-08	3.91474651247514e-07	1.53427519277632e-08	2.02338130908629e-05	49422	0.006051818864792	0.105672825381303	0.87239885866895	0.00182249598647985	0.0193475470732847	0.00075827288998195
1.17619267328856e-06	8.76509648445441e-06	1.42427924163024e-09	1.36472834288582e-08	3.2165028866596e-08	9.98852574928005e-06	100115	0.00299208744778123	0.117754381658708	0.8775165329164	0.000142591537267939	0.00136629606524686	0.00322019782237778
4.48216107602571e-06	1.70569097919353e-05	2.29879827331691e-08	1.12482861131274e-07	5.31834991594787e-10	2.1675073546817e-05	46136	0.00648149643274709	0.206788736672311	0.786936651222578	0.00106057230594933	0.00518950308926597	2.45367098960957e-05
2.41973866812603e-07	4.50771461293468e-06	4.72905773476175e-09	1.13277446515619e-07	4.07166044788133e-09	4.87176664444554e-06	205264	0.00146046603342909	0.0496686078116005	0.925273097403807	0.000970706948813629	0.0232518211119103	0.000835766723868756
8.43287527338681e-07	1.04769523802108e-05	7.53635968909953e-09	1.20398714972444e-07	6.49812395208368e-09	1.14546731061631e-05	87301	0.00343052387431797	0.0736195192584722	0.914644379905852	0.000657928831250944	0.0105108817909141	0.000567290213510099
2.81967148930862e-06	1.4955383467982e-05	1.25836102979598e-08	8.58189469783103e-08	2.73763286682983e-09	1.78761951474337e-05	55940	0.00534855176807347	0.157733313272394	0.836608872561395	0.000703931132669823	0.00480073898670939	0.000153144046831623
1.82327297570242e-07	3.48779219608697e-06	8.94879489248211e-10	2.20108542199657e-08	1.80601235583177e-09	3.69483123972226e-06	270648	0.00110783731434805	0.049346583305371	0.943965223253106	0.000242197662406762	0.00595720150445092	0.000488794274665579
6.9153857501528e-07	8.72926908994252e-06	8.55629467491072e-10	1.38879944578037e-08	5.88656840098863e-09	9.44143785728408e-06	105916	0.00282843714147252	0.073245048632265	0.92456988245788	9.06249112078784e-05	0.00147096180345974	0.000623482195187795
1.00921423981079e-06	5.63414016254984e-06	1.76178893425493e-10	1.26460904863221e-09	6.902690791188e-10	6.64548545938181e-06	150478	0.00199166625756619	0.151864637426304	0.847814685170337	2.65110644665953e-05	0.000190295962027407	0.000103870376865291
2.11884304851851e-07	3.64071548579718e-06	7.48493720347246e-09	1.65366547895723e-07	4.56281311209011e-08	4.07107940686913e-06	245635	0.00122058079268539	0.0520462225557034	0.89428751491661	0.00183856330359048	0.0406198286421779	0.0112078705819181
8.52143978871831e-08	1.72685367438985e-06	1.15649906674909e-09	3.01333557336893e-08	2.43348019109855e-08	1.86769272898846e-06	535420	0.000560151398538933	0.0456254910481636	0.92459195647515	0.000619212704958942	0.0161340006661639	0.0130293391055633
1.72321011567613e-07	2.73054824871678e-06	2.96068876618588e-09	6.03208711859815e-08	1.94027737656831e-08	2.98555359400224e-06	334946	0.000895266424900232	0.0577182777471466	0.914586914199849	0.000991671619003484	0.020204249994762	0.00649888643923923
7.94401296020745e-08	1.87115179391652e-06	1.68101310801338e-09	5.09100773663857e-08	7.09702799225733e-09	2.01028004198525e-06	497443	0.000602902799807237	0.0395169468645889	0.93079160855055	0.000836208425147227	0.0253248683283497	0.00353036783136377
1.63849914006094e-06	8.13834747139916e-06	6.84833290356132e-09	4.37357799642037e-08	2.22409852682836e-09	9.8296548228547e-06	101733	0.00294456717324643	0.166689387327346	0.82793827637537	0.000696701260316733	0.00444937088355479	0.000226264153412301
2.70698326397582e-06	1.18808318044627e-05	1.79868127375879e-08	1.01503855281987e-07	1.04939027922323e-08	1.47177996392503e-05	67945	0.00440563895832424	0.183925812983394	0.807242393270403	0.00122211289584481	0.00689667326434381	0.000713007586014864
3.23621181627058e-06	1.99582459835966e-05	1.65972785796015e-09	1.31619503992835e-08	9.77033323264647e-09	2.32190498113571e-05	43068	0.00694159089244129	0.139377444062662	0.85956342510771	7.14812996847239e-05	0.000566859992386321	0.000420789537557541
1.6477631643038e-07	2.296012374248e-06	3.56993822347478e-11	6.39585338567935e-10	1.06528188449244e-09	2.46252925728368e-06	406087	0.000738486871044497	0.066913445167404	0.932379734152132	1.4497038818587e-05	0.000259727000877722	0.00043259664076743
3.77972795025947e-07	5.6196635747367e-06	8.86434722908721e-09	1.69463902318428e-07	6.75930095763126e-09	6.1827239202678e-06	161741	0.00185310378905468	0.0611337009221618	0.90893005206244	0.00143372845745687	0.0274092624066396	0.00109325615130143
4.80916826301028e-06	2.23715610357746e-05	4.41832835426824e-08	2.64285808136153e-07	9.35009354633986e-09	2.74985484840101e-05	36366	0.00821574276180947	0.174888076940015	0.813554251737443	0.00160674966420043	0.00961090030951383	0.000340021348827803
4.37558403149999e-06	1.27422394986257e-05	3.63779094385111e-09	1.36209703809075e-08	5.27718823339963e-09	1.71403594796839e-05	58342	0.00512895368217037	0.255279595313405	0.743405616068254	0.000212235393788731	0.000794672386950356	0.000307880837601719
4.99329788943093e-07	3.93735827280784e-06	7.58163824113468e-09	7.68667322162729e-08	9.38906369449475e-10	4.52207533857779e-06	221137	0.00135570586835987	0.110420493149089	0.87069718613891	0.00167658379692523	0.016998109598158	0.000207627316917892
3.97975612863092e-08	2.51779676315683e-06	2.59985931408363e-09	2.11508387230246e-07	1.35091063916117e-08	2.78521167737908e-06	359039	0.000835215679894863	0.0142888821016861	0.903987579689494	0.000933451247242412	0.0759397890465828	0.00485029791499507
8.3481115519632e-09	5.26222043667842e-07	3.58746463393363e-10	2.90755059767889e-08	8.33340968630458e-10	5.64837748628618e-07	1770420	0.000169437016346086	0.0147796629602603	0.93163398683156	0.000635131883915994	0.0514758548758151	0.00147536344844824
4.51911495776586e-08	1.42725180828838e-06	1.08028695255929e-10	4.38682580353686e-09	1.77487060830347e-08	1.49468651844787e-06	669037	0.0004483057715714	0.0302345334756792	0.954883710177896	7.22751519617035e-05	0.00293494706039918	0.0118745341340641
1.06679938994238e-06	5.26600826406498e-06	4.33253507071248e-09	2.7497714944735e-08	5.04589695752264e-10	6.36514249371856e-06	157106	0.00190772679698248	0.167600236914594	0.827319776306931	0.000680665841336317	0.00432004703301947	7.92739041192273e-05
2.4378771165385e-07	2.75834742328799e-06	8.42847153804714e-10	1.22615111018469e-08	1.67734788794974e-09	3.01691684108544e-06	331464	0.000904666959484435	0.0808069046961662	0.914293488545603	0.000279373677897423	0.00406425226405493	0.000555980816278071
4.16767032094429e-08	1.49007172972997e-06	6.64962807886629e-10	3.05688264179877e-08	1.21163121087743e-08	1.57509853427406e-06	634881	0.000472418307739364	0.0264597435033808	0.94601810445892	0.000422172196479822	0.0194075645128299	0.00769241532838989
7.02948721860154e-07	6.95884579617192e-06	9.54832992268103e-10	1.21538918639603e-08	1.18987293904133e-08	7.68680197227871e-06	130093	0.002303392565419	0.0914487877267077	0.905297914694296	0.00012421719665884	0.00158113763146124	0.00154794275087667
5.28294263934788e-09	7.38559435040288e-07	6.26433670832013e-10	1.12609208298122e-07	1.97196886996714e-08	8.76797708348262e-07	1140514	0.000263004835968861	0.00602526967058348	0.84233732365885	0.000714456327688296	0.128432370689311	0.0224905796535667
1.28670187926284e-06	7.18233207965417e-06	1.94686065089489e-08	1.39728248677129e-07	8.55215434968184e-10	8.62908602953806e-06	115887	0.00258538908807215	0.149112185793299	0.832339839360562	0.00225616090073807	0.0161927054845471	9.91084608544535e-05
7.29488845317909e-07	1.01286687225816e-05	1.62139718419632e-09	2.89486738389249e-08	5.05936458124193e-09	1.08937870035039e-05	91795	0.00326281930040806	0.0669637514560618	0.929765628731663	0.000148836872216688	0.00265735632885183	0.000464426611206428
1.57000946830129e-06	7.67416871193268e-06	9.82209202774682e-09	6.17296472795075e-08	1.93149802457021e-09	9.31766141756579e-06	107323	0.00279140820290236	0.168498231255912	0.823615322345285	0.00105413704014079	0.00662501506688512	0.000207294291776788
3.57981044444414e-07	3.55341536008803e-06	2.49578486931857e-09	3.18531849531149e-08	7.49736808537468e-09	3.95324274244026e-06	252957	0.00118527217636077	0.0905537726285534	0.898860907765705	0.00063132598525381	0.00805748268659378	0.00189651093389391
1.42315716864247e-08	1.0983725676037e-06	1.4559778291397e-09	1.44488333743754e-07	7.28018771371594e-09	1.26582863857674e-06	789996	0.000379676736463885	0.0112428896398065	0.867710315701723	0.00115021716586912	0.114145255795612	0.0057513216969886
4.87962326468515e-07	9.1305517877837e-06	1.49856277035021e-08	3.60582110612359e-07	5.48772663366581e-08	1.00489591189047e-05	99513	0.0030101632293339	0.0485584945360689	0.90860672033253	0.00149126168453708	0.0358825333395983	0.00546099010726589
2.41846873623756e-06	1.17336725483598e-05	8.9267471067059e-09	5.56872642096756e-08	8.85224500016785e-09	1.42256075409139e-05	70296	0.00425861887335488	0.170008115947376	0.824827517180752	0.00062751253899223	0.0039145789766458	0.000622275356234041
2.44848182479225e-06	1.24875242058065e-05	8.64921842651335e-09	5.67189816736108e-08	2.972288518879e-08	1.50310971158876e-05	66529	0.00449921111302687	0.16289441854542	0.83077929106102	0.000575421631556839	0.00377344256618899	0.00197742619581464
1.32009527672263e-07	2.2365365162291e-06	4.27062737869146e-11	9.30300646770827e-10	6.26417027302306e-11	2.36958169252466e-06	422015	0.000710622737975064	0.0557100555295118	0.943852884787526	1.80227058310083e-05	0.000392601212992849	2.64357641383908e-05
2.10131323106064e-07	2.46281995814284e-06	4.33666092034631e-10	6.53513161875214e-09	4.98213507731755e-09	2.68490221403701e-06	372453	0.00080514744022353	0.0782640507380383	0.917284787977344	0.000161520255660474	0.00243402965835614	0.00185561137060051
1.4879181821512e-06	8.17906967410339e-06	1.21271966348518e-08	8.57134994199696e-08	4.17263868147319e-09	9.76900119099089e-06	102365	0.00292642432043466	0.152310164883937	0.83724727985971	0.00124139575763751	0.00877402896613584	0.000427130532579038
1.14499403439783e-07	1.91502244539526e-06	7.10544814289664e-09	1.52798966019556e-07	5.94833674457068e-09	2.19537459974207e-06	455503	0.000658396264872518	0.0521548365610292	0.872298716410519	0.00323655386362375	0.069600407164002	0.00270948600082625
9.27596459051309e-06	2.68418122436601e-05	1.38592403851271e-08	5.15668210177447e-08	1.65142070311653e-08	3.61997171026073e-05	27625	0.0108013535843058	0.256244118268123	0.741492320715591	0.000382854936292552	0.00142450895048654	0.000456197129506736
1.09804328425876e-06	1.4589202538201e-05	3.7950985395976e-09	6.48431050785507e-08	5.61186008773057e-09	1.57614958861657e-05	63446	0.00471732433943661	0.0696661847447199	0.92562296393494	0.000240782890596614	0.00411401973181147	0.000356048697932046
2.05629852100691e-06	8.03189349760764e-06	1.01497904207359e-08	5.09737895291094e-08	3.90216516234333e-09	1.01532177637267e-05	98491	0.003041346499423	0.202526782036845	0.791068770956759	0.00099966243775416	0.00502045663899949	0.000384327929642577
5.1985480167701e-08	1.12617787203422e-06	5.61314295417996e-10	1.56345753011832e-08	1.59263193958657e-09	1.19595187373811e-06	836154	0.000358721420754327	0.0434678696603512	0.941658186055764	0.000469345220107839	0.0130729134211021	0.00133168564267438
7.30909499241527e-06	3.18942305452113e-05	9.4040195447987e-09	5.27675520866738e-08	4.46906333059114e-09	3.92699661725887e-05	25465	0.0117120943237007	0.186124300700753	0.812178711971344	0.000239471037572804	0.00134371269521252	0.000113803595117702
1.16514046289445e-06	6.64768362273952e-06	5.57598807288451e-09	4.09048509593315e-08	1.67329599376967e-09	7.86097822065995e-06	127211	0.00235552412430218	0.148218253528837	0.845656028567578	0.000709324961393468	0.00520353190291595	0.000212861039275235
3.97441613462869e-08	1.52287898407339e-06	1.01785487357882e-10	5.01473200641643e-09	9.6282410014843e-09	1.57736790391494e-06	633968	0.000473098797848848	0.0251965069453005	0.965455795248333	6.45286918196167e-05	0.00317917715579869	0.00610399195874821
4.08863466404927e-06	3.45643468167192e-05	1.59068442879058e-08	1.72943973845984e-07	7.35025872454139e-09	3.88491825576269e-05	25741	0.0115873249680297	0.105243775927187	0.889705897040387	0.000409451196670878	0.00445167600603815	0.000189199829716839
1.76518584359863e-07	2.47049851631883e-06	3.75210641973295e-09	6.75194288520657e-08	8.17571172951975e-09	2.72646434768001e-06	366775	0.000817605997286419	0.0647426710384332	0.906118034670438	0.00137618026178324	0.0247644642445147	0.00299864978483089
4.5099637311753e-06	1.2212717339228e-05	1.43766842269093e-08	5.00560753892091e-08	1.93048016050679e-10	1.67873068780354e-05	59569	0.00502357377056806	0.268653201132348	0.727497116002992	0.000856402062067491	0.00298178116078301	1.14996418099239e-05
9.93573691210175e-08	2.73713656453203e-06	3.51767865970924e-10	1.24603362224427e-08	3.8805170100713e-09	2.85318655475154e-06	350485	0.000855590960679109	0.0348232992180456	0.959326182150186	0.000123289472742366	0.00436716491660595	0.00136006424242008
4.85073912859113e-07	4.11065287321896e-06	2.85275782573428e-10	3.10833192020036e-09	1.81267478800407e-09	4.60093306856885e-06	217347	0.00137933094327058	0.105429465204109	0.893438963783406	6.20038975403234e-05	0.000675587293680676	0.000393979821264367
4.14346822714449e-06	1.9561060124221e-05	3.18691465474795e-09	1.93456523747687e-08	5.2922330980232e-09	2.37323531514931e-05	42137	0.0070945047677009	0.174591546008737	0.824236012305859	0.000134285657827718	0.000815159468227937	0.000222996559348362
1.35296291592637e-09	2.97178678570846e-07	9.50851635339939e-11	2.68545151903092e-08	4.36073493825349e-10	3.25917315334441e-07	3068263	9.77704306976968e-05	0.00415124589050453	0.911822307648476	0.000291746277537976	0.0823967120702145	0.00133798811326692
3.33114521256766e-07	3.64413366589652e-06	7.41149155267288e-12	1.04248096956958e-10	4.41222629791619e-09	3.98177207303971e-06	251144	0.00119382082835262	0.0836598667995739	0.915203984319114	1.86135504913894e-06	2.61813320915112e-05	0.00110810619417195
6.94679400441084e-07	6.70068137419702e-06	1.5668901490192e-09	1.94332584800246e-08	1.56054524260545e-08	7.4319663756932e-06	134554	0.00222711449002311	0.0934718169222462	0.901602756992025	0.000210831167662952	0.00261482055995066	0.00209977435811514
1.78744843146442e-08	1.08398340737257e-06	1.41150133432328e-10	1.10063525783787e-08	2.53517650605686e-08	1.1383571594596e-06	878459	0.000341449035212493	0.0157020001728891	0.952234892506991	0.000123994593664554	0.00966862859069966	0.0222704841357555
1.05378426015655e-06	7.39645419425764e-06	6.91643012358913e-09	6.24195804438707e-08	9.14996101822446e-09	8.52872442599988e-06	117251	0.00255535773943516	0.123557076946241	0.867240377905692	0.000810957158201096	0.00731874748509685	0.00107284050476889
1.4167105589485e-08	1.14933257768243e-06	2.95819459599074e-10	3.08586044090228e-08	1.94356218738029e-08	1.21408972901434e-06	823662	0.000364160817136083	0.0116689114905754	0.946661972517894	0.000243655351437026	0.0254170706427731	0.0160083899973206
4.01955655613593e-07	3.71549660451595e-06	1.29718754107137e-10	1.54170357504437e-09	3.50264451981581e-09	4.12262632697851e-06	242564	0.00123602593741012	0.0974999002415502	0.901245058326461	3.14650768269382e-05	0.000373961512096173	0.00084961484306605
1.34648630517162e-05	4.82545332479061e-05	2.04283277950889e-09	9.41431221693994e-09	3.37903867177434e-08	6.17646438313365e-05	16190	0.0183593411075228	0.21800276366015	0.781264656518978	3.30744687055485e-05	0.000152422350926981	0.000547083001239615
4.26511389178984e-08	1.20597518656946e-06	6.18113395814157e-10	2.2471660320623e-08	1.99858796783977e-09	1.27371468717163e-06	785105	0.000382041652997822	0.0334856301395158	0.946817367119637	0.000485284029492287	0.017642616943142	0.00156910176821291
4.93812313861313e-07	4.35028650716579e-06	7.26360168875662e-09	8.22752176432441e-08	1.1585098047645e-09	4.93479615016387e-06	202643	0.0014793471834802	0.100067418964189	0.881553437019142	0.00147191524588415	0.0166724653135899	0.000234763457194888
2.50342266128168e-07	5.71239178851371e-06	6.78560347675573e-09	1.99100917466915e-07	1.95067974917267e-08	6.18812737307728e-06	161600	0.00185472182964685	0.0404552542369011	0.923121235895474	0.00109655200477577	0.0321746637493509	0.00315229411349789
7.62763045357981e-08	1.52539499185088e-06	1.36259958689027e-09	3.50363312090157e-08	1.0881565019309e-08	1.6489517922019e-06	606446	0.000494563608601783	0.046257449669856	0.925069489032166	0.00082634288845446	0.0212476382722084	0.00659908013731471
2.76968901589795e-09	6.02459794250918e-07	5.01504631858849e-10	1.40272757966033e-07	2.94296180799732e-09	7.48946707672705e-07	1335208	0.000224658856860849	0.00369811227891574	0.804409430042113	0.000669613240463045	0.187293376857107	0.00392946758140156
3.19265092615559e-06	1.41420378764003e-05	7.01718665138335e-09	3.99664192392687e-08	1.08220308136436e-08	1.73924944392602e-05	57496	0.00520420466673388	0.183564866862847	0.813111536461233	0.000403460623540199	0.00229791185955778	0.000622224192822794
2.82572584997322e-09	3.82367577885078e-07	2.56531642190079e-12	4.46332919387028e-10	1.47459436376951e-08	4.00388145608556e-07	2497576	0.000120109254041045	0.00705746631354023	0.954992254588138	6.40707386079508e-06	0.00111475058460745	0.0368291214398532
4.16170007479491e-08	1.22557473233678e-06	7.1122179100019e-10	2.69298668419144e-08	7.96176975518643e-10	1.29562899869316e-06	771826	0.000388613421622774	0.0321210784799709	0.945930303792951	0.00054893938906706	0.0207851683383725	0.000614509999638561
1.61075170137379e-06	1.10029027248851e-05	3.15544392385465e-09	2.77150868852899e-08	7.90948015609125e-09	1.26524344372241e-05	79036	0.00378855957455893	0.127307650505177	0.869627325830196	0.000249394212592889	0.00219049440823425	0.000625135043800042
1.56825559345626e-08	8.57731541027925e-07	4.90200010719584e-10	3.44724920054714e-08	7.85607584514272e-12	9.08384645054524e-07	1100855	0.000272478388314901	0.0172642239385512	0.944238264811754	0.000539639252367768	0.0379492235950359	8.64840229071812e-06
3.89029202447988e-06	1.18980842936698e-05	8.18041510271392e-09	3.21684724052794e-08	1.820358384143e-08	1.58469287894991e-05	63104	0.00474283338229819	0.245491860041534	0.750813261781931	0.000516214542980381	0.00202994995639759	0.00114871367715696
5.5248790181802e-07	6.09297560542548e-06	5.48778959895764e-10	7.78175891367306e-09	3.89571655967439e-09	6.65768976167674e-06	150202	0.00199532027380156	0.0829849274440922	0.915178661597917	8.24278360122257e-05	0.00116883771882354	0.00058514540315457
3.9479504917472e-08	1.27583705659232e-06	3.2120544992826e-10	1.33465429918018e-08	2.98633220314995e-09	1.33197064215467e-06	750767	0.000399511632727445	0.0296399212325038	0.957856739641388	0.000241150547739295	0.0100201480193374	0.00224204055903146
1.76934055781685e-07	3.58004380237985e-06	2.70349315044764e-09	7.03360660942986e-08	1.25448510375494e-09	3.83127190251004e-06	261010	0.00114872348403539	0.0461815450022662	0.934426971897871	0.000705638550131737	0.0183584114842432	0.000327433065487488
1.58003774417386e-07	4.03044751889831e-06	3.48903286687705e-09	1.14440550738611e-07	3.27461393548034e-09	4.30965549085667e-06	232037	0.00129206399882376	0.0366627389944754	0.935213389434325	0.000809585098920171	0.0265544545222714	0.000759831950008007
3.94336826021562e-06	1.66041543988057e-05	1.38253616878172e-08	7.48515373705577e-08	3.55839032662939e-09	2.06397579484063e-05	48450	0.00617286041373966	0.191056904352897	0.804474279219334	0.000669841270540904	0.00362657050328138	0.000172404653946252
4.6451332171337e-07	4.90496796680496e-06	7.26546376820173e-09	9.86434482014339e-08	1.06247483336741e-08	5.48601494882164e-06	182282	0.00164445539819047	0.0846722668543119	0.894085782223126	0.00132436091333698	0.017980893074785	0.00193669693443985
3.6610086699539e-06	1.31033017818851e-05	6.68395762615578e-09	3.0759445123209e-08	4.39224481900423e-09	1.68061460994074e-05	59502	0.00502919722349748	0.217837489231573	0.779673204337261	0.000397709122997061	0.00183024977536603	0.000261347532802842
2.43763822338256e-07	3.30557121352801e-06	1.0667402443271e-08	1.85994356420507e-07	3.13943202001778e-09	3.74913622675006e-06	266728	0.00112411069014562	0.0650186623252053	0.881688744714791	0.00284529603569996	0.0496099221717895	0.000837374752514447
3.73972323945409e-07	3.7026601051108e-06	4.12415795957226e-09	5.25012968820089e-08	8.87077550148813e-09	4.14212865939927e-06	241422	0.00124186941256821	0.0902850574418529	0.893902727214607	0.000995661481980711	0.0126749556083618	0.00214159825319734
8.69680694192284e-07	5.80572040318582e-06	6.78047022544473e-10	5.81992517230934e-09	1.32774482748632e-08	6.69517651784782e-06	149361	0.00200654387305355	0.129896604200638	0.867149714082831	0.000101273957562874	0.000869271356295797	0.00198313640267267
9.25505257069047e-08	2.25258871460251e-06	1.15545416489169e-09	3.61596315099957e-08	4.67135079577086e-09	2.38712567678007e-06	418914	0.000715882191783423	0.0387706967451096	0.943640603640511	0.000484035748989241	0.0151477703338898	0.00195689353150099
2.95966803184493e-07	3.52545798319948e-06	2.04015563827748e-10	3.12462964601634e-09	2.0969022789712e-09	3.82685033387279e-06	261311	0.00114739853123114	0.0773395292114738	0.921242712837348	5.33116129528075e-05	0.00081650165891233	0.000547944679312588
1.70253168917828e-05	5.71236911209677e-05	9.50372900097402e-08	4.10055479671753e-07	1.28738494265455e-08	7.46669746318585e-05	13393	0.0221518909266358	0.228016696480943	0.765046279196566	0.00127281559857375	0.0054917918088085	0.000172416915108979
4.17107871257213e-07	3.93748484839439e-06	2.93483309423397e-09	3.56216891193814e-08	3.9699845520485e-09	4.39711922641727e-06	227422	0.00131826898717091	0.0948593499014736	0.89546920282228	0.000667444511534259	0.00810114242647126	0.000902860338240863
2.37163433199042e-07	2.83545333582507e-06	6.2901386384601e-09	9.66928002260046e-08	2.93235438905832e-09	3.17853206227764e-06	314611	0.00095310663922743	0.0746141390277807	0.892063782988325	0.00197894453012149	0.0304205835686042	0.000922549885168403
2.86722074574033e-09	4.0732297024772e-07	3.36260588610578e-10	6.14219085678251e-08	6.27720816372897e-09	4.78225568313625e-07	2091063	0.000143457413813497	0.00599554046399288	0.851738169676017	0.000703142221768567	0.128437107167687	0.0131260404705344
1.94582755153195e-07	4.30494558396486e-06	3.43789086574235e-09	9.78005260498953e-08	1.06848633137708e-09	4.60183524236507e-06	217305	0.0013796012233076	0.0422837291873995	0.935484509382907	0.000747069524369907	0.0212525049027248	0.000232187002598541
6.96602461519625e-07	6.98630010141274e-06	1.16449644297243e-08	1.50167239020016e-07	6.76610501872839e-09	7.85148087140083e-06	127365	0.00235268160448288	0.0887224299376456	0.88980667670738	0.00148315516785392	0.0191259765488321	0.000861761638288397
1.63642670737948e-07	4.24554624234833e-06	1.81520532705258e-09	6.0555704654162e-08	6.79613680142075e-09	4.47835595986892e-06	223296	0.00134260769107253	0.0365407913538739	0.948014467896965	0.000405328505219071	0.0135218605213183	0.0015175517226236
1.89869041565635e-07	2.37650717670228e-06	2.0352176025655e-09	3.27531589108379e-08	1.74721101082398e-09	2.60291180579214e-06	384185	0.000780569754809557	0.0729448616519115	0.913018709052664	0.000781900331020292	0.0125832764821128	0.000671252482291558
3.85749890614558e-07	4.13211879097051e-06	8.23885678423370e-09	1.13474315072774e-07	1.13704113011759e-08	4.65095226474325e-06	215010	0.00139431596112405	0.0829399806011237	0.88844575385007	0.00177143438918707	0.024398082072992	0.0024447490866268
2.60276618270855e-08	1.13239135400388e-06	9.06134269985211e-10	5.06897071268891e-08	8.01299545690834e-10	1.21081615677353e-06	825889	0.000363179101447453	0.0214959650822975	0.935229801542598	0.000748366517010966	0.0418640822087824	0.000661784649311306
6.01865666208137e-07	4.28480115580895e-06	1.33801401388901e-09	1.22475572397259e-08	2.86437857427823e-09	4.90311677184498e-06	203952	0.00146985733764338	0.122751648433954	0.873893352981808	0.000272890505396943	0.00249791261551319	0.000584195463327788
1.08141383300181e-06	1.35400791887855e-05	6.73891616486157e-09	1.08501915149774e-07	2.21277562826308e-08	1.47588616093846e-05	67756	0.00441790338332548	0.0732721710944276	0.917420296168094	0.000456601352002417	0.00735164527057981	0.0014992861148966
5.97926607715215e-07	5.05086277717829e-06	4.97912004682662e-09	5.40795727295034e-08	9.18156402900811e-09	5.71702964169885e-06	174916	0.00171364382803307	0.104586935032497	0.88347675169258	0.000870927799728365	0.0094593829521292	0.00160600252306541
3.21871602800962e-06	1.99169706094983e-05	4.6312243801256e-08	3.68497253635412e-07	5.35106623447011e-09	2.35558472011791e-05	42452	0.00704192601406972	0.136641913174259	0.845521302604704	0.00196606147958618	0.0156435576478424	0.000227165093607937
8.44555486951955e-07	6.51287957595069e-06	4.98901227585548e-09	4.94681525007414e-08	1.95305601931754e-08	7.43142278787242e-06	134564	0.00222695177567611	0.113646539977541	0.876397395473081	0.000671340121301834	0.00665661931944851	0.0026281051086271
6.12552523432653e-11	4.67619468302652e-08	1.2285422822615e-10	1.20586659312613e-07	7.2954603762507e-09	1.74828175999699e-07	5719902	5.24470820093548e-05	0.000350374028631236	0.267473744222703	0.000702714122158216	0.689743850629782	0.0417293169967252
5.10600604193218e-07	8.63826825725152e-06	2.8339565171653e-10	6.16519052596956e-09	9.65889173795422e-09	9.16497633936038e-06	109111	0.00274572907305415	0.0557121573789958	0.942530339129537	3.09215911992533e-05	0.000672690282842544	0.00105389161742542
9.00608572630031e-08	1.90485172630892e-06	1.29713756543368e-09	3.52754922096636e-08	4.52237333953234e-09	2.03600758668655e-06	491157	0.000610616395670061	0.0442340479730581	0.935581841032784	0.00063709859133908	0.0173258156994748	0.00222119670334439
7.49820787689922e-07	6.01945805549612e-06	2.47997560851408e-09	2.5598397020203e-08	9.14726216927293e-09	6.80650447798403e-06	146918	0.00203987491414948	0.110162388067951	0.884368485316707	0.000364353776088105	0.00376087272152722	0.00134390011772712
1.23654582680478e-07	3.46169572848637e-06	2.03664346624641e-10	7.33128745167085e-09	1.20626301657999e-08	3.60494789313094e-06	277397	0.00108090172172048	0.0343013509060965	0.960262348058474	5.64957809827748e-05	0.00203367362553014	0.00334613162891609
1.5227067795799e-06	7.95033838058393e-06	2.96093745701556e-10	1.98774680486979e-09	3.9944900564607e-09	9.47932349077087e-06	105493	0.00283977072719355	0.160634541174001	0.838703140400729	3.1235746516071e-05	0.000209692897051681	0.000421389781702224
1.65516948651134e-08	6.9326331529266e-07	4.72986738520603e-10	2.54719255957953e-08	1.08925563081264e-08	7.46652478800215e-07	1339311	0.000223970742087909	0.0221678697052075	0.928495297312418	0.000633476419017101	0.0341148343024665	0.014588522260891
5.90089476552502e-08	2.99719525558661e-06	3.97248252846834e-09	2.59459533517628e-07	1.86265960627573e-08	3.33826281535071e-06	299557	0.00100097920197784	0.0176765434356764	0.897830824404917	0.00118998495570847	0.0777229199344419	0.00557972726925649
3.77818676678344e-07	6.2567007379081e-06	3.84625369476214e-09	8.19010226955561e-08	2.82961792824434e-09	6.723096308905e-06	148741	0.00201490302473817	0.0561971239617538	0.930627861097401	0.000572095581862724	0.0121820391873719	0.000420880171610274
1.26668209471527e-06	1.22935482703498e-05	6.48664368835778e-09	8.09516903624582e-08	1.78058982451757e-08	1.36654745973611e-05	73177	0.00409127821488697	0.0926921407442283	0.899606390013253	0.000474673868232166	0.00592381111872183	0.00130298425556432
1.5557510442259e-07	2.40851881446226e-06	1.06239400582878e-10	2.11473628638147e-09	1.92059739905686e-09	2.56823549197087e-06	389372	0.000770174899905052	0.0605766507428807	0.937810735032696	4.13666896649537e-05	0.000823419928971785	0.000747827605786646
4.03930903935006e-07	4.16127414138852e-06	3.30901859118759e-09	4.38310138759622e-08	1.01308282667484e-08	4.62247590605742e-06	216334	0.00138578488903418	0.0873841015386761	0.90022624800174	0.000715854156611473	0.00948215085740627	0.00219164544556581
1.5548600270056e-07	2.65329265895524e-06	2.63056361685047e-09	5.77174004052785e-08	1.46172213975987e-08	2.88374384707553e-06	346771	0.000864750289286675	0.0539181047090025	0.920086110160584	0.000912204327550861	0.0200147459226696	0.00506883488019309
7.5378375652596e-06	3.04829737565202e-05	5.21646698269183e-08	2.71259441595326e-07	6.79232785983957e-08	3.84121587118004e-05	26033	0.0114577234932302	0.196235718534192	0.79357616907783	0.00135802494773336	0.00706181195466094	0.00176827548558288
1.15733400742292e-08	6.83265626386354e-07	7.11826873093493e-10	5.40340096613248e-08	1.50062132065661e-09	7.51085424315658e-07	1331406	0.000225300327981848	0.0154088199551657	0.909704281651988	0.000947730910557964	0.0719412305338733	0.00199793694841553
1.52502343476805e-09	2.19816295769208e-07	1.07496867229818e-10	1.99222044876894e-08	5.85288560797536e-09	2.4722390616687e-07	4044916	7.41644306814226e-05	0.0061685921010353	0.889138510823613	0.000434815827063503	0.0805836490353095	0.0236744322129786
2.33787146023898e-07	2.81125847017224e-06	4.68478521534832e-09	7.24317441365454e-08	1.95415495166953e-08	3.14170369506473e-06	318299	0.000942068563590026	0.0744141296300959	0.894819735733965	0.001491160742723	0.0230549253420453	0.00622004855117078
1.14238822451431e-07	2.34692555793086e-06	4.19185870680836e-09	1.10728033472277e-07	2.5046955341126e-09	2.57858896809549e-06	387809	0.000773278553729551	0.0443028430916643	0.910158845387548	0.00162564051838957	0.0429413275408758	0.000971343461522113
4.02051257635045e-06	1.50638471955858e-05	2.46560709033148e-09	1.18781094561104e-08	5.19779931941932e-09	1.91039012878021e-05	52345	0.00571483299077113	0.210455053958929	0.788522038961963	0.00012906301457419	0.000621763548563485	0.000272080515969695
3.12738074020953e-07	3.0175607578137e-06	1.26951249621908e-08	1.57495908284583e-07	4.55082635429817e-10	3.50094494771686e-06	285637	0.00104973396621888	0.0893296177721691	0.861927508966287	0.0036261995409182	0.0449866852054597	0.000129988515165484
2.04958875634373e-09	2.96706241710609e-07	5.67796734660311e-11	1.05685635651374e-08	1.8932700844634e-08	3.2831387455019e-07	3045866	9.84893281292809e-05	0.00624277228354052	0.903727392322711	0.000172943265172155	0.032190426248714	0.0576664658798626
1.58246362166828e-06	1.02727339039598e-05	1.99711412018808e-09	1.66697317696865e-08	1.22023561306416e-08	1.18860667276486e-05	84132	0.00355949114849818	0.133136020344498	0.864266888226702	0.00016802144611409	0.00140245988447217	0.00102661009821334
3.92922380672477e-07	3.55947520869667e-06	1.70988689441165e-09	1.99161345185943e-08	5.28354230742251e-09	3.97930715308957e-06	251300	0.00119308223196435	0.0987414053643504	0.894496220512422	0.000429694624875608	0.00500492516721943	0.00132775433113282
4.34419470565688e-07	3.60637641121867e-06	1.12279839779727e-09	1.19845303561102e-08	1.00144923910982e-09	4.05490465977738e-06	246615	0.0012157342598903	0.107134324235761	0.88938624056741	0.000276898840294537	0.00295556402965296	0.000246972326881985
2.73370817084859e-09	2.69102132387595e-07	3.7677085477024e-10	4.76868062768146e-08	5.14110421772964e-10	3.20413528111802e-07	3120967	9.61194540677335e-05	0.00853181258281555	0.83985883484201	0.00117588934833854	0.148828941642487	0.00160452158434951
1.6050480515535e-06	1.21650546044247e-05	1.59104323522668e-08	1.55057380843516e-07	3.93060343716957e-08	1.39803765035457e-05	71529	0.00418535913783247	0.114807212176756	0.87015214513997	0.00113805464024746	0.0110910733201063	0.00281151472292088
7.57959780353869e-06	1.75800039688728e-05	1.98614843856933e-09	5.92306757310322e-09	5.13058959059569e-11	2.51675622943191e-05	39734	0.00752193130810641	0.301165353835225	0.698518345292466	7.89169970195186e-05	0.000235345302967232	2.03857232202174e-06
2.8479129330122e-07	4.56885566368249e-06	3.77515913597893e-09	7.78739585829392e-08	1.96913882774597e-08	4.95498746298009e-06	201817	0.00148539562793426	0.0574756839303761	0.922072093586012	0.000761890754352874	0.0157162776222451	0.00397405410701417
2.70022011981784e-07	3.20596157163461e-06	3.8031167829258e-09	5.80576930713158e-08	4.94380648590828e-09	3.54278819995654e-06	282264	0.00106227373006895	0.0762173736451691	0.904926117704111	0.00107348127188988	0.0163875709736269	0.00139545640520337
2.19495367979969e-07	2.81719897746288e-06	9.67480962040043e-10	1.59659497127211e-08	5.01097098208039e-09	3.05863874709969e-06	326943	0.000917172167662295	0.0717624362105862	0.921062999065924	0.000316310961193911	0.00521995274134957	0.00163830102094664
1.03603688101347e-06	7.30889159245623e-06	8.00393118759731e-09	7.26016475481721e-08	3.21444108185989e-09	8.42874849328732e-06	118642	0.00252544089958551	0.122917047748971	0.867138413048752	0.00094959900559041	0.00861357384266385	0.000381366354022768
1.08862068112497e-06	1.15480581527046e-05	1.56313538894005e-09	2.13219368906498e-08	8.75461011921753e-09	1.26683185162283e-05	78937	0.00379330679368861	0.0859325315929204	0.911569924446666	0.000123389334341227	0.00168309131660496	0.000691063309467844
1.20408673593424e-07	1.87752822743698e-06	3.20612601485639e-10	6.42786093518824e-09	9.08673541193631e-11	2.0047762419212e-06	498809	0.000601252650582751	0.0600609040927355	0.936527572592204	0.000159924381974116	0.00320627349864658	4.53254344396479e-05
8.20323233040633e-08	1.63245986619238e-06	3.1427336082158e-10	8.04125150143665e-09	1.29890799333401e-08	1.73583679429205e-06	576091	0.00052061592273811	0.0472580853072191	0.940445479413966	0.000181050062917784	0.00463249282874905	0.00748289238714841
2.23497762784955e-09	3.23462294188268e-07	6.09318945681757e-10	1.13386123171247e-07	3.33394740637058e-08	4.73032187996753e-07	2114021	0.000141899621258545	0.00472478973854712	0.683806096912984	0.00128811307378926	0.239700650502087	0.0704803497725925
4.7531671008102e-07	4.50244441372819e-06	3.94252037371965e-10	4.80177951655364e-09	4.87633672682824e-09	4.98783349208996e-06	200488	0.00149523480031277	0.0952952240356076	0.902685388529602	7.90427423042882e-05	0.00096269843894521	0.000977646253541033
2.36126711955437e-08	1.59532556845123e-06	2.38257948723937e-09	2.0698685379734e-07	4.09224691713565e-09	1.83239991984849e-06	545732	0.000549569410985051	0.0128861996443965	0.870620846012228	0.00130025081393606	0.1129594318114	0.00223327171803959
9.96109833735821e-07	6.10389485564836e-06	1.32794879207771e-09	1.04626537708888e-08	1.95528167138208e-09	7.11375057361853e-06	140573	0.00213185712074682	0.140025971311099	0.858041730937933	0.00018667351045487	0.00147076477627565	0.00027485946423723
1.56622414075613e-08	7.2507539378793e-07	5.06997143516179e-10	3.01782322330015e-08	3.94865725010837e-09	7.75371521822117e-07	1289704	0.000232584494773369	0.0201996603779762	0.935132866479295	0.000653876405371118	0.0389209964303085	0.00509260030704901
8.74935602284899e-07	8.66634669626835e-06	4.48372670296514e-09	5.71058795346304e-08	4.98011923931224e-09	9.60785202403016e-06	104082	0.00287821941537258	0.0910646417218543	0.902006678973925	0.00046667316396536	0.00594366767845749	0.000518338461797339
1.45530327552262e-06	1.0360788673178e-05	7.38500630022602e-09	6.76031057474576e-08	3.28946847093886e-10	1.18914090075954e-05	84094	0.00356108814545597	0.122382744937381	0.871283517921237	0.000621037111372503	0.0056850374673243	2.76625626856983e-05
3.43266904143297e-06	1.84047632531162e-05	1.87384021008433e-09	1.29186812680584e-08	8.66061293880114e-09	2.18608854289661e-05	45744	0.0065368783576486	0.157023330669151	0.841903833809473	8.57165742976474e-05	0.000590949589394987	0.000396169357684188
7.53480035527184e-06	2.92888549910793e-05	2.76637577406807e-08	1.38272450943784e-07	2.26244110848352e-09	3.69918539961441e-05	27033	0.0110364084787633	0.203688097278315	0.791764992209698	0.000747833772904821	0.00373791621685674	6.11605222252268e-05
1.98559193925123e-06	1.01605084805706e-05	4.91870800721848e-09	3.2362608265244e-08	6.92956174828341e-09	1.21903112978426e-05	82032	0.00365043657710551	0.162882791976169	0.833490485379876	0.000403493224007248	0.00265478111875384	0.0005684483011939
2.21065105162203e-08	1.26306070667553e-06	2.47063622471196e-09	1.81504984896851e-07	4.17932712614535e-09	1.47332216543945e-06	678738	0.00044189930897065	0.0150045326370465	0.85728752088569	0.0016769151260105	0.123194362478564	0.00283666887268934
2.64197117338864e-11	4.82364336220382e-08	7.74003054385174e-11	1.81707315973325e-07	1.46000232066056e-09	2.31507571933196e-07	4319513	6.94498678478483e-05	0.000114120292106515	0.208357909070712	0.0003343316367244	0.784887139785469	0.00630649921498832
2.27762004154948e-06	1.71436962679448e-05	2.48649420085209e-08	2.4066395382747e-07	8.5169224330541e-09	1.96953621277633e-05	50773	0.00589124498353644	0.115642455659084	0.870443313341185	0.00126247701602147	0.0122193210902287	0.000432432893480457
3.21213185792235e-08	1.1598032128619e-06	4.09287428826769e-10	1.90012421868541e-08	1.39419040982591e-09	1.21272925146663e-06	824586	0.000363752821940566	0.0264868011886223	0.956357910439842	0.000337492831422835	0.0156681651439303	0.00114963039618268
2.01696619985565e-07	2.66055224611143e-06	1.4624223750232e-09	2.48030845242395e-08	2.8317824062565e-09	2.89134615540251e-06	345860	0.000867029013541409	0.0697587245334471	0.920177696862811	0.000505792906287144	0.00857838639551845	0.000979399301935978
3.03516956642967e-07	3.43215751509821e-06	1.94630792504533e-09	2.82980893597231e-08	7.37336893410169e-09	3.77329223796004e-06	265021	0.00113134934828607	0.0804382320535707	0.909592286695964	0.00051581160490701	0.00749957532444451	0.00195409432111411
1.81257194387247e-06	7.91224337158213e-06	9.18581264039762e-10	5.15562634584053e-09	4.27410320912656e-09	9.7351636262736e-06	102720	0.00291630260785192	0.186188133395173	0.812748883873743	9.43570441446575e-05	0.00052958805252398	0.000439037634415457
5.10281064798912e-06	2.49895063913711e-05	5.56595500897203e-09	3.5049798841662e-08	1.2288811017404e-08	3.01452216042282e-05	33173	0.00900293151440701	0.169274278855306	0.828970731064919	0.000184638052492915	0.00116269833082752	0.00040765369645451
1.41448309041534e-06	7.34722989127322e-06	1.58634807593951e-09	1.05946201739088e-08	5.14376856614715e-10	8.77440832679503e-06	113968	0.00262887249337762	0.161205523806755	0.837347615660474	0.00018079259784334	0.00120744553698912	5.86223979392349e-05
2.66162921229651e-07	2.81156454522105e-06	1.76728365013241e-09	2.40029222411467e-08	1.13690789172635e-08	3.11486675125925e-06	321041	0.000934025007595762	0.0854492158041912	0.902627550306742	0.000567370546241809	0.00770592264707407	0.00364994069575122
1.17731483233824e-09	2.67604886317089e-07	2.78480243527086e-10	8.13891767626211e-08	1.11655247582915e-08	3.61615382913867e-07	2765369	0.00010847875022868	0.00325571003880292	0.740026279194073	0.000770100655793775	0.225071113144562	0.030876796966768
6.66819445831503e-07	7.09626549548097e-06	2.00766517683046e-08	2.74719820113317e-07	2.48571034797044e-09	8.06036712354206e-06	124064	0.00241519858581629	0.0827281729989582	0.880389861493377	0.00249078627072287	0.0340827924960066	0.000308386740935209
4.49915021854349e-06	1.19115181159623e-05	1.72979715192285e-08	5.888300062153e-08	1.77925030427756e-09	1.64886285569509e-05	60648	0.00493441492618807	0.27286382266443	0.722408056850852	0.00104908491688573	0.00357112784839268	0.000107907719440227
1.24674989735685e-06	6.20361428282833e-06	6.3307956273249e-09	4.0502477517127e-08	2.32582515085111e-09	7.49952327848049e-06	133342	0.00224733636983987	0.16624388658601	0.827201150322354	0.000844159740858569	0.00540067361792808	0.000310129732849147
1.95185475226115e-07	2.64420744320237e-06	2.76249319576902e-09	4.81181850497074e-08	1.16057131174997e-08	2.90187930979146e-06	344604	0.000870186224269043	0.0672617481256111	0.911205174619199	0.000951966949985781	0.016581732013233	0.003999378291971
1.64170674317329e-08	8.15097486644865e-07	2.14666785919244e-11	1.37037955892092e-09	1.03226252889503e-09	8.33938662843006e-07	1199129	0.000250150410329164	0.0196861809665533	0.977407000013755	2.57413159365243e-05	0.00164326181286417	0.00123781589089048
2.67002979138478e-07	4.87393063873458e-06	2.62103412393655e-09	6.15203783534579e-08	5.52233296440848e-08	5.26029835999454e-06	190103	0.00157684912357892	0.0507581435245348	0.92655022684676	0.000498267197896979	0.0116952260391408	0.010498136391667
5.00857494104283e-07	3.96462507375798e-06	2.86466524600135e-09	2.91554606946086e-08	7.7522694444292e-10	4.49827792074732e-06	222307	0.00134857626406626	0.11134427506006	0.881365078727577	0.000636835984008172	0.00648147162275933	0.000172338605595567
4.9109096947736e-08	1.24445063889319e-06	1.76914218488486e-10	5.76416798115279e-09	4.34168065959441e-09	1.30384249870016e-06	766964	0.000391076514265842	0.0376648997073607	0.954448593395152	0.000135686801638125	0.00442090819013744	0.0033299119057116
5.88240853022876e-06	1.5517829827256e-05	3.45081218054056e-09	1.17046751614086e-08	2.29614253738832e-09	2.14176899873641e-05	46690	0.00640477721917942	0.274651866457085	0.724533310380864	0.000161119718446595	0.000546495685030182	0.000107207758574477
9.13048446161638e-07	9.83836120393454e-06	1.91699447263564e-08	2.65607403289473e-07	4.65018408074311e-08	1.10826888389194e-05	90231	0.00331930396540991	0.082385101614985	0.887723308569744	0.00172971965603119	0.0239659713585687	0.00419589880067092
2.57811525331792e-07	3.89065690720593e-06	7.8741600330708e-09	1.52789924725855e-07	6.81667858397483e-09	4.31594919588062e-06	231699	0.00129394967714935	0.0597346061389836	0.901460311655055	0.00182443297538959	0.0354012333768168	0.00157941585375496
1.81716586649237e-06	1.15843573627375e-05	3.03618657932054e-09	2.48875626470964e-08	2.33117954296434e-08	1.3452758773886e-05	74334	0.00402772166204912	0.135077562679544	0.861113884330157	0.00022569248660091	0.00184999694600986	0.00173286355768866
1.01818632689246e-09	4.65454287673847e-07	4.86472415405777e-11	2.8598608648654e-08	5.8954137548517e-09	5.01015143645786e-07	1995948	0.000150293285561931	0.00203224660932068	0.929022392989622	9.70973475703379e-05	0.0570813258069362	0.011766937246551
3.07963356106148e-07	5.20168876393736e-06	3.86491177505672e-10	8.39397234857365e-09	1.75294649323515e-08	5.53596204850194e-06	180637	0.00165941485772025	0.0556296003130087	0.939617851127604	6.98146363937337e-05	0.00151626262518275	0.00316647129781084
5.73171410046223e-06	1.73714243640892e-05	2.82615483638303e-08	1.10132154326369e-07	1.0298008548643e-09	2.32425619680965e-05	43025	0.00694859571393902	0.246604230133054	0.747397140983588	0.00121593946496187	0.00473838273412114	4.43066842750744e-05
8.85037796254894e-08	1.87476580676322e-06	3.1373601079122e-10	8.5449847118183e-09	6.23797374863157e-09	1.97836628085995e-06	505468	0.000593334378853783	0.0447357905771721	0.947633319927138	0.000158583379542259	0.00431921267284439	0.00315309344330317
2.68022604349403e-07	3.00306434494857e-06	1.70352287106065e-09	2.45414519556244e-08	1.33804606500398e-08	3.3107123847747e-06	302050	0.000992722284450687	0.0809561729318394	0.907074972371222	0.000514548735460926	0.00741274055350916	0.00404156540796896
8.0508595957281e-07	6.52242723067299e-06	2.52449727215587e-08	2.62971798266889e-07	1.84819371434204e-09	7.61757815494859e-06	131275	0.00228267288141237	0.105687915922438	0.856233713392995	0.00331404183955223	0.034521706626148	0.000242622218866426
1.70093819253519e-06	7.84156445103394e-06	6.23595067503339e-09	3.69638332043097e-08	1.79828990019655e-09	9.58750071734866e-06	104302	0.00287213151900056	0.177412053743822	0.817894536043638	0.000650425054336568	0.00385541908095228	0.000187566077251241
1.1526290154762e-07	2.10440228775861e-06	6.97787410631171e-10	1.638036206183e-08	4.82285390434077e-09	2.24156619268303e-06	446117	0.000672244553798995	0.0514206994751545	0.938808898272933	0.0003112945818459	0.00730755224418496	0.00215155542588197
7.29023696894445e-06	2.99982134409537e-05	3.46399509245221e-08	1.83285876106337e-07	1.76364575162824e-08	3.75240126944453e-05	26650	0.011194287431403	0.194281912979515	0.799440445914633	0.000923140901976347	0.00488449563213874	0.000470004571736359
5.48218943096329e-07	4.63168037793726e-06	7.3482157093256e-09	7.98229651429912e-08	1.77262702959151e-08	5.28479677218182e-06	189222	0.00158418706986718	0.10373510405964	0.876415986763684	0.00139044433042444	0.0151042639072072	0.00335420093904515
3.96881092517605e-07	3.78773937215218e-06	2.43104363289197e-09	2.98313279149902e-08	2.35958829638478e-09	4.21924242451405e-06	237009	0.00126497464189523	0.0940645387455582	0.897729732272596	0.000576180126263297	0.00707030431379539	0.000559244541786797
3.05891770580441e-06	1.64339220596928e-05	9.55548146980252e-09	6.60098569035283e-08	1.29765981209351e-09	1.95697027636827e-05	51099	0.0058537678191779	0.156308848567753	0.83976349861536	0.000488279335930207	0.003373063847757	6.63096332000352e-05
4.30744602333758e-08	1.33876629808705e-06	1.60201857073719e-10	6.40199030335127e-09	8.66499239522275e-10	1.38926944972037e-06	719803	0.000416694283225549	0.03100511584851	0.963647691494628	0.00011531374069009	0.00460817036222877	0.000623708553942997
1.16230941254754e-08	8.49770188560328e-07	3.11205653471867e-11	2.92549033561077e-09	2.55076109800346e-09	8.66900654684765e-07	1153535	0.000260036493790361	0.0134076425743408	0.98023941263412	3.58986524915052e-05	0.00337465466175542	0.00294239147729217
1.93054404761638e-06	1.79712217396903e-05	3.34660018883084e-08	4.00607122150499e-07	4.80502716228475e-08	2.03838891829683e-05	49058	0.00609656912384637	0.0947093084291998	0.881638512571295	0.00164178688315627	0.0196531250025252	0.00235726711382417
1.83434029066705e-06	7.4639692750521e-06	3.75411735327189e-09	1.96406308086538e-08	1.44069453596573e-09	9.32314500841704e-06	107260	0.00279304870202801	0.196751234589936	0.800584917247726	0.000402666412448013	0.00210665293642027	0.000154528813470675
1.00724952139596e-08	9.82478009834786e-07	8.17182583607242e-10	1.02492223934995e-07	3.67232609826626e-10	1.09622714417717e-06	912220	0.000328814252250287	0.00918832859363286	0.896235798441418	0.000745450053803053	0.0934954260888381	0.000334996822307542
5.65637123397379e-07	6.31423709639441e-06	3.36567577946834e-09	4.83092525034125e-08	7.70139284158746e-09	6.93925054091626e-06	144108	0.00207961697925274	0.0815127109278133	0.909930699167504	0.000485020069476254	0.00696173919914899	0.0011098306360575
1.40944344255873e-07	2.41385137340575e-06	3.45237127053947e-10	7.60226121374372e-09	3.24172724905065e-09	2.56598494325147e-06	389714	0.00076950025334499	0.0549279701061986	0.940711433149352	0.000134543707266061	0.00296270686768355	0.0012633461694997
1.39588016040294e-07	4.48693021559509e-06	2.91424245198729e-09	1.2045751868028e-07	6.14355173657405e-09	4.75603354450423e-06	210259	0.00142579604197357	0.0293496702102938	0.943418538496203	0.000612746404060754	0.0253273063684493	0.00129173852099364
3.08263115773711e-06	1.1654154720274e-05	9.21069055468207e-09	4.47728757540608e-08	9.86796441738384e-09	1.48006374087372e-05	67565	0.00443038086092618	0.208276918933056	0.787408974250948	0.000622317154343959	0.00302506402377172	0.000666725637880875
8.90841405530573e-07	6.07066370599428e-06	2.62922812694333e-09	2.30370291582975e-08	4.25836428494738e-09	6.99142973309504e-06	143032	0.00209523816961477	0.127419060126376	0.868300753600917	0.000376064442798797	0.00329503835950007	0.000609083470408025
1.00169526004578e-07	1.97201769572235e-06	1.04447771442145e-09	2.6438431412981e-08	9.44557050691117e-10	2.10061468790502e-06	476051	0.000629986543338679	0.0476858162429011	0.938781256304114	0.000497224798262801	0.012586045201535	0.000449657453187258
4.96009938559916e-06	1.854429174371e-05	4.17434646515914e-09	2.00670224599629e-08	2.19420639459076e-08	2.35505745621802e-05	42462	0.00704035532299374	0.210614792964099	0.787424174928209	0.000177250302498467	0.000852082075831325	0.000931699729362201
5.49107100250718e-07	6.43719091139937e-06	2.52831189107372e-10	3.81107261859568e-09	5.55607530427789e-09	6.99591799076207e-06	142940	0.00209658183422767	0.0784896422422047	0.920135273154933	3.613981602432e-05	0.000544756617162766	0.000794188169674736
2.16719450310808e-07	3.8432908694837e-06	1.86784857685117e-09	4.25913179602873e-08	1.45174925001367e-08	4.11898697883178e-06	242778	0.00123493547737286	0.0526147451848158	0.933067011193545	0.000453472804466335	0.0103402409813801	0.00352452983579329
6.59493016320202e-08	1.40594670970231e-06	3.39442694779893e-11	9.30427659009613e-10	1.91890942517922e-09	1.474779292688e-06	678068	0.000442336254517728	0.0447180821964337	0.953326858244511	2.3016508060756e-05	0.000630892814689428	0.00130115023630535
9.89267708468471e-07	9.33308506284928e-06	5.22484315159126e-10	6.3382207918981e-09	1.64465809354683e-09	1.03308581345184e-05	96797	0.0030944756593374	0.095758522243476	0.903418180883229	5.05751127695149e-05	0.000613523166165674	0.000159198594359897
1.73090245589451e-06	8.28865992952278e-06	8.03831710737296e-09	4.94924035216713e-08	1.02623188250908e-09	1.00781193379288e-05	99225	0.00301888501154568	0.171748557231337	0.822441137239617	0.000797600905272165	0.00491087690690538	0.000101827716868451
4.93940910998045e-08	1.42325171602131e-06	6.66732209980735e-10	2.47013347914482e-08	9.62853197480806e-10	1.49897672732002e-06	667122	0.000449592258323084	0.0329518732342929	0.949482196808952	0.000444791568694177	0.016478798063537	0.000642340324524094
7.41534988897227e-07	5.33117522989814e-06	2.02718479187799e-09	1.87389717127366e-08	1.98855021114439e-09	6.09546492551113e-06	164056	0.00182697409818044	0.121653556858921	0.874613387993714	0.000332572628446057	0.00307424814050017	0.000326234378418254
7.16310572899031e-06	1.6789141095353e-05	6.69425372433442e-09	2.01739451950757e-08	1.32001115275018e-09	2.39804350344154e-05	41701	0.00716840034017896	0.298706246100632	0.700118286897552	0.000279154807438947	0.000841266856340308	5.50453380372696e-05
6.89877062813305e-07	1.11649743138567e-05	1.46875378117209e-08	3.05673504820079e-07	7.07650795990671e-09	1.21822889272618e-05	82086	0.00364803861938057	0.0566295108359715	0.916492325910244	0.00120564681230412	0.0250916315189371	0.000580884922542821
9.69953011015624e-07	6.46601051176306e-06	6.20524128891728e-09	5.31872508393914e-08	1.09561439020009e-08	7.50631215880899e-06	133221	0.00224936847006418	0.129218315265152	0.861409754212647	0.000826669762412579	0.00708566999534836	0.00145959076443995
3.60919632239402e-07	3.46401871641659e-06	1.06435547182875e-08	1.31345518568306e-07	2.36221072695184e-09	3.96928963266954e-06	251934	0.00119008054489578	0.0909280162548042	0.872704951512161	0.0026814759574824	0.0330904344916675	0.000595121783885329
5.10941997762499e-08	1.96046527621031e-06	1.90824563769902e-09	9.41453592871638e-08	1.01206198858539e-08	2.11773370079728e-06	472203	0.000635119009468887	0.0241268294295048	0.925737393456147	0.000901079128589498	0.0444557119016996	0.00477898608405946
5.05545127526836e-06	1.57763064011894e-05	7.70845105696532e-09	3.09298888984551e-08	3.75739392559695e-09	2.08741534103388e-05	47906	0.00624274397866542	0.242187128545508	0.755781855726687	0.000369282092808008	0.00148173141638098	0.00018000221861625
4.48823584771768e-09	4.27679307184067e-07	8.01440954328909e-10	9.81920248553632e-08	1.36889281699727e-08	5.4484993701145e-07	1835368	0.000163441667597519	0.00823756330474416	0.784948805408561	0.0014709388767206	0.180218475189619	0.0251242172203556
2.19366160263189e-06	9.8577629707607e-06	1.63620556105012e-09	9.45388483739089e-09	4.63999345626075e-11	1.20625610637256e-05	82901	0.00361225021528111	0.181857036084041	0.817219736230381	0.000135643297671711	0.000783737780679139	3.84660722689652e-06
6.44372632163179e-08	1.43584448460029e-06	1.93163485820375e-10	5.53418552981531e-09	1.35099616154677e-09	1.50736009299379e-06	663411	0.000452106137908248	0.0427484205770221	0.952555723926947	0.000128146875267694	0.00367144224896107	0.000896266371802062
2.09427075587304e-07	2.64997452971093e-06	6.76459830507446e-09	1.10055016653191e-07	4.07832993031141e-10	2.97662905324953e-06	335950	0.00089259144806253	0.0703571294376357	0.890260251547972	0.0022725701402698	0.0369730371787663	0.000137011695355831
1.88154601227811e-06	1.5502311934115e-05	1.60164783795676e-08	1.69686984422988e-07	7.93247868516079e-09	1.75774938878808e-05	56891	0.00525941510210015	0.107042905221852	0.881940965702932	0.000911192373709801	0.00965365060032719	0.000451286101179077
7.25313990295961e-07	1.23870823627912e-05	2.11446402426843e-08	4.64386299409229e-07	5.27537698159681e-09	1.36032026697206e-05	73512	0.00407267264067013	0.0533193548538711	0.910600441935896	0.00155438691579227	0.0341380122522842	0.000387804042156871
1.28981410189032e-07	2.06329440139847e-06	5.45838728783454e-09	1.12268303746175e-07	3.92604421392069e-09	2.31392854683543e-06	432165	0.000693938480450407	0.0557413107528444	0.891684578687733	0.00235892646525301	0.0485184833817425	0.00169670071242693
6.26599982748347e-08	2.18909864881941e-06	2.27624987115479e-09	1.02252168061368e-07	2.47619323182189e-08	2.38104899734499e-06	419983	0.000714060486990076	0.0263161313961638	0.919384124921573	0.000955986153032946	0.0429441679593261	0.0103995895699038
9.86848594079503e-06	2.7567139935699e-05	2.38834587849293e-08	8.57859710648225e-08	3.89435137454982e-09	3.75491896577184e-05	26632	0.0112017562210972	0.262814884442294	0.7341607152375	0.000636057901718791	0.00228462909178092	0.000103713326706887
5.81838771237844e-06	2.92452227797455e-05	2.83141056496785e-09	1.83005207312364e-08	2.21552594118878e-09	3.50869579493613e-05	28501	0.0104710647305531	0.165827648004587	0.833506935025635	8.06969520998154e-05	0.000521576158230881	6.3143859447328e-05
1.87731892948811e-06	1.3957031040521e-05	1.69540849497435e-08	1.6207603069315e-07	3.16045734999992e-08	1.6044984659152e-05	62325	0.00480196752553352	0.117003473008452	0.86986876815491	0.00105665946773424	0.0101013515522873	0.00196974781661584
2.13205553314711e-06	1.05040006158637e-05	7.20822665217718e-09	4.56616474042561e-08	9.24497931780692e-09	1.26981710023851e-05	78751	0.0038022286408439	0.167902569019322	0.827205793172165	0.000567658653425227	0.00359592317631252	0.000728055978776034
6.10144730527722e-07	6.40633058379537e-06	2.23928489540468e-10	3.0231487506884e-09	3.36225784196015e-09	7.02308464940528e-06	142388	0.00210471476851937	0.0868770292522943	0.912181883545696	3.18846348462324e-05	0.000430458822811483	0.000478743744352401
1.02849651605631e-07	2.5049684152054e-06	2.55190249074453e-09	7.99161276686756e-08	7.75355668855655e-09	2.69803965365901e-06	370639	0.000809085501695006	0.038120140846021	0.928440177596437	0.000945835798700626	0.0296200715805995	0.00287377417824137
2.44328894511971e-06	1.33779565344048e-05	2.32047421466007e-09	1.63368369255582e-08	4.11693041386917e-09	1.58440197210786e-05	63115	0.00474196478679323	0.154208905828942	0.844353691166327	0.000146457417720387	0.00103110430390489	0.000259841283105201
4.70947245819635e-07	4.14643269707661e-06	2.05634148558384e-09	2.32786563172735e-08	7.68419596240001e-09	4.6503991366615e-06	215035	0.00139415025327327	0.101270284975523	0.891629422599049	0.000442186019985389	0.00500573297757515	0.00165237342786806
5.11143366822162e-06	2.69732745773753e-05	7.14776711963432e-09	4.8502889762293e-08	7.21581549969143e-09	3.21475747179785e-05	31107	0.00959806910131933	0.158999044657731	0.839045396550256	0.000222342344090951	0.00150875735379091	0.000224459094130544
6.49542153246673e-06	2.22006105560154e-05	2.66512455257744e-08	1.17125767991918e-07	3.29723811817095e-08	2.88727814831815e-05	34635	0.00862455280486718	0.224966948066653	0.768911390436952	0.000923057778181114	0.00405661533025989	0.00114198838795341
1.46466303642853e-06	7.31550451590306e-06	8.30941366932439e-09	5.33626328150009e-08	5.11079191251548e-09	8.84695039072843e-06	113033	0.00265057785644862	0.165555696792817	0.826895618581706	0.000939240450362717	0.0060317544982421	0.000577689676871204
8.2489305434982e-09	6.00426238850501e-07	4.68292211778032e-10	4.3827063769167e-08	1.96095815405198e-08	6.72580106915464e-07	1486812	0.000201753744907052	0.01226460678614	0.892720781772941	0.000696262358881945	0.0651625930034763	0.029155756078561
4.97847444096186e-07	4.34565428521585e-06	7.29778426545589e-10	8.19050826470711e-09	6.2803141851199e-10	4.8530500474218e-06	206056	0.00145485921180022	0.102584444675296	0.895448067246802	0.000150375211344314	0.00168770323501163	0.000129409631546172
2.47408033610444e-07	5.23177695318375e-06	1.30128259177279e-08	3.53833821661531e-07	2.86386687212324e-09	5.84889550124558e-06	170972	0.00175313524181253	0.0422999579250059	0.894489729226586	0.00222483474272309	0.0604958357669715	0.000489642338713925
2.90137400829799e-08	1.92376311089101e-06	1.71525218998921e-09	1.46243192720952e-07	2.49033609893689e-08	2.1256386568743e-06	470447	0.000637488992300095	0.0136494224872839	0.905028286284488	0.00080693498137235	0.0687996486364242	0.0117157076104312
3.3633979921689e-06	2.03179630035789e-05	4.80840663977538e-08	3.73508658165069e-07	1.62654922331716e-09	2.41045802695339e-05	41486	0.00720537713434477	0.139533563935147	0.842908807221962	0.00199481035803506	0.0154953396403733	6.74788444822239e-05
7.92041878159091e-07	1.0055384028147e-05	3.82275824042646e-09	6.24061289662015e-08	5.05078802535519e-08	1.09641626737663e-05	91206	0.00328386312241558	0.0722391578569146	0.917113721069308	0.000348659387330425	0.00569182807872045	0.00460663360772648
7.47616558366853e-07	7.00444572673476e-06	1.11482604424284e-09	1.34299666650461e-08	1.59947092305922e-08	7.7826017870415e-06	128492	0.00233206612021664	0.0960625480815015	0.900013378353443	0.000143245931726725	0.00172563970668623	0.00205518792664226
3.97531976508959e-07	4.24680071780422e-06	1.13999129689263e-09	1.5658693191977e-08	7.06175775655486e-09	4.66819313655861e-06	214216	0.0013994810216218	0.085157568438143	0.909731151555346	0.000244203970046756	0.00335433704945648	0.00151273898700789
4.19886616321068e-06	1.35899650210291e-05	1.01875170084029e-09	4.23953500684327e-09	1.45435585249605e-08	1.78086330294724e-05	56153	0.0053283909764823	0.235777005245813	0.763111070823817	5.72054968595457e-05	0.00023806066416367	0.000816657769346568
5.08639981897112e-07	4.08867430704931e-06	5.44913986897506e-10	5.63194907162454e-09	6.2133481513368e-10	4.60411248682008e-06	217197	0.00138028345705088	0.1104751422458	0.888048308713942	0.000118353751881041	0.00122324315223548	0.000134952136141838
6.14517741248542e-07	8.78054823967759e-06	5.92807099031925e-09	1.0891796435168e-07	3.97713714690865e-09	9.51388915341504e-06	105109	0.00285011102298482	0.0645916439995477	0.922918913399972	0.000623096495526369	0.0114483112631792	0.000418034841774569
4.50429224249773e-10	1.34549160261356e-07	1.74504611705672e-10	6.70229012595939e-08	3.42921237579351e-09	2.05626207732699e-07	4863193	6.16859660056424e-05	0.00219052439480527	0.654338577484546	0.000848649662072827	0.325945325737464	0.0166769227211118
2.86014291029432e-07	4.44904552600043e-06	5.59438287950165e-09	1.11893732870631e-07	1.31595536527813e-08	4.86570748643277e-06	205520	0.00145865093031738	0.0587816451825219	0.914367651242057	0.00114975733644093	0.0229963953202342	0.00270455091874605
8.71873261418505e-07	7.29465793146781e-06	4.34865759383177e-10	4.67818899217341e-09	2.14877376789065e-09	8.17379302140577e-06	122342	0.00244914386935702	0.106666912060927	0.892444659702583	5.32024432530085e-05	0.000572340036005564	0.000262885757232093
7.79910667022428e-07	5.98958298018308e-06	5.8556745969342e-10	5.78219995933842e-09	4.41087032909185e-09	6.78027228495363e-06	147487	0.00203202122511614	0.115026452367283	0.883383841895966	8.63634136040341e-05	0.000852797604038694	0.000650544719108137
6.7215001201571e-08	3.64074774203675e-06	5.70652737019591e-10	3.9749018891382e-08	2.63385478413821e-08	3.77462096270811e-06	264927	0.00113174751614897	0.0178070862917445	0.964533334076726	0.000151181467664551	0.0105305987764303	0.00697779938743452
1.90723248198247e-06	8.84354470798281e-06	2.60423407773944e-09	1.55261948313989e-08	4.71472712400785e-09	1.07736223459984e-05	92819	0.00322688648889136	0.177027968934781	0.820851559853266	0.000241723163677323	0.00144113041396571	0.000437617634310247
9.93887322504624e-08	1.95801898673218e-06	4.67360412850532e-10	1.18383966786924e-08	3.68594176856265e-09	2.07339941784275e-06	482300	0.000621827055565016	0.0479351597165347	0.944352048082171	0.000225407805572161	0.00570965563934107	0.00177772875638098
3.99457099568682e-06	1.3879734371914e-05	8.7791644783203e-09	3.92219870979242e-08	1.03474569447996e-08	1.79326539761219e-05	55764	0.00536539898372634	0.222754033006255	0.773992203853122	0.000489563033447817	0.00218718250796285	0.0005770175992119
3.21509264913392e-06	1.20795081007187e-05	4.58323552908169e-10	2.21407390596452e-09	5.28264532821702e-10	1.52978014118443e-05	65369	0.00457886043551803	0.210166975147463	0.789623801193167	2.9960092994364e-05	0.000144731510519562	3.45320558556011e-05
2.27562808629436e-06	1.3397235046303e-05	5.01546305587807e-08	3.79667533744223e-07	3.58332303542269e-09	1.61062686199358e-05	62088	0.00482026455462137	0.141288348033489	0.831802533686814	0.00311398199932546	0.0235726562559799	0.000222480024391706
3.62851164152717e-07	3.50023003216158e-06	1.86514910753798e-09	2.31334679879407e-08	1.58403557445532e-09	3.88966384898423e-06	257092	0.00116622085941276	0.0932859954588297	0.89987982716698	0.00047951421509729	0.00594742087905152	0.000407242280041497
1.42677941153037e-07	2.33839314214465e-06	3.85392033988944e-09	8.12128011435869e-08	2.37204232984606e-09	2.56850984711101e-06	389331	0.0007702571432745	0.0555489173278886	0.910408478587229	0.0015004498986929	0.0316186450423512	0.000923509143838426
1.44331105530638e-07	2.69894249724067e-06	3.90961268187413e-10	9.40012902231118e-09	4.7371060970018e-09	2.85780179915881e-06	349919	0.000856974352380413	0.0505042391579157	0.944412064557837	0.000136804892593493	0.00328928655062016	0.00165760484103417
6.15498023010556e-06	3.22568852119092e-05	4.83415788274629e-08	3.25787430954084e-07	1.72022467337098e-08	3.880319669853e-05	25771	0.0115736884427381	0.158620442483769	0.831294531286161	0.00124581433852057	0.00839589154175089	0.00044332034979895
1.60511698758718e-06	1.34496840402358e-05	3.1062344284038e-08	3.34682376971197e-07	1.19897464607184e-08	1.5432535495539e-05	64798	0.00461909538710281	0.104008637339675	0.871514861840019	0.00201278294762498	0.0216868042887666	0.000776913583913949
2.98593926728423e-05	6.6106008737509e-05	2.78555891094635e-08	7.93013011244053e-08	1.53705513303812e-08	9.60879288519156e-05	10407	0.0284162079247153	0.310750715824666	0.687974124610254	0.000289896862616247	0.000825299307331509	0.000159963395132278
1.8511858982385e-07	2.70960964951498e-06	1.78837257780061e-09	3.36570754082967e-08	6.00999094385887e-09	2.93618367826878e-06	340578	0.000880468556550773	0.0630473465246556	0.92283383685063	0.000609080620887811	0.0114628644173042	0.00204687158652229
2.9567253716221e-06	1.7797732948754e-05	6.90241748170608e-09	5.34251682469061e-08	5.11971142607277e-09	2.08199056175308e-05	48031	0.00622657076857303	0.142014350398038	0.854842153259713	0.000331529720091243	0.00256606198069991	0.000245904641458215
2.28373337361351e-07	4.03515295032572e-06	1.41803804384892e-08	3.22164537116379e-07	2.00747744243486e-11	4.59989128001636e-06	217396	0.00137901883632419	0.0496475510961509	0.877227896201792	0.00308276426012372	0.0700374242573908	4.36418454313495e-06
1.29043788417973e-07	2.38060543392135e-06	9.72635298989095e-10	2.30708646878624e-08	2.25766403727522e-08	2.55626936269892e-06	391195	0.000766587810311026	0.0504812952425828	0.931281135180484	0.00038049014441975	0.00902520877670889	0.00883187065580431
2.1078842066976e-08	8.61525037265972e-07	6.92389319260483e-11	3.63857452442547e-09	1.90544606818045e-08	9.05366153471104e-07	1104525	0.00027157308635728	0.0232821184955516	0.951576369364982	7.64761656492145e-05	0.00401889833243208	0.0210461376413854
1.32923479324768e-07	2.91731393376473e-06	4.73483442325366e-10	1.33616021545313e-08	2.80238732815365e-09	3.06687488601451e-06	326065	0.000919640747686135	0.0433416700273371	0.951233435399728	0.000154386292210528	0.00435674836800894	0.000913759912715395
1.04805330840352e-07	1.98958051096774e-06	1.59324689660151e-09	3.88885793051825e-08	9.03455799562593e-09	2.1439022260055e-06	466439	0.000642964566880955	0.0488853127577669	0.928018305515129	0.000743152778739374	0.0181391571096222	0.00421407183874194
7.03473571974493e-07	4.79357119268443e-06	5.67554594842327e-09	4.97253291642861e-08	1.71953779997628e-08	5.56964101777139e-06	179545	0.00166950178732106	0.126305011351697	0.860660709979205	0.00101901467802215	0.00892792354222192	0.00308734044885414
1.17083885082285e-06	1.24124344377172e-05	1.00678303640586e-09	1.37245262391322e-08	2.22634303485066e-08	1.36202680281641e-05	73420	0.00407777145407795	0.0859629816683326	0.911320864762035	7.39180047209079e-05	0.00100765463724741	0.00163458092766384
4.00269914005764e-08	1.34585178944514e-06	6.12966661354261e-10	2.64999619854677e-08	1.72255786756801e-09	1.41471426736011e-06	706857	0.000424324529304076	0.0282933397393862	0.951324108688417	0.000433279479465541	0.0187316708376154	0.00121760125511588
3.25499394262199e-07	7.26292263411364e-06	1.58969084831932e-08	4.56129858611003e-07	9.58181297713103e-09	8.07003060844717e-06	123915	0.00241809064864951	0.0403343444474038	0.89998699961699	0.00196986966400764	0.0565214533552769	0.00118733291632146
3.51953234283579e-09	2.85977952103715e-07	3.43301597201717e-10	3.58655879439125e-08	6.71218530807345e-09	3.32418559295739e-07	3008256	9.97206119561778e-05	0.0105876529586443	0.86029478230574	0.00103273895996973	0.107892856583872	0.020191969191774
2.26461249974584e-06	1.70483424293131e-05	9.85298111466287e-09	9.53797290593204e-08	5.13620122738536e-09	1.94233238404603e-05	51484	0.00581010939287552	0.116592428687642	0.877725283753961	0.000507275747219861	0.00491057708983036	0.000264434721347035
5.61819810271588e-07	7.70957458430895e-06	2.83572297386224e-09	5.00365736983458e-08	6.99255224832975e-09	8.33125924350107e-06	120030	0.0024962673145581	0.0674351612224579	0.925379268484884	0.000340371472184627	0.00600588365286768	0.000839315167606193
2.03328182831771e-07	3.44607256604317e-06	1.30529500436276e-09	2.84449606679191e-08	1.06884015601006e-08	3.68983940610733e-06	271015	0.0011063414166641	0.0551048868130215	0.933935650516205	0.000353753879424203	0.00770899693380632	0.00289671185754304
7.51246610089533e-08	1.9651874070272e-06	1.76700618407341e-10	5.94328165052066e-09	3.19594318432333e-08	2.07839148214832e-06	481141	0.000623323745594706	0.0361455777962009	0.94553284302142	8.50179669831476e-05	0.00285955831784752	0.0153770028975478
9.15450460545117e-07	5.71527763179726e-06	4.51548148829615e-09	3.6246534695234e-08	3.17493242816627e-08	6.70323943280757e-06	149182	0.00200895790723188	0.136568366641454	0.852614275394231	0.000673626764127817	0.00540731612805491	0.0047364150721325
4.08022595779341e-06	1.55277742719322e-05	6.65533047024174e-09	3.25660239529996e-08	9.32853405389311e-09	1.96565501182028e-05	50874	0.00587966968082942	0.207575893697387	0.789954197382422	0.000338580800304252	0.00165675175741251	0.000474576362474436
2.06447042065646e-07	3.90773159032001e-06	2.47883208172071e-09	6.0330890173749e-08	2.66355139931496e-08	4.20362386863428e-06	237890	0.00126029497157365	0.0491116828044653	0.929610191691485	0.000589689315501498	0.0143521142849895	0.00633632190355871
3.35331754056263e-08	1.30120882976041e-06	9.06732199729453e-10	4.52394935122527e-08	1.61733130255144e-09	1.38250556218057e-06	723324	0.000414665957630955	0.0242553638285084	0.941196090168394	0.000655861520223688	0.032722829296179	0.00116985518669487
3.4770041957046e-07	5.89000765164112e-06	4.38358521461007e-09	9.54833949876081e-08	2.75021576082866e-08	6.36507720902209e-06	157107	0.00190770724878142	0.0546262689598826	0.925363111588406	0.000688693172236248	0.0150011369622141	0.0043207893172614
5.27964441165168e-07	6.08431412101335e-06	4.95002204262952e-10	7.33481237916622e-09	8.64366304249233e-09	6.62875203980443e-06	150858	0.00198665618407723	0.0796476377446069	0.917867207051668	7.46750219785798e-05	0.00110651482136034	0.0013039653603859
8.7797043786546e-08	3.34486763609982e-06	1.96393602076675e-09	9.62113133686336e-08	8.63325841495073e-09	3.53947318769072e-06	282528	0.00106128027879937	0.0248051162223461	0.945018498157387	0.000554866760284205	0.0271823823113647	0.00243913654861824
1.40032066289469e-07	2.44975648918989e-06	2.04485713568494e-09	4.59961461574962e-08	1.33851347513654e-08	2.6512146935239e-06	377186	0.000795049243141555	0.0528180786835271	0.924012866696117	0.000771290661853938	0.0173490839009947	0.00504868005750767
6.84774129579042e-09	9.66702837431003e-07	3.54903317374713e-10	6.44257421865646e-08	2.77601965520834e-08	1.06609142078282e-06	938006	0.000319776457329057	0.00642322146327959	0.906772926397969	0.000332901391434247	0.0604317237064507	0.0260392270408662
2.79201214860467e-06	1.07000013531806e-05	8.40480429737967e-09	4.14148784306356e-08	2.09886453199717e-08	1.35628218298332e-05	73731	0.00406060748911707	0.20585776202289	0.788921471315394	0.000619694367649378	0.00305355913026433	0.00154751316380227
9.79001056691863e-07	5.98390790622274e-06	2.72967313874373e-09	2.14522438906638e-08	1.26008214195121e-09	6.98835096208596e-06	143095	0.00209431646667813	0.140090425052099	0.856268945089815	0.000390603327387688	0.00306971473056364	0.000180311800135334
1.86605816313436e-06	9.53074985946992e-06	1.15632292677091e-08	7.59358060328117e-08	7.72187279517827e-09	1.14920289307e-05	87017	0.00344169224222368	0.16237847767241	0.829335700157292	0.00100619562806868	0.006607693601428	0.000671932940801249
2.65590907772954e-06	1.87037068581721e-05	8.91481567171473e-09	8.0728799712075e-08	2.87614338356704e-08	2.14780209851211e-05	46559	0.00642276081947646	0.123657066895009	0.8708300858412	0.000415066903877711	0.00375867030617019	0.00133911005374261
3.1387337876762e-06	1.64170672119218e-05	2.12231637099565e-08	1.42735800297797e-07	2.36248798544239e-08	1.97433848434602e-05	50650	0.00590556710342538	0.158976478074167	0.831522423438948	0.00107495061653455	0.00722955062819821	0.00119659724215169
3.26572312540384e-08	1.1689181465989e-06	5.22413951224843e-10	2.40426387699718e-08	2.54418576842424e-09	1.22868461634256e-06	813879	0.000368537684663384	0.0265790185859489	0.951357354890983	0.000425181486181472	0.0195677869244752	0.00207065811241093
1.6716413524335e-07	2.53684570368965e-06	2.14031910323648e-09	4.1762899179531e-08	9.75281549533244e-09	2.7576658727111e-06	362626	0.000826958783503251	0.0606179801902572	0.91992497306994	0.000776134311417614	0.0151442927124718	0.0035366197159137
3.06992083579239e-07	6.21763454444367e-06	3.57523350716956e-09	9.31111169027258e-08	1.58517659536721e-08	6.63716474438648e-06	150667	0.00198917499503082	0.0462534976005958	0.93679075085523	0.000538668790795556	0.0140287487938998	0.00238833395947857
5.25254909700066e-07	9.50937461940629e-06	8.47125226910633e-10	1.97218979818119e-08	1.99118469795134e-08	1.00751103992946e-05	99254	0.00301798504557793	0.0521339110821894	0.943848180569028	8.40809870400968e-05	0.00195748703490066	0.00197634032684223
7.14506147298659e-08	1.60574067642614e-06	3.05377037976229e-09	8.8240084239712e-08	2.26575757789966e-09	1.77075090335338e-06	564732	0.00053108466592422	0.0403504606969593	0.906813416491981	0.00172456237293409	0.0498320142446948	0.00127954619343062
1.00635102485331e-07	2.03353493918523e-06	7.59615545950952e-10	1.97359618109706e-08	1.05759297505406e-09	2.15572321200254e-06	463881	0.000646508583888261	0.0466827568237979	0.943319127364315	0.00035237155759218	0.00915514649612049	0.000490597758174908
5.9350665206307e-06	2.68397360517027e-05	8.04620837333719e-09	4.6788712407683e-08	3.26530554119043e-09	3.28329027986556e-05	30457	0.00980167986124414	0.18076581766245	0.817464609093342	0.000245065397436216	0.00142505561249366	9.94522342789666e-05
1.93577167381442e-07	3.61200451182715e-06	5.36741549110956e-09	1.28775440158011e-07	1.22633020085953e-08	3.95198783686631e-06	253037	0.00118489614934525	0.0489822275199452	0.913971565937626	0.0013581558731126	0.0325849788698039	0.00310307179951227
4.32762067780308e-06	1.65285014668719e-05	2.86819820479156e-09	1.40852751831002e-08	3.30286201205267e-09	2.08763784800749e-05	47901	0.00624340734602968	0.207297481310443	0.791732219390793	0.000137389643875688	0.000674699167604364	0.000158210487283751
6.59393655595194e-08	1.81691229050098e-06	2.45215155717179e-09	8.68765725120376e-08	1.10895783779909e-09	1.9732893379675e-06	506768	0.000591812195497532	0.033415964040751	0.920753107789253	0.00124267207549883	0.0440262716878209	0.000561984406676683
4.46684412931564e-07	4.4084034434186e-06	1.59149882325253e-08	2.01952909205827e-07	1.26642673124962e-09	5.07422218051976e-06	197075	0.00152111245027653	0.088030125020227	0.868784078935825	0.00313643897849486	0.0397997766004681	0.000249580464984664
2.44418627485344e-06	1.01303170405126e-05	1.49949885114701e-08	7.99093390325063e-08	2.58343239348417e-09	1.26719910753035e-05	78914	0.0037944043953908	0.192880997179435	0.799425834528531	0.00118331747729005	0.00630598132192833	0.000203869492815461
9.37802690995684e-11	7.67140944695678e-08	9.81332632136216e-12	1.03217099622999e-08	8.00779428813974e-11	8.72194759701701e-08	11465329	2.61655016053908e-05	0.00107522165269191	0.879552343284025	0.000112513016298314	0.118341802074459	0.000918119972525229
2.60226464162996e-06	1.07435313303989e-05	3.39037947821365e-11	1.79973117299408e-10	1.80819921066676e-08	1.33640918410476e-05	74827	0.0040012280123306	0.194720649377547	0.803910318649584	2.53693219003491e-06	1.34669171268805e-05	0.00135302812355188
1.36791003410091e-06	6.58775683139571e-06	6.95770951050248e-09	4.30828618116022e-08	7.51151155510013e-09	8.01321894837383e-06	124794	0.00240108808174011	0.170706683907409	0.822111173279822	0.000868278971949774	0.00537647381023394	0.00093739003058496
3.97808441569782e-06	2.20568267643546e-05	1.43949613067558e-08	1.02630649874875e-07	1.08581063088845e-08	2.61627948975429e-05	38222	0.00781821863854593	0.152051202147039	0.843060798769097	0.000550207321623261	0.00392277087661277	0.000415020885628096
1.02282627768702e-06	7.53236664178231e-06	2.1366174903295e-11	2.02313524804986e-10	9.01241683388908e-10	8.55631784085243e-06	116873	0.00256361464691812	0.11954047251535	0.880328054881128	2.4971226292321e-06	2.36449286443093e-05	0.000105330552248293
2.48177183777141e-06	2.01680478075033e-05	9.37877615274773e-09	9.80085129599371e-08	4.03323111429435e-08	2.27975392455303e-05	43864	0.00681600467909871	0.10886139118098	0.884658979650947	0.000411394232146636	0.00429908298015773	0.00176915195576869
1.14548642371365e-07	2.38398842004829e-06	2.22380150211887e-09	5.95081156562888e-08	1.94313449301236e-08	2.57970032450818e-06	387642	0.000773611703608568	0.0444038562476066	0.924133860588164	0.000862038695344522	0.0230678405126898	0.00753240395619525
2.76893215097833e-07	3.07700359002298e-06	1.67857649944586e-09	2.39836973464532e-08	1.22757335730845e-08	3.39183481253979e-06	294826	0.00101703463879943	0.0816352300159618	0.907179671205429	0.00049488745537963	0.00707100984334029	0.00361920147988942
9.31892926263556e-09	9.79314650287235e-07	1.47133011755011e-10	1.98817919095094e-08	1.83479862220417e-08	1.02701049069318e-06	973700	0.000308055846467425	0.00907384038146074	0.953558565527651	0.000143263397100944	0.0193588985601211	0.0178654321336658
8.48300895478455e-07	5.68465556862065e-06	3.01414700439973e-09	2.59704610389027e-08	6.87895204985648e-09	6.56882002419227e-06	152234	0.00196871201895044	0.129140529403189	0.865399805092036	0.000458856688613623	0.00395359607102284	0.00104721274513871
1.68283522329796e-06	8.71866704788355e-06	4.20486701131604e-09	2.80107562973626e-08	7.20295715484592e-09	1.0440920851645e-05	95777	0.00312739209700275	0.161176896866604	0.835047710040812	0.000402729516971057	0.00268278600090616	0.000689877574707508
2.66969627303152e-06	1.65562403457792e-05	7.77168567418654e-09	6.19732304225999e-08	1.09897490637576e-08	1.93066712839713e-05	51796	0.00577531567259182	0.138278434110387	0.857539868072674	0.000402538871661358	0.00320993865338408	0.000569220291893687
2.08928854103277e-07	2.88850837491219e-06	5.61995260150928e-10	9.99009621149362e-09	1.63357289939521e-09	3.10962289338651e-06	321582	0.00093245331346492	0.0671878427920065	0.928893461987118	0.000180727785785913	0.00321263913792903	0.000525328297160877
9.19628666387677e-07	9.67928478912102e-06	4.0820433653447e-10	5.52455248488659e-09	1.0606177570709e-08	1.06154523899008e-05	94202	0.00317958699294663	0.0866311328627483	0.911810861525747	3.8453786192176e-05	0.000520425534586022	0.000999126290726844
6.90292695382319e-06	2.26053603862967e-05	8.4078004915934e-09	3.54027630066752e-08	1.50422317224076e-08	2.95671401353406e-05	33821	0.00883104836638871	0.233466169613488	0.764543350585243	0.000284362993955707	0.0011973685261619	0.000508748281151081
1.67829709589025e-06	1.69763544246125e-05	2.6685522201613e-09	3.47112580665751e-08	9.74690591007436e-09	1.87017782366995e-05	53471	0.00559487599225816	0.0897399741697735	0.907740120204122	0.000142689758502464	0.00185604051268554	0.000521175354916116
3.40573010320468e-07	3.64716830631319e-06	9.29037836106203e-10	1.2792057504314e-08	2.40322623324384e-09	4.00386563820732e-06	249759	0.00120044098968486	0.0850610487700969	0.910911762749901	0.000232035217975538	0.00319492676833218	0.000600226493694192
9.73272182437944e-08	1.93197131491941e-06	6.26329795024664e-10	1.59856591502695e-08	3.88156422989663e-09	2.04979208633839e-06	487854	0.000614749220355204	0.0474815074623754	0.942520623333339	0.000305557719340938	0.00779867346391464	0.00189363802102992
1.66344420119355e-05	5.12242962909836e-05	3.03425991919425e-08	1.20152682522442e-07	1.36345579314576e-07	6.81455791639481e-05	14674	0.0202368011613683	0.244101557518728	0.751689205953413	0.000445261447099051	0.0017631764818283	0.0020007985989311
5.83681281092148e-06	3.51913353924594e-05	2.3478034796227e-08	1.82036421760768e-07	1.99095132181219e-08	4.1253572173156e-05	24240	0.0123000551822805	0.141486239941169	0.853049409751688	0.000569115195592791	0.00441262203904904	0.000482613072500839
2.85806273203388e-06	9.70841948959944e-06	2.36013629654133e-09	1.03079580963765e-08	6.02432072499804e-10	1.25797527480987e-05	79493	0.00376683716460857	0.227195461569452	0.771749626880921	0.000187613885884843	0.000819408640438853	4.788902330301e-05
3.8539470181792e-07	4.10648416187053e-06	4.57918511973344e-10	6.27358929502162e-09	1.175226372476e-09	4.49978559786792e-06	222233	0.00134902795920278	0.0856473477315291	0.912595516509999	0.000101764517889544	0.00139419738086947	0.00026117385971297
3.20686435456728e-07	3.83417384609271e-06	1.72917003882067e-09	2.65823441806989e-08	2.49930903565214e-09	4.18567110480461e-06	238910	0.00125491589310478	0.0766152971476	0.916023679378815	0.000413116557781095	0.00635079620808855	0.000597110707715007
6.86751061995344e-09	7.11395175941929e-07	2.31363096577806e-10	3.08164158557636e-08	9.70946364761143e-10	7.50281411878985e-07	1332833	0.000225059178397546	0.00915324638358643	0.94817113242927	0.000308368424053565	0.0410731431804872	0.00129410958260252
1.13198424591815e-06	6.51574409647455e-06	8.71481454946199e-10	6.44974496750207e-09	6.55540466436089e-09	7.66160497347952e-06	130521	0.0022958507909715	0.147747665121928	0.850441143732764	0.000113746591995126	0.000841826874372631	0.000855617678939632
6.00023715768266e-07	5.86287887419917e-06	1.11402161031534e-09	1.39960494249793e-08	1.07367798173868e-09	6.47908633898447e-06	154343	0.00194184437442668	0.0926093100747773	0.904892845604233	0.000171941158371715	0.00216018875080665	0.000165714411811182
1.27893499100351e-05	4.10780939158972e-05	5.43173287729061e-08	2.24337494045824e-07	2.76342753461794e-08	5.41737329240973e-05	18459	0.016121199866582	0.236080277649581	0.758265891948994	0.00100265065449726	0.00414107505495594	0.000510104691971249
2.04051326340501e-06	8.68088957784062e-06	4.72559799855185e-09	2.58489006959925e-08	1.99988619965028e-09	1.07539772261398e-05	92989	0.003221011890157	0.189744986482314	0.807225958851752	0.000439427934352072	0.00240365960913152	0.000185967122451137
3.75820628724011e-06	1.94569065160304e-05	4.87343639799303e-08	3.24426659631557e-07	2.17076742677919e-08	2.36099815011498e-05	42355	0.00705805219052025	0.15917870528857	0.824096643831883	0.00206414240424361	0.0137410806364147	0.000919427838888173
3.42135413386049e-09	5.17285156083563e-07	3.52583159720935e-10	6.85443966041582e-08	2.83877166043777e-08	6.1799120658568e-07	1618146	0.000185380234209664	0.00553625051198223	0.837042907036647	0.000570531030156417	0.110914841301476	0.0459354701197386
2.72471968430889e-08	9.17209846599731e-07	5.24725617232552e-10	2.27110394800725e-08	5.38068834703636e-09	9.73073496887162e-07	1027672	0.000291879585953225	0.0280011704462736	0.942590512981664	0.000539245615990094	0.023339490339347	0.00552958061672531
2.38634543984246e-06	1.82399957990117e-05	1.46600794604531e-08	1.44089619744323e-07	3.72899080662717e-10	2.07854638371396e-05	48111	0.00621630230403292	0.114808380440302	0.877536144582944	0.000705304417323536	0.00693223018130886	1.79403781211954e-05
1.57214829973005e-08	1.13408850088671e-06	7.63127158379951e-11	7.07832254051691e-09	2.52742596631361e-08	1.1822388788035e-06	845853	0.000354608984664107	0.013298059537013	0.959271870702203	6.45493201130623e-05	0.00598721854561288	0.0213783018950579
1.2854089612151e-07	2.30146313335777e-06	1.96355373267115e-08	4.5203038767813e-07	9.17203563213579e-10	2.90258715804733e-06	344520	0.00087039839454317	0.0442849393049693	0.792900611779058	0.00676483986786497	0.155733613864063	0.000315995184044917
4.88268094416202e-09	4.51030973320848e-07	3.70676684351438e-10	4.40256554237531e-08	9.55022640407965e-09	5.09860212777195e-07	1961322	0.000152946405354348	0.00957650905444492	0.884616924439142	0.000727016297922861	0.086348482035785	0.0187310681727053
3.37608100726309e-06	1.69775083880488e-05	2.09045351867268e-08	1.35170862276551e-07	1.06257709597068e-08	2.05202905637348e-05	48732	0.00613724006361149	0.164524035211742	0.827352241203291	0.00101872510634284	0.00658718071543472	0.000517817763189256
3.03740671041149e-07	3.84473678607792e-06	6.93486279115206e-09	1.12867026956052e-07	2.00571332655959e-09	4.27028506019284e-06	234176	0.0012802680101337	0.0711288981320215	0.900346635384642	0.00162398123155715	0.0264307945172531	0.000469690734526518
1.01402432434363e-06	7.6380031206591e-06	1.85862733766014e-08	1.80008546511419e-07	4.48434503464925e-09	8.8551066099254e-06	112929	0.00265301825522035	0.114512943662027	0.86255349112318	0.00209893276222882	0.0203282190086399	0.00050641344392431
1.65578916912297e-06	1.35676293383308e-05	2.37365185642346e-09	2.50097127126056e-08	7.19629050116643e-09	1.5257998162524e-05	65539	0.00456697388418348	0.108519423812086	0.889214246443877	0.000155567711513659	0.00163912149196828	0.000471640540555422
1.73350538254411e-06	7.53240154947403e-06	2.34741110803287e-09	1.31146318334739e-08	2.70892697944164e-09	9.2840779019391e-06	107711	0.00278136112774485	0.18671809961677	0.811324681786739	0.000252842676766272	0.00141259390237718	0.00029178201734777
4.26614480956513e-07	4.10765676605088e-06	1.6244757925655e-10	2.01109897566299e-09	3.54561852123953e-10	4.53679935541444e-06	220420	0.00136011709520467	0.0940342403389233	0.905408514738172	3.58066483726411e-05	0.000443285853773287	7.81524207590978e-05
3.42999316166266e-07	3.63880017117117e-06	4.27454712925467e-10	5.83064090479242e-09	1.07027052092375e-08	3.99876028816439e-06	250078	0.00119891121595084	0.0857764135503402	0.909982071678906	0.000106896808541051	0.00145811213591624	0.0026765058262971
1.80809930768164e-07	2.79247749859974e-06	1.71500927234525e-09	3.40562682708435e-08	8.11075492355015e-09	3.01716946183464e-06	331436	0.00090474267736973	0.0599270054451032	0.925528888556934	0.000568416621618067	0.0112874893842174	0.00268819999212715
1.09097300319908e-06	1.25698946349533e-05	9.69870017209645e-09	1.43693945286879e-07	2.82362477229407e-08	1.38424965313343e-05	72241	0.00414416684434005	0.0788133123768184	0.908065579536156	0.0007006467475099	0.0103806379840232	0.00203982335549257
5.45315304237257e-08	1.20297043093518e-06	5.37310191268477e-10	1.52401181048853e-08	5.04878869273047e-09	1.27832817834779e-06	782272	0.000383425172387319	0.0426584748325007	0.941049764302303	0.00042032257472642	0.0119219136079616	0.0039495246825083
2.15589122403095e-06	8.44601159901024e-06	2.70992717061252e-09	1.36502713004725e-08	2.29719356797111e-08	1.0641234957192e-05	93974	0.00318729722190558	0.202597840636332	0.793705959222517	0.000254662845197398	0.00128277134706501	0.00215876594888879
2.00050935145105e-06	9.30217823077144e-06	5.66227959196875e-09	3.38531136376912e-08	4.51298700695197e-09	1.13467159624591e-05	88131	0.00339824694541491	0.176307343734503	0.819812381093167	0.000499023647961449	0.00298351644208731	0.000397735082281367
6.20562935766674e-07	8.23496899033618e-06	9.08390178404211e-09	1.55003114278596e-07	1.86891491479452e-08	9.03830809131343e-06	110640	0.00270783187266166	0.0686591925720132	0.911118420299333	0.00100504449419826	0.0171495718792289	0.00206777075522653
1.59126117849513e-09	3.43783197729711e-07	1.55254689506317e-10	4.31285256829516e-08	2.23762290938487e-09	3.90895862190049e-07	2558226	0.000117261905880239	0.00407080589080649	0.879475151779856	0.000397176600019454	0.110332520383608	0.0057243453457099
4.73873361295912e-08	1.44336680027633e-06	4.40736792736689e-10	1.72606552147813e-08	1.26950073086685e-08	1.5211505357221e-06	657397	0.000456241398033574	0.0311522988795425	0.948865195377358	0.000289739103649901	0.0113471052400396	0.00834566139941047
5.75486158623139e-07	5.00510907631265e-06	1.47436310387855e-09	1.64871840955947e-08	1.38941616059346e-08	5.6124509437412e-06	178175	0.00168232331310925	0.102537405563411	0.891786694704952	0.000262695054024963	0.00293760858862929	0.00247559608898298
1.22169098192355e-08	8.96179803856261e-07	1.74650116194438e-10	1.6473113113841e-08	1.77996358291303e-09	9.26824440488445e-07	1078953	0.000278008809397545	0.0131814713612829	0.966935877720236	0.000188439264832503	0.0177737146262128	0.00192049702743593
2.9553573640376e-07	6.78521782264538e-06	4.73813937881497e-09	1.39885819827464e-07	4.79853809120066e-08	7.27336289916742e-06	137488	0.00217963793695286	0.0406326125206251	0.93288591765744	0.000651437229862041	0.0192326193215901	0.0065974132704831
3.00588458512765e-06	1.44709629032597e-05	2.0876628833565e-08	1.29229049636268e-07	7.90001872026494e-09	1.76348531855775e-05	56706	0.00527653254261329	0.170451352982399	0.820588793735731	0.00118382776504421	0.00732804794439437	0.000447977572431729
4.49221884470972e-09	4.00199459325094e-07	2.23051976334604e-11	2.55494538475488e-09	9.9773854873327e-10	4.08266667300926e-07	2449379	0.000122472524815787	0.0110031486881063	0.980240346268864	5.46338935307194e-05	0.0062580308151184	0.0024438403343809
1.89324757276021e-07	2.64489802717764e-06	1.37036865612679e-09	2.46149774931419e-08	1.12247500665366e-09	2.86133060560958e-06	349488	0.000858032089511185	0.0661666837466644	0.924359464786197	0.000478927060522197	0.00860263314028959	0.000392291266326605
6.49751155067111e-07	6.29440488746551e-06	4.48490271252765e-09	5.58639405620486e-08	7.21436222421434e-10	7.00522632202962e-06	142751	0.00209936849450298	0.0927523430647504	0.898529840166797	0.00064022238630946	0.00797460895536964	0.000102985426773822
2.3113241841223e-06	1.51218058168889e-05	4.76769459497754e-08	4.0108684808992e-07	1.50749699556753e-08	1.78969687650065e-05	55875	0.00535475061225732	0.129146126054686	0.844936704949507	0.00266396765708151	0.0224108816055015	0.000842319733224936
5.97275476488638e-07	5.81047761320583e-06	1.99718585776486e-09	2.49818524547794e-08	5.63223201927568e-09	6.44036436002629e-06	155271	0.0019302501961177	0.0927393922300072	0.902197032402389	0.000310104482622271	0.00387895017397392	0.000874520711007209
4.72341725670199e-06	1.25728271285414e-05	2.15818152188265e-08	7.38624256732511e-08	4.36520298641784e-11	1.73917322781654e-05	57499	0.00520397720439381	0.271589809523003	0.722919771731199	0.00124092384091731	0.00424698497492297	2.5099299578675e-06
1.93935248955074e-07	2.88995222401849e-06	3.1592986693116e-09	6.0532377725231e-08	1.0630550319222e-08	3.15820969968733e-06	316635	0.000947015703371745	0.0614067042395173	0.915060271110117	0.00100034480599068	0.0191666746293712	0.00336600521500344
5.09671652808186e-10	1.19318055349889e-07	2.65117188545374e-11	7.98013375279228e-09	1.74978837195383e-09	1.29584160846297e-07	7716993	3.88744951436149e-05	0.00393313233252881	0.920776540671621	0.000204590736100715	0.0615826324812775	0.0135031037784725
3.13100070723347e-07	4.27318622182049e-06	1.92103904423453e-09	3.37112323051483e-08	3.75761924144054e-09	4.62567618313466e-06	216185	0.00138674364564562	0.0676874165694777	0.923797095309145	0.000415299075892665	0.00728784959657583	0.000812339448909312
1.15811177026703e-05	5.39552603282836e-05	5.26369545607225e-08	3.15375258055623e-07	3.4520739862603e-08	6.59389109834328e-05	15166	0.0195879392278598	0.175634045663569	0.81826131981221	0.000798268484809335	0.00478283995522555	0.000523526084185351
1.95979276621643e-06	1.18324658905283e-05	3.24839907366239e-09	2.52179611595089e-08	6.53002426170045e-09	1.38272550412396e-05	72321	0.00413961327289725	0.141734043407124	0.855734985377656	0.000234927255190859	0.00182378650601994	0.000472257454008388
1.00909904504038e-08	6.77725629278059e-07	9.85878132634691e-10	8.51348818537005e-08	4.96230191065935e-09	7.78899681625457e-07	1283862	0.000233642696782721	0.0129554430287419	0.870106440233405	0.00126573184697842	0.109301472143416	0.00637091274745896
3.39116879262346e-07	3.78181642420938e-06	5.23380083027078e-11	7.50465990258844e-10	6.70714626606367e-09	4.12844325373635e-06	242222	0.00123776886414206	0.082141586651442	0.916039337778649	1.26774198132287e-05	0.000181779412755559	0.00162461873733968
4.43553567306356e-07	4.06487965058262e-06	3.19271073659048e-09	3.76202617716266e-08	8.15969911372242e-09	4.55740588951091e-06	219423	0.0013662906562445	0.0973258862738595	0.891928379681549	0.000700554397390555	0.00825475340219563	0.00179042624500538
2.13358927094348e-06	1.58552626610723e-05	6.1775636648568e-09	5.90303655992991e-08	1.94968756263834e-08	1.80735567369063e-05	55329	0.00540744288040795	0.118050326341504	0.877263003175006	0.000341801215708815	0.00326611781281318	0.00107875145496795
4.68550444283367e-06	2.44731549559356e-05	1.04816512375588e-08	7.03984783843052e-08	5.02010726049659e-08	2.92897406009961e-05	34142	0.00874855756473603	0.159970841212378	0.835553830582689	0.000357860842140824	0.00240352003601941	0.00171394732677348
2.27769396419297e-06	9.09155384669227e-06	6.67646583042021e-09	3.42649090869915e-08	7.24397491457667e-09	1.14174331607172e-05	87585	0.00341939002692038	0.199492647088979	0.796287021672492	0.000584760666993981	0.00300110441678636	0.000634466154748359
7.6485023729852e-09	7.52536246958804e-07	8.60258754794117e-10	1.08832019051698e-07	2.39395718900159e-08	8.93816599028297e-07	1118798	0.000268109151871032	0.00855712724657406	0.841935859970508	0.000962455559372401	0.121761018054502	0.0267835391690438
1.4225155212453e-06	6.23097202734826e-06	1.19420180273282e-08	6.72562726060881e-08	1.94521961678182e-09	7.73463105884376e-06	129289	0.00231770824832667	0.183915109902857	0.805593955282945	0.00154396737691499	0.00869547262104861	0.000251494816234015
3.87839551940326e-09	5.49189632559732e-07	2.87381627154072e-10	5.23247847615692e-08	8.33329176948932e-09	6.14013486237348e-07	1628629	0.000184187137901248	0.00631646634208301	0.894426009964612	0.0004680379724477	0.0852176473878669	0.0135718383329907
1.05676544322038e-06	6.86522473452819e-06	1.93000158282784e-08	1.61212073039977e-07	6.3373469732897e-10	8.10313600131415e-06	123409	0.00242799828187523	0.130414378217149	0.847230594848069	0.00238179586584112	0.0198950224967015	7.82085722399565e-05
3.89031797956878e-09	4.12450291573768e-07	2.03081286680114e-11	2.76834289167672e-09	3.46652722433714e-09	4.22595787798018e-07	2366327	0.000126770727038927	0.00920576610533603	0.975992434100882	4.80556817043283e-05	0.00655080569094517	0.00820293842113254
1.59810150986118e-06	8.19915057560591e-06	2.04993843434216e-08	1.35228421116041e-07	1.47710958342128e-09	9.95445700050998e-06	100458	0.00298189725044695	0.16054130423983	0.823666280861514	0.00205931718248131	0.0135847109600367	0.00014838675613804
1.44820800921306e-07	2.21562821891488e-06	1.69239280143936e-09	3.32909574740755e-08	1.72518956933686e-08	2.41268426580507e-06	414476	0.000723544268420473	0.0600247628642706	0.918324975346728	0.000701456392544031	0.0137983067017544	0.00715049869470257
2.00976888826963e-07	2.17781523472711e-06	2.58925907685801e-09	3.60748984403899e-08	2.3601853255153e-09	2.41981646639684e-06	413254	0.000725682383331816	0.0830546000565993	0.899991906398558	0.00107002291818994	0.0149081134628802	0.000975357163772704
1.8990593856784e-06	1.46514664931575e-05	1.82986954398709e-08	1.81533231760869e-07	3.10555682420001e-09	1.67534633628609e-05	59689	0.00501347149992393	0.113353241926576	0.874533591999667	0.00109223359036529	0.0108355644339959	0.000185368049395949
3.61906271823832e-07	3.51887138345569e-06	3.05309795950159e-10	3.81686984404568e-09	1.01290574728427e-09	3.8859127406668e-06	257340	0.00116509683429056	0.0931328869113338	0.905545651252033	7.85683612385413e-05	0.000982232514925367	0.000260660960469858
6.11509430029289e-06	2.99377714284021e-05	8.70412553073314e-09	5.47960903849007e-08	1.68910237590226e-08	3.61332569683697e-05	27675	0.0107816299919232	0.169237284799594	0.828537860691857	0.000240889592055113	0.00151650017137586	0.000467464745118566
1.30018826558494e-07	2.83139644589843e-06	2.08083379060538e-10	5.82643734608881e-09	2.37218162708219e-08	2.99117160945289e-06	334317	0.000896950324248635	0.0434675249482846	0.946584420950796	6.95658445015122e-05	0.00194787799124454	0.00793061026517324
2.99979323608122e-08	1.1077382476545e-06	5.31884736738074e-10	2.5253732775699e-08	1.61918413155517e-10	1.16368371594091e-06	859340	0.000349044387737529	0.0257784241111916	0.951923819573973	0.000457069845914286	0.0217015434948145	0.000139142974106668
3.70767136019221e-07	3.47258638997963e-06	8.4829911125412e-10	1.02154953187116e-08	1.25469691918156e-08	3.86696428962064e-06	258601	0.0011594188838846	0.0958806723440405	0.898013565654186	0.000219370815895831	0.00264173510630319	0.00324465607957463
4.10442506609393e-07	4.19870205636774e-06	6.34078022503809e-11	8.34004803033292e-10	6.77343131193966e-09	4.61681540689436e-06	216600	0.00138408908327436	0.0889016498247847	0.909436849066514	1.37340995171029e-05	0.000180645039822874	0.00146712196936113
3.12088377046547e-06	1.08585839775991e-05	1.46697284315402e-09	6.56263952104362e-09	3.16390098219008e-09	1.3990661261411e-05	71476	0.00418843168976846	0.223069068155733	0.776130861487531	0.000104853717472255	0.000469072862134449	0.000226143777129158
1.20004368407035e-06	1.25464086226702e-05	2.49725542956782e-10	3.35727403886695e-09	7.14760911748781e-09	1.37572069154398e-05	72689	0.00411868531824933	0.0872301835282806	0.911988072854326	1.81523433129812e-05	0.000244037475012392	0.000519553799068472
3.77529987062703e-07	5.11747720754811e-06	2.37681525721813e-09	4.14261402143277e-08	6.55685623601897e-09	5.54536700631838e-06	180331	0.00166223167469048	0.0680802526924812	0.92283832642948	0.000428612795962827	0.00747040550555569	0.00118240257651984
1.56548367763464e-06	7.78847782646125e-06	1.00144333190692e-08	6.40607015445355e-08	5.31815088673132e-09	9.43335478984623e-06	106007	0.0028260190542222	0.165951955853466	0.825631813916776	0.00106159829055178	0.00679087164340394	0.000563760295802254
3.95166464565015e-07	4.11221928233211e-06	1.56415631765737e-09	2.09285615764019e-08	8.57832335358222e-09	4.53845678814477e-06	220339	0.00136061365085816	0.087070668073178	0.906083163130238	0.000344644973098172	0.00461138280110342	0.00189014102238238
3.46349060793955e-07	3.71303062829214e-06	2.61321259048458e-09	3.60206046656316e-08	8.13127825041946e-09	4.10614478459263e-06	243537	0.00123108755367463	0.0843489645308054	0.90426198370414	0.000636415111393555	0.00877236594305946	0.00198027071060188
5.30285233138023e-06	2.40951685642044e-05	4.82416237917353e-09	2.81860596050661e-08	4.02869540277947e-09	2.94350598129716e-05	33973	0.00879177225518757	0.180154291007873	0.818587382437931	0.000163891713141605	0.000957567600818834	0.00013686724023588
2.80283232696739e-08	1.06224450955384e-06	1.59986490543727e-09	7.79601380297565e-08	3.84371982182873e-09	1.17367655558054e-06	852023	0.000352041192259178	0.0238807899300759	0.905057278773386	0.00136312248705174	0.0664238692159909	0.00327493959349601
5.62161196414763e-07	4.69092123295727e-06	1.45881679069576e-09	1.56516271268596e-08	7.76678438196207e-09	5.27795965767155e-06	189467	0.00158213917197569	0.10651108247818	0.888775499854188	0.000276397866849051	0.00296546926123429	0.00147155053954855
1.24888365650778e-06	1.42624286394556e-05	1.93257423967744e-08	2.83806789238786e-07	1.05024031651915e-08	1.58249472307641e-05	63191	0.00473627006555044	0.078918661673634	0.901262319012922	0.00122122002146109	0.017934138111188	0.000663661180795256
2.71607483185763e-07	3.89417844012453e-06	1.64305081427231e-09	3.02896193449425e-08	1.06864874479614e-08	4.20840508091747e-06	237620	0.00126172753250076	0.0645392917182179	0.925333556358972	0.000390421259997649	0.00719741060153343	0.00253932006127882
5.83070132255688e-07	9.01131235269211e-06	5.31135651209935e-09	1.05554710315659e-07	1.74318004867075e-08	9.72268035226227e-06	102852	0.00291256850384491	0.0599701019811908	0.92683416776068	0.000546285213507354	0.0108565443366755	0.00179290070794639
2.41685252864833e-06	1.66002624611597e-05	1.40966536936293e-08	1.24501553023441e-07	1.45892936112245e-08	1.91703024901363e-05	52164	0.00573463969170107	0.126072738283179	0.86593638622557	0.000735338093954564	0.00649450122591965	0.000761036171376595
9.57233849809772e-08	4.11656325551013e-06	7.68578362362645e-10	4.25036535424829e-08	2.86150861038513e-09	4.25842038100633e-06	234829	0.00127671314185196	0.0224786132923674	0.966687853052524	0.000180484380027558	0.00998108447255707	0.000671964802523539
1.40500844351259e-07	2.24125902580331e-06	8.46561265133188e-09	1.73632657952575e-07	1.65326475560425e-09	2.56551140551408e-06	389786	0.000769358300963252	0.0547652386379101	0.873611016106242	0.00329977587826608	0.0676795501978221	0.000644419179759197
1.00608412466781e-06	7.06607220893887e-06	7.58834341029017e-09	6.8526214520818e-08	7.80485149168737e-11	8.14834894005271e-06	122724	0.00244152924859664	0.123470918104951	0.867178401529422	0.000931273742216676	0.00840982817807195	9.57844533795442e-06
4.27585551956282e-08	1.24976738211364e-06	4.88412580882805e-10	1.83549552668078e-08	3.10668654187709e-09	1.31447599169883e-06	760759	0.000394265313691688	0.0325289738767818	0.950772315360765	0.000371564474335951	0.0139637052199681	0.00236344106814914
8.23333482519298e-07	7.91453058404591e-06	6.87739172951064e-10	8.50062110832447e-09	5.52253281872828e-08	8.80227775503377e-06	113607	0.00263721138069883	0.0935364124414794	0.899145744352343	7.81319553973136e-05	0.00096572970598016	0.00627398154479969
2.71889452229091e-06	1.17767984947454e-05	6.32135582945527e-10	3.52055996500745e-09	4.80816241724783e-09	1.45046538750015e-05	68943	0.00434197397635139	0.187449803747257	0.811932404332824	4.35815696391764e-05	0.000242719336521023	0.000331491013759013
5.82370276049585e-09	6.18100422293851e-07	4.24539635642803e-11	5.79363384441529e-09	8.59598008572365e-09	6.3835619294805e-07	1566524	0.000191488582719668	0.0091229674354703	0.96826885854956	6.65051330797307e-05	0.00907586377075656	0.0134658051111336
4.09966847136197e-09	3.54092935292906e-07	2.30956900012179e-10	2.5648218497996e-08	1.2260284084643e-09	3.8529780757074e-07	2595395	0.000115582684336091	0.0106402590173298	0.919011030780119	0.00059942438154096	0.0665672578302618	0.00318202799074896
4.71831602720753e-06	2.90290305789444e-05	2.42784894654303e-08	1.92083083427446e-07	4.48238378974454e-08	3.40085320169423e-05	29404	0.010150861774378	0.138739185356692	0.853580818027747	0.000713894073796991	0.00564808511381068	0.00131801742795353
4.97445300870667e-07	3.96715371030505e-06	1.5305510667333e-09	1.56942194369603e-08	5.60717044036547e-10	4.48238449872345e-06	223096	0.00134381463476874	0.11097782910242	0.885054307910191	0.000341459120066383	0.00350131039437378	0.000125093472948658
2.72610966352231e-06	1.18156207584499e-05	9.52170360573214e-09	5.30633380232376e-08	1.71729085234714e-08	1.46214883721247e-05	68392	0.00437687203442805	0.186445428409295	0.808099726767623	0.000651213020412129	0.00362913382500791	0.00117449797766217
9.13800273753564e-08	1.91022044637489e-06	8.20542102667315e-10	2.20543811226703e-08	1.31187650208107e-10	2.0246065846258e-06	493923	0.000607198170768375	0.0451347081794886	0.943502041769738	0.00040528471501488	0.0108931687223306	6.47966134281609e-05
1.10326040599456e-07	3.8666900516724e-06	3.82632613034999e-09	1.72443395650756e-07	1.38310814926461e-08	4.16711689554561e-06	239974	0.00124935657682024	0.0264753889475449	0.927905347653111	0.000918219053187613	0.0413819434331413	0.00331910091301511
3.40018841079738e-07	3.78506404636612e-06	1.25830101555204e-09	1.80101594374785e-08	1.85369900183976e-08	4.16288833791729e-06	240218	0.00124808958834943	0.0816785879127978	0.909239868840635	0.000302266338515717	0.00432636140475704	0.00445291550329493
4.30617361697736e-07	3.53970891904418e-06	4.28541916387378e-10	4.52925139024362e-09	1.89956115202186e-10	3.97547403016375e-06	251542	0.00119193366183479	0.10831849445637	0.890386628660326	0.000107796432107425	0.00113929844739976	4.77820037965038e-05
5.3993713761676e-08	1.82821182864732e-06	2.45301103252036e-09	1.06795784503426e-07	2.84195333074236e-09	1.99429629127568e-06	501430	0.000598110544510644	0.0270740681802793	0.916720267016028	0.00123001333515556	0.053550610794704	0.0014250406738331
2.97080174540711e-06	1.19415089237534e-05	2.48663264965451e-09	1.28517562750762e-08	8.18168147793665e-09	1.49358307395632e-05	66953	0.00447075895430027	0.198904352707869	0.799520905932726	0.00016648773630433	0.00086046477756563	0.000547788845535345
7.50683776938717e-06	2.92160860164271e-05	6.28564392794006e-08	3.14563598528056e-07	4.05357586195356e-09	3.71043973994837e-05	26951	0.0110697995506418	0.202316660436901	0.787402250516907	0.00169404285434576	0.0084777983359038	0.000109247855943079
1.31741619070232e-06	1.09071020742519e-05	1.20724904582748e-08	1.2851886413362e-07	4.95860378117958e-09	1.23700682233273e-05	80840	0.00370416600842449	0.106500317291538	0.881733380716805	0.000975943724829961	0.0103895032600758	0.000400855006751597
2.59136435739155e-07	3.19239216065319e-06	1.46120480193574e-09	2.31451704069368e-08	1.31352468835217e-08	3.48927021848474e-06	286593	0.00104623520572245	0.07426665735613	0.914916862483505	0.000418770892032055	0.00663324103829021	0.0037644682300432
2.36510231760817e-06	1.96694606659523e-05	2.58325724669678e-09	2.76264891918454e-08	4.21397492186183e-08	2.21069124792177e-05	45235	0.00661020290397263	0.106984741529672	0.889742549279247	0.000116852918702476	0.00124967650809749	0.00190617976428111
2.19753184088022e-07	2.77398944193485e-06	1.58167735440991e-09	2.56712600659193e-08	2.6437836133697e-09	3.02363934705657e-06	330727	0.000906681890829208	0.0726783716126546	0.917433967326577	0.000523103840393407	0.00849018587184001	0.000874371348535119
9.88502900604905e-08	1.94385392968062e-06	1.22110624354627e-09	3.0874517884083e-08	8.10618776151768e-09	2.08290603163025e-06	480098	0.000624677268127649	0.0474578730674288	0.933241298532894	0.000586251239855757	0.0148228088138561	0.00389176834596475
1.66110654667489e-06	1.25807666378933e-05	2.23467321248312e-08	2.17625298292732e-07	8.92401458016356e-09	1.44907692295659e-05	69009	0.0043378265999845	0.114632047502744	0.868191773575719	0.00154213567070246	0.0150182019218625	0.000615841328972079
1.53070668111353e-07	2.14003133777655e-06	5.66522014623451e-10	1.0183625160958e-08	1.5875690804652e-09	2.30543972214395e-06	433757	0.000691393591125022	0.0663954327849458	0.928252999729883	0.000245732737742808	0.00441721597105462	0.000688618776373315
1.94358037187859e-07	2.80593724461853e-06	1.82228157100779e-09	3.38261817666296e-08	9.83445303821018e-09	3.04577819818223e-06	328323	0.00091331752240309	0.0638122753993889	0.921254622642303	0.00059829752937865	0.011105924189364	0.00322888023956555
6.12112955152359e-08	1.9868285666549e-06	1.33804870595691e-10	5.58435765942355e-09	6.87464289108189e-09	2.06063266759124e-06	485288	0.000617999396887225	0.0297050980885344	0.964183766424217	6.49338781725233e-05	0.00271002093058699	0.00333618067848937
2.60958373888958e-07	3.30309480492969e-06	6.31939145543162e-09	1.02846051431617e-07	3.48505488575026e-09	3.67670367659144e-06	271983	0.00110240503532688	0.0709761778057904	0.898384829313164	0.00171876550608781	0.0279723525413293	0.00094787483362846
2.19755156035448e-06	9.15753527735557e-06	1.04623079995482e-08	5.60567662964435e-08	9.84171417802879e-09	1.14314476261841e-05	87478	0.00342358002933485	0.192237381669923	0.801082730447889	0.000915221618614953	0.00490373294175305	0.000860933321820594
5.18128771903282e-05	0.000112781630665429	1.33201810813175e-07	3.72873687017069e-07	2.65051955934648e-08	0.000165127088549181	6056	0.0483350192076657	0.313775756876476	0.682998965562446	0.000806662383401148	0.0022581012618412	0.000160513915835018
1.24611262701997e-07	2.3351977634019e-06	3.69134983542098e-09	8.89436614002771e-08	2.35694487667411e-09	2.55480098221627e-06	391420	0.000766147632624725	0.0487753306693572	0.914042925322557	0.00144486786294358	0.0348143209664493	0.000922555178693205
2.68879790256553e-10	8.86671063888185e-08	1.31714414818873e-11	5.58463569838225e-09	5.13080531613955e-10	9.50468738505531e-08	10521125	2.85136569868616e-05	0.00282891776829321	0.932877671792069	0.000138578376629171	0.0587566478742189	0.0053981841887898
2.66563181854543e-09	4.30318111495716e-07	4.53101145029327e-10	9.40500891716918e-08	2.91713854722234e-08	5.56658319103206e-07	1796434	0.000166983598900661	0.00478863196159512	0.773038139785591	0.000813966358679929	0.168954789579377	0.0524044723147575
6.9735646098104e-07	1.06148982149367e-05	3.21347781657004e-09	6.29000439032943e-08	3.71753994517305e-08	1.14155435970893e-05	87600	0.00341882508956159	0.0610883270735217	0.929863578081662	0.000281500200953145	0.00551003492460334	0.00325655971925938
2.64531827690762e-07	2.78487028995448e-06	9.73601747659396e-10	1.31784877820171e-08	3.64842036747177e-08	3.10003841084964e-06	322577	0.000929580636783278	0.0853317903303853	0.898334123928233	0.000314061188484615	0.00425107241764957	0.0117689521352474
2.33968379781559e-06	9.08991643283142e-06	9.84314830616391e-11	4.9169586880912e-10	7.05166848151483e-10	1.1430895524847e-05	87482	0.00342341496407983	0.204680708762483	0.795205976038615	8.61100364776156e-06	4.30146411311636e-05	6.1689554122744e-05
8.01937227051655e-07	8.91422950568423e-06	4.90239491785083e-09	7.00711432437056e-08	2.57105176779818e-09	9.79371132266524e-06	102106	0.00293381571115203	0.0818828736758618	0.910199332203548	0.000500565593199117	0.00715470784620152	0.000262520681189376
1.42606557600002e-08	7.74036587557134e-07	1.18608464709545e-10	8.27752289051457e-09	3.40783384055572e-09	8.00101208512914e-07	1249842	0.000240001653574518	0.0178235648293862	0.967423345098773	0.000148241826718389	0.0103455947853139	0.00425925345980866
1.53947070699541e-09	2.71481671637915e-07	1.27117455215094e-10	2.88230225135875e-08	3.99737936610895e-09	3.05968661679822e-07	3268309	9.17863999031487e-05	0.00503146530936678	0.887285874793296	0.000415459068641858	0.0942025315773976	0.0130646692512973
3.07803980496615e-08	1.08376840922156e-06	1.04786783480925e-09	4.74383723123314e-08	5.04792247862526e-09	1.16808296989698e-06	856104	0.000350363703925272	0.0263512086409205	0.927818003645012	0.000897083393743563	0.0406121598678176	0.00432154445250619
6.41409634541324e-07	5.95334845684101e-06	5.77341464908949e-10	6.89012405411360e-09	9.05574024309868e-09	6.61128129714445e-06	151257	0.00198142532546586	0.0970174472561562	0.900483308645841	8.73267130772843e-05	0.00104217681027876	0.00136974057464625
3.51492613747396e-07	5.21487671901841e-06	3.20870706309825e-09	6.12119131092247e-08	5.4844247615077e-09	5.63627437769963e-06	177422	0.00168945833428846	0.062362580348839	0.925234715267142	0.000569295752491	0.0108603501191167	0.000973058512411543
1.46795214886692e-08	6.74405791155852e-07	6.0084459805452e-10	3.54919173512719e-08	4.80827486669597e-09	7.29986349460543e-07	1369889	0.000218972006901574	0.0201093095775246	0.923860825143148	0.00082309018312266	0.0486199740275969	0.00658680106860801
3.08766600357773e-07	4.40167454885325e-06	1.53186402302987e-09	2.80788643073245e-08	3.08129096313033e-09	4.7431331685045e-06	210831	0.00142193142130564	0.0650976030797648	0.928009902416693	0.000322964582399205	0.00591989794715752	0.000649631973985215
4.48409525910033e-07	7.13240632044655e-06	5.63306821938939e-09	1.15212591951775e-07	1.30666042197647e-09	7.70296816694973e-06	129820	0.00230823127820046	0.0582125638054658	0.925929611269689	0.000731285408079261	0.0149569087466965	0.000169630770068973
5.46437428087668e-07	3.79670250340467e-06	3.78857211138496e-09	3.38452397746812e-08	1.48865445393678e-09	4.38226239783234e-06	228193	0.0013138177847356	0.124692996101274	0.86637954525103	0.000864524249679561	0.00772323441686708	0.000339699981149721
9.08521078972517e-06	3.55717150573032e-05	3.30371083598982e-09	1.66332376296132e-08	1.12598236673027e-08	4.46881226191613e-05	22377	0.0133172663390658	0.203302583712247	0.795999316428004	7.3928163511019e-05	0.00037220712472896	0.000251964571509539
4.73333368309469e-07	4.33804683064717e-06	3.86744455940873e-11	4.55735593167569e-10	4.2324683512125e-10	4.81229785583052e-06	207801	0.00144265120732689	0.0983591170974557	0.901450192944987	8.03658600375906e-06	9.47022829468889e-05	8.79510886069634e-05
1.6652005484921e-06	1.01519402827764e-05	3.03671381188217e-13	2.38044267099125e-12	1.01675266386995e-08	1.18273110420213e-05	84550	0.00354192682183829	0.140792826245611	0.858347281703134	2.56754371394565e-08	2.01266599190109e-07	0.000859665109218425
1.20768505338772e-08	6.4729444094614e-07	1.0368942506914e-10	7.14565735167637e-09	3.62842047041255e-10	6.66983480303804e-07	1499288	0.000200075093139462	0.0181066711403053	0.97048046924836	0.000155460259708248	0.0107133948031541	0.000544004548472451
6.00127653814674e-08	1.54928233697775e-06	8.06141130800863e-10	2.67583810913407e-08	2.16164094005813e-09	1.63902126552141e-06	610120	0.000491585914635606	0.0366150010642942	0.945248466001374	0.000491842996646178	0.0163258291116975	0.0013188608259884
1.4024943185032e-07	3.74382558728572e-06	2.86683324326447e-09	9.84021871440147e-08	1.75284528137371e-08	4.00287249233706e-06	249821	0.00120014340234609	0.0350371969426476	0.935284747254067	0.000716193995375227	0.024582893242888	0.00437896856502247
1.56009339025724e-08	6.74776761737524e-07	1.00272071242427e-11	5.57630669845946e-10	3.17872112492392e-09	6.94124074641991e-07	1440665	0.000208215614783791	0.0224757135971965	0.9721270107013	1.44458425958133e-05	0.000803358780105064	0.00457947107880304
2.21002174008939e-07	2.86886161654264e-06	4.76352650231332e-09	7.95064264453764e-08	4.28234241651404e-09	3.17841608591578e-06	314622	0.000953071879324363	0.0695321720111614	0.902607317290885	0.00149871079605388	0.0250144802619411	0.0013473196399584
5.3181821601988e-09	4.35967905931297e-07	9.21168920720716e-11	9.70935935809214e-09	2.47330038413317e-09	4.53560864725793e-07	2204776	0.000136059033410074	0.0117253991113497	0.961211470912218	0.000203097090679907	0.0214069601528828	0.00545307273287002
1.75888670471032e-08	8.43718179624964e-07	2.10448888436948e-09	1.29798045199704e-07	2.45028521617019e-09	9.95659865972311e-07	1004359	0.000298653502660118	0.0176655378490392	0.84739599180392	0.0021136624627471	0.130363841745243	0.00246096613905128
1.73216646846384e-06	8.01323598162209e-06	2.37596146982764e-09	1.41324762076467e-08	1.62744129834496e-08	9.77818530074685e-06	102268	0.0029291715134615	0.177146005642942	0.81950134254564	0.000242985932128548	0.00144530664668088	0.00166435923260797
1.61016989477711e-07	2.60434600573122e-06	1.4886119649657e-09	3.09578814380679e-08	9.65338060031186e-09	2.80746286921227e-06	356193	0.000841885458448766	0.0573532035787494	0.927651095332902	0.000530233892419522	0.0110269958607695	0.00343847133515979
6.91846636532335e-11	5.08645997249433e-08	3.44290338753401e-11	3.25455282313368e-08	6.06410238186402e-10	8.41201518919951e-08	11887758	2.52357281825821e-05	0.000822450531735395	0.604666047087625	0.00040928401935775	0.386893360263106	0.00720885809817598
5.76993685160946e-07	4.49571342651789e-06	1.24927192233652e-09	1.25153849964775e-08	1.14792132243349e-09	5.08761968992009e-06	196556	0.00152512560167206	0.113411324023319	0.883657525625409	0.000245551357703026	0.00245996866103687	0.000225630332532092
3.67547592598594e-08	1.14401115162252e-06	3.77397299179244e-09	1.51034203215266e-07	3.27974825782223e-10	1.33590206191522e-06	748558	0.000400690588322705	0.0275130642490107	0.856358549205624	0.00282503717853528	0.113057841230319	0.000245508136511161
1.54307171167481e-06	9.04876293952621e-06	5.99358943955381e-09	4.51915861517332e-08	6.40254722766299e-09	1.064942237402e-05	93902	0.00318974564130081	0.14489722141543	0.849695187374793	0.000562808876298831	0.00424357158205888	0.000601210751419013
5.21277447103509e-07	1.31400587972307e-05	1.18623310887513e-08	3.84579960089415e-07	3.95630684606729e-08	1.40973416039731e-05	70935	0.00422030168315191	0.0369770033065381	0.932094799598773	0.000841458724771776	0.0272803178707842	0.00280642049913317
9.24406936645144e-08	1.92340819432506e-06	3.49220043194354e-09	9.3426316805924e-08	6.77148477385284e-09	2.11953889000129e-06	471801	0.000635660223245793	0.0436135869460069	0.907465394194246	0.00164762272040284	0.0440786046656908	0.00319479147365336
4.48903690373335e-06	1.27663539753279e-05	5.78177362751711e-09	2.11414619218033e-08	5.45421743903699e-09	1.72877683320496e-05	57844	0.00517294930647871	0.259665493978837	0.738461652777963	0.000334443030266571	0.00122291446274239	0.000315495750190352
8.84914064507128e-08	2.74161953724321e-06	7.93286228835689e-10	3.16022025344433e-08	2.51418498333615e-09	2.86502061744054e-06	349038	0.0008591381457842	0.0308868305910365	0.956928379696071	0.000276886743504265	0.0110303578068751	0.000877545162513417
4.47919268617264e-07	3.61651856490305e-06	2.82882215588114e-09	2.936660450246e-08	1.30730315098632e-08	4.10970629168852e-06	243326	0.00123215469424309	0.108990579089104	0.879994410358985	0.000688327085953116	0.00714566988931814	0.0031810135766398
8.57870032265245e-07	9.35408689055331e-06	3.37460876335558e-09	4.73142635413982e-08	3.23822788572332e-08	1.02950280739805e-05	97134	0.00308375973563002	0.0833285762895013	0.908602368379611	0.000327790146768468	0.00459583628149391	0.0031454289026249
1.73025927711519e-07	2.47544042247767e-06	8.42365418911747e-10	1.54953598752342e-08	1.07894590075966e-08	2.67559353449093e-06	373749	0.000802357073451887	0.0646682410766251	0.925193005053608	0.000314833104525355	0.00579137289557789	0.00403254786966343
2.72730637902609e-06	1.30545384020758e-05	1.91978826409353e-09	1.18155115779669e-08	3.57101502353514e-09	1.57991510959675e-05	63295	0.00472856772674746	0.172623602525214	0.826281002237379	0.000121512114950501	0.000747857369436937	0.000226025753019515
1.08673081331815e-08	6.82089130932722e-07	7.28839085805804e-11	5.88184889902195e-09	8.83091310180216e-09	7.07742084975308e-07	1412944	0.000212300161739898	0.0153548988591806	0.963753810057118	0.000102980888275314	0.00831072367164255	0.0124775865237832
5.34074410440158e-08	2.24911896602498e-06	4.29189403321134e-09	2.3240481212033e-07	1.32282791543701e-08	2.55245139237691e-06	391780	0.000765443293668788	0.0209239796704929	0.881160351473155	0.00168147924228035	0.0910516113311403	0.00518257828293121
1.79837995030651e-08	1.52637464239984e-06	1.01782078425352e-09	1.11084046786318e-07	2.40039681024819e-08	1.68046427757596e-06	595074	0.000504012649805818	0.0107016850896744	0.908305319409473	0.000605678322256105	0.066103188427519	0.0142841287510778
2.07037626889376e-06	1.60262970219683e-05	5.66264983897693e-09	5.63640184854759e-08	2.28199004793731e-09	1.81609819492344e-05	55063	0.00543352875058989	0.114001339502517	0.88245762628732	0.000311803065209017	0.00310357769436866	0.000125653450585226
1.34382550797612e-06	9.08461683639388e-06	1.07340701556727e-08	9.33037847606078e-08	4.56835377804201e-09	1.05370485530643e-05	94903	0.0031561401057123	0.127533388615289	0.86215953078739	0.0010186979875452	0.00885483105546417	0.000433551554311996
5.45023878780253e-07	4.98114718839083e-06	1.66325884863093e-09	1.95451010081462e-08	1.71307291202816e-08	5.56451015614814e-06	179710	0.00166796508888456	0.097946425379072	0.895163643988903	0.000298904809580268	0.00351245670502571	0.00307856911741893
8.496931824404e-06	2.56178563465922e-05	6.85108602419985e-08	2.65593806957587e-07	8.35102369113693e-09	3.44572438618869e-05	29021	0.0102841044772185	0.246593484332693	0.743467946806043	0.0019882861356122	0.00770792371038589	0.000242359015265698
1.41909092318842e-06	1.07108082600736e-05	6.55444200384492e-09	6.3610277763892e-08	3.89120604242215e-09	1.22039551090722e-05	81941	0.00365451482009715	0.116281231003013	0.877650578385969	0.000537075230551485	0.00521226743259694	0.000318847947869744
2.57306526453155e-06	1.02803034644919e-05	1.34991825019394e-08	6.9346550560296e-08	1.3201540671405e-08	1.29494160027571e-05	77224	0.00387731368679689	0.198701259113439	0.793881628507657	0.00104245492608047	0.00535518748841887	0.00101946996440567
7.46977447501017e-06	2.27198658088954e-05	2.58782782827937e-08	1.01206424154673e-07	3.66944394778515e-09	3.03203944302909e-05	32981	0.00905501044760082	0.246361388608707	0.749326195644662	0.000853494117376674	0.00333789932671737	0.000121022302537043
1.92087797625269e-07	2.79544126294059e-06	4.79255533837142e-09	8.96767397471606e-08	2.60322444739825e-09	3.08460158009879e-06	324191	0.000924953867445066	0.0622731307876451	0.906256834262226	0.00155370319761619	0.0290723898754823	0.000843941877029993
8.01263677206521e-08	1.91183688528702e-06	5.21052613426406e-09	1.59853127025249e-07	1.81469368488425e-08	2.17517384301603e-06	459733	0.000652339996314311	0.0368367650144005	0.878935213121231	0.00239545273633821	0.0734898167052256	0.00834275242280429
9.83834251887523e-08	2.07396153428185e-06	3.39705496919635e-10	9.20756486325526e-09	7.82630019312924e-09	2.18971853002391e-06	456680	0.000656700555992873	0.0449297130383593	0.947136129984344	0.000155136604208179	0.00420490795369701	0.00357411241939108
1.09090947953972e-08	6.48286317381763e-07	9.05631356524358e-10	6.91975550410495e-08	1.12045177248995e-08	7.40503116299634e-07	1350433	0.000222126343423001	0.0147320038974462	0.875467372266187	0.00122299465942815	0.0934466763446405	0.0151309528322981
9.36758185596415e-07	5.87359989475461e-06	9.81356866175363e-10	7.91159941525675e-09	6.18118457486999e-09	6.82543222120733e-06	146511	0.00204554167659876	0.137245254987048	0.860546219549983	0.000143779446395524	0.00115913529851994	0.00090561071805305
5.84978859420721e-08	1.44540923834644e-06	1.78318702203754e-09	5.66509892035176e-08	1.21407865059306e-09	1.56355537916466e-06	639568	0.000468956985734348	0.0374133764122412	0.924437508007334	0.00114046937243132	0.0362321603432964	0.000776485864697475
1.41444741597496e-07	2.364302641454e-06	5.24791635327964e-09	1.12788479148652e-07	1.65452464444893e-09	2.62543830319788e-06	380889	0.000787322423825842	0.0538747154809205	0.900536355615059	0.0019988724727934	0.042959866553052	0.00063018987817526
2.63235748057926e-07	6.59551231971768e-06	5.05786520818938e-10	1.62962312256775e-08	3.39344037910478e-08	6.90948448931315e-06	144729	0.00207070563287037	0.0380977406440481	0.954559248221616	7.32017738228133e-05	0.00235853069080375	0.00491127866970885
7.09976186440612e-08	1.44097601154669e-06	9.43961366068083e-11	2.46334000205804e-09	5.2560875407816e-10	1.5150569750835e-06	660041	0.000454414159441474	0.046861352286866	0.951103513098759	6.23053377920695e-05	0.00162590585210321	0.000346923424479923
5.00467154649289e-09	4.27887991817377e-07	2.55380640067743e-10	2.80739052946261e-08	9.10616218125813e-09	4.70328111479822e-07	2126175	0.000141088512705112	0.0106408088828592	0.909764867065009	0.000542984001666886	0.0596900432047225	0.0193612968457421
3.28541208460889e-10	1.06246812145462e-07	3.89506929300002e-11	1.61957337555364e-08	5.69438672377363e-10	1.23379476474767e-07	8105076	3.70131602412949e-05	0.00266285137405394	0.861138458203714	0.000315698315821322	0.131267648544843	0.00461534356156733
3.42589504237378e-08	2.04800775758012e-06	1.90599221276503e-09	1.46513028965137e-07	2.31280940280332e-09	2.23299853858456e-06	447828	0.000669675976429085	0.015342128457215	0.917155888009804	0.000853557304149956	0.0656126846630217	0.00103574156580924
7.98280193226744e-07	5.28400949753452e-06	2.76389834872452e-09	2.35228504362472e-08	8.23096366269479e-11	6.10865874918287e-06	163702	0.00183092503015869	0.130680109333907	0.865003221573205	0.000452455843779821	0.0038507389923187	1.3474256789669e-05
6.26068174722589e-06	2.62071367501191e-05	2.96416172344066e-09	1.59548219010015e-08	6.74198722382113e-09	3.24934794681933e-05	30775	0.0097008425101841	0.192675018178778	0.806535255043166	9.12232783916591e-05	0.000491016110374364	0.000207487389290538
2.23864971838726e-06	1.41937036710385e-05	4.48440489068385e-09	3.65593062602021e-08	2.00727687646847e-09	1.64754043774531e-05	60697	0.00493046717549728	0.135878286632582	0.861508667457221	0.000272187849714988	0.00221902330423126	0.000121834756251292
5.89973197437081e-07	4.14706037816931e-06	2.52575684574406e-09	2.28274149030662e-08	5.07233310505707e-10	4.76289398066571e-06	209956	0.00142785124600042	0.12386863949355	0.87070180335815	0.000530298775491752	0.00479276150082931	0.000106496871978412
2.69356615019816e-07	3.17604610221525e-06	2.68927721105452e-09	4.07713824166981e-08	8.75513848269507e-09	3.49761851534551e-06	285909	0.00104873708009623	0.0770114333047004	0.908059609211413	0.000768888087495974	0.0116568980401428	0.00250317135624786
7.12708109742395e-08	1.54808326705075e-06	1.23104888766194e-09	3.43808787097015e-08	9.54729593434478e-10	1.65592073521578e-06	603894	0.00049665325880377	0.0430399894503115	0.934877638843634	0.000743422593534661	0.0207623939833215	0.000576555129198298
3.37360989862895e-08	1.07028651713676e-06	1.25543702957205e-09	5.12105350406664e-08	7.23096866412601e-11	1.15656089787993e-06	864632	0.00034690828340167	0.029169323507418	0.925404376975465	0.00108549150492064	0.0442782867158482	6.25212963483459e-05
4.83040327530796e-08	1.41653977693867e-06	4.29077661377729e-10	1.61787063068637e-08	7.57641602917605e-10	1.48220923526291e-06	674669	0.00044456425213335	0.0325892131852165	0.955694879803801	0.000289485216506306	0.0109152648100954	0.00051115698438029
1.49619971068744e-06	8.40898159055482e-06	1.34380332101042e-09	9.71078942897101e-09	1.45856599760107e-08	9.93082155396825e-06	100697	0.00297482766468193	0.150662228956231	0.84675588468254	0.000135316430136986	0.000977843512361843	0.00146872641873042
3.74809689020601e-08	3.32018705901007e-06	1.08533945028302e-09	1.2364869920889e-07	1.11994041483476e-07	3.59439610805478e-06	278211	0.00107773959146029	0.010427612253994	0.923712067117414	0.000301953212071105	0.034400409830125	0.0311579575863956
2.51148871849565e-07	2.94552473726654e-06	2.75708516162563e-09	4.15758441075822e-08	1.40569411798638e-11	3.24102059532649e-06	308545	0.000971835216211026	0.0774906744535096	0.90882629425865	0.000850684246067831	0.0128280098458905	4.33719588210386e-06
8.85611942023742e-07	6.73940236951405e-06	1.8966508394729e-09	1.85580373949501e-08	6.74800224049447e-10	7.64614379999626e-06	130785	0.00229122304173546	0.115824651639978	0.88141193074571	0.000248053252604774	0.00242711069532319	8.82536663840637e-05
3.52830619071219e-06	1.35338293945846e-05	1.36734384844647e-08	6.7437141337539e-08	8.0561072315123e-09	1.71513022723503e-05	58305	0.00513221973308664	0.205716518471031	0.789084652563237	0.000797224506182698	0.0039318962645918	0.000469708194957277
3.03031085018647e-08	9.67009715736223e-07	5.89269580390455e-10	2.41777306106601e-08	1.06758786992515e-09	1.02314741229906e-06	977376	0.000306897278122498	0.0296175391127385	0.945132347608937	0.000575938103646607	0.0236307401260308	0.00104343504864683
1.1890329063897e-08	6.75674538957066e-07	1.42626055253184e-09	1.04208618997137e-07	1.41848623681526e-08	8.07384609938785e-07	1238567	0.000242186148957657	0.0147269701670415	0.836868241776736	0.00176651937004345	0.129069365101024	0.0175689035851552
6.25122091677925e-07	8.78390722493352e-06	1.67267953426884e-09	3.0222731184294e-08	1.24244272915841e-08	9.45334915462159e-06	105783	0.00283200045084075	0.0661270499431741	0.929184681668	0.000176940416238735	0.00319703955603064	0.00131428841655658
2.50762873991424e-06	1.15070854036717e-05	3.54415210266441e-09	2.09113389730064e-08	9.12540115681204e-10	1.40400821747773e-05	71225	0.00420319596243179	0.178604990248501	0.819588180498254	0.000252431008490207	0.00148940289043132	6.49953543235356e-05
2.09883574505965e-06	1.66119598853467e-05	2.6266047130379e-09	2.67324470423438e-08	8.95522906296434e-09	1.87491099112247e-05	53336	0.00560899621430844	0.111943220504731	0.886013254175947	0.000140092235070072	0.0014257981935633	0.000477634890689026
1.2880650441903e-06	7.96084935422596e-06	6.77433074525538e-09	5.38336490272113e-08	1.94852737222004e-08	9.32900765191092e-06	107193	0.0027948025974921	0.138070960197621	0.853343640745678	0.000726157700585415	0.00577056542730825	0.00208867592880676
2.83335467286128e-07	3.06549183262859e-06	3.30067529341339e-09	4.59156642611583e-08	3.29493328202637e-09	3.40133857275132e-06	294002	0.00101988287279109	0.0833011654752559	0.901260420584634	0.000970404804701195	0.0134992924929603	0.000968716642448542
1.22223093703919e-07	2.25946390930307e-06	2.12638975142763e-09	5.05426008834109e-08	5.03920784600663e-09	2.43939520148783e-06	409938	0.000731551738499037	0.0501038509993676	0.926239384223179	0.00087168727319407	0.0207193163504561	0.00206576115380285
1.07255950549311e-07	2.41534889230495e-06	4.6499322236264e-09	1.34639694952012e-07	4.67171731149921e-09	2.6665661873414e-06	375014	0.000799651031351045	0.0402224970295026	0.905789964551033	0.00174379028943679	0.0504917881248055	0.00175196000522192
7.1786145634719e-07	5.38291906662523e-06	9.65751237710596e-09	9.31117395848187e-08	1.6010095548143e-08	6.21955987048249e-06	160783	0.0018641341033071	0.115419976862688	0.865482313655684	0.00155276459720883	0.0149707923910692	0.00257415249335014
1.06387957728092e-05	2.60462317451915e-05	6.25997899013571e-08	1.97059495353416e-07	1.5652503767272e-08	3.69603393070228e-05	27056	0.0110270580247506	0.287843563459596	0.704707592883015	0.00169370171040239	0.00533164735627772	0.000423494590708422
1.15830588282781e-09	2.22330573526654e-07	3.64334991546743e-11	8.99165863770668e-09	3.61846969258671e-08	2.6870166847221e-07	3721600	8.06072624395249e-05	0.00431075061578044	0.827425355379392	0.000135590892910448	0.0334633524563939	0.134664950655524
6.49657067648982e-07	7.12784268939603e-06	3.48394361851034e-09	4.91499930457247e-08	2.69587364517484e-09	7.83282956735442e-06	127668	0.00234709931808252	0.0829402787412375	0.90999588694019	0.000444787364330085	0.00627487073771801	0.000344176216524699
2.85288720582319e-06	1.0467474847279e-05	6.70664147810376e-09	3.16390581704133e-08	8.66013230140544e-10	1.33595737659808e-05	74853	0.00399987799421442	0.213546274439373	0.78351862347088	0.00050201013861548	0.00236826853346024	6.48234176711374e-05
4.46834298345977e-07	4.52364693301546e-06	9.32094417491761e-10	1.21329514185864e-08	6.00161856643558e-09	4.98954789576395e-06	200419	0.00149574835477639	0.0895540653543646	0.906624613595946	0.000186809393749501	0.00243167350470513	0.00120283815123428
2.37850690165093e-07	2.71919101724772e-06	1.14830272463632e-10	1.68791147811364e-09	6.90783864957491e-10	2.95953523302834e-06	337891	0.000887467850982815	0.0803675818793047	0.918789878526063	3.88001031993569e-05	0.0005703299150747	0.000233409576357922
3.14044491552515e-07	3.29182519527179e-06	2.29543679312375e-10	3.09364429859473e-09	5.46242059866e-09	3.61465529540087e-06	276652	0.00108381080084685	0.0868808962094096	0.910688551536342	6.35036152975461e-05	0.0008558614987523	0.00151118714019844
1.55622133409858e-08	7.59017275519524e-07	9.34996389901022e-11	5.86341691169381e-09	3.23017939222718e-09	7.83766584803421e-07	1275890	0.000235102426695222	0.0198556734144121	0.968422602132108	0.000119295260608173	0.00748107539333849	0.00412135379953377
1.53709334562888e-07	2.7575790478191e-06	1.91206607809361e-09	4.41058861371825e-08	6.2144669750769e-09	2.96352080157234e-06	337436	0.000888662463264911	0.051867135361876	0.930507741452675	0.000645200829054124	0.0148829345533129	0.00209698780308197
1.64227019434563e-08	1.30867200381365e-06	3.54229813151791e-09	3.62961778275787e-07	2.79278422124419e-08	1.71952662437686e-06	581555	0.000515725398759104	0.00955071105654309	0.761065275327101	0.00206004261946314	0.211082383448015	0.0162415875488771
2.67982992178569e-10	1.03261375211331e-07	5.53114030672303e-13	2.74035671616794e-10	1.12729541776422e-08	1.15076901166799e-07	8689841	3.45224764145557e-05	0.00232872965348744	0.897324955437042	4.80647310680173e-06	0.00238132647680172	0.0979601819595618
2.69046266116851e-06	1.03160458704773e-05	1.25066939900188e-08	6.16581423195352e-08	3.13798664260696e-09	1.30838113545979e-05	76430	0.00391747567761813	0.20563294503807	0.788458774808915	0.00095589073023616	0.00471255207282297	0.000239837349955692
4.92597275272124e-07	3.70045441839895e-06	3.32688722023003e-09	3.21334722965282e-08	1.20269208574561e-08	4.24053897404528e-06	235819	0.00127135553147761	0.116163836315884	0.872637756909679	0.000784543483880854	0.00757768587748041	0.0028361774130761
1.23726535242606e-08	7.37178078737413e-07	8.34456701538222e-10	6.39259044404685e-08	8.58369214523018e-09	8.2289478554891e-07	1215222	0.000246838067708977	0.0150355230602263	0.89583515618668	0.00101405029682087	0.077684177325084	0.0104310931311886
4.59748470958954e-06	1.5718207765439e-05	3.16708596103496e-09	1.39222806414036e-08	5.75099885086229e-10	2.0333356941516e-05	49180	0.0060815014524217	0.226105542867963	0.773025713887214	0.000155758145108273	0.000684701531648105	2.82835680670125e-05
4.1852443225201e-07	7.20571243706885e-06	8.51576418880369e-11	1.88528972714491e-09	5.30175665156505e-09	7.63150907334146e-06	131036	0.00228684264008949	0.0548416346268929	0.944205447155922	1.11586897256679e-05	0.000247040226123905	0.000694719301335204
1.40724173572811e-07	2.23377192454513e-06	3.56229298654113e-09	7.27042146951587e-08	2.15268878683426e-09	2.45291529458647e-06	407678	0.000735604800926937	0.0573701724977562	0.910660033583308	0.0014522690589451	0.0296399206509965	0.000877604208993761
2.73696599867247e-07	5.85504195000058e-06	8.26169979507855e-09	2.27263020918889e-07	7.86581486524953e-09	6.37212908544704e-06	156933	0.00190981878708119	0.042952143027411	0.91885174821279	0.00129653679081094	0.0356651627535171	0.00123440921547146
7.99318436483794e-08	1.90706611367221e-06	2.03639967868004e-10	6.24702390393588e-09	1.23563581460288e-08	2.00580497933842e-06	498553	0.000601561086825741	0.0398502568653228	0.950773446729213	0.000101525307777016	0.00311447222849968	0.00616029886918735
1.35892521156043e-07	2.89443481682433e-06	4.95539588684994e-09	1.35711843987224e-07	1.88234177556743e-08	3.18981799561012e-06	313498	0.000956489197235899	0.042601967053625	0.907398108860035	0.00155350427318099	0.0425453252110286	0.0059010946021307
2.30640508208631e-07	3.38512834034557e-06	6.29302826251355e-11	1.18758658582868e-09	1.74548913876451e-08	3.63447425681031e-06	275143	0.00108975004912704	0.0634591118031598	0.931394226827304	1.73148241474585e-05	0.000326756086826964	0.00480259045856164
1.86051090251906e-10	1.59216594906195e-07	1.45740854903189e-10	1.60376598730752e-07	5.0461390610696e-08	3.70386376192798e-07	2699883	0.000111109760291828	0.000502316235722074	0.429866229267886	0.00039348330357412	0.432998104247956	0.136239866944861
4.55414334783838e-07	3.7886899014063e-06	4.25205002450833e-10	4.54819300394869e-09	1.2810412657206e-09	4.25035867546226e-06	235274	0.00127429770474996	0.107147271455698	0.891381219961219	0.000100039793089836	0.00107007275179054	0.000301396038201712
3.60808825621189e-07	4.4744438050561e-06	4.65288519138576e-09	7.41912651675999e-08	1.1723015189272e-08	4.92581979622554e-06	203012	0.00147665824417731	0.0732484825972851	0.908365305707018	0.000944591029284319	0.0150617091645232	0.00237991150188947
9.96314563327219e-06	2.87480792974408e-05	1.31817963548502e-09	4.89065978787139e-09	1.13126333190358e-08	3.87287464034554e-05	25821	0.0115516107511291	0.257254534641567	0.742293050179282	3.40362071561244e-05	0.00012627983712468	0.000292099134869659
1.99208958754226e-08	8.56535427745634e-07	8.91957067006162e-11	4.93106672069772e-09	2.98788071964197e-08	9.11355393244875e-07	1097267	0.000273369370352716	0.0218585373204348	0.939847872843486	9.78714860983435e-05	0.00541069571458912	0.0327850226353919
8.93384215002143e-09	7.2971547020318e-07	6.77004294005849e-11	7.11012207684055e-09	2.75858805932634e-09	7.48585722918769e-07	1335852	0.000224550585695482	0.0119342940647973	0.974792128492629	9.04377779696598e-05	0.0094980733123227	0.00368506635228159
5.5202002339999e-06	1.51209346154465e-05	5.26297626822351e-09	1.85360701778091e-08	9.12020702255323e-10	2.06658459165947e-05	48389	0.00618063862320273	0.267117071146223	0.731687184568834	0.000254670255912309	0.000896942242413829	4.41317866172112e-05
1.66876122419293e-06	7.90442503466817e-06	5.82803582631822e-09	3.54943320179019e-08	1.30756895597925e-08	9.62758431626512e-06	103868	0.00288412210414724	0.173331250018105	0.821018520846835	0.000605347679632592	0.00368673291782413	0.00135814853760377
1.72872288661907e-06	1.05031555314623e-05	2.85113474634456e-09	2.22732879894968e-08	1.30028143464953e-08	1.22700056551637e-05	81500	0.00367425761512541	0.140890145873043	0.856002501273677	0.000232366212899396	0.00181526305818151	0.00105972358219927
1.21088758032255e-06	8.70520993195191e-06	3.97117670037798e-09	3.67084684356025e-08	5.4401903389607e-09	9.9622173477494e-06	100379	0.00298421843287933	0.121547998608574	0.873822526459788	0.000398623776390015	0.00368476887767314	0.000546082277575455
1.14143449831499e-06	1.11495047335698e-05	3.94836995984269e-10	4.95922940414625e-09	2.08659712780937e-09	1.22983798954127e-05	81312	0.00368273867898328	0.0928117774879225	0.906583210828326	3.21047974889393e-05	0.000403242495866957	0.000169664390395654
1.91573530807864e-08	7.36696617979095e-07	4.09832492737793e-10	2.02635867573086e-08	1.45838708778057e-09	7.77985777397709e-07	1285371	0.000233368589303562	0.0246242973038221	0.946928130798584	0.0005267866131289	0.0260462174836775	0.00187456780078775
5.52754528665055e-06	3.0436292069266e-05	6.65459542365338e-08	4.71192250317577e-07	4.27407144259299e-08	3.65443162748966e-05	27364	0.0109036151282299	0.151255950311693	0.832859803431967	0.00182096591261844	0.0128937218792968	0.00116955846442501
1.55562631013591e-07	2.94419220105973e-06	2.04320058227669e-09	4.97210770424913e-08	3.72046927030405e-10	3.15189115662512e-06	317270	0.000945121927817483	0.049355330905576	0.934103385794647	0.000648245919908111	0.015774998111207	0.000118039268662048
5.06885885941057e-08	1.45909489434512e-06	5.21993331455083e-09	1.93197227979092e-07	8.79116426936928e-10	1.70907976065981e-06	585110	0.000512592945675627	0.0296584101929432	0.853731304957835	0.00305423622390544	0.113041668637224	0.000514379988092268
3.25484889086639e-07	3.29970010315946e-06	3.21110992730215e-09	4.18560064379545e-08	4.17935931488787e-09	3.67443146792624e-06	272151	0.00110172412147669	0.0885810204728992	0.898016504583695	0.000873906604418024	0.0113911517477769	0.00113741659121121
2.54181543667728e-06	1.47623706936521e-05	1.50671888394203e-08	1.12519030074369e-07	2.52277839857316e-09	1.74342951276417e-05	57358	0.00521667975050133	0.145793989264715	0.846743191254497	0.000864227015150821	0.00645389040684368	0.000144702058792922
1.46694080282255e-07	3.29871824091778e-06	1.22132070633607e-08	3.53133446076477e-07	4.76219291397592e-09	3.81552116725385e-06	262087	0.00114400366221667	0.0384466692364952	0.864552467754221	0.00320092761329141	0.092551824664791	0.00124811073120148
5.87515132549885e-06	2.18683934352195e-05	2.40946605346704e-08	1.15318344045189e-07	1.75347761145504e-08	2.79004925414127e-05	35842	0.00833533140051512	0.210575183100383	0.783799547723403	0.000863592658764238	0.00413320101335208	0.000628475504098126
2.80982254463617e-06	1.83329645581652e-05	5.27682592693856e-09	4.4271371959262e-08	1.14363590426403e-08	2.12037716597302e-05	47161	0.00634100934558124	0.132515223693553	0.864608657948473	0.000248862608578275	0.00208790080697489	0.00053935494242093
3.96675661413843e-08	1.38692069882164e-06	5.94111425167737e-10	2.67084996902099e-08	6.18625825402749e-09	1.46007713433243e-06	684895	0.000437927541792171	0.027168130510804	0.94989549949754	0.000406904136225223	0.0182925265125951	0.00423693934283543
7.22098742529934e-10	2.19271894785342e-07	3.93871541845071e-10	1.53785104398695e-07	4.4687924961697e-09	3.78641761964581e-07	2641019	0.000113586098707152	0.00190707633194851	0.579101189598449	0.00104022213450907	0.406149347078836	0.0118021648562572
6.99763507732103e-10	3.16891366149678e-07	2.9393027815252e-10	1.71163099308164e-07	4.58384614270299e-10	4.89506543857997e-07	2042874	0.000146841216879245	0.00142952840265829	0.64736900890462	0.000600462408195686	0.349664578453149	0.000936421831376525
5.71130563502331e-08	1.40658638119965e-06	7.78765526306404e-10	2.46602357511614e-08	6.27351084401224e-09	1.49541194967137e-06	668712	0.000448523303692272	0.0381921893581125	0.940601271448156	0.000520769896534226	0.0164905969599753	0.0041951723372218
1.45922888823209e-06	9.09033984937006e-06	3.4607390231811e-09	2.77200878175208e-08	9.31114353204489e-09	1.05900607079749e-05	94428	0.00317199359947684	0.137792306245536	0.858384111294521	0.000326791235537958	0.00261755702652829	0.000879234197876986
1.73492641966874e-06	7.76180120263582e-06	1.70678991371457e-10	9.81795582323969e-10	1.07082988223264e-08	9.50858839570059e-06	105168	0.00284852531164803	0.182458883219007	0.816293741997015	1.79499820865768e-05	0.000103253557885406	0.00112617124400593
1.35240127138241e-06	6.33497950420078e-06	3.53170101176459e-09	2.12706576684351e-08	3.67974650232178e-10	7.71255110891362e-06	129659	0.00231109954287367	0.175350704622158	0.821385740559859	0.000457916059406452	0.00275792761280401	4.77111457721037e-05
2.25608865635834e-06	8.99641405975411e-06	1.14606215207478e-08	5.87599554908402e-08	7.12677561191527e-09	1.1329850068736e-05	88262	0.00339320430169032	0.199127847471158	0.794045287905369	0.00101154220499111	0.00518629594693268	0.00062902647154892
1.82222499697652e-06	1.08085774777945e-05	7.27136826391693e-09	5.54568207128635e-08	1.148160823289e-08	1.27050122719806e-05	78709	0.00380427324199628	0.1434256778323	0.850733336293697	0.000572322805224915	0.00436495609179118	0.000903706976986655
1.71236194296912e-07	2.5723530714354e-06	1.66188481884722e-09	3.20994186552659e-08	8.92069902709861e-10	2.77824263910913e-06	359940	0.000833126706587084	0.061634715372384	0.925892157590758	0.000598178429577381	0.0115538571769811	0.000321091430299231
1.19893550522004e-07	2.27238730272974e-06	8.41121514952175e-10	2.04978559708404e-08	9.28038172382696e-10	2.41454786890992e-06	414156	0.000724102946012994	0.0496546587730859	0.941123318360899	0.000348355700784641	0.00848931439081157	0.00038435277441887
5.88696508763417e-07	5.26698742445898e-06	2.92695405953922e-09	3.36706613045178e-08	6.97346651859371e-09	5.89925501510505e-06	169513	0.00176821658453619	0.0997916698389981	0.892822468425734	0.000496156557403393	0.00570761243891035	0.00118209273895401
3.25062296010404e-06	1.26707145820607e-05	1.11324049093524e-08	5.57942428786727e-08	9.07449670598366e-09	1.59973386866587e-05	62510	0.00478774204252475	0.203197733308913	0.792051404939476	0.000695891055843959	0.0034877202997023	0.000567250396064409
3.66458239227473e-07	3.63418693086209e-06	9.37662074994169e-10	1.19560916859824e-08	1.40449533448506e-09	4.01494341918502e-06	249070	0.00120376034228165	0.0912735749839929	0.905165167084665	0.000233543035877826	0.00297789792724135	0.00034981696822272
1.31622788660577e-07	2.29971218305411e-06	3.25793202749786e-09	7.31890807815532e-08	6.60951681531803e-09	2.51439150133906e-06	397711	0.000754033972129031	0.0523477702619024	0.914619772549097	0.00129571390364739	0.0291080687882439	0.00262867449710918
3.12791744951574e-06	1.51421245956648e-05	1.84171180701664e-09	1.14638239037519e-08	9.87027839211072e-09	1.82932178592834e-05	54665	0.00547298390783979	0.170987820381114	0.827745272162737	0.000100677301346521	0.000626670714356261	0.000539559440445944
6.57088779548514e-07	5.55289002784998e-06	4.49662726960885e-10	4.88592459498561e-09	9.08410727993525e-09	6.22439850200037e-06	160658	0.00186558299476991	0.105566630950339	0.892116728397999	7.22419566832641e-05	0.000784963333150245	0.00145943536182907
2.78701167867459e-07	5.33782162890035e-06	8.47937641723149e-09	2.08822816628549e-07	1.93095751306293e-08	5.85313456494422e-06	170849	0.00175440473803135	0.0476157116798006	0.911959492759624	0.00144868981280841	0.0356770913621629	0.0032990143856044
1.78183291210957e-09	2.85742825949535e-07	2.05803262689268e-10	4.24350737715047e-08	2.03817078416965e-08	3.50547243737535e-07	2852683	0.000105158662011329	0.005083003629159	0.815133569167296	0.00058709137317696	0.121053793831216	0.0581425419991516
4.11902168315513e-07	4.09593096735026e-06	9.98676956502307e-10	1.27686719847531e-08	5.99825379574699e-09	4.52759873840277e-06	220868	0.00135736064796721	0.0909758554400566	0.904658562740744	0.000220575411869343	0.00282018631122279	0.00132482009610751
1.44300355963835e-08	6.93017507093377e-07	2.23754480810831e-10	1.38167997419767e-08	1.01657979293386e-09	7.22504676705482e-07	1384074	0.000216727992425225	0.0199722383281759	0.959187572672108	0.00030969277850369	0.0191234744735208	0.00140702174769209
5.73484096495708e-07	3.96989538638186e-06	5.64487744913426e-10	5.02421948905389e-09	5.18607581533148e-09	4.55415426592686e-06	219580	0.0013653164970473	0.125925487589734	0.871708588372533	0.000123950071067375	0.00110321679848308	0.00113875716818214
4.15291399718251e-06	1.11957059807574e-05	2.63542193548206e-08	9.13495127224745e-08	4.30670744983943e-09	1.54706304174671e-05	64639	0.00463047118524085	0.268438575876887	0.723674839269442	0.00170350002835472	0.00590470525488972	0.000278379570426358
8.62688800052445e-07	5.15964343348281e-06	9.46005751035328e-09	7.27473432904699e-08	2.33976148667478e-09	6.10687939582275e-06	163750	0.00183039219812231	0.141265078960384	0.844890343996661	0.00154908209204593	0.0119123595825768	0.000383135368331529
5.38740064262792e-07	3.91444024015718e-06	4.40895055869009e-09	4.11891113602494e-08	1.71601695310797e-08	4.51593853586999e-06	221438	0.00135386731345211	0.119297474928765	0.866805473339567	0.00097630880572663	0.00912083081580613	0.00379991211013545
4.08827106114488e-08	1.23295994876015e-06	1.18205532691323e-09	4.58361028623377e-08	8.74909038838847e-09	1.32960990794924e-06	752100	0.000398803694229288	0.0307478985881697	0.927309537473168	0.000889024156518517	0.0344733463463989	0.00658019343574453
2.19392654792135e-06	1.757194193963e-05	9.4801119712994e-09	9.76375098237397e-08	1.60117518766803e-09	1.9874587284534e-05	50316	0.00594469539333786	0.11038853368435	0.884141224572954	0.000476996670953596	0.00491268112519344	8.05639465486675e-05
1.50559345119249e-08	7.17818755450012e-07	1.64520606437619e-09	1.00852499279534e-07	3.57635836455647e-09	8.38948753670403e-07	1191968	0.000251653061732471	0.0179461909276999	0.855616928101452	0.0019610328487627	0.120212943684944	0.00426290443714219
3.26804129604262e-06	1.63497004138983e-05	7.76044241244332e-09	4.99216251436699e-08	4.9288496792231e-09	1.96803526271763e-05	50812	0.00588676856255643	0.166056033545346	0.830762574412477	0.000394324357873906	0.00253662249296966	0.000250445191333459
1.1101214659072e-08	5.86378602770783e-07	3.30914872979723e-10	2.24740740222999e-08	4.07799514911138e-09	6.24362801474246e-07	1601633	0.000187291357701791	0.0177800705501029	0.939163257942698	0.000530004145343647	0.0359952161935882	0.00653145116826693
2.87544915495321e-08	1.11750333703379e-06	8.06326092559413e-10	4.02918454350168e-08	5.14910985004662e-10	1.18787091109591e-06	841842	0.000356297995774968	0.0242067477879425	0.940761598415443	0.000678799425954048	0.0339193805140361	0.000433473856624383
8.26042911780594e-07	9.74688780595622e-06	2.02775849229646e-09	3.07662100324482e-08	9.27702778819211e-09	1.06150017140498e-05	94206	0.00317945221864768	0.0778184435606133	0.91821820368201	0.000191027617980746	0.00289837070791301	0.000873954431482876
6.70217892700557e-07	5.90838821095459e-06	7.31087288099317e-10	8.28684711784439e-09	4.4697211003376e-09	6.59209375916142e-06	151697	0.00197568041521112	0.101669957556219	0.896284007299403	0.000110903654409235	0.00125708878250217	0.00067804270746692
2.18570040856125e-06	8.76997035795296e-06	6.33304602738029e-09	3.26723122221065e-08	2.03341068309031e-09	1.09967095354468e-05	90936	0.00329359517642602	0.198759492693325	0.797508593791974	0.000575903728926035	0.00297109895617326	0.000184910829601875
2.98870513090647e-08	9.4068763639049e-07	4.12240445522592e-10	1.66828515067145e-08	7.50468250836844e-09	9.9517446216016e-07	1004849	0.000298507924855085	0.0300319717250288	0.945248971068451	0.00041423937329317	0.0167637455954227	0.00754107223780493
1.58386469688561e-07	2.72402928215978e-06	2.28466232598324e-10	5.0521999349328e-09	2.30383483693753e-09	2.89000025285281e-06	346021	0.000866625591632308	0.0548050020176342	0.942570603400745	7.90540528059807e-05	0.0017481659144997	0.00079717461431477
1.45481162488259e-06	7.5475587044261e-06	8.01567879989689e-09	5.34689293171115e-08	5.94298678065727e-09	9.06979792420635e-06	110256	0.00271725328260131	0.160401768268712	0.832163932151393	0.000883776999981871	0.00589527239349054	0.000655250186423234
9.21102735641166e-08	1.84667792887552e-06	1.70582119541937e-09	4.39720907285209e-08	1.08515976200126e-08	1.99531771198359e-06	501173	0.000598416787994327	0.04616321150808	0.925505706577273	0.000854912069979863	0.0220376386499408	0.00543853119472629
7.43930304267731e-08	1.37127529322701e-06	2.82633193901364e-10	6.69839897211068e-09	1.45736650215143e-09	1.45410672232195e-06	687707	0.000436137198384534	0.0511606399205559	0.943036210600368	0.000194368948002695	0.00460653875625753	0.00100224177481573
5.83334775154948e-07	4.76805735043963e-06	3.22198003109970e-09	3.38616273467454e-08	1.0377228103508e-09	5.38951345578277e-06	185546	0.00161555198241914	0.108235145888549	0.884691612621109	0.000597823914446789	0.00628287277220044	0.000192544803694174
3.76289468573359e-08	1.34936984719539e-06	1.19578719701971e-09	5.51351156187844e-08	1.12616119797949e-08	1.45459130884832e-06	687478	0.000436282511118935	0.0258690854458142	0.927662525540425	0.000822077782086074	0.0379041970644234	0.00774211416725112
1.30694459655833e-07	3.44033147356464e-06	1.16768566872715e-09	3.95232678819974e-08	1.16233711163516e-08	3.62334025788755e-06	275988	0.00108641347177885	0.036070159122188	0.949491692389495	0.000322267737948498	0.0109079647697895	0.0032079159805787
6.21801756175242e-09	4.55866206249769e-07	2.14968801628743e-10	2.02637520208188e-08	2.33098203220444e-09	4.84893926666173e-07	2062307	0.000145457633280777	0.0128234593584284	0.940135937325549	0.000443331602659438	0.0417900718207375	0.00480719989262562
1.10615131196369e-07	2.11126478419259e-06	3.39881891410977e-09	8.34099990634153e-08	1.83600491315095e-09	2.31052473827964e-06	432802	0.000692918043615154	0.0478744630445856	0.913759869874663	0.00147101602410907	0.0361000242419047	0.000794626814737329
1.29179478231754e-07	2.00341332845246e-06	4.66572673405791e-10	9.30366985337791e-09	2.10118623187523e-09	2.14446423544287e-06	466317	0.000643133061647982	0.0602385789871081	0.934225572681895	0.000217570741304266	0.00433845885588133	0.000979818733811291
3.21297762228127e-08	2.11999740914838e-06	3.59617115546781e-09	3.05121673927043e-07	6.66775443048475e-09	2.46751278488419e-06	405266	0.00073998082781368	0.0130211184394413	0.859163698010133	0.00145740730402602	0.123655559475192	0.00270221677120821
7.99176657396927e-07	6.28700109651452e-06	1.82093685382195e-09	1.84188100653094e-08	4.93252304937628e-10	7.10691075313552e-06	140708	0.00212980953239239	0.11245063926606	0.884632059540179	0.000256220588251874	0.00259167600454011	6.94046009681504e-05
1.36659960791762e-06	7.16221964879729e-06	4.89981803379884e-09	3.3017717432781e-08	2.55748086982527e-09	8.56929427305131e-06	116696	0.0025674976223109	0.159476330765685	0.835800407896017	0.000571787813286769	0.00385302644310104	0.000298447081910587
1.58662881593995e-07	3.8385515653652e-06	1.74095795406751e-09	5.41583099544486e-08	1.10449421425361e-08	4.06415865701025e-06	246053	0.00121850709135818	0.0390395392956224	0.944488611128432	0.000428368599996592	0.0133258355603394	0.00271764541561011
8.38585304241808e-07	5.56064461107897e-06	6.89020394764046e-10	5.87449381045147e-09	5.16686969128967e-10	6.40631011649513e-06	156096	0.00192005352542457	0.130899892292538	0.867994915944092	0.000107553393799957	0.000916985550750294	8.0652818819774e-05
5.27638470480905e-11	8.5790222871832e-08	4.03606881055057e-11	8.43849362412001e-08	4.51895459591524e-08	2.15457829607338e-07	4641279	6.46352668872696e-05	0.000244891759766865	0.398176399661041	0.000187325232873	0.391654071680698	0.20973731166562
2.73522404232998e-07	5.88252262860848e-06	2.17809917169175e-09	6.0234837336193e-08	8.07931403760068e-09	6.22653728338696e-06	160603	0.00186622343597398	0.0439284937653523	0.944750245743112	0.000349809062816205	0.00967389009247655	0.00129756133624336
2.28420808350583e-06	9.10021871361987e-06	8.84335346027036e-09	4.5299492519412e-08	1.51986520919213e-10	1.14387216296263e-05	87422	0.00342575478194718	0.199690853354603	0.795562564443416	0.000773106798697335	0.00396018838347165	1.32870198122111e-05
9.35816173807053e-07	1.58188179774616e-05	1.15550886327883e-08	2.51198630670215e-07	8.22592905600207e-08	1.70996471611317e-05	58481	0.00511680234785461	0.0547272212688814	0.925096163002622	0.000675750120683984	0.0146902815188609	0.00481058408895127
2.65671281466497e-07	3.18832185429273e-06	2.83534132724826e-10	4.3750596615058e-09	4.29179273831375e-09	3.46294352229177e-06	288772	0.00103834540144021	0.0767183408439406	0.920697041048681	8.18766263150555e-05	0.00126339330495647	0.00123934817610697
2.43020802778049e-06	1.26522358090942e-05	1.7441915416309e-08	1.16759173763158e-07	1.19230339532071e-08	1.52285679600074e-05	65666	0.00455818497276106	0.159582177008541	0.830822428104926	0.00114534179852723	0.00766711446997424	0.00078293861803151
2.52150225537711e-07	6.90579038480142e-06	8.62630314158547e-09	3.03812216144278e-07	1.76566380895773e-09	7.47214479343395e-06	133830	0.00223914118793844	0.0337453612728817	0.924204572543855	0.00115446145384732	0.0406593052655041	0.000236299463911524
5.30589449965043e-07	5.03534114464048e-06	7.36155553311506e-09	8.98266202726596e-08	1.98446722691407e-09	5.66510323763821e-06	176519	0.00169809239217977	0.0936592728690054	0.888834842617929	0.00129945655433176	0.0158561312132607	0.000350296745473149
1.96094248764202e-06	8.96580157126556e-06	4.24506532649217e-10	2.49557667366822e-09	2.62717540366471e-08	1.09559358961506e-05	91275	0.00328140316382319	0.178984479849961	0.818351043329467	3.87467156318768e-05	0.00022778306639646	0.00239794703854354
1.98546743605053e-06	7.73113831056893e-06	6.07748452679291e-09	3.0427205088225e-08	6.21306425264986e-10	9.75373174265974e-06	102525	0.00292185683635682	0.203559774703124	0.792633887679664	0.00062309326185504	0.0031195449999046	6.36993554525995e-05
3.418467650274e-07	6.44111709112394e-06	4.19382120713583e-09	1.0161007411258e-07	1.0666295672379e-08	6.89943404714344e-06	144939	0.00206769671836271	0.0495470733819007	0.933571804167147	0.000607850032115633	0.0147273056627955	0.00154596675604069
5.79038265689544e-08	1.32479194532536e-06	6.58404293982346e-10	1.93682638108194e-08	5.92626477321372e-09	1.40864870477233e-06	709900	0.000422505628425274	0.0411059381752054	0.940470069533395	0.000467401341265394	0.0137495343907975	0.00420705655933681
4.31439715570922e-07	3.40546130651843e-06	7.85901422240781e-10	7.97590631739321e-09	2.99548864643217e-09	3.84865831847541e-06	259831	0.00115393342358228	0.112101329832218	0.884843762349745	0.00020420140142555	0.00207238618172598	0.000778320234886111
7.19507998072686e-07	1.35725511287267e-05	1.55533967457507e-08	3.77317236901057e-07	2.45464473678497e-09	1.4687384405183e-05	68086	0.0043965544126513	0.0489881641430166	0.924095860385947	0.00105896300639221	0.0256898864012783	0.000167126063366242
8.33781938418144e-07	6.72805770698574e-06	9.50968621916968e-09	9.86668814363974e-08	1.62992893994536e-08	7.6863155024589e-06	130101	0.00230324695949613	0.108476153255928	0.87532937007769	0.00123722298624451	0.0128366941748401	0.00212055950529736
5.06094518335671e-08	1.53621983807676e-06	5.07072796707126e-09	1.97904956095405e-07	5.76677680331848e-09	1.79557175077612e-06	556926	0.00053852695111456	0.0281857028613262	0.855560262302379	0.0028240185695055	0.110218350232934	0.0032116660338557
7.37078738560718e-07	5.89394025864143e-06	5.98627943882546e-11	6.15479753531692e-10	3.72344424754263e-09	6.63541778399761e-06	150706	0.00198865194581632	0.111082491344901	0.888254583284209	9.02170689728437e-06	9.27567447246534e-05	0.000561146919267438
1.422982374973e-07	3.35352270267137e-06	3.84346350703916e-10	1.16467106367926e-08	2.80916297355447e-08	3.53594362689171e-06	282810	0.00106022253003146	0.040243355808924	0.948409549622628	0.000108696967842154	0.00329380552003615	0.00794459208056969
3.59067036647392e-06	1.22852219058391e-05	5.9887633448828e-09	2.63455536663656e-08	5.50026715694801e-09	1.59137268564813e-05	62839	0.00476277787563217	0.225633530024523	0.77198898891718	0.000376326890545047	0.00165552380683446	0.000345630360917493
2.81147072997776e-06	1.66445914279112e-05	7.13820431084672e-09	5.43395193967108e-08	8.7478968535309e-09	1.95262877784501e-05	51213	0.00584081922853974	0.143983882747063	0.852419651741526	0.000365568939259653	0.00278289043023743	0.000448006141914255
2.48944772443915e-06	2.29823244587928e-05	1.32048849839859e-08	1.56769698777987e-07	3.41168885189226e-09	2.56451584558458e-05	38994	0.00766412584858145	0.0970728150783438	0.896166210022149	0.000514907521695418	0.00611303295504697	0.000133034422765072
1.73073184694421e-07	2.48704596173041e-06	2.13670141970958e-09	3.94782445595864e-08	2.86421926975071e-11	2.70176273459683e-06	370129	0.000810201524691245	0.064059357425495	0.920527154321545	0.000790854575181054	0.0146120323794745	1.06012983045239e-05
1.09163839962888e-07	2.20501008290654e-06	1.44584159112674e-09	3.75505480891137e-08	2.58110763915074e-09	2.35575142018882e-06	424493	0.000706476586297522	0.0463392864915003	0.936011356720228	0.000613749642146392	0.0159399450074847	0.00109566213864104
5.00482693423329e-07	4.21986133419589e-06	1.44047612098222e-09	1.56161903874713e-08	4.37955556391298e-09	4.74178024969158e-06	210891	0.00142152612079938	0.105547424610384	0.889931863559126	0.000303783820660166	0.00329331802933868	0.000923609980491576
1.07802615510297e-07	2.11359970001863e-06	1.61936997067601e-09	4.08227230293514e-08	1.29384870639518e-08	2.2767828955929e-06	439216	0.000682802430476137	0.0473486583718488	0.928327292035554	0.000711253573544748	0.0179300025085267	0.00568279351052595
2.05201077938279e-06	8.59587667112538e-06	8.76347395809923e-09	4.72005352465738e-08	1.67091371510202e-09	1.0705522373428e-05	93410	0.00320652199565563	0.191677781597661	0.802938555568396	0.000818593773607063	0.00440898945423995	0.00015607960609651
5.0547647527439e-07	5.74581854259212e-06	4.88564484889282e-09	7.14077994252802e-08	1.28495087097218e-08	6.34043797085041e-06	157718	0.0019003295045551	0.0797226433880865	0.906217925166685	0.000770553212783428	0.0112622818413446	0.00202659639110047
1.07712240520676e-06	6.1176134663977e-06	1.72181428320871e-10	1.25736926239132e-09	5.86270632629647e-10	7.1967516929278e-06	138952	0.00215670424100389	0.149667857273058	0.850052041174275	2.39248810668391e-05	0.000174713442403039	8.14632291962736e-05
2.07858984577726e-08	8.50064047062098e-07	1.89692239081723e-09	9.97451811839547e-08	1.49594213829363e-09	9.73987991232937e-07	1026707	0.000292153854417609	0.021341021290684	0.872766455760951	0.0019475829352023	0.10240904619131	0.00153589382185295
1.79088815128243e-07	2.51614430587389e-06	1.25814811333332e-09	2.27278661222415e-08	3.94628787446267e-10	2.71961376402516e-06	367699	0.000815552494809357	0.0658508268700563	0.925184428449825	0.000462620144807329	0.00835701981762409	0.000145104717686896
7.35169744578784e-08	1.63143688539044e-06	4.08725798459114e-10	1.16620496946127e-08	1.60895846250346e-08	1.73311421996642e-06	576996	0.000519799573894253	0.0424190013623584	0.941332583043514	0.000235833157301677	0.006728956210883	0.00928362622594278
1.23596892688444e-06	6.82810031825362e-06	6.56543352367644e-09	4.66354935410637e-08	8.04695525664722e-09	8.12531712745945e-06	123072	0.00243463649478226	0.152113315393868	0.840348777917616	0.000808021818802444	0.00573952903123736	0.000990355838475842
1.2449493372834e-06	6.76525797830334e-06	1.70587186584438e-09	1.19189918142815e-08	8.47917383553407e-09	8.0323113531024e-06	124497	0.00240680207987798	0.154992664322275	0.842255445649567	0.000212376212879933	0.00148388070261717	0.00105563311266054
3.18304516048519e-06	1.71736742401996e-05	1.28097783840391e-08	8.88682663647259e-08	4.89609858723564e-10	2.04588870552923e-05	48879	0.0061189315217085	0.155582517850687	0.839423679000033	0.000626122933736294	0.00434374881314659	2.39314023974199e-05
6.26200506794656e-07	1.35417040008304e-05	1.78939203091391e-08	4.97664704814989e-07	5.95348023737086e-08	1.47429979351229e-05	67829	0.00441316522513069	0.0424744349521225	0.918517662447025	0.00121372331379831	0.0337560045117675	0.0040381747752861
6.77635482204414e-08	2.01741784108284e-06	4.3567925001697e-09	1.66777345473234e-07	3.13804621980123e-09	2.25945357349649e-06	442585	0.000677607158318438	0.0299911221966725	0.892878643202614	0.0019282505076781	0.0738131322677044	0.00138885182533099
3.91903951655216e-07	5.24487387722172e-06	1.7702718575597e-08	3.0462823668516e-07	4.23949991678792e-10	5.95953273412937e-06	167798	0.0017862678688042	0.0657608522579026	0.880081394164528	0.00297048768172983	0.0511161277696486	7.11381261908157e-05
3.96322914528734e-06	1.28134152418656e-05	2.66090475305809e-08	1.10613322910685e-07	4.00313968832371e-09	1.69178698972825e-05	59109	0.00506254580200605	0.23426289298536	0.757389394744299	0.00157283675144322	0.0065382535497836	0.000236621969114843
2.588941958421e-07	3.01083871165759e-06	1.70017335039006e-09	2.54224875716507e-08	1.56161655322565e-08	3.31247173395398e-06	301889	0.000993249566821897	0.0781574052959742	0.9089401973745	0.00051326425912188	0.00767477871918464	0.00471435435121918
2.68380154960968e-06	8.89002982223659e-06	2.03354395061833e-10	8.66091229491249e-10	3.25784791449398e-10	1.15752266022623e-05	86391	0.00346656561792058	0.231857365892531	0.768022098202303	1.75680703323846e-05	7.48228314875477e-05	2.81450033458288e-05
5.72181098252005e-08	1.35027722653426e-06	4.63150854156601e-10	1.40530375194359e-08	9.56925361083428e-10	1.42296845009413e-06	702756	0.000426799733821537	0.0402103854245085	0.948915786885459	0.000325482166611609	0.00987586022620969	0.000672485297210999
2.02803823779292e-06	1.58330281409616e-05	1.37963132234147e-08	1.38499747071542e-07	4.58347670004033e-09	1.80179459157495e-05	55500	0.00539084940989332	0.112556572612431	0.878736578242358	0.000765698447976542	0.00768676672241971	0.00025438397481446
9.12948127396074e-07	1.29078018626022e-05	3.40434217417723e-09	6.18960758144723e-08	3.67612236452643e-08	1.39228116316322e-05	71825	0.0041681615666912	0.0655721093950509	0.927097356777857	0.000244515422908018	0.00444565921396553	0.00264035919021873
2.0323055692064e-07	4.84711812423991e-06	1.18550555170014e-09	3.63574033803156e-08	2.50297649947563e-08	5.11292135508732e-06	195583	0.00153270453465137	0.0397484222436606	0.948013432558876	0.000231864616990553	0.0071108864884339	0.00489539409203935
2.02234316725875e-07	2.7349867235839e-06	1.34689044783356e-09	2.34203382954062e-08	3.76151247574861e-09	2.96574978152876e-06	337183	0.00088933056477225	0.0681899457551775	0.922190651624726	0.000454148376313554	0.00789693670088839	0.00126831754289455
7.99315310701125e-08	1.62352537663378e-06	5.21221764005955e-09	1.36120081926628e-07	7.98183900671214e-09	1.85277104627729e-06	539732	0.000555677382889419	0.0431416127916702	0.87626875425103	0.00281320115107168	0.0734683771101291	0.00430805469609954
3.8193144534088e-06	1.07995016426828e-05	2.44139296358581e-08	8.87592568432836e-08	1.80359125795485e-10	1.47321696416965e-05	67879	0.0044099310202883	0.259249964282177	0.733055748429404	0.00165718493810709	0.00602485981372817	1.22425365836824e-05
1.27621656049584e-06	7.50481530219328e-06	3.97253290971419e-09	3.00363222147891e-08	3.30433990259678e-09	8.81834505771622e-06	113400	0.00264201889041993	0.144722910267514	0.851045774810822	0.000450485083506474	0.00340611781668792	0.000374712021469994
3.47802755385267e-09	3.71942387000639e-07	2.10093225464808e-10	2.88879305618149e-08	1.67450197151396e-09	4.06192940313285e-07	2461884	0.00012185048246538	0.00856250123690028	0.915679102432874	0.000517225201656062	0.0711187411074511	0.0041224300211187
3.92540901391976e-06	2.43293923065928e-05	1.86107567988308e-08	1.48327020370125e-07	1.00047253383271e-08	2.84317438230198e-05	35172	0.00849337019563279	0.13806430721782	0.855712279135493	0.000654576691274298	0.00521695121106262	0.000351885744349833
1.19582454686217e-08	1.50109560531793e-06	4.50010784884278e-10	7.2642386523647e-08	9.2893097189217e-08	1.6790393452843e-06	595579	0.000503585384769245	0.00712207578828175	0.894020506150652	0.000268016819348615	0.043264255079947	0.0553251461617704
3.5913914407869e-06	2.1148537044629e-05	1.79914569542128e-08	1.36233030021999e-07	1.28145768607864e-08	2.49069675492529e-05	40149	0.00744433596144156	0.144192239929852	0.849101240558824	0.000722346344196064	0.00546967549351811	0.000514497673610642
3.71009896156698e-07	5.6746257629183e-06	4.51804613174494e-09	8.88555400487422e-08	3.85048320790505e-11	6.13904775008756e-06	162892	0.00184002505267267	0.0604344372710582	0.924349507272909	0.000735952270721546	0.0144738310672815	6.27211802978748e-06
4.90428652499409e-07	3.75424804730301e-06	7.30873492284262e-10	7.19360003489086e-09	8.45042722600634e-09	4.2610516005556e-06	234684	0.00127750150298189	0.115095684932673	0.881061390294708	0.000171524205946946	0.00168822176055152	0.00198317880612018
1.00870238072406e-09	1.98014539398351e-07	1.93762887200459e-10	4.89064293506407e-08	7.32199683896589e-09	2.55445430855882e-07	3914730	7.6630702743552e-05	0.00394879789920046	0.775173541898533	0.000758529469684572	0.191455486938159	0.028663643794423
2.38020883179219e-08	1.05065676491675e-06	2.22771875293023e-10	1.26436005372022e-08	2.91859086484803e-09	1.09024381651202e-06	917226	0.000327019840619225	0.0218318948086962	0.963689726100062	0.000204332161227688	0.0115970394380704	0.00267700749194376
2.7889621844596e-07	3.44147765594457e-06	8.34876894984104e-10	1.32460892272486e-08	3.70707926004178e-09	3.7381619197728e-06	267511	0.00112082208122211	0.0746078485714474	0.920633650923749	0.000223338879615693	0.00354347658328659	0.000991685041900778
3.11827679951707e-06	1.44992620137097e-05	2.10995782534514e-08	1.26147513169303e-07	2.22211128764958e-08	1.7787007017526e-05	56221	0.00532193760666	0.175312057640982	0.815160302091475	0.0011862354488679	0.00709211578119956	0.00124928903747555
1.09213694746524e-06	9.77109284817077e-06	1.24770871198728e-09	1.43536279624445e-08	1.62464746651519e-09	1.0880455779777e-05	91908	0.00325883293115203	0.100376029237226	0.898040766484423	0.00011467430567627	0.00131921201215881	0.000149317960515483
2.73852198571207e-07	6.12076495185072e-06	1.65951427016613e-09	4.76951623200693e-08	5.61820616597095e-08	6.50015388867187e-06	153843	0.00194815238736568	0.0421301100345427	0.941633853087335	0.000255303843353347	0.00733754356234395	0.00864318947242475
2.4258501259936e-06	1.54880417057192e-05	4.35620863715601e-09	3.57625618669083e-08	5.37405047772103e-09	1.79593846526946e-05	55681	0.00537337527163118	0.1350742340512	0.862392671309894	0.000242558902846508	0.00199130218314816	0.000299233552910996
6.78260963099131e-07	8.99123342199304e-06	1.03213426918097e-09	1.75936069923356e-08	4.5740111449004e-09	9.69269413749859e-06	103170	0.00290359871307833	0.0699765156598835	0.927629954525051	0.00010648579791535	0.00181514104775786	0.000471902969392658
3.36851042752265e-07	3.72317529145068e-06	7.09081732864647e-10	1.00770687102996e-08	4.58904681017179e-09	4.07540153145628e-06	245375	0.00122187585184363	0.0826546881705412	0.913572629031295	0.000173990642981201	0.00247265665297494	0.0011260355022078
1.08892821938659e-08	5.96797162207721e-07	1.26367778543414e-10	8.90476615482047e-09	2.01227705336719e-09	6.18729855388318e-07	1616214	0.000185601787886402	0.0175994128924516	0.964552069066019	0.000204237402548007	0.0143920098202337	0.00325227081874735
1.45691270661661e-06	6.87952956802262e-06	2.18625092726941e-09	1.3273449046695e-08	9.19565596042287e-09	8.36109763057362e-06	119602	0.00250519651988035	0.174248976747883	0.822802205163421	0.000261478937798197	0.00158752470467019	0.00109981444622744
5.33028238693848e-07	6.33635039411999e-06	1.84698953879505e-09	2.82312802764096e-08	1.91881552137119e-08	6.91864505784275e-06	144537	0.0020734481279675	0.0770422870717475	0.915836893083178	0.00026695827338351	0.00408046373825863	0.00277339783343284
1.71546672697027e-06	1.48207330628304e-05	5.45198734086208e-09	6.05678680027512e-08	3.25822674966405e-08	1.66348019126409e-05	60115	0.00497805031479426	0.103125167103233	0.89094737290307	0.000327745852910882	0.00364103331802978	0.00195868082275635
7.88209787513972e-09	6.93515646796631e-07	1.015671385573e-10	1.14904919615057e-08	2.50368935055962e-09	7.15493493122393e-07	1397637	0.000214625089466236	0.0110163096532751	0.969282954300742	0.000141953965386972	0.016059533834978	0.00349924824561799
4.59920907725784e-07	3.89142613361575e-06	1.99133705337449e-09	2.16635272533372e-08	4.17570052072882e-09	4.37917760616897e-06	228353	0.00131289355861774	0.105024492972811	0.888620303532306	0.000454728543224482	0.00494693963150059	0.000953535320158397
3.58444883149263e-07	3.47507614507008e-06	4.34351445520353e-10	5.41429993197952e-09	2.59889505229031e-09	3.84196857464913e-06	260283	0.00115192880655302	0.0932971928803447	0.904504052427717	0.000113054398306738	0.00140925148833993	0.000676448805291869
2.19302393640161e-07	3.37509332594638e-06	1.24410514844215e-09	2.46187795309607e-08	4.55238385112425e-10	3.62071384265105e-06	276189	0.00108562640005416	0.0605688279081426	0.932162405708142	0.000343607697959147	0.00679942701932364	0.00012573166643269
5.49477907809978e-07	6.2730479710909e-06	3.68239487037442e-09	5.40548011738019e-08	2.17418947211856e-08	6.90200496966624e-06	144885	0.00206846640535119	0.0796113463008052	0.90887329097276	0.000533525386689555	0.00783175344140845	0.00315008389833671
2.70120728730159e-08	1.54127369841886e-06	1.67218150871734e-09	1.22683985869005e-07	8.64321174973094e-10	1.69350625984457e-06	590491	0.000507923271448552	0.0159503826549156	0.9101080609884	0.000987407928962017	0.0724437746573576	0.000510373770364698
8.47897289606359e-07	7.72825815671003e-06	1.27291634595961e-08	1.49180890426147e-07	1.2882972840839e-08	8.75094847304297e-06	114273	0.00262185295292527	0.0968920445844563	0.883133774643593	0.00145460386366208	0.0170473967348447	0.00147218017344343
1.79468151402152e-06	9.30043805405417e-06	4.92942750236261e-09	3.28456516773392e-08	6.38429152907647e-09	1.11392789387845e-05	89772	0.00333622468784145	0.161112898230139	0.834922808304237	0.00044252662398097	0.00294863355678957	0.000573133284852739
2.93038094845052e-06	2.16660501231125e-05	1.71561184313459e-08	1.63113036466394e-07	4.19390625698785e-08	2.48186392890306e-05	40292	0.00741803374453476	0.11807178122556	0.872974939149403	0.000691259429316438	0.0065721990060304	0.00168982118969007
1.07552462700252e-08	6.19683789944468e-07	4.29932427787998e-10	3.1850036512907e-08	8.04295230457489e-10	6.63523300385646e-07	1507106	0.00019903724561865	0.0162092970416776	0.933929207285264	0.000647953775757562	0.0480013836656458	0.0012121582316552
3.76875543755444e-07	3.55855142838201e-06	2.99480496684265e-10	3.63582437350865e-09	3.43073479008122e-09	3.94279301179773e-06	253627	0.00118214095560421	0.0955859317564344	0.90254583939203	7.59564338752128e-05	0.000922144368885061	0.000870128048775498
4.69272243692868e-07	4.53108338804567e-06	1.7815300486066e-09	2.21173859060981e-08	1.57859416219303e-09	5.02583314185544e-06	198972	0.00150661764181981	0.0933720301584907	0.90155865906302	0.000354474571344184	0.00440074019208939	0.000314096015055972
1.12300007165557e-06	6.56412051164306e-06	1.52632746252802e-08	1.14711127410922e-07	2.28244308084737e-10	7.81732322964292e-06	127921	0.00234245828811541	0.143655320199273	0.83968902382752	0.00195249373435176	0.0146739649930226	2.9197245832083e-05
5.31342766557367e-07	5.5619959325955e-06	1.17644009495904e-08	1.58341730174185e-07	2.55346017773546e-09	6.26599829045437e-06	159591	0.00187803964903221	0.0847977835178817	0.887647215140267	0.00187749826991053	0.0252699925589516	0.000407510512989671
5.45775339668975e-07	4.20068513114428e-06	2.00642017020548e-10	1.98557646679671e-09	5.96109387562503e-09	4.7546077831727e-06	210322	0.00142536892129608	0.114788719608074	0.883497718994018	4.21994886162116e-05	0.000417610990715991	0.00125375091857677
1.67817455866954e-08	1.07318650732923e-06	5.75821065397098e-10	4.73478076218397e-08	5.47486354950898e-09	1.14336674515267e-06	874610	0.000342951398365599	0.0146774826693552	0.938619661520705	0.000503618867557853	0.0414108664805686	0.00478837046181356
2.51667032903493e-07	6.53765713383493e-06	3.7862615821941e-09	1.26480798378183e-07	4.94694330881909e-09	6.92453817000762e-06	144414	0.00207521240652953	0.0363442336116426	0.944128976305107	0.00054678904054477	0.0182655933540827	0.000714407688623319
2.98477858788663e-06	1.48222408020341e-05	4.89794175949149e-11	3.12746028044292e-10	2.85809673825222e-08	1.78359620827489e-05	56067	0.0053365461184075	0.167346094034005	0.831031190426801	2.74610460415187e-06	1.75345757404802e-05	0.00160243485884992
1.13418957982551e-06	1.4286333064566e-05	5.26690655063791e-09	8.53126321141152e-08	6.21822124633077e-09	1.55173204043025e-05	64444	0.00464441344064803	0.0730918451301057	0.920670108777591	0.000339421138019264	0.00549789718142704	0.000400727772857395
1.82661174496564e-07	2.48752250402372e-06	1.62318343054537e-09	2.84215355123001e-08	8.12854019071414e-09	2.70835693765384e-06	369228	0.00081217818616186	0.0674435381677563	0.91846184283914	0.000599324043289316	0.0104940139599623	0.00300128098985196
2.10522739638644e-06	1.03284500129105e-05	1.3238067899763e-08	8.3507825833001e-08	3.21072945318082e-09	1.25336340324829e-05	79785	0.0037530533980018	0.167966241150045	0.82405868769925	0.00105620348140487	0.0066626985929681	0.000256169076331709
9.3260519790419e-07	9.80635732724715e-06	5.72327203420574e-09	7.73826300984657e-08	5.56277522003694e-10	1.0822624704806e-05	92399	0.00324153980951203	0.0861718135241303	0.906097882419634	0.000528824771283457	0.00715007978278155	5.13995021703623e-05
4.55600557267962e-07	4.37555769460243e-06	3.10377384432681e-09	3.83267449669381e-08	1.7239350145474e-09	4.8743127056962e-06	205157	0.00146122873970722	0.0934697022485939	0.897676853905799	0.000636761330617892	0.00786300495701657	0.000353677557973
2.43117722648296e-06	8.96623687276898e-06	1.48542231217496e-08	7.04372373154051e-08	1.45102046140163e-08	1.14972157643031e-05	86978	0.00344324295348464	0.211457910882333	0.779861581845546	0.0012919843748492	0.00612646041958269	0.00126206247768855
2.28712288155641e-06	1.08798506767862e-05	4.13797257283133e-09	2.5309757087254e-08	1.05166441904342e-08	1.32069379321932e-05	75718	0.00395426875139315	0.173175863572534	0.823798122823427	0.00031331809039131	0.0019163985790801	0.000796296934567919
6.26813148563293e-07	4.44818865315506e-06	2.29448584722549e-09	2.09357560511784e-08	1.25005192186822e-08	5.11073256283543e-06	195667	0.00153204889984049	0.122646438814152	0.870362242294126	0.000448954395287807	0.00409642958103901	0.00244593491539438
1.31640587202221e-06	1.04824549140708e-05	5.15604782226295e-10	5.2792332895481e-09	3.76849052019122e-10	1.18050324732168e-05	84710	0.00353526682299066	0.111512261826375	0.887964936805836	4.36766932573967e-05	0.000447201928628796	3.19227459029966e-05
7.09685849280154e-07	5.54230785596235e-06	1.22877138010749e-09	1.23384001156935e-08	7.89492148106203e-09	6.27345579821937e-06	159402	0.00188027271119395	0.113125185241855	0.883453719006908	0.000195868341091406	0.00196676289951634	0.00125846451062951
9.7153322727627e-08	1.99319435520247e-06	8.35471632823232e-10	2.20386970732935e-08	2.41555326943461e-09	2.11563739990565e-06	472671	0.000634490517067321	0.0459215377512042	0.942124749397681	0.000394903036248315	0.0104170483440482	0.00114176147081836
9.41174511207019e-07	5.35737385537984e-06	1.02505693516166e-08	7.50217955659934e-08	8.90057600089689e-09	6.39272130750537e-06	156428	0.00191598467578658	0.147225956824058	0.838042767340729	0.0016034750865147	0.011735502293509	0.00139229845518953
1.94712362311098e-08	1.37621072024619e-06	1.22782742692073e-10	1.11587477129503e-08	7.93211773315999e-09	1.4148956046661e-06	706766	0.000424378907478817	0.0137616062746232	0.972658841901596	8.67786586424858e-05	0.00788662264279468	0.00560615052234323
6.0758039896801e-08	1.89921473392217e-06	4.41780651369504e-09	1.77560826871811e-07	3.27842604419416e-09	2.14522983324867e-06	466151	0.000643362593746977	0.0283223918272621	0.885319933783532	0.00205936279890572	0.0827700715885149	0.00152824000178545
7.7394473906606e-07	8.17735782004059e-06	2.36421376235213e-09	3.21197216618872e-08	4.86406365658163e-09	8.99065055818747e-06	111227	0.00269357309683238	0.0860832855261242	0.909540168102046	0.000262963591683487	0.0035725692433499	0.000541013536795966
2.56496405157675e-08	1.0022550779033e-06	9.27278848196399e-10	4.65874338543655e-08	2.10867540013324e-09	1.07752810652176e-06	928050	0.000323206363679107	0.0238041498504981	0.930142862944483	0.000860561170130061	0.043235469750064	0.0019569562848249
1.81139601714472e-06	9.36647746864281e-06	1.27463256082669e-08	8.47448551836161e-08	1.09612609685758e-09	1.12764607926763e-05	88680	0.0033772415588359	0.160635154100936	0.830622093301301	0.00113034806244751	0.00751519973701814	9.72047982971293e-05
8.41137690700289e-07	1.0592439479329e-05	3.83920087895597e-09	6.21687471563641e-08	1.26680300812387e-08	1.15122531481458e-05	86864	0.00344773867698023	0.0730645582472937	0.920101334032513	0.000333488225940751	0.0054002241226234	0.0011003953716288
1.09315579008679e-06	6.67022338425062e-06	3.39653211347792e-09	2.66474817546632e-08	7.7093374845681e-09	7.80113252569012e-06	128187	0.00233761240516206	0.14012783227139	0.855032697148103	0.000435389618403829	0.00341584784861809	0.000988233113484519
1.0672598459028e-06	5.48331877657255e-06	1.10094274600125e-09	7.27268471996699e-09	1.20568502290477e-09	6.56015793496423e-06	152435	0.0019661184877563	0.162688132889993	0.835851641215472	0.000167822597705074	0.00110861427302004	0.000183789023809736
1.66903998628052e-06	8.88774941694529e-06	2.8748991962947e-09	1.96839701018223e-08	3.89961494060167e-09	1.05832478874645e-05	94489	0.00316995621272487	0.157705838890672	0.83979412666621	0.000271646211717285	0.00185991770306517	0.000368470528335694
2.58555625726552e-07	2.81536973726017e-06	9.94730921037697e-10	1.3926591648691e-08	8.0616103958159e-09	3.09690829595226e-06	322903	0.000928642471848207	0.0834883054381979	0.909090443827454	0.000321201283983073	0.00449693381844512	0.00260311563191995
9.1226941576256e-08	1.56623940134661e-06	2.38308201799023e-09	5.26053773362546e-08	9.6225028906947e-09	1.7220773051678e-06	580694	0.000516490209383047	0.0529749398023491	0.909505860536261	0.00138384148658066	0.0305476282501317	0.00558772992467784
7.20890803881061e-06	2.52610585381751e-05	4.01628062768385e-09	1.80962680623093e-08	2.87925489341596e-08	3.25208716746099e-05	30749	0.00970898068496862	0.221670197248705	0.776764497302736	0.000123498554032286	0.000556450892318412	0.000885356002208233
3.1172077079555e-06	1.2670710259409e-05	8.51496164286461e-09	4.45025327189137e-08	3.03433956849698e-08	1.58712788574113e-05	63007	0.00475010384490082	0.196405578653158	0.798342110503105	0.000536501293900992	0.00280396640489577	0.00191184314493981
1.18866690482294e-06	1.11211456580347e-05	3.34694119182502e-09	4.02649427844545e-08	1.98324688732144e-08	1.23732569157072e-05	80819	0.00370511908404392	0.0960674229041504	0.898805038462997	0.000270497995364201	0.00325419112031371	0.00160284951717427
2.63584396809483e-06	1.72839978947523e-05	3.75642539052489e-10	3.16732753992023e-09	5.40625238829485e-08	1.9977447356809e-05	50056	0.0059753701114178	0.131940979296158	0.865175494448808	1.88033301924561e-05	0.000158545157614478	0.00270617776722721
5.64922401688455e-09	4.63990951487265e-07	8.3251868887164e-11	8.79175796659881e-09	3.24731148820515e-09	4.81762496827841e-07	2075712	0.000144518340063016	0.0117261597863715	0.963111397301384	0.000172806869433248	0.0182491539388974	0.00674048210391434
5.67513045605228e-08	1.38776391562232e-06	1.4922861784546e-09	4.69192478968942e-08	3.72230129387371e-11	1.49296397727113e-06	669809	0.000447789239957808	0.0380125076187397	0.929536101841454	0.000999546004574225	0.0314269122438266	2.49322914051644e-05
1.84225327764411e-07	2.82357339213163e-06	3.62531305333612e-10	7.14428087148595e-09	4.49594920490849e-10	3.01575512699335e-06	331592	0.000904318759423095	0.0610876281417714	0.936274091639091	0.00012021244765156	0.0023689857334699	0.00014908203801649
2.76189572991746e-09	2.85065148085822e-07	2.41479288384756e-10	3.2046009945355e-08	4.07809149708527e-09	3.24192624546564e-07	3084586	9.72530737258781e-05	0.00851930463803861	0.879307937632855	0.000744863609166011	0.0988486705710116	0.0125792235489291
8.74933906059576e-07	8.20025073949413e-06	7.61256561149439e-09	9.17404202562761e-08	1.02487882924336e-08	9.18478641971391e-06	108876	0.0027516558160029	0.0952590366371121	0.892807994086111	0.000828823367645767	0.009988301966322	0.00111584394280916
1.55173470084172e-06	7.01853818997004e-06	1.97719854202722e-09	1.1498408280273e-08	4.34965472979956e-09	8.58809815236386e-06	116440	0.00257312433483126	0.180684323037762	0.81724009966493	0.000230225424412854	0.00133887713860234	0.000506474734292868
8.2731557151665e-07	6.52940859349262e-06	9.4268988759635e-09	9.56617435820922e-08	1.05364901818118e-08	7.47234929764914e-06	133827	0.00223920240226905	0.110716929651151	0.873809338054743	0.00126157095987594	0.0128020974089351	0.00141006392529411
1.37101256784247e-07	2.49046481302741e-06	5.52620178863164e-09	1.29071322301407e-07	1.10970388013186e-08	2.77326063270302e-06	360586	0.000831633344604454	0.0494368452670885	0.898027680362674	0.00199267307351686	0.0465413602960228	0.00400144100069766
2.13141911123615e-06	1.06837377040697e-05	1.91136571454135e-08	1.23187264921453e-07	3.87388583319986e-09	1.29613316232059e-05	77153	0.00388087455252584	0.164444454721	0.82427778369173	0.00147466770398749	0.00950421364892007	0.000298880234362963
7.45443004627929e-07	6.05578787928965e-06	2.69559093852724e-08	2.81563198263717e-07	1.99229347205651e-08	7.12967292628714e-06	140259	0.00213662366584411	0.104555007268212	0.849378076932805	0.00378080588884881	0.0394917412305959	0.00279436867953775
7.10373633959829e-07	5.52405610096484e-06	1.39572322245028e-08	1.39551210662459e-07	1.18362270335556e-08	6.39977440484519e-06	156256	0.00191809656216291	0.110999792964892	0.863164191660045	0.00218089440995544	0.0218056452984978	0.00184947566661014
2.91529742351423e-06	1.88392742016217e-05	8.6173491676165e-09	7.16064774085141e-08	2.08025295404579e-08	2.18555979812525e-05	45755	0.00653530245666234	0.133389048701158	0.861988503713411	0.000394285673400855	0.00327634491950014	0.000951816992529883
6.63799491547389e-08	2.65667634220366e-06	3.06723952544354e-09	1.57848330667041e-07	4.51997290361009e-10	2.88442385884125e-06	346690	0.000864954116992278	0.0230132436851377	0.921042285120649	0.00106338030592901	0.0547243880899159	0.000156702798368402
9.67892283546261e-09	8.32189642672104e-07	4.68860761286868e-10	5.1833995290264e-08	1.32700057190649e-08	9.07441427278182e-07	1102000	0.000272195499798289	0.010666168134393	0.917072570918663	0.000516684324952178	0.0571210369420063	0.0146235396799852
2.62307801432008e-07	4.04379232833418e-06	7.72513946194429e-09	1.53128283125595e-07	1.14698153237243e-08	4.47842336767746e-06	223293	0.00134262788636652	0.058571461404294	0.902949988498145	0.00172496854980252	0.0341924535832816	0.00256112796447662
7.4591102915653e-07	1.02952577654998e-05	8.30880661719702e-09	1.47467043030802e-07	3.10914989789633e-08	1.12280361432833e-05	89063	0.00336276295846116	0.0664329023916387	0.916924173926757	0.000740005332292008	0.0131338233284026	0.00276909502091001
7.01597262894675e-07	4.66990887312089e-06	3.30081757325259e-09	2.82487994192596e-08	1.72403066279237e-09	5.40477978367087e-06	185021	0.00162012449596283	0.129810517907569	0.864033144741586	0.000610721936021362	0.00522663282315516	0.000318982591668411
3.33216687030266e-07	5.50347306813316e-06	1.26528057944048e-09	2.68708176347145e-08	6.62021813508511e-09	5.87144607151267e-06	170316	0.00175988856937015	0.0567520646484316	0.937328385733652	0.000215497266606846	0.004576524642726	0.00112752770858364
3.37458388064432e-09	3.23824816103149e-07	6.26420157481131e-11	7.72882700205551e-09	1.51554990340504e-08	3.50146368035648e-07	2855949	0.000105038411880032	0.00963763782436482	0.924827002832659	0.000178902371883908	0.0220731320030961	0.043283324967996
1.19212451053569e-07	4.45974365030443e-06	3.85221831182589e-10	1.85317365280252e-08	5.44828243163505e-08	4.65235588403356e-06	214945	0.00139473646162291	0.0256241040077555	0.95859898973117	8.28014538837481e-05	0.00398330157665374	0.0117108032305375
3.46350473882518e-07	4.16677533861053e-06	2.1723632829566e-09	3.36033810318016e-08	3.60235947715581e-09	4.55250391628496e-06	219659	0.00136482206574462	0.0760791160757869	0.915271115683256	0.000477179882302955	0.00738129645788935	0.000791291900764688
1.8067314404986e-06	1.53382134248124e-05	5.04738535361854e-09	5.50996246563224e-08	2.20463517064659e-09	1.72072965104916e-05	58115	0.0051489319388367	0.104997983814425	0.891378457706033	0.000293328202401874	0.00320210816514537	0.000128122111994897
8.29969031495338e-08	3.12634378985687e-06	5.04376159911581e-10	2.44300869126722e-08	3.869136375408e-08	3.27296651983306e-06	305533	0.000981409665010813	0.0253583110754726	0.955201885174287	0.0001541036722665	0.00746420312112395	0.0118214969568504
1.4165549022257e-06	1.27870872426524e-05	3.25222152246011e-08	3.77496347409851e-07	5.67254737444017e-08	1.46703861812569e-05	68165	0.00439147727810096	0.096558801160634	0.871625810300026	0.00221686156197796	0.0257318616392079	0.00386666533815414
3.92220097673359e-08	1.96125235501593e-06	4.61470830168904e-10	2.96711884484937e-08	7.08716270574456e-08	2.10147865111937e-06	475855	0.000630245569535948	0.0186640058163065	0.933272557382988	0.000219593394357396	0.0141191957542319	0.0337246476521164
2.58211935973406e-06	1.67026699563101e-05	4.06472198962028e-08	3.38089474913112e-07	5.69178403936687e-09	1.96692177948928e-05	50841	0.00588344770642435	0.131277175669107	0.849178148845705	0.0020665397231382	0.017188760551571	0.000289375210479634
1.75731377795769e-08	9.49826573907635e-07	5.10579451779744e-11	3.54833897094253e-09	8.67838958807952e-09	9.79677498191412e-07	1020744	0.000293860208062435	0.0179376762373523	0.969529845955547	5.21170949340295e-05	0.00362194597456116	0.00885841473760574
1.81764092352735e-07	5.27531343779657e-06	1.09965337351727e-08	4.10399433086727e-07	3.15405964493571e-08	5.91001409342056e-06	169204	0.00177143861452433	0.0307552722344754	0.89260589812627	0.00186066116955876	0.0694413628460906	0.00533680562360592
5.17540364352706e-06	1.5420303859373e-05	9.78196945345597e-09	3.74748076673384e-08	8.21044145797257e-09	2.06511747214788e-05	48423	0.00617626436787466	0.25061061723255	0.74670347170782	0.000473676175103102	0.00181465743100617	0.000397577453520505
7.59163196043134e-06	2.32074255367887e-05	1.66632260304005e-08	6.54977159275567e-08	1.10591618530394e-08	3.0892277601031e-05	32371	0.0092250124959028	0.245745297853272	0.751237116165696	0.000539397782371488	0.00212019705291561	0.000357991145744151
3.86936471126205e-07	5.7255900882153e-06	2.03980719329167e-09	3.88106537499099e-08	1.75658207786439e-08	6.17094284106335e-06	162050	0.00184957598673718	0.0627029744225488	0.927830679311347	0.000330550330124299	0.00628925834341746	0.00284653759256294
5.79792123153463e-08	2.79738134785915e-06	1.11804242788758e-09	6.93650521142867e-08	3.74916288685928e-08	2.96333528358527e-06	337458	0.000888606857172847	0.0195655255875058	0.943997583855807	0.000377291909586041	0.0234077637108831	0.0126518349362184
1.98080490291671e-07	2.10195882227683e-06	3.14704401611817e-09	4.29377668819589e-08	1.3494643256365e-08	2.35961876672295e-06	423797	0.000707635972672982	0.0839459717328688	0.890804418035735	0.00133370867383327	0.0181969085377259	0.00571899301983705
1.51719789081666e-07	2.40384025158182e-06	1.21773992379046e-09	2.48072667084653e-08	7.01704290954196e-09	2.58860209020528e-06	386309	0.000776280170731725	0.0586107033042048	0.928624859215496	0.00047042375821225	0.0095832676649419	0.00271074605714526
6.81713648554013e-06	3.04897792032042e-05	2.93477889715563e-08	1.68784001943846e-07	3.52435253589291e-08	3.75402910050186e-05	26638	0.0111991164268048	0.181595195536145	0.812188142045252	0.000781767753681849	0.00449607601393612	0.000938818650985353
6.70693660178681e-07	9.27448039740841e-06	2.63134355460025e-09	4.67889280204641e-08	7.60845142528521e-09	1.00022027805874e-05	99978	0.00299617831279386	0.0670545953617719	0.927243788279176	0.00026307640550012	0.00467786237160412	0.00076067758194744
3.13316209045088e-08	9.71570822400936e-07	1.3442434575321e-10	5.35953465839521e-09	8.49249586387048e-10	1.00924565189598e-06	990839	0.000302728016985165	0.0310445934006739	0.962670307844014	0.00013319289065123	0.0053104362137471	0.000841469650913668
1.96010721499884e-07	2.92761404659906e-06	5.41160750281138e-10	1.0392588664902e-08	1.0989515700817e-08	3.14554803321494e-06	317910	0.000943220781526088	0.0623136952385206	0.93071668773942	0.000172040211933447	0.00330390397958098	0.00349367283054491
1.55726871192004e-06	8.78111116510753e-06	8.41994228096238e-09	6.1046529078849e-08	2.31109396373588e-08	1.04309572880247e-05	95868	0.00312441234034344	0.149292981355399	0.841831763148784	0.000807207051900106	0.00585243783415099	0.00221561060976554
7.9317707041768e-07	6.25726451249398e-06	7.54520372804186e-09	7.65334329043074e-08	5.59181982202247e-10	7.13507940152621e-06	140153	0.00213824215316782	0.111165836535472	0.876971952289071	0.00105747999474651	0.0107263603664924	7.83708142172372e-05
1.05083001095802e-06	1.23475464784442e-05	1.96843060670988e-09	2.97423853065246e-08	5.23126727385742e-08	1.3482399978054e-05	74171	0.00403657828723392	0.0779408720011648	0.915827041071539	0.000146000015569483	0.00220601564669033	0.00388007126503636
2.78286964228792e-06	1.08299225847403e-05	1.30536435760834e-08	6.53171129294281e-08	1.43184916203436e-08	1.37054814751541e-05	72964	0.00410323126631063	0.203047929934664	0.790189137417265	0.000952439620581567	0.00476576565718161	0.00104472737030806
2.44983620625466e-07	3.33052205608975e-06	5.55729654261502e-09	9.7141078565682e-08	3.78401615039872e-09	3.68198806797391e-06	271592	0.00110398860964978	0.0665356910730766	0.904544500037567	0.00150931954151417	0.0263827792954082	0.00102771005243397
2.20476664556796e-07	2.75533456475457e-06	5.59731170439131e-10	8.99395319691964e-09	8.47574815144637e-10	2.98621248849387e-06	334872	0.000895463916859018	0.0738315392512458	0.922685366621132	0.000187438493608818	0.00301182626205406	0.000283829371958766
6.21343516481495e-08	1.58535204194994e-06	7.0149355421434e-10	2.30133400965259e-08	1.02782906657729e-08	1.68147951791461e-06	594714	0.000504317068862448	0.0369521906072394	0.942831610530777	0.000417188283734994	0.0136863636168863	0.00611264696136187
4.13283418823273e-07	3.58028061372469e-06	1.75003954511175e-09	1.94928292087766e-08	8.67160624901394e-09	4.02347850755087e-06	248541	0.00120631779355873	0.102717938730793	0.88984708306645	0.00043495685184535	0.00484477030812873	0.00215525104278298
4.28746391004483e-07	4.00029659429398e-06	1.45486765759755e-09	1.74532325250119e-08	9.55346587403454e-09	4.4575045513551e-06	224341	0.00133636061965869	0.0961852951724171	0.897429615204289	0.000326386129466826	0.00391547161061361	0.00214323188321372
5.00206633354567e-06	2.35116383488337e-05	2.13233631500864e-08	1.28878820339064e-07	2.06586488210301e-08	2.86845655146895e-05	34862	0.00856857180633031	0.17438180581763	0.819661651726718	0.000743374102674364	0.0044929674905853	0.00072020086239238
5.08589013187043e-07	5.88089874433329e-06	1.05609872777166e-08	1.57020066404045e-07	3.88379005663726e-10	6.55745719020775e-06	152498	0.00196530985169496	0.0775588766246952	0.896826097944677	0.00161053087673791	0.0239452674793703	5.92270745196312e-05
1.12712585271789e-05	3.79088383664133e-05	1.06897453427323e-08	4.62312091712141e-08	1.24322052265437e-08	4.92494500533326e-05	20305	0.0146665812107157	0.228860596716778	0.769731201574058	0.000217053090565606	0.000938715236843254	0.000252433381755141
2.05938982873068e-06	1.30190641884233e-05	1.08637535999405e-08	8.83082500027001e-08	5.36028684941129e-10	1.51781620494416e-05	65884	0.00454313178475241	0.135681106976088	0.857749716073318	0.000715748953302297	0.00581811221378737	3.53157835049501e-05
2.15631782197189e-06	1.04763227781576e-05	2.53848001507266e-08	1.58575590177369e-07	6.30933429935184e-09	1.28229103247569e-05	77985	0.00383950792951926	0.168161343046183	0.817000393267289	0.00197964420773627	0.0123665834168091	0.000492036061982788
1.09722233773906e-06	8.31360016413163e-06	5.54650780235361e-09	5.40363396287034e-08	2.12257212921766e-09	9.47252792143096e-06	105568	0.00283773782438557	0.115832051046972	0.877653804041334	0.000585536178764383	0.0057045321034578	0.000224076629472422
4.49593955445482e-09	3.90312277057229e-07	5.61234731659106e-10	6.26463020524251e-08	6.20169972863286e-09	4.64217453124401e-07	2154163	0.000139255571313224	0.00968498604306031	0.840796213994637	0.00120899101893247	0.134950337672111	0.0133594712712599
8.87722269011538e-07	9.55185904992348e-06	6.76503880195845e-10	9.35987814943011e-09	7.29886753653224e-09	1.04569165685012e-05	95630	0.0031321758431061	0.0848933108719235	0.913448910809525	6.4694393970173e-05	0.000895089684240609	0.00069799424034024
3.00745349233172e-07	3.15348283908218e-06	1.37725791386074e-09	1.85680222011556e-08	4.76629878706217e-10	3.47465009830908e-06	287799	0.00104185373361443	0.0865541394742245	0.907568460092373	0.000396373123881159	0.00534385382004123	0.000137173489479751
1.72067498035188e-07	2.74965033453442e-06	8.17989345593165e-11	1.68069855176436e-09	9.49224355817382e-10	2.92442955441175e-06	341947	0.000876945407595309	0.0588379698788126	0.940234764891614	2.79709027136304e-05	0.000574709877770481	0.000324584449088677
3.07920240764895e-06	1.64392781208773e-05	1.78693718623726e-08	1.22669423772402e-07	1.62676282852764e-09	1.96606460869896e-05	50863	0.00588089126983693	0.156617559464977	0.836151469699463	0.000908890368267076	0.00623933838336972	8.27420839238924e-05
9.43907545579908e-07	6.91686702307319e-06	5.91675630810663e-09	5.57481042586234e-08	5.02978816072962e-10	7.9229424080359e-06	126216	0.00237406956705755	0.119135984709739	0.873017455744435	0.000746787746696923	0.00703628795813037	6.34838409986185e-05
3.57889483159145e-08	1.16528459215332e-06	6.14444656047245e-10	2.57233054383235e-08	1.21448008126786e-08	1.23955609137629e-06	806740	0.000371797923882644	0.0288723911446216	0.940082179628919	0.000495697339008696	0.0207520301963607	0.00979770169109019
1.57820065979623e-06	7.7643986209928e-06	5.88617136151416e-09	3.72339872501785e-08	2.77203224896418e-09	9.38849147164969e-06	106513	0.00281259787751398	0.168099493359706	0.827012374079356	0.000626956032211198	0.00396591799253517	0.000295258536191341
1.31018958541173e-07	1.91835477211214e-06	3.32985517132358e-10	6.26869001593162e-09	2.96274058677238e-10	2.05627168024506e-06	486317	0.000616691905641176	0.0637167548431921	0.932928654584944	0.000161936538022385	0.00304857090439749	0.000144083129444223
2.38737288690704e-06	8.9708405474648e-06	8.90343567704798e-09	4.30159574223555e-08	6.2864941537135e-09	1.1416419321625e-05	87593	0.00341908691171733	0.20911748418218	0.785784079468091	0.000779879875311089	0.00376790272067834	0.000550653753739198
2.33566823529464e-07	4.02650285758427e-06	1.8454777256186e-09	4.09072479597056e-08	2.60240759808709e-09	4.30542481439715e-06	232265	0.00129079642953789	0.0542494256892902	0.935216158953659	0.000428640100611536	0.00950132675013012	0.000604448506308774
3.30786305020082e-07	3.7279475450854e-06	2.28776788676028e-09	3.31510226977284e-08	9.68632892224506e-10	4.0951412735822e-06	244192	0.00122779054526723	0.0807753097930926	0.910334295213314	0.000558654203584794	0.00809520856132265	0.000236532228686021
1.75969628073376e-06	7.29932752327274e-06	1.18658878529598e-08	6.3285316069824e-08	5.01006268697871e-10	9.13467601419798e-06	109473	0.00273666381029691	0.192639156331179	0.799078972470116	0.00129899383782378	0.00692803072286964	5.48466380109333e-05
5.85096646096565e-06	2.54925924641266e-05	2.06717689299244e-08	1.15812835003148e-07	3.34851780541796e-09	3.14833920468307e-05	31763	0.00940070081930267	0.18584295022158	0.809715561341263	0.000656592812463653	0.00367853739618907	0.000106358228504639
1.20812871035137e-05	3.28354984580149e-05	4.80123913805455e-09	1.67790346875109e-08	4.67716099672535e-09	4.49430429963509e-05	22250	0.0133927244957579	0.268813286730376	0.730602475241406	0.000106829418258225	0.000373339978089006	0.000104068631870457
1.48438648618877e-07	3.21330208379978e-06	1.654594901824e-09	4.60543763487514e-08	1.23544982800536e-08	3.42180420194928e-06	292243	0.00102601630186905	0.0433802286332797	0.939066613445992	0.000483544587642226	0.013459091646014	0.00361052168707247
3.03679013141018e-07	4.83668463440317e-06	5.1630985221981e-10	1.05735622480758e-08	5.19702641186085e-09	5.15665054605634e-06	193924	0.0015458031660972	0.0588907490295737	0.937950825095589	0.000100125041945041	0.00205047097018474	0.00100782986270718
1.08123307240379e-06	9.88199115490301e-06	1.11977126503526e-08	1.31594602609161e-07	2.80384691740616e-08	1.11340550117404e-05	89815	0.00333466271955773	0.097110448193733	0.887546463932762	0.00100571738136242	0.0118191083545393	0.00251826213760362
7.65632134889202e-07	8.57556978386774e-06	3.31071203020117e-09	4.7681554639117e-08	3.76766983457049e-09	9.39596185526083e-06	106429	0.00281483270771965	0.0814852323459063	0.912686738831986	0.000352354775508959	0.00507468584628405	0.000400988200315113
2.66776359637645e-07	3.56983408080651e-06	3.39671155673253e-10	5.84419331098932e-09	2.35112889976887e-09	3.84514543381059e-06	260068	0.00115288076966957	0.0693800440659187	0.92840027568704	8.83376614799806e-05	0.00151988875624859	0.000611453829312996
3.84309981283388e-07	4.24114881845779e-06	1.74946409238201e-09	2.48239943378062e-08	2.28415886360341e-09	4.65431641703496e-06	214854	0.00139532380378382	0.0825706606187753	0.911229155571596	0.000375879922125387	0.00533354248261882	0.000490761404885002
2.26322418251607e-07	6.40395490496621e-06	4.43781301931588e-09	1.61477793061602e-07	2.01048183413939e-08	6.81629774764012e-06	146707	0.00204280691762238	0.033203129709227	0.939506333505359	0.000651059150233321	0.023689955902749	0.0029495217324323
4.61332976113856e-08	2.06512336374123e-06	1.15569640411715e-10	6.65211710719044e-09	2.07034081800697e-08	2.13872775628029e-06	467568	0.000641413219537368	0.0215704394708102	0.965584964087682	5.40366299882487e-05	0.00311031504017132	0.00968024477134829
5.15668324089346e-07	4.23793737598819e-06	2.09673934561647e-10	2.21558349113979e-09	8.60095637109047e-09	4.76463191387433e-06	209880	0.0014283718838638	0.108228365466753	0.889457454970985	4.40063237521221e-05	0.000465006223185496	0.00180516701532494
2.56287728980721e-07	6.770930925248e-06	2.60699192135528e-09	8.856913393434e-08	2.02456737549799e-08	7.13864045383939e-06	140083	0.00213930819159169	0.0359014760076453	0.94849025791828	0.000365194456593364	0.0124070030571024	0.00283606856037849
1.49846984645519e-07	2.53021948757892e-06	6.51507956713499e-09	1.41446713857004e-07	2.3766644043515e-10	2.82826593208902e-06	353574	0.00084812112130539	0.0529819289428835	0.894618663284626	0.00230355975130062	0.0500118154563099	8.40325648796413e-05
1.52921896109299e-07	3.83368810791922e-06	4.51274186623725e-10	1.45470123567871e-08	1.69548565750892e-08	4.01856314714702e-06	248845	0.00120484495725948	0.0380538741111647	0.953994740792103	0.000112297398373373	0.00361995365610088	0.00421913404225743
1.25319334524141e-06	5.9969704870488e-06	6.47118487204988e-10	3.98157196830115e-09	3.65406382988259e-09	7.25844658657559e-06	137771	0.0021751727543754	0.172653105632709	0.826205774957429	8.91538539943003e-05	0.000548543262089303	0.000503422293778498
4.28093518451822e-08	1.2644081540944e-06	2.93881943206828e-09	1.11604617226659e-07	4.695911965285e-09	1.42645685456359e-06	701038	0.000427845809433114	0.0300109685815063	0.886397755424035	0.00206022314847187	0.0782390416293407	0.00329201121664606
2.32106474788665e-06	1.21189110868751e-05	1.96251254077492e-08	1.31753044888227e-07	1.04860523979934e-09	1.45924026102975e-05	68529	0.00436818433243824	0.159059807344455	0.830494566968915	0.00134488650922366	0.00902887950715203	7.18596702546681e-05
1.18733532438165e-06	9.45237134454758e-06	8.59432906533502e-09	8.79744309642647e-08	1.39738179789084e-09	1.07376728107567e-05	93130	0.00321613625623174	0.110576597490678	0.880299810875076	0.000800390290969329	0.00819306310731821	0.000130138235958445
4.00702969334014e-09	5.75661595311506e-07	4.50162991048488e-10	8.31562374459418e-08	1.48609013495081e-09	6.64761115576787e-07	1504300	0.000199408516454613	0.00602777388665911	0.865967611255401	0.000677180088456135	0.125091909706226	0.00223552506325733
3.38136321611025e-06	2.2848332604144e-05	2.4563080257985e-08	2.13430714556995e-07	5.49984612041542e-08	2.65226880762733e-05	37704	0.00792533951402485	0.127489461339145	0.861463684919011	0.000926115791406477	0.00804709967342737	0.00207363827700989
1.59209509606066e-07	2.36167493322732e-06	4.60893595791082e-10	8.79045732068726e-09	2.69747727143508e-09	2.5328332710213e-06	394815	0.000759562329974983	0.0628582668380177	0.932424159240073	0.000181967601683169	0.00347060243611801	0.00106500388410777
6.51833444438556e-08	2.225971227681e-06	4.9583126747177e-09	2.17717928854615e-07	1.51108953889913e-09	2.51534190319309e-06	397560	0.000754318878369964	0.0259143078565618	0.884957716823805	0.00197122811353137	0.0865559980447328	0.000600749161368833
2.86082743849287e-06	1.04130300873257e-05	1.5498259898719e-09	7.2531945846196e-09	9.69804462895721e-09	1.3292358591022e-05	75231	0.00397979362733347	0.21522346233009	0.783384680455349	0.000116595258791671	0.0005456664846161	0.000729595471153442
9.91520024460161e-06	4.60719337453313e-05	1.71204466101092e-09	1.02302800972991e-08	1.03632881657253e-07	5.61027091963485e-05	17824	0.0166904301903328	0.176733002499048	0.82120693287892	3.05162564435008e-05	0.000182349127944876	0.00184719923764391
8.51403673821208e-06	3.83024628009672e-05	3.12540912218923e-08	1.8080785044368e-07	6.87799758887883e-09	4.70354394784337e-05	21261	0.0140118707023396	0.181013228166303	0.814331985109426	0.000664479625755865	0.00384407698638773	0.000146230112127101
6.18202773550539e-06	2.42253034994467e-05	1.07779365081602e-08	5.43074706900521e-08	4.65746218717188e-09	3.04770741043375e-05	32812	0.0091015890502123	0.202841903863257	0.794869724584191	0.000353640788195817	0.00178191221716796	0.000152818547188197
9.22525897079095e-06	3.62864476060622e-05	2.09898544295828e-09	1.06165103232412e-08	1.32558779955093e-08	4.55376779506149e-05	21960	0.0135687181111322	0.202585186288937	0.796844486568122	4.60933788770391e-05	0.000233136839668343	0.000291096924394896
4.9397843652251e-10	1.70495507328181e-07	5.60995608924254e-11	2.48962780950876e-08	9.50097347707388e-09	2.05442836897758e-07	4867534	6.16309581189523e-05	0.00240445685029333	0.82989268403177	0.000273066521761205	0.121183480870047	0.0462463117261285
4.01794616717526e-08	1.84792009147107e-06	2.15661170006673e-09	1.27535870551297e-07	1.47461348299248e-08	2.03253817022411e-06	491996	0.000609576203631224	0.0197681215833317	0.909168702729609	0.00106104364073465	0.0627470974073934	0.00725503463893072
1.83824638874476e-10	7.91014310148192e-08	1.61981475477165e-10	8.96200477109277e-08	1.02039499420736e-08	1.79271234782172e-07	5578140	5.37799290586394e-05	0.00102539952434554	0.441238836285885	0.000903555306427074	0.499913150148281	0.0569190587350621
3.03657472584883e-08	1.2579125324008e-06	1.22614845688643e-09	6.53095352103766e-08	1.13505964866931e-08	1.36616455981324e-06	731976	0.000409765671016582	0.0222270055538839	0.920762087821073	0.000897511539205827	0.0478050281287524	0.00830836695708515
3.27467075049984e-08	1.12517167637174e-06	4.98090774842254e-11	2.20049764939583e-09	1.13511115613837e-09	1.16130380175976e-06	861101	0.000348330661622098	0.0281982263860467	0.968886586495916	4.28906522210193e-05	0.00189485098219893	0.000977445483617893
5.74617640204796e-07	5.45912747202723e-06	6.55769046569813e-09	8.01054650958284e-08	8.59420291398225e-09	6.12900247070753e-06	163159	0.00183701699094296	0.0937538601022072	0.890704074295637	0.00106994417069326	0.0130699025622323	0.00140221886922981
1.19474899954583e-06	7.43950568199678e-06	4.62456994712147e-09	3.70257043329783e-08	6.05563653566131e-10	8.67651051947628e-06	115254	0.00259957967369873	0.137699250967766	0.857430607073803	0.00053299882905007	0.00426734967356591	6.97934558146175e-05
7.61587699681604e-08	1.7843024633594e-06	1.53520575298631e-10	4.62463825584676e-09	2.09771942889215e-09	1.8673371115876e-06	535522	0.00056004477287197	0.0407846925418896	0.955533123765959	8.22136369196396e-05	0.00247659526881834	0.00112337478641373
8.90457988834404e-06	4.35291514972096e-05	2.33266964240129e-08	1.46641485667504e-07	5.91826224946545e-08	5.26628821901398e-05	18989	0.0156751267510871	0.169086451747817	0.826562270937759	0.000442943786095711	0.00278453209488333	0.00112380143344557
8.21060067055196e-07	5.14283365784735e-06	3.78726872796112e-09	3.0500861957312e-08	3.84890198763418e-09	6.00203075757545e-06	166610	0.00179899449699239	0.136797044236885	0.856848934230524	0.000630997887370208	0.00508175702345667	0.000641266621764024
7.51688180075669e-07	8.25203028552752e-06	1.06334007447266e-09	1.5009944541951e-08	1.33528507723533e-09	9.02112703529685e-06	110851	0.00270269145322344	0.0833253070414094	0.914744937438516	0.000117872198264379	0.00166386577677288	0.000148017545037419
6.03737604047557e-08	1.5228001482311e-06	3.61102623140042e-12	1.17107976994237e-10	9.28725018836832e-10	1.58422335265792e-06	631224	0.00047515446059454	0.0381093741002264	0.961228191514936	2.27936687421129e-06	7.39213803393064e-05	0.000586233637623551
5.28980174767236e-07	5.82523133015123e-06	1.37681869561968e-08	1.94949787639975e-07	2.30767447696188e-09	6.5652371539916e-06	152317	0.00196763926639598	0.0805728966615656	0.887284220435136	0.00209713474673583	0.0296942491287535	0.000351499027808742
2.0230376429701e-07	2.68907580410008e-06	1.11820987846496e-09	1.91109549662088e-08	1.86053669872202e-09	2.91346926994049e-06	343233	0.000873660190739312	0.0694374113996206	0.922980664956528	0.000383806992578234	0.0065595182909203	0.000638598360352715
3.17332763165879e-06	1.23232651301665e-05	2.59867105740616e-08	1.29755974675868e-07	4.58064914341939e-09	1.56569160962186e-05	63870	0.00468609742308335	0.202678970249141	0.787081252427657	0.00165975920253784	0.00828745417542383	0.000292563945241151
2.99541419504123e-06	9.85632999253053e-06	1.97713280912428e-10	8.36474584698506e-10	4.76617727695332e-09	1.28575445527143e-05	77775	0.00384985838351359	0.232969380954536	0.766579493628882	1.53772191962336e-05	6.50571017871309e-05	0.000370691095598587
1.91865999853866e-07	4.28744926275106e-06	6.90879619203688e-10	1.98513217606466e-08	3.48445327066127e-09	4.50334191725543e-06	222057	0.00135009341994874	0.042605248142206	0.952059457515952	0.000153414870977584	0.0044081311446911	0.000773748326173038
2.92246087527908e-07	4.19431682788534e-06	7.82131845294813e-10	1.44332158288521e-08	3.09783714320925e-08	4.53275663451949e-06	220616	0.00135890592226673	0.0644742506805439	0.925334661901603	0.000172551034251087	0.00318420268119737	0.00683433370240413
3.46917528131814e-09	3.49823766324528e-07	1.98782614553809e-10	2.57727785266206e-08	8.04435831795799e-10	3.80068938578816e-07	2631102	0.000114014203121626	0.00912775270268167	0.920421878285072	0.000523017259177015	0.0678107993328586	0.00211655242021042
1.92479700985918e-06	1.92650050520735e-05	2.56951475504787e-08	3.30722201058298e-07	6.7643871738062e-10	2.15468958492589e-05	46410	0.00644329079824157	0.0893305942222478	0.894096541183967	0.00119252201014201	0.0153489487939245	3.13937897186191e-05
3.39733513946003e-07	3.32199207138179e-06	5.80430827055988e-09	7.29741772943834e-08	2.26187082170714e-10	3.7407302579749e-06	267327	0.00112159172167292	0.0908201047701106	0.888059775039805	0.00155165111362564	0.0195080030533634	6.04660230949568e-05
3.15029672601281e-07	3.49544571901613e-06	3.50650726068088e-09	5.00250039379765e-08	6.04916621772408e-09	3.87005606903379e-06	258394	0.00116034534544629	0.0814018368162641	0.903202862352537	0.000906061100441969	0.012926170330774	0.00156306939998271
5.68133807911591e-08	1.45261002868243e-06	9.06033387856349e-10	2.97853830234951e-08	7.24622615974498e-09	1.54736105204468e-06	646262	0.00046410094659366	0.0367163052967411	0.938766053832716	0.00058553456974965	0.0192491487259142	0.00468295757487874
1.63849291104111e-08	7.35880785974362e-07	6.42128372370012e-11	3.70803289621225e-09	6.60993506874540e-09	7.62647895886968e-07	1311221	0.000228768284541547	0.0214842644931909	0.964902401151353	8.41972259850281e-05	0.00486205091000712	0.00866708621946431
2.49713530126917e-07	3.13915565360305e-06	4.33919080112201e-09	7.01360157521569e-08	4.71405278862055e-09	3.46805844307187e-06	288346	0.00103987828851315	0.0720038414075083	0.905162270224752	0.00125118733503191	0.0202234238273197	0.00135927720538787
6.74574437548256e-08	1.44527342054003e-06	7.38323969449474e-10	2.03387852821518e-08	1.91940919738602e-09	1.53572738274385e-06	651157	0.000460612454083797	0.0439254027197855	0.94110024785636	0.000480764996278395	0.0132437472370995	0.00124983719047625
8.92852257036384e-08	5.3421690478173e-06	2.9117337279828e-09	2.24064444611751e-07	6.74130227135467e-08	5.72584347457422e-06	174647	0.00171628345836972	0.0155933752118988	0.932992505215932	0.000508524855929512	0.0391321288482152	0.0117734658680239
2.58000333663531e-07	3.71895167894203e-06	9.70252679653181e-11	1.79826160384765e-09	1.98482963382065e-08	3.99869559581558e-06	250082	0.00119889183146338	0.0645211238218568	0.930041207146079	2.42642295819791e-05	0.000449712052532689	0.00496369274994992
7.65983403082265e-07	4.95933946560111e-06	1.7817438318005e-09	1.4832287978337e-08	4.38341898352787e-09	5.74632031947704e-06	174024	0.00172241598497525	0.133299809355559	0.863046121670511	0.000310066918086922	0.00258118015594489	0.000762821899898333
2.17332325960628e-07	3.90260649106316e-06	3.22465122574723e-11	7.44540098578823e-10	1.99836245975383e-08	4.14069922823217e-06	241505	0.00124144111392654	0.0524868661019401	0.942499388618802	7.78769731392434e-06	0.000179810234344574	0.0048261473475991
3.36855377240958e-07	3.92710897683914e-06	6.06322500168353e-09	9.08860983191395e-08	2.39352957108729e-09	4.36330720697201e-06	229184	0.00130813865759716	0.0772018474203939	0.900030364711456	0.00138959388236411	0.0208296354136869	0.000548558572099332
4.38529773334369e-08	1.928721964526e-06	5.37322478404973e-10	3.03869317487257e-08	3.29103872677409e-09	2.00679023481334e-06	498308	0.000601856486193042	0.0218522975509276	0.961097941910903	0.000267752189084651	0.0151420568137019	0.00163995153538317
1.38852133239313e-07	4.73758955290119e-06	5.30332134287798e-09	2.32684463573232e-07	5.90267062075671e-09	5.12033214167737e-06	195300	0.00153492437197489	0.0271177981031962	0.925250437240035	0.00103573776000021	0.0454432363243153	0.00115279057245358
6.09693843176617e-06	2.30975563224123e-05	2.97073267285689e-08	1.4471054772713e-07	6.34826716395633e-09	2.93752608957981e-05	34042	0.0087739896191269	0.207553507469896	0.786292806193125	0.00101130426837565	0.00492627276538776	0.000216109303215223
9.96633338805242e-10	1.62956494893151e-07	2.90375044755141e-10	6.10452052098886e-08	6.20099224008751e-09	2.31489700726687e-07	4319847	6.94445068699645e-05	0.00430530315463985	0.703947062792001	0.00125437565405114	0.263705923063777	0.0267873353355311
2.25260051882153e-07	3.02460133453825e-06	1.46411007428329e-09	2.52766656258197e-08	5.45304926772924e-09	3.28205521138823e-06	304687	0.0009841336017683	0.0686338398880477	0.921557115810648	0.000446095504183795	0.00770147483750837	0.00166147395961164
1.69509499424884e-06	8.24912211799064e-06	1.2683715640382e-08	7.93637257611062e-08	8.51438859236222e-09	1.00447789422333e-05	99554	0.00300891293788941	0.168753837590373	0.821234809190988	0.00126271724975979	0.00790099276624407	0.000847643202635692
1.92712650281686e-08	1.00163207220656e-06	5.70897193482848e-10	3.81524967609865e-08	7.5671564551605e-09	1.06719388764436e-06	937037	0.000320107091907995	0.0180578854988633	0.93856616290924	0.000534951708487575	0.0357502954268238	0.00709070445658534
3.81712810574012e-08	1.25438733682573e-06	8.36463696424365e-10	3.53430785282469e-08	7.76870173310697e-09	1.33650686184091e-06	748219	0.000400871955854143	0.0285604826636086	0.938556600523496	0.000625858138335495	0.0264443674307555	0.00581269124380427
3.02415287010114e-10	1.14533743293612e-07	2.43973801978984e-10	1.18805392513515e-07	2.95826785172118e-10	2.34181351681288e-07	4270195	7.02519459350182e-05	0.00129137219867827	0.489081399826782	0.00104181567075001	0.507322174291676	0.00126323801211433
5.43479757784827e-06	2.71226285537796e-05	1.69451680367376e-08	1.08742045107033e-07	5.38022082046642e-08	3.27369155529763e-05	30547	0.00977316459296995	0.16601434454182	0.828502871930271	0.000517616511834055	0.0033216948900107	0.00164347212606512
9.59190806890693e-10	1.69436776174757e-07	1.12735682748261e-10	2.56048081859113e-08	1.04615622228887e-09	1.97159667072596e-07	5072031	5.91461567378548e-05	0.00486504578310891	0.859388629989767	0.000571798910102392	0.129868388226094	0.00530613709092773
1.78889553847487e-06	8.87892605878623e-06	8.46621875096291e-10	5.40292017785813e-09	1.67001055924872e-08	1.06907712449065e-05	93539	0.00320211079009469	0.167330821836372	0.83052249976974	7.91918427306778e-05	0.000505381702974168	0.00156210484818331
1.54103830050355e-07	2.44138342801885e-06	2.3111087073662e-09	4.70765010725081e-08	1.58456735756618e-09	2.64645943520665e-06	377863	0.000793623795031118	0.0582301878503276	0.922509295075674	0.000873283254079328	0.017788483906549	0.000598749913369614
6.61892184985915e-07	4.58324558035368e-06	2.78827779547221e-09	2.48244796899831e-08	4.09274203303374e-09	5.27684326485809e-06	189507	0.00158180478221615	0.125433360773454	0.868558217538216	0.000528398827769087	0.00470441861620287	0.000775604244357598
3.49523675772497e-08	1.7338915942023e-06	3.312140070983e-11	2.1126904483767e-09	3.86872072122506e-09	1.77485849434986e-06	563425	0.000532316290217549	0.0196930446503303	0.976918216140624	1.86614317790797e-05	0.00119034303585458	0.00217973474141227
7.30091005923234e-07	8.46255384899228e-06	4.76449174856186e-09	7.10113986850613e-08	9.86134050876044e-10	9.26940687940001e-06	107882	0.00277697201222726	0.0787635083260572	0.912955268777676	0.000514001792191288	0.0076608352194437	0.00010638588463169
9.85842979476293e-09	7.81705541380185e-07	5.91923773409069e-10	6.03493475638415e-08	1.29804960077908e-09	8.53803292112977e-07	1171230	0.00025610829563949	0.0115464883841868	0.915556953927448	0.0006932788604553	0.0706829642393272	0.00152031458858244
8.89783049703194e-08	2.00637280071989e-06	3.93798814953692e-09	1.14173671308869e-07	1.42620986411465e-09	2.21488897501273e-06	451490	0.00066424671876808	0.0401728059393171	0.905857053493328	0.00177796187256487	0.051548259347046	0.000643919347743584
5.490817295602e-08	1.44692379943726e-06	1.51577486505312e-09	5.13575576566032e-08	3.12500134265981e-09	1.55783030625759e-06	641918	0.000467240265171531	0.0352465687279682	0.928807068154446	0.000973003836787909	0.0329673632938754	0.00200599598692303
6.98107290999654e-07	4.67356684999392e-06	1.17892173569368e-10	1.01477396933984e-09	8.55524632446486e-09	5.38136205346095e-06	185827	0.00161311049629664	0.129726876590783	0.868472851959139	2.19074970979786e-05	0.000188571956181094	0.00158979199679804
6.97243811515263e-07	5.03038311496398e-06	2.91508409678916e-09	2.70413080790619e-08	7.00700265250617e-09	5.7645903213076e-06	173473	0.00172788756145015	0.120952881757798	0.87263497223215	0.000505687990699732	0.00469093319244376	0.00121552482690856
2.15873917555358e-06	9.06503781203326e-06	1.28834913557572e-08	6.95607057424709e-08	6.21055622428034e-09	1.13124317409094e-05	88398	0.00338799646198573	0.190828923877339	0.801334144563383	0.00113887903598714	0.0061490497653937	0.000549002757896959
1.57541170863445e-06	8.33202513110567e-06	1.02067799370827e-08	6.94078867859443e-08	3.41848655772852e-10	9.98739335511892e-06	100126	0.00299174874255992	0.157740028115243	0.834254227789595	0.00102196635039425	0.00694954972914631	3.42280156210771e-05
3.71438562599363e-07	3.87423973543244e-06	6.59114263972301e-09	8.83938774264297e-08	1.58611075185428e-08	4.3565244256165e-06	229541	0.00130610647411289	0.0852602961239682	0.88929599766543	0.00151293600030494	0.0202899992725098	0.00364077093778679
7.4901451995695e-07	5.99783282103284e-06	1.80359210514922e-09	1.85698229439161e-08	2.10734338615252e-08	6.78829418990038e-06	147312	0.00203442291980072	0.11033913660833	0.883555228050725	0.000265691505803122	0.00273556543432432	0.00310437840081802
4.10113543934356e-07	5.94633387032863e-06	6.55880628392684e-10	1.22279005235128e-08	1.44406800454192e-08	6.38377187546031e-06	156647	0.00191330496953479	0.0642431389991961	0.931476560618774	0.000102741865027154	0.00191546639855941	0.00226209211844337
1.54644273152604e-07	2.50724548689607e-06	1.08551996632735e-09	2.26288740204344e-08	3.78513682978294e-09	2.68938929086522e-06	371832	0.000806492482153809	0.0575016319421918	0.932273172728166	0.00040363065697273	0.00841413108072367	0.00140743359194578
2.41981424710749e-07	3.77986490403706e-06	2.89137284242706e-10	5.80722239682795e-09	6.31731710817032e-09	4.03426000553705e-06	247877	0.00120954834895748	0.0599816135743923	0.936941322286905	7.16704634420843e-05	0.0014394764811533	0.00156591719410741
1.96732459577204e-06	1.55029145225772e-05	5.30848061684967e-09	5.37904369348221e-08	1.16321094550214e-08	1.75409701453559e-05	57009	0.00524851535629789	0.112155974240279	0.883811693088234	0.000302633239373885	0.00306655997297067	0.000663139459142233
2.28630840085691e-07	5.26142733764775e-06	9.19086351707595e-10	2.71970708844917e-08	1.9054201987171e-09	5.52007975516836e-06	181157	0.00165465803867393	0.0414180320260098	0.95314335498895	0.000166498745031187	0.00492693440869718	0.000345179831311873
1.32367096424234e-07	3.55269290157366e-06	5.20561317386293e-09	1.79653342620346e-07	1.09913676006595e-09	3.87101809055216e-06	258330	0.00116063361807206	0.0341943884858862	0.917767062428504	0.0013447659122462	0.0464098432034763	0.000283939969887656
1.34782988571082e-08	6.54272293849274e-07	1.55698095675204e-09	9.71773300680216e-08	3.72809524192424e-09	7.70212998973081e-07	1298342	0.000231037295444714	0.0174994434981995	0.849469295794295	0.00202149400078673	0.126169423519971	0.00484034318674819
7.78896809086772e-06	3.02510053997098e-05	8.44895379942416e-08	4.21947195274607e-07	4.96270235103305e-09	3.85513729261974e-05	25939	0.0114990099607762	0.202041263375468	0.784693335244434	0.00219160905516875	0.0109450627369972	0.000128729587932799
8.52369160313369e-06	1.86881969017841e-05	7.86862013158198e-09	2.21819900249711e-08	1.63940951310878e-09	2.72435785245875e-05	36706	0.00813987522609416	0.312869750038197	0.685967039349031	0.000288824763768846	0.000814209851505072	6.01759974971424e-05
8.28697426508728e-08	1.99092511687571e-06	2.62982575162792e-09	8.12364816073817e-08	9.93167519484399e-09	2.16759284208044e-06	461341	0.000650067172125013	0.0382312309960089	0.918495890106759	0.00121324711014631	0.0374777402980402	0.00458189148904535
1.98848481748627e-07	5.28183151489618e-06	8.439415622074e-09	2.88257026155655e-07	1.70210324622021e-08	5.79439747088474e-06	172580	0.00173681426697603	0.0343173699677639	0.91154111215807	0.00145647854923307	0.049747541069467	0.00293749825546628
1.71464163362503e-07	2.43803138728486e-06	1.3327721969393e-09	2.43658386709214e-08	8.0068997196167e-10	2.63599485148718e-06	379363	0.000790486898213705	0.0650472299920333	0.92489990483455	0.000505605007607422	0.00924350768635781	0.000303752479451898
8.15227632141723e-07	8.27950664497182e-06	6.53984069130456e-09	8.54031096005709e-08	1.41016499230196e-08	9.20077887732844e-06	108686	0.00275644038406364	0.0886041978631307	0.89987019092191	0.000710792072986269	0.00928216086259958	0.00153265827937321
3.87528055717027e-07	3.66976667394185e-06	3.41644924994645e-09	4.15977478231788e-08	5.94258467750836e-10	4.10290318519975e-06	243730	0.00123011626657588	0.0944521569787321	0.894431700747817	0.00083269068163014	0.0101386130614129	0.000144838530408049
2.54727078192573e-06	1.40861236213567e-05	8.25198500970777e-09	5.86749982892789e-08	3.17616579108922e-09	1.67034975523726e-05	59868	0.00499855654613091	0.152499245977614	0.843303839641415	0.000494027372640628	0.0035127372638759	0.000190149744455051
2.22338715775296e-07	4.63040140276648e-06	9.60454949696249e-10	2.57197587585935e-08	1.12688387379901e-08	4.89068917098806e-06	204470	0.00146613451225364	0.0454616329114158	0.946778918242111	0.000196384377766991	0.00525892320271856	0.00230414126598716
1.15394958531706e-08	6.93611684076609e-07	3.06113910275714e-10	2.36578456440326e-08	4.1852559615212e-09	7.33300395445609e-07	1363698	0.000219966003216943	0.015736382967799	0.945876598982492	0.000417446809216155	0.0322621476695867	0.00570742357090633
1.12443482135058e-07	2.00171657930594e-06	2.07504107246102e-09	4.74957683032995e-08	2.29732394674357e-09	2.1660281947635e-06	461675	0.000649598081942204	0.0519122892337676	0.924141515860784	0.0009579935651242	0.0219275854386952	0.00106061590162929
7.24781921512971e-07	4.81556615992782e-06	1.32150941714986e-09	1.12893417853847e-08	4.89602611614585e-09	5.55785495875947e-06	179926	0.00166597184679129	0.130406771477668	0.866443294339345	0.000237773282490414	0.00203124080587819	0.00088092009461842
2.05003280702093e-08	9.46153234652832e-07	3.86505281129929e-10	2.29360973278747e-08	3.59082384333471e-09	9.9356698917538e-07	1006475	0.000298025826283133	0.0206330607735103	0.952279257423901	0.000389007772340255	0.0230846008147983	0.00361407321545067
2.09636140937337e-07	2.91671732831941e-06	2.0075339719352e-09	3.59131218540243e-08	4.9816366396544e-09	3.16925576172236e-06	315531	0.000950326388730494	0.0661468043915167	0.920316171243401	0.000633440190022464	0.0113317209320168	0.00157186324304324
7.12242212041063e-07	5.18639347974847e-06	1.92518110165574e-08	1.80247858149841e-07	7.07410071268886e-09	6.10520946166862e-06	163795	0.00182989213166806	0.116661388362325	0.849502955191151	0.00315334160726661	0.0295236157385789	0.00115869910067843
8.68648243059291e-07	6.74423440046951e-06	1.15037187013297e-09	1.14840260400237e-08	6.35371418770807e-09	7.63187075562667e-06	131029	0.00228695089745723	0.113818521156018	0.883693476530281	0.000150732619428186	0.001504745875257	0.000832523819015638
2.5589320314699e-07	3.35797773516635e-06	1.93208512976575e-10	3.25993489441038e-09	2.34759719515731e-09	3.61967167891589e-06	276268	0.00108531408917067	0.0706951419482419	0.927702298174205	5.33773585328165e-05	0.000900616183892885	0.000648566335126957
3.49057308699086e-07	3.75346238235628e-06	3.72673022741247e-10	5.15258642085676e-09	1.5615667539653e-10	4.10820110717436e-06	243416	0.00123170369332393	0.0849659740584534	0.913651080956435	9.07144058966416e-05	0.00125421961740348	3.80109618109555e-05
3.53293504888593e-07	3.84209394285604e-06	3.44110620762173e-09	4.8116385403909e-08	5.11089836538624e-09	4.25205583772155e-06	235180	0.00127480620666587	0.0830876917829717	0.903585016163572	0.000809280578372094	0.0113160285848203	0.00120198289026348
8.09492765098112e-09	6.18056677725474e-07	5.39457964440729e-10	5.29587681618888e-08	1.23289219552847e-08	6.91978753458069e-07	1445131	0.000207572151765811	0.0116982314999237	0.893172911215583	0.000779587468177111	0.0765323615750261	0.0178169082412901
3.16201344705868e-07	3.99897989463196e-06	2.21334959721889e-09	3.5991665080236e-08	2.1099107341799e-09	4.35549616474947e-06	229595	0.00130579839734324	0.0725982374327396	0.91814565858124	0.00050817392864039	0.00826350517112813	0.000484424886252026
6.18451059608124e-07	9.12486604642049e-06	1.72394530258045e-09	3.27075176311086e-08	1.69807253535565e-08	9.79472929431586e-06	102096	0.00293412020961425	0.0631412100349754	0.931609825267544	0.000176007447554564	0.00333929776396062	0.00173365948596566
1.60988610253973e-06	6.36909340139793e-06	9.26333737388929e-09	4.71200057431865e-08	7.80891052869292e-10	8.0361437381076e-06	124438	0.00240794903679231	0.200330675384215	0.792555933413128	0.00115270926899457	0.00586350957359588	9.71723600669667e-05
1.24748164703918e-07	2.1445326023204e-06	9.85335324941748e-10	2.17792544587108e-08	1.8620521455478e-08	2.31066587826345e-06	432776	0.000692960356362571	0.0539879719856647	0.928101558297167	0.000426429166679115	0.00942553168919374	0.008058508861295
8.90713455719221e-07	6.57231616798883e-06	1.38735525096742e-09	1.31623563033587e-08	4.37071567046933e-09	7.48195005093285e-06	133655	0.00224207619620109	0.119048302869673	0.878422887515722	0.000185426959752885	0.00175921467181108	0.000584167983041318
1.78019732571828e-07	4.69391975640407e-06	9.74241600370543e-09	3.30318005442939e-07	1.6483097786655e-09	5.21364822020121e-06	191804	0.00156287597873817	0.0341449451618272	0.90031386049727	0.00186863700660829	0.0633564044775907	0.000316152856703839
7.17395656861087e-07	6.66748753481459e-06	7.94212334996231e-09	9.49098803187912e-08	2.94133747076837e-09	7.4906765328152e-06	133499	0.00224468828726954	0.0957718109597065	0.890104853093792	0.0010602678296372	0.0126704016523754	0.000392666464488614
4.08565365218075e-07	3.96373461077153e-06	1.0834157015142e-09	1.35144791236575e-08	5.86093603184235e-10	4.38748396441796e-06	227921	0.00131538220225702	0.0931206515012928	0.903418597746911	0.000246933256121409	0.00308023441983116	0.000133583075844241
1.32035250154486e-06	1.09985773546065e-05	6.67779957516902e-09	7.15260473114879e-08	1.0761789501256e-08	1.24078954925393e-05	80594	0.00371547222956381	0.10641228420555	0.886417633128827	0.000538189540618254	0.00576455913530991	0.000867333989694462
3.93498925546684e-10	2.27927943623481e-07	1.69515638671243e-10	1.26259931284654e-07	1.02104654759528e-08	3.64961354948306e-07	2740016	0.000109482432807617	0.00107819340379866	0.624526242390143	0.000464475584532105	0.345954248505402	0.0279768401161241
2.25512446217593e-07	2.5816901950239e-06	5.72252790297865e-09	8.423232506102e-08	2.25821483478525e-09	2.89941570904028e-06	344897	0.000869447784768718	0.077778583289886	0.8904173992623	0.00197368314075695	0.029051482613682	0.000778851693375398
9.2813890493755e-07	5.46158360267481e-06	1.52400166360012e-09	1.15305352742321e-08	5.19930997648791e-09	6.40797635452668e-06	156056	0.00192055244013634	0.144841187543069	0.85231019911874	0.000237828852555542	0.00179940353027158	0.000811380955364332
6.88148210975021e-09	6.14812819388972e-07	1.03572673690011e-09	1.18980111738414e-07	3.87719021279091e-08	7.80482042101946e-07	1281259	0.000234117294269032	0.00881696405367308	0.787734741126389	0.00132703467988931	0.152444393746696	0.0496768663933523
1.8048095325337e-07	3.58317555406196e-06	1.61226587214892e-09	4.11574747912459e-08	5.36030009354033e-09	3.81178654807227e-06	262344	0.00114288455330191	0.0473481269156176	0.940025237214314	0.000422968561281138	0.0107974237991003	0.00140624350968739
1.18984020848819e-05	3.14946355030809e-05	2.06583109901481e-08	7.03110200598114e-08	4.44883698145837e-09	4.34884557559942e-05	22995	0.0129620795934413	0.273599093783455	0.724206802830423	0.000475029766659412	0.00161677435626396	0.000102299263198031
1.11995705558568e-06	6.43404357496012e-06	3.47767493156044e-09	2.5688108255667e-08	2.11814862182442e-09	7.58528456235485e-06	131834	0.00227300679804898	0.147648653966647	0.848227053588966	0.000458476528200387	0.00338657146538114	0.000279244450806317
2.82255859456469e-08	1.18131990250402e-06	2.99083431180581e-10	1.60946983909715e-08	6.20473433336453e-09	1.23214400460518e-06	811593	0.000369575119385512	0.0229077005935611	0.958751491780825	0.000242734152877217	0.0130623517468875	0.00503572172584869
5.20960095413432e-07	8.38198294217553e-06	3.0414634397386e-09	6.29256827731318e-08	1.01690072813537e-08	8.97907919108319e-06	111370	0.00269011100008176	0.058019322953603	0.933501394051562	0.00033872776651296	0.00700803294346943	0.00113252228485213
5.90256772278705e-07	4.7708882475502e-06	2.13884270194299e-09	2.22278939681214e-08	5.89962228329397e-09	5.39141137878226e-06	185480	0.00161612044238002	0.109480937515108	0.884905252514376	0.000396712947997317	0.00412283396804009	0.00109426305447804
4.14471643380413e-07	4.20052654422306e-06	1.60916223007875e-09	2.09687087158907e-08	2.07863251742499e-09	4.63965469106687e-06	215533	0.00139093139327739	0.0893324333335476	0.90535326956782	0.000346828015709231	0.00451945459567574	0.00044801448724776
6.22824361916035e-08	1.91389094502906e-06	3.55224379632898e-10	1.40353862580875e-08	1.49357218373012e-08	2.00549971369569e-06	498629	0.000601469562047985	0.0310558190391516	0.954321225756841	0.000177125121089296	0.00699844839779279	0.00744738168512526
1.68691438129306e-06	8.32103209638199e-06	1.33725142246553e-09	8.48124320346708e-09	2.14165646060633e-10	1.0017979137947e-05	99821	0.00300089707543061	0.168388689781076	0.830609844740324	0.000133485147458549	0.000846602202568084	2.13781285737955e-05
8.25860459061197e-06	2.25610240281031e-05	1.56576733818531e-08	5.4998465250947e-08	2.68836804674948e-10	3.08905535941525e-05	32372	0.00922450004909725	0.267350488408706	0.730353503032519	0.000506875777869422	0.00178042990014132	8.70288076435891e-06
4.94643789031161e-08	1.41746748208501e-06	2.86519544953124e-09	1.0556910679258e-07	5.73774800244594e-10	1.57593993803048e-06	634542	0.0004726706099768	0.0313872234020122	0.899442578919904	0.00181808670520273	0.0669880267927684	0.00036408418011264
6.10287315165442e-06	2.03458189207474e-05	7.90268112321533e-09	3.38757721892844e-08	1.39789931925432e-08	2.65044495189069e-05	37730	0.00791991115207968	0.230258438203025	0.767637860436746	0.000298164318318627	0.00127811642211694	0.000527420619793343
2.85234913648247e-07	2.8375660004819e-06	3.88058161941859e-10	4.96360071011516e-09	1.32093670110647e-09	3.12947350970331e-06	319543	0.000938402946248473	0.0911446966283119	0.906723125050806	0.000124001101379717	0.00158608171461587	0.000422095504886284
2.36156892450771e-07	2.81869669903467e-06	6.96953125489e-10	1.06957284477872e-08	1.00968134190313e-08	3.07634308647775e-06	325061	0.000922478600308807	0.0767654600973516	0.91624913730345	0.000226552470221055	0.00347676710533391	0.00328208302364338
5.65820835518391e-07	7.88863415440047e-06	7.09422466673742e-09	1.27180343081439e-07	1.94710923286573e-08	8.60820064999569e-06	116168	0.00257913959981082	0.0657304422287919	0.916409186442978	0.000824123990039774	0.0147743237236812	0.00226192361450904
6.24899339759902e-07	7.84483108879186e-06	8.70330017297686e-09	1.40489755979877e-07	3.12295557107404e-08	8.65015304041535e-06	115605	0.00259169288596117	0.0722414201043888	0.906900843504056	0.0010061440684706	0.0162413029368936	0.00361028938619112
2.05317690932006e-06	9.17545683842523e-06	6.28801470467991e-09	3.61307629623797e-08	2.49672925366668e-09	1.1273549254666e-05	88703	0.00337637103714117	0.182123381282986	0.813892469102186	0.00055776708493799	0.00320491463213553	0.000221467897754854
1.44752366440656e-08	1.3490395662565e-06	1.1491734348484e-10	1.37715769055186e-08	1.56225110886236e-08	1.3930238082382e-06	717863	0.000417820122381896	0.0103912342046565	0.968425347993642	8.24948883179386e-05	0.00988610304007365	0.0112148198733099
7.86538253993228e-08	1.98179747641325e-06	1.17948357177975e-09	3.82117960014676e-08	3.39920733428355e-09	2.1032417887201e-06	475457	0.000630774178440041	0.0373964733019053	0.94225851114305	0.000560793142331728	0.0181680471576789	0.00161617525503432
5.92933178405535e-08	2.82873298046015e-06	1.05366793983177e-09	6.46387620003217e-08	2.22158544449647e-08	2.97593458268582e-06	336029	0.000892383292216969	0.0199242678873137	0.950536008727443	0.000354062870186086	0.0217204915646984	0.00746516895035866
4.79687182378129e-07	4.22212759185839e-06	6.99944449439148e-09	7.92131675707547e-08	5.15274848091611e-09	4.79318013478258e-06	208630	0.00143692412113672	0.10007701961735	0.880861447542886	0.0014602923941036	0.01652622378949	0.00107501665617035
7.93413444034176e-10	1.68845096485898e-07	1.69965592167798e-10	4.65061035205294e-08	1.96705974227438e-09	2.18281638784904e-07	4581237	6.54823547104888e-05	0.00363481531681193	0.773519465154277	0.000778652721841088	0.213055499213825	0.00901156759324467
1.63734544096554e-06	8.27864775625573e-06	5.94804373424274e-09	3.86683701976242e-08	2.95546925801093e-09	9.96356508041114e-06	100366	0.00298462155003976	0.164333291121332	0.830892124399524	0.000596979463298421	0.00388097732945491	0.000296627686391243
1.24642356492814e-06	1.06340612194533e-05	2.21166480784056e-10	2.42625638555821e-09	1.5828180645434e-08	1.18989603878932e-05	84041	0.00356334551648019	0.104750627306595	0.893696665321543	1.85870423612037e-05	0.000203904904837471	0.00133021542466337
1.78292324626568e-06	9.03323847489717e-06	7.42250048160104e-09	4.83532184224214e-08	2.52405400173264e-08	1.08971779800842e-05	91767	0.00326383328468571	0.163613299656495	0.828952091211726	0.00068113969462245	0.00443722388592645	0.00231624555122953
5.91894054692296e-07	4.27627806244241e-06	1.62300111284452e-09	1.50764349510339e-08	1.48839081670668e-11	4.88488643710676e-06	204713	0.00146439623436989	0.121168437037989	0.875409923546798	0.000332249507484107	0.00308634297749681	3.04693023240114e-06
9.0803938173853e-07	5.82017133643964e-06	3.13258240624847e-09	2.58163145873942e-08	7.79374257771541e-10	6.75793898942959e-06	147974	0.00202533478331712	0.134366318364051	0.861234667188214	0.000463541090138323	0.00382014614629914	0.000115327211297793
3.10054355078577e-09	3.27602300246852e-07	2.45882286530155e-10	3.3403796963299e-08	1.05355100582196e-08	3.74888033105687e-07	2667463	0.000112460106881929	0.00827058555350495	0.873867051804494	0.000655881929580924	0.0891033962502665	0.0281030844621531
1.44348474861114e-07	2.85221984883347e-06	9.05472352594026e-10	2.30046125672781e-08	9.27569599031781e-09	3.02975410460477e-06	330060	0.000908514658718662	0.0476436271318935	0.941403081028431	0.000298860013496753	0.00759289756627923	0.00306153425989922
1.46825829304127e-07	2.43603134147426e-06	2.75907617561702e-09	5.88580798941577e-08	4.9626274724755e-09	2.64943695432063e-06	377439	0.000794516343821661	0.0554177479349669	0.919452466117995	0.00104138208350932	0.0222153162762275	0.00187308758730136
2.26872122343028e-08	9.62169349777446e-07	5.25038819830536e-10	2.86301732662288e-08	3.02803679151431e-09	1.01703981088932e-06	983246	0.000305065556468476	0.0223071034106959	0.946048856176145	0.000516242151200974	0.0281504941691456	0.00297730409281277
4.65855467348691e-07	7.6175999166721e-06	6.93192731204257e-09	1.45753653297303e-07	1.35719931526365e-08	8.24971295778277e-06	121216	0.00247186399643251	0.0564692941115246	0.923377571517281	0.000840262848842879	0.0176677242036402	0.00164514731871158
2.81789260463346e-06	2.09948983883086e-05	1.4463290706337e-09	1.38569892007942e-08	1.35866071462011e-07	2.39639603826755e-05	41729	0.00716349324395082	0.117588769119758	0.876103033599015	6.03543424182635e-05	0.000578242868854515	0.0056696000699548
1.21404406112056e-07	1.95825874791649e-06	2.06120398010696e-10	4.2747900003701e-09	3.8392300147638e-09	2.08798329444169e-06	478931	0.000626199497517299	0.0581443378571278	0.937870888684534	9.87174555272534e-05	0.0020473295987328	0.00183872640407804
2.74946083735422e-06	8.80384290649337e-06	4.81342692162317e-09	1.98169051810251e-08	5.96656478914070e-09	1.15839006407394e-05	86327	0.00346915883537657	0.237351900937811	0.760006769699938	0.000415527296970663	0.00171072817314499	0.000515073892135858
1.37246289193345e-06	1.13580317855052e-05	1.23771391882731e-08	1.31706729802081e-07	2.01054553315479e-08	1.28946840017606e-05	77551	0.00386095740482761	0.106436333898998	0.880830564281719	0.000959863707135682	0.01021403314607	0.00155920496607771
2.57168728221033e-07	3.55363771475115e-06	6.55136002055457e-10	1.1639980388275e-08	1.72957947092938e-09	3.82483113883344e-06	261449	0.00114679346526636	0.0672366227125697	0.929096628259253	0.000171284947825245	0.0030432664778569	0.000452197602495177
3.05115615091551e-07	3.82601021574567e-06	4.08682488131871e-09	6.58920460733265e-08	1.27839238956353e-08	4.2138886256875e-06	237310	0.00126337052590109	0.0724071379655344	0.907952382135266	0.000969846439795722	0.0156368741384512	0.00303375932095253
7.02513004363054e-07	4.93992203077074e-06	2.31531516135224e-09	2.09331885637163e-08	1.04014340822134e-09	5.66672368226708e-06	176469	0.00169857770272619	0.123971635772789	0.871742175505975	0.000408580917505749	0.0036940549314629	0.00018355287226661
1.42394815696137e-06	6.46873989078914e-06	6.71253957450101e-09	3.92075389008509e-08	2.14184699833394e-09	7.94074997322419e-06	125933	0.00237939918172581	0.179321620975708	0.814625811491534	0.00084532816133682	0.00493751081863259	0.000269728552788608
3.02640284436139e-06	1.28206936833273e-05	1.60113508051675e-09	8.72129175200823e-09	1.91373036277057e-09	1.5859332684884e-05	63054	0.00474653695383498	0.190827880623624	0.808400576371483	0.00010095854045882	0.000549915429942442	0.000120669034491886
8.50314093080683e-07	5.36089096584669e-06	7.45427175752118e-09	6.0425733626694e-08	2.4416868135518e-09	6.28152675112514e-06	159197	0.00188268945664294	0.135367423680616	0.853437576284532	0.00118669744679285	0.00961959345566277	0.00038870913239595
4.02472536313171e-06	2.12128516738581e-05	7.63979250598076e-09	5.17770584163665e-08	3.03352627424813e-08	2.53273291506546e-05	39483	0.00756950089939357	0.158908400455153	0.837547913073566	0.000301642248202997	0.00204431577085688	0.00119772845222005
6.64327648351658e-07	8.77413365828925e-06	2.66960198702435e-09	4.53380900790423e-08	6.66465670079604e-09	9.49313365540777e-06	105339	0.00284390204189389	0.069979805664405	0.924261047698518	0.00028121398938733	0.00477588241404517	0.000702050233644347
1.04466420721653e-07	2.07528476988861e-06	1.39915333245451e-09	3.57378686877996e-08	1.46139924819832e-08	2.2315022051125e-06	448129	0.000669227375886705	0.0468143927809323	0.92999449659248	0.000627000649718817	0.0160151617174844	0.00654894825938406
1.9361479532687e-06	1.25422702462161e-05	7.73249993660638e-09	6.44076216029669e-08	5.67209524226148e-09	1.45562304162666e-05	68699	0.00435737986018503	0.133011631301538	0.861642739056952	0.000531215824116475	0.00442474595146496	0.000389667865927904
3.11665842910014e-07	3.54237605978784e-06	9.17186211220299e-10	1.34037068211353e-08	9.62271717193599e-10	3.8693250674474e-06	258443	0.00116012629856088	0.0805478571785183	0.915502315788823	0.000237040361104984	0.00346409427677725	0.000248692394776852
1.50965972177864e-06	9.411904936315e-06	2.20896526163519e-08	1.77074980899888e-07	1.27221234119991e-09	1.11220015039511e-05	89912	0.0033310586789197	0.135736334979125	0.846242012552455	0.00198612206701326	0.0159211434054368	0.000114386995969022
1.43469496320848e-08	6.57282924035681e-07	5.80009881741047e-10	3.41653361459507e-08	4.44735030296132e-09	7.10822569998419e-07	1406821	0.000213224111307531	0.0201835876316036	0.924679310671217	0.000815969984946226	0.0480645066546307	0.00625662505760223
7.66212026216374e-07	4.72820035647879e-06	4.8096095520287e-09	3.81604819389321e-08	8.52847255871141e-09	5.54591094674484e-06	180313	0.00166239458642381	0.138158011113774	0.852556126826018	0.000867235265443938	0.00688083207706937	0.00153779471769506
1.39360311540021e-06	6.83977814566673e-06	1.54709308853357e-09	9.76289001552363e-09	3.34135291731681e-09	8.24803259708831e-06	121241	0.00247136113006163	0.168961882606062	0.829261774266179	0.000187571165647395	0.0011836628796751	0.000405109082436988
1.58313796016391e-06	1.2374794846076e-05	1.28649671268196e-08	1.29304709202212e-07	3.00377106914769e-09	1.41031062536381e-05	70906	0.00422202380227266	0.11225455808755	0.877451720459367	0.000912208055122667	0.00916852691008094	0.000212986487879067
1.00180028911073e-07	2.02985524043544e-06	1.57650754270094e-09	4.10716622784369e-08	1.66957336630992e-09	2.17435301253396e-06	459907	0.000652093907230866	0.0460734886808122	0.933544474487091	0.000725046730504768	0.018889141754665	0.000767848346926989
1.0585935928796e-07	2.52891877307925e-06	1.15189236693132e-10	3.53824766646701e-09	3.61688385699698e-10	2.63879325765607e-06	378961	0.000791325758294437	0.040116579417817	0.958361844279375	4.36522400377245e-05	0.00134085823366469	0.000137065829105903
5.73727101031562e-07	4.36337976876795e-06	1.57020605741479e-09	1.53544112910006e-08	3.03254862952935e-09	4.95706403577746e-06	201732	0.00148601767730838	0.115739295859546	0.880234698861139	0.000316761301867774	0.00309748092422865	0.000611763053219006
2.14401290570498e-06	9.50413815703494e-06	8.38625001126167e-09	4.77986785346872e-08	6.94705857965916e-09	1.17112830498655e-05	85388	0.00350724070109443	0.183072417990068	0.811536884265133	0.000716082941173381	0.00408142116719108	0.000593193636434134
3.2618439975787e-06	1.01450402581289e-05	4.88230048303133e-09	1.95242002688453e-08	1.31063926251753e-09	1.3432601395722e-05	74446	0.00402169870593294	0.242830402055816	0.755255066331373	0.000363466490160739	0.00145349360810061	9.75715145492922e-05
2.47282968242781e-06	9.94557677128931e-06	1.60608969467075e-08	8.30553023853067e-08	2.94633495604939e-09	1.25204689880052e-05	79869	0.00374911865032101	0.197502959737117	0.794345386008889	0.00128277119348278	0.00663356160738667	0.000235321453123843
3.0827628442454e-09	3.14991905954384e-07	2.68791908270399e-10	3.53129415359272e-08	1.77885757336895e-09	3.55435259816196e-07	2813452	0.000106624912037945	0.00867320492018594	0.886214570038082	0.000756233099691341	0.0993512617577343	0.00500473018430652
1.38043016157403e-07	2.0635493597895e-06	2.36653669419983e-09	4.54853463967024e-08	3.60078090959784e-10	2.24980433712877e-06	444483	0.000674714338235405	0.0613577873770016	0.917212810791819	0.00105188555962161	0.0202174676464316	0.000160048625125917
4.81427564667439e-11	4.74699698241202e-08	1.07687364418188e-11	1.36526683586733e-08	1.8679191772191e-08	7.9860741447893e-08	12521797	2.39579364053055e-05	0.000602833827909747	0.594409330084834	0.000134843932658015	0.170955942947027	0.233897049207572
8.46496307139937e-08	1.52827502345639e-06	3.20602350097579e-11	7.44217026916244e-10	1.25502182746158e-08	1.62625114970693e-06	614911	0.000487756749612211	0.0520520036091896	0.939753385405328	1.97141966759166e-05	0.000457627364045438	0.00771726942476105
1.516787093931e-06	8.65992943351555e-06	2.05895300915175e-08	1.51147865408823e-07	1.16841818568521e-08	1.03601381048037e-05	96524	0.00310323252072431	0.146406068971967	0.835889381580749	0.00198737988656451	0.0145893678134213	0.00112780174729856
4.92386527108094e-07	5.55407222364556e-06	2.76176259364777e-09	4.00556107281167e-08	4.81587801800014e-08	6.13743490425542e-06	162935	0.00183954208617154	0.080226761634033	0.904950082614256	0.000449986457979846	0.00652644164100933	0.00784672765272186
1.33083798567466e-07	3.07931466369142e-06	4.7654417540978e-09	1.4177752420053e-07	4.57787929637713e-09	3.36351930750989e-06	297308	0.00100854856193211	0.0395668305724671	0.9155037870055	0.00141680225930553	0.0421515416557819	0.00136103850694595
2.46817958808841e-07	3.44485978638509e-06	5.79105926784113e-10	1.03924549524316e-08	5.20620031061184e-09	3.70785550638376e-06	269698	0.00111174027252892	0.0665662290194152	0.929070666441593	0.000156183520578695	0.00280282091212537	0.00140410010628742
9.12105745297179e-09	5.4318620721863e-07	6.10370489377726e-10	4.6736432831081e-08	1.51392656089245e-08	6.14793333600985e-07	1626563	0.000184421049124084	0.0148359732522597	0.883526508065831	0.000992805965872542	0.0760197456230293	0.0246249670930072
3.2821446029891e-09	3.52342138917981e-07	2.86368506438807e-11	3.95269246299707e-09	5.82453969582796e-10	3.60188066804194e-07	2776327	0.000108050601612675	0.00911230800095702	0.978217135409769	7.95052731701082e-05	0.0109739683995301	0.00161708291657378
5.16107500906596e-07	4.20458812379375e-06	8.49344153253822e-09	8.89664553140653e-08	5.78290413429015e-09	4.82393842568124e-06	207299	0.0014461383510096	0.106988824351279	0.871608995133468	0.00176068614129103	0.0184427012667562	0.00119879310720545
2.00206805317747e-08	1.67924641208529e-06	1.36173941951522e-09	1.46870703921045e-07	7.07683619062096e-09	1.85457637214824e-06	539207	0.000556218680563547	0.010795285021659	0.905460911345559	0.000734259014600653	0.0791936671504756	0.00381587746770629
2.15252592744034e-06	8.86202421658249e-06	1.60836301994602e-09	8.51390758544709e-09	2.074240380833e-09	1.10267466550091e-05	90689	0.00330257669169476	0.195209520521859	0.803684395211601	0.000145860158963152	0.000772114192138397	0.000188109915438272
2.36826218537417e-06	8.80574847494969e-06	3.71742021059073e-10	1.77720219406008e-09	2.5660208448967e-09	1.11787256253839e-05	89456	0.00334801927473549	0.211854397785422	0.78772382202084	3.32544185729854e-05	0.000158980750902816	0.000229545024261974
9.44699409378583e-07	1.05155992551722e-05	8.0642357702138e-09	1.15424728335623e-07	2.90096477127649e-08	1.16127972763694e-05	86112	0.00347779781472235	0.0813498579968266	0.905518197288275	0.000694426637983558	0.00993944228842245	0.00249807578849206
8.02777898974362e-08	1.88152610224056e-06	5.81352905813715e-11	1.75193629514111e-09	3.00031815747946e-09	1.9666142818812e-06	508488	0.000589810857843376	0.0408203025051995	0.956733671455266	2.95611046441508e-05	0.000890838794003504	0.00152562614088689
1.72159184656804e-06	1.50701121733613e-05	4.44697782195435e-10	5.00556411152773e-09	5.4710932806026e-09	1.68026253751036e-05	59515	0.00502814629987702	0.102459693538065	0.896890327370542	2.64659701842988e-05	0.000297903690630659	0.00032560943057798
2.25578751929722e-05	6.47453322361424e-05	7.45403254288296e-08	2.7512282161247e-07	2.78236878493497e-08	8.76806942640053e-05	11405	0.0259623894255012	0.257272999288199	0.7384217561188	0.000850133841372079	0.00313778105798386	0.000317329693644681
2.24751891709316e-07	5.56296317087221e-06	5.77200359065181e-09	1.83710343210682e-07	2.11854042617273e-08	5.99838281364459e-06	166712	0.00179790207545638	0.0374687476094507	0.927410494411607	0.000962259957387543	0.0306266453672803	0.00353185265427486
1.05486840828782e-06	6.40813697646282e-06	1.99673685791903e-09	1.55960888975519e-08	4.26600764567859e-09	7.4848642181518e-06	133603	0.00224294849238305	0.140933539679935	0.85614605551858	0.000266769950626048	0.00208368361041597	0.000569951240442405
4.41625474247929e-08	1.39091301666593e-06	9.05213125015444e-12	3.66572763440648e-10	2.79582951299861e-09	1.43824701849841e-06	695291	0.000431381344130344	0.0307058153827431	0.967089101368762	6.29386408157149e-06	0.000254874690318054	0.00194391469409585
1.46769128055944e-07	1.96381088813413e-06	9.34531469605555e-10	1.60773605779996e-08	3.86065670437614e-11	2.12763051480472e-06	470006	0.000638086169833407	0.0689824323512366	0.923003723846465	0.00043923578981538	0.00755646267814279	1.81453343403024e-05
2.47240771699679e-07	2.83018538541993e-06	2.01660707034006e-09	2.9680731303836e-08	8.58640102195513e-10	3.10998213559598e-06	321545	0.00093256098594785	0.0794990970751344	0.910032682511718	0.000648430435422294	0.0095436983267906	0.000276091650935148
4.58315823569717e-08	1.1231094206142e-06	4.23680686266307e-10	1.33491096184095e-08	2.11380455963761e-09	1.18482759783549e-06	844005	0.000355385325589652	0.038682068547947	0.947909571541011	0.000357588468601095	0.0112667105685219	0.0017840608739189
1.44613350169881e-06	1.36206591921726e-05	1.6566855637075e-08	2.00645723906801e-07	6.98140449151877e-09	1.52909866779068e-05	65398	0.00457682534321635	0.0945742437790659	0.890763917272417	0.00108343928263384	0.0131218297506402	0.000456569915243328
7.62271044918799e-06	3.50816720332064e-05	7.85391683302977e-09	4.64806027095459e-08	1.37431929793984e-08	4.27724601949163e-05	23380	0.0127500332440849	0.178215384723041	0.820192990380664	0.000183620881222148	0.00108669462775186	0.000321309387320018
1.50898956826486e-07	4.59507768342991e-06	1.31592068034561e-08	5.15277668112391e-07	4.52811486997524e-08	5.319694663872e-06	187981	0.0015946398526494	0.0283660936127212	0.863785982800249	0.00247367708767669	0.0968622638460495	0.00851198265330402
4.94862585146015e-07	5.24042017593505e-06	2.18459527432012e-09	2.97454838041792e-08	1.25063299693706e-09	5.7684634731565e-06	173356	0.0017290475053009	0.0857875910021541	0.908460320555258	0.000378713549021523	0.00515656967277327	0.000216805220793522
4.51132287543957e-08	1.4761904823396e-06	1.8020427149048e-09	7.58174152715192e-08	1.15825356384446e-09	1.60008142264427e-06	624968	0.00047990961736577	0.0281943331857715	0.922572102549679	0.00112621938446531	0.0473834732398959	0.000723871640188376
1.23392535803234e-07	1.96037355277202e-06	1.22903439475138e-09	2.51056784014649e-08	4.16849637374315e-09	2.11426929774521e-06	472977	0.000634080345892851	0.0583617876562971	0.927210906795403	0.000581304565157379	0.0118743995517691	0.00197160143137333
2.78717661886623e-08	1.10868978695605e-06	2.25875620276455e-10	1.15525679356613e-08	4.26002668817408e-09	1.15260002338882e-06	867604	0.00034572043121428	0.0241816463847667	0.961903318114057	0.000195970515090175	0.0100230502353236	0.00369601475076232
2.96360588292309e-06	1.21073286178077e-05	9.69742042857687e-09	5.0938955254129e-08	1.01609165448769e-08	1.51417317929584e-05	66043	0.00453225213565711	0.195724367823059	0.799599991821159	0.000640443283580456	0.00336414327968865	0.000671053792512835
5.5703184877466e-07	9.07428402326296e-06	8.30058346316326e-09	1.73879967415023e-07	1.6224508230977e-08	9.82972093114678e-06	101732	0.00294458694752331	0.0566681244235154	0.923147674977209	0.000844437346828612	0.0176892069096347	0.00165055634281209
7.82851362866686e-07	5.36740763163476e-06	6.43555866121103e-09	5.67325029286172e-08	1.56307858390026e-08	6.22905784193028e-06	160538	0.00186697819677228	0.125677330782996	0.861672466019595	0.00103315121235361	0.00910771811215623	0.00250933387289897
2.37767701746089e-07	5.19921112589943e-06	1.73140170783107e-09	4.86828796476303e-08	5.327188112305e-08	5.54066499012403e-06	180484	0.00166082340576745	0.0429132066583882	0.938373125819152	0.000312489874575923	0.00878646872431471	0.00961470892356866
2.20621016406566e-07	6.18904807696866e-06	1.05842869690517e-09	3.81819818229149e-08	3.89122497357966e-09	6.45280072886862e-06	154971	0.00193397392222094	0.0341899627272773	0.959125864414194	0.000164026248659743	0.00591711776439892	0.000603028845470317
8.69253223714709e-07	5.38648053277139e-06	1.90069838918425e-09	1.51436635059903e-08	9.39870518602284e-09	6.2821768235673e-06	159180	0.00188288411240789	0.138368156154686	0.857422623407265	0.000302554105458137	0.00241057581333584	0.00149609051925505
8.49866183846483e-07	9.52409064454478e-06	1.20513213087085e-08	1.73659424566571e-07	1.04996972275235e-08	1.05701672714941e-05	94606	0.0031660444183732	0.080402340097155	0.901034997831077	0.00114012588440382	0.0164292030680442	0.000993333119319631
1.45008803065896e-07	2.12647661003286e-06	1.27035999752254e-09	2.3952511090034e-08	5.19611909321253e-09	2.30190440327953e-06	434423	0.000690333725762327	0.0629951456104353	0.923790148280384	0.000551873481675718	0.010405519471577	0.00225731315592846
9.94267485688316e-07	1.24752495831347e-05	5.00610074013616e-09	8.07714754507882e-08	3.09954433712952e-08	1.35862900883852e-05	73604	0.0040676194485858	0.0731816764709231	0.918223407713018	0.000368467087598536	0.00594507219596606	0.0022813765324938
1.48191492600123e-06	1.20517102631972e-05	2.08095461228086e-09	2.17608095219869e-08	7.70603889271492e-09	1.35651729922254e-05	73718	0.00406130998297594	0.109244086076201	0.888430266986229	0.000153404207485855	0.00160416749085755	0.000568075239227062
4.88356667873842e-08	1.80041860204427e-06	9.13337643105233e-10	4.32953251841863e-08	1.33873159782293e-08	1.90685024763717e-06	524425	0.000571892027070198	0.0256106460630024	0.944184580973369	0.000478977121689012	0.0227051522466616	0.00702064359527857
5.50562217123978e-07	9.45752562835315e-06	4.89074929708794e-09	1.08034264614109e-07	2.88002921269966e-08	1.01498131515153e-05	98524	0.00304032821128308	0.054243581522659	0.931793077091393	0.00048185609174074	0.0106439658544827	0.00283751943972455
1.50406707645961e-06	8.00189605838255e-06	7.47837568447203e-09	5.11559209428247e-08	2.22650034913364e-09	9.56682393181859e-06	104528	0.00286594622085878	0.157216970561901	0.836421378234923	0.000781698893778057	0.00534722090710624	0.000232731402292087
2.46135983548585e-06	1.08162731930613e-05	2.60562406797002e-09	1.47224267132399e-08	2.8865490407703e-09	1.32978476283691e-05	75200	0.00398143380540872	0.185094603598471	0.813385255669967	0.000195943294041908	0.00110712854626425	0.000217068891255171
2.21976919356727e-07	2.3453051216392e-06	6.6113678118052e-10	8.98127672266753e-09	2.12385100829214e-08	2.5981629645827e-06	384887	0.000779146209763271	0.0854361032709046	0.902678220577242	0.000254463168859274	0.00345677959585189	0.00817443338714228
1.81057113974751e-06	8.10153203294855e-06	2.09439429173136e-09	1.20495328780734e-08	2.47617744893369e-09	9.92872327731479e-06	100718	0.00297420004785642	0.182356894152173	0.815969164077619	0.000210942961469844	0.0012136034555021	0.000249395353236531
2.90060851688946e-08	9.26413935830539e-07	2.43621888473003e-12	1.00043663632037e-10	5.8647161670467e-09	9.61387217048997e-07	1040164	0.000288374715776918	0.0301710743127307	0.963622065492186	2.53406623421525e-06	0.000104061778498703	0.00610026435035052
1.49455055170506e-09	2.41646276933598e-07	5.49405870001217e-10	1.14215269872406e-07	3.4509972573458e-09	3.61356500485056e-07	2767350	0.00010840109391419	0.0041359448348069	0.668719883575448	0.00152039846872476	0.31607365501684	0.00955011810418094
6.10763908780557e-07	6.36326844049669e-06	3.51654821929881e-09	4.71082199351409e-08	5.65530838885879e-10	7.02522264827057e-06	142344	0.00210535482252105	0.0869387262666915	0.905774629372517	0.000500560394361949	0.00670558390725705	8.05000591725158e-05
1.48551473003037e-06	1.43063760612071e-05	4.25887684155382e-09	5.27414487096158e-08	6.14500901792798e-09	1.58550361258066e-05	63071	0.00474525408307402	0.0936935569394545	0.902323775719516	0.000268613506002791	0.00332647925183663	0.000387574583190385
2.43424184355549e-07	3.31223288597643e-06	1.19790518204402e-09	2.09576998511741e-08	7.007024340661e-09	3.58481969970586e-06	278954	0.00107486975079429	0.0679041638762257	0.923960802337759	0.000334160510817967	0.00584623540561711	0.00195463786957987
8.57055707964011e-07	5.3009455042658e-06	1.20590050531718e-08	9.58990750231267e-08	3.52214693077343e-09	6.26948143923688e-06	159503	0.00187908263719849	0.136702806487347	0.84551578238838	0.00192344537104805	0.0152961733681756	0.000561792385049655
2.13205487982636e-06	8.30878232056031e-06	1.02314622576189e-09	5.12666853475926e-09	2.84625915780656e-09	1.0449833274305e-05	95695	0.00313005748626205	0.204027645595921	0.795111472351497	9.79102918586938e-05	0.000490598117710182	0.000272373643013539
1.96908049195792e-06	1.46068748467491e-05	9.45496889670693e-09	9.01873101383229e-08	4.85969808312646e-09	1.66804573158252e-05	59950	0.00499167888698748	0.118047152705448	0.875687912518512	0.000566829117313034	0.00540676484047952	0.000291340818246987
2.98797930493208e-07	7.51765939827473e-06	8.37275051584491e-09	2.70894196916903e-07	2.52880178225417e-08	8.12101229402323e-06	123137	0.00243334817765428	0.0367931878040762	0.925704718340035	0.00103099837959942	0.0333571957668716	0.00311389970941834
4.39962747142073e-08	2.07943087246931e-06	1.05694624603828e-09	6.42345387302343e-08	5.87385818485523e-11	2.18877737074164e-06	456876	0.000656418392977476	0.0201008450207523	0.950042201763408	0.000482893445522122	0.0293472235179722	2.68362523451389e-05
5.0509528295525e-06	3.03568308128472e-05	1.45056893289365e-08	1.12110211078637e-07	8.15809747429149e-08	3.56159805175502e-05	28077	0.0106281027618462	0.141817037075915	0.852337360132161	0.000407280358932942	0.00314775023597604	0.00229057219701462
4.75862505500788e-07	9.17284192643135e-06	6.13807299784141e-10	1.52151331213909e-08	9.51078244764735e-10	9.66548445059807e-06	103461	0.00289545939678826	0.0492331768710614	0.949030746809981	6.35050734312815e-05	0.00157417180682023	9.83994387064463e-05
1.10546090564274e-06	5.95644598055136e-06	2.35787622136541e-09	1.63351536552715e-08	3.8422463970913e-10	7.08098414071044e-06	141223	0.00212204802904514	0.156116845296568	0.841189001724517	0.000332987078421678	0.00230690442608907	5.42614744044011e-05
2.49548985253747e-07	2.84349200953337e-06	4.26034810151379e-09	6.24165557144507e-08	3.38596879675175e-10	3.16005649548275e-06	316450	0.00094756921901451	0.0789697860182161	0.899823156199293	0.00134818732120894	0.0197517214656365	0.000107148995645867
4.41614112135503e-09	3.53035471546087e-07	3.04815610808087e-11	3.13306446617348e-09	1.49442315686329e-09	3.62109581851559e-07	2761595	0.000108626993894689	0.0121955931096166	0.974940982618923	8.41777257728135e-05	0.00865225507194071	0.00412699147374649
5.11023176884957e-06	2.57392103328474e-05	3.12043032861038e-08	2.02101619982453e-07	5.88657564469214e-09	3.10886346006102e-05	32166	0.00928337626675657	0.164376204825324	0.827929906331177	0.00100372061002291	0.00650082007713797	0.000189348156338027
8.10160641623308e-07	5.05755862981899e-06	3.90857619595476e-09	3.13723124607842e-08	4.92190939926434e-09	5.9079220694983e-06	169264	0.00177081211519681	0.137131233637296	0.856063869889278	0.000661582219598688	0.00531021094925316	0.00083310330457394
1.59928103197298e-07	3.95145761828606e-06	7.88358227697871e-10	2.5046267411081e-08	1.90129852391645e-09	4.13912164564605e-06	241597	0.0012409684246123	0.0386381742043089	0.954660905519074	0.000190465102306705	0.00605110686645975	0.000459348307850877
3.46660172573722e-07	3.23494583637355e-06	1.28281551763271e-09	1.5391638125676e-08	1.50625997818348e-08	3.61334306237242e-06	276752	0.0010834175561284	0.0959389038322076	0.895277802448567	0.000355021788822469	0.00425966697874802	0.00416860495165526
1.17327966955371e-07	3.42735907289551e-06	1.18553003512077e-08	4.45305780252152e-07	3.48964537614217e-09	4.00533776583038e-06	249667	0.00120088209945535	0.0292929020758993	0.855697889484971	0.00295987530748231	0.111178084418015	0.000871248713632195
4.13958005951979e-06	1.87142570210114e-05	2.35093660170321e-08	1.36659038639482e-07	1.68241497877373e-08	2.30308296349755e-05	43420	0.0068855139237628	0.179740813732271	0.812574158969561	0.00102077807832549	0.00593374362997096	0.000730505589871915
4.57556758968856e-06	2.26653644376088e-05	1.34408640505593e-08	8.56126844166332e-08	1.51215622907557e-08	2.73551071380553e-05	36556	0.00817306181223088	0.167265570066923	0.828560616605214	0.000491347519961308	0.00312967827121146	0.000552787536690697
1.45919116821874e-06	1.31224912061613e-05	7.78472408433088e-10	9.00208384899199e-09	1.20430961931323e-08	1.46035060268306e-05	68477	0.00437150084975335	0.0999206057461693	0.898584982404343	5.33072268401043e-05	0.000616433056038238	0.000824671566609133
1.11535398882927e-05	4.23137572346854e-05	1.10688308380935e-08	5.39988851388829e-08	1.93050191036607e-08	5.35516698580588e-05	18674	0.0159375624419071	0.208276229627493	0.790148231546094	0.000206694410602544	0.00100835109870541	0.000360493317105323
1.98257370511258e-07	2.53869819405239e-06	1.44253537508065e-09	2.3750172986437e-08	9.14902529920231e-10	2.76306317545509e-06	361917	0.000828576638457257	0.0717527461088921	0.918798461288985	0.000522078317967906	0.0085955953513532	0.000331118932801652
1.98563177414884e-06	1.32475413567244e-05	1.61710501772185e-09	1.38725930843925e-08	2.51005986349268e-09	1.52511728888389e-05	65569	0.00456493562016003	0.130195348818186	0.868624429955761	0.000106031518330324	0.00090960827639327	0.000164581431329101
3.12016099126582e-06	1.51648913415739e-05	2.32644354568342e-08	1.45388891510904e-07	1.04494006157901e-09	1.8454750599869e-05	54187	0.00552117822798293	0.169070883639466	0.821733745980913	0.00126062042025099	0.00787812822092193	5.66217384474664e-05
6.50673680384061e-07	8.65022493163036e-06	1.33005046250062e-09	2.27366612997214e-08	1.77965405003452e-08	9.34276186427699e-06	107035	0.0027989173590276	0.0696446821439363	0.925874495924528	0.000142361593051644	0.0024336124188991	0.00190484791958491
2.00109006011491e-07	2.99881920509951e-06	8.66822696688616e-11	1.67023627261583e-09	2.41756293049973e-09	3.20310269258378e-06	312197	0.000960470799104773	0.0624734906173342	0.936223247553924	2.70619702170521e-05	0.00052144324828641	0.000754756610238308
5.03072627156748e-08	1.73518067254529e-06	7.96338479642643e-10	3.53168664500971e-08	9.12993542142338e-09	1.83073107561213e-06	546230	0.000549069031832161	0.0274793296436801	0.947807515620562	0.000434983865326248	0.0192911274192953	0.0049870434511364
1.64358954881661e-08	8.60788319375479e-07	1.6918163962128e-10	1.13925322133255e-08	9.9343609293936e-09	8.98720289645986e-07	1112693	0.000269579864867753	0.0182881099687205	0.957793352717731	0.000188247268444247	0.0126763936950985	0.0110538963500054
1.01951214579797e-07	3.36355443667023e-06	1.72762133258844e-09	7.32904261309186e-08	1.22525909055199e-09	3.54174895780409e-06	282346	0.00106196228745647	0.02878555645655	0.949687421876355	0.000487787630679385	0.0206932865666344	0.000345947469781049
8.33238493648686e-07	9.3702123149934e-06	6.71154506301227e-09	9.70493892120305e-08	2.32082685302031e-08	1.03304200114473e-05	96801	0.00309434462778291	0.0806587237232715	0.907050468868651	0.000649687530185131	0.00939452501490628	0.00224659486298578
2.64050670156306e-10	9.27938761013069e-08	7.68695473068661e-12	3.47332159636368e-09	3.92555372939118e-11	9.65781908598515e-08	10354305	2.89730389410048e-05	0.00273406105255669	0.960816052518149	7.95930702599457e-05	0.0359638295710463	0.000406463787987881
3.81592949903698e-06	1.23316935837432e-05	9.33927698844784e-10	3.88058691642432e-09	1.23483767353906e-09	1.6153672435069e-05	61905	0.00483441727712852	0.2362267474703	0.763398764789335	5.78151935789699e-05	0.000240229392543563	7.64431542426402e-05
1.55189202811209e-06	8.37475932204346e-06	3.78699865091088e-09	2.62766542155575e-08	3.67980983932898e-09	9.96039481286135e-06	100398	0.00298367329848248	0.155806276484965	0.840805959943431	0.000380205676789129	0.00263811372031435	0.000369444174499732
3.43521949725809e-06	1.55672879573671e-05	4.08784611496425e-09	2.38192511918162e-08	4.33424822324956e-09	1.90347488001552e-05	52535	0.00569420519563957	0.180470965670431	0.817835219198699	0.000214757029781812	0.00125135621393763	0.000227701887151471
4.90132201822769e-08	1.54900195182513e-06	2.41978491796875e-09	9.83288977433335e-08	3.91843626421571e-09	1.70268229093292e-06	587309	0.000510674683425028	0.0287858870931358	0.909742210906774	0.00142116055993213	0.0577494100143942	0.00230133142576396
1.83779016397267e-06	1.39332407949117e-05	7.06368991819197e-09	6.88617665009994e-08	1.6640076670426e-08	1.58635964919739e-05	63037	0.00474781004385405	0.115849527873612	0.878315380876024	0.000445276701394024	0.00434086725137263	0.00104894729759704
2.60254418693528e-07	5.23535492027784e-06	8.10260059880695e-11	2.09586192323162e-09	6.42288513698005e-08	5.56201507827039e-06	179791	0.00166721780961476	0.0467913903560396	0.941269458389507	1.45677429578753e-05	0.000376817015728653	0.0115477664957668
9.80411118359135e-07	5.2719393442322e-06	3.53867518045373e-09	2.44658124035953e-08	3.68853427046421e-10	6.28072380360243e-06	159217	0.00188244902436363	0.156098428941709	0.839384043795777	0.000563418372007388	0.00389538103706495	5.87278534418053e-05
4.6019776963572e-07	4.49164512626624e-06	6.22911475831152e-09	7.81719102393519e-08	9.14178733766229e-09	5.04538570823729e-06	198201	0.00151247458656267	0.0912116131942864	0.890248116993912	0.00123461616584469	0.0154937431466786	0.001811910499278
4.42826365037928e-08	1.33021735785856e-06	1.84148826668074e-09	7.11246076366116e-08	3.6522223397074e-09	1.45111831260536e-06	689124	0.00043524106476589	0.0305162136809418	0.916684288457689	0.00126901318154721	0.0490136517600095	0.00251683291981213
5.89198064492538e-07	6.75245307753903e-06	2.00293026539661e-09	2.951509315439e-08	6.11968680976098e-10	7.37378113413233e-06	135616	0.00220969751218492	0.0799044687894535	0.915738201976561	0.000271628656853577	0.00400270805676184	8.29925203696878e-05
7.64143477280116e-08	2.60355498426568e-06	2.02783520439759e-10	8.88397854328416e-09	3.33436535683863e-08	2.72239974762581e-06	367323	0.000816387610158786	0.0280687462576546	0.956345586843458	7.44870479130063e-05	0.00326328951177425	0.0122478903391999
3.99484686729923e-08	1.06816962229071e-06	2.62621629821290e-09	9.02874531326178e-08	2.48225543116851e-09	1.2035140158257e-06	830900	0.000360989249703181	0.0331931894001123	0.887542320442247	0.00218212356788476	0.0750198601307304	0.00206250645902573
5.47089739178647e-07	9.52353771592709e-06	4.27236662749005e-08	9.56365973965092e-07	1.1070835222999e-08	1.10807879305687e-05	90246	0.00331873557935269	0.0493728192080441	0.859463945668915	0.00385565237261135	0.0863084809453623	0.000999101805067284
2.31480145432514e-06	1.02772420560693e-05	1.20681822902408e-09	6.88920304808794e-09	8.10172915560434e-09	1.26082412608272e-05	79313	0.00377535159578102	0.183594317909909	0.815120986620069	9.57166193173643e-05	0.000546404760630031	0.000642574090073593
3.69546930042778e-09	5.0850400633392e-07	2.89895411515108e-10	5.12909742198736e-08	2.35536596114901e-09	5.66135711226886e-07	1766361	0.000169826339306955	0.00652753258122376	0.898201608289167	0.000512059927975342	0.0905983727977869	0.00416042640384696
4.26720135437225e-08	2.7570643527236e-06	1.92669778905615e-09	1.6008076033631e-07	3.91486918832882e-08	3.00089251627598e-06	333234	0.000899863985036053	0.014219774054646	0.918748118358147	0.00064204158549708	0.0533443832020234	0.0130456827996861
2.04828937273045e-08	7.8833495518262e-07	5.25807243618593e-10	2.6019782894994e-08	2.66282971304541e-10	8.35629722019841e-07	1196702	0.000250657601459481	0.0245119257819053	0.943402244330296	0.000629234731320517	0.0311379337155461	0.00031866144093211
3.4364986810142e-06	1.03749365768774e-05	2.57477153145812e-08	9.99461316163092e-08	3.02625027229242e-09	1.39401553550947e-05	71735	0.00417334305501593	0.246517961491602	0.744248275044195	0.00184701781714155	0.00716965694215034	0.000217088704910768
5.22607679757929e-08	2.40783411026015e-06	4.11280545946499e-09	2.43658445699731e-07	1.70357252877745e-08	2.72490185468291e-06	366986	0.000817137631248244	0.0191789542386562	0.883640673561192	0.00150934076851131	0.089419163953002	0.00625186747863873
2.55865741615203e-10	1.66853331011271e-07	3.28753867398631e-11	2.756673485359e-08	1.87794033079931e-09	1.96586747324015e-07	5086813	5.89742909460345e-05	0.00130154115217891	0.848751674680605	0.000167230940983411	0.140226822147652	0.00955273107858122
1.87083288029194e-08	9.30408217818252e-07	1.69643755085224e-09	1.08477813528865e-07	8.23483266355037e-10	1.06011428096724e-06	943295	0.000317983885247841	0.0176474641826823	0.877648980418745	0.00160024025834688	0.1023265278814	0.000776787258826185
4.4194801149708e-06	1.75933071855829e-05	5.89901862037844e-09	3.01947155067115e-08	1.08031096405639e-08	2.20596841443213e-05	45332	0.00659612764966488	0.200341948962514	0.797532143727987	0.000267411744510267	0.0013687737008911	0.000489721864097718
3.68459943565181e-07	3.06396906829672e-06	1.89938101260806e-09	2.03077455037602e-08	7.27063769157291e-10	3.45536320214743e-06	289405	0.00103607365624203	0.106634215279074	0.886728511316129	0.000549690698629782	0.00587716668717761	0.0002104160189891
3.00628504563394e-07	3.29206942686261e-06	1.70260369109871e-10	2.39724557436289e-09	1.98229350079582e-09	3.59724773087027e-06	277990	0.00107859415901768	0.0835718101879696	0.91516338966907	4.7330732228631e-05	0.000666411032465349	0.000551058378266389
1.23148965657567e-07	3.2417464120881e-06	1.53983230704236e-09	5.21198555722914e-08	8.36355402860969e-09	3.42691861965361e-06	291807	0.00102754905701952	0.0359357718480092	0.945965391035686	0.000449334366509702	0.0152089563123503	0.00244054643744504
1.83155887378057e-06	1.16112942938786e-05	1.47126274970376e-08	1.19929593848212e-07	1.02259212915473e-08	1.3587721310296e-05	73596	0.00406804707436714	0.134795145702077	0.854543159130019	0.0010827884353125	0.00882632128739176	0.000752585445198871
1.92399400904162e-06	8.23385375008323e-06	5.84808758763503e-09	3.21790381041512e-08	4.09119525800978e-09	1.01999660800746e-05	98040	0.00305532838521805	0.188627490909022	0.80724324820725	0.000573343827001455	0.00315481814856346	0.000401098908162236
1.66787544981116e-06	1.11260702382299e-05	3.96439003255417e-09	3.40040970385476e-08	3.73268107435573e-09	1.28356468561865e-05	77908	0.00384331425988538	0.129940895733453	0.866810248278789	0.000308857829836867	0.00264919231726591	0.000290805840654355
8.32226375700562e-07	7.3640468765431e-06	4.10078551905417e-09	4.66567915005435e-08	1.44036102383557e-09	8.24847119028709e-06	121235	0.00247149238391142	0.100894621136647	0.892777183390609	0.000497157039704887	0.00565641685885789	0.000174621574181123
1.40902670185248e-07	2.16388801606232e-06	7.97042943531711e-10	1.57382403127893e-08	5.62966450871384e-09	2.32695563401261e-06	429746	0.000697843896019901	0.0605523664163185	0.929922334759306	0.000342526059320387	0.00676344666084168	0.0024193261042137
1.06198647405508e-08	5.86003544576678e-07	1.383727852958e-10	9.81726354261357e-09	1.34180998059957e-09	6.07920855625737e-07	1644951	0.000182359682581956	0.0174691567862394	0.96394709797133	0.000227616447133356	0.0161489171686808	0.00220721162661616
1.08346196816252e-06	6.58251400105748e-06	4.84573798120234e-09	3.78529617976872e-08	4.40164647529172e-09	7.71307631547418e-06	129650	0.00231125674189192	0.140470795808003	0.853422646402637	0.000628249712955736	0.00490763480736546	0.000570673269038064
6.37405595455064e-08	1.43797277999997e-06	3.0856730483423e-09	8.9504156880162e-08	8.79840756594915e-09	1.60310157703993e-06	623791	0.000480815229888409	0.0397607740260609	0.896994177159463	0.00192481443006244	0.0558318687736734	0.0054883656107401
3.23793190454784e-08	1.12067732904221e-06	1.99613699487797e-10	8.88309958418599e-09	1.11828174629195e-09	1.16325764311765e-06	859655	0.000348916610348082	0.0278350365777082	0.963395629225075	0.000171598872071721	0.00763639907009626	0.000961336255049088
1.09894337440964e-07	2.47592124397319e-06	3.32826971245167e-09	9.64158991624607e-08	8.00915805958718e-09	2.69356890834866e-06	371255	0.000807745358744727	0.0407987845049552	0.919197291110367	0.00123563562904805	0.0357948515308525	0.00297343722477749
7.43782087416528e-07	5.4595238340149e-06	5.34973057091184e-09	5.0489701745467e-08	4.47654845423454e-09	6.26362190220204e-06	159652	0.00187732806671204	0.118746325852626	0.871624104912135	0.000854095386733207	0.00806078376597362	0.000714690082532084
6.09761610769522e-06	2.07822030532402e-05	2.80260127775041e-08	1.22819686267572e-07	4.36242617707198e-09	2.70350272861575e-05	36989	0.0080778155032768	0.225545032492618	0.768713966265574	0.00103665561276699	0.00454298362518974	0.000161362003851412
5.30337595747775e-07	9.85135977026546e-06	3.35035893872396e-09	8.00311448415883e-08	3.97203827177576e-09	1.04690509080653e-05	95520	0.00313580477425734	0.0506576575474673	0.940998363345048	0.000320025088056727	0.00764454634373136	0.000379407675696344
1.52680863261028e-06	1.45207220842864e-05	6.31373518983371e-09	7.72137051086379e-08	2.88993783308925e-08	1.6159957535526e-05	61881	0.00483629372040739	0.0944809804885776	0.898561896116623	0.000390702461683677	0.00477808836680983	0.00178833256630534
8.71467035773624e-06	3.40516081893484e-05	6.29821962152609e-09	3.16451178884915e-08	1.59949918714435e-08	4.28202168764661e-05	23353	0.0127641780828031	0.203517660428427	0.795222693233558	0.000147085187347278	0.000739022830729369	0.000373538319938643
1.35898496088628e-07	2.42650766784485e-06	6.32527002689049e-10	1.45214294549883e-08	1.18974805875415e-09	2.57874986844991e-06	387785	0.000773326786619566	0.0526993710213223	0.940962788804107	0.000245284356745023	0.00563118960572826	0.000461366212097691
3.38627198347516e-08	1.02343245205946e-06	4.08902428718794e-10	1.5889671908003e-08	2.71637520563204e-09	1.07631012143656e-06	929100	0.00032284108581293	0.0314618613727748	0.950871344304995	0.000379911347644885	0.014763098099268	0.00252378487531685
3.24726653901476e-06	2.19360061550971e-05	8.48592524514248e-09	7.37136016455384e-08	1.99196544767487e-08	2.52853918754793e-05	39549	0.00755701455562141	0.128424607971523	0.867536728840249	0.000335605842572357	0.00291526435534593	0.000787792990310184
4.72175326070842e-08	1.34499752748594e-06	4.04380626997454e-10	1.48104973079099e-08	4.49368113577641e-10	1.40787930614151e-06	710288	0.00042227490601332	0.0335380542928005	0.955335817224343	0.000287226770955044	0.0105197208619396	0.000319180849961633
2.99378207904657e-06	1.99138800490822e-05	1.92721782973795e-08	1.64842207987001e-07	1.15121373921357e-08	2.31032886518053e-05	43284	0.00690710221689905	0.129582507675271	0.861950017125641	0.000834174674776165	0.00713501053773659	0.000498289986574539
1.45429565187511e-09	2.09758682382597e-07	2.68950289348195e-10	4.98765999879654e-08	3.6819057840185e-10	2.61726718890188e-07	3820779	7.85149434711085e-05	0.00555654255722087	0.801441607765714	0.00102759966765578	0.190567475110908	0.00140677489850141
1.73539441095946e-09	2.71038414935211e-07	2.44483029608911e-10	4.9095784550754e-08	1.34117464398721e-09	3.2345525157052e-07	3091618	9.70318832793637e-05	0.00536517617980645	0.837947176987227	0.000755848076115124	0.151785399409569	0.00414639934728283
4.22865999291109e-06	1.09375043875018e-05	3.53970592236241e-08	1.17717044599597e-07	8.58646363490198e-09	1.5327864947871e-05	65241	0.00458783829628129	0.27588056179334	0.713569986733278	0.0023093274467127	0.00767993748639776	0.000560186540271848
4.44049620125053e-08	1.19120093097951e-06	1.15907887153007e-09	3.99783470446239e-08	1.45691284775884e-09	1.27820023175593e-06	782350	0.000383386803085362	0.0347402237218374	0.931936093723827	0.000906805399290055	0.0312770613331088	0.00113981582193692
2.73398383221289e-07	2.9618401417895e-06	2.98766008311008e-09	4.16155119008947e-08	1.83755608323353e-09	3.28167925307802e-06	304722	0.000984020924920337	0.0833105133491816	0.902537973207303	0.000910405878425757	0.0126811637249015	0.00055994384018792
4.88931485044462e-07	5.83767268621846e-06	8.81011659454518e-09	1.35253360207354e-07	2.5422940394005e-09	6.47320994210422e-06	154483	0.00194008486570396	0.0755315352688108	0.90182038562476	0.00136101202855184	0.0208943262179116	0.000392740859965695
2.94677267122476e-06	1.12693507214398e-05	5.99102273831167e-09	2.9458891587967e-08	5.41849798068069e-09	1.42569918049715e-05	70141	0.00426799414587253	0.206689651753689	0.790443795970346	0.00042021646784019	0.00206627681287538	0.0003800589952497
3.14450815445801e-08	1.24121011982415e-06	1.04127296206502e-09	5.28473113604261e-08	8.05613781613659e-09	1.33459992350736e-06	749288	0.000400300102741502	0.0235614291524472	0.930024120308821	0.00078021356342396	0.039597867817602	0.00603636915770599
3.33936136543736e-07	4.29954007457351e-06	6.63065310983479e-10	1.09769933201054e-08	2.19587303248439e-08	4.66707500007318e-06	214267	0.00139914604846836	0.0715514827892203	0.921249406642511	0.000142072992393112	0.00235200705365423	0.00470503052222208
2.14378823497661e-07	3.51102634944251e-06	3.76012309924281e-09	7.91814899719279e-08	9.60922859214669e-09	3.81795601460348e-06	261920	0.00114473328329234	0.0561501553914379	0.919608904872925	0.000984852388257103	0.0207392357766991	0.00251685157068124
7.65444144071125e-07	6.4614786402705e-06	1.64339802993612e-09	1.78373084194274e-08	2.31131686418647e-09	7.24871480765518e-06	137955	0.00217225954580025	0.105597221629241	0.891396449125948	0.000226715779768377	0.00246075461550644	0.00031885884953641
2.50141222980007e-07	3.5200822089134e-06	2.42024633063683e-09	4.37918276406598e-08	1.12964359218122e-08	3.82773194178652e-06	261251	0.00114766271110478	0.0653497232262453	0.919626102989457	0.000632292534442008	0.0114406725200879	0.002951208729768
1.60189649349005e-07	3.83009799763189e-06	2.34875758450199e-09	7.22100824074484e-08	6.99377523208224e-09	4.07184026220493e-06	245589	0.00122080877157738	0.0393408481260661	0.940630710193397	0.000576829500484903	0.0177340165029819	0.00171759567706987
2.62269907114066e-06	1.02304131715081e-05	1.39397732234309e-08	6.99136836590234e-08	1.52561968657563e-08	1.2952221896397e-05	77207	0.00387815220160037	0.202490282525984	0.7898577752404	0.00107624570787416	0.0053978139209051	0.00117788260483711
3.45332916691124e-08	2.28732665692392e-06	2.07273988389638e-09	1.76540850727681e-07	3.28712590801133e-08	2.53334479828472e-06	394735	0.000759715671959094	0.0136315008097177	0.902888015272387	0.000818183093473808	0.0696868625412589	0.0129754382831622
1.70551105399826e-07	2.43859009640244e-06	1.26891334152366e-09	2.33279100011327e-08	6.25669040277489e-10	2.6343636941852e-06	379598	0.000789997936420539	0.0647409109745484	0.925684673602628	0.000481677356974104	0.00885523515702261	0.0002375029088271
5.84830191844798e-06	3.61316124078519e-05	2.67923661636431e-09	2.12867855019685e-08	5.01754543646049e-08	4.20540558027828e-05	23779	0.0125372278734297	0.139066299475947	0.859170696336523	6.37093513388789e-05	0.000506176755026798	0.00119311808116459
1.66888864617124e-07	2.32070202598663e-06	4.65846393883766e-10	8.32900724034996e-09	8.43774398814673e-09	2.50482348822614e-06	399230	0.00075116572125522	0.0666269960344834	0.926493238703261	0.000185979729139984	0.00332518729543229	0.00336859823768347
1.65038735461252e-06	9.85847566509526e-06	1.38065054207327e-08	1.06041933206144e-07	6.56865685274271e-09	1.16352801151874e-05	85946	0.00348451926459314	0.141843371046846	0.847291648116585	0.00118660705062968	0.0091138272698505	0.000564546516088488
1.44662344346303e-07	5.11231535376713e-06	3.03144951792819e-09	1.37763881123516e-07	1.29076011440135e-08	5.41068062989889e-06	184820	0.00162189188976469	0.0267364411691412	0.944856239622974	0.000560271382712314	0.0254614697386214	0.00238557808655114
2.36449774078255e-07	2.45968789490218e-06	3.29454453500527e-09	4.40648242303161e-08	1.53527584516269e-09	2.74503231359092e-06	364294	0.000823171832373015	0.0861373372209756	0.896050615770178	0.00120018424507925	0.0160525703147999	0.00055929244896732
1.11756144222894e-06	9.34157520004794e-06	2.88273109170724e-09	3.09835521186716e-08	4.64900550365397e-08	1.05394929805238e-05	94881	0.00315687112693008	0.106035598134949	0.886340094092807	0.000273517055994469	0.00293975736555135	0.00441103335069816
2.39671248343994e-07	3.36392175403019e-06	1.31015263842259e-08	2.36437681815289e-07	2.48807755465304e-09	3.85562028812836e-06	259362	0.00115601961025036	0.0621615279600933	0.872472261956883	0.00339803336562114	0.0613228648431208	0.000645311874282319
2.4018193391744e-06	1.85405729674384e-05	4.99680990250353e-09	4.96000664463005e-08	1.1720219549588e-08	2.10087094025112e-05	47599	0.00628285880712187	0.114324935109403	0.882518417110488	0.000237844686542537	0.0023609287698735	0.000557874323692966
2.88519741610538e-08	1.84171328909764e-06	2.11433219395131e-10	1.73546252586595e-08	3.53337898743396e-08	1.92346511161109e-06	519895	0.000576873632838315	0.0149999986934452	0.957497631737665	0.000109923085227179	0.00902258385343069	0.018369862630232
5.98534978719251e-07	8.85267136544442e-06	8.95222325116718e-09	1.70261699492283e-07	2.33238188754109e-08	9.65374408578254e-06	103587	0.00289194744536858	0.0620002947458218	0.917019478326768	0.000927331734881131	0.0176368565376655	0.00241603865486354
1.85712476850406e-06	1.02666713605213e-05	1.34007603940526e-08	9.52548463462932e-08	2.12891101302706e-09	1.22345806467787e-05	81736	0.00366366897479609	0.151793087325231	0.839151880798173	0.00109531832605811	0.00778570586899302	0.000174007681545472
1.14227757351329e-06	1.06997672478296e-05	5.0357452023487e-09	6.0653295669366e-08	7.39267199030361e-09	1.19151265342049e-05	83927	0.00356817812453869	0.0958678508561483	0.897998625286407	0.000422634639077692	0.00509044494787764	0.000620444270489399
2.55502409409504e-07	3.01779492176267e-06	1.38720366828091e-09	2.10666213235683e-08	1.69242947238456e-09	3.29744358563641e-06	303265	0.000988745575318584	0.0774849979306596	0.915192282563413	0.000420690644814528	0.0063887738414492	0.000513255019663338
4.42665055728189e-06	1.90213926006318e-05	6.33444929528454e-08	3.49990049972959e-07	1.18504093273515e-09	2.38625627417722e-05	41907	0.00713329067847646	0.1855060835328	0.797122790476071	0.00265455532326202	0.014666909575487	4.96610923796838e-05
3.24816087783523e-07	8.06103473577196e-06	6.1662946834958e-09	1.96792625630334e-07	1.59335587731315e-08	8.60474330264245e-06	116215	0.00257810506127509	0.037748492472027	0.936812924250336	0.000716615762564606	0.0228702494320662	0.00185171808300643
2.31562031099312e-10	1.14564557131021e-07	3.69338507362252e-11	2.3495062008066e-08	4.79249094633085e-09	1.43120605967253e-07	6987114	4.29352631122759e-05	0.00161795032612071	0.80047562932506	0.000258061028225914	0.164162678387777	0.0334856809328168
5.58025884834247e-06	2.35993939967733e-05	1.12306119676839e-08	6.10713770872927e-08	2.14240036952585e-08	2.9273378837866e-05	34161	0.00874369182390722	0.190625717627247	0.806172534010552	0.000383645906742981	0.0020862428428759	0.000731859612582401
5.77129684887936e-07	7.04165299234033e-06	2.64815239836344e-10	4.15456893780868e-09	8.41416886371547e-09	7.63161623026963e-06	131034	0.00228687471391276	0.0756235202968986	0.922694849933714	3.46997584582405e-05	0.000544389132321699	0.00110254087860733
6.26126818441581e-07	6.04903000060054e-06	2.66410156245184e-09	3.30936024205437e-08	1.71995660613349e-08	6.72811408908645e-06	148630	0.00201640533467606	0.0930612665229933	0.899067691258767	0.000395965574777221	0.00491870410970353	0.0025563725337586
1.17764863585337e-06	7.74353348723955e-06	1.82937897295799e-08	1.54665559242382e-07	1.46046502702691e-09	9.09560193709191e-06	109943	0.00272497349187373	0.129474513506458	0.851349206000472	0.00201127862192141	0.0170044336056149	0.000160568265534041
7.2764723403195e-07	7.28675428265863e-06	4.40587193879666e-09	5.67311054755656e-08	3.75680249637062e-08	8.11310651906865e-06	123257	0.0024309821944134	0.089687868921938	0.898146014172524	0.000543056094289076	0.00699252565490514	0.0046305351563434
1.58428856447847e-08	8.72636902750937e-07	4.4046043689729e-11	3.11940337384548e-09	1.574275337596e-08	9.07385991189217e-07	1102067	0.000272178873482409	0.017459918710031	0.961704182370352	4.85416836025895e-05	0.00343779097774829	0.0173495662582664
7.08093552625083e-08	3.1776287644057e-06	5.28785514653717e-09	3.05139417438488e-07	6.15230425244731e-09	3.56501769650568e-06	280504	0.00106893549634623	0.019862273147175	0.891336042320439	0.0014832619629687	0.0855926795924678	0.00172574297695005
3.37970659557844e-09	3.47998994371024e-07	4.08393101895428e-10	5.40676368869241e-08	2.16089803934308e-09	4.08015628994765e-07	2450887	0.000122397222511839	0.00828327729480628	0.852906039968113	0.00100092514323923	0.13251364174488	0.00529611584896129
1.59594347264441e-07	5.19366645800343e-06	3.71219636720981e-09	1.55347873834314e-07	1.81829163936073e-08	5.530503791863e-06	180815	0.00165778008758177	0.0288571083703533	0.939094638294045	0.000671222099634312	0.0280892807745429	0.00328775046142446
5.5163376143225e-07	4.31198313277713e-06	6.62355782479732e-10	6.65697080451605e-09	3.21408489488353e-09	4.87415030569126e-06	205164	0.00146118009065888	0.113175369415289	0.884663554125994	0.00013589153820438	0.0013657705214267	0.000659414399086263
1.23068059505539e-07	1.90625460226457e-06	6.38908675193659e-10	1.27242332643033e-08	5.05816872360293e-11	2.04273638539684e-06	489539	0.000612633804757845	0.0602466673552839	0.933186786064049	0.000312770986878729	0.00622901386359324	2.47617301956477e-05
1.93640070536474e-07	4.77662493944287e-06	4.63999922225801e-09	1.47176806474901e-07	3.70362126925883e-09	5.12578543694576e-06	195092	0.00153655785646933	0.0377776387479566	0.931881561997074	0.000905226970449	0.0287130252105514	0.000722547073969149
1.21769270574005e-06	9.51500645298152e-06	8.05565293084184e-09	8.09373252204934e-08	3.99519479644335e-09	1.08256873316693e-05	92373	0.00324245562880188	0.112481791542032	0.87892862240224	0.000744123923409087	0.00747641445210784	0.000369047680211108
1.05307545292069e-06	6.8199268704502e-06	4.95099159805496e-09	4.12264603192726e-08	7.79144809182104e-10	7.9199589200974e-06	126263	0.00237317663812175	0.132964762007596	0.861106344017038	0.00062512844422608	0.00520538815102409	9.83773801155678e-05
3.1904675976541e-06	1.49989782475355e-05	2.14591303715297e-08	1.29716279497245e-07	1.56504285216523e-10	1.83407777593435e-05	54523	0.00548717394816989	0.173954869281852	0.817794013118902	0.00117002292122522	0.00707256154560634	8.53313241510671e-06
2.29030193773886e-07	3.23089043976586e-06	4.31648577555514e-09	7.82931975836942e-08	9.85839344552096e-10	3.54351615624355e-06	282206	0.00106249188573149	0.0646335965959527	0.911775281191578	0.0012181363327354	0.0220947765246518	0.000278209355082263
1.55773333123907e-06	8.15417530042228e-06	7.94955718597846e-09	5.35048128919625e-08	1.81997879340053e-09	9.7751829805327e-06	102300	0.00292827344648994	0.159355925545466	0.834171116454939	0.000813238708862026	0.00547353568710861	0.000186183603624098
5.0136581091747e-06	1.37710425097686e-05	1.37797810430476e-08	4.86648388456708e-08	1.04830272870025e-09	1.88481935415607e-05	53055	0.00563855469187113	0.26600204938046	0.730629302983499	0.000731092930081751	0.00258193649902648	5.56182069326014e-05
2.94107516914716e-08	1.17350341370824e-06	2.47745534685311e-09	1.2710095375048e-07	9.92821576783144e-09	1.34242079026488e-06	744923	0.000402645423971171	0.0219087427018084	0.874169576498211	0.0018455132435518	0.0946804121868529	0.00739575536957563
3.19716382976093e-07	2.99470879631517e-06	3.54785577103034e-09	4.27279729622997e-08	1.52199636943186e-09	3.36222300439402e-06	297422	0.00100816006181781	0.0950907725508577	0.890693089780613	0.00105521131893801	0.0127082507336543	0.000452675615937072
4.60264645446258e-07	5.23724322768407e-06	6.92624867247636e-09	1.0133594242209e-07	9.4147691876913e-09	5.81518483341258e-06	171964	0.00174303966134159	0.0791487559951136	0.900615092678085	0.00119106251493158	0.0174260914012293	0.00161899741064057
7.56377822886714e-07	7.27841667679455e-06	1.29692924733393e-09	1.60468315507978e-08	5.85818387411954e-09	8.05799644435351e-06	124100	0.00241448909378184	0.0938667357462948	0.903253895314729	0.00016094934470252	0.00199141705529572	0.000727002538977856
1.86059372498327e-06	8.36402252461743e-06	7.65708906545779e-09	4.42576262203903e-08	4.5860366072918e-09	1.02811170014938e-05	97266	0.00307959923194645	0.180971943487554	0.813532471559476	0.000744772096684165	0.00430474881415703	0.000446064042129415
4.70018888382896e-09	3.51564691827348e-07	3.80935976904322e-10	3.66351353461826e-08	7.59353971242392e-09	4.00874491746687e-07	2494546	0.000120255140397263	0.011724839022182	0.876994418615943	0.000950262450585246	0.091388043141773	0.0189424367695171
9.88316029303296e-08	1.97033092237421e-06	3.79401361267738e-10	9.72531652455862e-09	1.57394900926385e-08	2.09500673328301e-06	477325	0.000628305211918145	0.0471748378466805	0.940489064341373	0.000181097919753791	0.00464214093924101	0.00751285895295129
1.60055282909397e-07	2.68931030187826e-06	5.0531850349056e-10	1.09169215850403e-08	5.8353461678476e-09	2.86662317104404e-06	348843	0.000859618500091308	0.0558340853887344	0.938145735038764	0.000176276571191783	0.00380828624261219	0.00203561675869743
2.17632372523255e-06	1.48923743379815e-05	1.43388224848797e-09	1.26166096868414e-08	6.22884047677533e-09	1.70889773956262e-05	58517	0.00511361773717822	0.127352484285547	0.871460824905364	8.39068491514868e-05	0.000738289330880068	0.000364494629056597
3.97939831200055e-07	8.37599060933534e-06	1.48535094453881e-09	4.02039657893064e-08	3.03755744812333e-08	8.84599533175048e-06	113046	0.0026502920956385	0.0449853087500228	0.946868079307235	0.000167912246031548	0.0045448775724541	0.00343382212425637
5.070291379702e-09	3.97251170893196e-07	9.2757366472481e-10	9.34412433937103e-08	2.66396505525251e-09	4.99354244386585e-07	2002586	0.000149795090315874	0.0101536963722626	0.795529777425213	0.0018575463714427	0.187124159740537	0.00533482009054508
1.78872170557094e-07	2.64248398544144e-06	1.67176923307265e-09	3.17546493513543e-08	1.22464598311026e-10	2.85490503918128e-06	350274	0.000856106066238538	0.0626543328419744	0.925594353989179	0.000585577877417625	0.0111228390841542	4.28962072749524e-05
1.99950268298753e-06	1.59206305897627e-05	1.51077300808436e-08	1.54680990949515e-07	1.10385171919362e-08	1.81009605109726e-05	55246	0.00541561967162907	0.110463899513811	0.879546175470184	0.000834636928337888	0.0085454576211991	0.000609830466468606
2.11899658016259e-06	1.04348313595634e-05	2.37573441684146e-08	1.50424911137202e-07	1.75508444532373e-08	1.27455610394849e-05	78459	0.00381639167516734	0.166253692057814	0.818703180443532	0.00186397005944391	0.0118021412059615	0.00137701623324905
6.99769058969715e-07	5.33639196785366e-06	3.64985325938241e-10	3.57874317672238e-09	1.7338903314206e-08	6.05744365864025e-06	165086	0.00181558842318674	0.115522173775661	0.880964358660095	6.02540191055069e-05	0.000590800901898231	0.00286241264324003
2.0276330765907e-07	2.91809457758052e-06	1.67583188878866e-09	3.10100978759936e-08	7.48361347935203e-09	3.16102742848373e-06	316353	0.0009478602237869	0.0641447479487172	0.923147503019379	0.000530154175091267	0.0098101324893813	0.00236746236743088
3.42443536207646e-07	3.65254272282094e-06	1.45941280821538e-10	2.00145520361847e-09	1.8900563764824e-09	3.99902371188951e-06	250061	0.00119899014863334	0.085631784375153	0.913358605992146	3.64942274254689e-05	0.00050048595552658	0.000472629449748714
1.63649212207922e-07	4.08171644265533e-06	5.96452572874652e-10	1.91290548230931e-08	1.18403913852749e-08	4.2769315536445e-06	233812	0.00128225941190252	0.038263229176177	0.954356269549646	0.000139458058983057	0.00447261186744797	0.00276843134774635
3.55243394726608e-07	5.79348191661912e-06	2.47218634294569e-09	5.18418308232931e-08	1.99016718744939e-08	6.22294100038646e-06	160696	0.0018651465572106	0.057086093971411	0.930987762258927	0.000397269770481861	0.00833076045877241	0.00319811354040766
4.38517116741254e-06	2.5031036734981e-05	1.55228671173993e-09	1.139385700588e-08	1.58522440728718e-08	2.94450062901841e-05	33962	0.00879473004685571	0.148927499766723	0.850094460442534	5.27181653976216e-05	0.000386953797652212	0.000538367827693633
2.87394639077773e-07	3.28762846793694e-06	7.30825097395278e-10	1.07492538285958e-08	2.24520723856301e-09	3.58874839317927e-06	278649	0.00107604709548637	0.0800821366089616	0.916093330528651	0.000203643448168246	0.00299526538250095	0.000625624031718197
3.26074953787733e-08	9.70760432300367e-07	1.40967601916987e-09	5.39598741285364e-08	2.58109970104973e-10	1.05899558779695e-06	944291	0.000317648383625135	0.0307909643387725	0.916680336997303	0.00133114437436179	0.0509538233684148	0.00024373092114758
1.54441547361149e-06	7.16336899346516e-06	2.1010759559868e-09	1.25300793948211e-08	2.70363888488011e-09	8.72511926131234e-06	114612	0.0026141244080401	0.177007949961155	0.821005281294886	0.000240807706239969	0.00143609262172268	0.000309868415996122
4.97157645228299e-08	1.22630069908716e-06	4.54553724860338e-10	1.44160298419429e-08	5.3733601470562e-09	1.29626040732385e-06	771450	0.000388802770844854	0.0383532230421733	0.946029588004526	0.000350665439052306	0.0111212452069758	0.00414527830727284
8.33612946038691e-07	4.9769393818033e-06	2.77555422177772e-09	2.13061498833995e-08	1.67306500993275e-10	5.83480133844816e-06	171385	0.00174891437206826	0.142869122303383	0.852974950322298	0.000475689584063186	0.00365156389181643	2.8673898439492e-05
8.29531311490278e-07	5.06030562912e-06	1.53386408246848e-08	1.20306378388518e-07	5.9889612087304e-09	6.03147092103221e-06	165797	0.0018078106713203	0.137533832517974	0.838983673364704	0.00254310118137148	0.0199464409202405	0.000992952015709206
6.80592842062079e-08	1.528583648464e-06	4.79410850703572e-10	1.38442381727481e-08	7.91278204131767e-09	1.61887936373497e-06	617711	0.000485546286480565	0.0420409857156904	0.944223320592183	0.000296137477222211	0.00855174170656395	0.00488781450834101
4.78429843515742e-06	2.2755825850002e-05	5.61252741004453e-09	3.43260858307111e-08	7.05471868455444e-09	2.75871176170847e-05	36249	0.00824209557905642	0.173425092884459	0.824871455070366	0.00020344740207903	0.00124427953319244	0.000255725109903669
1.04464752147872e-06	5.1702357176305e-06	5.0586785940482e-09	3.21909072650584e-08	1.3878366474208e-09	6.25352066161575e-06	159910	0.00187430336004646	0.167049503472626	0.826771989315638	0.000808932898406891	0.00514764546356214	0.00022192884976608
1.96691688062813e-06	1.14529415031341e-05	4.86163579322195e-09	3.63987836992612e-08	8.04709806153036e-10	1.34619235130609e-05	74284	0.00403046004298402	0.146109646122994	0.850765605080311	0.000361139757517205	0.00270383230627829	5.97767328994479e-05
6.08578986676471e-08	1.42775953430924e-06	1.04933096748871e-09	3.16526155942285e-08	1.02087710434702e-09	1.52234025664295e-06	656883	0.000456598151949872	0.0399765416450659	0.937871496256507	0.000689288063499472	0.0207920768409741	0.000670597193953371
1.57027831573553e-07	2.89138413022749e-06	1.39385624268966e-09	3.30000591813712e-08	2.03722678150466e-09	3.08484310400661e-06	324166	0.000925026257819761	0.0509030204387395	0.937287256675112	0.000451840238124043	0.0106974838164413	0.000660398831583591
1.46894530124413e-08	7.71132134041292e-07	8.59205553397894e-11	5.79938981001962e-09	2.53544068947748e-08	8.17061304313868e-07	1223898	0.000245088452342612	0.0179783976243702	0.943787363285862	0.000105158027783413	0.0070978637458418	0.0310312173161429
2.68861287385111e-06	1.07919906477214e-05	3.88994870098911e-09	2.00761500014373e-08	6.31004106976584e-09	1.35108796613447e-05	74014	0.0040450877826097	0.1989961380193	0.79876299088044	0.000287912319441231	0.0014859247143527	0.000467034066465649
2.70878863488724e-06	1.01654760987226e-05	9.60863428738935e-09	4.63634004490868e-08	7.2147907588739e-09	1.29374515591052e-05	77295	0.00387373821798176	0.209375750897465	0.785740224980266	0.000742699150871557	0.00358365789717348	0.000557667074223456
3.51118389754243e-09	3.93163347468735e-07	5.82127140437395e-10	8.38109636794832e-08	1.49080761502396e-09	4.82558429801222e-07	2072288	0.000144757085546732	0.00727618394105927	0.814747651658865	0.00120633503527684	0.173680446767881	0.00308938259691797
2.29241609368454e-07	3.20559213426057e-06	1.10098466750035e-09	1.97952054937729e-08	1.50613249180756e-09	3.4572360662821e-06	289248	0.00103663493516781	0.0663077686838375	0.927212395336327	0.000318458053309719	0.00572573151334169	0.000435646413184405
3.88441843079913e-07	4.63152706979645e-06	4.15430731770567e-09	6.36891188460234e-08	4.02174183989517e-09	5.09183408087999e-06	196393	0.00152638799635929	0.0762872153549789	0.909598976759277	0.000815876411469345	0.0125080899798323	0.000789841494442435
5.50906904738559e-07	4.94448960992754e-06	2.86896352554123e-09	3.31079283272504e-08	8.46296807646443e-09	5.53983637459535e-06	180511	0.00166057523256868	0.099444616679459	0.892533511026072	0.000517878747953235	0.00597633686061146	0.00152765668590394
1.75967737585944e-09	2.37954166503674e-07	5.78964076369886e-11	1.00663103803623e-08	1.52071394331247e-10	2.49990122061864e-07	4000158	7.49942337776588e-05	0.00703898762617503	0.951854275445285	0.000231594781263643	0.040266832534572	0.000608309612703876
3.52482936699132e-07	3.55746184634197e-06	1.28230796981874e-10	1.66400473282212e-09	2.71712285846337e-09	3.91445414142937e-06	255463	0.00117364927519803	0.0900465106918897	0.908801513010689	3.27582831089318e-05	0.000425092406936336	0.000694125607375542
6.82012020496054e-06	1.74482973233315e-05	3.0934090858792e-08	1.01756504391676e-07	1.42870664367833e-08	2.44153951899793e-05	40958	0.00729794767868608	0.279336875438318	0.714643248145855	0.00126699120035084	0.00416771891668745	0.00058516629878869
3.68218776994748e-07	3.52306877517739e-06	2.53686743240233e-09	3.12084396368527e-08	1.48299002653646e-09	3.92651584926793e-06	254679	0.00117726354831127	0.0937774839399667	0.897250618722	0.000646086130755161	0.0079481252170856	0.000377685990192286
2.84926388039993e-09	3.40749430386594e-07	1.06653243019015e-10	1.63998052457003e-08	2.62332102057986e-09	3.62728473776293e-07	2756883	0.000108812641360867	0.00785508744526401	0.939406346678882	0.000294030523461998	0.0452123459594038	0.00723218939298865
4.30783122152126e-07	6.63836196433095e-06	2.99086205037459e-09	5.9263528844255e-08	4.77142109676827e-08	7.17911368834539e-06	139293	0.00215142419969194	0.0600050564530635	0.924677091422539	0.000416606029687199	0.00825499238721678	0.00664625370749348
3.984877768099e-07	3.90092893309555e-06	4.13373609025499e-10	5.20303602795848e-09	6.18900187697324e-10	4.30565201973013e-06	232253	0.00129086450343641	0.0925499262327465	0.906001905221326	9.60072033530031e-05	0.00120842000331569	0.000143741339258558
1.73021228234156e-08	9.73007732692512e-07	6.47714201760256e-10	4.68347844159016e-08	3.04194696638856e-09	1.04083430109998e-06	960768	0.000312201707723614	0.0166233211233818	0.93483442240923	0.000622302897853901	0.0449973491135001	0.0029226044560347
1.01654774481437e-07	1.79438717225744e-06	2.22899218554937e-09	5.05888864940216e-08	5.87280402661522e-10	1.94944710582111e-06	512966	0.000584663719332967	0.0521454386620149	0.92045953280771	0.00114339710931039	0.0259503765672644	0.000301254853700766
4.46785148000733e-07	3.91445392208747e-06	1.13027507456205e-10	1.27325670647411e-09	8.79951738536021e-10	4.36350530604067e-06	229174	0.00130819800982818	0.102391338308268	0.89708930035411	2.590291509437e-05	0.00029179675906695	0.000201661663460762
6.73385771120315e-08	1.57246220337302e-06	2.83994008577989e-11	8.52679604767127e-10	1.1018293491204e-08	1.65170015298189e-06	605437	0.000495387710078732	0.0407692503935792	0.952026431997473	1.7194041428481e-05	0.000516243582848707	0.00667087998467044
3.35971060126615e-07	4.86128143819044e-06	4.46414333790484e-09	8.30542767754518e-08	1.77188068529291e-08	5.30248972528334e-06	188591	0.00158948656110547	0.0633610016299773	0.916792241012909	0.00084189570733516	0.015663260294392	0.00334160135538637
4.72814228268006e-06	1.48560445498083e-05	8.15942620642406e-09	3.29637795029771e-08	5.4118106554025e-09	1.96307218488531e-05	50941	0.00587196657738021	0.24085422426564	0.756775255856228	0.000415645755120348	0.0016791934477388	0.000275680675273725
6.17295903760582e-07	4.85791020227026e-06	3.59287047781028e-10	3.6354545632349e-09	8.70294949148343e-09	5.48790379713334e-06	182219	0.00164502112378895	0.112483003817055	0.885203236399267	6.54689041686018e-05	0.000662448668494137	0.00158584221101498
4.41843910518451e-08	1.17920894868274e-06	5.30079308135407e-10	1.81895045383439e-08	2.79707723309866e-09	1.24491000081416e-06	803271	0.00037340350029158	0.0354920363905415	0.947224255497622	0.000425797292807304	0.0146111000204418	0.00224681079858737
1.60528996734054e-05	4.11903037850107e-05	8.00528526375056e-08	2.64124415695738e-07	2.86584181306182e-09	5.75902465685624e-05	17364	0.0171291701476445	0.278743374614555	0.71523055099222	0.00139004184575249	0.00458626992300324	4.97626244688842e-05
2.1351108677085e-08	9.79572489355833e-07	1.20414974275867e-10	7.10330776225787e-09	3.36309713597018e-09	1.01151041790542e-06	988621	0.000303407241541209	0.02110814510571	0.968425507059311	0.000119044719801518	0.00702247612730178	0.00332482698787649
1.51244977708317e-06	9.46897910616349e-06	4.918705765586e-09	3.95952631238737e-08	2.41473906543839e-09	1.10283575912016e-05	90675	0.00330305838166733	0.137141887590751	0.85860283617552	0.000446005284550272	0.00359031367966005	0.000218957269518072
6.85894611150139e-09	8.65845132216049e-07	4.74573507705025e-11	7.70332580740683e-09	1.21465485635445e-08	8.92601410049273e-07	1120321	0.000267744692512339	0.00768422056505912	0.970024383188297	5.31674611267787e-05	0.00863019677168289	0.0136080320138347
8.51500623765609e-08	1.73296460449212e-06	7.1789228690304e-10	1.87855444793331e-08	5.45377108523969e-09	1.84307187472015e-06	542572	0.000552769238700512	0.0462000769175048	0.940258829979295	0.000389508568140916	0.0101925186624561	0.00295906587260346
1.14544042475485e-06	5.50221661303148e-06	4.16160231472985e-09	2.57028738731542e-08	2.16083424946935e-09	6.67968234822368e-06	149708	0.00200190490727514	0.171481271869082	0.823724291993417	0.00062302398494092	0.0038479185885223	0.000323493564038113
2.70496465641847e-07	4.67341213695684e-06	2.91163386743703e-09	6.46827917097683e-08	2.5442267810253e-09	5.01404725495692e-06	199440	0.00150308717882153	0.053947729625889	0.932063839712854	0.000580695338393265	0.0129003155376772	0.000507419785186519
1.04515490263714e-06	6.30460467237355e-06	7.07860679677089e-09	5.49017192468699e-08	1.51882400377298e-08	7.42692814109205e-06	134645	0.00222560637352698	0.140725059241445	0.848884566082057	0.000953100213479385	0.0073922513055037	0.00204502315751455
4.0820655860876e-07	4.43974449381438e-06	6.41900778085289e-10	8.97658897183401e-09	2.14419619868492e-09	4.85971373837174e-06	205773	0.0014568554184019	0.0839980666732709	0.913581485007782	0.000132086129480614	0.00184714356752249	0.000441218621943633
2.14567236016391e-08	1.6755801558744e-06	3.30579650774143e-09	3.31954851845294e-07	3.96479504548473e-08	2.07194547828393e-06	482638	0.000621391143930117	0.0103558340827629	0.808698961162912	0.00159550361840575	0.160214086386208	0.0191356147497112
2.82935330234868e-06	1.09239328103386e-05	8.89955091043386e-10	4.41796953237007e-09	1.96007387145101e-08	1.37781947760252e-05	72578	0.00412495581027894	0.205350072948012	0.792842094912667	6.45915597442387e-05	0.000320649374187799	0.001422591205389
2.88347754729124e-08	1.41724619092774e-06	1.47300426035413e-09	9.30909370977529e-08	4.43747818545314e-09	1.54508238594422e-06	647215	0.000463417662710297	0.0186622899433878	0.917262538114852	0.000953349979104165	0.0602498209445731	0.00287200101808251
5.33774335991118e-08	2.51353441207688e-06	3.51075186291329e-09	2.12580309080613e-07	2.7811793975068e-08	2.81081470059459e-06	355769	0.000842890163616605	0.0189900222123573	0.894236966793001	0.00124901576122063	0.0756294283773471	0.00989456685607372
5.81039094494859e-08	1.56760161526279e-06	4.334106609375e-09	1.50346278427901e-07	1.35954065564819e-08	1.79398131630604e-06	557419	0.000538050076761998	0.0323882467009896	0.873811561477474	0.00241591513243811	0.0838059332398607	0.00757834344923728
1.38191125088842e-07	4.33151459219897e-06	3.30568261535407e-09	1.3323679125983e-07	9.22889566560483e-09	4.6154770868286e-06	216662	0.00138368814103629	0.0299408105574188	0.938476025492578	0.000716216883578006	0.0288673930675669	0.00199955399885784
1.74594850550571e-06	1.68112830420811e-05	5.52791348946812e-09	6.84455825490958e-08	1.19367607226088e-08	1.8643141804348e-05	53639	0.00557738300112709	0.0936509802815809	0.901740877074719	0.000296511904886058	0.00367135449954753	0.00064027623926697
6.42684636959775e-07	4.88185410106724e-06	2.90513346931029e-11	2.83735412638956e-10	8.03016167343494e-09	5.53288168644778e-06	180738	0.00165849227705506	0.116157307056459	0.882334808102771	5.2506697846551e-06	5.12816699720756e-05	0.00145135250101299
1.26443007841254e-06	6.6352994761983e-06	4.60141611751798e-09	3.10467964705965e-08	3.94539703026672e-10	7.93577230690198e-06	126012	0.00237790942206073	0.159332958345192	0.836125233889004	0.000579832175063288	0.00391225897996016	4.97166107807212e-05
1.95358919761925e-07	2.92356752804729e-06	2.81831722202854e-09	5.42291999307237e-08	7.45593551230455e-09	3.18342990047427e-06	314127	0.000954574593800328	0.0613674325710206	0.918370317377409	0.000885308396961613	0.0170348340080127	0.00234210764659645
1.37939736787787e-06	1.28216526775141e-05	1.89736763821017e-08	2.26778666855636e-07	4.91034654134718e-08	1.44959058540432e-05	68985	0.00433936092383846	0.0951577212053378	0.884501652163939	0.0013088989796943	0.0156443253108176	0.00338740234021152
7.18199649967477e-08	1.57542103847388e-06	1.65503170189548e-09	4.66785354007141e-08	2.22248986480886e-09	1.69779706043804e-06	588999	0.000509209859134052	0.0423018549568095	0.92792070099792	0.000974811265999291	0.0274935894804004	0.00130904329887074
2.55853745643929e-06	1.02903286823394e-05	1.06283746051146e-08	5.49625320878158e-08	3.06756000119381e-10	1.29147638014717e-05	77431	0.0038669581459263	0.198109504422197	0.796787989352676	0.000822963142686618	0.00425579073165492	2.37523507851087e-05
1.52174023677161e-06	1.33880596005203e-05	4.88318605937449e-09	5.52428394093053e-08	1.62547112293806e-08	1.498618057399e-05	66728	0.0044857964854339	0.101542900091084	0.893360355189943	0.000325845937546605	0.00368625208648458	0.00108464669494189
5.50890077222482e-08	2.92592578630441e-06	3.606453689236e-09	2.46314828924121e-07	1.6893121589961e-08	3.24782919822997e-06	307898	0.000973875816580039	0.0169617933579361	0.900886594621109	0.00111041975089129	0.0758398345141918	0.00520135775587201
2.18604796838403e-07	3.89538053140527e-06	5.34012439136477e-09	1.22353423813038e-07	1.44036244757175e-09	4.24311923889565e-06	235676	0.00127212862975956	0.0515198335306032	0.91804644462905	0.00125853743218271	0.028835726012942	0.000339458395222152
2.43010443805643e-07	3.26084694293402e-06	1.70163843012409e-10	2.93586602915762e-09	3.02095049986857e-09	3.5099843671117e-06	284902	0.00105244295117846	0.0692340530295899	0.929020360742321	4.84799432746288e-05	0.000836432793452435	0.000860673491362145
7.68063100506486e-07	4.85492070786207e-06	1.60779529839326e-09	1.30669366679139e-08	2.12303691324297e-09	5.63978157724811e-06	177312	0.00169050872194831	0.136186674960071	0.860834881876932	0.000285081128829421	0.00231692247100991	0.000376439563157495
2.51629259704831e-06	1.11481413814541e-05	9.32186075883948e-10	5.31018753434922e-09	5.22529625470347e-10	1.36711988817381e-05	73146	0.00409298849620776	0.184057932213213	0.815447238964953	6.8186125002479e-05	0.000388421496920985	3.8221199910151e-05
2.45959994593904e-06	1.23564372504516e-05	3.31252227716812e-08	2.13972969708448e-07	3.75929970823905e-09	1.5066894688579e-05	66371	0.00450990217006109	0.163245313435652	0.820105104990082	0.0021985434594423	0.0142015308483336	0.000249507266489934
3.48485262022907e-07	3.99468022635657e-06	7.546386438501e-10	1.1122463723419e-08	4.90860533400275e-09	4.35995119608075e-06	229360	0.00130713316646824	0.0799287070773104	0.916221316868746	0.000173084195192015	0.0025510523451311	0.00112583951362006
4.64284367384436e-07	9.9441126584134e-06	1.02448557442624e-08	2.82178995231786e-07	2.68546968162626e-08	1.07276755735901e-05	93217	0.00321314669426775	0.0432791208309311	0.926958742385372	0.000954993062009033	0.0263038337891637	0.00250330993252394
1.08798946779814e-06	6.85988251936192e-06	2.82505610052571e-08	2.29024632363442e-07	8.98553698724826e-09	8.214132717516e-06	121741	0.00246121616474282	0.132453358767638	0.835131687698903	0.00343926278973007	0.0278817789095451	0.00109391183418394
5.75178482201954e-06	2.21913743517027e-05	1.97752554199182e-08	9.81036750566646e-08	1.78034468352138e-08	2.8078841551034e-05	35614	0.00838839018960635	0.204844092715347	0.790323714437053	0.000704276043011825	0.00349386476213268	0.000634052042455368
1.73786407441702e-06	1.49910481331144e-05	1.5023095554276e-09	1.66638850306832e-08	2.19375111290986e-08	1.67690159132467e-05	59634	0.00501811394037177	0.10363542401103	0.893973039960697	8.95884149194978e-05	0.000993730646860412	0.00130821696649289
1.30499672125717e-07	3.69838415856697e-06	4.06067998154609e-10	1.47976025670783e-08	7.67583266060327e-09	3.85176333391852e-06	259621	0.0011548638564679	0.0338805011659311	0.960179491299245	0.00010542392222772	0.00384177356816578	0.00199281004443085
4.21393088398278e-09	5.85659932590372e-07	5.20417246747001e-10	9.30014162631047e-08	7.99340373163247e-09	6.91389100715839e-07	1446364	0.000207395292544876	0.00609487606851168	0.847077184155783	0.000752712540895105	0.134513859369224	0.0115613678655859
9.57547653364663e-07	9.41946275345475e-06	1.28032475496563e-08	1.61946101152865e-07	5.15349356371473e-09	1.05569132490857e-05	94725	0.00316208075077196	0.0907033742507639	0.892255390492158	0.00121278324900181	0.015340289091311	0.000488162916765569
3.72439249629118e-07	3.94285991168109e-06	5.81554039261906e-09	7.91605007983705e-08	2.07526058639065e-09	4.40235046308758e-06	227151	0.00131983629497034	0.0846000909632051	0.895626085369806	0.00132100804817351	0.0179814173047121	0.000471398314103136
6.66336249237635e-08	1.74639244072574e-06	1.17586596759054e-09	3.96251163182803e-08	1.1951602514628e-08	1.86577865045e-06	535969	0.000559577495392483	0.0357135745484558	0.9360126616866	0.000630228010866638	0.0212378442151877	0.00640569153888938
7.09363459028231e-08	1.51980695737092e-06	1.90647068718498e-10	5.25180214656155e-09	1.84456086116138e-09	1.59803031335019e-06	625770	0.000479294578676459	0.0443898625140024	0.95105014258755	0.000119301284290919	0.00328642210519237	0.00115427150896428
7.09437010090013e-07	6.0483531485307e-06	5.36956556716587e-08	5.88611867073051e-07	3.31965869837651e-09	7.40341734006381e-06	135073	0.00221856875395254	0.0958256137001591	0.816967742153325	0.00725282031327385	0.0795054283766716	0.000448395456570047
3.26825270978024e-06	1.08981377510383e-05	2.45185330281893e-08	1.05121446385793e-07	4.38149731485638e-09	1.43004119375474e-05	69928	0.0042809646912908	0.228542556959431	0.762085581774325	0.00171453333898817	0.00735093833974004	0.000306389587516165
2.74924443620129e-07	3.66521505301113e-06	1.76149188964617e-10	3.01948200852038e-09	1.71204383414586e-08	3.9604555661702e-06	252496	0.00118743346492634	0.0694173786390901	0.925452890904525	4.44770017038607e-05	0.000762407747813782	0.00432284570686757
3.96610309067931e-08	1.52523732225038e-06	3.834696507654e-09	1.89615691356022e-07	1.61808303262435e-08	1.77452957134709e-06	563530	0.000532217665671464	0.0223501662340208	0.859516430088303	0.00216096511975452	0.106854061165112	0.00911837739280966
2.53132290078627e-07	3.07590544128602e-06	6.66763171768496e-10	1.04173614705687e-08	2.38051040591657e-09	3.3425023664129e-06	299177	0.0010022497976232	0.075731371987115	0.92024031821016	0.000199480239256809	0.00311663548102389	0.000712194082444668
1.49975747171397e-06	1.11315444639244e-05	1.48593033894874e-09	1.418120691375e-08	3.45687854518158e-09	1.26504259514362e-05	79049	0.00378795930379405	0.118553910949038	0.879934360049006	0.000117460893779631	0.00112100627822259	0.000273261829953568
7.19147828966114e-08	1.94879022111657e-06	3.16350471770882e-10	1.1022568408918e-08	1.95284168474222e-08	2.05157233974129e-06	487431	0.000615282969032349	0.0350534960447361	0.949900806989003	0.000154199033415889	0.00537274177244363	0.0095187561604017
7.43820135415505e-08	1.39075371323236e-06	4.5422523581323e-11	1.09196651100697e-09	4.49636988910765e-09	1.47076948569761e-06	679916	0.000441133842012276	0.0505735360060656	0.94559598003402	3.08835096342636e-05	0.000742445720845939	0.003057154729434
1.23851042498643e-06	9.6331215975224e-06	9.39901021423674e-09	9.39996986657032e-08	7.34936687597876e-10	1.09757656680764e-05	91110	0.00328733262194503	0.112840458009113	0.877671944613475	0.0008563420993557	0.00856429533104069	6.69599470163143e-05
5.33984751574723e-07	7.64266563738709e-06	4.85203149455129e-10	8.92959164917674e-09	4.44810415596072e-09	8.19051328791641e-06	122092	0.00245414769258889	0.0651955173996872	0.933111927022014	5.9239651093779e-05	0.00109023590284027	0.000543080024364661
8.71486916218518e-07	7.77233219446827e-06	3.30689630358883e-09	3.7921509321638e-08	7.30136767453488e-09	8.69234888398655e-06	115044	0.00260431886101087	0.10025908161878	0.894157873573945	0.000380437594915334	0.00436263084095701	0.000839976371402418
3.54324752737584e-06	1.89424222812795e-05	1.0005127039768e-09	6.87772941173616e-09	1.46323127599758e-08	2.2508180363531e-05	44428	0.00672978300049265	0.157420434266503	0.841579460237978	4.44510701361663e-05	0.000305565767674398	0.000650088657707926
7.42238629251834e-06	4.09326500846663e-05	1.93533035591348e-08	1.37253648509266e-07	1.85993756029036e-08	4.8530242704856e-05	20606	0.0144539501665282	0.152943523024575	0.843446226585028	0.000398788517849268	0.00282820857385765	0.00038325329869085
2.71771371284555e-06	1.77403146712997e-05	4.84953173547052e-09	4.07054135890112e-08	3.36588437150633e-08	2.05372421731848e-05	48692	0.00614229442652614	0.132330996047465	0.863811923806547	0.000236133541912579	0.00198202919582648	0.00163891740824925
2.02183738741821e-06	8.21231162416603e-06	3.43323715994943e-09	1.79300685097783e-08	6.48145738383354e-10	1.02561604629924e-05	97502	0.00307213522264571	0.197133946442597	0.800719884775476	0.000334748775854053	0.00174822425745736	6.31957486158763e-05
9.31037875457929e-07	9.77044857525738e-06	1.1009024140955e-08	1.48554191441638e-07	1.56503872758039e-08	1.08767000535737e-05	91940	0.00325770987223373	0.0855992967418479	0.898291625872973	0.00101216583032809	0.0136580204207091	0.00143889113414153
2.119359228024e-08	1.18194167009744e-06	1.99967191181719e-10	1.43391467555892e-08	5.28458999924002e-09	1.22295896632369e-06	817689	0.00036682061910287	0.0173297656453262	0.966460611225942	0.000163510957185126	0.0117249614667725	0.00432115070477458
1.34220107347307e-08	1.52893820426634e-06	2.50367315910088e-10	3.66749981740504e-08	5.49508749063924e-08	1.63423645539742e-06	611907	0.000490151173866082	0.00821301635415216	0.935567309869197	0.000153201401843164	0.0224416717990369	0.0336248005757705
5.53690990647841e-07	4.50521025329002e-06	2.53072808159215e-09	2.64760668197535e-08	1.58101710891617e-08	5.10371820992837e-06	195936	0.00152994780493854	0.10848776673656	0.882730994929529	0.000495859680628346	0.00518760357267551	0.00309777508060807
2.3350745515335e-06	1.06780033617393e-05	2.3882672241174e-09	1.40422885160426e-08	2.15597890473398e-10	1.30297240669034e-05	76748	0.00390131271482519	0.179211358547859	0.819511089176654	0.000183293768298885	0.00107771188736922	1.65466198183762e-05
1.39204893103646e-06	1.26164247093514e-05	3.15425818621215e-09	3.67598016186162e-08	1.04103791350532e-11	1.40483981105718e-05	71182	0.00420568028892021	0.0990895132726131	0.898068563408463	0.000224527961222745	0.00261665432096158	7.41036739784524e-07
9.8665017499947e-07	5.86945900739077e-06	2.82950438966331e-09	2.16423726311224e-08	4.10196945798191e-09	6.88468302886901e-06	145250	0.00206328052285143	0.143310907831519	0.852538741838778	0.00041098542631499	0.00314355396470267	0.000595810938685404
1.45814533535119e-08	6.54248149129259e-07	1.22105237349622e-10	7.04422465045543e-09	1.80014324584001e-09	6.77796075616416e-07	1475370	0.00020331821964048	0.0215130389184548	0.965258095562531	0.000180150404734307	0.0103928377632596	0.0026558773510202
1.52004330960215e-06	7.12555311084794e-06	5.2147964357063e-10	3.14310547305196e-09	9.7665390713119e-09	8.65902754463802e-06	115486	0.00259434835667927	0.175544343953891	0.82290454373948	6.02238116096014e-05	0.000362985965438843	0.00112790252958136
1.78797673921699e-06	8.92077184216582e-06	7.7998208942852e-09	5.00367355949677e-08	4.37377422008134e-09	1.07709589120921e-05	92842	0.00322609002819563	0.165999773447255	0.828224479823315	0.00072415287793259	0.0046455228362995	0.00040607101519727
1.16483375477188e-06	9.84821408834295e-06	6.29924566223933e-09	6.84798301204515e-08	3.17413740715914e-09	1.10910010563047e-05	90163	0.00332178937787897	0.105025123418388	0.887946366459386	0.000567960063321654	0.00617435971494423	0.000286190343959511
7.82150750677777e-07	6.21890831650893e-06	5.90174657992115e-10	6.0335121010499e-09	2.17522492616205e-09	7.00985797887191e-06	142656	0.00210075508323115	0.111578687190985	0.887166093129569	8.41920991510718e-05	0.000860718165651177	0.000310309414644105
2.54530143920337e-07	6.14113507318709e-06	2.79737066269589e-10	8.67897186214743e-09	8.21736281208079e-10	6.40544566231705e-06	156117	0.00191979468543202	0.0397365237859602	0.958736580861986	4.36717569731752e-05	0.00135493645870816	0.000128287136372465
1.30954478531494e-07	2.0243619929681e-06	5.07233803567014e-10	1.00817068172989e-08	5.02339419335066e-09	2.17092880631381e-06	460632	0.000651067312466114	0.0603218669127396	0.932486586884174	0.000233648290119788	0.00464396012802347	0.00231393778494297
1.88334160596171e-09	4.46088102326337e-07	5.21795806757471e-10	1.58921408035188e-07	2.32367250193999e-08	6.30651372793645e-07	1585662	0.000189177575167454	0.0029863434652	0.707345011159282	0.00082739185113644	0.25199565860168	0.0368455949227009
2.41513445076425e-06	1.85573579938593e-05	3.15495693013152e-08	3.11727052513113e-07	8.68344769029858e-09	2.13244525141283e-05	46895	0.00637698414412979	0.113256574777905	0.870238426124391	0.00147950196050343	0.0146182910115315	0.000407206125669366
1.43077374058775e-06	1.23834628368176e-05	5.02395680148722e-09	5.59123867269922e-08	8.9178975452652e-09	1.38840908184791e-05	72025	0.00415659351311648	0.103051309537925	0.89191744700602	0.000361849894758724	0.00402708304475908	0.000642310516537093
7.9972781508473e-08	1.51351650239293e-06	2.44359764508669e-09	5.94609070779065e-08	1.71460543572028e-10	1.65556524916797e-06	604023	0.000496546665744502	0.0483054241134046	0.914199245939459	0.00147598993534973	0.0359157738469019	0.000103566164884289
4.97633657750946e-07	4.27839189989943e-06	6.36844708021166e-10	7.03987266423821e-09	5.39123637242963e-09	4.78909351139506e-06	208808	0.00143569988916048	0.103909780956853	0.893361528589809	0.00013297813177084	0.00146998020554155	0.0011257321160261
1.49584741270907e-06	1.44143167621392e-05	1.06059733620447e-08	1.31420173524023e-07	3.25686698167821e-08	1.60847589915511e-05	62171	0.00481384264665585	0.0929978132401484	0.896147512667777	0.000659380309497687	0.00817047825168253	0.00202481553089416
2.253979412853e-08	9.46772528649868e-07	1.78172072472343e-09	9.62270167969829e-08	5.46953312798654e-10	1.0678680136129e-06	936445	0.000320309265158358	0.0211072846467902	0.886600700255705	0.00166848402799833	0.0901113392013864	0.000512191868120626
4.64080639394247e-06	1.98207198862787e-05	1.21590150366463e-08	6.67737197611996e-08	1.64070835158826e-09	2.45420997233706e-05	40746	0.00733568184031208	0.189095735338537	0.807621194180223	0.000495434994303594	0.00272078267604843	6.68528108874839e-05
1.43948700587076e-07	2.60498273828999e-06	8.73157226205532e-10	2.03167616275592e-08	8.49227991723144e-09	2.77861363764806e-06	359892	0.000833237913720253	0.0518059433080882	0.937511679563683	0.000314242043001203	0.007311833985223	0.00305630110000456
2.57292970333089e-08	1.89525378650055e-06	2.0992077839403e-09	1.98838228753993e-07	3.71976806444803e-09	2.12564028813624e-06	470446	0.000637489481367659	0.0121042573275031	0.891615480323017	0.000987564921335246	0.0935427456205839	0.00174995180756078
1.09741718152249e-07	1.83790295209848e-06	6.88004840618288e-10	1.4814948454234e-08	8.05607041112976e-09	1.97120369395671e-06	507304	0.00059118687116233	0.0556724393773682	0.932375967908896	0.00034902777563149	0.00751568622748295	0.0040868787106213
1.61125893219944e-08	1.48931123859378e-06	6.22830993066217e-10	7.40277546868573e-08	5.37461812162604e-09	1.58544903171732e-06	630736	0.000475521990125682	0.0101627923696428	0.939362419604615	0.000392842015483513	0.0466919801304947	0.00338996587976365
5.61712737995586e-07	6.55820547703402e-06	2.40080512555613e-09	3.60417083416075e-08	6.53932989047033e-09	7.16490005838724e-06	139569	0.00214716924497826	0.0783978469229371	0.91532406922508	0.00033507866208765	0.00503031557284836	0.000912689617047119
1.5970034964509e-06	9.89700735572517e-06	2.91352773371617e-08	2.32160410364046e-07	2.04221483183566e-08	1.17757286881956e-05	84920	0.00352650662468412	0.135618231256617	0.840458167624586	0.00247418041877679	0.0197151629857752	0.00173425771424476
1.47158447172334e-06	8.54889478452186e-06	6.08062573730502e-09	4.54191563586647e-08	1.17671968654288e-08	1.00837462352066e-05	99169	0.003020568000206	0.145936285721413	0.847789560061922	0.000603012570474552	0.00450419470098199	0.00116694694520818
1.69864126151899e-07	2.64871479940681e-06	9.00020340065957e-10	1.80446412497499e-08	1.29875695050981e-09	2.83882234409903e-06	352259	0.000851285362915677	0.0598361241255518	0.933032954637899	0.000317040036667599	0.00635638270470102	0.000457498495180404
5.03340381998779e-06	1.4105759361127e-05	6.48917721782256e-09	2.3382231519579e-08	2.11075823716246e-09	1.91711453480894e-05	52162	0.00573489110384795	0.262551022831269	0.735780732189422	0.00033848667359195	0.00121965751628446	0.000110100789433158
5.75522748873157e-07	4.42821231073611e-06	7.35668673696336e-09	7.27792259196979e-08	3.85476960442825e-09	5.08772574187036e-06	196551	0.00152515736891945	0.113119845304708	0.870371662193451	0.00144596763076676	0.0143048642187506	0.00075766065232344
6.137900421618e-07	4.8117025870498e-06	4.89229227145392e-10	4.93119505993363e-09	1.91636903437163e-09	5.43282942253305e-06	184066	0.0016285257646208	0.11297797048736	0.88567157420642	9.00505407212453e-05	0.000907666093745027	0.000352738671754235
5.67026928603444e-08	1.92824609993743e-06	3.73007786253573e-09	1.63098338906324e-07	8.79660288096459e-09	2.1605738124476e-06	462840	0.000647962825301107	0.0262442748003637	0.892469439751759	0.00172642926663548	0.0754884364360402	0.00407141974520157
5.60827435900096e-07	4.37395953957888e-06	4.02881673725461e-09	4.04000854325954e-08	1.27011808821068e-09	4.98048599573704e-06	200784	0.00149303383385146	0.112604961921412	0.878219423430303	0.000808920402688214	0.00811167533995179	0.000255018905644513
1.24435363953087e-07	2.19100507971057e-06	1.45283256254627e-09	3.2890943803026e-08	1.41126671725714e-08	2.3638968872018e-06	423030	0.000708918502833722	0.0526399288508662	0.926861527494168	0.00061459218902988	0.013913865694015	0.00597008577192081
1.59517980055088e-06	1.5902200813967e-05	2.30599399774396e-08	2.95609881886844e-07	5.80699465185509e-08	1.78741203829007e-05	55947	0.00534793265652778	0.089245219701939	0.889677392414781	0.00129013005862375	0.0165384296152352	0.0032488282094208
2.81084236979545e-07	3.14486423757376e-06	2.38741488986046e-09	3.43441710035599e-08	4.79363037833323e-09	3.46747369082505e-06	288394	0.00103970304462631	0.0810631203124322	0.906961239791113	0.000688517088443257	0.0099046666437397	0.00138245616427233
8.26420794102689e-07	7.41698459516331e-06	8.14414595131571e-09	9.39820716358199e-08	2.09011226600422e-08	8.36643272951317e-06	119525	0.00250679305197987	0.0987781556155268	0.886516970249385	0.000973431116297233	0.0112332310166424	0.00249821200214902
2.92436613159154e-08	9.59255337142962e-07	1.25957117782419e-09	5.31230861834193e-08	1.65234544514536e-09	1.04453400126527e-06	957365	0.000313311271819106	0.0279968495812409	0.918357215735434	0.00120586900598587	0.0508581684455175	0.00158189723182188
1.89043757469949e-06	1.60664707353364e-05	1.43045969195913e-08	1.56328250481662e-07	9.15848816554281e-09	1.81366996456027e-05	55137	0.00542628348317231	0.104232722140151	0.885854154795566	0.000788710029890112	0.00861944309253445	0.000504969941858375
7.62301463318675e-06	2.84517255063639e-05	3.94311659596427e-09	1.89239618239378e-08	1.74026523406634e-08	3.61150098703112e-05	27689	0.0107762146721082	0.211076077801473	0.787808880809776	0.000109182210114963	0.00052399160049779	0.000481867578138736
1.66020253252572e-05	6.07076880970553e-05	3.1266813917524e-08	1.47030388310582e-07	2.57731343788906e-08	7.75137837589194e-05	12901	0.0229867219843203	0.214181588359719	0.783185714244916	0.000403371018692223	0.00189682894035816	0.000332497436314673
6.0649998064016e-07	5.20542778069056e-06	2.07262996799262e-10	2.28723759480233e-09	1.03604191869085e-09	5.81545830384101e-06	171955	0.00174312155992429	0.104291003211145	0.895101900610733	3.5640010807466e-05	0.000393303068356908	0.000178153098958093
2.54093724254281e-06	1.3349433325307e-05	4.01245460985802e-09	2.71052828866529e-08	6.5240184737893e-09	1.59280123238201e-05	62782	0.00476704316306376	0.159526323240149	0.838110434240632	0.000251911822284156	0.00170173668475365	0.000409594012181465
9.67280765138217e-07	7.07703034447435e-06	7.18396103069318e-10	6.75817494728483e-09	3.22219258389169e-09	8.05500987324681e-06	124146	0.00241359527815865	0.120084367413485	0.878587420231397	8.9186247363313e-05	0.000839002689460484	0.000400023418294445
4.82321839244414e-07	7.60900966803712e-06	6.34906689304625e-09	1.28794599628779e-07	1.33943325342443e-08	8.2398695063376e-06	121361	0.002468918231882	0.058535130789807	0.923438127531599	0.000770530029409196	0.0156306601129688	0.00162555153621574
5.8703141101804e-07	4.82574079718889e-06	1.19565982946848e-09	1.26378146192006e-08	1.63795416285577e-08	5.44298522428416e-06	183723	0.00163156755535043	0.107851002130039	0.886598180656196	0.000219669865009734	0.00232185355984734	0.00300929378890825
7.00757396866228e-07	8.97943189514373e-06	1.99624188043502e-09	3.28918855505357e-08	1.88206514173806e-08	9.73389807085831e-06	102734	0.00291592404472418	0.0719914459515639	0.922490848966939	0.000205081444854188	0.00337910725087708	0.00193351638576601
8.18457518486111e-06	1.89301300362365e-05	1.72986122448821e-08	5.14436976483475e-08	3.49169924764905e-09	2.71869392302385e-05	36782	0.00812302114695462	0.301048055301417	0.696295006801707	0.000636283919215216	0.00189222101144544	0.000128432966215095
7.94434703056024e-08	2.47782431375111e-06	3.5861617493124e-09	1.43820282960877e-07	2.39853510893645e-09	2.70707276387583e-06	369403	0.000811793245817261	0.0293466327783003	0.915315002543004	0.00132473784863394	0.0531276014742076	0.000886025355854256
3.8330895629102e-07	3.84488208643771e-06	6.89025867938017e-10	8.88650114131055e-09	4.4550858357125e-09	4.24222165557369e-06	235726	0.00127185969616295	0.0903557115615128	0.906336914617855	0.000162420996326944	0.00209477530002114	0.00105017752428356
3.18525794536404e-08	1.29166674198336e-06	4.43966219917861e-10	2.31485079752279e-08	1.91186766344253e-08	1.36623047226657e-06	731941	0.000409785436679355	0.0233142065707239	0.945423754046775	0.000324957047094202	0.0169433404137332	0.0139937419216741
2.19114571285944e-06	7.069535105983e-06	4.91922057126692e-09	2.04065813781496e-08	3.45845850850868e-09	9.28946507930036e-06	107649	0.00278297279949857	0.235874261236199	0.761027146949073	0.000529548314060449	0.00219674450616338	0.000372298994504552
3.6703738250904e-07	4.56362909714626e-06	1.78942558245901e-09	2.86076894903875e-08	2.61383724143e-09	4.96367743196957e-06	201464	0.00148799875573369	0.0739446484062523	0.919404848460393	0.000360504002724644	0.00576340624113361	0.000526592889496617
3.26020660555273e-08	1.16693937032375e-06	2.786298107208e-10	1.28231095331097e-08	2.83262936346949e-09	1.21547580508658e-06	822723	0.000364576488981139	0.0268224722525061	0.960067954820894	0.000229235176508473	0.0105498681910795	0.00233046955901168
4.43188918814013e-08	1.30633698048249e-06	1.92911800593363e-09	7.31115978281087e-08	5.81123719079447e-09	1.43150782538873e-06	698564	0.000429360453397254	0.0309595875728912	0.912560139255789	0.00134761261637517	0.0510731387781658	0.00405952177677857
1.64445466672787e-06	7.96777873908854e-06	4.03737368996429e-10	2.5152174911877e-09	9.84976660676907e-09	9.62500212728336e-06	103896	0.00288334967394988	0.170852395145601	0.827820984735453	4.1946730365075e-05	0.000261321240029442	0.00102335214855159
3.98303040007588e-06	1.6399351394711e-05	1.20199245456917e-08	6.36339017172561e-08	7.3677287887865e-09	2.04654033498387e-05	48863	0.00612087448612264	0.194622619060537	0.801320702767402	0.000587328983466456	0.00310934021819598	0.00036000897039953
6.13397373200571e-10	2.68311366936234e-07	1.03702330445118e-11	5.83285429839718e-09	4.28952355940268e-08	3.17663224434903e-07	3147988	9.5294441645577e-05	0.00193096753422356	0.844640947700314	3.26453685753508e-05	0.0183617549962648	0.135033684400622
1.242513040231e-07	2.90878459509778e-06	1.66747404531055e-09	5.01930641586602e-08	2.33568862881911e-08	3.10825332361304e-06	321724	0.000932042824274837	0.0399746388362807	0.935826103039954	0.000536466584831725	0.0161483183424431	0.00751447319649
1.14413243988678e-06	6.7804084459027e-06	2.0194838138998e-09	1.53879883551143e-08	1.26590662230215e-08	7.95460742418152e-06	125713	0.0023835465496338	0.143832671919005	0.852387564129271	0.000253875987363084	0.00193447489417715	0.00159141307018354
3.93771054575967e-06	1.29566590849029e-05	4.92564935587799e-09	2.08389440449587e-08	7.69370236978653e-09	1.69278279264332e-05	59074	0.00506551813268441	0.232617590565819	0.765405883212623	0.000290979408420527	0.00123104654274151	0.000454500270396337
9.68094949317051e-06	4.38984520022659e-05	3.765789064607e-08	2.1959278934195e-07	4.89536317667376e-08	5.38856058071912e-05	18558	0.0160361469467335	0.179657430739668	0.814660081197557	0.000698848794255265	0.0040751660123796	0.00090847325614004
5.07442647327161e-08	1.32249661825696e-06	4.28154015102025e-10	1.43471969254454e-08	1.40825227101632e-10	1.38815705915733e-06	720380	0.000416360704609708	0.0365551321429869	0.952699559126095	0.0003084334098059	0.0103354277030834	0.000101447618028985
4.1146615487152e-06	9.99695893068847e-06	1.89900669499917e-08	5.93219294712438e-08	1.46515938114604e-10	1.4190078991763e-05	70472	0.004248005491998	0.289967487221435	0.704503402446981	0.00133826365314914	0.00418052144076708	1.03252376677855e-05
7.21239806981047e-08	1.66101039199934e-06	2.20974354558829e-09	6.54328117808628e-08	1.68635423034252e-08	1.81764047032732e-06	550164	0.00054514399167338	0.0396800037606537	0.913827799895006	0.00121572092042512	0.0359987647992232	0.00927771062469159
2.16087556108688e-06	1.67089908743551e-05	7.45458042416549e-09	7.41215052771598e-08	4.88187865218672e-09	1.89563243997955e-05	52753	0.00567081112531476	0.11399232865577	0.881446767947026	0.000393250308812289	0.00391012011157393	0.000257532976816929
1.99871174728844e-08	9.42589417062826e-07	5.23017045604803e-10	3.17140711885999e-08	1.50364096422439e-09	9.9631726373414e-07	1003696	0.00029885066324542	0.0200609968334523	0.94607355645937	0.000524950299109106	0.0318312974621531	0.00150919894591491
3.17726724247734e-07	3.30706222901275e-06	1.72273991692689e-09	2.30551389719284e-08	5.02433422299168e-10	3.65006926557164e-06	273967	0.00109442345947564	0.0870467657270538	0.90602725274443	0.000471974582284288	0.00631635656599456	0.000137650380237505
1.48657159162102e-08	1.23395600238217e-06	1.51071979772283e-09	1.61245143375492e-07	1.49583440349304e-08	1.42653592550652e-06	700999	0.000427869520609025	0.0104208493108449	0.865001701197272	0.00105901279505906	0.113032655184088	0.0104857815127363
2.39438296659379e-07	2.84500248007514e-06	2.21954904785702e-09	3.3908838541667e-08	6.01805382355751e-11	3.12062934486228e-06	320448	0.000935752174817006	0.0767275668459581	0.911675872291298	0.000711250457062844	0.0108660256616165	1.92847440644159e-05
1.07511175951123e-07	2.11304799385842e-06	1.33906596878402e-10	3.38392109706981e-09	2.69235826705046e-08	2.251000580174e-06	444247	0.000675072969730128	0.0477615052159661	0.938714992998841	5.94875887895376e-05	0.0015032964126594	0.0119607177837437
7.59649773152728e-07	1.05604216642332e-05	8.14250438088989e-09	1.45557307843732e-07	2.14660815328671e-08	1.14952373311434e-05	86993	0.00344265146020672	0.0660838703255522	0.9186780020298	0.000708337213606705	0.0126624012754727	0.00186738915556882
1.37272861920003e-05	4.43124449028511e-05	1.45869800875441e-07	6.05497971735898e-07	4.82795939477067e-09	5.87959268268576e-05	17008	0.017484634929631	0.233473421252878	0.753665216186532	0.00248095078601275	0.0102982979334431	8.21138411337244e-05
3.42749626252777e-06	1.31667011029429e-05	6.09593313506447e-10	3.01097131875722e-09	6.4747627136171e-10	1.65984654063743e-05	60247	0.00496720338905288	0.206494767956772	0.793248097374502	3.67258839044449e-05	0.00018140058403236	3.90082007890356e-05
5.95719197782636e-07	5.16025279521234e-06	6.40293924535673e-09	7.13136406099437e-08	1.28837268204772e-08	5.84657229967075e-06	171040	0.00175243949886317	0.101892043277423	0.882611645032242	0.00109516121877383	0.0121975128254139	0.00220363764614742
3.93554649791656e-07	5.12053320679741e-06	9.58867766953166e-09	1.60413967775103e-07	1.39571501615748e-08	5.69804765219527e-06	175499	0.0017079589410619	0.0690683324910477	0.898646961091073	0.00168280054060928	0.0281524440592035	0.00244946181806632
2.99310559828909e-07	5.78733821063137e-06	2.62482888969579e-11	6.52605759272255e-10	1.23177201779917e-08	6.09964534468644e-06	163944	0.00182822593955478	0.0490701578395285	0.948799132341829	4.30324837161615e-06	0.000106990771166845	0.00201941579910412
2.46632713542606e-06	9.0633077967356e-06	2.35719877155178e-08	1.11375872974621e-07	9.44710958945263e-09	1.16740299024413e-05	85660	0.00349610376113518	0.211266131407656	0.77636496329689	0.0020191817146698	0.00954048207049141	0.000809241510292609
3.07852759235192e-07	3.39456470847306e-06	1.46846671107419e-10	2.08192880010622e-09	1.67125192241753e-09	3.70631749510188e-06	269810	0.00111127938029798	0.083061626437033	0.915886108774863	3.96206399752545e-05	0.000561724353851933	0.000450919794277255
5.34222788171533e-07	6.42678902205214e-06	1.94007059202711e-09	3.00100833376189e-08	9.31504667232665e-09	7.00227701082564e-06	142811	0.00209848555206371	0.0762927241161146	0.917814164180624	0.000277062816713439	0.00428576065917169	0.00133028822737596
3.31935933346388e-07	4.14091754428221e-06	1.71352584733098e-10	2.74852618895609e-09	1.21348665780605e-08	4.48790822298034e-06	222821	0.00134546953124359	0.0739622819483493	0.922683205302334	3.81809467171559e-05	0.000612429232594877	0.00270390257000443
3.85528561836886e-06	1.9926584116097e-05	1.56591561235909e-08	1.04071974033676e-07	1.81739700421628e-08	2.39197748346653e-05	41806	0.00715033213408423	0.161175665114609	0.833059017228656	0.000654653157558037	0.00435087599080789	0.000759788508369425
1.27900772665943e-07	2.10770522606095e-06	9.17523271431752e-10	1.94407642864151e-08	5.41322313697944e-09	2.26137750942172e-06	442208	0.000678183949158639	0.0565587886733031	0.932044834300989	0.000405736444980557	0.00859686815023933	0.00239377243048805
4.76384422975019e-07	4.1692127690099e-06	3.02176788663576e-09	3.40030526374156e-08	4.95102265278174e-10	4.68311711477425e-06	213533	0.00140395196022158	0.101723790223423	0.890264468479106	0.000645247131894848	0.00726077349851941	0.000105720667056613
4.70606174906382e-07	4.10854373710639e-06	5.76179607913412e-10	6.467675487861e-09	4.70661489271665e-10	4.58666442859782e-06	218023	0.00137505622686063	0.102603140524551	0.895758519304279	0.000125620615347601	0.00141010435547347	0.000102615200348448
1.06194298898432e-07	2.08300173278799e-06	7.56280789709372e-10	1.9073645258747e-08	3.18378410246179e-10	2.20934433614512e-06	452623	0.000662584426956436	0.0480659791962173	0.942814435355252	0.000342310058842586	0.00863317000736373	0.000144105382324282
2.44068044496641e-06	8.87908699952178e-06	1.15726293557812e-08	5.41312304049796e-08	2.56979566606019e-09	1.1388041099915e-05	87811	0.00341060242060254	0.214319602779149	0.779685190948955	0.00101620895589036	0.00475333992299901	0.000225657393006719
4.49924249225935e-07	3.97107062345545e-06	1.61451679634469e-09	1.83218979339924e-08	3.03984893384304e-08	4.47132977675015e-06	223647	0.00134050265452912	0.100624259826559	0.888118484148512	0.0003610820218942	0.00409763959465971	0.00679853440837564
5.35418919249293e-08	1.92041256300484e-06	1.8772024109614e-10	8.65737666088024e-09	1.06057415470399e-09	1.98386012598645e-06	504068	0.000594981556371055	0.0269887434217704	0.96801812680717	9.46237280729651e-05	0.00436390476701349	0.000534601275972838
2.07344780259224e-06	9.47261420608448e-06	8.61780726696929e-09	5.06217030919356e-08	8.56473061238572e-09	1.1613866249648e-05	86104	0.00347811739504422	0.178532088972101	0.815629696645729	0.000742027424952519	0.00435872964297913	0.000737457314238081
6.10673731649863e-07	7.27290228635046e-06	1.42295377460689e-09	2.17907103111839e-08	7.68544730751837e-09	7.91447512939363e-06	126351	0.00237153539074386	0.077159094149134	0.91893677943842	0.000179791300287516	0.00275327295302947	0.000971062159128573
7.14320856535979e-07	5.71755052886891e-06	4.33481709170664e-09	4.46120088047436e-08	8.14722255346866e-10	6.48163293355669e-06	154282	0.00194260687391756	0.110206928386487	0.882115755007975	0.000668784723871733	0.00688283481370542	0.000125697067960897
7.30358206220004e-07	5.5400764351086e-06	3.90545678458128e-09	3.80902986840894e-08	6.65281651897678e-09	6.31908321331626e-06	158251	0.00189393519066983	0.115579773452091	0.8767215509101	0.000618041676734258	0.00602782039708251	0.00105281356399252
2.50637063278971e-07	3.15684679542546e-06	6.67717398120316e-10	1.08134092227854e-08	4.14199108901034e-09	3.42310697641434e-06	292132	0.0010264067344713	0.0732191734017936	0.922216809809493	0.000195061796993485	0.0031589457464494	0.00121000924527022
7.54163610822422e-07	4.90200803303373e-06	3.52373097569445e-09	2.94489272844924e-08	3.04873220699499e-09	5.69219303432334e-06	175679	0.00170620554401701	0.132490870614347	0.861180919809839	0.000619046289267901	0.00517356440776313	0.000535598878782123
2.14945835407598e-08	1.29779989980389e-06	2.10819680215596e-09	1.63669693815462e-07	1.65549488296478e-09	1.48672786884523e-06	672618	0.000445919240655512	0.0144576448664106	0.872923637875918	0.00141801122204929	0.110087190295684	0.00111351573993877
4.89200748442581e-06	1.75466859010756e-05	1.39563746822485e-10	6.43653915939665e-10	4.34192976977615e-10	2.24399107961412e-05	44563	0.00670943929653234	0.218004765209096	0.781940982764201	6.21944303123008e-06	2.86834436102282e-05	1.93491400621913e-05
1.41949903966829e-06	6.35409344895411e-06	3.45148543899741e-09	1.98646697697941e-08	8.93462742764208e-09	7.80584327125884e-06	128109	0.00233902233527294	0.18185082512416	0.814017554304468	0.000442166889476989	0.00254484609535218	0.00114460758654218
1.13701860891793e-06	7.1807684197202e-06	6.87088872110011e-09	5.57930878782873e-08	1.73330389925845e-08	8.39778404423011e-06	119079	0.00251617490356093	0.135395076002121	0.855078956770021	0.000818178782034877	0.00664378693050833	0.00206400151531565
1.4395781819031e-06	1.36829001607945e-05	9.78948371725307e-10	1.19647506157903e-08	8.77833763513043e-10	1.51362998754487e-05	66066	0.00453062992017927	0.095107667907539	0.903979193950064	6.46755402430403e-05	0.000790467334437348	5.79952677164453e-05
1.76532277402744e-06	8.42859334036429e-06	1.15411427644676e-08	7.08503003377003e-08	2.4859135177145e-09	1.02787934710116e-05	97288	0.00307890431207625	0.171744162289672	0.81999831635247	0.00112281103779506	0.0068928615539862	0.000241848766076029
1.37419288378832e-08	1.51499807583866e-06	4.80191811791623e-10	6.80763296211181e-08	8.01104994778165e-09	1.60530757605724e-06	622934	0.000481476712238194	0.0085603089668551	0.943743179459489	0.000299127605795652	0.0424070319211468	0.00499035204671333
2.31502582702045e-06	1.41054907092766e-05	1.03169898177515e-08	8.08289823623538e-08	2.3275135310616e-08	1.65349376437878e-05	60478	0.00494823923198007	0.140008137731938	0.853071902244281	0.000623950935891651	0.00488837539660885	0.00140763369128039
1.00055804396716e-06	5.32941020137904e-06	5.84624931356088e-09	4.00378700550299e-08	3.74442957154147e-09	6.37959679428633e-06	156750	0.00191205483288381	0.156837191476313	0.835383547460577	0.000916397932671368	0.00627592485012351	0.000586938280314994
3.51576226204337e-08	2.17770481385008e-06	1.08461227303315e-09	8.63887214241471e-08	3.160522611277e-09	2.30349629277897e-06	434123	0.00069081096391943	0.0152627215987481	0.945391065172007	0.000470854794267828	0.0375033038668043	0.00137205456817302
6.83279494758326e-12	1.53873209625584e-08	2.28874375749437e-11	6.62706570927053e-08	1.07388429974378e-08	9.24265412852241e-08	10819403	2.77275792546217e-05	7.39267622976128e-05	0.166481626907079	0.000247628411240816	0.717008947551084	0.116187870368299
1.39048865628024e-07	2.84348737407528e-06	2.57825675512727e-10	6.77922020334259e-09	4.99866339564785e-09	2.9945719489778e-06	333938	0.000897969513659169	0.0464336365921975	0.949547188220306	8.60976726909953e-05	0.00226383614047299	0.00166924137433203
3.47053326752666e-07	5.89345949042966e-06	2.29145466058537e-09	5.00349266576083e-08	8.60808238603219e-09	6.30144728088656e-06	158694	0.0018886543840233	0.0550751773811299	0.935254906964882	0.000363639424158284	0.00794022776471898	0.00136604846511088
6.64021079209001e-07	4.86403802413744e-06	8.8464692430959e-10	8.33191839703949e-09	5.46581830764602e-09	5.54274148697544e-06	180416	0.00166144532347612	0.119800117102583	0.877550943980909	0.000159604579500662	0.00150321251976448	0.000986121817243295
9.03711190466687e-07	6.5258375889084e-06	7.99653877741626e-10	7.42460892098859e-09	8.80901768602334e-09	7.44658205985984e-06	134290	0.00223148945301277	0.121359193144203	0.876353411061615	0.000107385357646442	0.000997049231621351	0.00118296120491408
1.58565963804818e-06	1.58430336625424e-05	8.81213616719691e-09	1.13219893094299e-07	5.97469759646994e-09	1.75567000274485e-05	56958	0.00525320962466103	0.0903164965835907	0.902392456314287	0.000501924402274906	0.00644881400931204	0.000340308690535748
9.89838817705396e-08	2.81360850033104e-06	2.72786750109556e-10	9.97014931578979e-09	2.22598479169485e-09	2.92506130295917e-06	341873	0.000877134766499865	0.0338399341136548	0.961897276301395	9.32584728510092e-05	0.00340852661983643	0.000761004492262402
2.99309318273915e-06	1.77583022439598e-05	5.32506010162712e-09	4.06252395753001e-08	2.97418817707717e-09	2.08003199145529e-05	48076	0.00622073150453883	0.143896497507475	0.853751399829922	0.000256008567344267	0.00195310647827472	0.000142987616983539
6.5508613963313e-07	5.10652193133652e-06	1.48993679642494e-09	1.4933320488062e-08	2.59339664304124e-10	5.77829066791844e-06	173062	0.00173199057889395	0.113370229585407	0.883742654153479	0.000257850787032433	0.00258438374707819	4.48817270034545e-05
2.1584240738218e-07	3.20240038464156e-06	4.65084938720822e-10	8.87230023696574e-09	2.34763475850266e-08	3.45105652478445e-06	289766	0.00103478298636139	0.0625438632581253	0.927947821672256	0.000134765958013357	0.00257089391994815	0.00680265519165697
9.91395501572308e-07	5.97404561682143e-06	2.95340210627623e-09	2.2882541675283e-08	9.37221839665551e-10	6.99221428401497e-06	143016	0.00209547304334246	0.141785629173116	0.85438537409799	0.000422384381586826	0.00327257443004789	0.000134037917260081
2.24440718452575e-08	9.80647878817232e-07	3.55993212000642e-10	1.99993659079112e-08	2.31738761828505e-10	1.02367904854423e-06	976869	0.000307056720176058	0.0219249108176778	0.957964198067556	0.000347758618784763	0.0195367541578117	0.000226378338169625
1.27697606773728e-09	2.04972281491688e-07	2.11213548701136e-11	4.35906061195822e-09	2.44000102453235e-09	2.13069440550786e-07	4693306	6.39187960720378e-05	0.00599323893861218	0.961997557987824	9.91289732376203e-05	0.0204584036110012	0.0114516704893246
2.56378686303293e-06	1.27817365730557e-05	6.01275993843220e-09	3.85437475829896e-08	1.79573183555633e-08	1.54080372619656e-05	64901	0.00461177972523708	0.166392825993586	0.829549952128368	0.000390235293191727	0.0025015352006017	0.00116545138425195
1.02461297737688e-06	6.19548385167849e-06	1.20457121706216e-10	9.36501761675726e-10	7.34317616704232e-11	7.22122721970042e-06	138481	0.0021640310890324	0.141889037168309	0.857954425637851	1.66809765212198e-05	0.000129687341664147	1.01688756545552e-05
1.04965358080336e-06	1.12684685579237e-05	2.07098656268672e-09	2.85886200718836e-08	2.15712359762751e-08	1.23703529813379e-05	80838	0.00370425112044381	0.0848523548508993	0.910925385469879	0.000167415316750544	0.00231105936225206	0.00174378500021931
5.59891403852346e-09	9.77267757074535e-07	5.49605632721083e-10	1.23361448286216e-07	1.39395095237694e-08	1.12071723455577e-06	892286	0.000336158844727819	0.00499583112125762	0.872002077724725	0.000490405265284367	0.110073660404727	0.012438025484006
9.50224231845507e-08	2.04168619375981e-06	1.1526468571954e-09	3.18436371679433e-08	5.04431428367416e-10	2.17020933239787e-06	460785	0.000650851610324965	0.0437849113290654	0.940778460068619	0.000531122431365566	0.014673071713667	0.000232434457283468
5.25696097447479e-08	1.6735305145002e-06	7.0868129278486e-10	2.90079770086572e-08	9.29064278423543e-09	1.76510742533063e-06	566538	0.000529392517246152	0.0297826687431791	0.948118222428716	0.000401494709395443	0.0164341142031192	0.00526349991559022
5.04417562253701e-08	1.45415795885847e-06	1.6295084785558e-10	6.04005209648366e-09	5.5211746400244e-10	1.51135483549218e-06	661658	0.00045330401995558	0.0333751909484204	0.962155229671737	0.000107817730177516	0.00399644871914984	0.000365312930515513
4.25740371544935e-08	1.34733366144421e-06	2.43678287556613e-09	9.91539656109807e-08	1.63257208838779e-08	1.50782416796913e-06	663207	0.000452245297674514	0.0282354123636552	0.893561523993158	0.00161609219916418	0.0657596341253306	0.0108273373186921
6.81060318021046e-06	2.97667554342378e-05	2.37798737679548e-08	1.33646129383986e-07	1.62621366761503e-08	3.67510467542764e-05	27210	0.0109649583850089	0.185317257104193	0.809956669622591	0.000647052964965896	0.00363652579143026	0.00044249451681966
8.14574190534496e-08	1.54761736097024e-06	4.76746877303604e-11	1.16460337418482e-09	4.43907666913863e-09	1.63472613475474e-06	611723	0.000490298005921264	0.0498293979166551	0.946713536945091	2.91637153874175e-05	0.000712414972407316	0.00271548645045956
1.17358732000364e-07	2.39477623764029e-06	6.07697348445794e-10	1.59441935470717e-08	5.29858827455671e-09	2.53398544881072e-06	394635	0.000759907721581521	0.0463138934185452	0.945063137108473	0.000239818799563749	0.00629214092549535	0.00209100974792239
2.49542787956243e-07	2.99982089827124e-06	2.18510546974952e-10	3.37740263830651e-09	1.32753038813193e-08	3.26623490329409e-06	306163	0.000979392153379832	0.0764007474491724	0.918433911549301	6.68998260824958e-05	0.0010340354378371	0.00406440573760655
2.19176522605714e-05	4.92926499895107e-05	1.24618303002574e-08	3.60381571515999e-08	5.56140171718629e-08	7.13144162547058e-05	14022	0.0211678364568825	0.307338311265012	0.69120175945152	0.000174744896680482	0.000505341823494514	0.000779842563293689
1.84958480601828e-06	8.32812299062058e-06	1.34596933115756e-08	7.79235556097373e-08	1.42382616275698e-08	1.02833293071877e-05	97245	0.00308026088632407	0.179862450259711	0.809866410171214	0.00130888478910888	0.00757765829353253	0.0013845964864334
5.45912688639951e-06	1.66783572851773e-05	1.22929111535972e-08	4.82893540081778e-08	5.56585422412828e-09	2.22036322909627e-05	45038	0.0066390272666752	0.245866388654863	0.751154453767715	0.000553644151213972	0.00217484028628201	0.000250673139925565
4.61050332592865e-09	4.27078499921258e-07	3.56826463299103e-11	4.24989376927438e-09	7.75980794175944e-09	4.43734387604551e-07	2253600	0.000133111485678739	0.0103902322080962	0.962464284606818	8.04144265729303e-05	0.0095775623616122	0.0174875063969008
1.25698478148878e-07	2.4658124070751e-06	6.86919636888178e-10	1.73261239791456e-08	2.86082505569042e-11	2.60955253709057e-06	383207	0.000782560422334044	0.048168594562584	0.944917709847786	0.00026323272941423	0.006639499965179	1.096289503671e-05
1.3074777500489e-07	2.29250649236432e-06	1.3759007262516e-09	3.10188203454309e-08	1.80289905076283e-08	2.47367797894852e-06	404256	0.000741829020225238	0.0528556166637608	0.926760278368484	0.000556216588400261	0.0125395547073657	0.00728833367198905
1.75147485142033e-08	8.37620490099537e-07	6.18638393634262e-10	3.80401396073424e-08	1.84072471377371e-09	8.9563474132849e-07	1116527	0.000268654448668637	0.0195556823624592	0.935225546138483	0.000690726213586399	0.0424728272051145	0.00205521808035648
3.34182076629835e-07	3.45597017473516e-06	3.29697889027048e-09	4.3839234858867e-08	1.1258200872783e-08	3.84854666598691e-06	259838	0.00115389996637016	0.0868333180375086	0.897993573854435	0.000856681541478725	0.0113911142734253	0.0029253122931526
2.47285265998841e-07	3.02330375086451e-06	2.543968651779e-09	3.99904046886994e-08	1.05560963361792e-09	3.31417899983745e-06	301734	0.000993761239433621	0.0746143361631853	0.912233090310691	0.000767601463862926	0.0120664588999752	0.000318513162285349
6.09953324273123e-07	5.48881335867864e-06	3.07189885966336e-10	3.55430501924755e-09	4.71275707923199e-09	6.1073409349362e-06	163737	0.00183053040725778	0.0998721588938926	0.898723915555563	5.02984669169358e-05	0.000581972589562774	0.000771654494065218
2.64273930591492e-08	1.01315615221452e-06	4.72658217842774e-10	2.32986416399529e-08	1.00563297321025e-08	1.07341117486356e-06	931609	0.000321971681271238	0.024620009254616	0.943865851166766	0.000440332864899465	0.0217052348489984	0.00936857186471968
8.70960628099346e-07	5.85346366388727e-06	1.15954798305863e-08	1.00199286306337e-07	8.93196644093994e-10	6.83711225476763e-06	146261	0.00204903853685223	0.127387206125219	0.856130987143812	0.00169596159877302	0.0146552056734869	0.000130639458708778
7.08408942345768e-06	2.99133208912032e-05	2.24760951432247e-09	1.22039604453898e-08	9.31675114622070e-09	3.70211786357668e-05	27012	0.0110451090627435	0.191352347075563	0.80800563335667	6.07114521240826e-05	0.00032964807969672	0.000251660035945469
2.38687832359385e-06	1.626887854532e-05	4.89982665346666e-09	4.29438194007305e-08	4.41862330741511e-08	1.87477867480422e-05	53340	0.00560860148437914	0.127315205558496	0.867775954781379	0.000261354938549124	0.00229060741824445	0.00235687730333104
2.93124470308067e-07	6.42698566041824e-06	8.47014224495576e-09	2.38809442922103e-07	1.53654644799647e-08	6.98275518037333e-06	143210	0.00209264123485098	0.041978339886806	0.920408276446923	0.00121300862283746	0.0341998876880766	0.00220048735535694
1.85639857374398e-07	3.79347631903003e-06	1.46918337161763e-09	3.86029305186441e-08	3.33078980399826e-09	4.02251908009869e-06	248600	0.00120603031131561	0.0461501496146648	0.943059869572318	0.000365239627796019	0.009596705385347	0.000828035799874079
4.79517720655502e-07	7.04076907673501e-06	5.1764671433147e-09	9.77323224705605e-08	1.89676626632239e-10	7.62338526363102e-06	131175	0.00228441104903332	0.0629008903620735	0.923575135356794	0.00067902473301594	0.012820068655957	2.48808921591739e-05
6.73022166224239e-06	3.06233308342345e-05	9.939957408643e-09	5.81584139913389e-08	8.4849449082554e-09	3.74301358127851e-05	26716	0.0111664381964975	0.179807567247553	0.818146399131536	0.000265560281650055	0.00155378581264655	0.000226687526614776
3.22111028141834e-07	3.51305972506443e-06	1.02591168486067e-08	1.43863605631577e-07	3.03564007303748e-09	3.99232911575949e-06	250480	0.00119698416779979	0.0806824835333138	0.879952434581817	0.00256970719375551	0.0360350064987588	0.000760368192355302
1.49165990763131e-06	6.86207338787759e-06	3.35343471727654e-09	1.98350620811755e-08	1.15840189047209e-08	8.38850581121207e-06	119211	0.00251339841016562	0.17782188404013	0.818032858570086	0.00039976544008521	0.00236455246352264	0.00138093948617616
2.484686166262e-09	3.51158148240811e-07	1.79526069924211e-10	3.26230632755182e-08	5.62342294208118e-10	3.87007766046724e-07	2583927	0.000116095612667788	0.00642024885351274	0.907367187557718	0.000463882344682812	0.0842956295393296	0.0014530517047563
1.39536485568192e-08	8.95731924261765e-07	3.17747713903398e-12	2.62266096246005e-10	5.77071226779322e-09	9.15721728659763e-07	1092035	0.00027467891321642	0.015237869890061	0.978170437838955	3.46991563002932e-06	0.000286403705446473	0.00630181864990705
3.36935826393535e-09	3.17987737517288e-07	1.34783170439959e-10	1.63552181903065e-08	2.6559830672843e-09	3.40503080209254e-07	2936831	0.000102145724222624	0.00989523578425407	0.933876243709369	0.000395835392611218	0.0480325117184122	0.00780017339535394
9.2403153804409e-07	7.81687065958457e-06	2.29590575396226e-10	2.49731531121803e-09	1.10488022713552e-08	8.75467790578663e-06	114225	0.00262296885846125	0.105547176947918	0.892879297640157	2.62249026025815e-05	0.000285254961757916	0.00126204554756403
3.99165570463554e-08	3.02611121226309e-06	4.4084223771131e-09	4.29792596759374e-07	6.722862971602e-08	3.56745741816195e-06	280312	0.00106966663281804	0.0111890773644949	0.848254332863831	0.0012357323046576	0.120475886992034	0.0188449704749827
1.45334285799805e-08	1.19872071639888e-06	3.46529381265709e-10	3.67516964041374e-08	6.47225203978158e-09	1.25682462280404e-06	795656	0.000376976550263364	0.0115636090479797	0.95376928065307	0.000275718167020458	0.0292417062311705	0.00514968590075968
1.50176180558451e-06	7.86086661711098e-06	1.26658416898116e-09	8.52443817149229e-09	5.57814920063097e-09	9.3779975942366e-06	106633	0.00280945853440384	0.160136723271015	0.838224422444084	0.000135059127095486	0.000908982763733179	0.000594812394072175
4.70120256209738e-06	2.22403084251625e-05	2.4968114038931e-08	1.51882476535739e-07	1.73558051166493e-08	2.71357173829512e-05	36852	0.00810777888451919	0.173247771405927	0.819595373554989	0.0009201199174715	0.005597142481708	0.000639592639903952
1.53445499484939e-06	1.19868544777715e-05	1.98863570912625e-09	1.99752141568986e-08	4.02922747845167e-09	1.35473025499653e-05	73815	0.00405597053682982	0.113266459443863	0.884814850304066	0.000146792005404156	0.00147447907679228	0.000297419169874668
1.33192537250178e-06	8.75141448171724e-06	1.58088667280922e-09	1.3355757839001e-08	1.74025220744992e-09	1.01000167509383e-05	99010	0.00302543444828807	0.131873580544116	0.866475244301376	0.000156523173356357	0.00132235006815808	0.000172301912993189
2.89036379478351e-06	1.66670045189593e-05	3.81658558908455e-08	2.82986738134063e-07	1.47381008543594e-08	1.98932590086221e-05	50268	0.00595026370636453	0.145293629039403	0.837821722008221	0.00191853209543513	0.0142252578127803	0.000740859044160219
5.94029226345725e-06	2.42001800876031e-05	4.21000781827646e-08	2.20536694654196e-07	1.96147858197319e-08	3.04227239097171e-05	32870	0.00908543177007226	0.195258395700719	0.795463948574097	0.00138383657912097	0.00724907787049786	0.000644741275565626
5.36739901924822e-07	5.16799048337298e-06	9.06909588611966e-10	1.12276247717102e-08	4.05371125985156e-09	5.72091863091797e-06	174797	0.0017148085314771	0.0938205796223145	0.903349761949634	0.000158525168267678	0.00196255627741879	0.000708576982365
6.84964837225952e-08	1.84985968920629e-06	1.77246037592098e-09	6.15478907919036e-08	1.79115193138495e-09	1.98346767602809e-06	504168	0.000594863891190567	0.0345337030446395	0.932639191232319	0.000893616970592808	0.0310304481064969	0.000903040645951814
1.24364070081318e-06	1.42046420524344e-05	5.70913376664328e-09	8.38533660522e-08	2.04609931429984e-08	1.55583062462094e-05	64274	0.00465665220159706	0.0799341959936144	0.912994115660577	0.000366950854180174	0.00538962048472531	0.00131511700690321
5.91573380684568e-07	7.74856227913599e-06	2.63265442100405e-09	4.43399182773921e-08	2.43987585531796e-09	8.38954810837428e-06	119196	0.00251371031597225	0.0705131400455373	0.923597097131076	0.000313801695513992	0.00528513785303083	0.000290823274841529
2.77726069647221e-07	2.7053726593145e-06	8.02470898465756e-10	1.00506846529474e-08	1.16287430392243e-08	3.00558062755236e-06	332714	0.000901269156062812	0.0924034667715408	0.900116481492517	0.000266993635475772	0.00334400766388103	0.00386905043658549
2.47723945104463e-07	3.30689422430993e-06	5.13232738147209e-09	8.80907407547758e-08	1.41653421836743e-09	3.649257771769e-06	274028	0.00109418027682118	0.0678833780997545	0.906182690050663	0.0014064030831629	0.0241393582651941	0.000388170501225173
1.24403283072813e-07	3.56972347551523e-06	4.80456772321859e-10	1.77274393926022e-08	3.3061140672634e-08	3.74539579542561e-06	266994	0.00112298981728487	0.0332149897815208	0.953096460426178	0.000128279305730161	0.00473312844913572	0.00882714203743508
1.25269355081616e-06	6.13185791081463e-06	4.05819745693685e-09	2.55410004777649e-08	1.1197055593022e-08	7.42534771515851e-06	134674	0.00222513329734453	0.168705035625314	0.825800776749716	0.000546532985741829	0.00343970430174254	0.0015079503374857
1.96857918295895e-07	4.53675331368836e-06	6.27010568946413e-09	1.85804796477975e-07	3.0650593770848e-09	4.92875119352878e-06	202891	0.00147753636869663	0.0399407295207678	0.920467099180195	0.00127214895685879	0.0376981489189245	0.000621873423253557
3.86396626988303e-07	8.2701737174142e-06	6.86823758819626e-09	1.89037466494304e-07	9.29009378898179e-09	8.86176614227399e-06	112844	0.00265501083021535	0.0436026657423337	0.933242153385468	0.000775041620138468	0.0213318049087894	0.00104833434327098
5.52364205521729e-09	4.05397212741155e-07	8.10827072498041e-11	7.6513991829879e-09	2.87781598507949e-09	4.21531152671689e-07	2372304	0.000126451376804781	0.013103757623151	0.961725391283001	0.000192352823120894	0.0181514441684627	0.00682705410226439
7.0360034923366e-11	5.52273708605342e-08	2.53127396323214e-11	2.5546461651372e-08	5.39179961783728e-09	8.62613049042992e-08	11592683	2.58780577397921e-05	0.000815661610978706	0.640233427048258	0.000293442577299336	0.296152042676772	0.062505426086692
5.57245815236248e-08	1.30628247736647e-06	3.09652703649749e-10	9.33303568227483e-09	8.56095283724177e-09	1.38021070011326e-06	724527	0.000413977783298325	0.0403739671914237	0.946437002161536	0.000224351762831819	0.00676203689879302	0.00620264198541515
5.18310481595392e-06	2.62527044739305e-05	4.1460769532107e-08	2.70037123417767e-07	2.18395794587977e-08	3.17691467622931e-05	31477	0.00948562039127421	0.16314900915456	0.826358500288397	0.00130506399313553	0.00849998035635866	0.00068744620754874
1.54928428311683e-06	1.35068935485233e-05	9.75298315041291e-09	1.0933454404679e-07	3.99663265302491e-08	1.52152316853676e-05	65724	0.00455420225853553	0.101824560752943	0.887721845308003	0.000641001290817825	0.0071858612676885	0.00262673138054706
1.37742013828703e-07	2.26669402903925e-06	2.00507920756054e-10	4.24246896820493e-09	2.95350689524939e-09	2.41183252665216e-06	414622	0.000723288930915444	0.0571109363136011	0.939822315186047	8.31350927314911e-05	0.00175902303386457	0.00122459037375581
1.77598949286219e-06	1.0057770473802e-05	4.28905926796644e-08	3.12314682645774e-07	5.54392983624915e-09	1.21945091718258e-05	82004	0.00365169135657117	0.145638456442793	0.824778622253974	0.00351720533195044	0.0256110908807502	0.000454625090533191
1.74076546528491e-06	7.93009085740719e-06	1.97638365783376e-08	1.15762859682518e-07	2.04611414778668e-09	9.80842913310074e-06	101953	0.0029382181339086	0.177476478818643	0.808497543265651	0.00201498489820761	0.0118023852863299	0.000208607731168858
1.03222145180714e-07	2.70997178640152e-06	2.44527871057274e-09	8.25459129797787e-08	2.86000756090718e-09	2.90104513083349e-06	344703	0.000869936187568032	0.0355810201239639	0.934136376438557	0.000842895784206639	0.0284538534414536	0.000985854211818306
3.02529317787794e-06	1.27259740612713e-05	2.90062845539683e-09	1.56885707153231e-08	4.49917975718399e-10	1.57703063562957e-05	63410	0.0047199550499073	0.191834775401824	0.806957948295719	0.000183929746820604	0.000994817117744837	2.85294378912802e-05
8.41950910781393e-08	1.91649386877771e-06	2.00989431847685e-09	5.88243669581255e-08	3.91860768203702e-09	2.06544182881449e-06	484158	0.000619441255550024	0.0407637193667493	0.927885666902432	0.000973106233464089	0.0284802825901367	0.00189722490721813
8.28663583112731e-07	6.18580502616423e-06	1.23533534421288e-09	1.18567962679077e-08	3.8000561490665e-09	7.03136079703815e-06	142220	0.00210719240148804	0.117852519168379	0.879745074206675	0.000175689369365492	0.00168627334169826	0.000540443913881822
7.59165139757954e-07	4.754475658076e-06	4.2363136090854e-09	3.41123672662926e-08	7.38904660150902e-10	5.55272838336949e-06	180092	0.0016644364266799	0.13671930037703	0.856241351965952	0.000762924695141443	0.00614335240464124	0.000133070557235238
1.44443357133699e-06	8.01578638356409e-06	2.38861653883022e-09	1.7043499561245e-08	2.78848036645073e-09	9.4824405513676e-06	105458	0.00284070319823893	0.152327195041435	0.845329463458436	0.000251898920524814	0.00179737478647171	0.000294067793132493
1.95638009164841e-06	1.02034491680588e-05	1.534592538332e-09	1.02909254328301e-08	7.87839569079502e-10	1.21724426172475e-05	82153	0.00364509546207559	0.160722063201708	0.838241714411639	0.000126071043141136	0.000845428132743758	6.47232107681649e-05
2.53292404290409e-06	1.62010344431062e-05	1.28703458319691e-09	1.05852294230556e-08	8.07823059589931e-09	1.87539089806124e-05	53322	0.00561042788558086	0.135061124884556	0.863875070517545	6.8627537039208e-05	0.000564427897885105	0.00043074916297453
8.1648874266458e-09	5.65971269588931e-07	9.48890656990403e-10	8.45710670092801e-08	3.56975295963904e-09	6.63225867641486e-07	1507782	0.000198948033492852	0.0123108699841295	0.853361271329171	0.00143072021657535	0.127514729348578	0.00538240912154637
9.51450300975263e-07	7.63244986865927e-06	2.47654016766513e-09	2.55443159295897e-08	6.76855199711279e-09	8.6186895777289e-06	116027	0.00258227818451295	0.110393847277416	0.885569644877555	0.000287345326146173	0.00296382828261937	0.000785334236262906
4.7325531363631e-06	1.47006919009219e-05	2.03281553714877e-09	8.11903751009093e-09	2.92704601425555e-09	1.94463239363465e-05	51424	0.00581696944140153	0.243364923460811	0.755962512454362	0.000104534694773303	0.000417510144162307	0.000150519245891235
7.80218245305996e-08	1.83790896737172e-06	8.16124940526241e-10	2.47188238778489e-08	5.55958188039681e-09	1.94702532260109e-06	513604	0.000583937607466112	0.0400723214150948	0.943957403140705	0.000419165036557385	0.012695686897809	0.00285542350983376
1.99396879458998e-07	3.43090168787249e-06	1.10216992016041e-09	2.4384203158282e-08	3.64715607727071e-09	3.6594320964872e-06	273266	0.00109722924097533	0.0544884764087862	0.937550307646347	0.000301186055950708	0.00666338451304758	0.000996645375869038
3.93188856877678e-07	3.84311718998647e-06	1.08352949546743e-09	1.36170785663699e-08	1.84078985492782e-09	4.25284744478091e-06	235137	0.00127504338699014	0.0924530827834417	0.903657429495322	0.000254777419020083	0.00320187327271304	0.000432837029502866
8.95770590558923e-07	6.37787655212897e-06	1.64141574684069e-09	1.50266472344091e-08	5.55400796907603e-09	7.29586921363821e-06	137064	0.00218637514094411	0.122777775249103	0.874176381918519	0.000224978778919499	0.00205961028006364	0.000761253773394662
8.33392225849946e-07	8.99107276169744e-06	7.68556199552253e-09	1.06616456704044e-07	3.91492557916465e-09	9.94268193182611e-06	100576	0.00297837522218836	0.0838196606875547	0.904290494591543	0.000772986810623134	0.0107231084565593	0.000393749453719638
1.1518446320256e-06	1.09645412761722e-05	2.86911150361389e-09	3.51183241013335e-08	2.19972618787514e-09	1.21565730699906e-05	82260	0.00364035188271861	0.0947507677857845	0.901943435295837	0.000236013182917191	0.00288883420509565	0.000180949530366031
6.96786272785806e-06	3.0955926999743e-05	5.50467800140153e-08	3.14470695221176e-07	4.82093377998789e-09	3.82981281366162e-05	26111	0.0114239044043236	0.181937422711691	0.808288250781284	0.00143732298919816	0.00821112442100049	0.000125879096826632
4.38611379859423e-06	2.01122582037996e-05	3.40509720219977e-08	2.00768164351548e-07	5.48617152426589e-08	2.478805285401e-05	40342	0.00740892561367212	0.176944668644463	0.811369022095093	0.00137368482399735	0.00809939229732882	0.00221323213911833
7.38585724178608e-07	8.81640506620266e-06	1.01694370189514e-09	1.56090947685598e-08	2.87457283189788e-09	9.57449140168362e-06	104444	0.00286823988876705	0.077140987775991	0.920822286670219	0.000106213861314483	0.00163027926118509	0.000300232431290544
6.28351950336578e-07	5.65755557781648e-06	8.8055586135853e-10	1.01941110389127e-08	4.78635622995962e-09	6.30176855128329e-06	158686	0.00188875058374005	0.0997104138660599	0.897772669969667	0.000139731545865678	0.00161765875023081	0.000759525868176312
2.68022406177572e-07	5.06213376085161e-06	2.11047067157555e-10	5.12540083049722e-09	2.12262358419485e-09	5.33761523851103e-06	187350	0.00160000746613975	0.0502138865768712	0.948388659476274	3.95395804543657e-05	0.000960241718720623	0.000397672647679822
3.50873278369275e-10	1.2229518139078e-07	1.99134522580196e-11	8.92418545078888e-09	1.10325511596061e-10	1.31700479083792e-07	7592987	3.95093658106527e-05	0.00266417617316364	0.928585698712392	0.000151202580252954	0.0677612223802999	0.000837700153891375
4.64728532002114e-07	6.72398929106617e-06	2.51077489536619e-09	4.67113220410836e-08	3.58531424811642e-09	7.24152523425285e-06	138092	0.00217010734115886	0.064175504050434	0.928532190878973	0.000346719070105573	0.00645048115280137	0.000495104847685633
7.79381186056459e-08	1.79730641708812e-06	1.68527808908e-09	4.99696403800255e-08	3.31560570174004e-09	1.93021505986461e-06	518077	0.000578897451015803	0.0403779455596584	0.931143090974633	0.000873103792485285	0.0258881206654405	0.00171773900778321
2.38827593128613e-07	6.13154161714484e-06	3.50051611157805e-09	1.15565994272276e-07	3.57251470016388e-08	6.52516086765894e-06	153253	0.00195563988649872	0.0366010276179287	0.939676697862726	0.000536464338975591	0.0177108268464404	0.00547498333392906
5.53209280619561e-10	1.34692338861185e-07	2.1021077793469e-10	6.58062427337645e-08	1.96475514469614e-09	2.03226756798199e-07	4920612	6.09661747107415e-05	0.00272212817512454	0.662768726831239	0.00103436565758625	0.323806981770166	0.00966779756588405
1.04899398006451e-10	6.3813572947883e-08	1.52514256101271e-11	1.19292139633484e-08	8.73983493297275e-10	7.67369212281453e-08	13031537	2.30208122785625e-05	0.00136700034778013	0.8315889134796	0.000198749511526314	0.155455988752557	0.0113893479085361
3.95603192537587e-10	1.26777393883724e-07	2.55351228443113e-14	1.05216075625118e-11	1.08127783041709e-08	1.37996322523118e-07	7246570	4.13980426713367e-05	0.00286676619568115	0.9187012491763	1.85042053131767e-07	7.62455648827103e-05	0.0783555540210824
2.67271957043142e-08	1.01379734181084e-06	3.40004072202714e-09	1.65822308855161e-07	1.2033671249422e-11	1.20975892076359e-06	826611	0.000362862045411916	0.0220929932779038	0.8380160083225	0.00281051097344341	0.137070540261439	9.94716471429398e-06
1.23164520003522e-07	2.5047318019624e-06	8.50394080759316e-10	2.22362946492791e-08	2.35828733624576e-09	2.6533412980322e-06	376883	0.00079568671873198	0.0464186496078979	0.943991564078086	0.000320499319627669	0.00838048790246855	0.000888799091920339
5.44607508440255e-06	2.16712453787078e-05	1.85298254660085e-08	9.48098480299711e-08	1.43697737696765e-09	2.72320971139833e-05	36721	0.00813645874115876	0.199987355421337	0.795797888352121	0.000680440635491629	0.00348154780857063	5.27677824793663e-05
5.77495910979065e-06	1.602491527714e-05	4.37390375449313e-09	1.56055767871221e-08	1.33925747954748e-09	2.18211931249518e-05	45827	0.00652504817675503	0.26464909946593	0.734373926548317	0.000200442923970629	0.000715156898056031	6.13741637260012e-05
6.49248469158303e-06	1.78310237934822e-05	6.91146826781598e-09	2.44062686838911e-08	1.20289687824896e-08	2.43668551907994e-05	41039	0.00728349149380003	0.266447378652068	0.731773700539531	0.000283642194025336	0.00100161750430177	0.000493661110073471
[truncated: 8,414 more rows]
