# Supplementary material for: Quantitative Risk Assessment for African Horse Sickness in Live Horses Exported from South Africa
Source: PLoS One. 2016 Mar 17;11(3):e0151757. doi: 10.1371/journal.pone.0151757 (PMC4795756; doi:10.1371/journal.pone.0151757)
Supplement: S3 Dataset — (ZIP) [file pone.0151757.s003.zip › simulation_results_4.xls]

Detailed Results
D
Thu Oct 01 14:25:21 2015
Pathway 1	Pathway 2	Pathway 3	Pathway 4	Pathway 5	Overall probability	Horses/case	Probability per year	Pathway 1 proportion	Pathway 2 proportion	Pathway 3 proportion	Pathway 4 proportion	Pathway 5 proportion
6.51782642068303e-09	3.95842611292682e-07	1.06171298488692e-08	8.29051113020413e-07	6.18146595676494e-09	1.24821014653941e-06	801147	0.00037439317506105	0.00522173805328639	0.317128179409639	0.008505883306833	0.664191935403592	0.00495226382665025
5.44824612573936e-06	1.79844884901659e-05	7.38871342589852e-08	3.13603055188261e-07	2.28785593789407e-08	2.38431033647315e-05	41941	0.00712749435303051	0.228504068551679	0.754284717683539	0.00309888914747057	0.0131527784110579	0.000959546206253609
8.50360056832916e-06	2.19518500057337e-05	3.16271173239945e-08	1.04977665663361e-07	1.64120164218441e-08	3.06084673734721e-05	32671	0.00914064868785447	0.277818567802552	0.717182266524036	0.00103328000510752	0.0034296936328914	0.000536192035412663
3.16188227156979e-07	3.01828122643888e-06	2.55490588157392e-08	3.13578099448205e-07	6.91541439985967e-10	3.67428815329979e-06	272162	0.00110168117427067	0.0860542815274349	0.821460130645506	0.00695347173378173	0.0853439050953553	0.000188210997922117
1.95751946744836e-07	2.45837447126269e-06	2.73896810371669e-09	4.4226928291225e-08	4.68616242795516e-09	2.70577847683043e-06	369579	0.000811405273793087	0.0723458880396379	0.908564574784576	0.00101226620256258	0.0163453618505506	0.00173190912267311
1.2977487277241e-07	3.34688634516596e-06	1.05782711792388e-09	3.50789829731597e-08	1.35884435546179e-08	3.52638647158407e-06	283576	0.00105735840904053	0.0368010919444442	0.949097999364352	0.000299974811736586	0.00994757189996876	0.00385336197949794
1.86728285564405e-06	9.86380030678613e-06	1.99345498732573e-07	1.35396352883679e-06	3.7624109251822e-09	1.32881546009247e-05	75255	0.00397853743209509	0.140522360833619	0.742300236791323	0.015001744389601	0.101892517772375	0.000283140213082738
4.22754997668589e-07	3.91075422426202e-06	2.27140902869178e-09	2.70163880046777e-08	5.26829767770458e-10	4.36332384873175e-06	229183	0.00130814364359211	0.0968882925780234	0.896278699413688	0.00052056851781744	0.00619169902149948	0.000120740468971513
1.03475261428446e-06	1.35772465610226e-05	8.32299048079993e-08	1.40435101038006e-06	8.43639054776335e-08	1.61839439959727e-05	61790	0.00484345494689309	0.0639369868396699	0.83893311571031	0.00514274547840197	0.0867743370052151	0.00521281496640294
8.96135151652403e-07	6.08866116550315e-06	3.77992660621311e-08	3.30212814233462e-07	8.19024061449302e-10	7.3536274215126e-06	135987	0.00220366469582556	0.121863007232432	0.827980643633255	0.00514022045114111	0.0449047518055435	0.000111376877628216
9.16463906868166e-08	1.78000575166128e-06	6.52400374057781e-09	1.62921966366193e-07	1.69275500318682e-09	2.04279086745806e-06	489526	0.000612650139404924	0.0448633250455327	0.871359755918739	0.00319367187532806	0.0797545989467461	0.000828648213653509
4.37012892134701e-08	1.37429224452535e-06	4.61868995679746e-09	1.86752657110021e-07	1.08698940836672e-08	1.6202347748893e-06	617195	0.000485952712965476	0.026972195567433	0.848205621694079	0.00285063006200013	0.115262713777255	0.00670883889923292
8.55334415150089e-07	5.93816682754278e-06	4.42759526514586e-08	3.95226921468197e-07	2.98106138175538e-09	7.23598517819428e-06	138198	0.00216844891771728	0.118205661577037	0.820643862764881	0.00611885618352075	0.0546196422097736	0.000411977264787501
9.26358745391138e-08	2.3440810728309e-06	2.64399128687363e-08	8.60247035418245e-07	4.33752466574577e-08	3.36677914231445e-06	297020	0.00100952552889788	0.0275146870713451	0.696238444443816	0.00785317710224391	0.255510385164997	0.0128833062175976
1.79565933417142e-06	2.0184618728061e-05	4.50528308556878e-07	6.51265511547441e-06	9.44971593925775e-09	2.8952911202203e-05	34539	0.00864838479824481	0.0620199924501819	0.697153339334153	0.0155607256697074	0.224939560308494	0.000326382237463524
1.44335283715186e-07	2.69670412094207e-06	7.14263110376135e-09	1.71587348962462e-07	6.71945163708777e-10	3.02044132988719e-06	331077	0.000905723352222498	0.0477861570383745	0.89281791182575	0.00236476406049845	0.0568087011870119	0.000222465888365352
9.10340036280562e-07	5.93422828931967e-06	1.96439683341588e-08	1.64645933045622e-07	3.90891260504289e-09	7.03276713958506e-06	142192	0.00210761341807608	0.129442652971768	0.843797067574997	0.00279320613696841	0.0234112590076936	0.000555814308572929
3.33615765776684e-07	3.43152941991799e-06	3.55576522701654e-10	4.70255665611379e-09	3.54201228496688e-09	3.77374533115846e-06	264989	0.0011314851229447	0.0884044196152132	0.909316638720978	9.42237728035823e-05	0.0012461245376805	0.000938593353325079
1.3689695795374e-08	6.76409182420809e-07	1.32678955046729e-08	8.42900175864779e-07	2.18740703160151e-12	1.54626913699267e-06	646718	0.00046377352352267	0.00885337194403236	0.437445957006136	0.00858058612647318	0.545118670287976	1.41463538220506e-06
6.22527585797821e-11	4.27537859724478e-08	3.62594948336887e-10	3.2018043229497e-07	2.87058939561421e-09	3.66229655369948e-07	2730527	0.000109862881369271	0.00016998284455391	0.116740371364137	0.000990075333933869	0.87426134831036	0.00783822214701449
4.38222100084719e-06	2.30167563118748e-05	2.64669599343851e-07	1.78751590472421e-06	9.15143655201623e-09	2.94603142533421e-05	33944	0.00879928217059733	0.148749974734233	0.781280067617192	0.00898393673155831	0.0606753848364475	0.000310636080569916
3.65842540451413e-07	6.95778633666692e-06	3.52315911688574e-08	8.61609857898783e-07	1.03040462303179e-09	8.22150073080901e-06	121632	0.00246342114411846	0.0444982677043944	0.846291518359114	0.00428529928080303	0.10479958417689	0.000125330478798169
2.04732411735272e-07	2.84654891822828e-06	4.09182557098348e-08	7.31493330386502e-07	2.26037433032086e-09	3.82595329039021e-06	261373	0.00114712972589626	0.0535114770610257	0.744010368704204	0.0106949177379166	0.191192436202455	0.000590800294399392
3.97270691449497e-07	3.99470846570561e-06	5.16754224918426e-08	6.68104098937403e-07	6.72854485525332e-09	5.11848722343961e-06	195370	0.00153437174303817	0.0776148643353519	0.780447091361729	0.0100958389141229	0.130527648067164	0.00131455732163218
4.00886232731104e-07	9.04304152448934e-06	6.40987772347417e-08	1.85940934974544e-06	1.48951970267021e-08	1.13823310812273e-05	87855	0.00340889523648491	0.035220046743525	0.79448062615257	0.00563142793662527	0.163359274693048	0.00130862447423168
3.02457996265666e-06	1.09978167479442e-05	9.51754404498085e-08	4.44967117697008e-07	8.52137586077123e-09	1.45710606446085e-05	68629	0.004361809597072	0.20757445435352	0.754771187642651	0.00653181280149465	0.0305377301316533	0.000584815070680821
3.87586792264947e-08	1.75906887747297e-06	2.4905766308008e-08	1.45342319995272e-06	4.43787827581952e-09	3.28059440123601e-06	304823	0.000983695788496775	0.0118145294681634	0.536204316147774	0.00759184564194355	0.44303654222086	0.00135276652125831
3.0958740122375e-08	1.87621664329893e-06	1.77560589464035e-08	1.38369142697843e-06	5.93329592433984e-09	3.31455616527048e-06	301700	0.000993874277009144	0.00934023699666248	0.566053658392548	0.00535699443939113	0.417459037646302	0.00179007252509648
4.15380478845736e-07	3.45948677179527e-06	1.0671665939551e-07	1.14275769413299e-06	4.33532447106768e-11	5.12438495741422e-06	195145	0.00153613835591571	0.081059577353716	0.675102827079748	0.0208252620133676	0.223003873368176	8.46018499214255e-06
1.46955475576277e-08	7.98390297082266e-07	1.61388689608303e-08	1.12736669273551e-06	7.59075825535415e-10	1.95735048216177e-06	510895	0.000587033347780652	0.00750787745554765	0.407893376458821	0.00824526272014702	0.575965675544426	0.000387807821058732
2.61526266631829e-10	9.65076686958383e-08	3.96313392061766e-12	1.88037814556036e-09	5.64812240339264e-09	1.04301658645344e-07	9587575	3.12900096810509e-05	0.00250740275877198	0.925274534933262	3.79968446531946e-05	0.0180282669516714	0.0541517985116412
1.7591768797614e-06	9.91326805114161e-06	1.36224944572834e-07	9.87034093328416e-07	1.92448893607231e-08	1.2814948858165e-05	78034	0.00383712862662722	0.137275372631749	0.77357062918167	0.0106301590494479	0.0770220860225698	0.00150175311456364
4.13596646756907e-07	3.45832321377835e-06	1.61169968607332e-08	1.73272487589565e-07	8.08347594175511e-10	4.06211769257973e-06	246177	0.00121789554540219	0.101817987084033	0.851359678744826	0.00396763414565119	0.042655703429293	0.000198996596197131
1.15956351083591e-08	6.1849979418122e-07	2.50025739874556e-09	1.71470110581245e-07	5.71897688044381e-09	8.09784774150014e-07	1234896	0.000242906024158884	0.01431940372123	0.763782938288047	0.00308755792719114	0.211747758237648	0.00706234182588418
3.39575528588929e-07	5.86163582701599e-06	2.048723057172e-08	4.54730272698812e-07	2.64832946402038e-09	6.67907718833947e-06	149721	0.00200172372152274	0.0508416835160657	0.877611631326766	0.00306737442823497	0.0680827994461111	0.000396511282822709
1.25562826985412e-08	6.73947538837876e-07	4.43151835502536e-09	3.0582822991775e-07	2.16429920615624e-08	1.01840656187076e-06	981926	0.000305475456998661	0.0123293419039602	0.661766689326778	0.00435142360717405	0.30030072602435	0.0212518191377375
6.37987559659555e-07	1.20106770841716e-05	5.40420738355871e-08	1.30836578819695e-06	2.37079036956219e-08	1.40347804095593e-05	71252	0.00420161209466163	0.0454576089573167	0.855779480239743	0.0038505820724333	0.0932231036052267	0.00168922512528049
8.8257274600379e-07	4.73218277290124e-06	1.36179150310039e-07	9.38807458897418e-07	2.56538579370124e-09	6.69230751390619e-06	149425	0.00200568489279662	0.131878689700056	0.707107789513268	0.0203486092094643	0.140281578057589	0.000383333519622422
4.22232688336277e-08	1.35043918931079e-06	2.00120717567184e-08	8.22958500093344e-07	5.21033182574033e-09	2.24084336182022e-06	446261	0.00067202784982745	0.018842579340008	0.602647740721081	0.00893059822818799	0.367253916143814	0.00232516556690871
1.37426136344039e-07	3.73133686066981e-06	1.21793325993966e-07	4.25211121607795e-06	2.05531627347589e-08	8.26322070182052e-06	121018	0.00247590632803929	0.0166310620644275	0.451559627331233	0.0147392076756624	0.514582796407839	0.00248730652083765
1.18262940468483e-06	5.78323534614919e-06	8.34958897339915e-08	5.24981151935172e-07	1.59084100725881e-09	7.57593263351044e-06	131997	0.0022702075713702	0.156103474238107	0.763369426038498	0.0110212027710841	0.0692959107916344	0.000209986160677048
4.49153749955365e-06	1.38308025247181e-05	2.69526327596624e-07	1.06712664296464e-06	7.93254147079811e-09	1.96669255363038e-05	50847	0.00588276406110066	0.228380256551162	0.703251888516452	0.013704548130774	0.0542599625444658	0.000403344257146609
3.3336034841212e-07	3.50863022298451e-06	7.71986361973187e-09	1.04470515145739e-07	1.09702935364118e-09	3.95527797951575e-06	252827	0.00118588202598446	0.0842824069859519	0.887075508006161	0.00195178787931286	0.026412938783769	0.000277358344804754
6.0883259542669e-07	4.61128946752563e-06	1.93474888988482e-09	1.88412070338928e-08	1.1755973115641e-08	5.25265399199174e-06	190380	0.0015745594147144	0.115909518570026	0.877897054433065	0.000368337395311887	0.00358698803740325	0.00223810156419293
5.64153923257653e-06	2.49520479682757e-05	1.18344216897718e-08	6.73051043692315e-08	8.43336477868353e-08	3.07570603746981e-05	32513	0.00918481948805494	0.183422575624863	0.811262443949364	0.000384770896360019	0.00218828144007544	0.00274192808933754
7.30461753560602e-06	2.41514950932433e-05	2.72871393549336e-07	1.16006697612581e-06	8.62953054803255e-09	3.28976805290725e-05	30397	0.00982092314663863	0.222040503103273	0.73413975407476	0.00829454810068424	0.0352628804666222	0.000262314254660185
2.70826810138339e-06	8.61860722358213e-06	2.96413886939773e-09	1.21283118104988e-08	1.22681253261161e-09	1.1343194588178e-05	88159	0.00339719411058159	0.238757087373425	0.759804229450892	0.000261314292579181	0.00106921482446744	0.000108154058636198
3.43598701492135e-08	1.46652969551474e-06	3.88017856768518e-09	2.12942628275579e-07	1.14251549531343e-08	1.72913752746035e-06	578323	0.000518607183515485	0.0198711031387302	0.848127851154029	0.0022439965046529	0.12314961932978	0.00660742987280766
7.95463236889078e-06	2.81064275386341e-05	4.44341165613314e-10	2.01878325509533e-09	8.30887383773606e-09	3.60718319057833e-05	27722	0.0107634003257355	0.220521995934879	0.779179377749536	1.23182312108211e-05	5.59656426756542e-05	0.000230342441699056
1.53264666816958e-07	2.45206111109598e-06	9.42547096459958e-09	1.9388922952306e-07	6.50025958364744e-09	2.81514073798424e-06	355222	0.000844186883737108	0.0544429856557375	0.871026118875945	0.00334813490402921	0.0688737251771977	0.00230903538709113
3.27541434348456e-07	3.63121569043604e-06	3.4113694496473e-09	4.86268888039414e-08	4.89584187777459e-10	4.01128496722586e-06	249297	0.00120266412284831	0.0816549901152943	0.905249993482096	0.000850443056905663	0.0121225216361457	0.000122051709558807
8.01475975692251e-07	5.47515539377227e-06	8.22471547810286e-09	7.22416242376868e-08	2.69985802317454e-09	6.35979756720348e-06	157238	0.0019061263665755	0.126022246340881	0.860900891249561	0.00129323542002602	0.0113591074989912	0.000424519490541224
8.91350291257606e-07	5.47962444986917e-06	2.44497062958077e-08	1.93256897313078e-07	5.32247464941365e-09	6.59400381938508e-06	151653	0.00197625230477838	0.135175883374106	0.831001103420679	0.00370786959873003	0.0293079747307609	0.000807168875724127
1.91389294878856e-07	3.03365140422488e-06	3.8862523456849e-08	7.92034151217535e-07	1.06963381853355e-10	4.05604433715997e-06	246546	0.00121607574876148	0.0471861939785564	0.747933491858482	0.00958138526761283	0.195272557541152	2.63713541968456e-05
2.71420652741511e-07	3.19360967351667e-06	4.13311415643074e-08	6.25283208930876e-07	3.93971671122395e-09	4.13558439346459e-06	241804	0.0012399085608974	0.0656305438163549	0.772226938123543	0.00999402687311192	0.151195852735832	0.000952638451158156
8.69104621592996e-10	2.14116920446115e-07	4.35031204590667e-10	1.37805525184847e-07	1.02438642718274e-08	3.63470445728973e-07	2751255	0.000109035208767483	0.00239112871983285	0.589090317967074	0.00119688191901868	0.379138185247677	0.0281834861463973
3.61638830264868e-06	1.18224687053217e-05	8.34811974658527e-08	3.50899575468865e-07	1.23153749183911e-09	1.58744693183969e-05	62994	0.0047510564513632	0.22781160302837	0.744747334112179	0.0052588339043943	0.0221046491968212	7.75797582355636e-05
1.1887901985821e-07	2.21183695547436e-06	8.91096141999675e-09	2.13174220780459e-07	7.23950105304674e-09	2.56004065858607e-06	390619	0.000767718334019674	0.0464363796174502	0.863985088696198	0.00348078902188933	0.0832698574788248	0.00282788518563809
2.87721256652977e-06	1.12483969179761e-05	6.23666839713976e-08	3.13497950358112e-07	2.46419783807471e-08	1.45261160972161e-05	68842	0.00434838475889399	0.198071703907225	0.774356809672739	0.00429341770050633	0.0215816773224189	0.00169639139711059
1.10586226673954e-05	3.41388312024751e-05	9.34428178779662e-08	3.70922825578476e-07	4.35348332473864e-09	4.56661729966517e-05	21898	0.013606744572168	0.242162238298494	0.747573728260045	0.00204621521240279	0.00812248544684647	9.5332782211854e-05
1.95974264838991e-06	8.46997252813311e-06	5.87474534049592e-08	3.26461667055124e-07	9.71140656577247e-09	1.08246357035489e-05	92382	0.00324214115986532	0.181044674579432	0.78247183185631	0.00542719912372651	0.0301591366209297	0.000897157819601131
7.86239038833096e-09	5.32886041554175e-07	1.76459360091986e-09	1.53774563191758e-07	2.45886755724254e-10	6.96533475490908e-07	1435681	0.000208938284758875	0.011287885887738	0.765054459412168	0.00253339381811649	0.22077124589508	0.000353014986897731
1.7065721929825e-07	2.15105975123174e-06	3.13435085438322e-08	5.07962200199833e-07	2.15203702292385e-10	2.86123788297595e-06	349499	0.000858004296529713	0.0596445406771809	0.751793398245672	0.0109545273150208	0.177532320266746	7.52134953800324e-05
3.5685955609442e-09	3.8911275714304e-07	1.74530390309541e-09	2.44687596941894e-07	1.04480410113179e-09	6.40159057650106e-07	1562112	0.000192029338771271	0.00557454513577265	0.60783761862465	0.00272635977299466	0.38222937568062	0.00163210078596256
6.00320936188896e-07	7.67116988226848e-06	9.93221362489535e-08	1.631962218567e-06	2.08833180589073e-08	1.00236584913322e-05	99764	0.00300259578409134	0.0598904019633163	0.765306388770325	0.00990877096769014	0.16281103550946	0.00208340278920773
4.38126684624019e-07	3.95359290069903e-06	2.60964241131287e-08	3.02784075662525e-07	1.88472305481421e-09	4.72248480815352e-06	211753	0.00141574567297131	0.0927746096435461	0.837184884930287	0.00552599429606898	0.0641154154990099	0.000399095631088146
6.91090078740519e-08	1.57893206925646e-06	1.61463344834748e-08	4.74310366401584e-07	3.61375694406262e-09	2.14211153495964e-06	466829	0.000642427703672399	0.0322620959488714	0.737091436878059	0.00753757879548463	0.22142188147571	0.00168700690187484
1.04666915934796e-07	2.63942878361097e-06	2.70291887227814e-08	8.76408193515767e-07	3.03906284753345e-09	3.65057214463184e-06	273930	0.0010945741586269	0.0286713730856432	0.723017839133035	0.00740409657771803	0.240074201739725	0.000832489463878254
5.34703532788943e-07	6.47086296336862e-06	7.79910845529227e-09	1.21359148910799e-07	8.30572882650574e-08	7.21778204178871e-06	138547	0.00216299976433032	0.0740814185982863	0.89651681443196	0.00108054086562019	0.0168139115601119	0.0115073145440222
4.03446373560165e-06	1.27924248279039e-05	2.37587177252975e-07	9.68615828733273e-07	4.22817569684108e-10	1.80335143870615e-05	55452	0.00539549484602275	0.223720326998284	0.70936948579929	0.0131747574074323	0.0537119835847541	2.34462102399445e-05
5.45744302492432e-08	2.19762045385932e-06	1.35679157837019e-08	7.02520728337148e-07	8.29632926613363e-09	2.97657985749555e-06	335956	0.000892576702473447	0.0183346098079026	0.73830387863619	0.00455822334130749	0.236016086236718	0.00278720197788143
1.29395700442991e-06	9.42946072424392e-06	6.02094711457684e-08	5.64164590559835e-07	1.4389029937837e-08	1.13621808203173e-05	88011	0.00340287067852652	0.113882803388952	0.829898843660597	0.00529911221251689	0.0496528438934034	0.0012663968445307
1.51006323103818e-06	6.74358092712572e-06	1.06183412608789e-08	6.09690792241914e-08	5.80161890067686e-09	8.33103319754964e-06	120033	0.00249619966949022	0.181257617780508	0.809453133509199	0.00127455274863171	0.00731830947956418	0.000696386482097233
4.4395192896491e-07	5.38512573899405e-06	9.48337408133798e-09	1.47909320856453e-07	1.55415389918742e-09	5.98802451679593e-06	167000	0.00179480014993483	0.0741399651453765	0.899315913602089	0.00158372332223054	0.0247008542536155	0.000259543676688053
6.08983015352591e-07	5.02762559778574e-06	6.383865155761e-08	6.77646962932264e-07	8.33156815116235e-09	6.38642579577937e-06	156582	0.00191409962704425	0.0953558429748065	0.787236203559803	0.00999599049593584	0.106107388483258	0.00130457448619672
1.55862042868653e-06	7.56136983161766e-06	1.20993787959595e-07	7.54715408402691e-07	4.79862126499544e-10	9.99617931879297e-06	100038	0.00299437666880809	0.155921615547282	0.756425989417993	0.0121040033497723	0.0755003871312927	4.80045536595563e-05
1.22917503456309e-06	7.91202083361767e-06	4.26340488540001e-08	3.52855291925169e-07	1.8502265401871e-08	9.5551874743618e-06	104655	0.00286246524909051	0.128639551851932	0.828034076238375	0.0044618746590158	0.0369281390733505	0.00193635817732679
4.35723163869501e-09	6.12840184023423e-07	1.19368596317111e-09	2.15878025975913e-07	5.64775688023748e-09	8.39916884481439e-07	1190594	0.000251943428091983	0.00518769382923543	0.729643843749835	0.00142119534114151	0.257023081645983	0.0067241854338056
2.32310939251742e-08	8.52742095547504e-07	2.67404126351393e-10	1.26204314452852e-08	6.47577852938794e-09	8.95336803573703e-07	1116898	0.000268565091264494	0.0259467653205455	0.952426050335267	0.000298663168188842	0.014095736258033	0.00723278491796619
7.1058782292721e-06	2.74681497666215e-05	2.35659784094493e-07	1.17135105892921e-06	7.52635722985191e-09	3.59885651961471e-05	27787	0.0107386879836691	0.197448222526883	0.76324659282505	0.00654818503627709	0.0325478677058959	0.000209131905893755
2.33742408983154e-07	2.60269948269898e-06	4.40823882083153e-08	6.31114771957401e-07	2.17961617622596e-11	3.51166084800962e-06	284766	0.00105294536775169	0.0665617834693909	0.741159125367752	0.0125531451117499	0.179719739255319	6.20679578855501e-06
2.47515815143735e-06	1.60241164894671e-05	8.12612518751579e-08	6.76462503172954e-07	1.77275248921767e-08	1.92747259208448e-05	51881	0.00576578718255782	0.128414700245391	0.831353792280789	0.00421594850214069	0.0350958299459599	0.000919729025718865
7.58413988600924e-07	6.08093495047326e-06	7.09136965922012e-08	7.31070682966281e-07	1.09184170660302e-08	7.6522517356987e-06	130680	0.00229305123637225	0.0991099110164958	0.794659553880716	0.0092670365588445	0.095536674460897	0.00142682408304662
6.02110670476752e-08	1.83001960198741e-06	3.14771539664353e-09	1.2301085163907e-07	1.73725723611056e-09	2.01812649330691e-06	495509	0.000605255317956188	0.0298351303782813	0.906791327529095	0.00155972155713871	0.0609529938024371	0.000860826733047783
2.93841655534951e-07	3.69717847789535e-06	4.58935186542548e-08	7.42459220217258e-07	9.01617205160325e-09	4.78838904435341e-06	208839	0.00143548885144607	0.0613654514729658	0.772113218798533	0.00958433373503216	0.155054072119053	0.00188292387441562
3.79555672660396e-07	3.35375390615811e-06	1.03562455279651e-07	1.17656183591958e-06	3.5703576411985e-09	5.01700422765893e-06	199322	0.00150397294130533	0.0756538474829045	0.668477392876956	0.0206422898168407	0.234514818511244	0.000711651312054907
4.94989998041405e-08	1.1335532783207e-06	8.93970625081488e-10	2.63223397781687e-08	2.33323016829975e-09	1.21260181869639e-06	824673	0.000363714605980392	0.0408204894970012	0.934810801734842	0.000737233452315413	0.0217073233540641	0.00192415196177761
1.38716657078544e-09	3.38128961795674e-07	1.2861416653131e-09	4.03109107025298e-07	1.49441938969439e-08	7.58855570954014e-07	1317774	0.00022763084582289	0.00182797178261672	0.445577491604346	0.00169484380762494	0.531206625416902	0.0196930673885104
4.46616641733742e-11	5.104511853909e-08	2.01702827796517e-10	2.96415521470941e-07	1.74154232228488e-08	3.6512242772485e-07	2738807	0.000109530749384801	0.000122319695483156	0.13980274741588	0.00055242519352582	0.811825018030158	0.0476974896649536
6.8742152944482e-07	8.97211918207593e-06	1.20712093856752e-07	2.02589463123125e-06	1.20636702147476e-09	1.18073538036302e-05	84693	0.00353596076811569	0.0582197790357962	0.759875525989355	0.0102234671599015	0.171579056994835	0.000102170820112451
1.46906364391686e-07	2.10570732010764e-06	4.99533356653033e-10	9.20618004155742e-09	4.6631994259683e-09	2.2669825973235e-06	441115	0.00067986433751499	0.0648025990870554	0.928859058112632	0.000220351650357971	0.00406098399362511	0.00205700715632924
1.83502260579573e-07	2.2624103525207e-06	1.17084601749532e-08	1.85603523189579e-07	4.17047342291687e-09	2.64739506988772e-06	377730	0.000793904263372114	0.0693142714764348	0.854579801199316	0.004422634274774	0.070107980973709	0.00157531207576576
2.280238123499e-07	2.420304132652e-06	7.12785626014096e-09	9.72756734262874e-08	3.49261039951277e-09	2.75622408508784e-06	362815	0.000826526603589617	0.0827305056884126	0.878123134380369	0.00258609461353495	0.0352930931677811	0.00126717214990212
6.75986716953981e-06	3.41654860873406e-05	1.71987717270568e-07	1.11780402639617e-06	8.36050912749932e-10	4.22159810514599e-05	23688	0.012585197275968	0.160125786519085	0.809302194012594	0.00407399551039499	0.0264782198247057	1.98041332198537e-05
9.96394532912977e-07	5.69359245481243e-06	8.85360290151181e-08	6.50479105259944e-07	6.4722929570376e-09	7.43547441495751e-06	134490	0.00222816456522235	0.134005508903183	0.765733581620423	0.0119072468109117	0.0874832013343241	0.000870461331158327
6.47805756936206e-07	7.94611241687113e-06	7.18429492221145e-08	1.13313088098866e-06	4.93742178777299e-08	9.84826622189584e-06	101541	0.0029501341914292	0.0657786601560311	0.806853941377456	0.00729498447781445	0.115058920571151	0.00501349341754748
7.26749907529641e-07	9.1483615305229e-06	3.11653680237253e-08	5.04457743467504e-07	6.33328198954298e-09	1.04170678315333e-05	95996	0.00312025847036879	0.0697653043335006	0.878208885501356	0.00299176011212917	0.0484260783961173	0.000607971656896734
2.75709990293479e-07	3.07661891043616e-06	1.80495125669854e-09	2.58967967095917e-08	4.69859880389141e-09	3.38472924749982e-06	295445	0.00101490512778879	0.081457029538518	0.908970462765596	0.000533263113447493	0.00765106890860494	0.00138817567383332
3.26491895000278e-07	6.67676587860349e-06	8.86595702331215e-09	2.33143337584276e-07	4.97941661003009e-08	7.29506123431165e-06	137079	0.00218613327531592	0.0447551959488226	0.915244665418287	0.00121533688869011	0.0319590651943685	0.00682573654983163
4.55777054169269e-07	4.00771654462551e-06	6.2583368711454e-08	7.07559232959371e-07	3.15824187470685e-09	5.23679444234031e-06	190957	0.00156980900513437	0.0870335964467575	0.765299571856876	0.0119507017891437	0.135113043055241	0.000603086851981809
1.23947938456975e-06	1.18875178193195e-05	1.61313720347494e-07	1.98937187456453e-06	1.49473332437621e-08	1.5292630132045e-05	65391	0.00457731613031598	0.0810507658831344	0.777336384694856	0.0105484615108469	0.130086967211473	0.000977420699689887
1.5855756960787e-07	2.14613163251488e-06	1.49214674483278e-08	2.59679595434606e-07	1.99890872923131e-10	2.57949015587861e-06	387674	0.000773548701658133	0.061468569378534	0.831998380619476	0.00578465764419454	0.100670899961685	7.74923961107519e-05
9.90244281748991e-11	6.51047353804743e-08	9.57006424558132e-10	8.08998314340524e-07	9.39784817514193e-09	8.84556928748873e-07	1130509	0.000265331989214856	0.000111948055525336	0.0736015210152264	0.00108190484236185	0.914580269564764	0.0106243565221227
1.21481184960155e-06	7.96379270959044e-06	9.63118293189465e-09	8.1181610017755e-08	4.66720879363133e-10	9.269884073021e-06	107876	0.00277711477408871	0.131049303317301	0.859103808295532	0.00103897555309512	0.00875756475251134	5.03480815603158e-05
7.30274207208886e-08	1.61023184977588e-06	2.44718636904282e-08	6.93791470600594e-07	1.03275026919605e-08	2.41185010747975e-06	414619	0.000723294201357749	0.0302785900725805	0.667633467263222	0.0101465110184645	0.287659448010045	0.00428198363568794
7.53384063582753e-07	5.80038038488715e-06	5.55103918261996e-08	5.49512929344199e-07	1.66942967325193e-09	7.16045719931355e-06	139656	0.00214583923872524	0.105214519493948	0.810057266377238	0.0077523529966105	0.0767427154507507	0.000233145681453409
6.14345853165125e-08	1.40378796449592e-06	1.29916527420028e-08	3.8169034203967e-07	2.46950599886061e-08	1.88459960458272e-06	530617	0.000565220616746687	0.0325982161765948	0.744873320084744	0.0068935877469206	0.202531265055732	0.0131036109360078
2.65817476863056e-06	1.61597490067121e-05	1.30794800203338e-07	1.02241696957882e-06	2.84324968956243e-09	1.99739787948144e-05	50065	0.00597433573939021	0.133081885984613	0.809040060206105	0.0065482596906178	0.0511874464312667	0.000142347687397195
9.05843530567317e-07	9.68223823218101e-06	5.67704396230159e-07	7.80243283861606e-06	2.79388539106038e-09	1.89610128829856e-05	52740	0.00567220971957816	0.0477740053317596	0.510639294004659	0.0299406155005348	0.411498736210314	0.000147348952732764
3.87550816970503e-08	2.45382696539434e-06	2.84405618941537e-08	2.31560313794128e-06	4.84215571357718e-08	4.8850473040626e-06	204706	0.00146444442402993	0.00793340970614964	0.502313859551297	0.00582196243432514	0.474018570099727	0.00991219820850097
1.55844364132089e-06	7.20822136206615e-06	2.23818088978071e-08	1.33103984001397e-07	1.58140699434012e-08	8.93796486622964e-06	111882	0.00267780969719444	0.174362247407032	0.806472331223969	0.00250412809098998	0.0148919788781342	0.00176931439987548
7.8674358700234e-09	5.1329566537638e-07	8.37473048063657e-09	7.02528200498638e-07	2.69280408952926e-09	1.23475883631521e-06	809875	0.000370359279645238	0.00637163763371118	0.415705197063556	0.00678248272806746	0.568959848544301	0.00218083403036433
6.05669752984401e-08	2.17072645858776e-06	1.36929552221325e-08	6.31021755910651e-07	3.13737856130925e-09	2.8791455235803e-06	347325	0.000863371980241445	0.021036441125464	0.753948156079449	0.00475590938699929	0.219169802548208	0.00108969085987979
2.8917949244429e-07	3.41434489902597e-06	1.26412568889021e-08	1.91907537633961e-07	1.25292607247321e-09	3.9093261120656e-06	255799	0.00117211266474682	0.0739716984857766	0.873384517215912	0.00323361534098845	0.0490896722690042	0.000320496688318282
2.74722772836712e-06	1.44316421722132e-05	1.70880827558964e-07	1.15422698709243e-06	2.29949182245305e-08	1.85269726334562e-05	53975	0.00554272537782585	0.148282603030684	0.778953067926076	0.00922335402225323	0.0622998160534935	0.00124115896749402
1.57710316372212e-07	2.15167846114634e-06	2.72102943971968e-08	4.77317647456902e-07	5.42905703916682e-09	2.81934577641182e-06	354692	0.000845447333058469	0.0559386215382668	0.763183600659577	0.00965127960708223	0.169300853925191	0.0019256442698832
3.05078723416149e-06	1.81408597123117e-05	1.99505180463417e-08	1.52542681338869e-07	2.73153722588594e-08	2.13914555181173e-05	46748	0.00639695708804056	0.142617094548693	0.848042326850901	0.000932639577958817	0.0071310099123304	0.00127692911011712
1.1546383677221e-08	6.50951981284963e-07	2.86191214831899e-10	2.07452972753941e-08	1.67355742906737e-09	6.85203410881477e-07	1459421	0.000205539967459201	0.0168510306485006	0.950012756719276	0.000417673365729061	0.0302761150133599	0.00244242425313446
4.57146997008077e-08	2.01118849010223e-06	1.93884981979013e-08	1.09678971856438e-06	4.96402316197218e-09	3.17804542972729e-06	314659	0.000952960788106139	0.0143845331074234	0.632838181383334	0.00610076181307612	0.345114550064343	0.00156197363182381
5.13673117922723e-07	4.54112155977653e-06	2.2387269552135e-08	2.54471501467396e-07	8.24292266446574e-09	5.33989637138325e-06	187270	0.00160069071448299	0.0961953345528427	0.850413799060336	0.00419245393452004	0.0476547640196017	0.00154364843269992
2.36273202852113e-07	5.4854039930323e-06	1.96768471162673e-08	5.87420542640208e-07	7.36867679170442e-09	6.33614326243259e-06	157825	0.00189904353144887	0.0372897507310153	0.865732317884227	0.0031054927739612	0.0927094793015592	0.00116295930923687
4.50516714948996e-07	7.41390691081592e-06	7.0048083782904e-08	1.482275892172e-06	2.40006966129815e-10	9.41698760868594e-06	106191	0.00282112271789725	0.0478408524753132	0.787290715342723	0.00743848104018888	0.157404464544988	2.54865967869003e-05
2.60994573313521e-06	9.70871357247878e-06	2.88540355746092e-08	1.38005644237567e-07	4.24025960744727e-09	1.24897592450336e-05	80066	0.00373994011071122	0.208966856921043	0.777333924698294	0.00231021551404865	0.0110495039600097	0.000339498906604893
5.20663507165092e-08	1.33133149697583e-06	4.53158347163164e-09	1.48983513498342e-07	4.25925300170883e-10	1.53733886996248e-06	650475	0.000461095678197299	0.0338678424996695	0.865997421250605	0.00294768028062819	0.0969100023483946	0.000277053620703208
2.47731764960185e-09	3.18844709055874e-07	2.61618666328606e-09	4.32940541239727e-07	1.97928248697122e-09	7.58858037095461e-07	1317770	0.000227631585497212	0.00326453371843279	0.420163842866127	0.00344753107353195	0.570515854186394	0.00260823815551451
2.21728423225063e-10	9.15184116703558e-08	9.4421971153084e-11	5.01096093921111e-08	1.83940540624393e-10	1.42128111997469e-07	7035906	4.26375276062485e-05	0.00156006028722179	0.643914918619234	0.000664344089470246	0.352566488697206	0.0012941883068683
6.03054141602277e-07	5.2966776926886e-06	1.15349416177986e-08	1.30264852533653e-07	2.96307567511731e-08	6.0711623851935e-06	164713	0.0018196965853331	0.0993309194089456	0.872432222469665	0.00189995603575524	0.0214563281738841	0.00488057391174998
2.26678365301126e-06	9.04954776087097e-06	2.90124913526204e-07	1.48922756571419e-06	1.90529606710908e-10	1.30958744227293e-05	76360	0.00392108046170425	0.173091431686074	0.691022796092522	0.0221539168871886	0.113717306507572	1.45488266427038e-05
1.79670366525462e-07	2.33205635475254e-06	1.55886842894194e-08	2.60153390301407e-07	1.2051898273639e-09	2.78867398569619e-06	358593	0.000836253507212392	0.064428602069312	0.836259945305275	0.00558999882000465	0.0932892807247456	0.000432173080663292
6.98920593475581e-07	1.00922085063446e-05	3.29869122525458e-07	6.12497596794602e-06	1.46709131885906e-08	1.72606451034802e-05	57935	0.0051648542572279	0.0404921478476293	0.584694746102492	0.0191110541088031	0.354852088738621	0.000849963202454847
1.74889225168835e-06	1.06880627038455e-05	1.29796529974537e-08	1.01993337530535e-07	3.94097983109524e-09	1.25558689258929e-05	79644	0.00375969889258487	0.139288826763854	0.851240385426801	0.00103375187126133	0.00812316042262932	0.000313875515454616
4.68347920931004e-08	1.74357615525742e-06	1.24642312586307e-08	5.96636948810286e-07	5.27219965888834e-09	2.40478432707833e-06	415838	0.000721175993073309	0.0194756725439915	0.725044710090807	0.00518309734402419	0.24810414060506	0.00219237941611743
2.37322771473148e-09	4.46418193887132e-07	1.66216800729734e-09	4.02029690853424e-07	1.23319952696087e-08	8.64815275732194e-07	1156316	0.000259411042032531	0.00274420189065485	0.516200634302133	0.00192199196052599	0.464873484702321	0.0142596871443649
3.35988867079215e-07	6.61316829816251e-06	4.2014978150035e-08	1.06338166198581e-06	1.44956217299074e-08	8.06904942710748e-06	123930	0.00241779700359857	0.0416392129103189	0.819572163723025	0.00520693032426945	0.13178524578291	0.00179644725947646
7.82099259135512e-06	2.49074480912989e-05	2.58323657327184e-07	1.05781547756164e-06	4.78257040418898e-10	3.40450580745833e-05	29373	0.0101617086700395	0.229724754007513	0.731602455684863	0.00758769912394536	0.0310710434167644	1.40477669143983e-05
9.89487748817126e-07	8.12512338707558e-06	2.22479946762753e-07	2.34899755946419e-06	3.15464660739406e-09	1.1689243288727e-05	85549	0.00350065186351944	0.0846494272021334	0.695094043847248	0.0190328784564959	0.200953774461135	0.000269876032988069
4.46735908762119e-07	7.01608928773103e-06	5.56254461494051e-09	1.12333689679804e-07	3.88912076428306e-09	7.58461055155218e-06	131846	0.00227280505285865	0.0589003094787372	0.925042787634653	0.000733398844559282	0.0148107393143363	0.000512764727713957
1.11681800016084e-06	5.92689406019705e-06	9.33379062796739e-08	6.36884262315108e-07	7.17617578691338e-09	7.78111040473959e-06	128516	0.00233161974536789	0.143529386176113	0.761702861404832	0.0119954481333179	0.0818500482819486	0.000922256003788645
1.3366991459441e-07	2.89170630818908e-06	2.32411344273809e-08	6.46471080844654e-07	8.75056254229231e-09	3.70383900059781e-06	269990	0.001110536655199	0.0360895585830906	0.78073218293839	0.00627487707312053	0.174540815823882	0.00236256558151689
4.14765275777889e-08	1.20475917993349e-06	3.04601000565681e-10	1.13759806143336e-08	3.32268466884577e-09	1.26123897379503e-06	792871	0.000378300357117167	0.0328855422640385	0.955218800691206	0.000241509346677693	0.00901968687195227	0.00263446082612554
3.76435724197119e-06	1.2762217832019e-05	2.06263851609713e-07	8.99127382749668e-07	8.64569867798745e-09	1.76406120070276e-05	56687	0.00527825110187985	0.213391533154948	0.72345663670483	0.0116925564446144	0.0509691717266656	0.000490101968942076
1.92823673589759e-06	9.21869028742975e-06	1.83888307266672e-07	1.13038370039098e-06	2.21080131297854e-09	1.2463409832298e-05	80235	0.0037320647210588	0.154711813367535	0.739660366743315	0.0147542534299193	0.0906961831152881	0.000177383343942475
3.19210059546457e-08	1.13592956744405e-06	3.68327456557508e-09	1.68527532475957e-07	2.5504325132561e-09	1.34261181295348e-06	744817	0.000402702707769431	0.0237753054506692	0.846059565754324	0.00274336523039567	0.125522158266453	0.00189960529815811
1.19063566527999e-06	7.87940649500966e-06	9.79774626773614e-08	8.33695288159749e-07	8.07566224680509e-09	1.00097905733736e-05	99902	0.00299844785045378	0.11894711048672	0.787169964971014	0.00978816309483889	0.0832879851030461	0.000806776344380937
6.51164398628494e-08	2.83106098915642e-06	4.07671709818884e-08	2.27911182763161e-06	2.58302527026521e-08	5.24188668033542e-06	190771	0.00157133428523526	0.0124223287975929	0.5400843554625	0.00777719425618712	0.434788458167466	0.00492766331625453
2.22910955290973e-12	8.44486158861376e-09	4.47850972852688e-11	2.18148815763856e-07	3.39693791176232e-09	2.3003762947107e-07	4347115	6.90089155527263e-05	9.69019528689791e-06	0.0367107833967477	0.000194685962415123	0.948317961132922	0.014766879312628
3.71496612862612e-06	1.7618035271344e-05	1.19392456097009e-07	7.28047742260351e-07	2.16589233214437e-08	2.2202100521649e-05	45041	0.00663857077646945	0.167324984633941	0.793530110097688	0.00537752975132201	0.0327918406436563	0.000975534873392917
3.75637080325539e-07	6.25238238915919e-06	4.20730590445783e-09	9.0047320522831e-08	6.6055876447416e-08	6.78832997235943e-06	147312	0.00203443363276679	0.0553357131805687	0.921048684229773	0.000619785119696456	0.0132650181840723	0.00973079928588929
1.34493636482389e-06	7.06445425859971e-06	5.59154211462023e-08	3.77632000108066e-07	2.00527257783727e-09	8.84494331725571e-06	113059	0.00264997732487304	0.152057092576279	0.798699777399091	0.00632173877667663	0.0426946772368048	0.000226714011148625
8.19237670016971e-08	1.59483645159999e-06	8.69926084220808e-09	2.1774410099192e-07	4.74676146257367e-09	1.90795034189839e-06	524123	0.000572221867207512	0.0429381023198873	0.83588991630314	0.00455947969460904	0.114124616458973	0.00248788522339145
1.28610259346872e-06	1.43129860429288e-05	1.70181862615408e-08	2.4354623529858e-07	1.16004368688883e-08	1.58712534948265e-05	63007	0.00475009627213885	0.0810334605195455	0.901818249427767	0.00107226478784981	0.0153451165894343	0.000730908675402961
2.76481340863136e-07	3.02836228286957e-06	2.47780300682493e-08	3.48953414074778e-07	1.70051186373156e-08	3.69558018651305e-06	270594	0.00110806175027334	0.0748140554146679	0.819455168073885	0.00670477403214689	0.0944245278043963	0.00460147467490367
1.20941576194025e-06	7.38349048473854e-06	1.16109724969689e-08	9.11420273641078e-08	7.77787358580112e-09	8.70343712012567e-06	114897	0.00260763669198472	0.138958407494393	0.848341911687406	0.00133406748813292	0.0104719579295118	0.000893655400556144
8.32841584289264e-08	1.47136817357801e-06	8.29229380025862e-09	1.88360257788284e-07	1.98822621251764e-08	1.77118714572065e-06	564593	0.0005312154693492	0.0470216592471034	0.830724284067308	0.0046817716695232	0.106346897471213	0.011225387544853
1.80373287345436e-07	2.37262537586362e-06	5.86424805820835e-09	9.91807186318509e-08	7.31189123303608e-09	2.66535552113215e-06	375184	0.000799288120917119	0.0676732563124712	0.890172195435981	0.00220017480284109	0.0372110654077856	0.0027433080409214
6.33970885557461e-08	1.83778690833608e-06	1.32484395657226e-08	4.93807752300707e-07	3.98689165071532e-09	2.41222708040897e-06	414555	0.000723407211706384	0.0262815590914424	0.761863144337349	0.00549220248513105	0.204710309535612	0.00165278455046586
2.55276412538837e-06	1.32611361552265e-05	1.02010917429735e-07	6.81382070160619e-07	3.4552727715474e-10	1.65976387954824e-05	60250	0.00496695663344227	0.153802848516211	0.798977271323436	0.00614611022005735	0.0410529520829239	2.08178573719044e-05
2.70376764797155e-06	1.67082970013994e-05	1.43210165832477e-07	1.13795562356045e-06	3.95693504391829e-09	2.06971873738078e-05	48316	0.00618998309661389	0.13063454464316	0.8072737952087	0.00691930566438746	0.0549811722244214	0.000191182259330839
1.41594860384337e-07	2.38259517691006e-06	2.18885278658268e-09	4.73566723974582e-08	8.69586157534478e-09	2.58243142405378e-06	387232	0.000774430401411452	0.0548300563048711	0.92261701693901	0.000847593770039678	0.0183380174034283	0.00336731558265134
4.55515488864441e-09	8.00377025028757e-07	1.56857069967262e-08	3.54404081862983e-06	1.10039954522301e-08	4.37566270099619e-06	228537	0.00131184046627664	0.00104102057217695	0.182915612953105	0.00358476145639724	0.809943786988648	0.00251481802967236
5.07572074043571e-08	1.37984106844425e-06	1.16264441131597e-08	4.06386036904004e-07	4.13619999926111e-09	1.85274695686503e-06	539739	0.00055567016007374	0.0273956501271181	0.744754195024576	0.00627524663855467	0.219342439288977	0.00223246892077472
6.44499997455166e-08	1.50774334384917e-06	7.39429252282467e-09	2.22413316481638e-07	1.28469996555107e-09	1.8032856525647e-06	554543	0.000540839876904897	0.0357403163796337	0.836108989002824	0.00410045547265805	0.123337817369818	0.000712421775065932
1.1839840767516e-05	3.1680802647424e-05	9.64459333982320e-09	3.31829893938754e-08	1.55760599135309e-08	4.35790470575872e-05	22947	0.0129889055117268	0.271686545873074	0.72697327698698	0.000221312625929576	0.000761443666953661	0.000357420847063224
2.37592179897814e-08	2.01474435943702e-06	6.04333106648161e-09	6.58995638454432e-07	3.76749818236716e-08	2.74121752877138e-06	364801	0.000822028335200065	0.00866739605318017	0.734981568697332	0.00220461565091124	0.240402533377128	0.0137438862214476
5.5925549775702e-07	5.64246477402319e-06	1.86844543083614e-08	2.42386298391909e-07	1.52102158443226e-09	6.46431204606491e-06	154696	0.00193742065492319	0.0865143102269423	0.872863923309208	0.00289040104735281	0.0374960702182468	0.00023529519825055
6.24754744719592e-08	1.99472339968971e-06	4.2571884424899e-08	1.74770104185276e-06	1.3787695458415e-08	3.86125949589774e-06	258983	0.00115770942196147	0.0161800766144658	0.516599156780043	0.0110253880813056	0.452624601819573	0.00357077670461239
6.97062666587664e-07	5.13936267900848e-06	6.60254403903234e-09	6.2590675417072e-08	4.07883876385043e-09	5.9096974038161e-06	169213	0.00177134377536037	0.117952344926755	0.869649040861181	0.00111723893591723	0.0105911810944254	0.000690194181721822
3.33049943336537e-07	3.10057291445459e-06	1.38764947515107e-08	1.66099862919565e-07	2.24421501788e-09	3.61584343048009e-06	276561	0.00108416685627755	0.0921085079428666	0.85749645250622	0.00383769237200302	0.0459366856206801	0.000620661558230697
6.96659480628245e-09	5.59660502668596e-07	1.80230582283299e-09	1.8616433666317e-07	8.34833095962392e-09	7.62942070920506e-07	1310716	0.000228856516949816	0.00913122381346346	0.73355569708373	0.00236231018255223	0.244008482109997	0.0109422868102574
3.90535679455087e-08	1.11841405261994e-06	1.80130368867916e-08	6.63264648992577e-07	3.40024731368408e-10	1.83908533117618e-06	543749	0.000551573933817995	0.0212353213216768	0.608136030264924	0.0097945628630899	0.360649197592364	0.000184887957945348
6.58654497852774e-06	2.26183606215418e-05	8.61428686931004e-09	3.80365379059715e-08	1.55576117076393e-08	2.92671140365525e-05	34168	0.00874182876047791	0.225049349597696	0.772825109892733	0.000294333320960564	0.00129963404859347	0.000531573140016779
1.48776278881587e-05	5.37017785762218e-05	3.67551696920879e-07	1.70608638679836e-06	2.26104489595249e-08	7.06756549970593e-05	14149	0.0209802331443329	0.210505695189916	0.759834183050109	0.00520054178395902	0.0241396614841327	0.000319918491883318
2.67825655321231e-07	2.89868449612394e-06	1.28747243078337e-08	1.79161508080137e-07	1.15050282307046e-08	3.37005141206385e-06	296731	0.00101050622157806	0.0794722758123183	0.860130645410173	0.00382033468740144	0.0531628412073444	0.0034139028827631
1.11676443302949e-07	1.65061864651569e-06	1.50659235733171e-08	2.86309541745659e-07	8.31489572774623e-09	2.07198545086536e-06	482629	0.000621403128289622	0.0538982758089869	0.796636214711986	0.00727124969290923	0.138181251044057	0.00401300874206117
3.1640773925327e-07	6.63596176286336e-06	1.06791771636324e-08	2.8800453801813e-07	1.4790418783709e-08	7.2658436360821e-06	137630	0.0021773870559092	0.0435472816510931	0.913309189577002	0.00146977800493802	0.039638141479938	0.00203560928702896
9.07852696197793e-09	5.86798363253474e-07	4.94359671400011e-09	4.10844289886879e-07	2.03671053524124e-09	1.01370148735157e-06	986484	0.000304064363381595	0.00895581892229118	0.578867024045275	0.00487677760729729	0.405291197668323	0.00200918175681325
3.48700752830902e-07	4.51081657188264e-06	1.93929465285038e-08	3.2256383611922e-07	5.09750479786214e-10	5.20198385784105e-06	192234	0.00155938211473028	0.067032263528711	0.867133904132247	0.00372799052409062	0.0620078502613986	9.79915535527581e-05
2.59808171486558e-06	2.75527913991237e-05	4.029149791432e-08	5.49537502244889e-07	7.25023052981206e-09	3.07479523446783e-05	32522	0.00918211208876663	0.0844960889018434	0.896085407257774	0.00131037987384202	0.0178723284101877	0.000235795556352451
4.59900874581526e-06	1.26101861381952e-05	1.94355085845164e-08	6.85192533336724e-08	6.1532144813029e-09	1.73033028604099e-05	57792	0.00517758562656534	0.265787912453283	0.728773358469461	0.00112322535999673	0.00395989447138702	0.000355609245873024
8.55875767085645e-09	5.32023904289443e-07	4.43261526514137e-09	3.54273849786666e-07	4.2592813827795e-09	9.03548408394886e-07	1106748	0.00027102791029554	0.00947238420358762	0.588816160093248	0.00490578614710385	0.39209172026103	0.00471394929503105
2.98871088588905e-06	1.5011993833613e-05	1.67803821158094e-07	1.08375950434738e-06	1.72572835107082e-10	1.92524406178426e-05	51941	0.00575913998906019	0.155238026451524	0.77974497527863	0.00871597656052905	0.0562920580231777	8.96368613894837e-06
5.02211452850722e-07	4.18263676734846e-06	1.21103272886168e-09	1.29681793822804e-08	7.6096470975693e-09	4.7066370794079e-06	212466	0.00141099805156697	0.106702820799156	0.888667789077684	0.000257303188758719	0.00275529622605017	0.00161679070835149
3.55365839814885e-07	5.72859633161468e-06	1.59970690218298e-07	3.31585504849649e-06	1.22476837438297e-08	9.57203559388819e-06	104471	0.00286750525229029	0.0371254198053535	0.598472109242096	0.016712295796355	0.34641064755481	0.00127952760138605
3.23073671306302e-10	1.45219682937524e-07	1.30646957591701e-10	7.55085258084494e-08	2.87971233193133e-10	2.21469900608065e-07	4515286	6.64387703929181e-05	0.00145877011015617	0.655708439561363	0.000589908412985233	0.340942609361968	0.00130027255352751
2.868076193967e-08	1.06928348256942e-06	5.46845283829275e-09	2.62136968108191e-07	7.77278708352189e-09	1.3733424525391e-06	728151	0.000411918157083524	0.0208839112827566	0.77859930754524	0.00398185669436084	0.190875165639524	0.00565975883811878
6.6103368801567e-07	6.53639897482564e-06	1.4887379739259e-08	1.89280399363005e-07	1.74558576908698e-08	7.41905629963444e-06	134788	0.00222325005670343	0.0890994300782218	0.881028356011762	0.00200664062085531	0.0255127325792542	0.00235284070990672
1.57038038693983e-07	3.21298209379699e-06	1.23280103732276e-08	3.24316647636536e-07	1.28046084656757e-08	3.71946939896641e-06	268856	0.00111522057365476	0.0422205486453584	0.863828075770655	0.00331445403923835	0.0871943314620788	0.00344259008266984
3.32953409450302e-07	4.15756886528223e-06	2.67239212404267e-08	4.29064874851981e-07	2.95224301184159e-09	4.94926331383678e-06	202050	0.00148368092402029	0.0672733270261568	0.840037921130365	0.00539957556222841	0.0866926747769579	0.000596501504292151
6.49880581341334e-08	2.4616252139424e-06	2.07224732338831e-08	1.00928619044087e-06	6.63518153851547e-09	3.5632571172898e-06	280642	0.00106840788513696	0.0182383858349136	0.690835696924027	0.0058155986368013	0.283248207249363	0.00186211135489492
1.4388195208592e-07	2.22295646586567e-06	2.01785979317813e-08	4.00843464365701e-07	6.2494880264958e-09	2.79410996827557e-06	357896	0.000837882941426393	0.0514947348957489	0.795586605790468	0.00722183384365321	0.143460160450696	0.00223666501943471
3.4664780785486e-07	7.74250292172003e-06	4.99089194088158e-10	1.43347685689099e-08	2.33976946502346e-08	8.12738228198812e-06	123041	0.00243525453758109	0.0426518398947593	0.952644117513573	6.14083571772227e-05	0.00176376206649939	0.00287887216799048
5.67950090248793e-08	1.39164397025402e-06	4.17507638290886e-09	1.3153508223131e-07	1.74188611324063e-08	1.60156799902553e-06	624388	0.000480355376845876	0.0354621277769263	0.868925934522148	0.00260686801025569	0.0821289400833073	0.0108761296073628
7.14826261031882e-08	1.65514921383526e-06	4.20877898207032e-08	1.25300630815895e-06	3.62728565084287e-09	3.02535322356894e-06	330540	0.000907195589033072	0.0236278612184206	0.54709288189586	0.0139116945065519	0.414168599685296	0.00119896269387144
5.61127270141826e-07	8.55227356364447e-06	1.35455285396466e-08	2.65471009242023e-07	1.04210756676647e-08	9.40283844723563e-06	106351	0.0028168898955796	0.0596763704162963	0.909541689101207	0.00144057867373323	0.0282330713998462	0.00110829040891673
6.48195064903134e-07	4.44672584136024e-06	6.16151052261041e-08	5.43474557243552e-07	6.95231532156276e-09	5.7069628840546e-06	175225	0.00171062895421581	0.113579688193559	0.779175532012747	0.0107964790516263	0.0952300844223176	0.00121821631974999
1.05588747663155e-06	1.17630890367705e-05	1.06069680478393e-07	1.51948216678684e-06	4.48453339326559e-08	1.44893736945999e-05	69016	0.00433740974945818	0.0728732310234413	0.811842477439483	0.00732051520749472	0.104868726475951	0.00309504985362959
8.0080689681023e-09	7.0827217418331e-07	2.0809324138104e-09	2.36647472855803e-07	3.19512104855982e-08	9.86959858906624e-07	1013212	0.000296044274039176	0.00811387504348334	0.717630172890668	0.00210842659408226	0.239774161755642	0.0323733637161236
2.58943536913944e-09	3.66031604502737e-07	1.51591369538063e-09	2.75521040092209e-07	1.10748762485209e-08	6.56732869907987e-07	1522689	0.000197000518502466	0.00394290508026839	0.557352344118273	0.00230826530061305	0.419532891860295	0.0168635936405507
1.9300153725863e-10	8.34612324396015e-08	4.42653640394844e-10	2.46120665160827e-07	3.64095912032401e-09	3.33858511898406e-07	2995281	0.000100152554700972	0.000578093804351948	0.249989829419113	0.0013258719625802	0.737200509764813	0.010905695049141
5.55253211446249e-08	2.04285957077597e-06	3.97724179119507e-09	1.88150964483494e-07	7.02019728488076e-10	2.29121511792377e-06	436450	0.000687129141408449	0.0242340061001955	0.891605312305702	0.00173586572473349	0.0821184196156974	0.000306396253671818
2.45108466413426e-07	3.39095568547024e-06	1.17250600235176e-08	2.08566047247551e-07	4.00512697705811e-09	3.86036038613179e-06	259043	0.00115744000020912	0.063493674656379	0.878403917326509	0.00303729674194136	0.0540276104782386	0.00103750079693243
3.84587756206382e-08	1.18299706441004e-06	7.16264866051148e-10	2.83284048576054e-08	6.15526169613886e-09	1.25665577145047e-06	795763	0.000376925913882054	0.030604065563832	0.941385136077946	0.000569976983612952	0.022542692677811	0.00489812869679837
1.69613007451228e-06	1.06757312047662e-05	8.82810613884795e-08	7.14462203407144e-07	6.12070961356469e-09	1.31807252536877e-05	75868	0.00394643590931487	0.128682605992242	0.809950211334492	0.00669773928895001	0.0542050751878963	0.000464368196420167
9.97288733354365e-08	2.02777525700952e-06	7.66086009720774e-09	2.00280506294459e-07	1.82619468826982e-08	2.35370744361932e-06	424862	0.000705863824916109	0.0423709724867431	0.861523917301883	0.00325480556981524	0.0850915039748892	0.00775880066666937
5.49892363737779e-07	6.31133842352781e-06	2.20682620628445e-08	3.25677423347315e-07	1.2857750172324e-08	7.22183422284807e-06	138469	0.00216421279720369	0.0761430333028217	0.873924577714664	0.00305576968147871	0.0450962197826355	0.00178039951840008
2.18840335155158e-08	1.49997225278063e-06	8.19020886975531e-09	7.21837722267405e-07	1.21384038302397e-08	2.26402262126354e-06	441692	0.000678976946015153	0.00966599596222338	0.662525294002362	0.0036175472775022	0.318829730537122	0.00536143222078994
3.7432261617294e-07	5.11571249105838e-06	2.022598322275e-08	3.5542202920438e-07	1.62898241514756e-09	5.8673121020736e-06	170436	0.00175865055307589	0.0637979725061239	0.871900523111837	0.00344723152115971	0.0605766359486431	0.0002776369122365
3.32209221437022e-06	1.31172540645325e-05	6.72699564968182e-08	3.41522356870342e-07	2.52761482515197e-09	1.6850666207095e-05	59345	0.00504248622052827	0.19714901319281	0.778441273675543	0.00399212444600523	0.0202675878017537	0.000150000883887173
2.36008970256809e-05	3.32693732692863e-05	2.00208743716109e-08	3.62880784108128e-08	4.85375930731212e-09	5.69314330070569e-05	17565	0.0169348812335027	0.414549498916626	0.584376178712424	0.000351666440033737	0.000637399701607981	8.52562293085171e-05
9.65933253551804e-07	6.58014480492096e-06	1.85996275306847e-07	1.62912902162272e-06	7.22451179790339e-09	9.36842786720024e-06	106741	0.00280659565108154	0.103105159931223	0.702374496361196	0.0198535205632567	0.173895667951552	0.000771155192772215
8.40418108819616e-07	5.55062408781566e-06	5.77688993385143e-08	4.9056953334926e-07	1.31836700125472e-08	6.95256429933559e-06	143832	0.00208360282025555	0.120878868951982	0.79835638317593	0.00830900612368805	0.0705595104523004	0.00189623129609992
3.47287942800565e-08	1.16016846086164e-06	1.05086981573264e-08	4.51378961286501e-07	4.40910557570533e-09	1.66119402016123e-06	601977	0.00049823445993824	0.020905923003916	0.698394315643539	0.00632599084139879	0.271719591937064	0.00265417857408215
2.05724318005931e-11	3.35842206533576e-08	9.00842545850726e-11	1.89089186364993e-07	8.77863781036032e-09	2.31562701515096e-07	4318485	6.94664056076766e-05	8.88417334311151e-05	0.145032945433866	0.000389027481522968	0.816578771657945	0.0379104136932347
5.54874091559712e-08	1.52648051757097e-06	1.75443258936801e-08	6.20577262795524e-07	1.18609351088565e-08	2.231950450525e-06	448039	0.000669361759813802	0.0248605022315435	0.68392222471243	0.00786053556410864	0.27804258049257	0.00531415699934851
1.14358556602198e-07	4.68169365824688e-06	9.39405752790357e-09	4.94555474211568e-07	1.36745860441006e-08	5.31367633263265e-06	188194	0.00159283722117176	0.0215215510775266	0.881064890892093	0.00176790171998476	0.0930721864209862	0.00257346988940999
7.07020229597369e-07	5.1263779608709e-06	1.2088594719634e-07	1.12697559165912e-06	5.96317381429089e-09	7.08722290313801e-06	141099	0.00212391569756076	0.0997598409504407	0.72332675731154	0.0170568851648246	0.159015118765367	0.000841397807828306
6.01708211641622e-08	1.42820848615184e-06	4.11746122959581e-09	1.25659208228066e-07	6.45597060099917e-09	1.62461194737466e-06	615532	0.000487265227853917	0.0370370421449855	0.879107462221851	0.00253442752052239	0.077347214164668	0.00397385394797317
1.3766994738341e-06	8.92540455338472e-06	4.87112424581524e-08	4.06057306387044e-07	1.55150456963034e-09	1.07584240806336e-05	92950	0.00322234166290158	0.12796478959333	0.829620071349617	0.00452773027843716	0.0377431957825489	0.00014421299606726
4.02550360871874e-07	6.19192378596442e-06	6.46464036081012e-08	1.27860047822627e-06	3.24086657881555e-09	7.94096189524948e-06	125929	0.00237946260757183	0.0506928966769998	0.779744805181425	0.00814087820353031	0.161013299785655	0.000408120152390396
1.19225755245765e-06	9.13986489041731e-06	5.68153312827108e-08	5.60028000780302e-07	5.73783254376753e-09	1.09547036074817e-05	91285	0.00328103468618524	0.108835217745497	0.834332467395562	0.00518638689995296	0.0511221499774599	0.000523777981528296
3.76265627581414e-08	2.03578809107237e-06	4.96943574882661e-08	3.45728907059597e-06	4.76942719415482e-09	5.5851675091089e-06	179046	0.00167415197340848	0.00673687274316766	0.364499021336815	0.00889755900914682	0.61901260167353	0.000853945237340925
4.1628737623493e-07	3.51891415082424e-06	1.85112520435661e-08	2.01190978686972e-07	9.67181537845146e-10	4.15587093932755e-06	240623	0.00124598698533129	0.100168504342988	0.846733260536147	0.00445424131639692	0.0484112672467943	0.000232726557673526
2.14703659386134e-10	9.74854084599007e-08	3.28565287223849e-10	1.91816266194419e-07	1.43696978511665e-09	2.91281913386046e-07	3433100	8.73807688190897e-05	0.000737099179589568	0.33467717692001	0.00112799755880617	0.658524465060754	0.00493326128084097
2.4394544811982e-06	1.09628968165879e-05	2.94090983171895e-09	1.69933958859669e-08	3.61933352447771e-09	1.34259049370283e-05	74483	0.00401969781877543	0.181697583339076	0.816548073892028	0.000219047419560376	0.00126571698262957	0.000269578366706269
6.51186109694779e-09	4.45690576699784e-07	5.32360246262028e-09	4.68480386948931e-07	5.5330377457164e-09	9.31539464954e-07	1073492	0.00027942292377281	0.00699042965106084	0.478445190426573	0.00571484372149833	0.502909865415165	0.00593967078570271
7.65348128467573e-06	3.60209163070241e-05	7.88900331069978e-08	4.77458610012644e-07	4.47228984559897e-08	4.42754691332754e-05	22586	0.0131951059229912	0.17286053506599	0.813563741099976	0.00178180004980924	0.0107838182036067	0.00101010558061773
5.93976468462998e-06	1.59193836678014e-05	1.92185588012732e-08	6.62278693143729e-08	5.60766022133044e-09	2.19502024407684e-05	45558	0.00656349853133253	0.27060181794032	0.725249970279734	0.000875552690374207	0.00301718717597643	0.000255471913594531
4.9619066027086e-07	7.8199908311149e-06	4.98663733802215e-09	1.0105630126487e-07	8.39199174665208e-09	8.4306164217353e-06	118615	0.00252599986749147	0.058855798372182	0.927570469337672	0.000591491427028503	0.0119868223400999	0.000995418523017647
1.61737020212239e-07	2.85012346012793e-06	1.22515014011648e-07	2.77592897199147e-06	1.01088470408675e-09	5.91131535104738e-06	169167	0.00177182830249645	0.0273605806165598	0.482147084171874	0.0207255080698647	0.469595818720724	0.00017100842097819
1.3713460664586e-07	2.21255690752458e-06	4.56238179244318e-09	9.46452732520855e-08	1.75599987855501e-09	2.45065516909352e-06	408054	0.000734927260162221	0.0559583446807758	0.902843017421739	0.00186169880201088	0.0386203960662055	0.000716543029268593
2.11867839116283e-08	1.75961859631859e-06	8.67558900710561e-08	9.26520257116245e-06	1.50053227678471e-08	1.11477691642316e-05	89704	0.00333876328293758	0.00190054024258124	0.157844907837207	0.00778235437000424	0.831126159383577	0.00134603816663093
4.92593895160235e-08	1.40876207045383e-06	5.20761451929644e-09	1.91491412169965e-07	6.4972197423765e-09	1.66121770640149e-06	601968	0.000498241562291613	0.0296525791449266	0.848029770586465	0.00313481760953362	0.115271713895207	0.00391111876386793
1.30148994919718e-06	7.93047250303654e-06	4.27272922747808e-08	3.34756405123589e-07	1.17609796245173e-08	9.62120712925661e-06	103937	0.00288221444564718	0.135273041283931	0.824270010664379	0.00444094921778097	0.0347935971678279	0.00122240166608138
2.84999897962404e-07	5.25540435231976e-06	2.63819156201126e-08	6.25538437844977e-07	3.11823302929495e-08	6.22350693404021e-06	160681	0.00186531602168361	0.0457940998512533	0.844444202925959	0.00423907547620998	0.100512210314014	0.0050104114325629
5.7898365681897e-09	4.90242123943783e-07	8.30491417779197e-10	9.04152980108069e-08	3.70421797101966e-09	5.90981967911579e-07	1692099	0.000177278926996371	0.00979697669736001	0.829538210237122	0.0014052737018593	0.152991635819817	0.00626790354384193
3.13346257587434e-08	9.53870109753569e-07	4.60072871636994e-08	1.80072478393606e-06	3.40683792436353e-09	2.83534364453643e-06	352691	0.000850242637960408	0.0110514384452564	0.33642134052838	0.0162263531097379	0.635099307064935	0.00120156085169018
2.98837272771557e-06	2.13291468232501e-05	4.52042174487521e-07	4.14883405101547e-06	3.46412166562591e-08	2.8953036993125e-05	34539	0.00864842221025619	0.103214482419415	0.736680812735287	0.0156129450114287	0.143295297553781	0.00119646228008774
4.43794431429762e-06	2.14434468571551e-05	1.17053502697724e-07	7.27254271429703e-07	2.98541333402202e-09	2.67286843589142e-05	37413	0.00798664835965734	0.166036766146237	0.802263462324273	0.00437932152312188	0.0272087567672278	0.000111693239140907
2.58546867211454e-07	5.5540920722654e-06	2.74878383481252e-08	7.59294558961453e-07	1.23368315079043e-08	6.61175816829434e-06	151246	0.00198156810426409	0.0391041022116138	0.840032549723187	0.00415741738406872	0.114840037949744	0.00186589273138629
2.58186019156547e-07	3.10274692113069e-06	2.22391092940371e-09	3.43630470640195e-08	2.25639357105933e-10	3.39774553763776e-06	294313	0.00101880605733173	0.0759874500007577	0.913178131428827	0.000654525450705133	0.0101134845689209	6.6408550789476e-05
2.34028413853276e-06	1.00162944158774e-05	1.21964724499963e-07	6.71174458459176e-07	7.95315006338473e-09	1.31576708874327e-05	76001	0.00393954677964237	0.177864620460149	0.76125132643683	0.00926947675948144	0.0510101266554886	0.000604449688050873
4.43896179762957e-07	4.48311841028659e-06	1.39289378536184e-08	1.80875946788141e-07	1.25165933177571e-08	5.13433606800906e-06	194767	0.00153911911405846	0.0864563935595836	0.873164193169966	0.00271289951984378	0.0352286925499754	0.00243782120063104
1.12917403443771e-05	3.73090668079636e-05	2.02452896240935e-07	8.60151497439566e-07	2.47903925813577e-08	4.96882019386026e-05	20126	0.0147962741593791	0.227251941181728	0.750863693036521	0.00407446613767785	0.0173109805523334	0.000498919091739123
1.2616392579413e-06	7.1339130647881e-06	6.28441408326022e-08	4.56897876017531e-07	2.61658154958613e-08	8.94146015507539e-06	111839	0.00267885548473257	0.141099913891039	0.797846541958666	0.00702839801807206	0.0510987990879973	0.00292634704422509
1.55973552151836e-08	7.02986698792178e-07	1.54137718775473e-09	8.93229899544437e-08	1.33898068619858e-09	8.10787401835759e-07	1233369	0.000243206739621527	0.0192372934999589	0.867041960938833	0.00190108675130471	0.11016820161759	0.00165145719231318
3.05639564866195e-07	3.214365429975e-06	1.41539555020146e-08	1.91391455936804e-07	5.80814057266246e-10	3.72613122033727e-06	268375	0.0011172168967104	0.0820259799756943	0.862654920049768	0.00379856603674131	0.0513646580378562	0.000155875899940441
1.77913410952874e-06	9.26182985594802e-06	1.44143331297134e-07	9.6482285561951e-07	7.68098518079434e-09	1.21576111375742e-05	82253	0.00364066217304526	0.146339119535594	0.761813299598265	0.0118562215608004	0.0793595752242509	0.000631784081089381
1.62789609723075e-06	9.5853622450599e-06	2.54097787032528e-10	1.92376365110641e-09	6.20808463226437e-10	1.1216057012192e-05	89158	0.0033591812573931	0.14513978445912	0.85461069203201	2.26548230591482e-05	0.000171518711880231	5.53499739303758e-05
1.19122597900144e-07	1.86235608699638e-06	4.55540052643262e-08	9.15696911018041e-07	4.87611857050687e-12	2.94273447729747e-06	339820	0.000882432069769234	0.0404802400009746	0.632865826449529	0.015480161603354	0.311172114943579	1.65700256279492e-06
8.3580355301109e-08	1.89472167811744e-06	4.62467540912415e-09	1.34798644166546e-07	1.20183081167456e-09	2.11892718380589e-06	471937	0.000635476827641202	0.0394446566828158	0.894189140900184	0.00218255513661285	0.0636164589310847	0.000567188349302265
1.06816849154234e-06	8.43993404366066e-06	9.61506818066447e-08	9.76842421639802e-07	1.12234611736199e-08	1.05923190998231e-05	94408	0.00317266897486301	0.100843685077443	0.796797562849258	0.00907739664000973	0.0922217705522222	0.00105958488106796
6.22718013196808e-07	4.48103466319645e-06	1.91141162793781e-09	1.76847759733011e-08	4.74864452884242e-09	5.12809750852334e-06	195004	0.00153725041544617	0.121432560937423	0.873820097170263	0.000372733089564089	0.00344860368663184	0.00092600511611758
1.37858787632254e-08	6.42441577997304e-07	5.97585160192157e-12	3.58060539620536e-10	1.39267663444493e-09	6.57984169786196e-07	1519793	0.000197375834707247	0.0209516875880236	0.97637847154599	9.08205983718932e-06	0.000544178045707213	0.00211658076044209
1.91407034655361e-08	7.12065609560966e-07	4.00043597632864e-09	1.91348609822865e-07	1.79172081774252e-09	9.28347079643439e-07	1077183	0.000278465474452982	0.0206180467254636	0.767025205523841	0.00430920295226774	0.206117532998928	0.00193001179949927
3.32548933797917e-06	1.751047080606e-05	8.97238380350327e-08	6.07483242662142e-07	2.02742430664808e-08	2.15534414678029e-05	46396	0.00644524187135709	0.154290410788777	0.812421108351428	0.00416285437149629	0.0281849765648617	0.00094064992343645
2.24417947846374e-07	3.02499514185472e-06	6.23528296457613e-08	1.08064944237211e-06	1.18782295206607e-08	4.40429359123962e-06	227051	0.00132041846645314	0.0509543569694704	0.68682867733241	0.0141572827410472	0.245362717081708	0.0026969658753647
2.29207019893318e-06	1.29615828948999e-05	2.43819806057736e-07	1.77285934837906e-06	7.12745409822672e-10	1.72710449936797e-05	57900	0.00516795815890581	0.132711726463104	0.750480523885102	0.0141172584604441	0.10264922296409	4.12682272603365e-05
5.83246383290191e-09	4.7117772952731e-07	8.99022348325865e-09	9.33821100985807e-07	6.95658924671387e-10	1.42051717675395e-06	703969	0.000426064664383996	0.00410587350040341	0.331694496369278	0.00632883827832507	0.657381069562073	0.000489722289920528
2.05363949557156e-09	2.72500275860636e-07	1.25828648504916e-09	2.14675420779589e-07	3.27431902891261e-09	4.93761941649758e-07	2025267	0.000148117648567925	0.00415916927236218	0.551885945178677	0.0025483666903224	0.43477514703202	0.00663137182661841
2.23273574006235e-06	1.0729576353497e-05	1.53185178101348e-07	9.46516841847239e-07	8.8001712989411e-10	1.40628941306379e-05	71109	0.00421001085668493	0.158767869495515	0.762970712416958	0.0108928629255349	0.0673059779199453	6.25772420469893e-05
4.83662430766913e-06	2.43411923908588e-05	2.92071513442027e-07	1.89010265492646e-06	2.98656796182558e-10	3.13602895236926e-05	31887	0.00936411541221294	0.154227667573511	0.776178815966259	0.00931341890901127	0.0602705741443648	9.52340685365561e-06
5.74399167747062e-07	4.10076129629297e-06	2.45695680732464e-08	2.2553048904868e-07	2.60583808085132e-09	4.92786635924281e-06	202928	0.0014772713092629	0.116561433665851	0.832157570304539	0.0049858430164534	0.045766356594811	0.000528796418345184
8.87022170349894e-09	5.36805855552768e-07	5.0195379333024e-11	3.90575580738901e-09	1.06923379897376e-08	5.60324366432727e-07	1784681	0.00016808322945927	0.0158305121727451	0.958026971003086	8.95827173331583e-05	0.0069705264332065	0.0190824076736298
1.96848243877619e-09	3.0356580195178e-07	2.08548719676203e-09	4.13517038488809e-07	3.0863519512364e-09	7.24223162027363e-07	1380790	0.000217243426506641	0.00271806059511504	0.419160581804632	0.00287961957875525	0.570980134536466	0.00426160348503158
1.50821991091128e-10	8.02027303941802e-08	8.20432115724119e-10	5.60957237807195e-07	5.38819093021547e-10	6.42670041401212e-07	1556008	0.000192782489443766	0.000234680289067608	0.124796124336704	0.00127659928559192	0.872854189039435	0.000838407049201735
4.41040134791696e-08	2.18029782732546e-06	6.36565770412549e-09	4.0464299246969e-07	2.49543934466367e-09	2.63790593032311e-06	379089	0.000791059770010039	0.0167193276197561	0.826525996345291	0.00241314810772868	0.153395535382161	0.0009459925450632
1.74104651838193e-07	2.55187041931273e-06	7.816972535531e-10	1.4731519207381e-08	2.17455291843107e-09	2.74366284053029e-06	364476	0.000822761327433752	0.0634570142024237	0.93009621357831	0.000284910099741707	0.00536928918151389	0.000792572938011135
3.71563455660647e-07	3.53160974863621e-06	4.15651193715624e-08	5.07957644547584e-07	6.10209226591964e-09	4.45879806048192e-06	224276	0.0013367481554506	0.0833326494316469	0.792054204009971	0.00932204571899135	0.113922549901863	0.00136855093752779
1.83166057843784e-06	1.25392197581448e-05	4.41592215330845e-07	3.88710476754559e-06	1.34614160422699e-08	1.87130387355013e-05	53439	0.00559823529874759	0.0978815148265	0.670079292592714	0.0235981029897128	0.207721729350733	0.000719360240340422
8.13697682622126e-06	2.44989573554255e-05	3.05982835325263e-08	1.18456262547693e-07	6.66814788302378e-10	3.27856555425153e-05	30501	0.0097876440551744	0.24818710169359	0.747246225522504	0.000933282651397575	0.00361305151864612	2.03386138623239e-05
2.42252993048678e-06	1.54614010174099e-05	1.91967982964133e-07	1.57541486291906e-06	2.92657768608916e-09	1.9654240371466e-05	50880	0.00587898081720561	0.123257367606219	0.786669986994601	0.00976725527600813	0.0801564870045167	0.000148903118654129
1.39435717373259e-06	1.25995065532086e-05	3.29665218897805e-07	3.83040085806646e-06	1.97594853167908e-09	1.81559057524371e-05	55078	0.00543201413737038	0.0767990973705855	0.693961883532983	0.0181574647606635	0.21097272206055	0.000108832275217877
1.7935453140566e-06	9.65665284652846e-06	8.60310911095812e-08	5.95574899292278e-07	4.29354390932333e-10	1.21322335053778e-05	82425	0.00363307647979982	0.147833069093302	0.795950130884636	0.00709111731747054	0.0490902931457986	3.53895587932769e-05
2.25149007648224e-07	4.03087328280237e-06	1.01592936129792e-08	2.33866661793383e-07	4.50139441728856e-08	4.54506219002984e-06	220019	0.00136259258223703	0.0495370576319321	0.886868675118372	0.00223523753652148	0.0514551071064326	0.00990392260674215
1.55401915431913e-06	1.16987466785331e-05	7.08329151087342e-08	6.85646752331163e-07	4.92099687395248e-09	1.40141664971661e-05	71356	0.00419545379904385	0.110889160238918	0.834780054946457	0.00505437944690167	0.0489252609115079	0.000351144456214902
4.59354392249862e-08	2.43465687196481e-06	3.00997903796713e-09	2.05141622759003e-07	1.45778766704022e-08	2.70332178965717e-06	369915	0.000810668863390984	0.0169922202383504	0.900616745398101	0.00111343719770366	0.0758850180336906	0.00539257913215389
2.04350278289982e-06	9.25071373522785e-06	9.23511463665782e-08	5.37532364700861e-07	1.76336801571284e-08	1.19417337093522e-05	83740	0.00357613185846295	0.171122789423736	0.774654163321621	0.00773347895827328	0.0450129250730059	0.00147664322336366
2.53401712934854e-09	2.98213468943822e-07	1.36147472176458e-08	2.06008890518488e-06	6.37484598560338e-09	2.3808259844613e-06	420022	0.000713993630740095	0.00106434369663598	0.125256306378602	0.00571849740657396	0.865283275060948	0.0026775774572394
6.52658486936715e-08	1.59154428170437e-06	2.42599421605706e-08	7.60647455940654e-07	7.88647212228437e-09	2.44960400062155e-06	408229	0.000734612140570801	0.026643428357037	0.649714925882118	0.00990361795392847	0.310518539220074	0.00321948858684232
1.96356538080987e-07	2.60420215384835e-06	3.48906313995037e-08	5.94972944575475e-07	2.25431876294381e-09	3.43267658666726e-06	291318	0.00102927467655589	0.0572021666252068	0.758650600514841	0.0101642641007956	0.173326245439605	0.000656723319551783
7.2752760580032e-07	9.43577746308611e-06	2.10383906800864e-08	3.50863467800952e-07	1.80613368721830e-09	1.05370130610547e-05	94904	0.00315612949162913	0.069044956249442	0.895488826711357	0.00199661806986321	0.0332981904613709	0.000171408507966442
1.27853301393272e-06	6.9852301890721e-06	2.55195576305707e-08	1.79268028343744e-07	6.27757780805925e-09	8.47482836678719e-06	117996	0.00253922997125777	0.150862407897638	0.82423264363054	0.00301121822485299	0.0211529981003857	0.000740732146583765
1.08937953136996e-06	5.68805629975245e-06	7.26274844899897e-08	4.87576520396634e-07	1.01170137263016e-09	7.33865153738166e-06	136265	0.00219918178810963	0.148444101184103	0.775081943975484	0.00989657079642486	0.0664395247427969	0.000137859301191336
1.22988362227643e-07	2.73514113135708e-06	1.55606470878156e-08	4.44952857779324e-07	2.04045099136552e-08	3.33904750836551e-06	299487	0.00100121437500045	0.0368333669765143	0.819138129812339	0.00466020535761489	0.133257420466333	0.00611087738719937
2.67943837206789e-07	4.49829169054304e-06	1.22024203121727e-08	2.63406771795451e-07	4.69778636125319e-09	5.04654250621871e-06	198155	0.00151282110276207	0.0530945368787858	0.89136110218034	0.00241797632678929	0.0521954925517544	0.000930892062330644
1.92849633888464e-07	2.46610337804552e-06	2.77097497614589e-08	4.5559922209604e-07	1.06997286510216e-09	3.14333195665658e-06	318134	0.000942556583282572	0.0613519782662693	0.784550728987783	0.00881540675421775	0.144941491505924	0.000340394485805514
3.25580701915412e-06	1.00250014519848e-05	1.22237066427442e-08	4.83934464701722e-08	1.7508358229964e-09	1.33431764600749e-05	74945	0.00399497840112739	0.244005393235716	0.751320458211836	0.000916101700319988	0.00362683103344799	0.000131215818679698
4.28157142537566e-07	3.91627672770351e-06	2.06455357517151e-08	2.42804199111724e-07	3.60748309164693e-09	4.61149108819616e-06	216850	0.00138249398983714	0.092845705293349	0.849243043693142	0.00447697617904122	0.0526519935673776	0.000782281267089695
2.23837121874567e-07	3.00973195617213e-06	5.09211712238396e-08	8.8035055798354e-07	1.14217077870091e-09	4.16598297803278e-06	240039	0.00124901682509271	0.0537297255065275	0.72245421357755	0.0122230867222326	0.211318808220203	0.000274165973486588
1.34982606388948e-06	1.09587292114268e-05	1.31187052562456e-08	1.36948224241832e-07	9.5693212702965e-09	1.24681915260847e-05	80204	0.00373349389233246	0.108261575952335	0.878934943251401	0.00105217386409248	0.0109838081934596	0.000767498738712549
2.55112063955874e-06	8.94768184369865e-06	8.60370792269218e-08	3.87992275627525e-07	1.65790317714986e-09	1.1974489741289e-05	83511	0.00358592359507437	0.213046292132372	0.747228653330115	0.0071850309354109	0.0324015706731701	0.000138452928932185
1.79917344260955e-07	2.3819531593294e-06	6.14973110259427e-08	1.04682467569988e-06	5.20089895134039e-09	3.67539338926751e-06	272080	0.00110201238095142	0.0489518604420223	0.648081145894456	0.0167321710937176	0.284819763445377	0.00141505912442665
1.07607597679187e-07	2.09881839342522e-06	1.60876592972766e-08	4.03447277670499e-07	1.90844898039371e-09	2.62786937705257e-06	380536	0.000788051173434945	0.0409486097820737	0.798676833693788	0.00612194024473187	0.153526381940265	0.000726234339141406
9.95398848660548e-08	3.24843678164438e-06	1.02891026612245e-08	4.31762646425839e-07	2.45602203280345e-09	3.7924844376303e-06	263679	0.00113710049944793	0.0262466165657495	0.856545843514162	0.00271302435921227	0.113846913158494	0.000647602402381399
3.90770619681417e-08	1.51472126469069e-06	1.29507165161357e-08	6.45467187325993e-07	7.4316210043176e-09	2.21964785150528e-06	450522	0.000665673435545355	0.0176050727783874	0.682415124391677	0.00583458160147024	0.290797113104343	0.00334810812412327
8.0433101796301e-06	2.43720505246725e-05	3.55564036388838e-08	1.38532460872257e-07	8.38175169717575e-09	3.2597831320511e-05	30677	0.00973184489931211	0.246743720480852	0.747658648976975	0.00109075978979348	0.00424974469958345	0.000257126052796704
1.01331339465689e-07	4.6433914430063e-06	1.66282041697188e-08	9.79880815359551e-07	4.61122074572212e-10	5.74169292407583e-06	174165	0.00172103014851888	0.0176483383569313	0.808714695196572	0.00289604553737001	0.170660609739465	8.03111696619396e-05
5.00178515935315e-06	2.09631893984863e-05	3.9105265729506e-08	2.10741500511943e-07	2.15941808568101e-09	2.62169807421666e-05	38143	0.00783434759220203	0.190784179480608	0.799603493806202	0.00149160065814178	0.00803835890122132	8.23671538274376e-05
1.19752290332438e-06	7.94026659467239e-06	1.31907315003976e-07	1.12457082393184e-06	1.20418712934255e-08	1.0406309508226e-05	96096	0.00311704100529553	0.115076617928552	0.763024258349778	0.012675705532274	0.108066247985694	0.00115717020370254
7.67894013228145e-07	5.52225879842671e-06	3.14543935917635e-09	2.90842917522522e-08	2.25261500622389e-09	6.3246351577725e-06	158112	0.00189559762862834	0.121413171522544	0.873134759661237	0.000497331352830817	0.00459857225384927	0.000356165209538703
1.05463359016489e-07	1.88377802339483e-06	1.46228683086947e-08	3.35830087765441e-07	3.1243844479492e-09	2.3428187229334e-06	426836	0.00070259950148932	0.045015586559954	0.80406478100712	0.00624157053448235	0.14334446130128	0.00133360059716324
1.02875184532194e-06	7.37298634720635e-06	2.81526190003332e-08	2.59429218803087e-07	3.7182729440799e-09	8.69303830327578e-06	115035	0.00260452514993914	0.118342035250699	0.848148379195338	0.00323852466976069	0.0298433309220928	0.000427729962109882
7.85791571102995e-08	1.68543548362926e-06	1.60672557691726e-08	4.43104700103625e-07	7.04577406923301e-09	2.23023237068159e-06	448384	0.000668846679565238	0.0352336187669469	0.75572191749426	0.00720429672727877	0.198680956266546	0.00315921074496812
1.81780156225297e-09	2.64275697311784e-07	1.86947825551895e-09	3.49455711449286e-07	2.36763410707137e-09	6.19786322685913e-07	1613459	0.000185918669411422	0.00293294881754622	0.42639807888389	0.00301632705835998	0.563832563995412	0.0038200812447925
4.01107355911069e-08	2.22512739942726e-06	3.35280332817976e-09	2.39166466475395e-07	1.18334531279275e-09	2.50894075013474e-06	398575	0.000752399974351725	0.0159871195001129	0.886879213591539	0.00133634217069483	0.0953256733793142	0.000471651358338855
6.25993361943472e-07	4.94933017497082e-06	2.29326248068727e-08	2.33126575272944e-07	3.30257596660282e-09	5.83468531296071e-06	171389	0.00174887962511627	0.1072882817781	0.848260001953622	0.00393039616994116	0.0399552954047231	0.000566024693614022
3.95258173507035e-06	1.19533686390225e-05	1.88135534543203e-07	7.3154331212257e-07	1.10445719518323e-09	1.68267336779538e-05	59429	0.00503534251971127	0.234898929924171	0.710379617803285	0.0111807519001562	0.0434750633202824	6.56370521053815e-05
9.27455538330272e-08	2.86156671632024e-06	6.53444076070234e-09	2.59239924676761e-07	4.81911554205305e-09	3.22490575113279e-06	310087	0.000967005433949453	0.0287591517365893	0.887333440772675	0.00202624239744279	0.080386822029047	0.00149434306424623
4.55746284049969e-08	1.37707126827478e-06	2.75339236850058e-08	1.06970331791862e-06	1.58670881041873e-10	2.52004180916444e-06	396819	0.00075572778913402	0.0180848699570218	0.546447786408499	0.0109259789202208	0.42447840112355	6.29635907090299e-05
2.20385519862401e-07	3.70025915656337e-06	2.626639892459e-08	5.67049153016508e-07	1.07314751713056e-08	4.52469170353818e-06	221010	0.00135648971696389	0.0487073008068297	0.817792547870141	0.00580512455777936	0.125323268450112	0.00237175831513867
6.17723900943106e-06	3.21465927201449e-05	2.85535273488301e-07	1.91080547232355e-06	5.34780887008106e-08	4.05736505640886e-05	24647	0.012098558828064	0.152247552871136	0.792302202863589	0.00703745582461899	0.0470947387222481	0.00131804971840872
3.04033369942785e-06	9.60927267051286e-06	8.10892896825581e-08	3.29526422991683e-07	7.7670958283863e-09	1.30679891784433e-05	76523	0.00391274754661031	0.232655051814943	0.735329096106393	0.00620518494278533	0.0252163066935549	0.000594360442324113
1.4383358255788e-08	1.17404421436634e-06	2.49030784184007e-08	2.61373736451146e-06	2.4561653622019e-09	3.82952418091419e-06	261129	0.0011481997676881	0.00375591263464861	0.30657704688682	0.00650291713589749	0.682522747222216	0.000641376120418063
2.10185369408115e-07	3.84904664444859e-06	6.82338972479385e-08	1.60666394439449e-06	7.31469870987818e-09	5.74144455420901e-06	174172	0.00172095576536824	0.036608447129221	0.670396902400961	0.0118844476514045	0.279836185688959	0.00127401712945496
3.25008492211529e-06	1.15913509144345e-05	4.7251288876816e-08	2.16678243426139e-07	1.94654827433741e-08	1.51248308515962e-05	66116	0.00452720474389534	0.21488405087005	0.766378879087516	0.00312408709495283	0.0143259944889415	0.00128698845854001
1.11613158510638e-06	1.26877013339758e-05	5.6034234828496e-08	8.19082406820961e-07	4.45553207825787e-08	1.47235048815142e-05	67919	0.00440734301406465	0.0758061069078541	0.861731050865856	0.00380576739569995	0.0556309393322063	0.00302613549838389
2.4580108186802e-08	1.04066726244097e-06	1.91534730459797e-08	1.04265032055847e-06	4.37908427318252e-10	2.12748907265954e-06	470038	0.000638043764199736	0.0115535767034868	0.489152812023635	0.00900285378295091	0.490084924034448	0.000205833455478495
9.56544036478689e-07	6.29054773249941e-06	5.94916686446826e-09	5.03039455056004e-08	5.19121039156028e-09	7.30853609173973e-06	136826	0.00219016691649443	0.130880387600438	0.860712412655269	0.00081400252934266	0.00688290307035017	0.00071029414459997
1.18232653167827e-07	2.14245503575392e-06	6.82136191201311e-09	1.58930269875039e-07	2.49775184852784e-09	2.42893707255733e-06	411703	0.00072841658247913	0.0486767049272895	0.882054566155647	0.00280837325473862	0.065432024431867	0.00102833123045796
4.94915344087453e-07	5.85774579795938e-06	1.29763225079298e-08	1.97481176348604e-07	5.05160233569807e-09	6.56817024323907e-06	152249	0.00196851746716009	0.0753505657982743	0.891838302149528	0.0019756373582562	0.0300663912528579	0.000769103441083599
6.71923724757262e-07	7.12078458053276e-06	4.55783477762133e-09	6.21074447648585e-08	1.69929573144743e-10	7.85954351440565e-06	127234	0.00235509472279982	0.0854914440674198	0.906004854796106	0.000579910877682316	0.00790216946455258	2.16207942399303e-05
1.04209994079918e-07	2.66507229481626e-06	5.10267777281854e-09	1.67792191645806e-07	2.87235099251596e-10	2.94246439341406e-06	339851	0.000882351115848889	0.0354158895900881	0.905727967611549	0.00173415106882502	0.0570243745417498	9.76171877880653e-05
2.58561008421139e-07	2.7838464415664e-06	8.22335554486677e-09	1.13838386437853e-07	1.80703921340714e-09	3.16627623118367e-06	315828	0.000949433375803221	0.0816609131808058	0.879217806124799	0.0025971693385048	0.0359533970273012	0.00057071432858895
2.00886489595999e-07	4.20575211845291e-06	4.65011407227971e-09	1.25181226737759e-07	1.40672482654912e-09	4.53787667368549e-06	220367	0.00136043985250689	0.0442688296843569	0.926810581442521	0.00102473346163087	0.0275858591450198	0.000309996266471172
7.99977952982868e-07	5.63491064466681e-06	2.79024750516005e-08	2.52704700234769e-07	3.22571877375702e-09	6.71872149170981e-06	148838	0.00201359321438288	0.119066991237835	0.838687933652213	0.00415294414064183	0.0376120219518818	0.000480109017427975
2.75474124722626e-08	1.06288094893975e-06	3.58770953248532e-09	1.77984943545234e-07	4.06263471840012e-10	1.27240727796157e-06	785912	0.0003816495795117	0.0216498388129264	0.835330768181798	0.00281962355499327	0.13988048216006	0.000319287290222715
3.017855722575e-06	1.07548998422097e-05	8.57970324871433e-10	3.93134609663118e-09	9.89792162169676e-10	1.37785346733684e-05	72577	0.00412505736026403	0.219025882948788	0.780554688663457	6.22686189214117e-05	0.000285323961497141	7.18358073360863e-05
7.34366363284565e-07	5.37568962924765e-06	1.02095820921596e-07	9.60927060728121e-07	3.59840304545579e-10	7.17343871448648e-06	139403	0.00214972535669433	0.102372989093995	0.749388102862252	0.0142324797053633	0.133956265464089	5.01628743016784e-05
5.56975241383445e-06	3.17241372868405e-05	1.66578530950386e-07	1.22009915750339e-06	8.83852204080177e-08	3.87689526095368e-05	25794	0.0115635336691277	0.14366527953258	0.8182871899159	0.00429669928481402	0.0314710373992219	0.00227979386748446
6.70414947643969e-08	1.69993729863984e-06	3.30836408456101e-09	1.07861296416114e-07	1.07724483565542e-08	1.88892090226147e-06	529403	0.000566516274902673	0.0354919545250058	0.899951552552905	0.00175145718415215	0.0571020714985892	0.00570296423934804
9.5010891033327e-08	1.77730381174548e-06	2.98365418254424e-10	7.17621881633712e-09	5.22076790206583e-09	1.88501005491546e-06	530501	0.00056534368247052	0.0504033868602298	0.942861714244376	0.00015828319720438	0.00380699232750722	0.00276962337068275
3.99342028164759e-07	5.48082408832362e-06	8.09590767350439e-08	1.42870529519397e-06	3.79309573994227e-08	7.42776144581682e-06	134630	0.0022258558103827	0.0537634428727731	0.737883698649251	0.0108995256950045	0.192346685554716	0.00510664722825539
2.64532217664254e-07	3.60881529116389e-06	3.16582752108873e-08	5.55314365086056e-07	1.11154098551467e-08	4.47143555898023e-06	223642	0.00134053434677328	0.0591604674102883	0.807082030717429	0.00708011438235004	0.124191516966131	0.00248587052380148
9.96331229792202e-09	6.37209547746009e-07	1.54215179643148e-09	1.26814162080445e-07	6.40188183849262e-09	7.819310557593e-07	1278885	0.000234551896853064	0.0127419319446867	0.814917815391335	0.00197223500086458	0.162180746174995	0.00818727148811863
1.5006467178487e-07	2.57829606595173e-06	7.64290589958964e-09	1.68840430422521e-07	5.6158804202725e-10	2.90540566210074e-06	344186	0.00087124321187515	0.0516501615393587	0.887413451272586	0.00263058133302579	0.0581125151041532	0.000193290750876143
1.33090637781006e-06	6.52548227039392e-06	5.01146188526867e-09	3.15927831369443e-08	1.00656995553777e-09	7.89399946318173e-06	126678	0.00236540719125666	0.168597221727404	0.82663829669983	0.000634844467451834	0.00400212633460335	0.000127510770710398
9.35569953370327e-08	1.77118293155821e-06	1.17810567767629e-08	2.86767707541396e-07	9.19655163206005e-09	2.17248524284546e-06	460302	0.000651533940331572	0.0430645021157862	0.815279614621623	0.00542284778023736	0.131999841419311	0.00423319406304213
4.11453941998372e-06	2.2924488988046e-05	1.40263598577529e-07	1.00490003502327e-06	2.13852431651019e-08	2.82055772847956e-05	35454	0.0084260923213928	0.145876802252216	0.812764396082884	0.0049729029532446	0.0356277067076717	0.000758192003984608
1.12478537462781e-06	1.54255560577317e-05	2.30432145703841e-07	4.06394947780611e-06	4.3721222911935e-08	2.08884442787813e-05	47873	0.00624700455477356	0.0538472544731527	0.738473188900959	0.0110315609256701	0.194554913882902	0.00209308181731597
2.06385275231435e-07	2.60997888428969e-06	1.83614463392475e-08	2.98554617736867e-07	4.15128132065281e-09	3.13743150491789e-06	318732	0.000940788109115465	0.0657816034893281	0.831883940796341	0.00585238157724434	0.095158927698943	0.00132314643814398
1.37897684676834e-06	1.02694841937892e-05	1.37386770896083e-07	1.31556882989296e-06	1.28888421222208e-09	1.31027055255588e-05	76320	0.00392312178159437	0.105243672314732	0.783768220521863	0.0104853742326796	0.100404365138692	9.8367792034089e-05
3.64626574248825e-07	5.29895957095636e-06	1.47131729214112e-08	2.74932687604508e-07	3.70512309780121e-09	5.95693712882891e-06	167872	0.00178549057322597	0.0612104117205125	0.889544317214928	0.00246992247915562	0.0461533639953923	0.000621984590011882
7.23849917567214e-06	3.2619542825494e-05	1.90631210299175e-08	1.10466760533504e-07	1.86310905320533e-08	4.00062029732617e-05	24996	0.0119303630477081	0.180934421107397	0.815362128900248	0.000476504132188163	0.00276124081576387	0.000465705044402877
2.1949186485402e-06	1.50915285248503e-05	2.17055187252799e-07	1.91899308912293e-06	1.01762141671286e-09	1.9423513071183e-05	51484	0.00581016583336003	0.113003175094861	0.776972140392067	0.0111748676183005	0.0987974256814529	5.23912133188005e-05
2.16367646447076e-07	3.34619805801075e-06	3.41151007220335e-09	6.78379758023971e-08	1.01198528182187e-10	3.63391638886061e-06	275185	0.00108958287053429	0.0595411735697411	0.920824174234765	0.000938797073774448	0.0186680067847316	2.78483369877195e-05
2.28808121355101e-07	3.92309324700475e-06	3.80824499163679e-08	8.39566724743076e-07	2.87503534361064e-09	5.0324255783629e-06	198711	0.00150859240106338	0.0454667670275881	0.779563092571548	0.00756741442538262	0.166831423867016	0.000571302108464745
2.24098336227385e-07	3.6976019565573e-06	1.59288770236063e-08	3.37938343895184e-07	1.52560322488469e-08	4.29082354595233e-06	233055	0.00128642167478721	0.0522273483930106	0.861746449593662	0.00371231229926305	0.0787583875859851	0.00355550212807945
3.76060016849846e-07	5.24844857356516e-06	3.22685528722035e-08	5.79067487418359e-07	6.45722282110121e-09	6.24230185352667e-06	160197	0.0018709439991994	0.0602438051978192	0.840787372465813	0.00516933554790737	0.0927650570263928	0.00103442976206816
3.83204397166014e-07	3.74027669909255e-06	3.32958761039213e-08	4.17853259548289e-07	2.81590608219851e-09	4.57744613799298e-06	218462	0.00137229452591769	0.083715763247415	0.817109931244874	0.0072738979553608	0.0912852378709802	0.000615169681370225
8.41954891626055e-07	1.09472924704738e-05	1.69331177953894e-08	2.83113736630883e-07	1.44540712490201e-08	1.21037482877751e-05	82619	0.00362456182164039	0.0695615004218517	0.904454736681084	0.0013989978470134	0.0233905836357181	0.00119418141433252
4.75485927296714e-06	1.89945969270243e-05	1.82929903329895e-07	9.39623824986583e-07	1.05580541922086e-09	2.48730657337272e-05	40204	0.00743424082713207	0.191164986410167	0.763661268392347	0.00735453784781532	0.0377767596099937	4.24477396764652e-05
1.17877733741942e-06	6.56283236054663e-06	2.62548134791084e-08	1.87944098999803e-07	2.68313061829303e-09	7.95849174106326e-06	125652	0.00238470907574218	0.14811567012595	0.824632678411228	0.00329896848967525	0.0236155423809855	0.000337140592161318
3.03349340301181e-06	1.15141628293653e-05	2.1983866677631e-08	1.07289390970058e-07	2.28123528513698e-09	1.46792107253099e-05	68124	0.00439411305066506	0.206652350714024	0.784385689723259	0.00149761912196862	0.00730893458631735	0.000155405854430829
2.42619917564888e-07	3.03368341937845e-06	4.35963890948118e-09	7.0089865907355e-08	2.54220717584344e-09	3.35329504893602e-06	298214	0.00100548436287651	0.0723526901224722	0.904687292679784	0.00130010596916143	0.0209017891013181	0.000758122127264066
1.44602226562195e-07	3.99972204527717e-06	3.10375316439098e-08	1.1039103885902e-06	4.90829540321415e-09	5.28418048747668e-06	189244	0.00158400247636492	0.0273651187549134	0.756923813400463	0.00587366985618065	0.208908532024299	0.000928865964144608
1.07575879158978e-06	1.17140530526938e-05	4.17773308234517e-08	5.8496855816994e-07	6.89714927841835e-09	1.34234548825554e-05	74496	0.00401896574688476	0.0801402322279785	0.872655598367372	0.00311226366006147	0.0435780924723146	0.000513813272273269
2.62920118408944e-07	5.68071425595296e-06	2.50284712837541e-08	6.95361832441776e-07	1.19803477098067e-09	6.66522271285841e-06	150032	0.0019975756624262	0.0394465616132713	0.852291738878258	0.00375508401774327	0.104326871343743	0.000179744146983933
6.75949613379962e-06	2.93752621514523e-05	2.22474096599581e-07	1.24321469138542e-06	4.80525665380229e-08	3.7648499639775e-05	26561	0.0112312161506476	0.179542244670445	0.780250539397801	0.00590924203429721	0.0330216264467545	0.00127634745070309
4.31111491780235e-08	1.68201211103994e-06	3.13337068803641e-09	1.57189736573209e-07	1.37153645080885e-08	1.89916173198729e-06	526548	0.000569586784447629	0.0227000936528516	0.885660279854033	0.00164987037978995	0.082767957002127	0.00722179911119876
2.04219778939714e-06	9.62553215095111e-06	2.83834873424254e-08	1.72011217409646e-07	7.53140818683901e-10	1.1868877785919e-05	84254	0.00355435274686955	0.172063258737061	0.810989237952273	0.00239142131668918	0.0144926268946603	6.34550993167536e-05
6.13886316641231e-07	5.1963249244059e-06	3.21995576478374e-08	3.50446421416928e-07	1.13010115744064e-09	6.19398732126934e-06	161447	0.00185647656284993	0.0991100376542952	0.838930507100395	0.00519851849506833	0.0565784854311117	0.000182451319130089
2.77966403600745e-06	9.5581407978116e-06	2.82641175953412e-08	1.24961207605053e-07	3.07322276953634e-09	1.2494103381789e-05	80038	0.00374123849307029	0.222478072340829	0.765012142587459	0.00226219655237831	0.010001614664658	0.00024597385467578
7.68376879199797e-07	9.81841906652048e-06	4.06226379941489e-08	6.67473454018183e-07	6.51633910355397e-09	1.13014083768362e-05	88485	0.00338470061416329	0.0679894800346029	0.868778362760939	0.00359447571839017	0.0590610861727875	0.000576595313280611
1.79658369241796e-06	8.49750518342294e-06	1.04999432229257e-07	6.38546388298367e-07	5.8157364808569e-09	1.10434504328494e-05	90551	0.00330757131802528	0.162683185236556	0.769461069716637	0.0095078465618798	0.0578212753505892	0.000526623134338309
7.0491565902637e-06	2.20872456841284e-05	1.20975304267397e-07	4.87388583429363e-07	1.26290067409205e-08	2.97573951688298e-05	33605	0.00888762089459438	0.236887555186535	0.74224392151314	0.00406538622016607	0.0163787381477493	0.00042439893240888
6.01329611641597e-07	6.05807362584747e-06	9.54758457755209e-08	1.23676090433752e-06	6.44456948718702e-10	7.99228444455083e-06	125121	0.00239482274046487	0.0752387650631711	0.757990242699368	0.0119460019770213	0.154744355373982	8.06348864570373e-05
3.42101864406464e-08	1.25444572666461e-06	6.89313655897778e-09	3.24995670786647e-07	5.7994438833807e-09	1.62634416433426e-06	614876	0.000487784640421873	0.0210350227159024	0.771328574956404	0.00423842425861901	0.19983203919183	0.00356593887724539
7.4757078200437e-06	3.8395793123147e-05	6.96457670449934e-08	4.59997970320507e-07	5.30793212691359e-08	4.64542240018253e-05	21527	0.0138399262065837	0.16092633082731	0.826529641774627	0.00149923432242151	0.00990217747050155	0.00114261560513959
1.10611890474451e-08	6.73481182709131e-07	1.24047971984577e-09	9.71125916627487e-08	1.17166370077886e-08	7.94612080146959e-07	1258476	0.000238355307614957	0.013920237715741	0.84755970810886	0.00156111359346103	0.122213837530369	0.0147451030515691
2.03436995841454e-10	8.85856324819523e-08	2.21291713697927e-10	1.23896673492069e-07	6.5631150070212e-09	2.19470149690582e-07	4556428	6.58388846667135e-05	0.000926946084140684	0.40363408238817	0.00100829982578457	0.56452630877932	0.0299043629225849
8.96006363853491e-07	6.57357511213978e-06	1.04828089995209e-08	9.88857182380884e-08	1.30074139238034e-09	7.58025074462326e-06	131922	0.00227150007276233	0.118202734189108	0.867197581399596	0.00138291058603259	0.0130451777348169	0.000171596090446344
7.91643154481827e-07	5.99400683022086e-06	2.51373414686156e-08	2.44720961623493e-07	6.75994067002894e-10	7.0561842818618e-06	141720	0.00211462377924654	0.112191394507195	0.849468578312034	0.0035624553532753	0.0346817701817338	9.58016457620819e-05
2.27658593183163e-06	1.34000542969128e-05	3.89610837425511e-08	2.94871036829958e-07	5.34458934656464e-09	1.60158169386635e-05	62438	0.00479325905042616	0.142146100979449	0.836676289959581	0.00243266290391319	0.0184112392117892	0.000333706945267486
3.35326594154304e-07	3.36485477677449e-06	1.2209536980346e-08	1.57527565877698e-07	5.90523617198361e-09	3.87582370995883e-06	258010	0.00116207363518273	0.0865175042127667	0.86816507369223	0.00315017861854085	0.040643635434949	0.00152360804151393
2.92311699878033e-06	1.05843017079289e-05	8.45593628623289e-09	3.93675877268074e-08	8.3133619955961e-09	1.35635555927179e-05	73727	0.00406082672706631	0.215512590249545	0.780348606644965	0.000623430650497925	0.00290245337645413	0.000612919078538627
3.45274699316745e-07	4.17441901948308e-06	3.30122333055366e-08	5.13183050296294e-07	1.82470592230339e-08	5.08413606162469e-06	196690	0.00152408210122568	0.0679121674030118	0.82106752629848	0.00649318446740923	0.100938103165614	0.0035890186654845
1.45140921095498e-06	1.56640490729681e-05	2.69667303348978e-07	3.74246877942584e-06	6.2987321219372e-09	2.11338930988199e-05	47317	0.00632017804815621	0.0686768502219796	0.741181428321071	0.0127599445160455	0.177083737573879	0.00029803936702457
6.38232827660178e-06	2.68193535654028e-05	4.5374910241977e-07	2.45175398200117e-06	4.20666667523335e-09	3.61113915931007e-05	27692	0.0107751408469767	0.176740025654984	0.742684022471367	0.0125652621624934	0.0678941983080373	0.000116491403118263
7.32650071292747e-06	3.27452831186791e-05	1.90227787593997e-07	1.09328507752629e-06	2.22613008258852e-09	4.13575228268094e-05	24179	0.0123308575907956	0.177150375848386	0.79176122940933	0.0045995933651685	0.0264349748921031	5.38264850124308e-05
9.02829548265593e-07	5.98390370132582e-06	8.90962900123664e-09	7.59276759259121e-08	4.35823871211076e-09	6.97592879323067e-06	143350	0.00209059758790664	0.1294206943657	0.857793116686125	0.00127719609321162	0.01088423895605	0.000624753898913064
6.08462132496316e-06	2.55314787664424e-05	3.70761341535321e-07	2.00044549125337e-06	5.41229402303249e-09	3.39927192182173e-05	29418	0.010146165918032	0.178997781433805	0.751086684255599	0.0109070809885849	0.0588492341083822	0.000159219213628898
6.34209059428756e-08	2.12644190677425e-06	2.26739137100539e-09	9.77513922407725e-08	2.05706930729753e-09	2.2919386656362e-06	436312	0.000687346057035354	0.0276712928202514	0.927791802920689	0.000989289724459535	0.0426500908189174	0.000897523715682212
1.75293278771203e-08	8.77407819515001e-07	4.77089077144700e-09	3.07042897075034e-07	3.24252500693852e-08	1.23917618530799e-06	806988	0.000371683994321081	0.0141459528394371	0.708057360944947	0.00385005040284988	0.247779856258875	0.0261667795538906
2.53753117274673e-08	9.45257694709529e-07	2.78550364820315e-09	1.33414260556012e-07	2.78931544313886e-09	1.10962208608435e-06	901208	0.000332831409855516	0.0228684270488992	0.851873540157413	0.00251031741629501	0.120233962742041	0.00251375263535159
2.64762026957144e-07	4.11727774364215e-06	1.88406827402157e-08	3.76723889284233e-07	7.3837386159906e-09	4.78498808123973e-06	208987	0.00143447002170449	0.0553318048994068	0.860457262116192	0.00393745656631486	0.0787303715052575	0.00154310491282928
4.01189694061862e-07	3.89264425316924e-06	3.48849564664358e-08	4.35204870440019e-07	5.25871345735918e-09	4.76918248759492e-06	209680	0.00142973511156053	0.0841212713301268	0.816207864407447	0.00731466169666915	0.0912535579361928	0.00110264462956441
1.50399711786765e-06	7.0090440674485e-06	9.71022792132198e-09	5.81834988527646e-08	1.28620171224178e-09	8.58222111380248e-06	116520	0.0025713657433023	0.175245673343096	0.81669348464771	0.00113143530008862	0.00677953854616845	0.000149868162936658
2.38822904824027e-09	5.60591351459208e-07	1.07741728568584e-08	3.25202621232642e-06	1.10159597731089e-08	3.83679592546383e-06	260634	0.00115037879219859	0.000622454020134406	0.14610924384555	0.0028081172588182	0.847589049692102	0.00287113518339582
6.85594801801084e-07	5.56999134549449e-06	6.72939701900978e-09	7.02954538492395e-08	1.47143944825075e-09	6.33408243761208e-06	157876	0.00189842645400651	0.108239008341601	0.879368306357938	0.0010624107098844	0.0110979695230712	0.000232305067504848
1.67070250390859e-06	1.64545453670589e-05	6.31240952738848e-09	7.99460038028619e-08	2.98602416503668e-09	1.82144923084628e-05	54901	0.00544949479555534	0.0917238029814504	0.903376557984755	0.000346559729499329	0.00438914258212497	0.000163936722169814
5.40226917944453e-08	1.12041310926633e-06	8.14898659369524e-09	2.17300130209408e-07	7.14672872100457e-09	1.40703164658489e-06	710716	0.000422020715151183	0.0383947951174857	0.796295600021345	0.00579161571345909	0.154438694209071	0.00507929493863976
2.19588145747241e-09	5.30871799323099e-07	2.36752759924101e-09	7.35996320932006e-07	1.6466357526142e-08	1.28789788683796e-06	776459	0.00038629498374565	0.0017050120820244	0.41220022545925	0.00183828828623498	0.571471021463526	0.0127854527089644
4.25825449363862e-07	6.71193429771034e-06	9.3411636512266e-08	1.89324287641943e-06	8.06035975330665e-09	9.1324746197592e-06	109499	0.00273600519307593	0.0466276082982523	0.734952417298622	0.0102285131250361	0.207308857155012	0.000882604123078218
9.86160714271159e-07	7.58926080320473e-06	1.09343942044125e-07	1.08197141583156e-06	4.25169968366891e-08	9.80925387218826e-06	101945	0.00293846483102822	0.100533713075484	0.773683799205383	0.0111470192808591	0.110301092206333	0.00433437623194111
4.33234426120411e-06	1.49236202615522e-05	3.7801329629637e-08	1.67426811852651e-07	1.0617241173819e-08	1.94718099054124e-05	51356	0.00582457087562349	0.222493146874852	0.766421834130786	0.0019413362092822	0.00859842062273383	0.000545262162346186
1.68401445364342e-07	2.4512794004896e-06	4.70803849383832e-09	8.81144051259186e-08	3.72502099890559e-10	2.71287579157359e-06	368613	0.000813532744085133	0.0620748822660478	0.903572293321895	0.00173544196474526	0.0324800735070913	0.000137308940220404
2.14461291610136e-08	1.12574897565775e-06	1.38846534531963e-09	9.37125524702497e-08	9.71110961835014e-09	1.25200723225268e-06	798717	0.000375531875041024	0.0171293971860103	0.899155329663901	0.00110899147349287	0.0748498491511403	0.00775643252545546
1.40211005288409e-07	3.22041206444655e-06	2.34553405926005e-08	6.92703342812881e-07	4.79561616544819e-10	4.07726131475699e-06	245263	0.00122243310724002	0.0343885256461091	0.789846864313256	0.00575271948052671	0.169894271997174	0.000117618562933193
7.18928044941473e-08	1.90525177141533e-06	4.74304243553911e-09	1.61618200373981e-07	1.14894090048198e-08	2.15499522772382e-06	464038	0.000646290329297861	0.0333610040380845	0.88410950841303	0.00220095263995033	0.0749970108029835	0.0053315241059514
5.89439817925218e-06	2.42511862268492e-05	2.68063302409749e-07	1.41813584323698e-06	7.9196840126925e-09	3.18397032357608e-05	31407	0.00950658699665563	0.185127296432583	0.761664957970194	0.00841915203872483	0.0445398574457881	0.000248736112709665
1.07336806588067e-09	2.74336520575845e-07	2.45811913998685e-09	8.07815796088427e-07	1.42992951543864e-10	1.08582679682168e-06	920957	0.000325695165699247	0.000988526042111434	0.252652192208604	0.00226382250574584	0.743963768856119	0.000131690387419447
1.89299805451205e-06	1.55315240584653e-05	1.08699753151501e-07	1.14681011041439e-06	5.66029596491734e-10	1.86805980061397e-05	53531	0.0055885573351484	0.101334981561612	0.831425420822212	0.00581885832111876	0.061390438894808	3.03004002498045e-05
1.73458447933108e-08	8.62197771844768e-07	9.97528555572947e-09	6.37528277680408e-07	1.57194570433227e-10	1.52720437444465e-06	654791	0.00045805672214505	0.0113579066977322	0.564559522138808	0.006531729297434	0.417447912243073	0.000102929622952651
2.48969314638873e-06	1.84328391332338e-05	2.66985429550274e-08	2.5417778372821e-07	4.16731530484288e-09	2.12075759216106e-05	47153	0.00634214341070038	0.117396403794161	0.869162944476396	0.00125891535429192	0.0119852351191727	0.000196501255977887
1.20057837105808e-07	2.21881165419689e-06	4.25529513846724e-09	1.01116454355725e-07	1.52805850385456e-09	2.44576929930075e-06	408869	0.000733462571794297	0.0490879647316421	0.907203984787632	0.00173985957697802	0.0413434146812763	0.000624776222471773
3.63790558889246e-09	3.64769932445978e-07	3.81070510608221e-09	4.91284377844824e-07	3.81180788495508e-10	8.63884101774272e-07	1157563	0.000259131762052167	0.00421110375966037	0.422244062249557	0.0044111300326695	0.568692463301279	0.000441240656834207
2.90028640519873e-06	1.18818735649608e-05	1.47500016235982e-07	7.76964789393154e-07	2.87662996352547e-10	1.5706912438785e-05	63666	0.00470102616170642	0.184650319819512	0.756474170927504	0.00939077089853515	0.0494664239341271	1.83144203212225e-05
6.55361798507398e-06	2.93806667190624e-05	2.69436042115692e-07	1.5532343140091e-06	3.66202408249466e-09	3.77606170843436e-05	26483	0.0112644743141219	0.173556962017743	0.77807697510442	0.00713537179527202	0.0411337110974573	9.69799851076326e-05
1.65588840727778e-08	1.19243267434671e-06	1.05659487260589e-09	9.7834723244233e-08	9.0629405209098e-10	1.30878917058842e-06	764065	0.000392559936289172	0.0126520637891075	0.911096073487989	0.000807307163254457	0.0747520879930935	0.000692467566555063
1.91593993479044e-08	8.95334593441381e-07	4.86804459967302e-09	2.9249636601908e-07	2.08999274862152e-10	1.2120674026829e-06	825037	0.000363554339258609	0.0158072061879522	0.738683831822855	0.00401631509014899	0.241320214842543	0.000172432056500764
3.94091339955966e-09	3.89512093439716e-07	4.61221103702571e-10	5.86130578906272e-08	9.62445394460245e-09	4.62151739778208e-07	2163791	0.000138635943112919	0.00852731486297326	0.842822951670911	0.000997986297582514	0.126826435661059	0.0208253115074744
3.61370799099494e-07	6.74587254751155e-06	6.93991022973245e-09	1.66585801939845e-07	2.32966225934566e-08	7.30406568137408e-06	136910	0.00218882871999693	0.0494752942900031	0.923577749952884	0.000950143458790322	0.0228072705266947	0.00318954177162792
4.64111497089125e-07	8.93877611535669e-06	4.72856249000458e-08	1.17112546072249e-06	1.22310021440573e-08	1.06335297002124e-05	94042	0.00318499298530694	0.0436460432399841	0.840621728378502	0.00444684185149746	0.110135156786095	0.00115022974392153
1.18621431685013e-07	2.06896910166738e-06	5.73390816572689e-09	1.285883584739e-07	4.93386863870902e-10	2.32240618685589e-06	430588	0.000696480010202949	0.0510769530138069	0.890873058027968	0.00246895146860143	0.0553685910766474	0.000212446412976043
1.20290121405624e-06	7.03059164364847e-06	2.54921770114999e-08	1.91571565383163e-07	1.16853405459401e-09	8.45172513415397e-06	118319	0.0025323165183595	0.142326116261784	0.831852850400612	0.00301620989879147	0.0226665636118489	0.000138259826963833
5.51321292136392e-07	8.18027356817163e-06	5.13341474738784e-08	9.79413311397923e-07	2.45982943440515e-08	9.78694061352388e-06	102177	0.0029317904357179	0.0563323426500168	0.835835619240184	0.00524516797444785	0.100073490794921	0.00251337934043054
1.56446054541316e-07	3.24715878777191e-06	1.38809833058518e-08	3.70452632170135e-07	3.18135267856954e-09	3.79111981046778e-06	263774	0.00113669157516805	0.0412664495881527	0.856517058312448	0.00366144674919652	0.0977158862527282	0.000839159097474421
4.7420721004324e-07	5.47133067667954e-06	1.62725414792197e-08	2.41408160577364e-07	6.63140711944683e-09	6.20984999589881e-06	161034	0.00186122654878651	0.0763637141567707	0.881072921293266	0.00262044034718498	0.0388750389682195	0.00106788523455904
4.3335513954909e-07	4.65782917053397e-06	1.03958803177798e-09	1.43670327423849e-08	1.20065388998601e-08	5.11859746975708e-06	195366	0.0015344047663669	0.0846628675354025	0.909981532647267	0.000203100173029882	0.00280682996216672	0.00234566968213461
2.25618514213547e-07	3.13305703805664e-06	5.20514346107102e-08	9.2937103340758e-07	4.45547179645162e-09	4.34455349208493e-06	230173	0.00130251986258656	0.0519313468287564	0.721145922996359	0.0119808479065891	0.21391635184162	0.00102553042667532
2.10724804228763e-06	9.40618933583577e-06	5.22518226599589e-08	2.99890045806879e-07	2.47599546790277e-09	1.18680552420581e-05	84260	0.00355410685782009	0.177556305503192	0.792563663042451	0.00440272829829679	0.0252686762650148	0.000208626891045157
7.87230059064429e-07	7.02862317239735e-06	9.76519289900712e-09	1.12103993520688e-07	1.56163961525023e-08	7.95333881403398e-06	125733	0.00238316687061468	0.0989810792010181	0.883732396763366	0.00122781049912976	0.0140952116013059	0.00196350193518055
5.32427145598166e-07	4.85961002303853e-06	1.50860447085431e-09	1.77043644822652e-08	4.64250246359631e-09	5.41589264005341e-06	184642	0.00162345296405164	0.0983082902457452	0.897286993301737	0.000278551398840031	0.00326896518430443	0.000857199869373801
9.0940601739885e-10	1.69858664111888e-07	1.41173314094767e-09	3.3903189459674e-07	2.16767304339597e-09	5.13379370910371e-07	1947877	0.000154001991274244	0.0017714112972366	0.330863828460189	0.00274988287597972	0.660392516348169	0.00422236101842593
1.58414603628804e-05	4.4015297579703e-05	4.6120425150328e-07	1.64777682716982e-06	4.41293023944214e-09	6.19701519514959e-05	16137	0.0184198635241396	0.255630490873727	0.710266090910247	0.00744236115257979	0.0265898464870562	7.12105763900038e-05
2.7460287864947e-09	3.9028607432992e-07	1.9044099427666e-10	3.48022204619429e-08	5.60628828883555e-09	4.33631052861469e-07	2306108	0.000130080882798089	0.00633263869912924	0.900041802252116	0.000439177482839309	0.0802576758105491	0.0129287057553661
4.01283057298086e-07	8.10976646173206e-06	8.64759456365874e-08	2.24733176354527e-06	8.06817727667821e-08	1.09255390009788e-05	91529	0.00327231387770599	0.0367289025522801	0.742276098323893	0.0079150278653383	0.205695276301145	0.00738469495734298
3.16076622287843e-09	3.96009273622335e-07	8.15074366079426e-10	1.3130345591768e-07	6.61112395439796e-10	5.31949682524413e-07	1879877	0.000159572214200487	0.00594185188320584	0.7444487451201	0.00153223959493955	0.246834353382013	0.00124281001974177
3.34702921416492e-06	1.0697975462848e-05	8.8244257102068e-09	3.62650138678156e-08	4.71750357918735e-10	1.40905658669489e-05	70969	0.00421827751016202	0.237536891404467	0.759229655065976	0.000626264820982496	0.00257370883541871	3.34798731557888e-05
1.3824248748903e-05	3.77189864094781e-05	9.19017668319327e-08	3.2242692872145e-07	1.45679954929002e-08	5.19721318494274e-05	19241	0.0154711181182461	0.265993490298885	0.725754073716983	0.00176828934203024	0.00620384266043923	0.000280303981662832
1.80017144833995e-07	2.61870228991542e-06	7.69861734335858e-09	1.43994506473196e-07	2.81857422661036e-10	2.95069441598863e-06	338903	0.000884817948339722	0.0610083998731126	0.887486781323651	0.00260908662775883	0.0488002097719601	9.5522403517546e-05
7.64719817863638e-08	1.85857661612947e-06	2.68657956251745e-10	8.39541008698123e-09	7.47562996205214e-10	1.94446022895527e-06	514282	0.000583168526908096	0.0393281285199909	0.955831643380052	0.000138165827334042	0.00431760442407812	0.000384457848544873
2.23339197746822e-07	4.78865192791468e-06	2.82805810548393e-07	7.79689575716876e-06	1.26187299131045e-08	1.31043114232918e-05	76311	0.00392360166705663	0.0170431845316081	0.365425681154316	0.0215811271125418	0.594987062296952	0.000962944904581233
1.97770747287591e-08	8.88700546382317e-07	4.40594539995967e-09	2.54562346818371e-07	1.11433954362781e-09	1.16856025287303e-06	855754	0.000350506838817655	0.0169243089349779	0.760508963228339	0.00377040498265038	0.217842722437719	0.000953600416314078
1.4871839826404e-06	1.23089035172004e-05	1.58655832146133e-07	1.6884896704853e-06	1.92321839641263e-09	1.56451562208686e-05	63918	0.00468258593172044	0.0950571513409807	0.786754912730235	0.0101408915261905	0.107924117001342	0.00012292740125198
6.16234115676542e-09	6.75410278062451e-07	2.0270189526899e-09	2.85664439967553e-07	2.70986209230386e-09	9.71973940231764e-07	1028834	0.000291549814870007	0.00634002713621729	0.694885171408404	0.00208546635746897	0.293901336387102	0.0027879987108067
2.12823260570115e-08	1.91169919988668e-06	4.93966560746296e-09	5.70580270580946e-07	6.29899776955999e-09	2.51480045990166e-06	397646	0.000754156567465913	0.00846282891877779	0.760179278781203	0.00196423759507986	0.2268888842987	0.00250477040623983
1.65697947156251e-08	8.04468892215135e-07	5.7176969255813e-10	3.56923112640246e-08	6.90869419520723e-09	8.6421146208255e-07	1157124	0.000259229944762129	0.0191733105178861	0.930870426407619	0.000661608550273444	0.0413004372541119	0.00799421727010988
2.19716757351013e-07	2.90278659594684e-06	3.93205478487459e-08	6.67931829990215e-07	4.12046741965648e-09	3.83387619855647e-06	260833	0.00114950387803481	0.0573092989892945	0.757141453091207	0.0102560817857266	0.174218413792731	0.0010747523410401
6.20714941767398e-07	9.89504974939498e-06	2.63343795428242e-08	5.39835622628086e-07	2.56745351265099e-08	1.11076092284598e-05	90028	0.00332675532161653	0.0558819570440962	0.89083524148851	0.00237084137559957	0.0486005234362156	0.00231143665557903
1.07337261558474e-06	1.50911772476086e-05	6.34816785549803e-08	1.14777577186978e-06	2.7198982974335e-08	1.74030062965924e-05	57461	0.00520734186184113	0.0616774249972492	0.867159213208095	0.00364774208967621	0.0659527297932723	0.00156288991170799
9.2455889310943e-08	1.7461435541998e-06	8.58926499764102e-09	2.08573925981944e-07	3.27679942482947e-09	2.05903943391516e-06	485663	0.000617521721071213	0.0449024374123534	0.848037937223766	0.00417149125760499	0.101296712703239	0.00159142140303685
1.44375359186254e-07	2.51341279170807e-06	1.62111046777359e-08	3.62866266133652e-07	5.64615770785445e-09	3.04251167941357e-06	328676	0.000912338458305073	0.04745268856752	0.826097992890046	0.00532819801068456	0.119265365056411	0.00185575547533896
1.79179040081444e-08	9.0630652779216e-07	8.87610333287606e-10	5.7726416782352e-08	7.99848795493079e-09	9.90836946870874e-07	1009248	0.000297207056533688	0.0180836050419095	0.914687861261465	0.000895818768255197	0.0582602586274721	0.00807245630089847
7.8753865486972e-06	2.40905760982275e-05	1.01633390953353e-07	3.99749528879052e-07	1.18389601243664e-08	3.24791845268815e-05	30789	0.00969659548260116	0.24247488548178	0.741723551534642	0.00312918542856996	0.0123078683994728	0.000364509155535228
2.06828919014233e-06	8.80743524741844e-06	1.27343523177053e-08	6.97229540428491e-08	6.44633265165333e-09	1.0964628076573e-05	91202	0.00328400228628267	0.188632863394741	0.803258914566962	0.00116140303426374	0.00635889822763977	0.000587920776394282
2.07431339515492e-07	3.44717951073851e-06	7.67703802274985e-09	1.64041027332077e-07	6.57423231761572e-09	3.83290314792644e-06	260899	0.0011492122972373	0.0541185966641786	0.89936514900028	0.0020029303445622	0.042798114379911	0.00171520961106787
5.3597755233655e-07	8.40929037852972e-06	6.13732417666622e-08	1.23820574792633e-06	8.06770230470114e-09	1.0252914622864e-05	97533	0.00307116445167188	0.0522756281556585	0.820185350980787	0.00598593122289344	0.120766220481846	0.0007868691588156
1.05573350882275e-08	6.24412622946917e-07	9.52394045946979e-09	7.24259401296638e-07	4.13861145241322e-10	1.36916716093649e-06	730371	0.000410666083079714	0.00771077147439497	0.456052877078812	0.0069560099973151	0.528978069267491	0.000302272181987075
5.67192847740953e-06	2.39028044096613e-05	5.70126666271423e-08	3.08942409726047e-07	4.65157291115835e-09	2.99453395363352e-05	33394	0.00894350318409676	0.189409389415248	0.798214506155725	0.00190389113998738	0.0103168778350695	0.000155335453969864
1.02366133894705e-07	2.82949644331427e-06	2.78806885541482e-09	9.90911191876368e-08	3.78923731444396e-08	3.07163413839646e-06	325560	0.000921067213709992	0.0333262782227525	0.921169747381241	0.000907682598185447	0.0322600657249392	0.0123362260728816
7.46274131304762e-07	4.80017408073599e-06	4.09437757029271e-08	3.38613418705929e-07	1.21706290545255e-08	5.93817603550413e-06	168402	0.00177987224534981	0.125673965682866	0.808358332935219	0.00689500874647801	0.0570231358385761	0.00204955679686115
9.35591186668321e-07	1.14209213165742e-05	3.92350711191146e-08	6.15877181257307e-07	1.64892503987861e-08	1.30281140060177e-05	76757	0.0039008315745932	0.0718132483516931	0.876636580805083	0.00301156952579566	0.0472729345915174	0.00126566672591057
1.60652499001257e-07	3.6252998621239e-06	6.33631231111852e-09	1.83853931977832e-07	1.42113345657276e-08	3.99035393997984e-06	250604	0.00119639232179436	0.0402602128577269	0.908515865172156	0.00158790734015703	0.0460745925657816	0.00356142206417895
2.27226393854648e-10	9.67637629492892e-08	3.75572802081502e-09	2.05640877904495e-06	1.14995242748922e-09	2.1583054488364e-06	463326	0.000647282755461998	0.000105279998239893	0.0448332107030806	0.001740128128222	0.952788577795426	0.000532803375031643
8.64916049494208e-10	1.89829704479591e-07	1.65205393861734e-09	4.66204795253623e-07	1.36750464215668e-08	6.72226516142892e-07	1487594	0.000201647688993334	0.00128664375582346	0.282389492114648	0.00245758520222694	0.693523364607242	0.0203429143200593
1.47056361983318e-06	1.12049373659783e-05	2.682871011115e-08	2.62849287997694e-07	6.17078709255748e-09	1.29713497710128e-05	77093	0.00388386836742183	0.113370130772317	0.863822004940303	0.00206830519450677	0.0202638347309919	0.000475724361881551
3.05118110483115e-07	3.85344471040649e-06	5.33440781268368e-09	8.66229404119252e-08	1.21139742717724e-08	4.26263414338599e-06	234597	0.00127797566124876	0.0715797087480623	0.904005500069856	0.00125143459026637	0.020321457929091	0.00284189866272448
6.01684587614656e-07	5.88355866967084e-06	7.90658596358605e-09	9.94098904243378e-08	3.20592155564494e-08	6.62461894922987e-06	150952	0.00198541871123814	0.090825539133025	0.888135410468374	0.00119351558545193	0.0150061295881621	0.00483940522498678
6.12703750289086e-08	2.60991714841528e-06	3.13368328045528e-09	1.71642147775319e-07	1.99632266306395e-09	2.84795967716303e-06	351129	0.000854024233340911	0.0215137789766541	0.916416468022163	0.00110032571935038	0.0602684613661029	0.000700965915729739
7.48887250389632e-09	4.95084221276046e-07	5.24272384803218e-09	4.45633707230198e-07	1.18452614309379e-09	9.54634051001266e-07	1047522	0.000286349346212744	0.00784475736649204	0.518611525282151	0.00549186763507268	0.46681103273322	0.00124081698306425
2.68398454474056e-06	1.03030630100653e-05	8.43684695676053e-08	4.16416519917313e-07	7.47304837739085e-09	1.34953055926682e-05	74100	0.00404043438782686	0.198882828277615	0.763455331879467	0.00625169018873064	0.0308563979568975	0.000553751697290268
1.11774950105161e-06	6.56876646122405e-06	9.18330326951983e-08	6.93903487277996e-07	3.27139157992186e-11	8.47228519616465e-06	118032	0.00253846895067389	0.131930108013551	0.775324048840764	0.0108392282092641	0.0819027536504698	3.86128595081147e-06
3.93024634622759e-08	1.30193238098868e-06	1.63928264198315e-08	6.98208782093222e-07	6.39243315127064e-09	2.06222888611528e-06	484912	0.000618477967345266	0.0190582450507285	0.631322929163888	0.00794908195215492	0.338569974843321	0.00309976898990702
2.38470357510057e-06	1.85841129685657e-05	1.50350209337488e-07	1.50666929205786e-06	2.20356487096609e-08	2.26478716937713e-05	44154	0.00677140843947299	0.105294820076026	0.820567743399782	0.00663860213314606	0.066525866643453	0.000972967747592867
3.43979790472887e-07	3.02132589655125e-06	7.69023528027647e-10	8.68480883987523e-09	7.01018115101974e-09	3.38176970054306e-06	295703	0.00101401816137436	0.101715912357264	0.893415626754853	0.000227402690344098	0.00256812545173629	0.00207293274580289
3.45016602973257e-07	3.37876703702814e-06	3.03437076844029e-08	3.82072280244448e-07	4.12312025733687e-09	4.14032274818758e-06	241527	0.00124132830963997	0.0833308473655314	0.816063684529711	0.00732882664707377	0.0922807963248034	0.000995845132880464
1.95069756707622e-06	9.18563817902758e-06	5.33507270296496e-08	3.23015088763831e-07	3.69207546403238e-10	1.15130707694437e-05	86858	0.003447983120489	0.169433299433325	0.797844325200082	0.00463392678617466	0.0280563800251389	3.20685552791993e-05
5.53883888240807e-07	7.77997887514565e-06	8.90109597858287e-09	1.60766303249108e-07	1.51764821068956e-09	8.50504781082484e-06	117577	0.002548272820037	0.0651241357556919	0.914748399796606	0.00104656624825247	0.0189024573200508	0.000178440879398463
2.3575044118203e-06	1.32324472134137e-05	2.33451216123726e-07	1.68484336820427e-06	5.97596816236312e-09	1.75142221777243e-05	57096	0.00524053291021731	0.13460514477307	0.755525828046393	0.0133292368770247	0.0961985837057128	0.000341206597799343
3.05711273454851e-07	3.66607453937435e-06	2.70399578653501e-08	4.16926185152262e-07	1.08740456842297e-09	4.41683936041524e-06	226406	0.0013241772369732	0.0692149404831672	0.830022158430887	0.00612201523734113	0.0943946906670081	0.000246195181597173
2.46443316669712e-06	1.03574925043165e-05	7.29462019305649e-08	3.94188029671073e-07	2.2962322588186e-09	1.32913561348741e-05	75237	0.00397949408334319	0.18541623154848	0.779265290856239	0.00548824372700144	0.0296574725461457	0.000172761322134294
2.40751414234666e-07	3.97831247797554e-06	3.41677264072793e-08	7.25970126776979e-07	7.01120335912512e-09	4.98621294875359e-06	200553	0.00149474936168192	0.0482834200442336	0.797862529912607	0.00685244027049031	0.145595491856891	0.00140611791577769
2.8010197885701e-07	6.60567010749407e-06	5.58896797896263e-08	1.69489771215511e-06	4.59561034236991e-09	8.64115508863818e-06	115725	0.00258900046947441	0.0324148769445536	0.764442952329317	0.00646784824671331	0.196142494234786	0.000531828244630448
7.37845500658639e-07	7.16958464130426e-06	2.12500712549045e-08	2.6549938668348e-07	2.33641275703649e-09	8.19651601265832e-06	122003	0.00245594410364558	0.0900194057474107	0.874711234655296	0.00259257362787883	0.0323917364735767	0.000285049495838017
2.58024329979888e-06	9.59127568803447e-06	3.18277374871271e-08	1.52118257019923e-07	3.27363934615309e-09	1.23587386216865e-05	80914	0.00370077967034099	0.208778855090534	0.776072379361122	0.00257532248730281	0.0123085584764284	0.000264884584613567
5.88612160470532e-07	4.66358442710708e-06	3.30110861067356e-08	3.36287515634555e-07	1.67801801613485e-10	5.62166299112051e-06	177883	0.00168508228971231	0.104704277257504	0.829573817298061	0.00587212114260087	0.0598199351625534	2.98491392811219e-05
1.20828212190902e-06	8.58351795905147e-06	6.42274036195736e-08	5.86662029693786e-07	2.91248853782054e-09	1.04456020028117e-05	95734	0.00312879206403227	0.11567376601021	0.821735114619629	0.00614875079505091	0.0561635441916964	0.000278824383413859
1.26398225025479e-07	3.53625612581262e-06	6.98885083975202e-09	2.51417672284014e-07	7.83968752374454e-09	3.92890056148561e-06	254524	0.00117797812230758	0.032171398346026	0.900062516338026	0.00177883118454629	0.0639918644794988	0.00199538965190307
5.71332783960802e-06	1.79708683711282e-05	1.13641490676262e-07	4.59605909466829e-07	1.94000625801648e-08	2.42768436734594e-05	41192	0.00725668370407317	0.235340636388168	0.740247316037	0.00468106530671038	0.0189318642756386	0.000799117992483257
1.15720931245764e-07	1.96793499284627e-06	3.01200056497344e-08	6.58586036775654e-07	1.41628104265625e-08	2.78652477694398e-06	358870	0.000835609281746308	0.0415287645038191	0.706232727277066	0.0108091648417953	0.236346736345167	0.00508260703215244
1.70001122751287e-06	8.55634292252398e-06	1.12723495114044e-07	7.29480305655805e-07	5.22018081779012e-10	1.10990799688885e-05	90098	0.00332420502457365	0.153166859981018	0.770905601771321	0.0101561116263705	0.0657243940669489	4.70325543416451e-05
6.38802445896986e-08	1.33580852895032e-06	7.85599014658714e-09	2.1122000989548e-07	8.83053092926941e-11	1.61885307889138e-06	617721	0.000485538404839669	0.0394601866115268	0.825157357618338	0.00485281230830847	0.130475095392923	5.45480689039225e-05
3.01136945896116e-06	1.32523304723129e-05	1.04260631630301e-07	5.89953876018026e-07	2.7627085864161e-09	1.69606771475088e-05	58960	0.00507532309734471	0.177550072604469	0.78135621337851	0.00614719746880002	0.0347836274983088	0.000162889049911659
3.05958861894475e-06	2.77325671303464e-05	1.46398765352605e-07	1.70654322646508e-06	1.45581459787165e-07	3.2790679200896e-05	30496	0.00978913644955504	0.0933066558396004	0.845745431512398	0.00446464571397487	0.052043546155593	0.00443972077843348
1.83954667386113e-06	1.14637205763365e-05	2.64193398938428e-08	2.11695729756653e-07	3.18557155862961e-10	1.3541700877004e-05	73846	0.00405429682691716	0.135843103504448	0.846549534689823	0.0019509617095964	0.0156328759348205	2.35241613115176e-05
5.18583755205123e-07	4.85843577471635e-06	6.53157095963188e-09	7.86791031078675e-08	3.44713731284604e-09	5.46567734130181e-06	182960	0.00163836409725859	0.0948800528868407	0.888899119236915	0.00119501583276341	0.0143951240065568	0.000630688036924076
3.04103182758156e-07	3.58126305853655e-06	1.02799480223084e-08	1.55657076650132e-07	1.5448041507871e-08	4.06675130747502e-06	245897	0.00121928394158943	0.0747779147938527	0.880620128394352	0.00252780345909352	0.0382755336831198	0.00379861966958151
6.11505250256042e-07	4.77281662478002e-06	7.67771579327693e-08	7.70489511518063e-07	3.51862361152338e-09	6.23510716809842e-06	160382	0.00186878961607306	0.0980745372565166	0.765474673667178	0.0123136869764798	0.123572777619642	0.000564324480183151
5.8278844581166e-06	2.62043564350224e-05	1.98463024273148e-07	1.14745895735621e-06	5.03617119660592e-09	3.33831990459649e-05	29955	0.00996514250577452	0.174575373980554	0.784956420711565	0.0059449971825614	0.0343723486708475	0.000150859454472044
1.44576191135664e-06	1.35944040109935e-05	1.03839182494682e-08	1.25552273862342e-07	6.35204823434343e-10	1.51767373192854e-05	65890	0.00454270630099785	0.0952617075028031	0.8957395601569	0.000684199642585444	0.00827267885191633	4.18538457951153e-05
2.19660263408878e-06	8.92824665707802e-06	1.3134019338008e-07	6.863918433126e-07	1.29092098922956e-10	1.19427104199584e-05	83733	0.00357642382723444	0.183928317513072	0.74758964616251	0.0109975197222054	0.0574737073223777	1.080927983544e-05
6.90078598442801e-08	2.26041666068662e-06	1.1404140222126e-08	4.8031797457803e-07	1.12255527797896e-08	2.83237218811085e-06	353061	0.000849351956042521	0.0243639801767392	0.798064841257422	0.00402635651839683	0.169581517780118	0.00396330426732402
9.78866423357751e-07	5.16879146153822e-06	4.53211319910084e-08	3.07696441320157e-07	1.50169132233444e-08	6.51569237143048e-06	153476	0.00195280487021632	0.150232142273906	0.793283532568534	0.00695568934312018	0.047223905577452	0.00230473023698746
2.4989157979509e-08	1.39402991409077e-06	4.45512998507191e-09	3.19564772566355e-07	2.3168086420409e-10	1.74327065548591e-06	573634	0.000522844921425847	0.0143346404075984	0.799663500159249	0.00255561577374805	0.183313343548068	0.000132900111336706
2.01976521624911e-07	3.00134487199545e-06	3.37039004179945e-08	6.43959599784543e-07	5.81575278445489e-09	3.88680064660735e-06	257281	0.00116536289670111	0.0519647236863586	0.772189043092605	0.00867137357492554	0.165678576889873	0.00149628275623841
1.24443631948652e-09	2.33273499006793e-07	2.23284137342535e-10	5.38163231179385e-08	2.70111630238375e-10	2.88827654211799e-07	3462272	8.66445549323469e-05	0.00430857745558521	0.807656384716307	0.000773070494069793	0.186326767306273	0.000935200027765693
4.96105650702531e-07	4.56829107888883e-06	1.0394494119274e-09	1.23068153284496e-08	1.10818392970516e-08	5.08882483362879e-06	196509	0.00152548659516039	0.0974892370875268	0.897710420036452	0.000204261189156746	0.00241840026544472	0.00217768142141951
7.41359471878734e-08	1.58524296898647e-06	5.60010718391342e-09	1.53965153065699e-07	1.03000764642599e-09	1.81997418407038e-06	549458	0.000545843725130446	0.0407346147196814	0.87102497544282	0.0030770256154891	0.0845974379270344	0.000565946294975664
2.35802173217475e-06	7.45970878682409e-06	9.16256433483811e-09	3.72688339131141e-08	9.27410978517057e-09	9.87343602703196e-06	101282	0.00295766290249688	0.238824835216316	0.755533207122682	0.000928001590302749	0.00377465694932117	0.000939299121377753
2.86186747884005e-07	5.68769871378536e-06	1.42216773121884e-09	3.63438922756475e-08	2.3587147876589e-08	6.03523866955282e-06	165694	0.00180893895865375	0.0474192925174257	0.942414877886973	0.000235643991743614	0.00602194780779737	0.00390823779605997
7.08809565884439e-06	1.55729225506913e-05	2.32361341845102e-07	6.56392089822013e-07	1.14208297735821e-08	2.35611924709764e-05	42443	0.00704351833893413	0.30083772999078	0.660956467711668	0.00986203657269614	0.0278590351753454	0.000484730549510628
2.0131913462766e-06	1.71775181624087e-05	3.64687748935482e-07	4.0013140433848e-06	1.91330410618115e-10	2.35569026314162e-05	42450	0.00704224042083523	0.0854607830993769	0.729192561143426	0.0154811417545668	0.169857391949675	8.1220529545744e-06
6.32912276787727e-09	6.24696857784832e-07	1.93584161246983e-09	2.45678257587426e-07	3.28996287904481e-09	8.81930042631651e-07	1133877	0.000264544131494238	0.00717644536633696	0.708329263759694	0.00219500586088817	0.278568872485997	0.00373041252708398
1.95776829214612e-07	2.82990681873346e-06	5.40261259832273e-08	1.00409866493356e-06	2.01407987999827e-09	4.08582251874486e-06	244749	0.00122499833594625	0.047916136424534	0.69261618823394	0.0132228274075458	0.245751904378367	0.000492943555614104
1.69415617230456e-08	7.42299492871931e-07	7.96744570357498e-10	4.48852247706948e-08	6.53839572610037e-09	8.1146141966213e-07	1232344	0.000243408895900021	0.0208778400458023	0.91476868140078	0.000981863772019181	0.0553140589103839	0.00805755587101451
1.29750513333884e-06	7.46523415809645e-06	7.46991432677915e-08	5.52602428788832e-07	3.87156443577442e-09	9.39391242792769e-06	106452	0.00281421960420047	0.138121910683499	0.794688498042906	0.00795186710977997	0.0588255887021013	0.000412135461712888
8.76155101846903e-07	5.75340430728625e-06	7.84097833564289e-08	6.62025423079283e-07	1.41102587996408e-08	7.3841048743685e-06	135426	0.00221278780854861	0.118654206129735	0.779160697900879	0.0106187255856296	0.0896554740679926	0.00191089631576333
3.60712122973034e-06	2.17521039198493e-05	2.10069749031617e-07	1.6289379368457e-06	8.46858634191933e-10	2.71990796940911e-05	36766	0.00812663379260603	0.132619238235254	0.799736761849881	0.0077234138579054	0.059889450494885	3.11355620747679e-05
1.76747228884059e-07	3.50151908013561e-06	7.8213426559828e-08	1.99231853939031e-06	1.39167187858286e-08	5.76271499375563e-06	173529	0.00172732593189895	0.0306708260039893	0.607616216302522	0.0135723225327955	0.345725676447498	0.00241495871319482
4.60327559561163e-06	1.33555508194329e-05	4.10785391121614e-08	1.53239610127257e-07	2.14868564419608e-09	1.81552932499282e-05	55080	0.00543183138141812	0.253550054644799	0.735628482315248	0.00226262052320879	0.00844049214836358	0.00011835036838111
1.1223085253914e-06	6.9301455413558e-06	1.72436461323665e-08	1.36905903921503e-07	6.95977930909509e-10	8.20729959473198e-06	121843	0.00245917125435013	0.136745163550722	0.844388030601936	0.00210101336418067	0.0166809926141089	8.4799869052695e-05
5.27544268046858e-07	4.58248422771263e-06	2.2198654750774e-08	2.4793072252061e-07	4.03818266614085e-09	5.38419605569701e-06	185729	0.0016139593297072	0.0979801371624765	0.851099064801681	0.00412292838543381	0.046047863033939	0.000750006616469334
5.40790648530754e-07	7.69466627255149e-06	4.62804748337739e-08	8.46739658766714e-07	1.29574106490824e-08	9.14143446533181e-06	109392	0.00273868581336856	0.0591581825130028	0.841735102049128	0.00506271472046198	0.0926265633668227	0.00141743735058457
5.0870171733725e-06	1.43105899560003e-05	5.68814058093047e-09	2.05743724539325e-08	1.43184237092712e-10	1.94240128266448e-05	51483	0.00581031489177564	0.261893215308961	0.736747348949948	0.000292840652016446	0.00105922358256012	7.37150651467338e-06
1.86966169555055e-05	2.70526132307045e-05	1.54126571392086e-07	2.86737850740888e-07	1.58187592723812e-08	4.62059133676154e-05	21642	0.0137664578563437	0.404636887204345	0.585479460506997	0.00333564602794129	0.006205652693403	0.000342353567313491
8.65868275067809e-06	3.75541906898242e-05	5.58090770255604e-07	3.11261265456548e-06	2.42856792944452e-08	4.99078625446178e-05	20037	0.0148611983874872	0.173493359747419	0.75247042800622	0.0111824218029107	0.0623671801568899	0.000486610286560234
4.48806762408755e-07	5.00581365224158e-06	6.01949744157861e-08	8.63264247821378e-07	1.16709972425211e-08	6.38975063413002e-06	156501	0.00191509517522126	0.0702385410803846	0.783412990407431	0.00942055142093692	0.13510139866967	0.00182651842157689
1.2910352564665e-06	1.3409009460077e-05	2.53929285634813e-07	3.39136473980762e-06	4.55421773000674e-09	1.8349892959716e-05	54496	0.00548989354945872	0.0703565551745039	0.73074047295612	0.0138381889307077	0.184816595238609	0.000248187700059327
2.29628463524909e-07	5.11685062375882e-06	1.18048350875484e-08	3.38244515240354e-07	1.64165746247352e-08	5.71294501223637e-06	175041	0.00171242053133958	0.0401944116446203	0.895659001233026	0.00206633094879507	0.0592066814079042	0.00287357476565468
5.49795748226563e-08	3.11979787410479e-06	4.11545328426084e-08	3.00304932933291e-06	2.08427732160362e-08	6.23982408431901e-06	160261	0.00187020205426558	0.00881107769701758	0.499981703321573	0.00659546363591112	0.481271473162156	0.00334028218334154
5.75675565899692e-07	4.53671484658429e-06	2.91926746087179e-08	2.95799482049417e-07	4.26295982838970e-09	5.44164552897051e-06	183768	0.00163116630022164	0.105790714010106	0.833702750837316	0.00536467773457504	0.0543584620634741	0.000783395354529128
1.28376404257343e-07	2.52408238929896e-06	2.62028553649178e-08	6.62418759793284e-07	3.51097145291415e-10	3.3414315058598e-06	299273	0.0010019288602825	0.0384195827543411	0.755389534357515	0.00784180532175099	0.198244003694708	0.000105073871685146
7.84078283823101e-08	1.69237806404684e-06	8.15315700220201e-09	2.2626843289196e-07	1.2474548684679e-08	2.01768203100799e-06	495618	0.000605122059711527	0.0388603492410245	0.838773423184704	0.00404085325482573	0.112142760561198	0.00618261375824761
1.03512595425313e-08	8.87429521646516e-07	3.30621265813553e-09	3.64459064194746e-07	1.84159197469052e-09	1.26738765001662e-06	789025	0.000380144262810744	0.00816739814562308	0.700203699818977	0.00260868303245039	0.287567157680578	0.00145306132237155
4.92458406186781e-08	1.58495100618383e-06	1.14399811577144e-08	4.73410547621938e-07	3.40018429085203e-09	2.12244755987302e-06	471154	0.00063653227102467	0.0232023827347821	0.746756262038653	0.00538999472778438	0.223049349520919	0.00160201097786155
9.61781458776423e-06	2.51187278301286e-05	4.42731960665064e-07	1.48673734743395e-06	6.05932477049425e-09	3.66720710507624e-05	27269	0.0109415243256423	0.262265378316131	0.68495525642276	0.012072728590982	0.0405414067118264	0.000165229958300059
4.9106392470282e-07	3.8753587143771e-06	3.82421095986941e-08	3.88037113387069e-07	2.07890549476639e-09	4.79478076756045e-06	208560	0.00143740362315126	0.102416345711812	0.80824523627779	0.00797577855017371	0.0809290627034235	0.000433576756800108
1.21750990986385e-06	1.47460354030301e-05	8.56978902273969e-09	1.33473449093444e-07	1.53444825411245e-08	1.61209330335512e-05	62031	0.00482464273375405	0.0755235387015093	0.914713520138091	0.00053159386028737	0.00827951141634646	0.000951835883766111
6.94902552654415e-07	4.68887132857444e-06	7.34590953646764e-10	6.3730627002721e-09	4.45693592308141e-10	5.39132722847508e-06	185483	0.00161609523793749	0.128892668392337	0.869706313467578	0.000136254195398661	0.00118209532276428	8.26686219219166e-05
1.8036415003144e-07	3.03920497711285e-06	5.33486881322337e-09	1.15584652704602e-07	3.58255314542303e-09	3.34407120180754e-06	299037	0.00100271997798285	0.0539354993200951	0.9088338117532	0.00159532153811192	0.0345640525363593	0.00107131485223358
2.01461137190457e-06	8.96919544987695e-06	5.57813811304432e-08	3.19310419421049e-07	1.59695423703651e-09	1.136049557657e-05	88024	0.00340236681995598	0.177334814165987	0.789507410959701	0.00491011864354642	0.0281070854056399	0.000140570825125805
3.87082718249875e-07	7.24272900575286e-06	1.63807457913494e-08	3.94126159684735e-07	1.9339169607864e-08	8.05965779908669e-06	124075	0.00241498630068548	0.0480271902231059	0.898639766886083	0.00203243688500096	0.0489011034351107	0.00239950257069916
6.33351448839242e-06	1.63359398373655e-05	2.21715736821117e-07	7.35289319475182e-07	3.42278758831686e-09	2.36298821696425e-05	42319	0.00706398037538625	0.268029880255989	0.691325488637112	0.00938285410098052	0.0311169270416343	0.000144849964284381
4.93498155425962e-07	3.78934850583238e-06	7.0158401982657e-08	6.92652499777088e-07	1.70272193597779e-10	5.04582783521168e-06	198184	0.00151260702471123	0.0978032092141841	0.750986484197673	0.0139042401512523	0.137272321291563	3.37451453277014e-05
5.64116775438529e-07	5.90934603723327e-06	7.50031107489695e-08	1.0102304188488e-06	1.74975993064348e-11	7.55871383986887e-06	132298	0.00226505360800433	0.0746313178920814	0.78179253275393	0.0099227345204367	0.133651099942463	2.3148910882355e-06
2.37289816529731e-07	3.37490787667581e-06	3.31252235650422e-08	6.05768365563366e-07	1.60035690936814e-09	4.25269163924332e-06	235145	0.00127499670474795	0.0557975599124211	0.793593366970832	0.00778923711735097	0.142443519763674	0.000376316235722394
3.30277469930685e-06	1.93790727819808e-05	2.01698844568154e-07	1.52177500400247e-06	8.38284406005784e-09	2.44137041739183e-05	40961	0.00729744406374133	0.135283637246464	0.793778471465377	0.0082617059308695	0.0623328190249891	0.000343366332300095
2.09525396460757e-07	4.34976921024797e-06	3.3293444691252e-08	8.88733385287837e-07	1.48861829445283e-08	5.49620761963235e-06	181944	0.00164750818308346	0.0381218125225722	0.791412827039263	0.00605753039101515	0.161699383792071	0.0027084462550787
4.14468248607704e-08	1.2767257807593e-06	8.51350670741772e-10	3.37191311668619e-08	4.68347943594552e-09	1.35742656689362e-06	736688	0.000407145340294179	0.0305333827049066	0.940548691102313	0.00062717990903186	0.0248404827113601	0.00345026357238856
3.26140229734062e-06	2.3097749730014e-05	1.68163493198243e-07	1.53148113406745e-06	3.94727175327981e-09	2.80627439263736e-05	35634	0.00838360126618942	0.116218225341661	0.823075241345396	0.00599241092173463	0.0545734635959157	0.000140658795292293
3.10715312067792e-07	3.29851560831685e-06	5.68121381947331e-08	7.75454362023469e-07	3.73882164838728e-09	4.44523624225123e-06	224960	0.00133268502225659	0.0698984924838178	0.742033815203117	0.0127804541983041	0.174446153086962	0.000841085027799064
2.05707531662047e-06	8.86747043935948e-06	6.03034462586648e-08	3.34235485868387e-07	2.17675793877315e-09	1.13212614460458e-05	88329	0.00339063642542126	0.181700186540516	0.783258162672028	0.00532656599673593	0.029522813112414	0.000192271678306081
6.75333357957448e-07	8.02171933557876e-06	1.26087306174842e-07	1.92577443834603e-06	3.3507623225459e-09	1.07522652003796e-05	93004	0.00322049993113727	0.0628084729470404	0.746049245074009	0.0117265807553175	0.179104068069121	0.000311633154512185
8.848692558278e-07	5.14533548976491e-06	9.11819239035142e-08	6.81711214862048e-07	8.91593031863125e-09	6.8120138146769e-06	146799	0.00204152435353799	0.129898335485065	0.755332509555246	0.0133854578666674	0.100074843270761	0.00130885382226051
8.62095597412929e-07	5.90955004848697e-06	1.15203491434513e-08	1.01537540951479e-07	1.99836302458835e-10	6.88490337229728e-06	145245	0.00206334648994555	0.125215351733437	0.858334493446221	0.00167327680876475	0.0147478527236903	2.90252878875417e-05
1.36914419055233e-06	9.39656676793194e-06	1.22933905903323e-07	1.08483483046557e-06	3.37351196450797e-08	1.20072148144982e-05	83283	0.00359570598142789	0.114026792366465	0.782576718506439	0.0102383365170485	0.0903485818506114	0.00280957075943589
3.46267762701478e-07	3.8048842603789e-06	3.35641239884763e-08	4.74205983151512e-07	1.12002703375203e-08	4.67012240055789e-06	214127	0.0014000589933606	0.0741453291802615	0.814729022931899	0.00718699021346138	0.101540375707254	0.00239828196712411
7.46562277472299e-07	5.33755157591997e-06	2.26782374262215e-09	2.08471346620844e-08	5.83958181605471e-09	6.11306839361303e-06	163584	0.0018322455085662	0.122125621603107	0.873137879742467	0.000370979612299379	0.00341025706237241	0.000955261979754053
4.03213044784885e-06	3.14620344192458e-05	2.28314653515573e-08	2.29106304423291e-07	5.24528412966663e-10	3.57466271652825e-05	27975	0.0106668808220798	0.112797507557997	0.880139943658855	0.000638702645874559	0.00640917262946143	1.46735078121186e-05
3.36304325617949e-08	1.21314089846744e-06	3.07197467248439e-09	1.4248193997352e-07	2.68715278617389e-09	1.39501239846142e-06	716840	0.00041841645085805	0.0241076226984696	0.869627323603315	0.00220211280980192	0.102136683609885	0.00192625727852856
1.20533193710174e-08	5.93658632514402e-07	4.95772262763019e-09	3.13956414745154e-07	5.29110467023584e-11	9.24679000304907e-07	1081456	0.00027736535545142	0.0130351390774992	0.642015912893715	0.00536156074269602	0.339530166297309	5.72209887808756e-05
1.04064956777914e-07	2.68869659719923e-06	7.2243813283834e-09	2.40000672630258e-07	1.31237484712566e-08	3.05311035640704e-06	327535	0.000915515165187841	0.0340848985558384	0.880641799126887	0.00236623655388768	0.0786085809596138	0.00429848480377266
1.18023811433512e-06	1.3809350012346e-05	3.47367132865224e-08	5.22644905701912e-07	1.85915657211569e-09	1.55488289022417e-05	64314	0.00465382219016552	0.0759052737511933	0.888127980516598	0.00223404048658059	0.0336131363325093	0.000119568913119087
2.35993495227794e-07	2.6303650293841e-06	4.84365138871722e-08	6.94137791827732e-07	2.95923267471557e-10	3.60922875359427e-06	277068	0.00108218459551579	0.0653861285441601	0.728788671752833	0.0134201839766838	0.192323025005404	8.19907209197699e-05
5.84141166202164e-07	4.54192766649234e-06	6.28296277418319e-08	6.28125355260139e-07	7.3967663197971e-09	5.82442058201627e-06	171691	0.00174580556871196	0.100291721378395	0.779807639667401	0.0107872752073961	0.107843406295137	0.00126995745167093
8.75819599234777e-08	2.94592003354901e-06	9.07207156929422e-09	3.92373839663305e-07	1.14889436922564e-08	3.44643684839734e-06	290155	0.00103339851180806	0.025412321123541	0.854772671931858	0.00263230459989798	0.113849130833709	0.00333357151099374
1.39543434938342e-07	2.42128797936429e-06	5.70725087671218e-09	1.27328798268604e-07	4.47464171899994e-09	2.69834210516695e-06	370598	0.000809176163971359	0.0517145082052922	0.897324314336519	0.00211509536384715	0.0471877891334782	0.00165829296086349
2.05154260202771e-07	3.13397169566151e-06	5.14281173052259e-09	1.01013719202581e-07	1.17533542258328e-09	3.44645782221996e-06	290153	0.00103340479750136	0.0595261195074267	0.909331219855992	0.0014922021379069	0.0293094314258909	0.000341027072783445
7.31727534644944e-08	1.67099084522558e-06	1.56385920048383e-08	4.59180123341289e-07	8.22784243799635e-09	2.2272101564742e-06	448992	0.000667940619307861	0.0328539959517476	0.750261864767559	0.0070216059132898	0.206168296245649	0.00369423712175483
4.19183945086785e-07	4.81277860391226e-06	5.40426465565012e-08	7.97803467982536e-07	2.24307405489369e-08	6.10623940408702e-06	163767	0.00183020055084471	0.0686484622280314	0.788173912849041	0.00885039759828764	0.130653814105053	0.0036734132195871
6.96751246395909e-06	2.32180007876958e-05	1.52516644995202e-07	6.53494573789814e-07	8.30812025788976e-10	3.09923552824657e-05	32266	0.00925475930886821	0.224813906541045	0.749152511194645	0.00492110533727298	0.0210856699284012	2.68069986361772e-05
4.94465989795543e-08	1.23775176459796e-06	2.62884384585771e-08	8.46095534611172e-07	1.78097861070203e-09	2.16136331525797e-06	462671	0.000648199523150761	0.0228775045039814	0.572671774273281	0.0121628965722681	0.391463817599859	0.000824007050609843
2.31358525346917e-08	1.20488479606044e-06	9.2906671644773e-09	6.22125929010297e-07	2.40158330165033e-08	1.88345307778641e-06	530940	0.000564876852426233	0.0122837424555768	0.639721164424506	0.00493278397749969	0.330311350119468	0.0127509590229499
3.42100825191337e-06	1.97004307461919e-05	1.80568170417523e-07	1.33707516227908e-06	1.91704235812402e-09	2.464099937316e-05	40583	0.00736513437369157	0.138833989648962	0.799498041773843	0.00732795645513489	0.0542622132337489	7.77988883118165e-05
3.1110060959395e-07	2.86475034503986e-06	6.40637185972361e-10	7.58497205479165e-09	1.42312458061121e-09	3.18549968845518e-06	313922	0.000955194939249115	0.0976614785810321	0.899309566854526	0.00020111042179478	0.00238109332808317	0.000446750814564153
2.2458732139639e-06	1.76860121288407e-05	2.94296758881586e-07	2.98011807729213e-06	1.82951653106433e-08	2.3224595344289e-05	43058	0.00694324304086036	0.0967023614693969	0.761520787193813	0.0126717712200723	0.128317330533165	0.000787749583552685
1.38378571190644e-07	2.34555216561537e-06	7.45510533303587e-08	1.62476651441897e-06	3.09229904579294e-09	4.18634060360114e-06	238872	0.00125511649152243	0.0330547808440644	0.560286987541745	0.0178081671773742	0.388111400448718	0.000738663988098079
2.47880500268868e-08	1.23861679287003e-06	1.53648743938624e-09	9.87176739241755e-08	7.13402623947938e-09	1.37079303049995e-06	729505	0.000411153644185647	0.0180829997493102	0.903576809416867	0.00112087485506536	0.0720150100910357	0.00520430588772214
9.66773620416358e-07	5.79145154860832e-06	4.39310973660589e-08	3.38371715139538e-07	3.5840685028346e-10	7.14088638838056e-06	140039	0.00213998053511932	0.135385660523806	0.811026983713395	0.00615205101673965	0.047385113939094	5.0190806965736e-05
5.30600659730571e-07	4.60672876585728e-06	9.58419903132855e-09	1.0698981928779e-07	7.15010139351616e-10	5.25461845404632e-06	190309	0.00157514782829893	0.100977961458264	0.876700907239015	0.0018239571750349	0.0203611014241009	0.000136072703585362
1.32309535840643e-06	1.14990146109157e-05	1.41478357320466e-07	1.58105286710285e-06	4.44292929623377e-09	1.45490841230417e-05	68733	0.00435524528059938	0.0909401132894003	0.790360033227417	0.00972421054988635	0.108670267745507	0.000305375187789134
1.0148210992708e-07	1.72099482089396e-06	2.29882036930118e-09	5.01247511651167e-08	3.00873492920278e-10	1.87520137584838e-06	533276	0.000562402732465661	0.0541179796656066	0.917765336064426	0.00122590586744912	0.0267303297718835	0.000160448630635287
6.19232420581187e-07	4.80217707487021e-06	2.17427210855482e-08	2.16799803995088e-07	3.69694191122181e-09	5.66364896244325e-06	176565	0.0016976568479361	0.109334534094086	0.847894547616628	0.0038389951830928	0.0382791739800134	0.000652749126179419
2.93974657865894e-07	3.24136442983447e-06	2.48212894416757e-08	3.51886100476006e-07	1.76663975040558e-09	3.91381311736846e-06	255505	0.00117345719291551	0.0751120835487298	0.828185795445921	0.00634197103881262	0.0899087641447237	0.000451385821812929
2.65368337549008e-06	1.03634182469848e-05	6.86389767277022e-08	3.44656581389153e-07	5.60461749590647e-09	1.34360017980877e-05	74427	0.00402271473713434	0.197505434679815	0.771317122662178	0.0051085864499863	0.0256517218863581	0.000417134321662875
2.23751170081808e-07	2.88002180851398e-06	2.64953966677127e-08	4.38491535818686e-07	1.1236084596234e-08	3.57999599567842e-06	279330	0.00107342418878975	0.0625003967467863	0.804476265333981	0.00740095706802368	0.122483806224367	0.0031385746268425
9.79038439497054e-07	6.42188765063472e-06	6.80032013543688e-09	5.73528556643696e-08	1.46065938400767e-09	7.46653992531559e-06	133931	0.00223746347858633	0.131123445302634	0.860088838320018	0.00091077262071286	0.00768131641135575	0.000195627345278802
8.80608111989171e-07	5.73854848210109e-06	1.87922379451239e-08	1.57455736466546e-07	9.21520028603461e-10	6.79632608853053e-06	147138	0.00203682760075274	0.129571197808664	0.844360380498142	0.00276505831243701	0.0231677724722874	0.000135590908470183
1.61074998200774e-06	7.51150840324899e-06	2.36273520278328e-07	1.41668393213714e-06	2.83973905413765e-09	1.07780555767263e-05	92781	0.00322821217983049	0.149447177233519	0.696926115269717	0.0219217203507956	0.13144151299389	0.000263474152078939
3.23199594865095e-08	1.07277555915348e-06	1.4044954918261e-09	5.99402170866491e-08	3.27346164567144e-09	1.16971369286414e-06	854910	0.000350852749874342	0.0276306584112661	0.917126614570703	0.00120071732116522	0.0512434944143304	0.00279851528253561
1.18107468705236e-06	7.91652954140756e-06	7.95709844059092e-08	6.85771362686843e-07	8.97815306416142e-10	9.86384439085909e-06	101380	0.00295479388984798	0.119737765545741	0.802580538349112	0.00806693427561046	0.0695237409992349	9.1020830301029e-05
3.8485119302455e-06	3.57033740017425e-05	4.07139271657243e-07	4.85786335162591e-06	6.24593367686281e-08	4.48793478920398e-05	22282	0.0133738708528693	0.0857524030764294	0.795541282988989	0.00907186246637635	0.10824273479445	0.00139171667375556
5.13845365900037e-08	1.43402289844586e-06	4.76861442910333e-09	1.71110873073329e-07	1.49201998176961e-08	1.67620712235599e-06	596585	0.000502736143965787	0.0306552429617291	0.855516528548256	0.00284488376496146	0.102082177549052	0.00890116717600211
2.54046209387555e-07	3.03701302001544e-06	1.81978369350403e-08	2.79713726772887e-07	2.67707154157136e-09	3.59164786465249e-06	278424	0.00107691600371485	0.0707324935408542	0.845576497045955	0.00506670966108227	0.0778789395045416	0.000745360247567138
1.25235045010054e-07	3.26151646687893e-06	2.37697042476873e-09	7.95973854731694e-08	2.21980222855124e-09	3.47094567001548e-06	288106	0.00104074355849293	0.0360809580201511	0.939662206485759	0.000684819254102046	0.0229324780738543	0.000639538166133653
5.53658077858479e-07	4.02079236407167e-06	5.19540040768971e-09	4.85116623276603e-08	1.50383957471025e-09	4.62966134424021e-06	215999	0.00138793754090261	0.119589325587991	0.868485201206772	0.00112219880059982	0.0104784472816816	0.000324827122956021
1.031650192935e-06	1.02578627316094e-05	2.07114572001837e-07	2.64802744241482e-06	6.39870039667369e-10	1.41452948090007e-05	70695	0.00423462703081523	0.0729323924927003	0.725178433544013	0.0146419409986456	0.187201997425311	4.52355393300263e-05
8.19915952274642e-09	5.38866956412644e-07	1.45315736972478e-09	1.22796123074093e-07	2.25038815317062e-09	6.73565784532379e-07	1484636	0.000202049388676295	0.0121727672501041	0.800021273032375	0.0021574097186864	0.18230754277304	0.0033410072257945
1.04719328147112e-06	8.08924482222107e-06	1.55372862072663e-08	1.54321993916912e-07	9.21451175736713e-09	9.31551189557374e-06	107348	0.00279076514014998	0.112413927780898	0.868362889007171	0.0016678939795728	0.0165661313781627	0.00098915785419644
6.87990303880814e-07	5.42714340366816e-06	1.29290029908314e-08	1.31134510234505e-07	7.60660179970466e-09	6.26680382257402e-06	159571	0.00187828085629027	0.109783284008758	0.866014567763991	0.00206309362106711	0.020925261735837	0.00121379287034716
2.18093420411689e-07	4.54498887802634e-06	4.57092103921081e-09	1.22484043958249e-07	4.710403238611e-09	4.8948476666741e-06	204296	0.00146738023720572	0.0445557114875194	0.928525091591772	0.000933822940054152	0.02502305532247	0.00096231865818443
4.46936084938209e-06	2.40626318548325e-05	9.05030733502417e-08	6.26558208141909e-07	6.2359933256269e-09	2.92552899790324e-05	34182	0.00873831244325407	0.152771032267509	0.822505327141809	0.00309356268268427	0.0214169201054226	0.000213157802575066
3.53903634621271e-07	6.62599430648776e-06	7.98704814964096e-08	1.92286928769228e-06	1.23470892147468e-08	8.99498479951247e-06	111173	0.00269486987769152	0.0393445506034043	0.736632073780368	0.00887944596646107	0.213771265938827	0.0013726637109399
6.92824940696526e-07	6.52299328013787e-06	5.61380944681702e-09	6.79598161497426e-08	2.13565648914523e-09	7.2915275029201e-06	137145	0.00218507546517166	0.0950178053115845	0.894599009264595	0.000769908560938542	0.00932038124007983	0.000292895622801937
3.14621222573324e-08	1.19678356628688e-06	6.85037837071814e-09	3.35047373010484e-07	2.24518437464099e-09	1.57238862430006e-06	635975	0.000471605717203505	0.0200091260971426	0.761124538674162	0.00435667001455671	0.213081783874918	0.00142788133922072
1.65931161637518e-06	1.132076293219e-05	1.39107560122441e-07	1.22032585790627e-06	5.39727022646348e-09	1.43449052368204e-05	69711	0.00429425564045705	0.115672539412535	0.789183528597456	0.00969734953461951	0.0850703324811059	0.000376249974284236
2.25207420161291e-09	4.26686086539247e-07	6.83511995166481e-09	1.66513880355885e-06	5.98284933651987e-09	2.1068949335879e-06	474632	0.000631869432316745	0.00106890674314631	0.202518920016875	0.00324416744409037	0.790328353357059	0.00283965243882925
7.32917814917114e-08	1.73503473169364e-06	2.66129692813965e-08	8.10042833345448e-07	3.31756329126503e-09	2.64829987910346e-06	377601	0.000794175491320104	0.0276750310907098	0.655150402484257	0.0100490769536288	0.305872775110224	0.00125271436118033
6.14342495595873e-07	6.51564322530883e-06	1.53396664834952e-08	2.0918812392421e-07	5.4757868269045e-09	7.35998929813931e-06	135870	0.00220556906516511	0.083470569142157	0.885278899380473	0.00208419684623362	0.0284223407739323	0.000743993857204228
2.19611595083097e-08	9.45209582795356e-07	1.26366940200741e-09	6.99307864954512e-08	7.69348340278066e-09	1.04605868160391e-06	955969	0.000313768532960612	0.0209941945844157	0.903591356219214	0.00120802917104979	0.0668516859763808	0.00735473404893916
4.78739365927708e-06	1.47778984704014e-05	1.55834846211904e-07	6.18503254200197e-07	2.1914868551845e-09	2.03418217169458e-05	49160	0.00608402548962583	0.235347341348928	0.726478615142452	0.00766081073663554	0.0304054997043333	0.000107733067651403
9.41194086708765e-08	2.02852013614002e-06	1.09501212941123e-08	3.03446633343005e-07	3.91138667597828e-09	2.44094768612399e-06	409677	0.000732017144187358	0.038558552158211	0.831037939760655	0.00448601227972245	0.124315090842791	0.00160240495862048
1.09620786548492e-06	6.49858725821296e-06	1.88984155568045e-08	1.44049762594435e-07	8.41356939562462e-09	7.76615687124475e-06	128764	0.00232714410026191	0.141151908680055	0.836782898665731	0.00243343211708464	0.0185483972294969	0.00108336330763251
1.93696892312912e-09	2.67086500301584e-07	1.18514404480358e-09	2.10116800977451e-07	1.25090240003494e-09	4.81576316647003e-07	2076514	0.000144462494050868	0.00402214323290513	0.554608877282808	0.00246096829066512	0.436310494752729	0.00259751644089228
5.3235921739923e-08	1.37886938626615e-06	1.29593486484446e-08	4.31579940591828e-07	1.89489739061283e-09	1.87853949463696e-06	532328	0.00056340360626872	0.0283389952097926	0.734011390339508	0.00689862985869725	0.229742276818744	0.0010087077732582
9.84856988703603e-07	6.23873084821478e-06	8.69221815094228e-08	7.0797017207625e-07	3.33139423339521e-09	8.02181158473745e-06	124660	0.00240365970045586	0.122772391036636	0.777720940253045	0.010835729634289	0.0882556470689558	0.000415292007074016
1.2674285290571e-06	1.44723094989387e-05	1.56268520187476e-07	2.29456720747432e-06	5.65407790235357e-09	1.81962278335599e-05	54956	0.00544404519861197	0.0696533666565515	0.79534668566014	0.00858796238521839	0.126101257275004	0.000310728023086497
1.21940381770312e-07	1.88846367341513e-06	2.99190491525549e-08	5.95752201868703e-07	1.65436392493766e-09	2.63772967013164e-06	379114	0.000791006933619998	0.0462292945145613	0.715942840844978	0.0113427276082699	0.225857944661543	0.000627192370647708
1.91010402084118e-07	2.6434482814728e-06	1.29055971683587e-08	2.29642427730222e-07	9.33909827302011e-10	3.0779406182828e-06	324893	0.000922957419079107	0.0620578580852167	0.858836673381825	0.00419293247299838	0.0746091157074828	0.000303420352476795
3.6963844558366e-07	3.56376904112288e-06	1.22325544990122e-08	1.51638288352749e-07	2.45269949723365e-09	4.09973102905554e-06	243918	0.00122916578604615	0.0901616332788578	0.869268987615481	0.00298374561948525	0.0369873748492427	0.000598258636932747
5.0184030345387e-06	2.47871924766074e-05	8.77409387511288e-08	5.5726459273676e-07	2.1242070746248e-09	3.04527252497086e-05	32838	0.00909435063084696	0.164793232572402	0.813956461149387	0.00288121795444131	0.0182993340716556	6.97542521139427e-05
2.00910094608929e-08	8.38275535479168e-07	7.38918867401014e-09	3.96406895760131e-07	4.92996314903467e-10	1.26265562568911e-06	791982	0.000378725192362706	0.0159117094575395	0.663898784770924	0.00585210133600554	0.313946960434116	0.000390444001415199
3.95359512925227e-06	2.08259517358239e-05	3.36086867106437e-07	2.27643391848642e-06	5.45779642459508e-09	2.73975254470936e-05	36500	0.00818568356393146	0.144304825517433	0.760139881101311	0.0122670519188108	0.0830890338210421	0.000199207641403032
2.2737823254585e-06	1.43046456723053e-05	4.81709191443631e-08	3.89669551714196e-07	2.45996158809831e-08	1.70408680845034e-05	58682	0.00509925839898173	0.133431132392031	0.839431747336492	0.00282678786699656	0.0228667665157594	0.00144356588872098
1.12508345441563e-06	5.72686026362261e-06	2.4384331285869e-07	1.59587550026193e-06	3.12365705505488e-10	8.69197489686437e-06	115049	0.00260420695606955	0.129439335452004	0.658867556749224	0.0280538445810119	0.183603325964235	3.5937253525453e-05
4.72654751878345e-07	4.20721774198283e-06	3.77927510969619e-10	4.32533949728216e-09	1.89642896105936e-08	4.70354005048002e-06	212606	0.00141007024904283	0.100489152171694	0.894478987492296	8.03495892271715e-05	0.00091959236040538	0.00403191838637756
1.03365690519539e-07	1.86434666967829e-06	3.93373926760791e-08	9.12251123749944e-07	1.74619488346976e-10	2.9194754961122e-06	342527	0.000875460488004909	0.0354055687938427	0.638589593288589	0.0134741301060632	0.312470895873169	5.98119383360171e-05
4.10992011530926e-09	3.73567695762672e-07	4.74568113015598e-10	5.54617632224044e-08	6.7239938906158e-09	4.40337941104017e-07	2270983	0.000132092686415675	0.00933355891387614	0.84836590466418	0.00107773614016943	0.125952724135809	0.015270076145965
3.4110820634051e-07	3.76429077119026e-06	2.56337331919932e-08	3.63718297935445e-07	5.84151069570587e-09	4.50059251935392e-06	222193	0.00134926971010374	0.0757918440457874	0.836398930808037	0.00569563520397822	0.0808156473556194	0.00129794258657846
1.63486161202976e-07	2.77964360947533e-06	4.64784229934033e-09	1.01607189581459e-07	9.28766748672076e-09	3.05867247004582e-06	326939	0.000917182275314121	0.0534500384738895	0.908774521200593	0.00151956194880542	0.0332193755874543	0.00303650278925799
2.23851327650644e-05	8.11403702712945e-05	8.08698747595136e-08	3.76995481744244e-07	3.14266170132292e-08	0.000104014795009876	9614	0.0307241779114117	0.215211045341569	0.780084893342245	0.000777484344913003	0.00362444094331436	0.000302136027958766
2.77808967463127e-06	9.79648298992303e-06	1.05604005113232e-07	4.78810352091475e-07	7.94538549338975e-10	1.31597815603083e-05	75989	0.00394017749510833	0.211104543179528	0.744425957606358	0.00802475365029975	0.0363843692919365	6.03762718779018e-05
1.93874012334936e-07	3.15325761631097e-06	1.66443900622005e-09	3.48076310458035e-08	1.39424735764095e-09	3.38499794605557e-06	295421	0.00101498565581193	0.0572744844825833	0.931539004325057	0.000491710492220407	0.0102829105365821	0.000411890163557002
5.20929023403699e-06	1.6444733565884e-05	1.1656422019816e-07	4.73129803987978e-07	1.97480719133216e-09	2.22456926312984e-05	44953	0.00665156179635462	0.234170736797281	0.739232256708751	0.00523985573882112	0.0212683781903159	8.87725648314369e-05
4.07810685395105e-07	3.54745216156274e-06	1.20420246510508e-08	1.34683761476267e-07	1.26895086955222e-08	4.11467814178068e-06	243032	0.00123364441645035	0.0991111993072244	0.862145723025502	0.00292660184736575	0.0327325143876213	0.00308396143228608
2.84324082209554e-08	1.0448343451161e-06	4.67368928781446e-09	2.2082826350808e-07	1.62881961922112e-09	1.30039752575217e-06	768996	0.000390043424669972	0.021864397353809	0.803473033764618	0.00359404658595543	0.169815967144624	0.0012525551509943
2.6924278251647e-08	1.82296089145396e-06	1.47578598193845e-08	1.28485485854698e-06	2.55524279010424e-08	3.17505031597301e-06	314956	0.000952063107004575	0.00847995325182615	0.574151811794297	0.00464807116446021	0.404672282540892	0.00804788124852494
7.18414387581178e-06	1.94769624823605e-05	4.46957660286117e-08	1.55804469634281e-07	1.61420696685972e-10	2.68617680145318e-05	37228	0.00802625485925212	0.267448660561928	0.725081181247032	0.00166391750552056	0.00580023137531352	6.00931020618767e-06
2.92255865461805e-07	6.19888052100872e-06	4.77985985773286e-08	1.30366520543361e-06	5.96768011095128e-09	7.84856787059241e-06	127412	0.00235180975305016	0.0372368399280652	0.789810398943626	0.0060901045089288	0.166102303876135	0.000760352743245226
3.85528041181148e-07	4.35530420278802e-06	9.85114422239311e-10	1.43091894585128e-08	1.69912471946123e-10	4.75629646032186e-06	210248	0.00142587480463452	0.0810563522264252	0.91569233312536	0.000207117960467218	0.00300847299529864	3.57236924492769e-05
3.27219844485102e-08	1.04176439298687e-06	4.16288820412183e-09	1.70405417027621e-07	1.01528983481663e-09	1.25006997250194e-06	799955	0.000374950914499794	0.026176122271795	0.833364864289829	0.00333012414960265	0.136316702885491	0.000812186403281558
4.35987204758703e-06	1.34947748924907e-05	4.21980009373388e-08	1.67936959627093e-07	4.44615871988794e-10	1.80652265165142e-05	55355	0.00540495727983037	0.241340569054115	0.747002805647336	0.0023358689080795	0.00929614469398293	2.46116964867477e-05
6.54884944407649e-07	5.9683141901391e-06	6.49382481281574e-08	7.609478768536e-07	1.23157121291341e-08	7.46140097165764e-06	134023	0.00223592522927241	0.0877697026195549	0.79989189869435	0.00870322455190752	0.101984584362117	0.00165058977207037
9.28211936018571e-08	1.93562448299881e-06	3.16109695186568e-08	8.47565618756187e-07	5.04582454992302e-10	2.9081268473305e-06	343864	0.000872058858241154	0.0319178627600312	0.665591490541619	0.0108698730069749	0.291447265972667	0.000173507718707484
1.82735755986212e-06	1.07946963780069e-05	1.32904843287378e-07	1.00948374945767e-06	2.30581347949431e-08	1.3787500665409e-05	72529	0.00412773609562944	0.132537259957978	0.78293351637613	0.00963951672697414	0.07321731283686	0.00167239410205744
2.0283979985775e-06	9.30388093527502e-06	1.29954895557536e-07	7.66418899933445e-07	9.19257952951558e-09	1.2237845308873e-05	81714	0.00366464479668493	0.165747968484846	0.760254824313661	0.0106190993820875	0.0626269478482258	0.000751159971179773
6.27207138018554e-06	2.21473372360209e-05	5.52305322219904e-08	2.50765630449768e-07	7.3099447032232e-09	2.87327147235814e-05	34804	0.00858289310573068	0.218290246519517	0.770805593870467	0.00192221767951017	0.00872753002499833	0.000254411905507272
1.0835424220552e-06	6.45093379601448e-06	4.88673357432733e-08	3.74072915282002e-07	5.75173762175462e-09	7.96316820671671e-06	125578	0.00238610867998756	0.136069262123743	0.810096387336551	0.00613667003819599	0.0469753878822353	0.000722292619274724
5.41289710670515e-08	1.57445530412098e-06	3.2755542801041e-08	1.22503648040187e-06	2.8327231301865e-09	2.88920902152112e-06	346115	0.000866388427195663	0.018734875415332	0.544943371141785	0.0113372007899227	0.424004103294992	0.000980449357968262
5.58672219992736e-08	1.31785020121668e-06	7.69189042967848e-09	2.33292009732353e-07	5.00779514917176e-09	1.61970911852716e-06	617395	0.000485795092402985	0.034492132791149	0.813633871750401	0.00474893321380627	0.144033275520787	0.00309178672385661
1.44472354607833e-06	7.06046899733912e-06	9.29366833493139e-08	5.83976110505601e-07	1.22771785964498e-08	9.19438251586882e-06	108762	0.00275452674553534	0.157131111696173	0.767911165883438	0.0101079853039519	0.0635144458584035	0.00133529125803286
2.20112249197522e-07	2.85455282431557e-06	6.75699407335683e-09	1.12669895689055e-07	2.31652747916265e-09	3.19640849075467e-06	312851	0.00095846445901826	0.0688623653185059	0.89305006934255	0.0021139332137619	0.0352489038916467	0.000724728233535546
5.92775321000311e-07	5.4153048090273e-06	9.1203264503997e-08	1.07129334794623e-06	5.60025908973292e-09	7.17617700156757e-06	139350	0.00215054508238699	0.0826032190776265	0.754622525035876	0.0127091715385608	0.149284688450719	0.000780395897217919
4.41708874192246e-06	2.1462315192057e-05	1.10959324546862e-07	6.93256037247205e-07	2.21129686604267e-08	2.67057322644339e-05	37445	0.00797981751838495	0.16539852561186	0.803659490761839	0.00415488792623878	0.0259590723962461	0.000828023303816172
9.287605402834e-07	6.07905631152554e-06	3.86479786987451e-10	3.25252726595053e-09	2.14369887734964e-09	7.01359955773923e-06	142580	0.00210187520611005	0.132422806953464	0.866752694031062	5.51043417585747e-05	0.000463745789758056	0.000305648883957761
4.32651140289023e-08	1.3081836180661e-06	1.07274343922489e-08	4.1705001943947e-07	2.96671182701945e-09	1.78219289775374e-06	561106	0.000534515441435457	0.0242763362391541	0.734030317209166	0.00601923305034469	0.234009472243501	0.00166464125783391
1.49665862729643e-07	2.03971943082455e-06	1.48846382511499e-08	2.60820889428417e-07	1.07981963676695e-08	2.47588901760143e-06	403895	0.00074249184120101	0.0604493423031681	0.823833142892879	0.00601183580739401	0.10534433796273	0.0043613410338281
8.17407727167446e-07	5.99184204334265e-06	5.39128339762251e-09	5.08132881003193e-08	1.16989267432593e-09	6.86662423468236e-06	145632	0.00205787401087432	0.119040695868988	0.872603748007455	0.000785143210602947	0.00740003914058213	0.000170373772372306
5.75477236772237e-08	1.75855903855737e-06	3.89803712665526e-08	1.53158655958108e-06	7.26276046597826e-09	3.3939364535482e-06	294643	0.00101766449180329	0.0169560404164492	0.518147308479767	0.0114852979129295	0.45127143084246	0.00213992234839441
5.61306305954814e-06	2.63886078404978e-05	1.15670952544375e-07	6.99260098945473e-07	2.08654751281871e-08	3.2837467426664e-05	30453	0.00980303587093012	0.170934712674899	0.803612760315075	0.00352252964704734	0.0212945806648193	0.000635416698159991
2.7844071069483e-06	9.93621182673595e-06	5.02709958478898e-07	2.30655716628717e-06	2.48672153261542e-09	1.55323727799829e-05	64382	0.00464890824016184	0.179264761822911	0.639709847779411	0.0323653034600584	0.148499987668317	0.000160099269302893
2.37101570917046e-06	1.7233064981869e-05	9.15265413253902e-08	8.55408478396847e-07	1.2663648570534e-08	2.05636793593322e-05	48629	0.00615017699759424	0.115301141772299	0.838034122237384	0.00445088350805536	0.0415980264742187	0.000615826008043008
3.21920679001916e-07	3.82719219019633e-06	2.47736155004283e-08	3.78690834565915e-07	1.52147820798791e-08	4.56779210134447e-06	218924	0.00136940227195137	0.0704762107949622	0.837864794474741	0.00542354269870044	0.0829045688078607	0.00333088322373534
1.85123745490695e-07	3.37829102857998e-06	2.71186230590429e-08	6.36316941214473e-07	2.87234620922116e-08	4.2555738004364e-06	234986	0.00127586025398052	0.0435014769269684	0.793850885216358	0.00637249506899914	0.149525533113588	0.00674960967408579
9.79120887781584e-08	2.20559365305376e-06	2.09099017239941e-08	6.05629260769235e-07	1.23787383322352e-08	2.94242364265739e-06	339856	0.000882338901376234	0.0332759998793822	0.749583989565088	0.00710635321877369	0.205826670228314	0.00420698710844221
1.36321291554189e-06	1.36286885842703e-05	1.03109165105345e-07	1.32553307532381e-06	4.14360494781876e-08	1.64619797897195e-05	60746	0.00492645958198468	0.0828097794405757	0.827888793350444	0.00626347294933117	0.0805208785489823	0.00251707571066661
2.75897295879808e-06	9.32522746427062e-06	7.64770636052935e-09	3.32354325408177e-08	1.90370607403497e-09	1.21269872680441e-05	82461	0.00363150830634218	0.227506873538844	0.768964892776263	0.00063063530879445	0.00274061741850728	0.000156980957591292
5.99047018142895e-08	1.82318583256126e-06	6.30932839471143e-09	2.46900295088588e-07	4.84069546641357e-09	2.14114085332526e-06	467041	0.000642136685600203	0.0279779360247391	0.851502053089964	0.00294671337708252	0.115312495534866	0.00226080197334791
6.76506871942976e-08	2.36889985368094e-06	2.55947945656524e-08	1.15240698773084e-06	1.44960103685549e-08	3.62904833354028e-06	275554	0.00108812403879033	0.0186414401178012	0.652760623711502	0.00705275659436688	0.317550741079995	0.00399443849633533
4.11672343200258e-07	3.89373816334741e-06	1.4547211141724e-08	1.76911130581998e-07	5.10029567992323e-09	4.50196914395131e-06	222125	0.00134968214202902	0.0914427287342399	0.864896679396148	0.00323129961058687	0.0392963889634138	0.00113290329561139
7.6143008092693e-07	6.73673448980685e-06	1.18448308236461e-07	1.34746632204585e-06	1.9630770005713e-08	8.9837099710218e-06	111313	0.00269149650836986	0.0847567523198131	0.749883345693162	0.0131847876454752	0.149989962542456	0.00218515179909355
9.43937904329385e-07	6.25277689279714e-06	4.81058685460309e-10	4.09722698716252e-09	4.09100307567184e-09	7.20538408587482e-06	138785	0.00215928838888546	0.131004522878919	0.867792308956141	6.67637810458099e-05	0.000568634085057947	0.000567770298836907
4.08107429157751e-08	1.23611943702834e-06	3.40988437718538e-09	1.32796379683666e-07	3.14301311878372e-09	1.41627945712374e-06	706075	0.000424793887543018	0.028815459202279	0.872793452457972	0.00240763527285099	0.0937642490087058	0.00221920405819253
6.06346309690436e-07	6.22038800347518e-06	1.26744899883047e-08	1.67185776812975e-07	5.623186803536e-09	7.01221776677043e-06	142608	0.00210146153711444	0.0864699770968032	0.887078554940552	0.00180748664828503	0.0238420685685543	0.000801912745805359
2.50429350635502e-07	3.95885823534901e-06	5.05729407253727e-08	1.02795455689194e-06	5.23017347379841e-09	5.29304525707562e-06	188927	0.00158665770520594	0.0473129056096268	0.74793583713589	0.00955460198602457	0.19420853345582	0.000988121812638355
1.68152673441164e-06	1.35326225063804e-05	1.49358860049253e-08	1.5456133264019e-07	2.68282503843659e-09	1.53863292844756e-05	64993	0.00460529724477898	0.109287062776451	0.879522481040001	0.000970724448227898	0.0100453675326017	0.000174364202717506
5.16589156167462e-07	3.82554722097408e-06	3.96780376775259e-08	3.77793953430057e-07	8.52959800614792e-10	4.76046132804974e-06	210064	0.00142712248851906	0.108516616472357	0.803608507106879	0.00833491440078165	0.0793607861498647	0.000179175870117662
9.40790355087833e-06	3.97074517163829e-05	4.08409127031318e-07	2.21661758913643e-06	1.47305387382441e-09	5.17418550373028e-05	19327	0.0154030979897444	0.181823855060778	0.767414536795331	0.00789320612368611	0.0428399327302505	2.84692899541855e-05
3.19010593318335e-06	1.33326374765159e-05	4.1445810182283e-08	2.22720477534155e-07	3.91320094000665e-09	1.67908228983557e-05	59556	0.00502462329485098	0.189991041683595	0.794043124463039	0.00246836086790849	0.0132644170498616	0.000233055935596216
1.40189868662039e-08	7.67338083234748e-07	4.33187180816735e-09	3.04865478939764e-07	2.86031688181427e-09	1.0934147377307e-06	914566	0.000327970806468514	0.0128212894727387	0.70178136141397	0.0039617828978214	0.278819617497099	0.00261594871837072
1.03224812888263e-07	1.85823701646698e-06	5.41519537815247e-09	1.25340108349706e-07	6.91328446986766e-09	2.09913041755297e-06	476388	0.000629541541746659	0.0491750355409531	0.885241336568879	0.00257973269925037	0.0597104912117938	0.00329340397912328
3.70025431295998e-07	5.63248296468294e-06	7.89889722532784e-10	1.54602489448474e-08	4.53843434389502e-08	6.06414287808527e-06	164904	0.00181759455024721	0.0610185872488599	0.928817654517628	0.000130255790210238	0.00254945327899809	0.00748404916430336
8.5702427695306e-07	7.97325198885708e-06	2.86212571590531e-08	3.42379360278103e-07	1.62219770135337e-09	9.20289908094865e-06	108661	0.00275707469750341	0.0931254672483834	0.866384811864653	0.00311002618928022	0.0372034244064329	0.000176270291251108
2.33134606793149e-07	4.3562292109874e-06	6.0718904869546e-08	1.45883753782894e-06	1.4984894983071e-08	6.1239051554621e-06	163294	0.00183549059500876	0.0380695978913404	0.711348249262473	0.00991506290971684	0.238220139077065	0.00244695085940472
6.87411673702301e-07	9.06779522478654e-06	1.83056970729842e-09	3.10504206213366e-08	1.33612570011704e-08	9.80144914581865e-06	102026	0.0029361302676979	0.0701336775282413	0.925148423450721	0.00018676520992606	0.00316794181752021	0.00136319199359111
5.62679092887859e-09	5.22353178596769e-07	1.34957869443637e-09	1.61089451821458e-07	1.34685297664059e-08	7.03887529807948e-07	1420682	0.000211144039215294	0.00799387784354389	0.74209750347373	0.00191732149993422	0.228856805952239	0.0191344912305531
2.20339782891598e-06	1.21124259142532e-05	1.39592180651843e-07	9.86670258184842e-07	1.01216334918899e-08	1.54522078154978e-05	64716	0.00462496989597527	0.142594369375882	0.783863772664581	0.00903380166242909	0.063853027992237	0.000655028304870355
4.75366969711827e-06	2.61185620046119e-05	2.47944389400351e-07	1.75178247640108e-06	1.73162095040845e-08	3.28892747770357e-05	30405	0.0098184261014358	0.1445355584562	0.794136148689076	0.00753876122478302	0.0532630314373555	0.000526500192584824
4.5213241715401e-06	1.25150194975278e-05	5.70253449788703e-09	2.02951986783545e-08	9.6195395819101e-09	1.70719609418261e-05	58576	0.0051085388060218	0.264839182033443	0.73307451558574	0.000334029261039129	0.00118880301726977	0.000563470102508398
2.00893324283826e-06	1.06659897806087e-05	2.1948168963676e-07	1.49831179089204e-06	1.85997117686006e-08	1.44113162157444e-05	69390	0.00431409346602174	0.139399705950765	0.740112118902513	0.015229815677556	0.103967727059873	0.00129063240929239
4.6941845456092e-10	1.2767388231931e-07	1.1392208669853e-09	3.98390670667516e-07	1.75731062425764e-09	5.2943050293263e-07	1888822	0.000158816580214105	0.000886647920663261	0.24115324223311	0.00215178547642213	0.752489077340169	0.00331924702963566
1.1852788194452e-07	1.87543791114136e-06	3.78537337791906e-08	7.70101131291382e-07	4.7043169410767e-09	2.80662497509753e-06	356300	0.000841634301108729	0.0422314641237031	0.668218207912223	0.0134872788901464	0.274386901750072	0.00167614732385584
8.22515072702153e-08	1.71776317131398e-06	8.40672449325427e-10	2.25738832106906e-08	3.75925824501285e-10	1.82380516006871e-06	548304	0.000546992392065793	0.0450988455735679	0.941856733889964	0.000460944221308023	0.0123773546127263	0.000206121702434004
1.0751024954364e-07	2.62538182871305e-06	3.08035187326497e-08	9.67196552903058e-07	3.92970307186566e-09	3.73482185296426e-06	267750	0.0011198211800324	0.0287859110223186	0.702947003115913	0.00824765409043582	0.258967252249371	0.00105217952196213
1.7911645123815e-07	2.63087692882881e-06	2.63166099185646e-08	4.96999519276487e-07	2.10023493804913e-09	3.33540974420006e-06	299813	0.0010001241341433	0.0537014834682949	0.788771734388448	0.00789006806864629	0.149007035834418	0.000629678240192595
8.34792236799158e-11	5.99616595136159e-08	2.33810452368514e-10	2.15934588052516e-07	1.21409209157037e-08	2.88354458157884e-07	3467954	8.65026083612941e-05	0.000289502108665884	0.207944277666707	0.000810843896301042	0.748851220931303	0.0421041553970224
2.53666496120756e-07	3.45738788880952e-06	3.36846836672964e-08	5.90312631157505e-07	3.9518008453692e-10	4.33544687983962e-06	230657	0.00129979142181091	0.0585098844828056	0.797469784461394	0.00776959898273337	0.136159581127042	9.11509460246319e-05
4.93219118445241e-07	4.93557505084354e-06	6.1652513366969e-08	7.93257231784121e-07	1.31617601920462e-08	6.29686567463192e-06	158809	0.00188728248850256	0.0783277179362845	0.783814568369691	0.00979098436470504	0.125976521141288	0.00209020818803088
3.87770872296411e-07	3.73837280545193e-06	1.00150560342937e-08	1.24142607151932e-07	4.26062544724882e-09	4.26456196638181e-06	234491	0.00127855327129689	0.0909286523101945	0.87661355021268	0.00234843721658728	0.0291102833375543	0.000999076922984349
2.65185221209224e-06	1.03224455480469e-05	2.83304523843865e-08	1.41790987012841e-07	6.34362247256571e-10	1.31450535617836e-05	76074	0.00393577643718879	0.201737649803263	0.785272231834578	0.0021552177213451	0.010786642013013	4.82586278005624e-05
1.23901226152006e-05	3.01367889083992e-05	1.26375971205317e-08	3.95241159103514e-08	1.55373439540523e-09	4.25806269710261e-05	23485	0.0126932129810491	0.290980276632175	0.707758223684816	0.000296792180376557	0.000928218270182951	3.64892324498289e-05
1.83474904989704e-07	2.9342383077495e-06	2.27519987654543e-08	4.67845903899099e-07	3.02582057399389e-09	3.61133693597775e-06	276906	0.0010828163678569	0.0508052580643597	0.812507489544193	0.00630015951676753	0.12954922572807	0.0008378671466097
2.60940005937387e-07	5.16493662253573e-06	9.61094794171402e-09	2.4461286828914e-07	7.62183447866587e-09	5.68772227918264e-06	175817	0.0017048665973407	0.0458777684860672	0.908085235005174	0.00168977096102083	0.0430071751541801	0.00134005039355775
4.20055232844982e-09	4.38727691466811e-07	1.45617354496554e-09	1.95553701052387e-07	5.64241835965602e-09	6.45580536752269e-07	1548993	0.000193655469915677	0.00650662789430053	0.679586304868985	0.00225560323161404	0.302911395123778	0.00874006888132255
4.29573828032767e-07	4.18287124284488e-06	1.88326174143265e-08	2.3578132113575e-07	4.85112279311869e-09	4.87191013222084e-06	205258	0.00146050901710915	0.0881735944166415	0.858569047729567	0.00386555106790152	0.0483960735598113	0.000995733226078069
1.98483280270913e-08	8.12778990697289e-07	1.17662821423398e-08	6.19507182260615e-07	3.21882946434714e-09	1.46711961259168e-06	681608	0.000440039360913302	0.0135287728803713	0.553996404738606	0.00801998830998826	0.422260855177479	0.00219397889355527
8.98669803987358e-07	4.96956582803145e-06	1.54029184818625e-08	1.09516019312364e-07	3.26119629308527e-09	5.99641576610612e-06	166766	0.00179731301845043	0.149867827555748	0.828756047257632	0.00256868754313623	0.018263580042496	0.000543857600988696
3.41401708573035e-07	3.21002090724476e-06	1.41632678861158e-08	1.71223405635411e-07	7.34230219309151e-10	3.73754351955863e-06	267555	0.00112063676836516	0.091343875137901	0.858858469592839	0.00378945898877141	0.0458117490109201	0.000196447269568076
1.61829967322413e-08	7.06678833151301e-07	6.44083631487667e-09	3.61628845524053e-07	1.14775533698555e-09	1.09207926705946e-06	915684	0.000327570296138169	0.014818518417455	0.647094816710614	0.0058977736407535	0.331137909519863	0.00105098171131479
5.08289141138536e-07	3.8022042791464e-06	1.53481080020397e-08	1.47616940725603e-07	2.39196367743494e-09	4.47585043269002e-06	223421	0.00134185703848033	0.113562584090427	0.849493149140208	0.00342909313723769	0.032980758169992	0.000534415462135394
8.18615694761538e-07	5.51720551079714e-06	1.5226810048609e-08	1.31949749852311e-07	7.1802489025182e-09	6.49017801436212e-06	154079	0.00194516543154366	0.126131470192346	0.85008539035264	0.00234613134106855	0.0203306826962711	0.00110632541767406
9.89984979333338e-06	3.73269943100959e-05	1.51060340558379e-07	7.32402841195164e-07	1.61667496585362e-08	4.81264740348413e-05	20779	0.0143345573802144	0.205704863941754	0.775602099648374	0.00313882002760099	0.0152182942108939	0.000335922171377696
2.21555547808341e-07	2.75360890652996e-06	7.46904403647206e-09	1.19355906834712e-07	5.90336908665119e-09	3.10789277429614e-06	321761	0.000931934759935471	0.0712880282230836	0.886005118742743	0.00240325023380629	0.0384041263655704	0.00189947643479694
5.01239934315876e-06	2.02483138373919e-05	3.18212987026217e-08	1.65287878090215e-07	3.12035359589571e-08	2.54890258933025e-05	39233	0.00761764278864552	0.196649309555444	0.794393395893265	0.00124843133809139	0.00648466829537202	0.0012241949178276
1.94194769869039e-08	7.75553261640896e-07	1.0056257636705e-08	5.16378400201439e-07	6.33190783523101e-10	1.32204058724947e-06	756406	0.000396533798014409	0.0146890172466691	0.586633473375012	0.00760661793116905	0.390591941867515	0.000478949579634667
1.16378559504472e-05	2.24818720104992e-05	5.88836814605946e-08	1.46257348594083e-07	3.46662926570525e-09	3.43283356202667e-05	29130	0.0102458276599168	0.339016026852651	0.654907137333694	0.00171530837125208	0.00426054295821249	0.00010098448418975
4.42230344912952e-06	2.25522009379657e-05	5.0934432861591e-08	3.3399973540018e-07	3.66090762335437e-08	2.73960476315906e-05	36502	0.00818524383621733	0.16142122063002	0.823191769894597	0.00185918908984733	0.0121915299568629	0.00133629042867225
4.131045537037e-09	4.63864359308137e-07	7.46802635518981e-10	1.07821134972734e-07	1.08470678429885e-08	5.87410410296416e-07	1702387	0.000176207648456383	0.00703263930060826	0.78967677653868	0.00127134729386586	0.183553326741905	0.0184659101249413
3.75757289324461e-07	3.63627328987802e-06	4.65786512110218e-09	5.79556428639798e-08	3.73587404445782e-09	4.07837996123202e-06	245195	0.00122276829222845	0.0921339583109734	0.891597478519278	0.00114208709472354	0.0142104569497915	0.000916019125233554
2.87500335986579e-07	2.9175820592843e-06	7.56264196578926e-08	9.86767803127786e-07	5.30185525068134e-09	4.27277847330724e-06	234040	0.00128101507927558	0.0672865063758025	0.682830171868474	0.0176995882492723	0.230942888636116	0.00124084487033506
8.94525152877024e-07	6.47364694929464e-06	6.40421616683514e-09	5.95918983841296e-08	1.83151180110768e-08	7.45248333473371e-06	134183	0.00223325589648882	0.120030480136456	0.868656346955247	0.000859339884329171	0.00799624711757359	0.00245758590639387
1.19973676875078e-06	6.85403160652063e-06	3.81060965269467e-10	2.7990849047756e-09	1.00360861257156e-09	8.05795212975403e-06	124101	0.00241447583140442	0.148888545058582	0.850592246783408	4.72900507639401e-05	0.000347369264510764	0.000124548842734586
9.87589154710553e-07	6.0467954633348e-06	1.99419462877042e-08	1.56991797762052e-07	1.48610028914175e-09	7.21280446238425e-06	138642	0.00216150970858375	0.136921659232683	0.838341798238071	0.00276479785244479	0.0217657082734997	0.00020603640330082
5.24587235979389e-09	3.64139159792633e-07	2.29340826943066e-09	2.04685167139961e-07	1.69507869728415e-08	5.9331439453466e-07	1685447	0.000177978531089695	0.00884164012893748	0.613737275122457	0.00386541821765405	0.344986012517861	0.0285696540130904
3.18554187668254e-06	1.11422832897169e-05	3.49857568798267e-09	1.57341592559513e-08	7.43994490201009e-10	1.43478018958336e-05	69697	0.00429512091849216	0.222022989988981	0.776584690157486	0.00024384053483472	0.0010966250698318	5.18542488670028e-05
1.07535040343502e-06	7.21348230218451e-06	4.79095096298579e-08	4.13220564915379e-07	1.45105481584312e-08	8.7644733283232e-06	114097	0.00262589979867112	0.122694241074353	0.823036596947985	0.00546633070067473	0.0471472214514042	0.0016556098255829
6.25879844042217e-07	7.52865129957505e-06	1.59335715743264e-07	2.46445942415002e-06	2.29464274821582e-08	1.08012727109927e-05	92582	0.00323515488591708	0.0579450089622536	0.697015203765105	0.0147515686351576	0.228163799775362	0.00212441886212215
5.00042532750026e-07	4.08803777082896e-06	7.21530292659555e-08	7.58439706643017e-07	3.01839633968819e-09	5.42169143582765e-06	184444	0.00162518978646808	0.0922299873883715	0.754015203413158	0.0133082138885945	0.139889869355362	0.000556725954513386
1.65252635531727e-06	8.16036588613413e-06	2.066365840639e-08	1.31198946847073e-07	4.89947266629472e-09	9.96965431937116e-06	100304	0.00298644288595995	0.165755632279686	0.818520444613455	0.00207265545468716	0.0131598290817518	0.000491438570420138
7.35762989543269e-07	4.78126444720819e-06	5.0537526491403e-08	4.22256654007722e-07	1.61582863437075e-09	5.99143744588495e-06	166905	0.00179582219659546	0.122802415311639	0.798016250756663	0.00843495854673626	0.0704766857405374	0.000269689644424233
2.5785997213436e-06	1.8992119991675e-05	1.46824464673301e-07	1.39056863083318e-06	8.49754873069371e-09	2.31166103572558e-05	43259	0.00691107120800338	0.111547483886808	0.821578929529943	0.00635147032390136	0.0601545213308799	0.000367594928467812
6.84588256732841e-07	5.81884600017352e-06	8.08789516113806e-08	8.83910451490743e-07	5.37507857905535e-09	7.47359873858754e-06	133804	0.00223957639793626	0.0916008847515706	0.778586890159057	0.0108219553176956	0.118271060891583	0.000719208880094519
8.32569575425774e-08	1.76781680497424e-06	4.86033792800408e-09	1.32691734679189e-07	4.35509229398373e-09	1.99298092741799e-06	501761	0.000597716170501306	0.0417750899655829	0.887021436409095	0.00243872776760633	0.0665795306185383	0.00218521523917741
2.3205114060484e-06	1.46798481780658e-05	1.78976006428584e-08	1.45585256869805e-07	5.62916872110815e-09	1.7169471610348e-05	58243	0.00513764263805805	0.1351533383619	0.854997085013281	0.00104240835414362	0.00847930910011591	0.000327859170559185
3.02277941620414e-09	3.3385258553341e-07	6.27723942814757e-09	8.91408800405493e-07	6.36834222501328e-10	1.23519823900576e-06	809587	0.000370491051802202	0.00244720185047969	0.270282595125894	0.00508196921750818	0.721672661323588	0.000515572482530361
3.07056960498385e-07	6.54453874258883e-06	1.20810142225616e-08	3.31107008499421e-07	1.18677439068253e-08	7.20665146971602e-06	138761	0.00215966778572185	0.0426074386681121	0.90812477474323	0.00167636998588439	0.0459446401551133	0.00164677644766037
1.2638755401857e-05	3.99870447199768e-05	2.77842410705976e-08	1.13034988387284e-07	6.0005817741389e-09	5.27726199330659e-05	18949	0.0157075332030168	0.239494560207308	0.757723318847811	0.000526489704430777	0.00214192489458837	0.000113706345861732
2.35675486407213e-06	9.24360128366416e-06	3.14724139252637e-10	1.58714666874187e-09	1.29839900942236e-09	1.16035564175537e-05	86180	0.00347503516254211	0.20310625288182	0.796617946346222	2.71230757129363e-05	0.000136781053293356	0.00011189664295148
2.53537054152815e-07	8.23378410465276e-06	4.66974954547739e-08	1.95034286859674e-06	6.17902328485573e-08	1.05461517557056e-05	94821	0.00315886247218122	0.0240407174129318	0.780738253666618	0.00442791802512322	0.184934079631612	0.00585903126371454
2.98267763777548e-07	3.37825952419471e-06	2.02310142897906e-08	2.94622061122802e-07	7.07845914288209e-10	3.99208820929914e-06	250495	0.00119691198209382	0.0747147227565676	0.846238696911912	0.00506777737091695	0.073801490767792	0.000177312192811611
1.09886093553277e-06	8.50779308944468e-06	1.27739472492079e-08	1.27166379562727e-07	9.46447448720333e-09	9.75605882627659e-06	102500	0.00292255292816979	0.112633693082409	0.872052253982943	0.00130933479150444	0.013034605656561	0.000970112486582398
2.01083069589339e-06	1.95016547901676e-05	6.79632506254479e-08	8.47610439249796e-07	7.05205894826887e-08	2.24985797654189e-05	44447	0.00672692213554726	0.0893758946946556	0.866794926324296	0.00302077959293723	0.0376739531155918	0.003134446272519
3.04365515980483e-07	3.81370694111842e-06	4.09076528790227e-08	6.59054475084505e-07	8.2841917263298e-09	4.82631877678876e-06	207197	0.001446851426814	0.0630636992824156	0.790189607752331	0.00847595336548429	0.136554277818137	0.00171646178163179
1.99643880559913e-06	9.04658558408912e-06	2.04483749810186e-07	1.19137668452463e-06	3.20073010701438e-09	1.24420855541301e-05	80372	0.00372569121295685	0.160458533813604	0.72709559379988	0.0164348451809438	0.0957537769163757	0.000257250289197048
3.4980680366325e-07	3.24508580511135e-06	1.13298314226462e-08	1.35138419534392e-07	2.59177910609187e-09	3.74395263883774e-06	267097	0.00112255735478861	0.0934324863072635	0.86675396783832	0.0030261684683499	0.0360951199362246	0.000692257449842222
6.81324290726248e-06	2.87555973191245e-05	3.84090520934591e-07	2.08448196598816e-06	3.22849478833751e-08	3.80696976611931e-05	26268	0.0113561532236257	0.178967612716496	0.755340837614188	0.010089140301372	0.054754360923465	0.000848048444479382
1.43128766480087e-06	6.58654268512312e-06	2.27871248344211e-08	1.34827248956658e-07	4.62251875765264e-09	8.18006724247272e-06	122248	0.00245102153931298	0.174972603815444	0.805194198273131	0.00278568918310419	0.016482413280982	0.00056509544733954
1.48091965754593e-07	1.99517795965765e-06	1.7749448573194e-08	3.07461672824025e-07	2.63658477959095e-09	2.47111763158906e-06	404675	0.000741061483651384	0.0599291445544671	0.80739902226939	0.00718276149475739	0.124422111231634	0.00106696044975224
9.38771703837134e-06	4.90256848080326e-05	7.4843289781362e-07	5.02654584891253e-06	8.33395637598624e-08	6.427172015689e-05	15559	0.0190974244375375	0.146062949855014	0.762787812250223	0.01164482444202	0.0782077379700203	0.00129667548272284
1.87651937346401e-06	1.00934582848997e-05	2.35612078953437e-08	1.62949278311877e-07	2.84149591796147e-10	1.21567722941628e-05	82259	0.00364041143312299	0.154360000175791	0.83027452029732	0.00193811377931764	0.0134039919782095	2.33737693624964e-05
1.33972895491108e-07	2.49945904075267e-06	6.54751517623256e-09	1.57061679730804e-07	1.96747166716829e-09	2.79900860281798e-06	357269	0.000839351303470237	0.047864410047267	0.892980120974358	0.00233922652815024	0.0561133251154275	0.000702917334797572
5.86096146332555e-07	5.25573210728324e-06	2.87684247616314e-09	3.3169991305403e-08	4.39911309991724e-09	5.88227420049728e-06	170002	0.00176313130496242	0.0996376786180773	0.893486418371814	0.000489069767594298	0.00563897400474783	0.000747859237766465
1.40464970729393e-07	3.3318505031599e-06	3.70510016075001e-08	1.1300446727255e-06	1.53032142100587e-08	4.65471436243235e-06	214836	0.00139544302136441	0.0301769259705964	0.715801280965997	0.00795988727182368	0.242774225169638	0.00328768062194516
7.01203415131249e-07	5.42896757774646e-06	9.97679008522172e-08	9.93176023007144e-07	8.25551015077649e-10	7.22394046775215e-06	138429	0.0021648433074809	0.0970666104270154	0.75152440720982	0.0138107313172892	0.13748397117068	0.000114279875195945
1.34053823541016e-05	3.63451075769691e-05	9.38325369897308e-07	3.27118990432344e-06	3.30020176050631e-09	5.3963305407052e-05	18531	0.0160590839955821	0.248416627798892	0.673515221182495	0.017388211541517	0.0606187830720978	6.11564049980347e-05
8.34288938415773e-06	4.20727295695601e-05	3.94596782168795e-07	2.55901442191766e-06	2.73881500715398e-08	5.33966183078758e-05	18728	0.0158917848073671	0.156243778136924	0.787928728500668	0.00738992083531616	0.047924653339708	0.000512919187384197
1.61679867349461e-07	2.40379202960862e-06	1.68572104066251e-08	3.22245197498834e-07	4.64200523765579e-09	2.90921631010119e-06	343735	0.000872385412943988	0.0555750587497004	0.826267892580667	0.00579441629970744	0.110767011851252	0.00159562051867306
2.91967338328245e-09	3.60610454320108e-07	7.28245098525229e-10	1.15649924849639e-07	3.8995850707667e-09	4.83807882722321e-07	2066936	0.000145131867295589	0.00603477844729161	0.745358782273248	0.00150523611650867	0.239041009829962	0.00806019333299048
1.7506579455561e-07	2.49576849198894e-06	6.42669100347937e-08	1.1780118963432e-06	9.78588371036422e-10	3.91409168129358e-06	255487	0.00117354066437481	0.0447270551664113	0.637636697146579	0.0164193675743318	0.300966863390864	0.000250016721813988
6.47715877152354e-07	5.18084215874345e-06	4.09028666427417e-08	4.20660582721454e-07	1.97432550739496e-09	6.29209581076739e-06	158930	0.0018858542199649	0.102941197437576	0.823388949335084	0.00650067447681683	0.0668554000721979	0.000313778678324697
2.48417740742722e-08	9.45783342530942e-07	4.02549053750538e-08	1.97054777057701e-06	1.79439587485397e-09	2.98322218843213e-06	335208	0.000894567627054199	0.00832716187570599	0.317034160646281	0.0134937670855184	0.660543414505996	0.000601495886498831
2.58249101988156e-07	4.10696349194809e-06	1.68085704152915e-08	3.43704675314762e-07	6.15611260939841e-09	4.7318819522757e-06	211332	0.00141856083433034	0.0545764041860673	0.867934477945489	0.0035521956348061	0.0726359361415313	0.00130098609210607
2.81343245458009e-07	3.12656707253989e-06	1.80627928672026e-09	2.58092688117705e-08	3.78494100350874e-09	3.4393108070999e-06	290756	0.00103126289902544	0.0818022159780448	0.909067905722739	0.000525186407402172	0.00750419786385443	0.00110049402795913
1.02673888009024e-06	5.97444065627114e-06	7.25058215168797e-08	5.42462088912041e-07	7.27735227549724e-09	7.6234247990658e-06	131175	0.00228442288267117	0.134682102487069	0.783695099478553	0.00951092500128877	0.0711572689716197	0.000954604061469726
1.76564201300053e-07	2.49834632401794e-06	2.57836640337516e-08	4.69087818906738e-07	1.56740987136514e-09	3.17134941812985e-06	315323	0.000950953890556883	0.0556747863514116	0.787786520695415	0.00813018707000638	0.147914265209969	0.000494240673198806
1.17032655116955e-07	2.05840104304803e-06	5.40196351908915e-09	1.22161598690319e-07	1.48381375703867e-09	2.30448107413143e-06	433937	0.000691106194845026	0.0507848193811117	0.89321672725121	0.00234411277216723	0.0530104586501592	0.000643881945352024
2.15455942467208e-07	2.85085648691793e-06	7.11011440664708e-08	1.20963314900221e-06	3.49103016323352e-11	4.34708163275545e-06	230039	0.00130327731992008	0.0495633532261594	0.655809282585493	0.0163560636935641	0.278263269750348	8.03074443536659e-06
2.13682281751359e-07	2.80280432650226e-06	1.05860278888782e-08	1.78532638476188e-07	4.61383275119293e-09	3.21021910736988e-06	311505	0.000962603677564955	0.0665631455687233	0.873088170233523	0.0032976029158182	0.055613848309083	0.00143723297285244
5.04410613714755e-06	2.16189167272096e-05	2.52607108419428e-07	1.39212827016052e-06	1.28616973958727e-08	2.8320619940333e-05	35310	0.00846031468670583	0.178107193549247	0.76336311750086	0.00891954727515254	0.0491559956347534	0.000454146039986775
4.42940416153655e-07	1.13890962679116e-05	4.01171795577779e-07	1.32659403303337e-05	9.97939664858867e-09	2.55091282066254e-05	39202	0.00762362767754465	0.0173639966276312	0.446471403321168	0.0157265976449005	0.520046793558716	0.000391208847584089
9.57183972537985e-07	7.58220455942457e-06	5.19570673525643e-08	5.2919406219582e-07	1.84136648724587e-08	9.1389533263834e-06	109422	0.00273794350318279	0.104736717472303	0.82965787094408	0.0056852317215111	0.0579053249640832	0.00201485489802208
2.38801763402905e-06	1.2946846312445e-05	6.00396824380383e-08	4.18542505075715e-07	1.20540560215281e-08	1.58255001900093e-05	63189	0.00473643517022027	0.150896818764478	0.818100291112339	0.0037938568586882	0.0264473476383351	0.000761685626160354
4.10452838022607e-08	1.30398303260319e-06	6.91120205095692e-09	2.82308887684103e-07	1.23030856900726e-10	1.63437143699741e-06	611856	0.000490191648558569	0.025113803920648	0.797849866367467	0.00422866056913834	0.172732391972505	7.52771702415166e-05
1.27774357012299e-06	6.68879962929034e-06	7.06301064092307e-08	4.75394054703237e-07	4.6460526501552e-09	8.51721341317595e-06	117409	0.00255191322470594	0.150018968427672	0.785327231432631	0.00829263081514047	0.0558156795704816	0.000545489754074713
2.29352651089947e-06	8.21826044626099e-06	2.77951589078862e-08	1.28056751257342e-07	4.57159181300082e-09	1.06722104591387e-05	93701	0.00319656030970905	0.214906416967771	0.770061692254545	0.00260444253927592	0.0119990841398453	0.000428364098562743
2.46358974069022e-08	8.8601358926833e-07	1.02283163604385e-09	4.72970913578219e-08	1.9642345733374e-09	9.60933644242435e-07	1040655	0.000288238683017195	0.0256374595212807	0.92203410149806	0.00106441442879255	0.0492199348427531	0.00204408970911403
4.79593832076162e-07	7.699503285519e-06	2.21670267866553e-09	4.57609159234464e-08	4.24431836026849e-08	8.26951791979995e-06	120926	0.00247779082982769	0.0579953797461223	0.931070391308282	0.000268057062112172	0.00553368604642354	0.00513248583705973
4.0849182183719e-06	2.73036634623235e-05	1.03215257829474e-07	8.87165469137076e-07	5.1129483325274e-09	3.23840753559945e-05	30879	0.00966833808232015	0.12613972063327	0.843120057070564	0.00318722263009953	0.0273951150182479	0.00015788464781907
1.81294242939169e-07	4.57805606075704e-06	1.49995861226771e-08	4.87046892272431e-07	9.21153822112406e-09	5.27060832031244e-06	189731	0.00157993724598715	0.0343972141205177	0.868601076485542	0.00284589277197284	0.0924080983964217	0.00174771822554593
1.10636062753812e-08	6.39699707958673e-07	9.76696262793144e-09	7.26104452164568e-07	9.31735427053382e-09	1.39595208329709e-06	716357	0.000418698238695892	0.00792549143180488	0.458253342369583	0.00699663172167266	0.520149982834359	0.00667455164258019
5.11138568577299e-07	4.10553105497471e-06	4.25605795307703e-08	4.39538327629202e-07	4.72409726295045e-09	5.10349262797493e-06	195944	0.00152988023353529	0.100154659923575	0.804455174965891	0.0083395005407617	0.0861250049073964	0.000925659662376151
4.72004888856247e-07	3.79650743856176e-06	1.06712297799329e-08	1.10359540807317e-07	2.12795403477319e-09	4.39167105204003e-06	227704	0.00131663668099535	0.107477286723693	0.864479008918074	0.00242987911742065	0.0251292821114306	0.000484543129382312
6.35976465779974e-08	1.67532219837884e-06	2.47512161846205e-08	8.38333706875792e-07	1.31216167083555e-09	2.60331692968809e-06	384125	0.000780691197429961	0.0244294675967929	0.643533708582907	0.00950756932525539	0.322025219947475	0.000504034547569573
7.43849556315317e-07	5.43940904261699e-06	3.26285748801447e-08	3.06779445561083e-07	5.28285312293718e-09	6.52794947249648e-06	153187	0.00195647483701278	0.113948424302195	0.833249256222691	0.00499828851580657	0.0469947641068003	0.0008092668525078
5.33056827880153e-09	8.96552155335338e-07	1.74715306620178e-08	3.77868519072149e-06	8.66898200364537e-09	4.70670842700129e-06	212463	0.0014110194257464	0.00113254695111796	0.19048389532524	0.00371204864992013	0.802829673715085	0.00184183535863693
2.84461834167815e-07	7.32127338936432e-06	7.92596766439238e-09	2.62325841993478e-07	3.92938997720639e-09	7.87991642316721e-06	126905	0.00236119223073139	0.0360996004134622	0.929105462062965	0.0010058441281293	0.0332904345561624	0.000498658839280814
4.18334083182486e-06	2.28249893442674e-05	3.00793078721113e-07	2.11034058696281e-06	3.68892481918181e-09	2.94231527665953e-05	33987	0.00878823143591545	0.142178537596225	0.775749272191558	0.0102230063891253	0.0717238089236555	0.000125374899435315
1.45893966544749e-06	1.12528659264177e-05	1.87481121692434e-07	1.85936396647297e-06	1.3685507553622e-08	1.47723361875842e-05	67694	0.00442192794927287	0.0987616072990337	0.761752628935933	0.0126913657604142	0.12586796989062	0.000926428113998947
1.50613788360227e-08	6.57911400626246e-07	2.9567884224129e-09	1.66065642313079e-07	1.8865453207504e-09	8.4388175551851e-07	1185000	0.000253132590012806	0.0178477360572495	0.779625103071463	0.00350379470000053	0.196787809698578	0.00223555647270895
1.56627850221484e-07	2.46745959935957e-06	8.6085060306833e-10	1.74369368317667e-08	6.73935914251905e-11	2.64245263060732e-06	378436	0.000792422703741025	0.0592736643250579	0.933776284493877	0.000325777118233707	0.00659876988135798	2.5504181473142e-05
2.81599481431247e-07	3.6138427857689e-06	2.49655765998001e-09	4.11949131287656e-08	1.83840138095948e-08	3.95751775179849e-06	252684	0.00118655316329719	0.0711555826384542	0.913158957815564	0.000630839282741172	0.0104092806936986	0.0046453395695421
3.9820814940366e-07	4.11224246217614e-06	4.265206008611e-08	5.66332108105244e-07	5.59204501099777e-09	5.12502682478216e-06	195121	0.00153633062132286	0.0776987444198569	0.802384573343368	0.00832230962770092	0.110503247586283	0.00109112502279156
4.91033692462536e-07	5.7536602361592e-06	1.08625013315967e-08	1.63657693560992e-07	3.14908823525714e-09	6.42236321174958e-06	155706	0.00192486022643634	0.0764568549415269	0.89587898511143	0.00169135580991806	0.0254824724427892	0.000490331694335809
1.16220907899576e-07	3.18747452245094e-06	7.6285033591059e-09	2.69019708650112e-07	2.62953421536713e-09	3.5829731765751e-06	279098	0.00107431638714217	0.0324370019455934	0.889617188119111	0.00212909865163932	0.0750828140185138	0.000733897265142425
6.27466599608736e-08	2.92983317778447e-06	7.29842373167979e-09	4.38212692301062e-07	1.73693631526873e-09	3.43982789009336e-06	290712	0.00103141786445626	0.0182412207719993	0.851738305344387	0.00212174096055768	0.127393784312031	0.000504948611025301
3.42568704026617e-08	1.84051079444676e-06	6.93280862159902e-10	4.78946821164687e-08	3.22835172016637e-08	1.95563914502972e-06	511342	0.000586520246916522	0.0175169690634011	0.941130064370232	0.000354503469580206	0.0244905519702823	0.0165079111265045
2.06184628029314e-06	1.56764962620586e-05	3.5292520827233e-07	3.45040127839238e-06	6.60208390421353e-09	2.15482711129207e-05	46407	0.00644370072772593	0.0956849980904885	0.727505987831142	0.0163783538095876	0.160124274486386	0.000306385782396009
1.19463505399868e-08	7.01151976737302e-07	1.41392224592547e-08	1.06699919928718e-06	1.50064607502251e-09	1.79573739509874e-06	556874	0.000538576617757358	0.00665261556204879	0.390453514334009	0.00787376957112218	0.594184429304322	0.000835671228498303
3.3604054708481e-06	1.04839022887337e-05	3.94901452453059e-08	1.58408544698968e-07	6.74296825789301e-09	1.4048949417784e-05	71180	0.00420584498779519	0.239192652127732	0.746241016104917	0.0028108966778197	0.0112754726341633	0.000479962455367473
1.32292570943873e-08	6.55555860625707e-07	8.41753055980058e-10	5.36311980900425e-08	3.33854910929854e-11	7.2329145435721e-07	1382569	0.000216963974708717	0.0182903544825428	0.90635090000932	0.00116378128195656	0.0741488064969668	4.61577292139517e-05
7.76054762268561e-08	2.41774370194759e-06	3.17322128489667e-08	1.27114390298628e-06	2.28373291933061e-08	3.821062623203e-06	261707	0.00114566420213125	0.0203099200090585	0.63274118756026	0.00830455189513938	0.332667644667061	0.0059766958684814
3.38993178534523e-07	6.58830984025002e-06	2.35463118942943e-08	5.88444772666353e-07	5.16187414681977e-08	7.59091284481339e-06	131736	0.00227469145623538	0.0446577619141216	0.867920627589814	0.00310190781736911	0.0775196323151592	0.00680007036353567
3.71304861932227e-06	1.50522239145529e-05	9.54337980865547e-08	4.97442553379498e-07	2.15060401510324e-08	1.93796549254922e-05	51601	0.00579708449673288	0.191595187509664	0.776702370213672	0.00492443226948381	0.0256682874536201	0.00110972255356018
1.26787731109867e-07	2.04317624128258e-06	7.01053193533544e-09	1.45257394761137e-07	2.75889205550983e-09	2.32499079114443e-06	430109	0.000697254852960127	0.0545325734591226	0.878788960827182	0.00301529449580514	0.0624765462789799	0.00118662493891076
1.03218689967527e-07	1.86480018676036e-06	6.37173594204831e-10	1.48009919750327e-08	7.58488829335512e-09	1.99104193059048e-06	502250	0.000597134817795997	0.0518415450632503	0.936595135496378	0.000320020178588537	0.00743379220077157	0.00380950706101187
6.09113731081453e-10	1.77874337314878e-07	3.1123582318407e-09	1.16861357361478e-06	2.05217821262675e-09	1.35226156110521e-06	739502	0.000405596466104052	0.000450440764273166	0.131538411229778	0.00230159484034802	0.864191963468716	0.0015175896968849
5.40134992280733e-06	1.96677485627976e-05	6.91513519497758e-08	3.2376387649019e-07	6.16830469664368e-10	2.54626305445146e-05	39273	0.0076097842737789	0.212128511756259	0.772416209252765	0.00271579764034526	0.0127152564195665	2.42249310646049e-05
2.3935861412055e-08	1.45085944661378e-06	2.39013510157334e-09	1.86286465440862e-07	8.84270802015598e-10	1.66435617937028e-06	600833	0.000499182636167439	0.0143814537469445	0.871724132488706	0.00143607187644033	0.111927042870922	0.000531299016986956
5.72710246720812e-07	6.35151713626579e-06	7.43163494883806e-08	1.05974452682234e-06	4.82745745159349e-09	8.06311571674892e-06	124022	0.00241602117855533	0.0710284047556409	0.787724914213032	0.00921682784906691	0.131431144491826	0.000598708690434117
7.68081175109713e-08	1.92403633936011e-06	1.87027801206613e-08	6.02389459415463e-07	7.94696623436107e-11	2.62201616606955e-06	381386	0.000786296587770186	0.0292935331615854	0.733800334360362	0.00713297666226717	0.229742847206948	3.03086088377316e-05
6.72823025297723e-07	1.0381691639423e-05	6.25162905547938e-08	1.24043454236216e-06	1.59245009798403e-08	1.23733899986175e-05	80819	0.00370515886147926	0.054376611855999	0.839033736153386	0.00505247879213206	0.100250177396878	0.00128699580160487
2.31944987847359e-08	9.10023174798469e-07	7.75587593559773e-09	3.91253303903055e-07	1.44589264396695e-09	1.33367274606582e-06	749809	0.000400022060438321	0.0173914469296587	0.682343683998139	0.00581542657932888	0.29336529898898	0.00108414350389341
2.34865354341072e-07	2.8092070351395e-06	3.51783125940057e-08	5.41001589837753e-07	5.42110450871389e-09	3.62567339642104e-06	275811	0.00108711265518757	0.0647784090461405	0.774809732700278	0.00970255970345559	0.149214099199278	0.00149519935084753
1.73000924416305e-07	2.75114723178425e-06	2.47407159426566e-08	5.05872196042278e-07	4.59846688344559e-09	3.45935953506893e-06	289071	0.00103727131739606	0.0500095242088961	0.795276467766577	0.00715181977815546	0.14623290551735	0.00132928272902226
1.37259984381531e-07	2.29487284125161e-06	6.24847228063851e-09	1.34322753158928e-07	3.62034719683636e-08	2.60890752304107e-06	383302	0.000782367069018575	0.052612054344316	0.879629814772657	0.00239505318814635	0.0514862071471032	0.0138768705477774
1.64903731387909e-07	3.09855009588886e-06	1.0897049400203e-08	2.63273154401264e-07	2.35835659202416e-09	3.53998238767026e-06	282487	0.0010614328772246	0.0465832067307079	0.875300992084337	0.00307827785758409	0.0743713175857153	0.000666205741655186
1.77038276196906e-06	7.5656589744081e-06	9.64488626588007e-09	5.29950345611828e-08	4.86396002530631e-09	9.40354561722953e-06	106343	0.0028171014509244	0.188267578425451	0.804553865357553	0.001025664856478	0.00563564390691989	0.000517247453598181
4.12299913427552e-06	1.68214434234393e-05	4.96789699621689e-08	2.60613397731327e-07	2.15052431398347e-09	2.12568854497223e-05	47044	0.00635684265407022	0.193960641319135	0.791340926366005	0.00233707661828784	0.0122601873330757	0.000101168363496618
1.69480477923927e-05	5.36498875348925e-05	4.38328494240458e-08	1.78429630716055e-07	1.47284500547949e-08	7.08349262574801e-05	14117	0.0210270142503787	0.239261176482173	0.757393144447965	0.000618802781903328	0.00251894990428134	0.000207926383677707
3.23249448522183e-07	4.87783045139516e-06	1.11508962945141e-08	2.16359025302173e-07	1.06340844708243e-08	5.43922390598486e-06	183850	0.00163044099413756	0.0594293329543774	0.896787949109434	0.0020500895876422	0.0397775544897333	0.00195507385881348
7.29921924922528e-06	3.62423331998404e-05	7.15745767800605e-08	4.570049860725e-07	2.81202490280551e-08	4.40982522609463e-05	22677	0.0131426386668231	0.165521735556162	0.821854185634855	0.00162307060054276	0.0103633355664126	0.000637672642028006
1.27058352470195e-07	2.07465317649363e-06	3.74206152039037e-09	7.85619650734687e-08	2.00733375104334e-08	2.30408889306811e-06	434011	0.000690988621590005	0.0551447267735423	0.900422367702588	0.0016240959850327	0.0340967595954408	0.00871204994339599
3.13780147016554e-06	1.26095148228815e-05	1.38325726217112e-08	7.14730496530444e-08	1.78042341892405e-08	1.58504261495111e-05	63090	0.00474387763006101	0.197963224494272	0.795531596686471	0.000872694051960103	0.00450921943541871	0.00112326533187814
2.20094272528989e-06	1.50647930114084e-05	7.32707864702105e-08	6.44872931717147e-07	1.06525280380121e-08	1.79945319829237e-05	55572	0.00538386294602133	0.122311751557558	0.837187264759344	0.00407183618555584	0.0358371605512783	0.000591986946263513
4.29333603142376e-11	4.24755227017627e-08	2.85041240668523e-10	3.62588535128077e-07	4.2681918973376e-09	4.0966022432816e-07	2441047	0.000122890540796949	0.000104802364898003	0.103684761612925	0.000695799161697938	0.885095778392251	0.0104188584682279
3.23565457292121e-08	1.03438681089797e-06	2.35100356705926e-09	9.66346490593688e-08	9.91445490304354e-10	1.16672045474391e-06	857103	0.000349955092017185	0.0277329034539934	0.886576391707308	0.00201505301248472	0.0828258805838624	0.000849771242351255
1.32596469644907e-07	2.61965539869235e-06	2.30721862006603e-08	5.86094357742608e-07	9.51933440418715e-09	3.37093774668471e-06	296653	0.00101077185414311	0.0393351878940257	0.777129569144004	0.00684444149802281	0.173866858953129	0.00282394251081893
1.48649894738512e-07	2.16618952763616e-06	3.68651062420905e-08	6.90724810334994e-07	7.53682296331787e-09	3.04996616191507e-06	327872	0.000914572767085509	0.0487382111299147	0.710233954292794	0.0120870541786414	0.226469663486787	0.00247111691186289
6.80116825150216e-08	2.38264783783805e-06	9.48271335146966e-08	4.27156239086976e-06	4.6252107055523e-09	6.82167425544309e-06	146592	0.00204441658469567	0.00996993992504909	0.349276108564831	0.0139008592266089	0.626175075343335	0.000678016940175911
9.29054028970871e-08	2.00529401823801e-06	8.77721364628324e-09	2.43588544911858e-07	2.63506969716997e-09	2.3532002493904e-06	424953	0.000705711773689721	0.0394804491972811	0.852156130256011	0.00372990511477167	0.103513734105272	0.00111978132666465
5.4852268030554e-08	1.49767684052436e-06	5.3745120885375e-09	1.88679483288975e-07	1.90390891109353e-09	1.74848701284352e-06	571923	0.000524409011937066	0.0313712756386729	0.856555884901156	0.0030738072682605	0.107910142828073	0.00108888936383763
3.3621056597492e-07	3.20200904403343e-06	2.16991031965805e-08	2.65711613133333e-07	2.38533555437417e-09	3.82801566189263e-06	261232	0.00114774772978499	0.0878289421127113	0.836467069847436	0.00566849906404305	0.0694123631150351	0.000623125860774254
2.58151533762508e-07	5.01101298902011e-06	8.1253494642963e-08	2.02804896078089e-06	5.26587609397038e-10	7.37899356581587e-06	135520	0.00221125779661491	0.0349846535926563	0.679091659902547	0.0110114602917368	0.274840863146444	7.13630666160928e-05
3.5045826010062e-09	4.56131792500246e-07	6.6384410228923e-10	1.11093931083723e-07	2.19428079144208e-09	5.73588431078706e-07	1743410	0.000172061774356025	0.00610992553391529	0.795224882137933	0.00115735267017291	0.193682307843616	0.00382553181436287
1.79806675370377e-07	3.94149455595423e-06	7.5897701290617e-08	2.13926453621857e-06	9.1064058544985e-09	6.34556987468828e-06	157590	0.00190186615856758	0.028335780539996	0.621141147885925	0.0119607384032384	0.33712725231375	0.001435080857091
2.16770677460347e-08	9.2137811256052e-07	9.42551573171872e-09	5.15114375923721e-07	9.46787149310421e-09	1.4770629434551e-06	677019	0.000443021047465519	0.0146757914698803	0.623790689925009	0.00638125529686016	0.348742332346909	0.00640993096134229
5.34410589192531e-07	5.08753155584695e-06	5.25659587262277e-08	6.43430620397193e-07	1.6884277619254e-09	6.31962715192482e-06	158237	0.00189409806419283	0.0845636263572545	0.805036663325524	0.00831788924607953	0.101814649017896	0.000267172053245441
5.68572777122968e-09	8.70874302029107e-07	1.61190243946508e-08	3.17474354383748e-06	3.20333148655673e-08	4.09945591289803e-06	243935	0.00122908335226657	0.00138694692467378	0.21243655756587	0.00393199115617656	0.774430463771753	0.0078140405815273
8.90900895478065e-08	1.90420651450923e-06	4.30221032278897e-09	1.18232905810373e-07	1.67267068703529e-09	2.11750439087724e-06	472254	0.000635050259996217	0.0420731545736717	0.899269216495159	0.00203173619914273	0.0558359672450984	0.00078992548692772
1.64589287084737e-07	2.15332306181859e-06	1.47016822702265e-08	2.47304054516189e-07	2.9871483637394e-10	2.58021680052611e-06	387564	0.000773766526956154	0.0637889370579931	0.834551213440482	0.00569784766428493	0.0958462306213041	0.000115771215935433
1.20503755080593e-08	7.55194330621415e-07	4.32975384928559e-09	3.48888116977369e-07	3.84698802729799e-09	1.12430956498343e-06	889435	0.000337236182200717	0.0107180227611396	0.671696082771071	0.0038510335446176	0.310313216078093	0.0034216448450785
1.05804552295099e-06	5.69522149538662e-06	1.96093592528069e-07	1.3571460686124e-06	2.13796306919292e-10	8.306720475785e-06	120384	0.00248892397274869	0.127372231440231	0.685616123955153	0.0236066198567417	0.16337928699643	2.57377514438498e-05
4.80214826776381e-11	3.59347286711169e-08	7.49342219163816e-10	7.20965982431003e-07	3.58824028852901e-10	7.58056898832814e-07	1319162	0.000227391298516011	6.33481243315339e-05	0.0474037354273088	0.000988503924069002	0.951071065432001	0.000473347092290018
2.64062918464133e-07	4.83471092418191e-06	6.20337086288811e-09	1.46040622747625e-07	1.17575496970889e-08	5.26277538595364e-06	190014	0.00157759106321265	0.0501756011037289	0.918661840876918	0.00117872612983729	0.0277497350803546	0.00223409680916077
9.52543166633475e-09	7.00423037930333e-07	9.03399660321733e-09	8.54126137972367e-07	8.55479855455625e-10	1.57396408402771e-06	635339	0.000472078132865428	0.00605187358656849	0.445005731095198	0.00573964596453797	0.542659230054789	0.000543519298907055
2.51006959215064e-06	1.61607802400836e-05	4.57318014004345e-08	3.78603238937152e-07	9.75715635368104e-09	1.91049420289255e-05	52342	0.00571514343470292	0.131383261375529	0.84589527754733	0.00239371578993514	0.019817031549425	0.000510713737780958
1.36856517646729e-07	3.93837529248714e-06	1.35781701411757e-08	5.02442371493513e-07	8.86808984804695e-09	4.6001204416166e-06	217386	0.0013790874903048	0.0297506379199571	0.856146125405162	0.00295169883343402	0.10922374269769	0.00192779514375725
2.09554043537355e-07	2.82594129366074e-06	4.5052494440735e-09	7.81172439946611e-08	5.02226242445814e-09	3.12314009306128e-06	320191	0.000936504696536278	0.0670972282040512	0.904839747643458	0.00144253837798787	0.0250124047167193	0.00160808105778417
3.62701016186794e-07	3.50834304841538e-06	1.49011644885667e-10	1.85324440088576e-09	4.2687452765589e-09	3.87731506592451e-06	257910	0.00116252052368382	0.0935443754298857	0.904838267915907	3.84316575651137e-05	0.000477971062288143	0.00110095393435381
1.06915884297219e-07	2.15102534654718e-06	2.59391424268261e-08	6.70998889124178e-07	4.38102357818757e-10	2.95531736475322e-06	338373	0.000886203608932767	0.0361774628919242	0.727849188788155	0.00877710892785692	0.22704799732404	0.00014824206802417
1.00429621648384e-07	1.71898227251027e-06	5.2869283519381e-08	1.16350872480734e-06	5.73780660114702e-09	3.04152770908653e-06	328782	0.000912043535608031	0.0330194662860878	0.565170676359395	0.017382476365885	0.382540892634768	0.00188648835386421
3.00627778930064e-07	4.80677797663004e-06	1.06097625406296e-08	2.18126446041306e-07	2.92090692321334e-09	5.33906287106525e-06	187299	0.00160044106325119	0.0563072183621023	0.900303684880749	0.00198719565527662	0.0408548187779225	0.000547082323949214
4.41432425318902e-07	3.74343284703903e-06	2.15827082180882e-08	2.35325980071886e-07	5.41083559315026e-10	4.44231504420722e-06	225108	0.00133180982648951	0.0993699053142416	0.842676129402498	0.00485843709942005	0.0529737260257466	0.000121802158093357
1.96317909478644e-06	1.00581523039099e-05	1.66385971266238e-07	1.09607734217556e-06	7.1550104710531e-09	1.32909497226092e-05	75239	0.00397937264320636	0.147707961865726	0.756767011675622	0.0125187420567245	0.0824679473665474	0.000538337035379927
9.57468151563032e-07	6.58145415713397e-06	2.66310676971388e-08	2.35369447893586e-07	5.87877612939468e-09	7.80680160041712e-06	128093	0.00233930916372749	0.122645380345246	0.84304104215769	0.0034112648252411	0.0301492800689351	0.000753032602888304
3.50485483468599e-08	1.37001021971434e-06	1.12939354800909e-08	5.67631491493614e-07	1.31851041522102e-09	1.98530270545012e-06	503702	0.000595414073499279	0.0176540072456676	0.690076236713594	0.00568877252274246	0.285916847811335	0.000664135706661455
1.91118956584513e-06	9.69650700301513e-06	6.78129915940102e-08	4.42374475966564e-07	1.20517568279193e-08	1.21299357932487e-05	82441	0.00363238966192414	0.157559742971505	0.799386506927101	0.00559054827246105	0.036469646954997	0.000993554873936518
2.09382312761807e-07	2.99905658437206e-06	1.77369854422626e-09	3.26653703337278e-08	2.82501740691967e-08	3.27112814008102e-06	305705	0.000980858690402875	0.0640092053246869	0.916826384030856	0.000542228389800202	0.0099859647604385	0.00863621749421808
7.86105161143626e-06	3.09359214715312e-05	1.07381610936957e-07	5.43387189570401e-07	2.41745605604671e-08	3.94719164440353e-05	25334	0.0117719703705245	0.199155559689683	0.783745109396785	0.0027204559750527	0.0137664253100261	0.000612449628452743
4.5937215380136e-07	6.98879856963081e-06	1.49057924894466e-09	2.91597347598351e-08	3.72419647733519e-11	7.47885827940572e-06	133710	0.00224115073698938	0.0614227648979948	0.934473994362967	0.00019930572197754	0.00389895538469171	4.97963236927538e-06
2.51596760332903e-06	1.34171821238032e-05	3.05480136372987e-08	2.09466543318942e-07	3.35192605695576e-08	1.62066835446581e-05	61703	0.00485024385689614	0.155242594599703	0.827879565046836	0.00188490221044439	0.0129247012654841	0.00206823687753229
1.48283436500617e-06	9.61456326517768e-06	3.32318166598929e-08	2.77052688954857e-07	2.24322554695418e-08	1.14301143912681e-05	87488	0.00342318142357689	0.129730492123418	0.841160721236751	0.00290739143304461	0.0242388378165757	0.00196255739021112
1.98663067856687e-06	1.68016633710613e-05	2.3510433302577e-07	2.55682272317736e-06	1.34175418340532e-09	2.15815628600147e-05	46336	0.00645362405969385	0.0920522156552248	0.778519307431188	0.0108937584618285	0.118472547134875	6.21713168832298e-05
2.8590245583247e-06	9.42699780327732e-06	5.91788947220415e-08	2.50888178301237e-07	6.17399771852946e-10	1.25967068343972e-05	79386	0.00377190428239527	0.226966031353347	0.748370024579402	0.00469796554766559	0.019916965727594	4.90127919915581e-05
9.94959646659769e-07	9.50990564557454e-06	4.94975728215086e-08	6.08328555920645e-07	1.05488968316439e-08	1.11732403178081e-05	89500	0.00334637917227709	0.0890484423819279	0.851132292430647	0.00443001058006589	0.0544451330695072	0.000944121537852441
1.05540476459997e-07	1.81096284015648e-06	2.4063707326593e-10	5.30897877001696e-09	1.96863434800192e-08	1.94173927593978e-06	515002	0.000582352715131296	0.0543535776238118	0.932649847791741	0.00012392862226545	0.00273413574922281	0.0101385102129591
3.65125296204613e-07	7.804948617632e-06	4.57151824444924e-09	1.25662436043892e-07	8.99506568356458e-09	8.30930293380852e-06	120347	0.00248969678800492	0.0439417480760038	0.939302451698514	0.000550168682122402	0.0151231020273195	0.00108252951603989
1.97803286757183e-08	9.95769784211739e-07	1.64302729538593e-08	1.06349605636294e-06	4.14591153396265e-09	2.09962235373821e-06	476276	0.000629689029993608	0.00942089830606965	0.474261374879558	0.0078253467460977	0.506517781385526	0.00197459868274939
7.16129158729897e-06	3.05368090976389e-05	4.57635643737014e-07	2.50929407849462e-06	6.23764237119976e-09	4.06712680495407e-05	24587	0.0121274905160722	0.176077411173312	0.750820187372637	0.0112520623448371	0.0616969718140607	0.000153367295152977
9.81611470688655e-07	1.07516619777579e-05	1.64598626326798e-07	2.31823077558712e-06	1.58005085553597e-08	1.42319033589158e-05	70265	0.00426049960028352	0.0689726065399193	0.755461986117431	0.0115654682424247	0.162889721572963	0.00111021752726147
5.30991015204323e-09	7.82885967532296e-07	1.29103924221855e-08	2.44762072588005e-06	2.21847886863309e-09	3.25094547485521e-06	307603	0.000974809791684073	0.00163334334368673	0.240817932379246	0.00397127313332147	0.752895040784731	0.000682410359014678
1.02235348905648e-07	3.16642421470398e-06	7.28242286289152e-08	2.90020899601347e-06	7.74301990832903e-09	6.24943580816035e-06	160014	0.00187308019248933	0.0163591325751601	0.50667361213141	0.0116529284985732	0.464075331764582	0.00123899503027432
2.88891884387541e-06	1.76671059489173e-05	8.16963575811095e-08	6.424270459116e-07	1.17855385529734e-08	2.12919337348384e-05	46966	0.00636729046799922	0.135681374921268	0.829755820628445	0.00383696279532544	0.0301723203684616	0.000553521286499665
9.49622991362707e-08	2.20798068178972e-06	1.05957038795998e-08	3.16767388431817e-07	1.55654078343756e-08	2.64587148107178e-06	377947	0.000793447548291804	0.035890745191374	0.834500351806701	0.00400461774330312	0.119721381290788	0.00588290396783386
9.94076503563647e-07	1.23368455331931e-05	8.85099997239049e-09	1.41249711234619e-07	7.0986823573389e-09	1.34881214303211e-05	74139	0.00403828781597659	0.0737001448792549	0.914645200736409	0.000656207020237345	0.0104721559606582	0.00052629140344045
3.3596313497376e-07	3.92886069695598e-06	1.6753875093268e-08	2.51915315711985e-07	4.68201915542625e-10	4.53396122465053e-06	220558	0.00135926680982268	0.074099251918427	0.86654042729684	0.0036951959364318	0.0555618593168277	0.000103265531473246
1.67817669551944e-08	1.09113436963449e-06	1.54748563871498e-08	1.29372437546998e-06	6.35706198195967e-10	2.41775107464501e-06	413608	0.000725063213766086	0.00694106483135713	0.451301368894932	0.00640051680647972	0.535094116609972	0.000262932857258395
7.45282139683688e-07	7.94622349726934e-06	2.24036994441174e-07	3.07142239078746e-06	1.19055756753218e-08	1.1998870597857e-05	83341	0.00359321168437754	0.0621126908241512	0.66224762009589	0.0186715068400843	0.25597595754854	0.000992224691334545
9.71438896961268e-07	1.14504686962849e-05	1.61265007665444e-07	2.44427308286554e-06	7.74925371260426e-09	1.50351949374898e-05	66511	0.00450043494607699	0.064610994469983	0.76157766785807	0.0107258341734789	0.162570095900175	0.000515407598293372
8.03347771074646e-09	4.23306706631312e-07	6.6886709026787e-09	4.53153463084176e-07	1.98896924284477e-09	8.93171287571757e-07	1119606	0.000267915610137393	0.00899433045209825	0.473936760531281	0.00748867657945323	0.507353370388957	0.00222686204821041
6.55701153663566e-06	1.58029243746067e-05	2.53321605478638e-07	7.84990383843998e-07	4.9811878079551e-10	2.33987460193458e-05	42737	0.00699512534638513	0.280229185410808	0.675374841093665	0.0108262898049833	0.0335483954223435	2.12882681996579e-05
6.36626871695153e-08	2.9464275580226e-06	4.335658056217e-08	2.58028602013281e-06	4.26314897749359e-09	5.63799599486459e-06	177368	0.00168997394963777	0.0112917226666182	0.522601924638892	0.00769006941503003	0.457660137127285	0.000756146152174765
5.39271330015816e-07	8.3163192536598e-06	5.19525129693817e-08	1.0302197858224e-06	1.57934532350173e-08	9.95355633570242e-06	100467	0.0029816278539978	0.0541787590111389	0.835512350880056	0.00521949253283806	0.103502682968409	0.00158671460755869
2.53422851020226e-07	2.76315926935356e-06	3.34402380543395e-08	4.68799078077635e-07	1.01318610618907e-08	3.52895329756765e-06	283370	0.00105812764503921	0.0718124694919875	0.782996836840567	0.00947596503399134	0.132843661717132	0.00287106691632165
5.46031918204335e-08	1.54519368157945e-06	1.99093962474154e-08	7.24412586042458e-07	2.78086860683008e-09	2.34689972429659e-06	426094	0.000703822943848076	0.0232660949486451	0.658397828242353	0.00848327520826764	0.308667890043567	0.00118491155716658
5.1374809607059e-07	5.04362523374712e-06	1.37166303467114e-08	1.73143386657473e-07	5.74369183702131e-10	5.7448077160056e-06	174070	0.00172196298281146	0.0894282492065378	0.877945004093886	0.00238765699824826	0.0301391091254592	9.99805758688636e-05
1.1871136217067e-06	7.65500683807734e-06	1.58110674765115e-08	1.31093244053379e-07	9.65651794360334e-09	8.99868128925753e-06	111127	0.00269597584546477	0.131920843015504	0.85068096002197	0.00175704272306949	0.014568050566462	0.00107310367299386
8.49308571250828e-08	3.51032388731347e-06	1.87843927788169e-09	9.98357960844108e-08	4.64017310395437e-09	3.7016091529048e-06	270153	0.00110986844107197	0.0229443070882927	0.948323753889246	0.00050746559139222	0.0269709177712795	0.00125355565979003
8.66286513887573e-08	1.91077564609504e-06	1.57575190046912e-09	4.46888043244359e-08	1.55420356275569e-08	2.05921088933626e-06	485623	0.000617573126026172	0.0420688584337665	0.927916444104924	0.000765221235294181	0.0217019075393683	0.00754756868664701
3.78408865161289e-06	1.30895416941381e-05	4.62561695227201e-08	2.05729623454944e-07	2.17683300387695e-09	1.71277929717325e-05	58385	0.00512520299435393	0.220932647764841	0.764228159211224	0.00270064973339301	0.0120114496826577	0.000127093607884539
1.99797853384266e-07	2.62294047121948e-06	1.70546017510583e-08	2.87871352918943e-07	1.67454744622356e-09	3.12933882671997e-06	319556	0.00093836257917157	0.0638466668033148	0.83817720498126	0.00544990577736006	0.0919911102182168	0.000535112219848287
3.09014519732653e-07	3.53548723821972e-06	1.70516552895012e-08	2.50841176533813e-07	8.40131003157123e-09	4.12079589980726e-06	242672	0.00123547748559616	0.0749890378572515	0.857962229671478	0.00413795191610892	0.0608720214814681	0.00203875907369355
6.52819893104121e-07	4.49976430412934e-06	1.32688607596584e-10	1.17594758049102e-09	1.2694286264924e-09	5.15516226204804e-06	193980	0.00154535736869188	0.126634208569949	0.872865697604962	2.5738977912185e-05	0.000228110682208448	0.000246244164967967
3.23244458196679e-07	3.47342157639946e-06	3.10212689370098e-08	4.28594309811014e-07	1.0769510308004e-08	4.26705112365217e-06	234354	0.00127929906663116	0.0757535939527282	0.814009833898255	0.00726995483252112	0.10044274075727	0.00252387655922585
8.96755497640678e-06	3.14807589139695e-05	1.10390584869591e-07	4.98305140394391e-07	8.55089839233999e-09	4.10655605140326e-05	24351	0.0122443415863598	0.218371668720861	0.766597570322025	0.00268815483066083	0.012134380589402	0.000208225537051127
3.93472598016157e-08	1.6357520050036e-06	1.00739473214095e-08	5.38488354453796e-07	1.69468093387837e-09	2.2253562475143e-06	449366	0.000667384816692151	0.0176813307287614	0.735051750402084	0.00452689196737017	0.241978494479381	0.000761532422402619
4.39426591001474e-06	2.36699553073465e-05	1.69386558570782e-08	1.1732480106738e-07	2.63494363528929e-08	2.82248341106386e-05	35430	0.008431820836306	0.155687926908256	0.838621591700507	0.000600133052710969	0.0041567932908827	0.000933555047643707
4.06803548899948e-08	1.82979675469927e-06	8.4221942593552e-09	4.8710579687588e-07	7.57777969826269e-09	2.37358288042276e-06	421304	0.000711822243477767	0.0171387968903572	0.770900721348884	0.00354830426559831	0.205219628475379	0.00319254901978102
1.45465316563158e-10	8.60463024472714e-08	7.81981491725528e-10	5.94751409088857e-07	1.1101566904146e-09	6.82835315034831e-07	1464482	0.000204829683987828	0.000213031331801779	0.126013257593278	0.00114519778709108	0.871002708842788	0.001625804445041
1.24970487554303e-07	2.80572786540125e-06	8.58921332514424e-09	2.47949459554359e-07	1.62970032120193e-08	3.20353402904708e-06	312155	0.000960600076173157	0.0390101951223777	0.875822713278885	0.0026811681247223	0.0773987281877304	0.00508719528628421
1.1968133764703e-09	2.01379471792597e-07	1.39466366817877e-10	3.01729253916849e-08	7.84551043519356e-09	2.40734187362764e-07	4153959	7.22176570790989e-05	0.00497151397390356	0.83652211594333	0.000579337601965584	0.125337101980522	0.0325899305002788
7.70094338501678e-07	8.89654363708588e-06	2.67250865441985e-07	3.9699361426353e-06	1.30124277885792e-11	1.39038379960926e-05	71923	0.00416249310658745	0.0553871771749711	0.639862435076276	0.0192213736607899	0.285528078200492	9.35887471663293e-07
9.16923461533969e-07	5.50627065083854e-06	1.29386507316189e-08	9.99015506435561e-08	2.84737358566793e-09	6.53888168733335e-06	152931	0.00195974810089161	0.140226342267389	0.842081400785228	0.00197872531578033	0.0152780789469059	0.000435452684697393
5.99941673878116e-12	1.62361315940442e-08	6.54829923686368e-11	2.27858626155727e-07	2.34353768337665e-09	2.46509777842256e-07	4056634	7.39502080173704e-05	2.43374392338313e-05	0.065864047001145	0.000265640547575115	0.924339099853218	0.0095068751588276
1.24783729636345e-06	1.04650812648995e-05	4.11523018322196e-08	4.43773278524995e-07	1.23167852008385e-08	1.2210160926821e-05	81899	0.00365636978255512	0.102196629826757	0.857079716444339	0.00337033246972397	0.0363445888374983	0.00100873242168196
8.45600691499401e-08	2.07027177984434e-06	5.75204880889832e-09	1.81071865142356e-07	7.88499656936569e-09	2.3495407595149e-06	425615	0.000704614698293748	0.0359900413761705	0.881138908299586	0.00244815876702898	0.0770669180388008	0.00335597351841374
1.71523444182142e-07	2.5510518174802e-06	9.61603835516674e-09	1.83887764144198e-07	6.79756987281356e-09	2.92287663403452e-06	342129	0.00087647993857487	0.0586830939714974	0.872788056729893	0.00328992275732605	0.0629132827581481	0.00232564378313521
8.24130629697052e-07	5.61079939140997e-06	3.0611058430845e-08	2.67958755660654e-07	6.1246829971883e-10	6.73411230349824e-06	148498	0.00201820118100793	0.122381479927047	0.8331906476367	0.00454567091418169	0.0397912514053938	9.09501166769471e-05
4.78856461562419e-08	1.15975040094448e-06	1.27718430100514e-09	3.977126458071e-08	7.28124620818382e-10	1.24941262060326e-06	800376	0.000374753782573456	0.0383265266946969	0.928236502353015	0.00102222778923785	0.0318319696190576	0.000582773543992872
1.52636457546718e-07	2.26830864403056e-06	1.72060246327863e-09	3.28763430381412e-08	1.80945383707494e-09	2.45735150091577e-06	406942	0.000736934686227153	0.0621142142220334	0.923070485921626	0.000700185733558028	0.0133787710166369	0.000736343106145219
4.61653979327749e-09	5.66083799427906e-07	1.08962875547466e-10	1.717976857851e-08	1.72102576936685e-08	6.0519932836891e-07	1652348	0.000181543372446136	0.0076281310584393	0.935367527511267	0.000180044607519865	0.028386959094637	0.0284373377281373
9.153543940598e-07	6.20141317755514e-06	6.48689664661374e-08	5.65068102644866e-07	3.62096787517836e-09	7.75032560860112e-06	129027	0.0023224057259521	0.118105282317941	0.800148728031886	0.00836983757097217	0.0729089500469202	0.000467202032281056
4.159510479448e-07	3.54882925292659e-06	8.98712816044053e-08	9.85872621573772e-07	8.74909545003879e-09	5.04927329949961e-06	198048	0.00151363910518121	0.0823783984887532	0.702839605310785	0.017798854661583	0.19525039804668	0.00173274349219834
4.05014678834516e-08	2.12097515206247e-06	1.36277233256565e-08	9.17656908434307e-07	2.56090348716399e-08	3.11837028657753e-06	320680	0.000935075089171677	0.0129880239231957	0.680155003141171	0.00437014275832303	0.294274516526854	0.00821231365045693
2.14501988502477e-06	1.38357489196879e-05	1.17012213050084e-07	9.70476926792702e-07	1.77386237823236e-08	1.70859965683378e-05	58527	0.0051127280462534	0.125542567941265	0.809771257084709	0.00684842775088229	0.0567995506092457	0.00103819661389814
1.1854828912263e-07	2.87161163991984e-06	2.46252020233767e-09	7.66981448883257e-08	7.79340952520234e-10	3.07009993508566e-06	325722	0.000920607375127114	0.0386138209274033	0.935347936756894	0.000802097734407778	0.0249822958568239	0.000253848724471078
2.48348622645709e-05	4.37392426813184e-05	4.18040397288565e-08	9.4668528001689e-08	9.69399852174101e-09	6.87202715121416e-05	14552	0.0204057168832017	0.361390630713428	0.636482390404853	0.000608321806782595	0.00137759246170852	0.000141064613227383
3.45054321856612e-07	5.58249748226284e-06	3.82821997214055e-09	7.96382304413764e-08	6.15580434878532e-10	6.01163383496785e-06	166344	0.00180187025055722	0.0573977609630073	0.928615686769069	0.000636801920614818	0.0132473521554398	0.000102398191868887
6.67066435749656e-06	2.53126406264588e-05	2.55607610034022e-07	1.24717571956132e-06	1.73403372021286e-08	3.35034286507529e-05	29848	0.010000852505891	0.19910393133291	0.75552388653482	0.0076292970698173	0.0372253160284624	0.000517569033990165
1.76524260392842e-07	2.90386592554106e-06	6.9070089603375e-09	1.46092292783527e-07	7.62087678780888e-09	3.24101036446557e-06	308546	0.000971832149906704	0.054465811750636	0.895975513493889	0.00213112831605413	0.0450761572333376	0.00235138920608344
1.00400742606698e-10	6.85505813543197e-08	1.62736832865102e-10	1.42864652282956e-07	1.14624856837371e-09	2.12824619781121e-07	4698705	6.38453545355189e-05	0.000471753421713871	0.322098925513507	0.000764652289911138	0.671278785461403	0.00538588331346517
6.02682154624806e-06	3.30467415328673e-05	2.16891321661047e-07	1.52934290055868e-06	2.54872983561372e-09	4.08223460311707e-05	24496	0.0121722650612754	0.147635354951089	0.809525780503497	0.00531305382339945	0.037463376048768	6.24346732465495e-05
1.19324235537012e-06	1.05027512798538e-05	7.04530366642755e-08	7.97367087140221e-07	1.82243419061676e-08	1.25820381009346e-05	79478	0.00376752019624016	0.0948369688438224	0.834741652791027	0.00559949319014081	0.0633734440115065	0.00144844116350386
3.75304370962824e-07	3.61543966731849e-06	2.41977730577001e-08	2.99717651064398e-07	7.43752992541446e-09	4.32209699232883e-06	231369	0.00129579163584792	0.0868338613476146	0.836501280220096	0.00559861870306198	0.0693454245928212	0.00172081513640604
6.61476611979312e-07	1.08778163809799e-05	1.34978810616268e-07	2.85439057920793e-06	3.88850187583713e-08	1.45675474015417e-05	68646	0.00436076020555465	0.0454075482815526	0.746715701767933	0.00926571967783562	0.195941739575588	0.00266929069709126
1.00480804250021e-06	6.55202798203683e-06	4.70189580469274e-08	3.94210742803352e-07	9.33887087493696e-09	8.00740459626226e-06	124884	0.00239934794888264	0.125484859722118	0.818246149956656	0.00587193484251754	0.0492307760978337	0.00116627938087407
8.21437899538762e-06	2.80976053843753e-05	1.04523336364957e-07	4.59720411236119e-07	2.09091675854949e-09	3.68783190441226e-05	27116	0.0110027220806654	0.222742771587817	0.761900382464784	0.00283427604820874	0.0124658721750873	5.66977241030926e-05
1.74478193869439e-06	7.07609166189327e-06	1.2535264904744e-07	6.53645622713792e-07	1.81497209201407e-09	9.60168684444091e-06	104148	0.00287637516550454	0.181716188724127	0.736963387427087	0.0130552736283016	0.0680761238419511	0.000189026378533151
2.42024848846597e-08	9.50709733876329e-07	1.74676870227277e-09	8.82234471311954e-08	4.3765514548776e-10	1.06532008973995e-06	938685	0.000319545131729715	0.0227185097866386	0.892416976862238	0.00163966559825148	0.08281402742788	0.000410820324992271
3.08734300244452e-06	1.39769500279097e-05	7.91133425166621e-09	4.60520737638395e-08	4.24204951090943e-08	1.71606769334788e-05	58273	0.00513501774164149	0.179907996311114	0.814475447681322	0.000461015278262828	0.00268358141944835	0.0024719593098531
5.61332720087606e-06	2.05524811984377e-05	1.1063307613549e-07	5.20841671252135e-07	5.12603678977187e-09	2.68024091834912e-05	37310	0.00800858950738037	0.209433680474275	0.766814694072238	0.00412772879400835	0.0194326438226659	0.000191252836813238
1.16139349100645e-06	9.80044217120312e-06	1.21473753951726e-07	1.31803938115602e-06	1.60575499012521e-09	1.24029545523074e-05	80626	0.00371399543546413	0.0936384541367511	0.790169965540981	0.00979393687523646	0.106268177924655	0.000129465522376399
1.3766502295989e-07	4.61020678967947e-06	9.51584907122458e-08	4.09782247495089e-06	2.64888011768815e-09	8.94350165842018e-06	111813	0.00267946630032267	0.0153927430460395	0.515481180163814	0.0106399589720717	0.458189938511707	0.000296179306367576
8.17337095298315e-07	5.35101566954214e-06	9.39224084903612e-09	7.90612858514017e-08	2.84984515060498e-09	6.25965613669149e-06	159753	0.00187614056242602	0.13057220356042	0.854841792055751	0.0015004403826566	0.0126302921638103	0.00045527183736186
1.64546673532908e-07	3.53668011158742e-06	8.89146236245759e-08	2.45728819763835e-06	1.42992225140495e-09	6.24885952863466e-06	160029	0.00187290763134573	0.0263322727577556	0.565972093848646	0.0142289362110214	0.393237867866627	0.000228829315949974
7.00008311804483e-08	1.62885674430515e-06	7.12568021092651e-09	2.13190006542776e-07	5.58350935086539e-10	1.91973161317439e-06	520906	0.000575754226628478	0.0364638633338427	0.84848149247891	0.00371181063124953	0.111051985121115	0.000290848434882662
1.91536909017986e-09	6.40341919493956e-07	5.36890892257674e-09	2.30824294654353e-06	2.37918053912673e-08	2.97966094944151e-06	335609	0.000893500207350129	0.000642814441870935	0.214904289568241	0.00180185229584026	0.774666307915393	0.00798473577865521
3.7727634091566e-08	2.54969789389116e-06	3.24195212381567e-08	2.81743175155291e-06	6.48313009017196e-09	5.44375993086397e-06	183697	0.00163179958935533	0.00693043678830603	0.468370744902872	0.00595535469048714	0.517552534890303	0.00119092872803137
3.95737560802995e-08	1.938239269894e-06	2.94950485579449e-08	1.85752191097471e-06	1.56228264393066e-09	3.86639226815089e-06	258639	0.00115924747569285	0.0102353184404711	0.501304351826921	0.00762857116203859	0.480427691281071	0.000404067289498752
4.50637302648018e-11	8.01989605637959e-08	1.98359032367135e-09	4.53939168620113e-06	2.14452414230793e-08	4.64306454224194e-06	215375	0.00139195292999206	9.70560065551929e-06	0.0172728506860409	0.000427215754944805	0.97767145920596	0.0046187687523991
1.03806777007277e-06	7.81577048472449e-06	8.75125103501818e-09	8.47200523224263e-08	4.96782264928245e-09	8.95227738080399e-06	111703	0.00268209198284042	0.115955720082876	0.873048292882829	0.000977544669670663	0.0094635195848699	0.000554922779753759
5.69725080461725e-09	6.95847064854574e-07	1.18965808484149e-08	1.86831897949233e-06	1.83245394408209e-08	2.60008441544075e-06	384603	0.000779722197232546	0.00219117916740849	0.267624797380518	0.00457545946499519	0.718560893022244	0.00704767096483467
5.69852462288656e-08	1.39271962131305e-06	5.85750505708378e-09	1.84065791940821e-07	6.99987187222934e-10	1.64032815172705e-06	609634	0.000491977788353526	0.0347401501150046	0.849049392858804	0.00357093490769918	0.112212786049562	0.00042673606892983
4.73061307606312e-08	1.57006333354862e-06	2.12681388938527e-09	9.07603752084063e-08	1.43713481614818e-09	1.7116937882232e-06	584217	0.000513376753006889	0.0276370289394675	0.917257131124143	0.00124252007223382	0.0530237217853195	0.000839598078836277
5.15046561906124e-08	1.41110138183847e-06	2.20658821436808e-09	7.77309972000386e-08	7.02540999745671e-09	1.54956903344095e-06	645341	0.000464763034380478	0.0332380520513126	0.91064118563663	0.0014240012330836	0.0501629779135625	0.00453378316541097
1.83690109530213e-08	9.7606029093859e-07	3.59686893979417e-09	2.45743672609095e-07	3.22598846378987e-09	1.24699583190429e-06	801927	0.00037402901652861	0.0147306113485319	0.782729393287583	0.00288442739564044	0.197068559751173	0.00258700821707115
1.32097423683932e-07	2.47373353070165e-06	1.76185443863298e-09	4.24221974829511e-08	4.64146957959518e-09	2.65465647588676e-06	376697	0.000796080959110879	0.0497606469551983	0.931846946364435	0.000663684531176281	0.0159802964595562	0.00174842568963457
3.55743298270302e-06	1.21948616635804e-05	5.32466926842189e-09	2.34690441182286e-08	1.40738511574966e-10	1.57812290981816e-05	63366	0.00472321645214424	0.225421794498435	0.772744732853889	0.000337405232209412	0.0014871493197531	8.91809571354507e-06
9.74583992162265e-07	1.44006840200683e-05	5.06285601755182e-08	9.62045931792013e-07	6.29906040788549e-10	1.63885724102388e-05	61018	0.00490454525843287	0.0594672902414239	0.878702772858444	0.00308925993724065	0.0587022412758154	3.84356870763809e-05
2.40905635223477e-07	2.78572660466775e-06	3.80267779148006e-08	5.65378398049004e-07	2.24954105388623e-09	3.63228695690892e-06	275309	0.00108909457163864	0.0663234039825114	0.766934616597145	0.0104691006976942	0.155653560623454	0.000619318099195717
3.90710361370668e-07	5.94934859806622e-06	5.69742199688617e-08	1.11551656930748e-06	2.81374521598418e-09	7.51536349392921e-06	133061	0.00225207777932435	0.0519882187583179	0.791624863238086	0.00758103317489361	0.148431485743647	0.000374399085055178
8.48215697371493e-08	1.80497815292033e-06	2.9933837063679e-08	8.19009075653007e-07	1.874859842098e-09	2.74061749521626e-06	364881	0.000821848472592257	0.0309498023292944	0.658602725871418	0.0109222965685392	0.298841073985182	0.000684101245566215
1.1873367273617e-06	8.72731054267586e-06	6.37312382438676e-08	6.02325016707795e-07	5.97154290682039e-09	1.0586675067896e-05	94458	0.00317098111798275	0.112153883985944	0.824367470117347	0.00601994845738978	0.0568946352697967	0.000564062169521857
2.18837945572261e-06	8.84427784531251e-06	4.18833169522646e-07	2.17640421016927e-06	3.09524975630377e-10	1.36282042057027e-05	73377	0.0040801426282272	0.160577242804073	0.648968691092232	0.0307328216690052	0.159698532346511	2.27120881781957e-05
1.24265020952247e-05	2.43861243636796e-05	2.12451427216692e-07	5.36066252667434e-07	2.25158423185167e-09	3.75633957230203e-05	26622	0.0112059704501265	0.330814130512947	0.649199144387653	0.00565580994815369	0.0142709742383305	5.99409129157036e-05
3.73900121480917e-07	3.48228728195271e-06	4.67622575888691e-08	5.5996733724503e-07	1.79775890777331e-09	4.46471475717531e-06	223978	0.00133852079804531	0.0837455787920196	0.779957392878522	0.0104737391148487	0.125420629917085	0.000402659297524911
1.81539927450883e-05	4.17048018276572e-05	9.12529567010992e-08	2.69554616419324e-07	1.26985532431961e-08	6.02323006991091e-05	16602	0.0179079467308331	0.301399623364492	0.692399283168575	0.00151501695339439	0.00447525021110993	0.000210826302429187
1.2893260919519e-06	8.80984496422348e-06	3.02210799971775e-08	2.65513090021767e-07	1.44023897365887e-09	1.0396345465168e-05	96188	0.00311406107443823	0.124017242046416	0.847398251023888	0.0029068945523627	0.0255390791804047	0.000138533196928119
6.716653507595e-07	4.86757511389461e-06	4.7008682788105e-09	4.38023655175377e-08	5.26147853209779e-09	5.59300517698255e-06	178795	0.00167649934767378	0.120090242992027	0.870296908346629	0.000840490600322783	0.00783163328684227	0.000940724774178803
3.22594781067281e-09	7.88688172707248e-07	1.40188737389931e-08	4.40744177064558e-06	2.05987040714146e-08	5.23397346897391e-06	191059	0.00156896403686524	0.000616347757548958	0.150686314591095	0.00267843805898035	0.842083322885019	0.0039355767073563
1.46423388129493e-07	2.18089432275852e-06	9.88361198176279e-09	1.89277211115187e-07	4.34254483098608e-09	2.53082107881595e-06	395129	0.000758959129107728	0.0578560805246643	0.861733901702311	0.00390529858649149	0.0747888551662217	0.00171586402031144
8.06675192485702e-07	5.59340391555119e-06	1.74672571923126e-08	1.55726824773397e-07	3.86218980064157e-09	6.57713537980324e-06	152042	0.00197120172773413	0.122648409361133	0.850431622971781	0.00265575454717722	0.0236769985382383	0.000587214581670526
9.54038527133752e-07	5.95259969823846e-06	5.68918589280942e-08	4.56405875830123e-07	3.50586809651249e-09	7.42344182822694e-06	134708	0.0022245627991323	0.128517007233236	0.801865204305132	0.00766381151014995	0.0614817070559754	0.000472269895506119
2.67860883199279e-08	9.40892113686838e-07	1.37517966370192e-09	6.21081736089737e-08	7.59195026552485e-09	1.03875350554497e-06	962692	0.000311577663109852	0.0257867609369703	0.905789591721487	0.00132387487152734	0.059791060417543	0.00730871205247278
5.12013813257587e-07	4.49503059704398e-06	7.63101539885629e-09	8.61380155429663e-08	5.75869066490557e-09	5.10657213190829e-06	195826	0.00153080267563044	0.100265657672449	0.880244218809108	0.00149435182775038	0.016868069875041	0.00112770181565096
6.83962930235472e-07	4.60205026623391e-06	1.46529897939342e-08	1.26766030737378e-07	2.15079164496886e-09	5.42958300864566e-06	184176	0.00162755342073795	0.125969697699875	0.847588158962843	0.00269873207032693	0.0233472866213712	0.000396124645584035
2.79615927207051e-07	9.45385156470253e-06	9.43980212467375e-08	4.10478793649087e-06	1.92648863554676e-08	1.39519183360026e-05	71675	0.004176857264797	0.0200413964928039	0.677602272105267	0.00676595282264126	0.29420957302327	0.00138080555601841
8.57958632516675e-07	6.78177810522546e-06	1.82938326626003e-08	1.85930036854873e-07	1.28766221759056e-09	7.8452482694772e-06	127466	0.00235081620655053	0.109360290846965	0.864444039535462	0.00233183604064826	0.0236997008212289	0.000164132755696255
4.53075702196627e-07	3.81416558247676e-06	2.84863533993092e-08	3.08335731143507e-07	1.59545216653024e-09	4.60565882138273e-06	217124	0.00138074671913369	0.0983737006512791	0.828147661474336	0.00618507677274214	0.0669471498218657	0.000346411279776744
7.22450542088607e-09	7.11535641526192e-07	1.40338698378622e-08	1.77721452338532e-06	2.19474469556052e-09	2.51220328486582e-06	398057	0.000753378000309168	0.0028757646582219	0.283231713696369	0.00558627955086516	0.707432608695216	0.00087363339932809
7.05509053528316e-07	5.6833251920257e-06	5.66852931968486e-08	5.87130106129744e-07	7.85131763738454e-09	7.04050096251799e-06	142035	0.00210992868860949	0.100207223503595	0.807233067970932	0.00805131531103085	0.083393228586359	0.00111516462808302
1.69067248460851e-07	3.78703942517434e-06	4.04875375055242e-08	1.16611742473333e-06	1.42538139326947e-08	5.17696544980674e-06	193163	0.00155188822926122	0.0326575964433299	0.731517229908443	0.00782070846291539	0.225251150705837	0.002753314479475
3.26450313429387e-06	2.29715182122727e-05	9.17929067728632e-08	8.30607712939045e-07	4.24881767341419e-09	2.71626707839519e-05	36815	0.00811579953047414	0.12018343705077	0.845701749838407	0.00337937706873419	0.0305790148378848	0.000156421204203692
5.56900068008251e-10	2.20749010494559e-07	8.16236998046833e-09	4.16023298416499e-06	7.62748415320484e-10	4.39046401312334e-06	227766	0.00131627504444931	0.000126843100488615	0.0502791982429938	0.00185911328644775	0.947561116941129	0.000173728428940674
4.50283490758884e-06	1.09533504071008e-05	1.44667057132865e-07	4.5246643334592e-07	5.75856040009427e-10	1.60538946612085e-05	62290	0.00480462772963386	0.28048240022835	0.682286176548034	0.00901133713568137	0.0281842159111227	3.5870176811418e-05
9.64586447717481e-07	6.25888003550817e-06	3.18460855033288e-08	2.65688947343958e-07	3.19101662661542e-09	7.52419253269955e-06	132905	0.00225472054221121	0.128198001782313	0.831834114864494	0.00423249210661851	0.0353112903729264	0.000424100873648237
1.86411378669995e-07	2.73556426195994e-06	7.58196070661809e-09	1.43059879365098e-07	9.60021891996856e-09	3.08221769962162e-06	324442	0.000924239362349866	0.0604796276047857	0.887531163777226	0.0024599043434047	0.0464145927728143	0.00311471150176936
4.39390808069389e-06	1.51244152897452e-05	7.9991208404163e-08	3.54027292675994e-07	1.20964712915805e-08	1.99644383428108e-05	50089	0.00597149064227531	0.220086736488439	0.757567782776693	0.00400668463748532	0.017732895190787	0.000605900906595572
4.07865490772685e-07	4.10035797879453e-06	1.12715948340417e-08	1.45697623747166e-07	1.46778755372408e-08	4.67987056368566e-06	213681	0.00140297935728695	0.0871531563153893	0.876169099763576	0.00240852704805678	0.0311328319372194	0.00313638493575796
7.91889553696626e-09	5.8608943331934e-07	4.70437197153945e-09	4.47676191642251e-07	6.10842936282722e-09	1.05249732183292e-06	950121	0.000315699519129242	0.00752391039169155	0.55685598543725	0.00446972346052795	0.425346632581091	0.00580374812943885
2.893183999111e-06	1.97891944984735e-05	1.40775837728853e-07	1.23817711397888e-06	8.16758348686338e-08	2.41430072841609e-05	41420	0.00721682238450161	0.119835278391731	0.819665680648504	0.00583091559688214	0.0512851236552948	0.00338300170758833
3.34405351388484e-07	3.16367443539047e-06	1.09285187365098e-07	1.32934170720177e-06	8.96240850092499e-09	4.94566908984674e-06	202197	0.00148260425069868	0.0676157958232597	0.639685829746548	0.0220971491176909	0.268789052209508	0.00181217310299317
1.37014132638151e-07	2.45725728755188e-06	3.28201436375818e-08	7.56813443820858e-07	1.3552034692092e-08	3.39745704234056e-06	294338	0.0010187195966278	0.0403284371018155	0.723263681314727	0.00966020857028158	0.222758797061781	0.00398887595139564
1.29917451865488e-07	2.24162531704231e-06	3.56226266453434e-08	7.90282421683275e-07	2.69388282182547e-09	3.20014170005824e-06	312486	0.000959583351319182	0.0405974060033415	0.700476893570529	0.0111315779062831	0.246952321414047	0.000841801105799923
1.66394290022262e-08	7.26689208931021e-07	1.199609569621e-08	6.73609304561721e-07	3.73198151546118e-10	1.42930723634272e-06	699640	0.000428700558985251	0.0116416041136144	0.508420576383882	0.00839294407191647	0.471283771210265	0.000261104220322181
2.10116649873332e-06	1.34435471761691e-05	1.85205166134124e-07	1.5236582427914e-06	1.16674882263455e-08	1.72652445720542e-05	57920	0.00516622699388525	0.12169920269385	0.778647943274951	0.0107270514102013	0.0882500237070267	0.000675778913970938
1.01296120592411e-05	3.15216797647568e-05	9.21028422038365e-08	3.68533057663644e-07	2.79066151889956e-08	4.21398343390544e-05	23731	0.0125626395495789	0.240380917915787	0.748025716264934	0.00218564794210587	0.00874547950754745	0.000662238369625773
1.54161317474745e-06	9.77523086754496e-06	1.6179325765948e-08	1.31911706274214e-07	3.7650638345852e-08	1.15025857126784e-05	86937	0.00344484840815595	0.134023185156382	0.849828995994394	0.00140658163043417	0.0114680046355853	0.00327323258320541
1.42829338283569e-05	2.54201599940443e-05	4.66860851333211e-07	1.06834581387333e-06	1.55379098580767e-08	4.12538383974658e-05	24240	0.0123001340704737	0.346220724741926	0.616188965233495	0.0113167857699731	0.0258968826992583	0.000376641555347518
4.41703881055024e-06	1.29775518052156e-05	1.2010681015602e-07	4.53722068576186e-07	3.49929251820301e-09	1.79719187870162e-05	55642	0.00537711536693342	0.24577446976565	0.722101627489613	0.00668302653597516	0.0252461673098577	0.000194708898903498
4.90585868000832e-07	3.91782369988644e-06	2.27569829012557e-08	2.3366973631791e-07	1.20831914634133e-09	4.66604460625278e-06	214314	0.00139883736136115	0.105139558105256	0.839645573605602	0.00487714645307077	0.0500787617856843	0.000258960050386597
3.38752006054638e-06	1.10879093322221e-05	5.29874196123897e-08	2.22997834979095e-07	6.01674073462609e-09	1.47574313880946e-05	67762	0.00441747620611743	0.229546726084	0.751344122200505	0.00359055842571199	0.0151108840769536	0.000407709212829546
2.11701479371193e-08	8.97700526594016e-07	8.25376770047786e-09	4.50008349272012e-07	7.891376566984e-09	1.38502416807061e-06	722009	0.000415421226852564	0.0152850386478166	0.648147914880465	0.00595929507278972	0.324910106008396	0.00569764539053278
1.91613116726333e-06	9.18895562581517e-06	1.11539880968947e-07	6.87755852936631e-07	8.37945041636109e-09	1.19127619774004e-05	83944	0.00356747127997781	0.160846927933119	0.771353918029037	0.00936305796930622	0.0577326949234245	0.000703401145112918
2.64838480908634e-06	1.0345072536053e-05	1.06379608254507e-07	5.34284498412985e-07	3.37426044476998e-09	1.36374957122516e-05	73327	0.00408291874096411	0.194198763832211	0.75857567652683	0.00780052368111381	0.039177610734865	0.000247425224980171
4.99160783051977e-10	1.54835117026822e-07	1.43213159606287e-09	5.71185162498196e-07	1.1893533068188e-08	7.39845104972321e-07	1351634	0.000221928983718755	0.000674682821711244	0.209280450713551	0.00193571814753907	0.772033441404692	0.016075706912507
1.70120195462573e-08	1.21108652071486e-06	2.04105680022321e-09	1.8683411889548e-07	1.4434820205713e-08	1.43140853616253e-06	698613	0.000429330679384776	0.0118848107416383	0.846080269970769	0.00142590794218336	0.130524664465369	0.0100843468800398
3.21921745683566e-08	1.14394486840712e-06	7.31340125295418e-09	3.34145894649227e-07	1.85846871962752e-10	1.51778218574962e-06	658856	0.000455231352007868	0.0212100094931982	0.753695015758889	0.00481847877885201	0.220154049630115	0.000122446338946167
6.40759733672528e-09	6.15081789791412e-07	8.01158452246295e-09	9.88838957784833e-07	4.14589297810083e-09	1.62248582241353e-06	616338	0.000486627699894271	0.0039492470431536	0.379098406466471	0.00493784562662328	0.609459228626037	0.00255527223771582
2.56786197863176e-07	5.60094335093819e-06	2.38279093944598e-08	6.68301647832406e-07	7.79216901448665e-09	6.55765127504272e-06	152494	0.00196536796306468	0.039158257597573	0.854108142690418	0.00363360422734656	0.101911739402162	0.0011882560825005
6.05011264045218e-07	8.55889899307624e-06	6.35992510737864e-08	1.15691850469775e-06	2.86497198941246e-08	1.04130777327871e-05	96033	0.00311906516262461	0.0581010993647201	0.821937491749176	0.00610763241241682	0.111102455430158	0.0027513210435294
8.66506901589502e-07	9.08978602827528e-06	3.42382435633877e-08	4.61826368625716e-07	1.09189139063295e-08	1.04632764559602e-05	95572	0.00313407785130326	0.0828141075347304	0.868732281569168	0.00327222966032638	0.0441378348903937	0.00104354634538111
4.9270793729553e-07	3.9558131353741e-06	2.28376390492133e-08	2.3575209312339e-07	2.63376810393463e-09	4.70974457294617e-06	212326	0.0014119289881559	0.104614577216301	0.839920949874263	0.00484901860291912	0.0500562375457902	0.000559216760727022
2.19572198958417e-06	1.60615896602524e-05	5.45643877687077e-08	5.13234323570086e-07	3.29033046936182e-08	1.8858013665869e-05	53028	0.00564148416867383	0.116434425623426	0.851711635426491	0.00289343240149749	0.0272157149031548	0.00174479164543028
1.85983749369083e-07	2.76052088106946e-06	4.31845186564236e-08	8.24149388553945e-07	4.28010539265867e-09	3.81811864304157e-06	261909	0.00114478201617185	0.0487108355598207	0.723005526845124	0.0113104182173926	0.215852220845975	0.0011209985316876
2.21001347485295e-07	3.2512801406641e-06	4.24224887954568e-09	8.02455227584029e-08	4.39309738615855e-09	3.5611623571735e-06	280807	0.00106778012612141	0.0620587677054701	0.912982845085626	0.00119125399351709	0.0225335198763849	0.0012336133390013
4.41772753047666e-08	2.48956154569699e-06	1.55474177558607e-08	1.1266447839709e-06	1.20745498153652e-08	3.68800557254388e-06	271149	0.00110579187304694	0.0119786357248626	0.675042783077944	0.00421567089583777	0.305488904994732	0.00327400530662336
2.79961787838228e-08	9.85149155082011e-07	7.16668922752787e-09	3.24250876778132e-07	7.65201996820549e-09	1.3522149198397e-06	739527	0.000405582479392264	0.0207039416390566	0.728544804992092	0.00529996313631672	0.239792411709649	0.00565887852288497
9.96899402765264e-07	9.15568159938422e-06	5.80694917237547e-09	6.8575396447872e-08	2.01987602826489e-08	1.02471621080524e-05	97588	0.00306944397818742	0.0972854134884706	0.893484606063716	0.000566688524212209	0.00669213541512966	0.0019711565084714
2.58550828441057e-06	9.47894153358155e-06	3.85495668250073e-07	1.8171550295464e-06	3.7314598231499e-09	1.42708319756117e-05	70073	0.00427212852650671	0.181174320378033	0.664217864086738	0.0270128377174414	0.12733350323596	0.000261474581827241
8.70986541226611e-07	8.23682161432889e-06	2.02306696873847e-08	2.46000872598935e-07	2.82346821603667e-10	9.37432204466342e-06	106674	0.00280835895648879	0.0929119500137552	0.878657845877816	0.0021580941630762	0.026241990772973	3.0119172379447e-05
2.15478897831188e-05	4.55841086790973e-05	1.88916466517585e-07	5.13883403381833e-07	1.19861065684889e-09	6.78359969427724e-05	14741	0.020145795567669	0.317646835813395	0.671975215718475	0.00278489997982868	0.007575379246145	1.76692421556074e-05
8.16621529398147e-07	5.83489970395066e-06	1.25333320153314e-07	1.1514392148183e-06	1.75477088895906e-08	7.94584147721002e-06	125852	0.00238092300945791	0.102773448443485	0.734333767000779	0.0157734483519198	0.144910922036492	0.00220841416732517
1.9508243975585e-10	8.33766674128971e-08	1.78937149149369e-10	9.83301628120916e-08	1.5919777006273e-08	1.98000626820167e-07	5050489	5.93984297637684e-05	0.000985261728151157	0.421092946784575	0.000903720114542305	0.496615411735032	0.0804026596376992
2.91240123924675e-07	3.05259565324966e-06	6.33452063927131e-08	8.53669371519232e-07	1.34309139305164e-09	4.26219344647933e-06	234621	0.00127784362056327	0.0683310430607615	0.716202981300902	0.0148621143521859	0.200288743868344	0.00031511741780774
1.0832899245244e-07	2.17497077025839e-06	3.5214968638785e-08	9.09073393163593e-07	1.84472962297422e-09	3.22943285413618e-06	309652	0.000968362254994526	0.0335442776937428	0.673483818520251	0.010904381738014	0.281496298026223	0.000571224021769498
4.02456365558396e-09	4.0412960283165e-07	5.8657589252793e-09	7.57334354287603e-07	1.09882252502848e-09	1.17245310222515e-06	852913	0.000351674284968073	0.00343260096966431	0.344687222085618	0.0050029795768777	0.645939997813382	0.000937199554458145
1.06538700237922e-06	6.34315472581695e-06	5.54408158840466e-08	4.24412487475755e-07	4.79588862692648e-12	7.8883998274446e-06	126768	0.00236373125952405	0.135057429349946	0.804111716516755	0.00702814475645136	0.0538021014096139	6.07967234399182e-07
7.3418957022623e-07	6.2003297727401e-06	1.3785582516814e-08	1.49692082036068e-07	1.26680515856935e-09	7.09926381267779e-06	140860	0.00212752031733443	0.103417704933732	0.873376442451346	0.00194183268583369	0.0210855781649852	0.000178441764103357
3.27768170229035e-06	1.20179896395182e-05	2.19469088794299e-08	1.03467022643426e-07	5.59733295375164e-09	1.54266826062851e-05	64823	0.00461734760233035	0.212468343709552	0.779039145760464	0.00142265900190935	0.00670701700968892	0.000362834518386421
2.19282453251819e-09	2.97499089144628e-07	3.64166765119543e-09	6.3524847700407e-07	4.54254098563335e-09	9.43124599318046e-07	1060305	0.0002828974901673	0.00232506344771813	0.315439857426838	0.00386127946808793	0.673557319428849	0.00481648022850636
2.84918678051354e-07	3.45032983303761e-06	3.54322396555367e-08	5.51696993027835e-07	6.98241185985478e-10	4.32307598495832e-06	231317	0.00129608495430367	0.0659064700788738	0.798119173718589	0.00819607144977775	0.127616769852625	0.00016151490013475
5.08557704002444e-07	4.8988251201064e-06	4.56557270821232e-08	5.65472632275605e-07	8.17677567282464e-10	6.01932886103385e-06	166131	0.00180417460995097	0.0844874429929546	0.81384905746203	0.00758485341740933	0.0939428041448599	0.000135841982745901
1.09091113047031e-07	2.34888660271084e-06	9.71813778537979e-10	2.69043280057323e-08	1.30427143193411e-08	2.49889657186148e-06	400177	0.00074938897596577	0.0436557135959281	0.939969516609926	0.000388897159442679	0.0107664832185074	0.00521938941619552
6.33460448144628e-08	2.92034109968187e-06	2.89693000744875e-08	1.7173315287829e-06	1.36607539326721e-08	4.7436487272864e-06	210808	0.00142208586974846	0.0133538650216834	0.615631820055203	0.00610696570086449	0.362027550417988	0.00287979880426069
1.80649524519097e-09	2.13352852412344e-07	3.28299897056297e-09	4.98525646479883e-07	1.43348124353513e-09	7.18401474351517e-07	1391979	0.000215497296826239	0.0025146040336591	0.29698275968174	0.00456986669400484	0.693937393335517	0.00199537625507951
3.88244612947844e-08	1.19637764588468e-06	2.75411950442742e-09	1.09120425450863e-07	7.19827027450309e-09	1.35427492240926e-06	738403	0.000406200230170572	0.028668079613935	0.883408254917932	0.00203364875096988	0.080574795889107	0.0053152208280556
3.1705037287584e-07	3.92115107332648e-06	3.35104784287118e-08	5.32882087995988e-07	1.90770544287997e-08	4.82367106705582e-06	207311	0.00144605825900235	0.0657280250805647	0.812897691160313	0.00694709028929812	0.11047231052619	0.00395488294363396
2.8739582874914e-09	5.96405746163503e-07	1.4663366666113e-08	3.91283197114116e-06	4.47966911555941e-08	4.57157173341386e-06	218743	0.00137053461334691	0.000628658687883095	0.130459671408925	0.00320751100960259	0.855905189574531	0.00979896931905774
3.6607484418389e-07	4.7628596486975e-06	1.37723044834684e-08	2.30396437626526e-07	1.87297163995248e-08	5.39183295139091e-06	185466	0.00161624671042415	0.0678943222989606	0.883347034605151	0.0025542899061655	0.0427306334791199	0.00347371971060289
1.04410695930548e-07	2.00376271005475e-06	4.00920317580206e-09	9.89282848304469e-08	1.83218421805692e-09	2.2129430782096e-06	451887	0.000663663336045617	0.0471818263012088	0.905474130710993	0.00181170641725034	0.0447043965136626	0.00082794005688536
1.67753734304646e-06	1.23973158394897e-05	6.68968425383354e-08	6.35689400849902e-07	8.06272927116922e-09	1.47855021551956e-05	67634	0.00442586032417946	0.113458259681561	0.838477835203814	0.00452448904583386	0.0429941028838525	0.000545313184938802
2.67021913558676e-06	1.87758345126419e-05	2.5833733288576e-08	2.33582990976948e-07	3.25016366025138e-08	2.17379720090967e-05	46002	0.00650024389866277	0.122836625903711	0.863734413899547	0.00118841505903887	0.0107453901807952	0.00149515495690733
8.11327720296313e-07	4.89685252274604e-06	8.13854491512789e-08	6.31574283000481e-07	1.63463641411684e-09	6.42277461160823e-06	155696	0.00192498340959868	0.12632044083097	0.762420109510879	0.0126713848878001	0.0983335584996245	0.000254506270726435
2.83598465762444e-09	3.01900641439758e-07	7.25389293714067e-09	9.92862474517439e-07	1.61923672954561e-09	1.30647223028151e-06	765420	0.000391865125920599	0.00217071943198775	0.231080794862901	0.00555227487351772	0.759956814622463	0.00123939620913083
8.33438133415542e-07	6.76610301161276e-06	5.82526185726715e-09	6.08063565656246e-08	4.69752674231548e-10	7.66664251612543e-06	130435	0.00229735859456348	0.10870966419297	0.882537955484615	0.000759819157475353	0.00793128888398399	6.1272280955256e-05
1.07263421638018e-07	2.76234692959749e-06	9.67377785854808e-08	3.20329106185484e-06	1.14278870072816e-08	6.18106707868311e-06	161784	0.00185260765449557	0.0173535443431672	0.446904538396631	0.0156506598867215	0.518242403953543	0.00184885341993673
8.5445249428251e-09	8.43987912831889e-07	9.47827488883134e-09	1.20380906846099e-06	5.95493565292533e-09	2.07177471677746e-06	482678	0.000621339947215915	0.00412425389383826	0.407374366526043	0.00457495441568778	0.581052108953937	0.00287431621049413
4.28991997272531e-07	3.98206099588814e-06	1.11083452497863e-08	1.3257710755231e-07	4.48096146683753e-10	4.55518654210945e-06	219530	0.00136562575842969	0.0941766035939045	0.874181761619821	0.00243861478494845	0.0291046494642379	9.83705370880915e-05
2.33158168364432e-07	3.3952468515951e-06	1.84398234404402e-08	3.45257557814419e-07	5.67163966903904e-09	3.99777404088343e-06	250139	0.00119861569529023	0.0583219976867197	0.849284330948534	0.00461252268183856	0.0863624492739273	0.00141869940898053
1.55566101917284e-07	4.58038546930949e-06	8.06668371864795e-09	3.05411205081906e-07	5.12025770897521e-09	5.0545497177363e-06	197842	0.00151521964142765	0.0307774402478238	0.906190605512697	0.00159592528892181	0.060423029179083	0.00101299977147486
1.2059134441561e-07	2.15643723919584e-06	3.29821824955133e-09	7.58335259814624e-08	8.96264415941947e-10	2.35705659225841e-06	424258	0.000706867862161453	0.0511618366787135	0.914885644357677	0.00139929531619398	0.032172976342839	0.000380247304577101
1.33593372365498e-06	7.54134446559693e-06	5.33692687539063e-08	3.87362720130717e-07	3.33376788796283e-09	9.3213439460245e-06	107281	0.0027925098872712	0.143319861533996	0.809040467690635	0.00572549077289096	0.0415565311583557	0.000357648844122383
9.49685112051066e-08	2.36332912273319e-06	1.96014583458868e-08	6.27195036766339e-07	3.53455229974181e-09	3.10862868135026e-06	321685	0.000932155326984874	0.030549969436638	0.760248123846896	0.00630550006293216	0.201759393307119	0.00113701334641439
1.52415894137572e-07	2.50118494506714e-06	4.48689141651231e-09	9.4672389964573e-08	1.71840742464082e-09	2.75447852801044e-06	363045	0.000826003367735639	0.0553338472555318	0.908042999657633	0.00162894405270721	0.034370349596791	0.000623859437336775
1.00719249706547e-06	7.87882968238768e-06	7.36695962139536e-08	7.4098309055828e-07	5.19899356374831e-10	9.70119476558176e-06	103080	0.00290614151819324	0.103821490177563	0.812150448761267	0.00759386838364705	0.0763806014066603	5.35912708627754e-05
1.18111596222381e-06	6.92648812333309e-06	4.22566324009076e-08	3.18623176271379e-07	1.30716385692585e-08	8.48155553279844e-06	117903	0.00254124301156777	0.139256998041974	0.816653041596927	0.00498217953505108	0.0375665967214684	0.00154118410457964
1.37785072082461e-05	3.05709607311002e-05	1.7468157484674e-07	4.98342191541926e-07	3.15151797853284e-08	4.50540068855203e-05	22196	0.0134255687611228	0.305822015858801	0.678540330691991	0.00387715958961422	0.0110609960354511	0.000699497824142627
5.00511750594902e-08	1.18864390850635e-06	4.56339628253086e-10	1.39342115270161e-08	2.41453763047571e-10	1.25332708848415e-06	797876	0.000375927683631705	0.0399346471638341	0.948390822657445	0.000364102581397973	0.0111177773583981	0.00019265023892494
2.52328178394291e-08	9.21363302332027e-07	1.25148874307517e-08	5.87558171087063e-07	2.99287579979522e-09	1.54966205448907e-06	645302	0.000464790927779513	0.0162827874415164	0.594557567995563	0.00807588170239994	0.379152454165747	0.00193130869477345
2.33555885601737e-06	1.60272036638347e-05	1.52415409877791e-07	1.34489163349525e-06	8.48462509100965e-09	1.98685541883161e-05	50331	0.0059428961865664	0.117550518969861	0.806661798937521	0.00767118776903354	0.0676894564520513	0.000427037871532651
4.67408656800335e-07	6.78464205297872e-06	1.2927335599967e-07	2.41282038984457e-06	1.09838039762927e-08	9.80512825959959e-06	101987	0.00293723077130748	0.0476698156745399	0.691948322688824	0.0131842595606138	0.24607739194868	0.0011202101273422
2.33370599732828e-06	9.78222352028225e-06	1.65062679629781e-08	8.89615944537203e-08	1.28809797097985e-08	1.2234278359737e-05	81738	0.00366357861979061	0.190751422250494	0.799575032760046	0.00134918198504459	0.00727150321726311	0.00105285978715261
1.9479399541665e-06	1.56494700008448e-05	4.11738499098223e-08	4.2534794491071e-07	1.38766275278786e-08	1.80778083773597e-05	55316	0.00540871149752709	0.107753103335582	0.865672966223267	0.00227759079255357	0.0235287340164202	0.000767605632177037
1.19916651146946e-07	2.44702886338571e-06	2.13711728162232e-08	5.60729939219e-07	1.21265377772266e-09	3.1502592803456e-06	317434	0.000944632825956582	0.0380656449121832	0.776770622866717	0.00678394091227903	0.177994853540273	0.000384937768547618
1.09153709327668e-06	1.21369154653565e-05	2.28160066411136e-07	3.26220147558332e-06	1.98953148257977e-08	1.67387094154534e-05	59742	0.00500906742274254	0.0652103496264152	0.72508071943417	0.0136306844660614	0.194889665303086	0.00118858117026813
2.55709664996442e-06	9.74823226122145e-06	1.87083864923232e-08	9.17013264891909e-08	6.02617518679392e-10	1.24163412416861e-05	80539	0.00371799656846217	0.205946067379281	0.785113107917264	0.00150675518078647	0.00738553529612387	4.85342265446274e-05
3.52092747684217e-08	1.1247790402487e-06	4.50027453422664e-09	1.84845591122822e-07	3.92712968157482e-10	1.34972689364233e-06	740891	0.000404836373001483	0.0260862215417573	0.83333824460844	0.00333421120629993	0.136950365287606	0.000290957355897177
2.44383510741062e-07	3.19834417642138e-06	1.00613851178452e-08	1.6930649275102e-07	1.13202268177866e-08	3.6334157918491e-06	275223	0.00108943285451413	0.067259990251953	0.880258236229468	0.00276912571922433	0.0465970597504498	0.00311558804890469
1.06839937038091e-06	9.84539494232397e-06	1.53913883435367e-08	1.82373226869669e-07	5.45754470871015e-09	1.11170164726268e-05	89952	0.00332956813345953	0.0961048652767228	0.885614855979218	0.00138448911912964	0.0164048715155476	0.000490918109381969
5.78748283704715e-07	5.1466188931144e-06	2.92366690618579e-08	3.34290751056551e-07	3.19386708491842e-09	6.09208846402244e-06	164147	0.00182596300369731	0.0949999802403695	0.84480370295152	0.00479912089827956	0.0548729311845594	0.000524264725271175
6.68942236300538e-07	4.54609238556645e-06	1.78967363676837e-08	1.56380025471968e-07	2.56975038879107e-09	5.39188113409543e-06	185464	0.00161626114197577	0.124064722434346	0.843136610860975	0.00331920083595948	0.0290028696076223	0.000476596261097323
3.35737241631353e-08	1.11913682565284e-06	1.80099537746433e-08	7.71891863027626e-07	1.21969962203983e-08	1.95480936283864e-06	511559	0.000586271457728493	0.0171749352143381	0.57250433056434	0.00921315096858879	0.394868102077604	0.00623948117512936
6.8598999177562e-08	1.54094420647168e-06	2.52895682043108e-08	7.30414931993749e-07	3.55838680684323e-09	2.36880609265414e-06	422154	0.000710390222767199	0.0289593138882465	0.650515131335684	0.010676082049407	0.308347286955578	0.00150218577108446
7.8943148487786e-07	6.67012725650902e-06	8.19681406877528e-09	8.90499432322471e-08	1.10547794087373e-09	7.55791097662877e-06	132312	0.00226481329275985	0.104451016599561	0.882535832604401	0.00108453435005019	0.0117823487875969	0.000146267658390287
9.4822140700063e-07	6.19065380711828e-06	7.63475615491863e-09	6.40890627362013e-08	1.04494417983288e-09	7.21164397718987e-06	138665	0.00216116231297736	0.131484777950744	0.858424767875268	0.00105867069687121	0.00888688667090505	0.000144896806212009
3.96840185378227e-09	4.02410008051046e-07	5.87003121823818e-10	7.65342256358645e-08	1.88296260174626e-08	5.02329264679979e-07	1990726	0.000150687462742272	0.00790000131947406	0.80108812355858	0.00116856246111359	0.152358683869677	0.0374846287911545
5.08273600434477e-06	2.51617786532283e-05	2.42019701503627e-07	1.54060771909628e-06	4.46745948023978e-08	3.20718166729754e-05	31180	0.0095755588484866	0.158479828447873	0.784544851630756	0.0075461799988262	0.0480361850033411	0.001392954919203
2.65833023463828e-09	6.44846020156776e-07	2.19807846979962e-09	6.85649711512764e-07	3.59426186287397e-08	1.37129475900272e-06	729238	0.000411304101020749	0.00193855494392144	0.470246105677341	0.00160292195049165	0.500001700590912	0.0262107168373335
4.37426269063432e-07	3.71710886863588e-06	2.06158374791506e-08	2.25247218792027e-07	6.72838862020651e-10	4.40107103283251e-06	227217	0.00131945297074332	0.0993908677683638	0.844591882499921	0.00468427737824588	0.0511800916439785	0.000152880709491211
1.49497129187895e-08	6.49179716532317e-07	3.29534218757438e-09	1.83987881363418e-07	1.60699037415213e-09	8.53019643376252e-07	1172306	0.000255873261008843	0.0175256373459567	0.761037241725014	0.00386314924065689	0.215690087317561	0.00188388437081198
6.15463660165372e-07	7.60595903214257e-06	4.32357603348258e-08	6.8703610939286e-07	1.55659068370984e-08	8.96726046887273e-06	111517	0.00268657488351443	0.0686345247025864	0.848192049126316	0.00482151271114588	0.076616053674108	0.00173585978584328
4.09612890906171e-07	4.48488054149949e-06	2.66544541607776e-08	3.75243016392866e-07	3.88809207485639e-09	5.30027899503416e-06	188669	0.00158882439247465	0.0772813829781295	0.846159333442897	0.00502887757149203	0.0707968423444185	0.000733563663063613
5.56463204411327e-07	5.16692472203065e-06	3.25714841392761e-08	3.8886453501709e-07	4.75574410415029e-09	6.1495796897025e-06	162613	0.00184317883525098	0.0904880060897703	0.840207783742147	0.00529653826485365	0.0632343273261823	0.00077334457704708
3.25170245673774e-08	1.06279208126297e-06	1.73031331907383e-08	7.27145644264491e-07	1.76156572137691e-09	1.84151944900696e-06	543030	0.00055230376749027	0.0176577144406008	0.577127807059592	0.00939611753765027	0.394861778221569	0.000956582740587854
2.65742306317601e-07	2.7944925068588e-06	2.5784228639213e-08	3.48620915536596e-07	2.4282694581828e-09	3.4370682268104e-06	290946	0.00103059081619949	0.0773165642289884	0.813045398709497	0.00750180879101746	0.101429733869472	0.000706494401025097
7.98195027424731e-10	2.08210518040049e-07	6.48459610092266e-11	2.17492668410346e-08	1.72551464047947e-09	2.32548340509997e-07	4300181	6.9762076769786e-05	0.00343238324416432	0.895342953570112	0.000278849381883416	0.0935257882010114	0.00742002560282855
8.9621351386545e-08	1.74041585039077e-06	2.36645652366657e-08	5.90879432173403e-07	3.76417393112726e-09	2.44834537311851e-06	408439	0.000734234828684843	0.036604864808102	0.710853897288994	0.00966553391383819	0.241338268146699	0.0015374358423676
1.06666418607873e-07	3.45338331820449e-06	1.13667470285681e-08	4.73201369253048e-07	7.66020926504513e-10	4.04538387402049e-06	247195	0.0012128814809399	0.0263674405024666	0.85366022749588	0.00280980677793411	0.11697316842833	0.000189356795389409
2.29205058200799e-06	1.62976572795226e-05	1.79315293644433e-07	1.6395028412173e-06	7.37975484192548e-09	2.04159057512342e-05	48981	0.00610611568582986	0.112267886124495	0.798282352892295	0.00878311723365949	0.0803051728977629	0.000361470851788162
2.63735440652803e-06	1.04273412912209e-05	3.77520616809515e-08	1.91914602851535e-07	5.05687975754988e-09	1.32994192420389e-05	75191	0.00398190341845661	0.198305983030556	0.784044859512396	0.00283862482969322	0.0144302995009662	0.000380233126388352
1.60115125697485e-06	1.14057294012294e-05	8.77590526789537e-08	8.03825756354212e-07	1.59131447292633e-08	1.39143786119667e-05	71868	0.0041656421676195	0.115071703999619	0.81970813927833	0.00630707666697232	0.0577694325252085	0.00114364752987084
7.93030757159067e-08	1.78687871546708e-06	9.48975737279906e-09	2.74929859931431e-07	7.23026147411733e-09	2.15783166996134e-06	463428	0.000647140713503358	0.0367512799167173	0.82808994804451	0.00439782097227681	0.127410244162538	0.00335070690395738
9.30700428970515e-07	7.38997475833339e-06	6.27359448939449e-08	6.40499901671427e-07	7.98855619532784e-09	9.0318995900646e-06	110719	0.00270591450908675	0.103045922919063	0.818208250063211	0.00694604100370608	0.0709153036174139	0.000884482396606305
9.82332574591577e-07	5.43878430545352e-06	2.95916816072644e-09	2.10654368622232e-08	2.44993972341943e-09	6.44759142479146e-06	155097	0.0019324141421212	0.152356517321249	0.843537368782549	0.000458957146283838	0.00326717924172817	0.000379977508189994
7.01747281721672e-07	4.52492889214933e-06	8.91216751978096e-10	7.38875896856e-09	1.27357588449472e-08	5.24769190843649e-06	190560	0.0015730731246677	0.13372493926206	0.862270303040237	0.000169830235373636	0.00140800166958762	0.00242692579274185
1.16516724192577e-07	1.97772814508611e-06	8.36020481719602e-09	1.82454330454011e-07	9.14942520782028e-10	2.28597434707067e-06	437450	0.00068555798562997	0.0509702675980967	0.865157628571133	0.00365717350586592	0.0798146885103127	0.000400241814591869
8.40918842490982e-06	2.85204036934343e-05	7.99505110906613e-08	3.48665615878598e-07	8.39718039155644e-09	3.7366605425705e-05	26762	0.0111475910183612	0.225045554154754	0.763259155294175	0.00213962467769851	0.00933094167656843	0.000224724196803275
2.36529572941499e-07	3.11901321406769e-06	5.04333829461304e-08	8.55089863420455e-07	1.94203629988651e-09	4.26300806967566e-06	234576	0.00127808769622195	0.0554841954496921	0.731646096627021	0.0118304685615966	0.200583683972597	0.000455555389092722
4.4328588832354e-09	5.17502202920407e-07	2.72856013972482e-10	4.09574127346174e-08	3.88875105136836e-09	5.67054081603601e-07	1763500	0.000170101803760758	0.00781734763410837	0.912615250836281	0.000481181641794833	0.072228406537154	0.00685781335066166
3.61338295063869e-09	3.46279934466929e-07	7.9133834699071e-10	9.75066793707542e-08	3.12556983479621e-09	4.51316904970109e-07	2215738	0.000135385936530175	0.0080063097811016	0.767265596864499	0.00175339841755567	0.216049251195703	0.00692544374114064
1.61290786450616e-06	8.2433515801336e-06	1.68961467197977e-07	1.11030940329788e-06	2.22703161804644e-10	1.11357530182974e-05	89801	0.00333517042834952	0.144840484685315	0.740259914761827	0.0151728820601851	0.0997067195611741	1.99989314991734e-05
7.78151896774918e-08	1.56694723268224e-06	4.56275824287538e-10	1.1813419185579e-08	1.09017798521355e-08	1.66793389722174e-06	599544	0.000500255416981399	0.0466536412546732	0.939454036693117	0.000273557498320259	0.00708266628866801	0.00653609826522173
7.8416820435915e-06	1.77107717501419e-05	2.58522890147437e-08	7.50739146097157e-08	5.74710919685086e-09	2.56591271065548e-05	38972	0.00766828442449674	0.305609852238048	0.690232823454763	0.00100752799997392	0.00292581716821293	0.000223979139001293
2.39851256343179e-08	8.78618483245447e-07	9.42492450660996e-09	4.43909449662657e-07	1.08731797181323e-09	1.35702530102084e-06	736906	0.000407025009363182	0.0176747814622724	0.647459176026042	0.00694528281788107	0.327119508625755	0.000801251068049563
2.04993428281891e-07	2.51465037288356e-06	1.31358883507918e-08	2.07183360577061e-07	4.78704516104638e-09	2.94475009525435e-06	339587	0.00088303622315089	0.0696131833435545	0.853943557701578	0.00446078204461597	0.0703568567366548	0.00162562017359673
9.40173584532258e-07	6.63372557779388e-06	5.31571063196982e-08	4.82253341003871e-07	1.96411954039773e-10	8.10950602160375e-06	123312	0.00242990466167514	0.115934753858945	0.818018453913422	0.0065549129845995	0.0594676592777842	2.42199652502299e-05
7.33779890458516e-08	1.42289182555354e-06	3.95578537362515e-08	9.86267485268788e-07	4.96113050280558e-09	2.52705628410724e-06	395717	0.000757830544412141	0.0290369429075754	0.563062973508808	0.0156537288009897	0.390283149398557	0.00196320538406934
2.65805609304542e-07	3.6252178657438e-06	4.63383076905626e-09	8.12598535341319e-08	1.09475305783707e-08	3.9878646899299e-06	250761	0.00119564643697434	0.066653617906282	0.909062404975312	0.00116198294810692	0.0203767830286038	0.00274521114169576
3.45051768491624e-06	1.47028176568512e-05	1.4328957191369e-07	7.85058485082904e-07	1.13180194185103e-09	1.90828152007059e-05	52403	0.00570854317570102	0.180818063195864	0.770474246184983	0.00750882772833169	0.041139552881792	5.93100090289175e-05
1.37073456628199e-07	3.1251305061154e-06	4.62741517567167e-08	1.35652541723102e-06	1.26110431236659e-08	4.677614574855e-06	213784	0.00140230350677994	0.0293041366351668	0.668103465153983	0.00989268162568763	0.290003675061892	0.00269604152327082
9.40095567328727e-07	6.72309385544266e-06	1.10707675042324e-07	1.01798094660596e-06	9.21860384663534e-11	8.79197023045814e-06	113740	0.0026341272463577	0.106926609472805	0.764685693788152	0.0125919074041901	0.115785304081144	1.04852537087753e-05
2.52800859198438e-07	2.85966665156392e-06	1.6279134303225e-08	2.36769932432348e-07	4.30893941465080e-09	3.36982551691258e-06	296751	0.00101043852130756	0.0750189758875269	0.848609709081891	0.00483085377017973	0.0702617780190814	0.00127868324132064
2.35883563451199e-07	2.98699551756918e-06	2.30135651584652e-08	3.74698078587532e-07	2.240882336368e-09	3.62283160710274e-06	276027	0.00108626104175835	0.0651102753406306	0.824491955881423	0.00635236954247225	0.103426854798583	0.000618544436891474
3.70719468822986e-07	3.56349431979558e-06	5.676856530418e-08	7.01612876837564e-07	4.61647700373903e-10	4.69305687846068e-06	213081	0.00140692971234735	0.0789931761799959	0.759311981951602	0.0120962875103274	0.149500186127659	9.83682304155927e-05
3.82634808425011e-06	2.32149230741616e-05	1.34469278267609e-07	1.04908550510571e-06	3.08691626582106e-08	2.82556951044432e-05	35391	0.00844100128688308	0.13541864994319	0.821601556371233	0.00475901505061412	0.037128285155538	0.00109249347942449
1.97255676175307e-07	2.68270853778699e-06	8.12060099129457e-09	1.420013197757e-07	1.96325077187599e-09	3.03204938550117e-06	329810	0.000909202619240324	0.0650568810384671	0.884783918960992	0.00267825485631142	0.0468334455417284	0.000647499602501191
4.87170331001626e-07	3.9938504785462e-06	2.39067955753446e-09	2.5199447234105e-08	6.33054255729837e-09	4.51494147889676e-06	221487	0.00135356859991909	0.107901804105037	0.884585214938845	0.000529503996609638	0.00558134526258856	0.00140213169691964
1.85828515047877e-06	1.47483482271061e-05	3.46839893650043e-07	3.53959551064232e-06	2.03576170085343e-09	2.04951045435781e-05	48792	0.00612973044697629	0.0906697082968064	0.719603464122232	0.0169230604758599	0.172704437936201	9.93291689010349e-05
1.45625558119956e-07	2.53414432502589e-06	1.04187126043714e-08	2.33115573124062e-07	8.97486710543191e-10	2.92420165558482e-06	341974	0.000876877097706452	0.049800107951458	0.866610659420845	0.00356292548582383	0.0797193903090931	0.000306916832780365
6.61186015671385e-06	2.95333842652608e-05	1.38668236760841e-08	7.96467911360013e-08	3.99515826193771e-09	3.62427531950487e-05	27592	0.0108141253377947	0.182432612697236	0.81487695226464	0.000382609555114553	0.00219759218366673	0.000110233299342267
7.52204375305281e-06	3.73875749477997e-05	5.83148157213178e-10	3.72731038695066e-09	3.10778978222957e-08	4.4945007057219e-05	22249	0.0133933058487281	0.167361053998202	0.831851575864746	1.2974703874688e-05	8.29304661629147e-05	0.000691464967014707
7.46492895585272e-07	1.01383515463232e-05	1.08536663044207e-07	1.89548945002554e-06	6.43796479766779e-10	1.2889514351458e-05	77582	0.00385941247654298	0.0579147417994716	0.78655807114846	0.00842053936903604	0.14705670037996	4.99473030722804e-05
2.58439896090913e-06	1.00302653461765e-05	2.31164488656062e-07	1.15354512106996e-06	4.40099824511961e-10	1.39998140166361e-05	71430	0.00419116605015268	0.184602378134314	0.716457042519093	0.016511968543394	0.0823971746838342	3.14361193647991e-05
3.23434443201568e-07	3.7641424154186e-06	2.93246449384009e-09	4.38809493439827e-08	8.97013988713035e-09	4.14336041234512e-06	241350	0.00124223848100935	0.0780609000940148	0.90847573969268	0.000707750280449374	0.0105906667479951	0.00216494318486122
1.50799514122566e-08	6.29480494983682e-07	1.59156727057712e-09	8.54207080169129e-08	9.80409810208594e-10	7.32553131493637e-07	1365089	0.000219741873153989	0.0205854712292463	0.859296708895646	0.00217263049211462	0.11660684303232	0.00133834635067301
1.97063642526838e-08	7.99020812591941e-07	4.30963562077559e-09	2.24672805949587e-07	3.76054178214207e-09	1.05147016019713e-06	951049	0.000315391467542114	0.0187417246809831	0.75990821502927	0.0040986761050524	0.213674923411488	0.00357646077320639
8.43432567240011e-07	4.81797816443136e-06	9.28159417827699e-08	6.81699697300484e-07	3.79553884290211e-09	6.43972190959753e-06	155286	0.00193005783175249	0.130973445605312	0.748165562436915	0.0144130357002591	0.105858561420875	0.000589394836638113
1.92552414996364e-06	1.57169552903756e-05	8.68375348155656e-08	9.11436858761912e-07	6.00990563914814e-09	1.86467637395559e-05	53629	0.00557846354097857	0.103263181582495	0.842878448501753	0.00465697619321228	0.0488790908434399	0.000322302879099561
5.03762418959335e-07	9.01858609054199e-06	9.79736468196027e-08	2.25546142827728e-06	7.29942961472993e-08	1.19487778807455e-05	83691	0.00357823757557418	0.0421601626532122	0.754770586628337	0.00819947008785554	0.188760846572584	0.00610893405801138
3.18313542094194e-06	2.11046083341046e-05	4.57793438437103e-08	3.90298425373683e-07	2.61580907737493e-09	2.47264373333413e-05	40443	0.00739057728508075	0.128734090480952	0.853524025705353	0.00185143307248639	0.0157846607706563	0.000105789970553006
1.56681751925702e-07	2.94871643055325e-06	2.17913187872971e-08	5.27310448707451e-07	1.14821678289642e-08	3.66598211780266e-06	272778	0.00109919209654918	0.0427393661209714	0.804345557561166	0.00594419669465231	0.143838794561146	0.00313208506206419
1.26514611554353e-06	7.81737217713938e-06	6.46667535662258e-08	5.13767105264318e-07	3.03265055210275e-08	9.69127865703448e-06	103186	0.00290317529772088	0.130544808411345	0.806639913450955	0.00667267507773982	0.0530133456529388	0.00312925740702077
1.57665068633583e-07	2.21596109970901e-06	2.53433850902301e-08	4.57982597795658e-07	8.56463441549759e-10	2.85780861467003e-06	349918	0.00085697639526483	0.0551699185957514	0.775405703633821	0.00886811837578435	0.160256567022959	0.000299692371684116
3.68769953854437e-07	4.03278961743494e-06	5.91418002773965e-09	8.31587888706039e-08	2.05422750749429e-09	4.49268676769522e-06	222584	0.0013469011712729	0.0820822756899251	0.897634272309573	0.00131640159520261	0.018509812317333	0.000457238087966708
1.14339017993981e-06	7.52030293087242e-06	2.76735158642233e-09	2.34029797020204e-08	8.42182647662542e-09	8.6982852685773e-06	114965	0.00260609515218457	0.131450066839073	0.864573039244831	0.000318149095019846	0.00269052795802916	0.000968216863046491
5.53093108646177e-07	9.04214523969107e-06	1.71005800037424e-07	3.59493141397185e-06	3.97926690277947e-08	1.34009682313743e-05	74621	0.00401224675066725	0.041272622925206	0.674738204253154	0.0127607048300484	0.268259080381625	0.00296938760996629
5.64029776857934e-07	4.55591842718697e-06	9.17672459718227e-09	9.53063875762214e-08	3.39293482727337e-10	5.22477060970104e-06	191396	0.00156620749255643	0.107953022054342	0.871984392717226	0.00175638803742761	0.0182412577882869	6.4939402717003e-05
1.42414133982337e-06	1.27244075299133e-05	3.77510375638115e-08	4.33717475801421e-07	5.87934979585094e-09	1.46258967328978e-05	68372	0.00437818877255647	0.0973712153060722	0.869991615713554	0.00258110926483562	0.0296540775394556	0.000401982176082689
3.75472964017923e-09	8.07401870723478e-07	3.04559481621015e-08	8.42168124758079e-06	4.01152906116853e-08	9.30340908671823e-06	107487	0.00278714439003758	0.000403586427854664	0.086785592592735	0.00327363312504242	0.905225296349032	0.00431189150533592
1.57991501814337e-07	2.29640668943588e-06	6.47799207729253e-09	1.21063823620256e-07	9.72309869334808e-09	2.59166310564111e-06	385853	0.000777197764445514	0.0609614349451695	0.886074538174901	0.00249955021668993	0.0467127935559002	0.00375168310733923
1.00120852618554e-07	3.26896684077231e-06	4.41449733783121e-09	1.85335216012565e-07	2.41508504438249e-09	3.56125249178564e-06	280800	0.00106780713771415	0.0281139438580926	0.917926164548142	0.00123959122472042	0.0520421442849271	0.000678156084117345
3.57644162792559e-08	1.05606098112525e-06	1.72292875725608e-09	6.54128616279707e-08	2.0191961490612e-09	1.16098038393879e-06	861341	0.000348233669933307	0.0308053579319919	0.909628617102393	0.00148402917145835	0.0563427793724199	0.00173921642173728
2.2731749096473e-06	1.88631427428307e-05	1.68451596934731e-07	1.79749500975616e-06	1.35460777541937e-08	2.31158103369231e-05	43260	0.0069108328550469	0.0983385343846819	0.81602775191058	0.00728728928293988	0.0777604152117914	0.000586009210006209
2.50545679004532e-08	1.56704152367325e-06	4.93889665652646e-09	3.97200968823712e-07	7.0888287431162e-08	2.0651242444851e-06	484232	0.00061934603907976	0.0121322327057857	0.758812225394197	0.00239157361583243	0.19233756510507	0.0343264031791155
2.44312275615087e-07	4.0269624037073e-06	3.19260349963643e-08	6.76628395388883e-07	4.71006554945201e-09	4.98453917525709e-06	200620	0.00149424797757436	0.0490140145407696	0.807890611773475	0.00640501235396903	0.135745426326995	0.000944935004790905
3.99139417657161e-08	2.54645868531045e-06	3.19625562770032e-08	2.6222082207058e-06	2.59204109865711e-08	5.26646381504554e-06	189881	0.00157869585151005	0.00757888844725139	0.48352343711839	0.00606907355666068	0.497906814286756	0.00492178659094175
3.86256381398524e-07	4.05505862341163e-06	4.6823725132216e-09	6.32048420478392e-08	2.25467835421569e-09	4.51145689772543e-06	221658	0.00135252463528879	0.0856167730635451	0.89883572321307	0.00103788479406339	0.0140098516910813	0.000499767238240144
3.12583888446288e-08	1.21891490565672e-06	3.73837471278589e-08	1.87436345608156e-06	3.46020708300908e-09	3.16538070479378e-06	315918	0.000949164972066763	0.00987508036467457	0.385076873631897	0.0118101898679181	0.592144715244821	0.00109314089068933
9.00660478042803e-07	4.72417519500057e-06	6.73714496570298e-09	4.5435570297686e-08	3.07105769107218e-09	5.68007944599784e-06	176054	0.00170257764077741	0.158564767730037	0.831709351940352	0.00118610048147301	0.00799910823953346	0.000540671608605058
1.23371205854594e-07	2.1147851960197e-06	6.8715819886912e-10	1.51450039014156e-08	8.47417094386248e-10	2.25483598106897e-06	443491	0.000676222815186089	0.0547140487779986	0.937888704001047	0.000304748640095478	0.00671667652484226	0.000375822056016911
2.33486837285713e-06	8.31173563940233e-06	4.68329326622937e-08	2.14357099475139e-07	2.46491936241202e-09	1.09102589637593e-05	91657	0.00326774480649905	0.214006686790193	0.761827530126598	0.00429255921585904	0.0196472971161519	0.000225926751198094
5.54951531375398e-07	4.65642198206224e-06	3.70239465897214e-08	3.99430482983143e-07	8.59945621577168e-10	5.64868788863208e-06	177032	0.00169317611000774	0.0982443254640129	0.824336921045547	0.00655443305059069	0.0707120823203903	0.000152238119459175
1.89535745549105e-08	1.12095744509184e-06	1.55892058132884e-08	1.18548087364022e-06	2.28126342691177e-08	2.36379373336938e-06	423049	0.000708887578548256	0.00801828615049834	0.474219653461054	0.00659499413727074	0.501516209686548	0.0096508565646294
1.15939112064392e-07	3.99674224120894e-06	6.97399661096047e-08	3.09143882544295e-06	9.26752598747429e-08	7.36653540470063e-06	135749	0.002207528578267	0.0157386214407401	0.542553863062763	0.00946713241412011	0.419659806897865	0.0125805761845122
4.19681937637223e-07	4.34909748259845e-06	1.7664405954836e-08	2.35364958002265e-07	1.63730254329125e-09	5.02344608673607e-06	199067	0.001505902600348	0.0835446286057201	0.865759760830684	0.00351639206429969	0.0468532863572923	0.000325932142003951
5.54691366703635e-08	1.3485731758176e-06	1.63681468130153e-08	5.11659484966872e-07	5.58771990703324e-09	1.93765766417488e-06	516087	0.000581128941569586	0.0286269023140288	0.695981132658882	0.0084473883677411	0.26406082685651	0.00288374980283872
6.49613761942952e-08	1.450326558408e-06	1.06960657948985e-08	3.07038632602788e-07	5.07193590688723e-09	1.83809456890686e-06	544042	0.000551276868489992	0.0353416942159448	0.789038052199088	0.00581910527120458	0.167041803940146	0.00275934437361597
2.30270093503226e-07	4.99510178292791e-06	1.78645817438792e-07	4.98297209515491e-06	1.02641338518142e-08	1.03972539228767e-05	96179	0.00311433276582096	0.0221472030221915	0.480425102626126	0.0171820192873933	0.479258478451804	0.00098719661248538
1.5930546102035e-07	5.48920164196607e-06	5.8562966312331e-09	2.59494456725311e-07	1.29660070428762e-08	5.92682386338584e-06	168724	0.00177647262935354	0.0268787236962603	0.926162438515632	0.000988100332694475	0.0437830552597303	0.00218768219568264
2.06543581410346e-06	1.42476220692064e-05	4.95075431306096e-07	4.39123566100678e-06	7.31709936766569e-09	2.12066860749904e-05	47155	0.00634187814410725	0.0973955009660508	0.671845757457077	0.0233452520377501	0.207068452160731	0.000345037378390533
7.43458180666706e-08	3.68296885396964e-06	3.43945240504814e-08	2.19105534559907e-06	2.19564853229324e-08	6.0047210270088e-06	166536	0.00179980013037018	0.0123812276594147	0.613345538852499	0.0057279137358384	0.364888782633509	0.00365653711873935
6.6782100749929e-06	3.43631687020158e-05	1.10306836277238e-07	7.29888304122536e-07	9.25220839499864e-09	4.18908261258035e-05	23872	0.0124888696909113	0.159419393041746	0.820302960815785	0.00263319792132943	0.0174235834340098	0.000220864787130554
2.11284244001742e-07	2.60404850317423e-06	2.23837238370299e-08	3.54709256231328e-07	9.44107061393237e-10	3.19336983430573e-06	313149	0.000957553732499727	0.0661634119956786	0.815454719713159	0.00700943673875983	0.111076785538824	0.00029564601357816
3.73398120214974e-08	1.09991765158716e-06	4.97950962164529e-09	1.88596255201542e-07	1.05456505936992e-08	1.34137887902554e-06	745502	0.000402332975955599	0.0278368868075687	0.819990286701252	0.00371223201699932	0.140598795873802	0.00786179860037766
1.5425965034281e-07	2.08652236132317e-06	2.64651541582459e-08	4.60258227882801e-07	1.63438008247077e-09	2.72913977378949e-06	366416	0.000818407970754276	0.056523176945465	0.764534811064648	0.00969725127764278	0.168645897987012	0.000598862725232055
1.62012010956041e-06	1.44926741052868e-05	7.68995163832798e-09	8.84556678466235e-08	2.21202211547462e-08	1.62310600554869e-05	61610	0.00485752143195906	0.0998160381405729	0.892897571430497	0.000473780000322801	0.00544977762045315	0.00136283280815467
4.55403734920729e-07	3.79187183352239e-06	4.05901592801253e-08	4.34546000061177e-07	4.43021813131828e-09	4.72684194591574e-06	211558	0.00141705096902967	0.0963441850037367	0.802199835938831	0.00858716236856566	0.0919315697527499	0.00093724693611688
1.81512769868756e-06	1.33121599479968e-05	3.11065906499742e-07	2.93345201233472e-06	1.6526022502384e-08	1.83883315880212e-05	54382	0.00550136197531004	0.0987108422533558	0.723946046125729	0.0169164834237807	0.159527904872331	0.000898723324803959
3.51046866597598e-07	3.25534925677102e-06	7.04438965650666e-09	8.39911249479213e-08	1.01874335953278e-08	3.70761907156838e-06	269715	0.00111166942065788	0.0946825603767054	0.878016105196579	0.00189997664822853	0.022653655439417	0.00274770233906968
2.08749299500043e-08	1.44567725115894e-06	2.2338686758465e-09	1.98926118246485e-07	6.89046603613915e-09	1.67460263406741e-06	597157	0.000502255038569932	0.0124656020033251	0.863295698781721	0.00133396940289094	0.118790042604505	0.00411468720755743
1.19451400849977e-05	3.17899664997667e-05	5.42765635414037e-07	1.8573395052605e-06	3.72933419109329e-08	4.61725050673499e-05	21658	0.0137565728343421	0.258706779447505	0.688504261429958	0.0117551697622281	0.0402260934846675	0.000807695875641459
1.5631025626903e-08	1.32475008640002e-06	2.14500713231318e-10	2.33759059992281e-08	4.60919935580481e-09	1.36858071809519e-06	730684	0.000410490222198079	0.0114213399474593	0.96797365978079	0.000156732233908617	0.0170803999283017	0.0033678681095405
1.77009165273313e-08	1.44530022813941e-06	1.53131646436902e-09	1.60776627817404e-07	2.44550678600127e-08	1.64976415680853e-06	606147	0.000494807197832903	0.0107293618025826	0.876064752755537	0.000928203257447029	0.0974543101532929	0.01482337203114
2.02722615901777e-06	1.80395761152876e-05	4.07589233193338e-08	4.66402358227135e-07	5.54431444969018e-08	2.06294067003487e-05	48474	0.00616977413987152	0.0982687572388352	0.874459279286138	0.00197576808249385	0.0226086171552016	0.00268757823733073
3.68066925619616e-08	1.0938551100009e-06	5.16438856646351e-09	1.97337844662264e-07	5.88817502342459e-09	1.33905221081502e-06	746797	0.000401635255156796	0.0274871228057337	0.816887572542915	0.00385674921765761	0.147371284755322	0.00439727067837089
5.48469274015311e-07	6.96244982591622e-06	9.89068448739217e-08	1.61442502169354e-06	4.59173923264637e-09	9.22884270573164e-06	108356	0.00276483636771185	0.0594299081156384	0.754422851046333	0.0107171449365471	0.174932553644119	0.000497542257361764
1.63765412995553e-06	1.09865640974471e-05	6.35970219804118e-08	5.48596054352724e-07	3.23488973934433e-09	1.32396461934752e-05	75531	0.00396404250991245	0.123693194366675	0.829823088691117	0.00480352881421817	0.0414358545791871	0.000244333548802729
1.69037546573666e-07	4.40897230620935e-06	1.51402656516952e-08	5.07787287655617e-07	1.06509455560014e-08	5.11158835164633e-06	195634	0.00153230524441772	0.0330694756590137	0.862544477938901	0.00296194932184218	0.0993404109883123	0.00208368609193089
4.96655438273496e-08	1.49397924380988e-06	7.05632395536609e-09	2.72917705738671e-07	1.90711344384264e-08	1.84268995176969e-06	542685	0.000552654724935375	0.0269527403563749	0.810759966631979	0.00382936041333991	0.148108316039041	0.0103496165592647
2.73748571739072e-07	4.04767177941597e-06	2.85694221698935e-09	5.43156923484617e-08	1.72599809831519e-09	4.38031898381881e-06	228294	0.0013132355237967	0.0624951225584979	0.924058680285235	0.000652222412920859	0.0123999399470923	0.000394034796253684
7.71608605761837e-07	5.89791094884863e-06	2.71752850881502e-08	2.67078632734759e-07	1.46436742429856e-09	6.96523783985768e-06	143570	0.00208739697958205	0.110779936522254	0.846763755158309	0.00390155881435133	0.0383445101050873	0.000210239399998504
2.96840209246369e-07	5.7393620708559e-06	2.47673620164253e-09	6.15762569504028e-08	3.46661044847785e-08	6.1349213777391e-06	163001	0.00183878941040594	0.0483853322592643	0.935523329065226	0.000403711156043418	0.0100370083264369	0.00565061919302934
3.35068086088272e-07	5.94198158303722e-06	9.96394928046516e-08	2.27205435410973e-06	9.70444041275928e-09	8.65844795645264e-06	115494	0.00259417492982239	0.0386984004262064	0.686264052509435	0.0115077775261554	0.262408963539072	0.00112080599913142
2.59376727021591e-07	2.90831324998044e-06	1.87984911054904e-08	2.71013950547436e-07	4.45421484505328e-09	3.46195663350001e-06	288854	0.00103804964114185	0.074922003502789	0.840077897521252	0.00543001923351227	0.0782834619951443	0.00128661774730266
2.1395729302508e-06	9.23391985966249e-06	1.87033311082063e-07	1.03786085204607e-06	1.23452382503169e-08	1.26107321912917e-05	79298	0.00377609606278406	0.169662863170488	0.732227099869658	0.0148312808681496	0.0822998091072587	0.000978946984445664
2.39268979617903e-08	1.03988372825394e-06	3.86467104266098e-09	2.15960780279212e-07	8.6396743072653e-09	1.29227575184487e-06	773829	0.000387607836716874	0.0185153191396124	0.804691821207192	0.00299059317420738	0.167116638976552	0.00668562750243606
1.07729259485334e-06	8.71771265615857e-06	3.43766876826552e-08	3.57690846666388e-07	5.39009613623386e-08	1.02409737467233e-05	97647	0.00306759314754301	0.105194351777147	0.85125817834929	0.00335677920213928	0.0349274254101896	0.00526326526123405
3.82026819957086e-06	1.36754703833038e-05	1.7618651412562e-08	8.10936352951399e-08	6.95386519874449e-09	1.76014047347811e-05	56814	0.00526655072899618	0.217043369954549	0.77695335056301	0.00100097984666797	0.00460722519123121	0.00039507444454154
5.70041569003968e-09	7.75992358581008e-07	3.46181145207826e-09	6.05960463767257e-07	4.82590173085021e-09	1.39594095122123e-06	716363	0.000418694900498173	0.00408356505699808	0.555891965130856	0.00247991252713785	0.434087461390924	0.0034570958940837
2.41785714314702e-06	1.59574095670034e-05	3.02025256546849e-07	2.5630898336522e-06	1.53061029180913e-08	2.12556879032675e-05	47046	0.00635648566625746	0.113751065321924	0.750735974277751	0.0142091499424218	0.120583716006584	0.000720094451318057
3.50150162696503e-08	9.96307632248534e-07	1.84878410575026e-08	6.76365829331889e-07	3.04671289483242e-09	1.72922303180241e-06	578294	0.000518632821544851	0.0202489879128856	0.576159126917284	0.0106914149982332	0.39113857315843	0.0017618970131671
2.26018441975358e-07	3.14778542448028e-06	8.81798003559443e-09	1.5790423375525e-07	4.23699850009595e-10	3.54094978009649e-06	282410	0.00106172278787409	0.0638298919814668	0.888966412958984	0.00249028666974038	0.0445937512705834	0.000119657119225805
3.62808158117517e-10	1.20404965503155e-07	1.15012003356795e-09	4.90763307624511e-07	9.18335604178508e-09	6.21864557361137e-07	1608067	0.000186542024106728	0.000583419900399344	0.193619276220034	0.00184947030660254	0.789180379899845	0.0147674536731187
2.00585235211813e-06	1.24589200879637e-05	3.65136966522691e-08	2.91618553634751e-07	9.81717130277306e-09	1.48027218616716e-05	67555	0.00443100343535308	0.135505643547342	0.841664134771276	0.00246668801815518	0.0197003332468087	0.000663200416417501
1.13335713321025e-06	1.00268077943817e-05	1.75073607848845e-07	1.99158368659594e-06	5.14158258428676e-08	1.33782380478796e-05	74748	0.00400545494126858	0.0847164723152676	0.749486424034061	0.0130864473499628	0.148867412843771	0.00384324345693765
8.18064732428123e-09	4.83374782673542e-07	1.34214956120398e-09	1.01965687134115e-07	5.16341938604078e-09	6.00026686079182e-07	1666593	0.000179991859355133	0.0136338058190993	0.805588807778048	0.00223681644890518	0.16993525371413	0.00860531623981702
2.35945247607993e-06	1.97776477862315e-05	3.15181456868622e-08	3.39735035215315e-07	5.63005063375735e-08	2.25646539495511e-05	44317	0.00674661129651088	0.104564088656315	0.876487972314988	0.00139679277853446	0.0150560711444933	0.00249507510566956
4.78142166115812e-07	4.67087488662923e-06	3.7884366033654e-08	4.75844693851935e-07	7.13841081745638e-09	5.66988452344809e-06	176370	0.0016995243493011	0.0843301418465282	0.823804235749881	0.00668168211838906	0.0839249356638668	0.0012590046213349
1.81502879566579e-08	1.12694141461765e-06	3.60642701558512e-09	2.87918537489184e-07	3.6054850248735e-09	1.44022215210395e-06	694337	0.000431973629282489	0.0126024224319443	0.782477489997884	0.00250407689557939	0.199912587838326	0.00250342283626621
1.00945982347057e-05	4.24052721082867e-05	8.1314741836826e-10	4.39260314424493e-09	4.34357396056718e-08	5.25485118331607e-05	19030	0.0156413511187069	0.19210055399391	0.806973796763678	1.54742235317713e-05	8.35913899558423e-05	0.000826583628925182
6.47482839745268e-09	4.4323011374078e-07	1.51314839856129e-09	1.33180331239702e-07	2.01046878472646e-09	5.86408890561222e-07	1705295	0.000175907245261286	0.0110414908465251	0.755837984169351	0.00258036401377395	0.227111719115039	0.0034284418553108
2.52254959205486e-07	2.81091178430776e-06	6.63643683397952e-09	9.50824783881626e-08	1.45044515319823e-08	3.17939011026737e-06	314526	0.000953363809053198	0.079340675556254	0.884104085003704	0.00208733014943593	0.0299058860632131	0.00456202322739268
4.00838561720526e-09	6.6684272322487e-07	1.58281674563418e-09	3.38592264527251e-07	3.905824610087e-09	1.01493201472505e-06	985288	0.000304433409683891	0.00394941292525013	0.657031913024758	0.0015595298233478	0.333610783397131	0.00384836082951341
2.09820567946976e-07	4.77807364975057e-06	4.93300582643174e-08	1.44446583973021e-06	1.20743599670893e-08	6.49376447565916e-06	153994	0.00194623928346782	0.0323110837686606	0.73579410951235	0.00759652716836639	0.22243890198737	0.00185937756325289
2.66703683252851e-08	1.11088869532884e-06	1.84492132592437e-09	9.88061308825471e-08	2.4129332465681e-09	1.24062304910917e-06	806047	0.000372117892562307	0.0214975599110752	0.895428064250877	0.0014870925759836	0.0796423466043897	0.00194493665767431
1.97116760330521e-06	1.17496159120344e-05	8.36200488991872e-08	6.40892346753079e-07	4.75573512998188e-09	1.44500516461219e-05	69204	0.00432566406242085	0.136412495372239	0.813119302254382	0.00578683391222545	0.0443522530194612	0.000329115441691742
3.66480800585263e-07	3.05572909812227e-06	4.71161473537898e-10	5.05113442708217e-09	1.85839787225402e-09	3.42959059248041e-06	291580	0.00102834982760192	0.106858469167951	0.89098946819546	0.000137381259025771	0.00147280973949401	0.000541871638069182
1.61505796409341e-07	2.41294800735081e-06	4.23354125957735e-09	8.13249348999788e-08	6.31054016522068e-09	2.66632282008492e-06	375048	0.000799578079361374	0.0605724840190944	0.904972192104613	0.00158778270496237	0.0305007834337886	0.00236675773754196
6.30119115989472e-07	7.33288682383201e-06	6.07616914044125e-08	9.09207838890811e-07	2.11790314564278e-09	8.93509337326234e-06	111918	0.00267695054805461	0.0705218277712755	0.820683849345679	0.00680034207434673	0.101756948798269	0.000237032010429848
8.10809150188266e-07	7.72555184895014e-06	9.9054768053366e-09	1.21356384396558e-07	3.03053834512137e-08	8.69792824379152e-06	114970	0.00260598832292769	0.0932186524724452	0.888205976459343	0.00113883174564093	0.0139523322100502	0.00348420711252077
2.4259692379384e-09	2.92377491627947e-07	8.85390108613796e-10	1.37199650853739e-07	1.11991127699931e-09	4.34008413105238e-07	2304103	0.000130194076188861	0.00558968251463399	0.673667797211691	0.00204002982863631	0.316122099735591	0.00258039070944866
8.01774508090423e-07	7.71411504072028e-06	3.78587654203159e-08	4.68356745825388e-07	2.41849044088072e-09	9.02452355049729e-06	110809	0.00270370766248673	0.088843970942515	0.854794715483368	0.00419509852331536	0.0518982241228214	0.000267990927980619
2.45485023195442e-07	3.99952399992827e-06	1.23669257037264e-08	2.59070332082998e-07	5.17817642468997e-09	4.52162445733512e-06	221159	0.001355570786713	0.0542913339026217	0.88453254746535	0.00273506254675006	0.0572958534101005	0.00114520267517789
7.22360413102175e-07	4.89950425214628e-06	1.26222657418682e-08	1.10076434426636e-07	5.44504927581144e-09	5.75000841469277e-06	173913	0.00172352051356151	0.125627714084097	0.852086449060973	0.00219517343828837	0.019143699711006	0.000946963705635268
1.28704965373819e-06	6.45116873453462e-06	3.35782891094251e-08	2.16401398676694e-07	2.39071695797962e-09	7.9905887930169e-06	125147	0.00239431525902789	0.161070690418078	0.807345854184412	0.00420222964530094	0.0270820341632159	0.000299191588993906
7.03226516139868e-07	5.30313368108428e-06	6.99529464888646e-08	6.7827344080427e-07	5.55267796759792e-10	6.75514185231405e-06	148035	0.00202449733572097	0.104102405473391	0.785051416687517	0.0103555111081644	0.100408467450898	8.21992800298604e-05
5.23726830729387e-09	4.1218780743652e-07	8.60560630730822e-09	8.70822870813067e-07	1.16777734102129e-08	1.3085313262744e-06	764216	0.000392482613263745	0.00400240193118281	0.315000335995076	0.00657653824139599	0.665496387688661	0.00892433614368364
1.07669730621505e-06	6.46239565894386e-06	3.17710202426258e-08	2.45184073059435e-07	1.62212258511579e-09	7.81767018104608e-06	127915	0.00234256213053974	0.137726110373075	0.826639588174481	0.0040640011035071	0.0313628059743276	0.000207494374609026
6.43720987036138e-06	1.89495108110035e-05	4.01845864166432e-08	1.52099725367287e-07	1.62235768554635e-08	2.55952285700043e-05	39070	0.00764926119135845	0.251500386205002	0.740353256044407	0.00157000303032013	0.00594250310956539	0.000633851610705144
2.89552888162276e-07	3.40640168859515e-06	3.69806018509065e-09	5.59375929616565e-08	1.85162885143804e-09	3.75744185875561e-06	266139	0.00112659958503469	0.0770611759401037	0.906574690080043	0.000984196249497092	0.0148871479757725	0.000492789754583525
5.97343525243127e-07	6.50464538115503e-06	1.50317575316558e-08	2.10467157756412e-07	1.44312300502785e-08	7.3419190517365e-06	136204	0.00220015989336608	0.0813606798214213	0.885959833569202	0.00204738807738564	0.0286665048025329	0.0019655937294576
3.43339521407897e-10	2.50658173503722e-07	3.39945725457942e-09	3.19146119474346e-06	1.72154011308229e-08	3.46307756615399e-06	288760	0.00103838557299785	9.91428909255421e-05	0.0723801788194127	0.000981628967194857	0.921567921531661	0.00497112779080543
8.56747721315728e-09	1.08773321174061e-06	3.23736641334305e-10	5.28525230720875e-08	1.47689370291271e-08	1.16424588569632e-06	858925	0.00034921297997581	0.00735882112053433	0.934281344778002	0.000278065523195456	0.0453963580386433	0.0126854105396249
4.09695100444813e-08	2.33476154007897e-06	1.19911609070479e-09	8.7870926921525e-08	5.81589595332187e-10	2.46538268273101e-06	405617	0.000739342268260113	0.0166179110170019	0.947017903724647	0.000486381322909463	0.0356419015745606	0.000235902360881328
7.37895207082064e-07	5.65420678516909e-06	4.42094217084846e-08	4.35566919932593e-07	9.04376284304789e-10	6.87278271017653e-06	145501	0.00205971776247671	0.107364838697645	0.82269540935681	0.00643253592799081	0.0633756279370871	0.000131588080467855
2.44100474947313e-06	8.68925569875999e-06	2.78064998546293e-08	1.27267671773908e-07	4.59046880175904e-10	1.12857936667418e-05	88607	0.00338003199282233	0.216290038747256	0.769928633762498	0.0024638497455941	0.0112768029907329	4.06747539190506e-05
1.61222308818825e-05	4.88777447104984e-05	8.328399910293e-08	3.24680543027966e-07	2.66329458950028e-08	6.54345730804068e-05	15282	0.0194395805706824	0.246387041634264	0.746971247912581	0.00127278279940162	0.00496191123045908	0.000407016423294699
2.12386604437447e-07	2.85255089845907e-06	2.93933685096317e-09	5.07594281581699e-08	1.42137475260453e-09	3.12005764265825e-06	320507	0.000935580824113047	0.0680713719944277	0.914262242933668	0.000942077739454483	0.0162687469180613	0.00045556041438822
1.98053474360066e-06	1.61970911934463e-05	2.31458187296227e-07	2.43403962128508e-06	6.35992878344846e-09	2.08494836744117e-05	47963	0.006235389079288	0.094992028317293	0.776858144133553	0.011101387013257	0.116743400426378	0.000305040109518583
2.23271717754315e-08	8.21883856906862e-07	9.90134468301731e-09	4.68628056120217e-07	8.99200594557256e-10	1.32363963008009e-06	755493	0.000397013321186246	0.0168680139730182	0.620927205735851	0.00748039304506034	0.354045047814006	0.000679339432064943
3.51558186987812e-06	1.21991721430692e-05	6.23252766702267e-08	2.78073801082058e-07	1.24601132435907e-08	1.60676132039432e-05	62237	0.00480872357606765	0.218799259432966	0.759239844040767	0.00387893807743214	0.0173064784142187	0.000775480034616019
6.54495057510161e-08	1.36072399254596e-06	2.81860504684405e-09	7.53450303707432e-08	1.08511327907681e-09	1.50542224699364e-06	664265	0.000451525045906842	0.0434758459838895	0.903881947582051	0.00187230197539121	0.0500491011881942	0.000720803270473653
1.32261140581689e-06	6.50107841612175e-06	5.15492708988304e-08	3.25787045700452e-07	2.36310661650906e-09	8.20338924515443e-06	121901	0.00245800102404381	0.161227434940763	0.792486888265335	0.00628389917365916	0.039713712950155	0.000288064670088025
1.88453791241253e-06	7.77617603098226e-06	8.68118427852167e-08	4.60572858030454e-07	6.1638725966943e-09	1.02142625168072e-05	97902	0.00305960424660745	0.184500634217262	0.761305676076651	0.00849908083352776	0.0450911514436407	0.000603457428918818
1.03706045586355e-09	2.68854788273513e-07	2.62646250810702e-09	8.75506099518851e-07	4.05966245950218e-08	1.18862103535136e-06	841311	0.000356522953112837	0.000872490411173818	0.226190501663164	0.00220967190550405	0.73657294754173	0.0341543884784282
1.44537723433968e-07	2.49583679676883e-06	2.93676695925114e-08	6.52029607025637e-07	5.61571853474222e-09	3.32738751535569e-06	300536	0.000997719861589141	0.0434388007909914	0.750089006841162	0.00882604429360312	0.195958422040282	0.00168772603396088
1.4144209244714e-07	2.63243878851941e-06	5.62286858396539e-09	1.34556048348173e-07	1.79203439795335e-08	2.93198014187822e-06	341066	0.000879208601478054	0.0482411495312966	0.897836499954285	0.00191777171463494	0.0458925510532198	0.0061120277465637
1.80618842282651e-07	3.16207247063883e-06	1.66039047122948e-07	3.73753650529952e-06	5.07552481965736e-09	7.2513423901636e-06	137906	0.00217304611364577	0.0249083318045579	0.436067185977614	0.0228976978591135	0.515426841569288	0.000699942789426448
7.24825580585434e-07	6.45594620922428e-06	1.10825942655141e-07	1.26921895486214e-06	3.40375474619269e-09	8.56422044207318e-06	116765	0.00256597936695135	0.0846341573629522	0.753827654588192	0.0129405756664891	0.148200173436322	0.000397438946044776
3.35070778270614e-07	4.27507204265543e-06	6.41658483297126e-08	1.05263653840026e-06	7.41900375231184e-09	5.73436421140832e-06	174387	0.00171883530357497	0.0584320712667679	0.745518053099996	0.0111897057745402	0.183566390203482	0.00129377965521478
1.78237905980221e-06	9.39637211597505e-06	4.55991056144025e-08	3.09088099368317e-07	1.34685961102931e-08	1.15469069768703e-05	86603	0.00345809904803385	0.154359869995706	0.813756630654167	0.00394903203998634	0.0267680427310495	0.0011664245790905
2.73275045959936e-07	5.00256394510819e-06	6.08009699891225e-08	1.43115489840551e-06	3.5074115842023e-08	6.80286897530478e-06	146997	0.0020387864801491	0.0401705584734848	0.735360913648064	0.00893754829173356	0.210375196641412	0.00515578294530531
1.20339706533921e-07	2.19140887694147e-06	4.17847747320558e-08	9.78349030563491e-07	2.88021450948402e-09	3.33476260328042e-06	299871	0.000999930185380693	0.036086438781442	0.657140893563389	0.0125300597682582	0.293378913869637	0.000863694017274495
2.08170868446441e-06	1.77590275102622e-05	2.45536672657583e-08	2.69355432441454e-07	2.64581810838558e-08	2.01611034755177e-05	49600	0.00603013731340618	0.103253707664975	0.88085592794202	0.00121787318316057	0.0133601532658439	0.00131233794400117
1.99786039858451e-07	2.63933250041963e-06	2.42137962964404e-08	4.11292917362677e-07	1.15951923442369e-08	3.28622044628144e-06	304301	0.000985381945826203	0.0607950814999407	0.803151384261576	0.00736828118875585	0.125156825017044	0.00352842803268345
6.78930869045245e-08	3.89300738837815e-06	7.63867904905531e-08	5.63269048289768e-06	3.84567929138024e-09	9.67382342796229e-06	103372	0.00289795386747016	0.00701822680660873	0.402426963585605	0.00789623576028442	0.582261039271848	0.000397534575653331
7.54536064949686e-07	4.93452896728037e-06	8.23722217428248e-09	6.92635767965144e-08	1.64420875688839e-10	5.76673025207654e-06	173408	0.00172852843491256	0.130842961603412	0.855689229698839	0.00142840428010593	0.0120108924414443	2.85119761982335e-05
6.28758856234728e-08	1.92423842452619e-06	1.87930179041695e-08	7.39504668940146e-07	2.6009004849876e-09	2.74801289747896e-06	363899	0.000824065273531072	0.0228804914566287	0.700229036876607	0.00683876626685789	0.269105239505451	0.000946465894455471
1.4566409869451e-07	5.12998563550739e-06	3.54587780316998e-08	1.60586663103364e-06	1.02346894278044e-08	6.92720983269504e-06	144358	0.00207601224726284	0.0210278167130155	0.740555831194095	0.00511876771284472	0.231820122360705	0.00147746201933983
9.26488919664756e-07	4.86889789351128e-06	1.08483642355526e-09	7.33010633079771e-09	5.24985589293047e-11	5.80385425448932e-06	172299	0.00173964638707935	0.159633388269203	0.838907677556713	0.00018691655165464	0.001262972157705	9.04546472522062e-06
5.95732948200308e-06	2.1568017123248e-05	2.43994216676763e-08	1.13583815350548e-07	5.59963528373734e-09	2.76689294775531e-05	36142	0.00826643722066334	0.215307552351676	0.779503129701692	0.000881834683465827	0.00410510335944495	0.000202379903721253
1.02871406830119e-07	2.20386636077473e-06	2.06895834516795e-08	5.69910939464845e-07	6.0510961344879e-09	2.90338938665586e-06	344425	0.000870638854318373	0.0354314882126805	0.759066755187513	0.00712601056777639	0.196291597015608	0.00208414901642166
6.0926172319954e-06	2.95294208748601e-05	6.5333802645796e-08	4.07188368288233e-07	1.60943357935629e-08	3.61106546135831e-05	27693	0.0107749221275193	0.168720763918349	0.817748146380945	0.00180926663736582	0.011276128130202	0.000445694933137795
2.65219658485854e-05	5.58389329110709e-05	1.98347129415451e-07	5.36973092578971e-07	8.44333490772974e-09	8.31046623165584e-05	12033	0.0246241886484857	0.319139325150725	0.67191095366433	0.00238671482304948	0.00646140755056026	0.000101598811334649
1.15448403840924e-06	1.22948586691938e-05	4.26401257180965e-08	5.83922347266255e-07	1.49873469197043e-08	1.40908925275071e-05	70968	0.00421837509628631	0.0819312216139286	0.872539382810051	0.00302607699511282	0.0414396991621622	0.00106361941874492
3.70045598469052e-07	4.58286158586996e-06	3.50278677547177e-08	5.57781312848557e-07	2.9546458782608e-10	5.54601182953011e-06	180310	0.00166242480114209	0.0667228289162168	0.826334621478484	0.00631586603696182	0.100573408422718	5.32751456195711e-05
3.18393766946201e-06	1.78636739769949e-05	1.91933916209399e-07	1.38466669553208e-06	9.32139239513606e-09	2.26335336505935e-05	44182	0.00676713604722301	0.140673467900074	0.789256960612797	0.00848006852011665	0.0611776630599513	0.000411839907061601
1.26803684580771e-08	6.72292335388341e-07	1.72305384297062e-10	1.17458670287434e-08	4.07729447724629e-10	6.97298605707183e-07	1434106	0.000209167776022201	0.018184990410553	0.964138361794828	0.000247104157224456	0.0168448164568335	0.000584727180561504
5.79167759753033e-08	2.17573941155078e-06	2.81862829251838e-08	1.36150570324438e-06	8.22815880449156e-09	3.63157633250014e-06	275363	0.00108888161573117	0.0159481092155457	0.599117080943443	0.00776144581429714	0.374907637507116	0.00226572651959843
3.0455628419625e-06	2.4683447083501e-05	3.26321565162879e-08	3.40106727136139e-07	1.1474650202187e-08	2.81132234593181e-05	35570	0.00839861847406786	0.108332039773726	0.878001312059421	0.00116074048084557	0.012097749218559	0.000408158467448305
7.11797495479787e-07	6.35177101698241e-06	4.06721891027286e-08	4.66664503593235e-07	7.60683572019372e-09	7.57851204087835e-06	131952	0.00227097964238698	0.0939231199528832	0.838129039410517	0.0053667776581133	0.0615773256116842	0.00100373736680269
1.63201438857245e-07	4.03585607546137e-06	1.69605127644347e-07	5.39305686208304e-06	7.35364334186129e-09	9.76907314738786e-06	102364	0.00292644584441193	0.0167059286377524	0.413125791420705	0.0173614349166479	0.552054097734449	0.000752747290445622
4.63894535560482e-07	6.31317083353732e-06	7.50405853738362e-08	1.31312354036463e-06	2.55629011342798e-09	8.1677857849497e-06	122432	0.00244734609586772	0.056795629534662	0.772935407435664	0.00918738411481226	0.160768606687047	0.000312972227814581
1.43037655627428e-05	2.89121093080358e-05	7.97086274127575e-08	2.07159312523337e-07	1.3848707086938e-08	4.35165915178017e-05	22980	0.0129704112398836	0.328696827206503	0.664392782146288	0.00183168360923099	0.00476046733666154	0.000318239701316516
6.7845631064959e-08	1.85862706656617e-06	3.86387889887463e-09	1.36100704959915e-07	1.01554406816869e-09	2.06745282555809e-06	483687	0.000620044181942614	0.0328160479534253	0.898993700649229	0.00186890789047707	0.0658301380701035	0.000491205436764706
2.12927995781686e-06	1.24649363902158e-05	1.82012644760786e-07	1.37004329677049e-06	5.71303251136927e-09	1.61519853220753e-05	61912	0.00483391358185492	0.13182775462944	0.771727818076932	0.0112687475335942	0.0848219750978856	0.00035370466214832
1.37784464154959e-06	8.13797885141467e-06	2.91545123736346e-09	2.21404997869744e-08	1.35098442761587e-08	9.55438928826476e-06	104664	0.00286222647640721	0.144210644969422	0.851752907055001	0.000305142605079362	0.00231731187823471	0.00141399349226353
8.74481931564186e-07	1.11669162342147e-05	1.14635243299399e-07	1.88237397021487e-06	6.1755693852478e-09	1.40445829486784e-05	71202	0.00420454053726471	0.0622647133602835	0.79510486534351	0.00816223904392876	0.134028470414068	0.000439711838209402
8.29862981706442e-08	1.72441457686333e-06	2.51527705742286e-08	6.72017765403665e-07	2.23498047026689e-09	2.50680639148214e-06	398914	0.000751760146698977	0.0331043906911291	0.687893003114525	0.0100337906667603	0.268077250675246	0.000891564852340059
5.43681014632793e-08	3.03135910096651e-06	1.09811145955859e-08	7.87330600517455e-07	2.04981866851836e-08	3.90453710422801e-06	256112	0.00117067763974543	0.0139243398159559	0.776368368399935	0.00281239857695167	0.201645055354935	0.00524983785222256
1.96628782318469e-07	2.57439497513922e-06	3.92229690881464e-09	6.60279207305244e-08	2.88101870741204e-10	2.84126207696777e-06	351956	0.00085201666150847	0.0692047326124569	0.906074450508503	0.00138047698612884	0.0232389406333787	0.000101399259532113
2.95686851393893e-11	2.95477377062669e-08	4.30740703898448e-11	5.53433440170698e-08	3.03001839422349e-09	8.79937428730894e-08	11364444	2.63977755842193e-05	0.000336031678775561	0.335793622836145	0.000489512878796043	0.628946356980061	0.0344344756262226
1.0794683279422e-05	3.56638708132075e-05	7.34648264735652e-08	3.12099791127446e-07	1.77116185917977e-08	4.68618303288222e-05	21339	0.0139605139856223	0.230351294511489	0.761043061334984	0.0015676900786434	0.00666000002427327	0.000377954050610444
3.58509633433633e-08	1.63264081689216e-06	8.21795073544446e-09	4.81204678163279e-07	6.70468674307915e-10	2.15858487780856e-06	463266	0.000647366530087679	0.0166085492916822	0.756347750638213	0.00380710104102438	0.222925993372013	0.000310605657067601
2.66903282618881e-06	1.08574273133639e-05	7.81480553945196e-08	4.08747032860151e-07	6.06594727381657e-09	1.40194211750812e-05	71330	0.00419702360945429	0.190381100107962	0.774456176026897	0.00557427117842953	0.0291557709662563	0.000432681720454942
3.62622481561961e-07	5.05663805749607e-06	3.5380165989317e-09	6.34369177750509e-08	3.817160386241e-08	5.52440707729442e-06	181015	0.00165595409355379	0.0656400725884877	0.915326837205588	0.000640433724276604	0.0114830273887273	0.0069096290929206
2.53702491425355e-07	3.40046435720544e-06	1.38015315233908e-08	2.37850966877387e-07	4.83990446555654e-10	3.90630333747812e-06	255997	0.00117120689132943	0.064946950993607	0.870506989198833	0.00353314382704877	0.0608890161179704	0.000123899862540658
7.59316626847147e-09	5.69304926899463e-07	6.62387123254970e-09	6.38552465800519e-07	2.80350551060781e-09	1.22487793571161e-06	816408	0.000367396099284045	0.00619912078346004	0.464785029023089	0.00540778067710189	0.521319265523011	0.00228880399333757
3.17338694917484e-08	1.09559735963956e-06	8.43541356488939e-09	3.74451007845898e-07	2.95738214345928e-10	1.51051338875645e-06	662027	0.000453051699934925	0.0210086648208222	0.725314563773269	0.0055844679217534	0.247896516928043	0.000195786556112157
4.51681429917821e-08	1.45427792840207e-06	2.24118637085856e-09	9.27807563507858e-08	7.35757447859459e-10	1.59520377156336e-06	626879	0.000478447020869743	0.028314967527638	0.91165652584737	0.00140495302908049	0.0581623225851938	0.000461231010718079
8.44863430165562e-07	4.86816633542674e-06	1.09672037805804e-08	8.12515048350783e-08	4.87619075792461e-09	5.81012466496589e-06	172113	0.00174152424685015	0.145412272349327	0.837876399585881	0.00188760214504706	0.0139844684099485	0.000839257509796176
1.13715235936381e-08	8.23205501168163e-07	3.81029696124559e-08	3.5466391553193e-06	4.39887272520289e-09	4.42371802241876e-06	226054	0.00132623811002708	0.0025705805695591	0.18608905382221	0.00861333598103577	0.801732646010765	0.000994383616430805
3.90197935514469e-08	1.653141410122e-06	1.44362009177472e-08	7.86416004741001e-07	1.37606139711111e-09	2.49438947072931e-06	400900	0.000748037854597428	0.0156430236774686	0.662743901672523	0.00578746867205398	0.315273943371429	0.000551662606525026
4.57074108268502e-07	4.14555544554876e-06	2.18398206526107e-08	2.54686447769579e-07	4.64540114502931e-09	4.88380122338448e-06	204759	0.00146407114538527	0.0935898263180641	0.848837873601228	0.00447188975424264	0.0521492247780472	0.000951185548417967
2.16138993675867e-06	7.53900721209866e-06	9.54763432739573e-09	4.28186209626548e-08	1.24900861627426e-09	9.75401241276365e-06	102522	0.00292194079217989	0.221589828400297	0.77291343224389	0.000978841724140327	0.00438984688051292	0.000128050751159581
1.05886459436037e-06	6.44928348279456e-06	6.16880893267624e-08	4.83096215709285e-07	1.67184629928511e-08	8.06965084518384e-06	123921	0.00241797699424728	0.131215664057179	0.799202295926304	0.00764445581478651	0.0598658138967201	0.00207177030501005
1.12475425365518e-07	2.25441949308523e-06	1.68573105373536e-08	4.34439399392949e-07	3.2662384635367e-09	2.82145786684459e-06	354427	0.000846080426101903	0.0398642938061331	0.799026460602968	0.00597468093904451	0.153976922532892	0.00115764211896226
5.02368822646302e-07	7.15506420843526e-06	4.29572671417794e-09	7.86712748991606e-08	2.0674643115723e-09	7.74246749700647e-06	129158	0.00232005374639366	0.0648848474779566	0.924132288731167	0.00055482657380723	0.0101610080932956	0.00026702912377374
4.00213080850958e-06	2.65627549469604e-05	1.20046758156818e-07	1.0245962522634e-06	1.28855831937256e-09	3.17108173242096e-05	31535	0.00946828684530521	0.126207116252856	0.837655954287911	0.00378567215500839	0.0323106226429923	4.06346612324247e-05
3.99127943112218e-07	3.52455907290656e-06	1.47496309759089e-08	1.67467948832543e-07	5.51954936042092e-09	4.11142414518765e-06	243225	0.00123266941726297	0.0970777835167872	0.857259905191731	0.00358747491259765	0.0407323455130654	0.00134249086581871
2.10236494824515e-07	2.86480475622784e-06	1.37858172814077e-08	2.41535356712377e-07	7.46437225973455e-11	3.33043706876874e-06	300261	0.000998633817451577	0.0631257971501738	0.860188827194071	0.00413934177309175	0.0725236212920464	2.24125906168049e-05
1.76326332105421e-06	1.49505736438829e-05	6.78477128865229e-08	7.39733056842521e-07	3.14762270038363e-09	1.75245653573666e-05	57063	0.00524361965227316	0.100616664955574	0.853120938465864	0.00387157749724176	0.0422112070546486	0.000179612026672063
5.61370112629008e-07	5.37087383077574e-06	6.42485698072897e-09	7.90361666072727e-08	1.42880274466136e-08	6.03199299443936e-06	165783	0.00180796701113339	0.0930654450604487	0.890397889342199	0.00106513004684385	0.0131028279840731	0.00236870756643537
4.15232298688042e-09	4.11070127504154e-07	9.06298735123683e-09	1.15360611619864e-06	2.69093650515669e-09	1.58058249054607e-06	632678	0.000474062718653023	0.00262708400967155	0.260075086218457	0.00573395403621463	0.729861379016091	0.00170249671956508
5.10487755960788e-09	4.63017435238089e-07	4.75598529477497e-09	5.54644712478059e-07	3.97799697852083e-09	1.03150100754905e-06	969461	0.000309402586989749	0.00494897971232968	0.448877346555642	0.00461074226779057	0.537706418528809	0.00385651293542887
1.50902418036733e-07	2.42464922188182e-06	2.46390153676052e-09	5.09023022452219e-08	2.07497788975049e-09	2.63099282159029e-06	380085	0.000788987470375924	0.0573556935611558	0.921571964007206	0.000936491166582213	0.0193471840088314	0.000788667256224697
2.09485382468984e-06	1.46036943065768e-05	1.31085978075983e-07	1.17504169218374e-06	3.22789918918134e-08	1.80369547934182e-05	55442	0.00539652141708347	0.116142322730346	0.809654094820141	0.00726763356549619	0.0651463456909325	0.00178960319308403
2.0627118499799e-07	4.41464648243565e-06	1.93086718046052e-08	5.31367499698438e-07	1.73463025619054e-08	5.18894014149859e-06	192718	0.00155547507390064	0.0397520841199024	0.850779997851485	0.00372112055218829	0.102403859980735	0.00334293749568977
7.63123612111323e-08	3.30204515836691e-06	6.36432908298505e-08	3.54115421091408e-06	1.97059402429988e-08	7.00286096156497e-06	142799	0.00209866037087603	0.0108973120600239	0.471528019261	0.0090881842691373	0.505672500189511	0.00281398422032857
1.30125052056875e-06	6.99558212129408e-06	7.67658974413355e-08	5.30629934481169e-07	2.40648958508984e-08	8.92829336963623e-06	112003	0.00267491598769121	0.1457445971695	0.7835295987344	0.00859804827901429	0.0594324035415055	0.0026953522755804
1.9117692607047e-08	7.43311895191376e-07	1.19436348725078e-08	5.97074900071133e-07	2.91651932130273e-09	1.37436464206337e-06	727609	0.000412224687995844	0.013910204047701	0.540840379941253	0.00869029550598488	0.434437034974016	0.00212208553104516
1.64544018137545e-07	2.33817116248082e-06	2.36335174697168e-08	4.31798592481078e-07	1.97233167577269e-09	2.96011962224493e-06	337824	0.000887643012670081	0.0555869488857873	0.789890768234416	0.00798397378677331	0.145872007751364	0.000666301341658919
1.90951252873433e-08	7.59995762489849e-07	3.57790083840444e-09	1.83094152333058e-07	7.34378209112977e-09	9.73106723039784e-07	1027637	0.000291889550923852	0.0196228479726192	0.780999395539864	0.00367678154275599	0.188154236321695	0.00754673862306625
2.00075362825371e-07	2.43824269876388e-06	4.4005322961689e-09	6.89518409320792e-08	5.97009617028144e-09	2.71764053098778e-06	367966	0.000814961005878745	0.0736209813417264	0.897191026908056	0.00161924737506378	0.0253719504643306	0.00219679391082362
2.29612103130128e-06	8.41894639618808e-06	7.61434662449345e-08	3.58965980196905e-07	7.86714968541524e-09	1.11580440236166e-05	89621	0.00334183547868372	0.205781678799744	0.75451811969633	0.00682408727584984	0.0321710489255226	0.000705065302553386
6.26254814152925e-09	4.6368287826519e-07	5.21325666947822e-10	4.96293324959373e-08	1.15490311119724e-09	5.21250987680802e-07	1918462	0.000156363111088909	0.0120144580816876	0.88955779312429	0.00100014326930555	0.0952119682626458	0.00221563726207165
6.59760731614467e-09	8.45038900869938e-07	4.54114763536241e-09	7.47905862770548e-07	1.65703447603039e-08	1.6206538633523e-06	617035	0.000486078378583055	0.00407095399291347	0.521418496557919	0.00280204659245937	0.461484021778418	0.0102244810782905
3.28900379510867e-07	2.90106621750387e-06	4.2827016021953e-08	4.85698053273075e-07	1.04652068154895e-10	3.75859631837792e-06	266057	0.00112694553398518	0.0875061729568258	0.771848310317047	0.0113944175948205	0.129223255739974	2.78433913328737e-05
4.91346604730315e-06	1.81016439552832e-05	9.87024766550074e-10	4.67553748648115e-09	7.4175730881716e-09	2.30281901379275e-05	43425	0.00688472750851121	0.213367443028476	0.786064551615356	4.28615866309198e-05	0.000203035386562165	0.000322108382975127
2.74565782301155e-08	9.59002631385685e-07	4.14304506510725e-09	1.86059538192407e-07	1.40829539300265e-08	1.19074474680334e-06	839811	0.000357159839960763	0.0230583240478911	0.805380526733552	0.00347937295228857	0.156254762989214	0.0118270132770549
2.1245245863641e-07	3.36316641120534e-06	1.97208890649336e-08	4.01402842261271e-07	1.19147381609322e-09	3.99793407498405e-06	250129	0.00119866364817667	0.0531405607625628	0.841226080302177	0.00493276994944253	0.100402566608823	0.00029802237699429
3.09635821360321e-07	3.54039393298974e-06	8.00766364684784e-08	1.17724700811301e-06	6.10534352916652e-11	5.10741445236684e-06	195794	0.001531054986186	0.0606247689996711	0.693187123545276	0.0156785076314631	0.230497645940493	1.19538830970281e-05
4.24934646022692e-06	1.35674582625185e-05	6.55710370756147e-08	2.69185417231031e-07	7.6140170296214e-10	1.81523225787551e-05	55089	0.00543094500443086	0.234093815917541	0.74742271704655	0.00361226706891806	0.0148292548274829	4.19451395081124e-05
7.36894018866799e-07	5.30203609544085e-06	4.31675252840882e-09	3.99351955980466e-08	7.2646825342974e-09	6.0904467449684e-06	164192	0.00182547138416123	0.120991784301469	0.870549619339682	0.000708774365685914	0.00655702237788038	0.00119279961528259
1.96933640915265e-07	2.94446360852843e-06	5.87526344468889e-09	1.129476361574e-07	5.12400110212909e-09	3.26534415014792e-06	306246	0.00097912518824117	0.060310225158455	0.901731478562544	0.00179927847556979	0.0345898107408628	0.00156920706256858
7.43378144795841e-08	1.82543525457896e-06	1.48747469784874e-08	4.69645236067521e-07	3.57803411025599e-09	2.38787108621481e-06	418783	0.000716105655026777	0.0311314186551932	0.764461392039631	0.00622929230324007	0.196679476869076	0.00149842013285893
1.74565774414797e-06	9.81840072674139e-06	1.1055763696536e-07	7.99536684697234e-07	1.35747994254384e-08	1.24877275919774e-05	80079	0.00373933288649819	0.1397898641919	0.78624398670012	0.00885330306503379	0.0640257948300288	0.00108705121291718
1.24203972774061e-08	7.42420755097227e-07	1.10785957736755e-08	8.51456746673061e-07	1.48713855820009e-09	1.61886363337957e-06	617717	0.000485541569646752	0.0076722937135088	0.458606110971395	0.00684343977172904	0.525959524395235	0.000918631148131678
6.41476970610585e-07	4.54325719640267e-06	3.83413670997148e-09	3.49150180158225e-08	2.94428088016717e-09	5.22642760261921e-06	191335	0.00156670381433133	0.122737177166505	0.869285397567896	0.000733605629216028	0.00668047482343865	0.000563344812944822
5.39182715738494e-06	1.39135893989603e-05	2.29898451550119e-08	7.62779976732283e-08	4.12160809543655e-09	1.94088060072689e-05	51523	0.00580577925448478	0.277803135100923	0.7168699297499	0.00118450589626182	0.00393007162030786	0.000212357632607227
9.03879036838104e-08	2.00868666113626e-06	2.91935355159882e-08	8.34164970990799e-07	3.22307792139455e-09	2.96565614924825e-06	337194	0.000889302499971545	0.0304782143090737	0.677316101411632	0.00984387064676675	0.281275012682184	0.00108680095034333
8.18166638683017e-07	5.25156855380972e-06	2.74099173585995e-08	2.26211140666082e-07	1.91972093871911e-10	6.32354822261129e-06	158139	0.00189527216407526	0.129384106814822	0.830478138054129	0.00433457868805192	0.0357728181556696	3.03582873275911e-05
3.19104313797566e-07	3.60607819483668e-06	1.60969182886048e-08	2.33887618823282e-07	7.09274254968579e-09	4.18225978829582e-06	239105	0.00125389377760621	0.0762994959544574	0.862231993557263	0.00384885662379284	0.0559237423456628	0.00169591151882412
9.32679770166841e-09	9.76782494737856e-07	1.3832641271719e-08	1.86276608503838e-06	4.14683742880418e-09	2.86685485617843e-06	348814	0.000859687946072607	0.00325332050960585	0.340715712423588	0.00482502322777447	0.649759467600492	0.00144647623853967
1.5045524676193e-06	7.57991271936926e-06	6.27284748118046e-09	4.06333495846051e-08	2.56964594036139e-10	9.13162834864838e-06	109509	0.00273575200403198	0.164762779449078	0.830072406581374	0.000686936353701795	0.00444973755317357	2.814006267285e-05
3.8977971374224e-08	1.4604147564985e-06	5.23058634337722e-09	2.51985427040926e-07	1.51372664666658e-09	1.75812246790369e-06	568789	0.000527298133482179	0.0221702253886213	0.830667250524267	0.0029750978324132	0.143326435809322	0.000860990445376356
1.03005708390364e-10	5.71193046528683e-08	1.02946863575022e-09	7.33994103399766e-07	2.39978061813713e-09	7.94645663014912e-07	1258423	0.000238365380084815	0.000129624703417567	0.0718802194630444	0.00129550651776589	0.923674711336079	0.00301993797969309
1.44168500064144e-08	7.03164620669441e-07	9.47611937655389e-09	5.94259536714008e-07	9.6250411131914e-09	1.33094216787961e-06	751347	0.000399203213274579	0.0108320634467406	0.528320942591885	0.00711985810146115	0.446495385791821	0.00723175006809315
7.38218450650517e-10	1.64642023617951e-07	5.4995981396554e-10	1.57705583277639e-07	3.51953450024488e-09	3.27155319660452e-07	3056652	9.81417957176545e-05	0.00225647698902375	0.503253389823617	0.00168103582890333	0.482051104782032	0.0107579925764244
4.41812211157139e-07	5.57466388481509e-06	1.46710112099944e-07	2.38020669342975e-06	5.72531831865443e-09	8.54911821982058e-06	116971	0.00256146027697846	0.051679272621687	0.652074721798862	0.0171608472742611	0.278415461364354	0.000669696940835448
3.80584123824517e-07	4.214861014603e-06	7.86131724879609e-08	1.1194172638649e-06	1.05592806723256e-08	5.80403485545271e-06	172294	0.00173970047342553	0.0655723360218918	0.726194986689867	0.0135445727749389	0.192868804502999	0.00181930001030327
2.55964078918703e-06	9.89218651418226e-06	1.27453642319159e-08	6.33324898244294e-08	7.98993251789666e-09	1.25358950899435e-05	79771	0.00375372917772643	0.204184924237314	0.789108910309716	0.00101670954809923	0.00505209156346846	0.000637364341402816
5.93421620807854e-07	4.32153477427473e-06	2.16437557578169e-08	2.02658714188786e-07	4.98211799030809e-09	5.14424098301949e-06	194392	0.00154208602594719	0.115356497249383	0.840072381628229	0.00420737594316836	0.0393952606142943	0.000968484564924826
5.51178410698693e-08	2.41359472678687e-06	9.77409256649839e-09	5.50349618992964e-07	1.03339464098266e-08	3.03917022582603e-06	329037	0.000911336933263285	0.0181358189816066	0.794162402051985	0.0032160398530628	0.181085486530581	0.00340025258276472
9.78645346180927e-08	2.09719605357188e-06	9.11859047321451e-09	2.51249517894875e-07	6.86659941509875e-09	2.46229529597316e-06	406125	0.000738416734311409	0.0397452469564233	0.851724022298071	0.00370328875181099	0.102038743405703	0.00278869858799161
4.73489219498005e-07	5.29807039963186e-06	3.64663869145862e-08	5.24650680502417e-07	3.60515567964601e-09	6.33628184222652e-06	157821	0.00189908502670411	0.0747266664090853	0.836148159370727	0.00575517122227193	0.0828010327769857	0.000568970220929943
1.07964573443347e-06	1.08630595658684e-05	1.61503867787973e-07	2.08950984765783e-06	5.04051622794581e-09	1.41987595319756e-05	70429	0.00425059862503641	0.0760380321958484	0.76507102901523	0.0113745054576258	0.147161436388317	0.000354996942979038
6.16449585329629e-08	1.47450411730011e-06	8.50480427628974e-08	2.61559893912988e-06	1.84274036090075e-09	4.23863879808675e-06	235925	0.00127078620082977	0.0145435743571234	0.347872085247198	0.0200649422643153	0.617084649984923	0.000434748146440912
6.39246141029163e-07	4.11041326308387e-06	1.71686304345232e-08	1.41941334766205e-07	1.96891624284694e-09	4.91073828555661e-06	203635	0.00147214043959443	0.130173123440381	0.837025519191963	0.00349614038382362	0.02890427599933	0.000400940984502858
1.62836546621496e-07	3.62601191101246e-06	3.37348865306511e-08	9.65907620553079e-07	4.72764750016041e-09	4.79321861221785e-06	208628	0.00143693564783687	0.0339722762083973	0.756487906011591	0.00703804463344554	0.201515453121832	0.000986320024734466
5.44833384404014e-09	4.5519699240691e-07	3.36771765569027e-09	3.61769660594438e-07	3.60241340398799e-09	8.29385117905066e-07	1205712	0.000248784686514125	0.00656912419383895	0.548836701527376	0.0040604992578077	0.436190200166874	0.0043434748541031
9.65398047184666e-07	6.82764915176874e-06	7.9407993903683e-08	7.22094501224254e-07	4.95019737244041e-09	8.59949989145379e-06	116286	0.00257653607859232	0.112262115166032	0.793958862486188	0.00923402464166538	0.0839693598859015	0.000575637820213236
7.01476376576997e-06	3.02963305062222e-05	1.60626203974837e-07	8.92060112492442e-07	8.35071286456285e-09	3.8372131301324e-05	26061	0.011445852329966	0.182808812747076	0.789539946799276	0.00418601204904392	0.0232476039834061	0.000217624421197441
1.95434650729291e-07	2.87101996835976e-06	1.01625134078361e-08	1.91954561590653e-07	2.50517269727486e-08	3.29362342106029e-06	303617	0.000987600654675624	0.0593372786577941	0.871690415486393	0.00308551164132921	0.0582806644995436	0.00760612971493989
9.65680638026462e-09	8.20169799098749e-07	8.16441561512979e-10	8.91599941148845e-08	3.25590396165226e-09	9.23058945117064e-07	1083354	0.000276879473166458	0.0104617439995015	0.888534587566056	0.00088449558485069	0.0965918748597113	0.00352729798988009
3.86775762469554e-06	2.13961491376161e-05	9.79523915659355e-08	6.96765844129186e-07	3.74489548036216e-09	2.60623698934871e-05	38369	0.00778832544981578	0.14840391109874	0.820959460903166	0.00375838390623154	0.0267345543393314	0.000143689752530831
3.32960931523781e-07	3.7525774466005e-06	1.6816446802947e-08	2.43687532425026e-07	1.70600119159391e-10	4.34621295747142e-06	230085	0.00130301705578373	0.0766094378673738	0.863413156078692	0.00386921832121422	0.0560689351418254	3.92525908943598e-05
3.84339864212146e-09	7.22366207994527e-07	4.93719849129996e-09	1.1932333760053e-06	5.02647394120548e-09	1.92940665507445e-06	518294	0.000578655069467526	0.00199201066919361	0.37439811150991	0.0025589206289482	0.61844576562801	0.00260519156393784
1.11923576867077e-07	4.25643431086341e-06	3.27746731348345e-09	1.60279296027603e-07	1.13677906960474e-08	4.54328244176762e-06	220105	0.00136205938272971	0.0246349590415365	0.93686324049169	0.000721387533240904	0.0352783033152665	0.00250210961826636
1.29742158528752e-08	6.93627648744122e-07	4.25145717637437e-09	2.92242573489599e-07	2.41917758361523e-09	1.00551507284659e-06	994515	0.000301609180321294	0.0129030545669947	0.689823223415718	0.00422813868352924	0.290639674512554	0.00240590882120404
6.11013051729574e-07	4.61252107434794e-06	2.76726942918494e-10	2.68595611777894e-09	8.40378705298337e-10	5.22733718784351e-06	191302	0.00156697626379587	0.116888011959612	0.882384454761143	5.29384145262409e-05	0.000513828747077058	0.00016076611764259
1.85668789753449e-06	9.01292921466449e-06	2.75801372221175e-07	1.72141604285219e-06	3.76282373764771e-09	1.287059735101e-05	77696	0.00385375919011599	0.144258098276129	0.700272797669117	0.0214287934506422	0.133747952476899	0.000292358127212521
9.8674053545088e-06	3.42926302200825e-05	8.72683495754166e-08	3.89987400190944e-07	1.11898106958723e-08	4.46484811350535e-05	22397	0.0133055316747608	0.221002038673201	0.768058158940581	0.00195456479944851	0.00873461739966705	0.000250620187101667
1.16521927542246e-06	6.34567574331293e-06	6.04315201279308e-08	4.23148657346759e-07	3.79462850391872e-09	7.998269824714e-06	125027	0.00239661406702829	0.145683916766852	0.793381053950608	0.00755557407443325	0.0529050240389821	0.000474431169125306
3.17904055466375e-06	1.14704746955891e-05	1.10234707160383e-07	5.11405986686836e-07	6.89110608736996e-09	1.52780470501874e-05	65453	0.00457296115507178	0.208078987073466	0.750781474746693	0.00721523548122804	0.033473256431722	0.000451046266890862
6.24790427187861e-06	2.71277989692632e-05	4.0017592041366e-07	2.23421793673932e-06	1.07831732058676e-09	3.60111754156154e-05	27769	0.0107453984271019	0.173499037445175	0.753316120792322	0.0111125481408233	0.0620423496582259	2.99439634541665e-05
4.79554533611078e-06	2.72991944534857e-05	1.29192552613545e-07	9.45716011665019e-07	9.44432740058817e-09	3.31790926812756e-05	30139	0.00990451690728711	0.144535155984453	0.822783031342258	0.00389379401825697	0.0285033717090982	0.000284646945934058
1.71155855258844e-07	3.44679874512209e-06	5.66388422449987e-08	1.46660218646118e-06	4.27895309059289e-09	5.14547458217771e-06	194346	0.00154245553684107	0.033263375909323	0.669869939122954	0.0110075059822815	0.285027583566544	0.000831595418897574
1.91796920311972e-08	9.16091302407142e-07	1.42553774731114e-08	8.75464904414041e-07	3.43481793105547e-09	1.82842609425655e-06	546918	0.00054837791561102	0.0104897278000158	0.501027252501355	0.00779652922143825	0.478807925113327	0.00187856536386399
4.09370438347596e-09	3.54439348574026e-07	1.94242403170642e-09	2.16235582207125e-07	3.47399053122902e-09	5.80185049727562e-07	1723588	0.000174040418634558	0.00705585982506486	0.610907414350749	0.00334793878714822	0.372701058582365	0.00598772845467202
3.09670412007786e-06	1.2367210526685e-05	3.28308401687466e-08	1.68585361840096e-07	1.15926430611973e-09	1.56664901130778e-05	63831	0.00468895620939702	0.19766419266386	0.789405312703787	0.00209560915889773	0.0107608890455538	7.39964279013602e-05
2.10724810907625e-09	3.61675313871049e-07	4.26351564133015e-09	9.40896738543386e-07	1.75591176476235e-08	1.32650193381246e-06	753862	0.000397871672168759	0.00158857522583466	0.272653438831836	0.00321410435420662	0.709306722108711	0.0132371594794116
4.4818766039964e-07	4.53022486589799e-06	1.41552865290204e-07	1.83967817018003e-06	1.12173215820318e-08	6.9708608833499e-06	143454	0.00208908038166911	0.0642944491217935	0.649880257504287	0.0203063678445093	0.263909752463165	0.00160917306624561
7.76176342205409e-08	4.06587671604e-06	5.16403822814349e-08	3.47871092711179e-06	2.74777473139865e-08	7.70132340696775e-06	129848	0.00230773898525349	0.0100784800376409	0.527945198660455	0.00670539069099649	0.45170300522173	0.00356792538917741
9.22985393049733e-08	1.998028812014e-06	5.01153743742227e-09	1.39489358718125e-07	1.32481852319058e-08	2.24807643270643e-06	444825	0.000674196315342157	0.0410566731460533	0.888772633770553	0.0022292558048789	0.0620483168137639	0.00589312046475062
4.05711585551477e-07	5.89374836098313e-06	1.97198508901599e-07	3.68347233655721e-06	1.91366085704919e-08	1.01992674005639e-05	98046	0.003055119419621	0.0397785026725592	0.577859970673705	0.019334575823622	0.361150677974533	0.00187627285558116
6.96987742455308e-07	9.49372540488118e-06	7.58659510759526e-09	1.32879809732323e-07	2.34102913425398e-08	1.0354589843519e-05	96576	0.00310157318902149	0.0673119604917582	0.91686156075254	0.000732679441894436	0.0128329380246282	0.00226086128917917
8.45236701176385e-06	2.9764355506338e-05	2.72197395031019e-07	1.23251280778824e-06	2.1736074256172e-09	3.97236063283467e-05	25174	0.0118465886076285	0.212779447613553	0.749286337708422	0.00685228306768259	0.0310272133300425	5.47182803003996e-05
3.06055923756601e-06	1.57834596370852e-05	7.80072702745458e-08	5.17268513089632e-07	2.54708287762388e-09	1.9441841740893e-05	51435	0.00581563257768658	0.15742126071979	0.811829447407086	0.00401233953625232	0.0266059419669915	0.000131010369880054
1.34981187483185e-07	3.53657243225827e-06	2.89934269087584e-08	9.76771460225314e-07	1.55475265637131e-08	4.69286603343924e-06	213089	0.00140687253914606	0.0287630600407874	0.753606092110504	0.00617819189854651	0.208139642867553	0.00331301308260848
8.18644700696473e-07	5.84563040125619e-06	2.13799936585095e-08	1.9629351587626e-07	7.36815204093253e-09	6.88931676352836e-06	145152	0.0020646677836168	0.11882814055384	0.84850655034511	0.00310335471460594	0.0284924503566779	0.00106950402976665
1.3304961779771e-06	7.80372467546992e-06	4.38681889257687e-10	3.30828076961531e-09	9.60614049122174e-09	9.14757395659712e-06	109319	0.00274052263164715	0.145447982633424	0.853092274792922	4.79560910181344e-05	0.000361656629977768	0.00105012985265825
1.68541672852573e-09	2.34265142102567e-07	2.58447717329829e-09	4.61882376193737e-07	1.14020041507491e-08	7.11819416348877e-07	1404851	0.000213523101589508	0.00236775885823783	0.329107547113816	0.00363080454668517	0.648875776054076	0.0160181134271852
2.39371947039049e-07	3.51331302877056e-06	2.96932063221717e-09	5.6036051737015e-08	9.33986188533723e-09	3.82103021006418e-06	261710	0.00114565448927595	0.0626459184773179	0.919467482752917	0.000777099491230481	0.0146651684641022	0.00244433081443247
2.06581487005725e-06	8.66443359645369e-06	7.40773938858159e-08	3.99479462455077e-07	4.75590355216248e-09	1.1208561226404e-05	89218	0.00335694004791531	0.184306872963392	0.773019250324733	0.00660900113667684	0.0356405656699295	0.000424309905267681
3.07045043211878e-06	1.22488080666804e-05	1.77314218070571e-08	9.09496300807972e-08	2.93713117515041e-09	1.54308766818622e-05	64805	0.00461860003389936	0.198980945504403	0.793785623410363	0.00114908713047387	0.00589400278130027	0.000190341173460532
4.63347091647606e-06	1.6485747553964e-05	3.88055595194127e-09	1.77527686420753e-08	1.5278328831106e-08	2.11561301238652e-05	47268	0.00632680711115696	0.219013160221078	0.779242113630566	0.00018342465891547	0.00083913118978453	0.000722170299655669
2.80441747232927e-06	1.02381276100233e-05	1.56877372371347e-07	7.36374002027589e-07	4.29280837658265e-10	1.39362257375892e-05	71755	0.00417216907262419	0.201232207710666	0.734641344277938	0.0112568047709082	0.0528388400053984	3.08032350897128e-05
1.02891024871129e-06	9.22005803808899e-06	2.64185283620189e-08	3.04400230419155e-07	9.59955718268617e-09	1.05893866027641e-05	94434	0.00317179200724338	0.0971642916920901	0.870688585085966	0.00249481196154675	0.0287457849862331	0.000906526274164022
5.5260023750076e-08	1.70828976340215e-06	1.18334855203156e-09	4.70360161276656e-08	6.26722096353843e-09	1.81803637279547e-06	550044	0.000545262697862703	0.0303954445449882	0.939634535900642	0.000650893771840226	0.0258718784901655	0.003447247292364
3.97201366956354e-06	1.01629930842307e-05	2.71312109797668e-08	8.92556649663656e-08	9.85980397244422e-09	1.42612534337128e-05	70120	0.00426926719525189	0.27851785174604	0.712629723009196	0.00190244224365511	0.00625861291794801	0.000691370083160865
2.65802242228198e-08	1.41122587006116e-06	2.56584524317684e-09	1.75164166707868e-07	3.03479851303263e-08	1.64588409136535e-06	607576	0.000493643751559025	0.0161495115982135	0.857427249868167	0.00155894649971878	0.106425578585282	0.018438713448619
8.23852082588665e-08	3.00196105679676e-06	9.43981072948855e-09	4.42293774664199e-07	1.44867346672372e-09	3.53752852391603e-06	282683	0.00106069749658855	0.0232889170226863	0.848604056900605	0.00266847621599916	0.125029034161562	0.000409515699146941
1.23133518746192e-06	9.23866168667584e-06	5.67780481012068e-08	5.47756401429749e-07	1.05651792444828e-08	1.10850965029132e-05	90211	0.00332002387481067	0.111080240676148	0.833430875793268	0.00512201658201941	0.0494137693150255	0.000953097633539436
4.86604915757977e-07	7.01977211397298e-06	2.16009465762305e-08	4.00689091653075e-07	3.43653667406782e-09	7.93210360463433e-06	126070	0.00237681141920199	0.0613462632376206	0.884982403642797	0.00272323051398499	0.0505148585576936	0.000433244047904269
1.21267800978706e-06	1.65451548998663e-05	3.01861519911962e-07	5.2962996476251e-06	6.18859453575121e-09	2.33621826717262e-05	42804	0.00698423275724003	0.0519077359691522	0.708202445479971	0.0129209468204907	0.226703973770178	0.000264897960208183
5.72246487383207e-07	8.14049912265968e-06	4.66729894246961e-08	8.53744259381951e-07	3.38840152565492e-09	9.61655126037519e-06	103987	0.00288082169640702	0.0595064147103481	0.846509200881864	0.00485340203166298	0.088778631368585	0.000352351007540174
7.51375016467483e-07	5.00634395972108e-06	5.65580310700354e-10	4.84526094103295e-09	2.07422713167476e-09	5.76520404457197e-06	173454	0.00172807136135733	0.130329301557837	0.868372380407703	9.81023926174575e-05	0.000840431822286471	0.000359783819555819
2.16763844328446e-06	1.49081670733046e-05	1.58034272233164e-07	1.39758090013005e-06	2.23468068099839e-08	1.86537674957622e-05	53608	0.00558055298356541	0.116203787989579	0.799204079105812	0.00847197609110689	0.0749221786133848	0.00119797820011752
1.56442358276364e-06	1.01547896964738e-05	6.03865728356653e-08	5.03999107798706e-07	5.9541041838312e-09	1.22895530640556e-05	81370	0.00368010034574739	0.127297028183983	0.826294466816244	0.00491365084807546	0.0410103691461977	0.000484485005499973
1.50611557673329e-05	5.12165466134494e-05	2.98398926071129e-07	1.30487382543793e-06	5.86376027637446e-08	6.79396127350552e-05	14719	0.0201762556730254	0.221684451250364	0.753853967539955	0.00439211991441279	0.0192063771474023	0.000863084147865463
5.95924159221099e-07	4.67387218356344e-06	2.58410404140018e-08	2.60589006569855e-07	6.85442565379246e-09	5.56308081542219e-06	179757	0.00166753699944289	0.107121247918789	0.840158958432952	0.00464509527569045	0.0468425707294131	0.00123212764315599
3.6637651166607e-06	1.33752986993741e-05	6.71592432989931e-08	3.15244221302124e-07	1.00633481053105e-08	1.74315306287412e-05	57367	0.00521585471253239	0.210180344726577	0.767304890444951	0.0038527450474292	0.0180847125829758	0.000577307198067738
2.56045661116837e-06	1.71106993383963e-05	1.15716998216202e-07	9.94354036771896e-07	5.51509490515265e-09	2.07867420794579e-05	48108	0.00621668340081183	0.123177388807777	0.823154454555224	0.00556686554217446	0.0478359731876669	0.000265317907157891
5.19929058122683e-07	4.26077420958438e-06	3.15904039123903e-08	3.32858045542406e-07	1.24552630098785e-09	5.14639724346284e-06	194311	0.00154273190967236	0.101027774096358	0.827913977102444	0.00613835318533129	0.0646778765407616	0.000242019075105399
2.61583676786734e-07	2.77106948674812e-06	2.15587122795861e-08	2.93640972630686e-07	3.77228405020453e-10	3.34823007685014e-06	298665	0.00100396639281952	0.0781259563359576	0.827622183405929	0.00643883836676705	0.0877003568724075	0.000112665018939001
3.17997969890784e-07	3.25913818116079e-06	9.69259474748612e-08	1.27725226950706e-06	5.85637757172366e-09	4.95717074560522e-06	201728	0.00148604964281107	0.064149085478386	0.657459334853491	0.0195526747915211	0.257657509707409	0.00118139516919316
6.99853231339685e-10	1.76491984257715e-07	3.64395969508026e-10	1.18155871682413e-07	8.32094812295732e-09	3.04033053263934e-07	3289116	9.12057703503777e-05	0.0023018985068447	0.580502620892674	0.00119854063759209	0.388628375809657	0.0273685641532331
5.25630430658567e-06	2.09201964069799e-05	1.02768134779819e-07	5.25925273938368e-07	4.02331106253593e-08	2.68454272329091e-05	37250	0.00802139182881001	0.195798869616875	0.779283422293029	0.00382814301624667	0.0195908699599182	0.0014986951139313
3.64072772263828e-07	4.24290220063558e-06	8.70052429447674e-08	1.30372323289518e-06	2.75181148269705e-09	6.00045526022205e-06	166654	0.00179852269513125	0.0606741916196464	0.707096714604712	0.0144997736291009	0.217270719696515	0.000458600450025724
1.65525405946801e-06	1.56607071692024e-05	5.61185282224855e-08	6.82749531490083e-07	3.7942271697367e-08	1.80927715600803e-05	55271	0.00541317624360027	0.0914870369070563	0.865578118708798	0.00310170987546787	0.0377360389049787	0.00209709560369857
4.52336670694368e-08	1.18975871789579e-06	2.07113993787113e-08	7.00429097477479e-07	6.49383307403667e-09	1.96262671489545e-06	509521	0.000588615290270988	0.0230475141941836	0.606207338800626	0.0105528979206902	0.356883503195762	0.00330874588873748
4.53668828229521e-06	2.18940224849371e-05	1.40111545604813e-07	8.69461635936494e-07	3.09790780067985e-09	2.74433818565743e-05	36439	0.00819932815724067	0.165310831806555	0.797788792917744	0.00510547666235412	0.0316820150111422	0.000112883602205816
4.3368334426636e-07	7.86378916262926e-06	3.04087461893801e-09	7.0902901144155e-08	1.00556150363875e-08	8.38147189769511e-06	119311	0.00251129351997725	0.0517431006820678	0.938234865977633	0.000362809140930753	0.00845948086560467	0.0011997433337637
1.33132453335365e-05	3.77744885008281e-05	1.41636316671439e-07	5.16749367259239e-07	3.82983556035248e-09	5.17499493538556e-05	19324	0.0154054890022717	0.257261031165523	0.729942521151737	0.00273693633404275	0.00998550479201076	7.40065566859757e-05
8.43111448681384e-07	4.91426478828823e-06	6.3527962337672e-09	4.76096919855877e-08	3.5761938852801e-09	5.81491491907425e-06	171972	0.00174295882767495	0.14499119254794	0.845113790430247	0.00109250028971681	0.00818751308457103	0.000615003647525326
5.68466035991551e-09	4.57275518844026e-07	9.59582393670985e-09	9.92466006006946e-07	2.74547548887396e-09	1.46776748463647e-06	681307	0.000440233637269083	0.00387299788244284	0.311544930399709	0.00653770030822456	0.676173860230154	0.00187051117946924
4.43832997969352e-07	7.85163691700031e-06	3.73300389866334e-08	8.49187090555698e-07	2.47550929908697e-09	9.18446255381108e-06	108880	0.00275155892268486	0.0483243298526145	0.854882566181543	0.00406447723728194	0.0924590944304443	0.000269532298115774
1.10321547882428e-08	6.62370296886323e-07	1.02855168250235e-09	7.94014289810706e-08	2.01040393588579e-09	7.55842836274025e-07	1323026	0.000226727230084323	0.0145958316448781	0.876333366009685	0.00136080099346137	0.105050183940996	0.00265981741097952
7.87268959256392e-07	8.16364785208086e-06	2.49924254174424e-08	3.33234976942244e-07	3.53048974809557e-08	9.3444491111779e-06	107015	0.00279942212094875	0.0842499060019124	0.873636075808412	0.00267457451157247	0.0356612757988725	0.00377816787923044
5.66619563834753e-06	1.63435636265192e-05	8.59747754988786e-08	3.18853343737028e-07	3.19062416813472e-08	2.24464936257839e-05	44550	0.00671140093741651	0.252431214104588	0.728112100668835	0.00383020960566067	0.0142050401747722	0.00142143544614456
1.64716361909926e-06	1.51642795987727e-05	1.39261478346861e-07	1.64861864198511e-06	3.25897310254321e-08	1.86319130692294e-05	53671	0.00557403310062332	0.0884055015166181	0.813887416843767	0.00747435208770112	0.0884835945648439	0.0017491349870698
5.14393101141699e-07	3.97909460949345e-06	1.39523672856921e-07	1.38769503015875e-06	3.39819624306304e-09	6.02410460989388e-06	166000	0.00180560475732716	0.0853891382126514	0.660528803393994	0.0231608980740091	0.23035706051313	0.0005640998062155
2.12663290240497e-05	5.41064527440882e-05	4.18930233005148e-08	1.37057382334472e-07	1.94289662614135e-09	7.5553675070399e-05	13236	0.0224119933706785	0.281473124956983	0.716132639394088	0.000554480285194332	0.00181403991542126	2.57154483131496e-05
1.39679954679512e-06	1.03417712179649e-05	1.08751020351978e-08	1.03531344851232e-07	4.4168276688363e-09	1.18573940393153e-05	84336	0.00355091982143119	0.117799875939333	0.872179096323773	0.000917157850969574	0.00873137423855157	0.000372495647373406
2.61346644141877e-07	4.00368059840521e-06	1.40185258084128e-08	2.76131401263128e-07	6.03736849966242e-09	4.56121453811829e-06	219240	0.0013674316942317	0.0572975995664731	0.877766341606223	0.00307341952264234	0.0605390075286933	0.00132363177596841
3.77403123034518e-07	4.32932429570776e-06	6.54611413517116e-08	9.65525347173623e-07	1.50745104129086e-08	5.75278841768052e-06	173829	0.00172435308145147	0.0656035118334292	0.752561015872249	0.011379028151031	0.16783606089287	0.00262038325042146
4.06027848616164e-07	4.09507890679931e-06	1.08914625591405e-07	1.41238905144996e-06	2.90512533979249e-09	6.02531555779663e-06	165966	0.00180596738787053	0.0673869849174576	0.679645550099093	0.0180761695460866	0.234409142210379	0.000482153226984654
2.96960266469977e-06	1.08346467336131e-05	9.7297536207829e-08	4.56435740832562e-07	1.61776981325678e-09	1.43596004451665e-05	69640	0.00429864532478996	0.206802597052715	0.75452285563141	0.00677578297386258	0.0317861031423196	0.000112661199692455
1.38918144503935e-07	2.17558809933027e-06	8.81957437900132e-09	1.77592450451074e-07	1.11603327372902e-09	2.50203430193801e-06	399675	0.000750329591472809	0.055522078332952	0.869527686988591	0.00352496141726352	0.0709792229121381	0.000446050349055793
6.43898873775209e-08	1.55846728167196e-06	1.40074183388679e-08	4.35911899797602e-07	1.19242087805401e-09	2.073968908064e-06	482167	0.000621997796739659	0.0310466984954115	0.751441969844547	0.00675391915684189	0.21018246614146	0.000574946361740355
3.77838427689968e-07	4.97752766028736e-06	1.01734734070272e-08	1.72325548335482e-07	2.74254614898431e-10	5.53813936433473e-06	180566	0.001660066971927	0.0682247958805847	0.898772553890991	0.00183698400089816	0.0311161451525123	4.952107501386e-05
2.13771401946579e-06	8.53954906981565e-06	6.03797435818313e-08	3.10124227557864e-07	2.4284876753045e-09	1.10501955480964e-05	90496	0.0033095881798596	0.193454858799675	0.772796194659805	0.00546413349148673	0.0280650442979072	0.000219768751126114
1.78882128955283e-09	2.62696901750933e-07	1.2440322248882e-09	2.34898763068261e-07	2.4069565544968e-09	5.03035474888132e-07	1987931	0.000150899293995699	0.00355605395414833	0.522223411399272	0.00247305068328402	0.466962619525988	0.00478486443730847
3.55086960880086e-07	7.50273789977637e-06	5.57399581675581e-09	1.51448491030468e-07	2.77967946676716e-09	8.01762702697045e-06	124725	0.00240240733975094	0.0442882862579677	0.935780359268142	0.000695217649562081	0.018889440793518	0.00034669603081019
5.58178074675084e-07	4.43169682992385e-06	1.74686894186178e-08	1.78327049277883e-07	8.27865359362279e-10	5.18649850865479e-06	192808	0.00155474371937003	0.107621369936508	0.854467965724583	0.00336810844338767	0.0343829365766336	0.000159619318887455
1.81816400681066e-07	3.47891074725679e-06	4.3985888470125e-09	1.0821735528461e-07	3.99042271435084e-09	3.77733351478383e-06	264737	0.00113256036352394	0.0481335312249946	0.920996447266554	0.00116446928231176	0.0286491396274821	0.00105641259865803
4.03333498223422e-07	3.56246411245787e-06	3.72589322447594e-08	4.23130666085032e-07	1.64868950127873e-09	4.42783589851236e-06	225844	0.00132747183914095	0.0910904350269465	0.804561007704636	0.0084147048578014	0.0955615058424349	0.000372346568180779
3.59303649722861e-05	7.00438696650936e-05	1.73217533213693e-07	4.34214058994451e-07	1.60420783629392e-09	0.000106583270437424	9382	0.0314708371700515	0.337110738156426	0.657175083647081	0.0016251850079548	0.00407394197243536	1.50512161027725e-05
2.61994430935649e-06	1.66798163003501e-05	3.86048309032424e-08	3.1603215358803e-07	1.67825839193102e-08	1.96711801781172e-05	50836	0.00588403296905049	0.133186940774962	0.847931651752407	0.00196250710703101	0.0160657444406713	0.000853155924929186
3.80826906502402e-06	2.90754851879513e-05	7.33526042825829e-10	7.20204466276133e-09	1.32029205246233e-08	3.29048927442056e-05	30391	0.00982306563016822	0.115735647419627	0.883621940784822	2.22923091872105e-05	0.000218874582535437	0.000401244903828118
7.74743465204183e-07	5.88328640333071e-06	1.29875803330113e-08	1.26810179625396e-07	6.39655856296719e-09	6.80422418705627e-06	146968	0.00203919221745907	0.113862130921257	0.864652051665572	0.00190875255958169	0.0186369784620894	0.000940086391500064
4.39357500298094e-09	5.5510467325622e-07	1.90608134223181e-09	3.0965139403626e-07	3.40960197155798e-09	8.74465325609251e-07	1143556	0.000262305304322252	0.00502429870494851	0.63479323536296	0.002179710603052	0.354103684809369	0.00389907051967151
6.22998094034937e-11	5.6796051054362e-08	5.35480267696525e-10	6.27684645339436e-07	1.37165121704293e-08	6.98794988641327e-07	1431035	0.000209616597222628	8.91532000317056e-05	0.0812771298843901	0.000766290938545029	0.898238618682495	0.0196288072945378
9.33777501231002e-07	1.05872062888747e-05	1.65953632147113e-07	2.41946826601596e-06	3.91121391239467e-08	1.41455178273927e-05	70694	0.00423469365395157	0.0660122529712379	0.748449538437725	0.0117318880914876	0.171041335887377	0.00276498461217209
1.39201930990627e-07	2.3499355477333e-06	6.91391578836301e-09	1.50070868285816e-07	2.84575758702693e-09	2.64896802038514e-06	377506	0.000794375775035494	0.0525494947162059	0.887113596558876	0.0026100412444231	0.056652578336524	0.00107428914397131
3.53738884600187e-08	2.01746689291639e-06	2.41440341565572e-10	1.77063032647311e-08	2.45124361288779e-09	2.07323976859559e-06	482337	0.000621779190491445	0.0170621309680842	0.97309868519598	0.000116455580884947	0.00854040306043584	0.00118232519461473
1.03780070082912e-06	6.74081651496374e-06	5.45235738354417e-08	4.55350795410859e-07	3.12536196835532e-09	8.29161694700751e-06	120604	0.00248440414382678	0.125162644085201	0.812967670605735	0.00657574682765821	0.0549170081446174	0.000376930336788324
4.24591103147196e-07	5.72831446844746e-06	3.98627464872425e-08	6.91513790946083e-07	3.57679472839069e-09	6.88785890375637e-06	145183	0.0020642313256003	0.0616434089431827	0.831653863484843	0.00578739301200014	0.100396044780905	0.000519289779069087
7.19639812343877e-09	5.26824705281964e-07	4.22376646498981e-09	3.97568363408895e-07	6.02645123127631e-09	9.41839684510564e-07	1061752	0.000282512124326839	0.00764078881129164	0.559357090114263	0.0044845917351473	0.422118933771086	0.00639859556821288
5.1957748317007e-06	1.64969377085414e-05	1.36285521140976e-08	5.56377963791461e-08	2.84717565928757e-09	2.17648260643947e-05	45946	0.00650824788975013	0.238723471362839	0.757963222850146	0.000626173261103738	0.00255631706931785	0.000130815456593301
1.8274466612261e-06	6.45620899604253e-06	8.71697000550878e-09	3.95961331939102e-08	2.82931737195024e-09	8.33479807783999e-06	119979	0.00249732632296429	0.219255061029588	0.774608927024623	0.00104585257184393	0.0047507009556939	0.000339458418251624
4.85817411941006e-07	5.25039199333898e-06	5.54672460980737e-08	7.70768505172163e-07	1.95116365107344e-09	6.56439632020129e-06	152337	0.00196738751089121	0.074007934354291	0.79982861138067	0.00844971013212267	0.117416509847249	0.000297234285667507
2.84947576021189e-06	1.09095845964368e-05	1.12985256353658e-07	5.56195346228525e-07	8.33870213181036e-09	1.44365796613627e-05	69268	0.00432163988332102	0.19737886861374	0.755690395671396	0.00782631752145878	0.0385268089308646	0.000577609262540742
6.15615162006996e-06	1.53962668064435e-05	6.84672173892033e-08	2.20165804438662e-07	1.41463036499464e-10	2.18411929113778e-05	45785	0.006531009075049	0.281859678866855	0.70491876835276	0.00313477462824553	0.01008030126065	6.47689149001432e-06
3.3753037850229e-06	1.14151795218952e-05	6.57572391387407e-08	2.85939748527744e-07	5.9193129639132e-09	1.51480996075485e-05	66015	0.00453415384886779	0.222820279273905	0.753571723030318	0.0043409563471561	0.0188762786049582	0.00039076274366215
2.56995995509977e-07	4.16565251115187e-06	1.61909069746586e-08	3.37443806341216e-07	3.18603405078489e-09	4.7794692540285e-06	209228	0.00143281673925755	0.0537708230455423	0.871572195519562	0.00338759517304388	0.0706027779249322	0.000666608336919305
1.07432737335457e-07	3.55088360441746e-06	9.1561677380902e-09	3.8914257966211e-07	7.33131750643611e-09	4.06394640665955e-06	246066	0.00121844349354627	0.0264355694158288	0.873752566864233	0.00225302374142682	0.0957548502668306	0.00180398971168083
1.1558679938018e-09	2.80553184689006e-07	4.18577714623359e-10	1.30634245837998e-07	9.28563097116211e-10	4.13690439332545e-07	2417266	0.000124099456508042	0.00279404086704709	0.678171787440035	0.00101181384635985	0.315777773469374	0.00224458437718399
4.23139046201352e-07	4.12343599613743e-06	1.66442133480764e-08	2.08545700004678e-07	4.573784458862e-09	4.7763387401504e-06	209365	0.00143187892581265	0.0885906693854021	0.86330476552582	0.00348472213835327	0.0436622508055429	0.000957592144881663
1.68773219077003e-07	2.68239607149415e-06	2.97895131628422e-09	6.08759465747967e-08	8.3795091971418e-10	2.91586213938195e-06	342952	0.000874377426250517	0.0578810694777144	0.919932405330629	0.00102163654311711	0.0208775119209511	0.000287376727588292
1.27196762250752e-06	1.59121277577664e-05	2.3294390544055e-08	3.74743661461714e-07	1.1061828242624e-08	1.75931952605223e-05	56840	0.0052641008112414	0.0722988407547384	0.904447857375397	0.00132405684124508	0.0213004889624916	0.000628756066127784
5.75875035066805e-06	1.40885148464873e-05	1.04454602316237e-07	3.28566873704805e-07	5.92795100957622e-09	2.0286214624186e-05	49295	0.00606744438113427	0.283875057883015	0.694487123767805	0.005149043537758	0.0161965590817064	0.000292215729715721
1.00478829406994e-08	4.94012720989741e-07	2.69154271650613e-09	1.70145222371071e-07	5.78286415534263e-09	6.8268023317336e-07	1464815	0.000204783168907485	0.0147182860326759	0.723637066058556	0.00394261117535922	0.249231212657455	0.00847082407595378
2.54987366964601e-07	3.12314276790927e-06	1.63977625203885e-09	2.58237218891488e-08	7.99769474668933e-09	3.41359132776175e-06	292947	0.0010235549561205	0.0746976841928507	0.914914079640892	0.000480366890641835	0.00756497172907956	0.00234289754653593
4.34063064450321e-06	2.36816391380253e-05	2.31088198056639e-07	1.62119956702095e-06	9.92045245758944e-08	2.99737620721819e-05	33363	0.00895195390285741	0.14481434242556	0.790078972435819	0.00770968280525276	0.05408729018122	0.00330971215214803
7.57093793253712e-07	5.80125986307977e-06	4.18512055598753e-08	4.12329248349794e-07	5.38483743809354e-09	7.01791894768124e-06	142492	0.00210316830764434	0.107880099342535	0.826635346792732	0.00596347804411493	0.0587537774978193	0.000767298322798773
5.4204200194183e-09	4.31948494639418e-07	9.56964040594803e-10	9.80514458716169e-08	3.41705175868318e-09	5.39794376329731e-07	1852557	0.000161925245300565	0.0100416385518386	0.800209327070803	0.00177283069731398	0.181645919578315	0.00633028410172968
2.31611354543521e-06	1.54023392023437e-05	1.41156293368618e-07	1.20702257364546e-06	9.249194906537e-10	1.90675565342836e-05	52445	0.00570399160994217	0.121468817531539	0.807777293050116	0.00740295659356343	0.0633024253251971	4.85074995839497e-05
1.89955675954388e-07	2.53403132758907e-06	1.24514723013955e-09	2.13569656694027e-08	3.12738769081737e-09	2.74971650413382e-06	363674	0.000824575935652549	0.0690819128694963	0.921560940474956	0.000452827492677026	0.00776697002665381	0.00113734913621669
2.73122122983022e-07	3.3679140140469e-06	2.01160588741348e-08	3.18940250459611e-07	1.95685295458951e-08	3.99966097590956e-06	250021	0.00119918109936079	0.0682863184225035	0.842049872309741	0.0050294409939483	0.0797418212145044	0.00489254705930295
4.56447769772268e-06	2.5886307026183e-05	3.04913092484837e-08	2.22363347329141e-07	1.02995605093597e-07	3.08066349855769e-05	32461	0.00919955561517938	0.148165409817063	0.840283498613286	0.000989764356371905	0.00721803427843538	0.00334329293484398
6.35020839032366e-07	9.53075613234371e-06	7.13209245995968e-09	1.37645774067821e-07	7.84652917355356e-09	1.03184013670774e-05	96914	0.00309075014784199	0.061542560367782	0.923665962709416	0.000691201302046247	0.0133398352294187	0.000760440391337095
1.00658401728119e-06	7.13532069239643e-06	5.45456834290264e-08	4.97152905265643e-07	1.80430412698486e-08	8.71164633964215e-06	114789	0.00261009305421689	0.115544637378214	0.819055367287733	0.0062612371189608	0.0570676179774838	0.00207114023760861
1.1065006321481e-06	7.03276349821342e-06	6.51137106871532e-08	5.32120983684138e-07	1.58880696480446e-08	8.75238689438086e-06	114255	0.00262228335158055	0.126422728508321	0.803525207818286	0.00743953751964016	0.0607972419530227	0.00181528420072985
1.49678809122211e-05	3.15785963911051e-05	1.70441310243179e-07	4.62360290325522e-07	1.86555888476926e-08	4.71979344927425e-05	21187	0.0140599372419996	0.317129998867273	0.669067338020074	0.00361120273747122	0.00979619755175129	0.000395262823430572
1.35100048446223e-12	1.22954830636825e-08	2.87355639621116e-10	3.3627968531305e-06	4.23551108724881e-08	3.41773615370677e-06	292591	0.00102479713466441	3.9529104170226e-07	0.00359755186202632	8.40777715709442e-05	0.98392523644147	0.012392738633891
1.6232544643131e-06	7.35283281945387e-06	4.43360163076814e-08	2.58216227125979e-07	4.87531613013504e-09	9.28351484333076e-06	107718	0.00278119267840493	0.174853435547555	0.792031137294525	0.00477577911555042	0.0278144896069704	0.000525158435399868
4.29142866247295e-11	4.00786897636929e-08	3.51369832931744e-10	4.21926290621929e-07	1.63928284536095e-08	4.78792092958788e-07	2088589	0.000143627346884223	8.9630316072123e-05	0.0837079190594374	0.000733867242377347	0.881230698724689	0.0342378846574238
3.95587404699691e-07	5.5303684471409e-06	1.17124742335578e-09	2.10541784416711e-08	3.86406064390146e-09	5.95204533834952e-06	168009	0.00178402564656377	0.0664624313512682	0.929154287772017	0.000196780662238799	0.00353730142242319	0.000649198792053044
9.69576848840316e-08	2.23800249700308e-06	3.64270594718238e-08	1.08110721551884e-06	8.67376899184014e-09	3.46116822586961e-06	288920	0.00103781336356557	0.0280129940403781	0.646603213410924	0.0105244984047753	0.312353270620705	0.0025060235232169
7.02712044722456e-07	8.50732994187184e-06	3.70626240792815e-08	5.76953564541017e-07	1.77346259403527e-08	9.84179280115494e-06	101608	0.00294819787351353	0.0714008167942727	0.864408559878795	0.00376584071907429	0.0586228115342268	0.00180197107363118
4.86361076573612e-06	1.29972865489784e-05	9.69096234712852e-09	3.32981668532882e-08	4.12313146580778e-09	1.79080095753807e-05	55841	0.00535804517265415	0.271588572993754	0.725780634317203	0.00054115239922874	0.00185940077333136	0.000230239516482955
4.28609192567841e-08	1.2505642914931e-06	1.31093103593734e-08	4.91795402562254e-07	4.21544638399171e-09	1.8025453700555e-06	554771	0.000540617911850227	0.0237779974744626	0.69377687367425	0.0072726659628932	0.272833855242773	0.00233860764562165
1.49209776737425e-09	2.31343735678268e-07	1.38681699337444e-10	2.76464675118248e-08	8.17579368889783e-10	2.61438562025694e-07	3824990	7.84285031750764e-05	0.0057072596934939	0.884887576973176	0.000530456173958814	0.105747473890664	0.00312723326870744
1.03595378590097e-06	6.50592752727266e-06	1.44080561858243e-07	1.16341793559464e-06	3.74830060116681e-09	8.85312811122769e-06	112954	0.00265242627489748	0.11701556476825	0.734873306421685	0.0162745370955964	0.131413204573328	0.000423387141140898
7.36515954207273e-13	4.87757470737137e-09	4.32169062616228e-12	3.6798822475456e-08	5.21340239068949e-09	4.68948577800972e-08	21324300	1.40683586998813e-05	1.57056869147785e-05	0.104010864693175	9.2157025967066e-05	0.784709117746251	0.111172154847693
1.62408439481989e-07	2.38584489873052e-06	1.50082436068323e-08	2.83480383651371e-07	3.64263677730721e-09	2.85038460224802e-06	350830	0.000854751091363459	0.056977728322663	0.837025605895032	0.00526533984045373	0.0994533802307935	0.0012779457110575
6.64468321214008e-07	6.76526514438007e-06	1.64211946980935e-07	2.1497521444403e-06	1.3126770596835e-08	9.75682432761215e-06	102492	0.00292278190960837	0.0681029296933778	0.693388024342525	0.0168304708035184	0.220333181397602	0.00134539376297734
5.3173172461029e-09	4.79699850125403e-07	7.226214131392e-09	8.38205568103663e-07	5.26128785500889e-09	1.33571023746157e-06	748665	0.000400633063972089	0.0039808912868768	0.359134666091234	0.00541001628101986	0.627535482318843	0.00393894402202653
9.99985594199432e-07	9.30679193872997e-06	3.83969192011213e-08	4.59498890705596e-07	1.01959861887419e-08	1.08148693290249e-05	92465	0.00323922071082172	0.0924639552986257	0.860555190782793	0.00355038216671485	0.0424876969592593	0.000942774792606875
1.49693499523156e-06	8.27684489429545e-06	3.97305245791513e-08	2.8245571185734e-07	2.59549396153779e-09	1.0098561619925e-05	99024	0.00302499922520316	0.148232496029734	0.819606316801074	0.00393427560027565	0.0279698953660924	0.000257016202824047
2.64600064458032e-06	1.05449074596224e-05	8.98205306656851e-08	4.60246906760829e-07	7.26549460196845e-09	1.37482410362312e-05	72737	0.00411600659234868	0.192461031022604	0.76700047895822	0.00653323799233504	0.0334767848154484	0.000528467211392458
2.17015183906867e-06	9.28914879817007e-06	6.02600010683389e-08	3.31647313347568e-07	2.43868382950041e-09	1.18536466354842e-05	84362	0.00354979957838397	0.183078836901741	0.783653257417241	0.00508366774558213	0.0279785051424406	0.000205732792995546
9.44125730148033e-07	5.48474130950236e-06	2.71307812113623e-08	2.02650093587326e-07	2.19273716111599e-09	6.6608406516102e-06	150131	0.00199626366049133	0.141742728813036	0.823430794456324	0.00407317674005663	0.0304241017293121	0.000329198261271407
1.31385703835009e-06	1.01465237143186e-05	9.95416161120553e-08	9.88443438800171e-07	9.76179406230551e-09	1.25581276016432e-05	79630	0.00376037395596795	0.104622048766105	0.807964693159427	0.00792646955578236	0.0787094597343343	0.000777328784350636
1.07257692256422e-06	8.21610100803976e-06	1.82647208266587e-07	1.79895787240728e-06	2.221076323247e-09	1.12725040876011e-05	88711	0.00337605854211009	0.0951498366493362	0.728862100575937	0.016202895722831	0.159588132186707	0.000197034865189361
1.65808191444514e-08	6.86734770932315e-07	7.25138739236251e-09	3.86154187549939e-07	1.11475767592598e-09	1.09783592269499e-06	910883	0.000329296727535122	0.0151031850950444	0.625534979076383	0.00660516498181407	0.351741257110624	0.00101541373613412
9.02123574340373e-08	2.02264726057213e-06	5.62387472032455e-08	1.62126128752919e-06	2.82964780039293e-09	3.79318930053899e-06	263630	0.00113731171865872	0.0237827195761674	0.533231299657183	0.0148262432342236	0.427413756360332	0.000745981172094642
1.94857394636648e-07	5.0340668197155e-06	8.35809996858435e-09	2.77658166954048e-07	1.0483097800861e-09	5.51598879105486e-06	181291	0.00165343277268071	0.035325922879438	0.912631807352312	0.00151524962888584	0.0503369708445237	0.000190049294840141
1.36505360861137e-06	7.4117010258186e-06	5.93145779290111e-09	4.14086958980002e-08	4.81890462411706e-10	8.82457667858329e-06	113320	0.00264388345217792	0.154687715720605	0.839893095813463	0.000672152105301141	0.00469242858963383	5.46077709972451e-05
1.18090372421217e-06	1.40441506600281e-05	1.23620084537444e-07	1.89054021623e-06	4.61703766068769e-08	1.72853850616146e-05	57852	0.00517223801134992	0.0683180455629301	0.812487000432275	0.00715171135018367	0.109372178258748	0.00267106439586393
2.51499205929198e-06	1.47020734486131e-05	2.5462969352577e-07	1.91395438519224e-06	1.22409748257074e-08	1.93978905614488e-05	51552	0.00580252356406397	0.129652863610348	0.757921249325526	0.0131266692488625	0.0986681711152665	0.000631046699997111
4.64532378812745e-07	3.6313323638626e-06	5.20115339547399e-09	5.22764920142615e-08	2.67183779389169e-09	4.15601422587898e-06	240615	0.00124602991790768	0.111773529532253	0.873753593346903	0.00125147632149261	0.0125785161390311	0.000642884660320578
1.53308441929611e-05	4.54749568911364e-05	2.27493532528141e-07	8.67716486395756e-07	4.78257772000326e-08	6.19488368802214e-05	16142	0.0184135863799642	0.247475900517768	0.734072812037821	0.0036722809335065	0.0140069859273305	0.000772020583574542
6.44850278522496e-07	4.72708340177784e-06	7.70035083041688e-09	7.2577893756617e-08	4.49570404825454e-09	5.45670762893563e-06	183261	0.0016356775739893	0.118175706373383	0.866288561386584	0.00141117159907629	0.0133006748193276	0.000823885821628942
4.57354553490391e-09	5.15696379925048e-07	2.47374858022471e-09	3.58646113505442e-07	1.88642891794328e-08	9.00254076725051e-07	1110798	0.000270039877251715	0.00508028305913546	0.572834262301873	0.00274783379956881	0.398383215114256	0.0209544057251675
8.72939371445953e-07	9.34682771342352e-06	1.73609089983095e-07	2.39022530305354e-06	5.68707355095858e-10	1.27841701852612e-05	78222	0.00382793029506145	0.0682828340671153	0.73112510064982	0.0135800046046984	0.186967575401117	4.44852772494782e-05
5.23440964957166e-08	1.36565148783462e-06	4.33838063764868e-08	1.45532169460408e-06	8.32394406997558e-09	2.92502502938088e-06	341877	0.000877123893937681	0.0178952644746414	0.466885402387029	0.0148319436383317	0.497541621006954	0.00284576849304345
1.16009577797758e-06	7.39381115700143e-06	5.67681243676558e-09	4.65204564093778e-08	1.06147500884645e-09	8.60716567883401e-06	116182	0.00257882990657676	0.134782554590577	0.859029723940791	0.000659544924379173	0.005404851973952	0.000123324570300388
6.09440685164069e-06	3.10598304699021e-05	2.15296394463333e-08	1.41096923300504e-07	3.78879130749323e-09	3.73206526755971e-05	26795	0.0111339582689923	0.163298506717318	0.832242424586835	0.000576882715141016	0.00378066601693606	0.000101519963769836
2.05410136235685e-08	1.28171764190112e-06	7.7408561414151e-09	6.21066811421424e-07	3.74592286311997e-09	1.93481224595064e-06	516846	0.000580275810161401	0.0106165410450335	0.66245065617277	0.00400083065300827	0.320995906823131	0.00193606530605737
1.83218169505582e-06	1.38939456093938e-05	1.61193204890054e-07	1.5717848591612e-06	1.39928784713311e-08	1.74730982469722e-05	57231	0.0052282600939666	0.104857287995465	0.795162106514303	0.00922522168717194	0.0899545596862633	0.000800824116796563
4.47428983749437e-08	1.33455984340579e-06	8.45779162382443e-09	3.243638687715e-07	9.51094464248517e-09	1.72163534681854e-06	580843	0.000516357690112934	0.025988603485416	0.775169867342674	0.00491264984739877	0.188404512820268	0.00552436650424303
5.26928514930208e-08	1.58227910051327e-06	8.60869630141e-10	3.32379218053112e-08	2.89437797814345e-09	1.67196512141989e-06	598099	0.000501464180556965	0.0315155207593519	0.94635891636875	0.000514884921409079	0.0198795545310685	0.00173112341942004
6.56368994302365e-07	4.86092691342406e-06	3.1117424804601e-08	2.96302015942145e-07	3.15375568037257e-09	5.84786910415355e-06	171002	0.00175282786066788	0.112240712405168	0.831230457940912	0.00532115617678571	0.0506683734989368	0.000539299978197624
1.31425259264947e-06	7.50415315898764e-06	1.38127350508371e-08	1.01406441789552e-07	6.43771318994072e-09	8.94006264166744e-06	111856	0.00267843734999074	0.147007089919489	0.839384852183543	0.00154503783748218	0.0113429229586067	0.000720097100878926
2.75915483877773e-07	3.01294908431464e-06	2.90827129164469e-08	4.08328026076261e-07	6.01756143849552e-10	3.72687706332897e-06	268321	0.00111744040040596	0.0740339644129061	0.808438012072063	0.00780350744665272	0.109563052158079	0.000161463910299215
8.6041666204598e-09	7.40462910393261e-07	5.72732128354152e-09	6.33749851741848e-07	2.09011171459509e-09	1.39063436175371e-06	719096	0.000417103586706657	0.0061872242316875	0.532464126270744	0.00411849544427976	0.455727162489094	0.00150299156419469
2.58122879803106e-07	3.1096288303723e-06	3.60356783020223e-08	5.58181091273172e-07	3.25867081069187e-09	3.96522715056129e-06	252192	0.0011888632451067	0.0650966186808661	0.784224638916871	0.00908792281847492	0.140769007695854	0.000821811887934488
1.93398127183029e-06	1.52956533847307e-05	9.90286634583216e-08	1.00710131782616e-06	5.38568259937447e-08	1.83896214638392e-05	54378	0.00550174681622684	0.105166997354089	0.831754661987339	0.00538503001016353	0.0547646573262257	0.00292865332218214
4.90422187872007e-07	9.14632703148804e-06	4.37733171077416e-08	1.04979396983206e-06	3.99321485030353e-09	1.07343097211501e-05	93159	0.00321513056291289	0.0456873521085117	0.852064759550094	0.00407788840129083	0.0977979951299166	0.00037200481018687
7.71066594609554e-07	5.81596635583611e-06	4.91390788450106e-08	4.76562928381757e-07	4.23223437445043e-09	7.11696719204688e-06	140509	0.00213282005542781	0.108342018981233	0.817197297513943	0.00690449703069068	0.0669615182312924	0.000594668242840841
2.63543579713226e-07	3.74707580671481e-06	4.72107158935224e-08	8.63073330871301e-07	1.09267557956801e-09	4.92199610877243e-06	203170	0.00147551282551994	0.0535440447105423	0.761291907573115	0.00959178244968117	0.175350266801929	0.000221998464732743
3.31698109333741e-06	1.1792013919519e-05	3.49036861587985e-08	1.59543408433043e-07	8.6290125737744e-09	1.5312071120022e-05	65308	0.0045831218023592	0.216625240787977	0.770112274628858	0.00227948824722728	0.0104194532001895	0.000563543135748051
1.40757056899719e-08	7.74707626940989e-07	8.60507063879867e-09	6.08954315238995e-07	2.61038253783927e-09	1.40895310104659e-06	709747	0.000422596908854267	0.00999018752257706	0.549846284000173	0.00610742162560747	0.432203396114926	0.00185271073671667
4.48028990944356e-07	7.63469636062346e-06	3.10645933005309e-08	6.80694041672969e-07	3.00787279309413e-09	8.79749185933441e-06	113669	0.00263577938479675	0.0509269003152283	0.867826476306745	0.00353107383300053	0.0773736483712379	0.000341901173787695
3.52579681512769e-08	1.01818550654947e-06	2.49805399313193e-09	9.27531445937553e-08	8.16473385263588e-10	1.1495111466729e-06	869935	0.000344794087065781	0.0306721411561133	0.8857552269036	0.00217314464532353	0.0806892085059082	0.000710278789054595
5.7436963065442e-07	5.2978904090158e-06	1.8752745260307e-08	2.22403650700837e-07	2.09698243460692e-09	6.11551341806597e-06	163519	0.00183297767615287	0.0939200998165849	0.866303455955993	0.00306642206113212	0.0363671266003325	0.000342895565957255
6.63959406172776e-07	4.89320689271605e-06	8.57098996725876e-08	8.12162141723587e-07	3.02955339235339e-09	6.45806789367735e-06	154845	0.00193555102464182	0.102810843289959	0.757688982722936	0.0132717557454762	0.125759306822822	0.000469111418806763
1.35308246976266e-06	1.22474953771137e-05	6.57485129911074e-09	7.65246822039093e-08	4.65351815077005e-08	1.3730212561887e-05	72832	0.00411062022305919	0.098547816624384	0.892010616872081	0.000478860124668537	0.00557345211219308	0.00338925426667283
1.10558391619232e-06	6.43881373390856e-06	7.8485781575976e-08	5.87713381623047e-07	2.06549186314915e-09	8.21266230516305e-06	121763	0.00246077612303486	0.134619429742931	0.784010530892117	0.00955667951020394	0.0715618589666799	0.000251500888067763
2.482736943477e-07	3.55678023553213e-06	1.68089741667021e-09	3.0962364282744e-08	1.62443019016233e-08	3.85394149348086e-06	259475	0.0011555165519892	0.0644207222054791	0.922894195863793	0.000436150216476698	0.00803394767022758	0.00421498404402385
2.73068438763698e-06	1.03936788224755e-05	6.06931035120817e-08	2.97028834453526e-07	2.29825945664302e-09	1.34843834075347e-05	74160	0.00403717092203837	0.202507174789405	0.770793777390501	0.00450099212383475	0.0220276170942718	0.000170438601987453
1.60094766188111e-06	8.80001861331348e-06	1.10837362131339e-07	7.83353363519909e-07	3.70243775104158e-09	1.12988594385969e-05	88505	0.00338393851203544	0.141691085775638	0.778841321209169	0.00980960624686762	0.0693303043353186	0.000327682433006827
4.19803585316805e-06	1.29902195859726e-05	3.56310638553855e-08	1.41762375224688e-07	7.34152299971396e-10	1.73663830305207e-05	57583	0.00519641184490083	0.241733459741742	0.748009505672128	0.00205172624563015	0.00816303400515504	4.22743353455439e-05
4.22967959954742e-07	4.11622470577355e-06	1.9510685118662e-08	2.44132638661867e-07	4.61081081755165e-09	4.80744680032637e-06	208011	0.00144119798213604	0.0879818285094757	0.856218462052269	0.00405842975055646	0.0507821820608172	0.00095909762688141
1.20250418706386e-06	6.5557397973337e-06	1.34809887130934e-08	9.44967326890328e-08	1.07372077923336e-08	7.87695891359202e-06	126953	0.00236030706547541	0.152660969830487	0.832267867491539	0.00171144585886202	0.0119966009377013	0.00136311588141029
8.62253286020808e-09	5.64546984071877e-07	6.67227229981e-10	5.61693615188528e-08	1.28899114375572e-09	6.31295096824674e-07	1584045	0.000189370655942711	0.0136584822273739	0.89426796899179	0.00105691812487862	0.0889748103563244	0.0020418202996335
1.97462949497364e-06	9.87581559226512e-06	3.3547771889868e-08	2.15733132665788e-07	7.17614359171046e-09	1.21069021353861e-05	82598	0.00362550455749799	0.163099484318303	0.815717801451457	0.00277096250673525	0.0178190201137616	0.000592731609743172
1.85518600452392e-08	8.48873456056095e-07	1.49109429664369e-08	8.7724617247685e-07	3.12241540519122e-09	1.76270484694981e-06	567310	0.000528672123773832	0.010524654809534	0.481574358591563	0.00845912632068765	0.497670482948316	0.0017713773298997
5.44700637575024e-07	4.62905783677489e-06	8.15747817441247e-08	8.91357036410726e-07	3.11361482416612e-09	6.14980390732893e-06	162607	0.00184324597697028	0.0885720334799433	0.752716331533479	0.0132646150955983	0.144940724914573	0.000506294976406569
2.03957217747041e-06	1.60506325311179e-05	3.05566008222556e-07	3.0921144859812e-06	3.27384878713686e-08	2.15206236906634e-05	46467	0.00643545973493409	0.094772912104553	0.745825621126462	0.0141987524439231	0.143681453215628	0.00152126110943392
1.30991474781505e-06	1.20521351356197e-05	1.04029992423662e-07	1.23075452781381e-06	4.87122807155889e-08	1.47455466843879e-05	67817	0.00441392648640804	0.0888346004290198	0.817340678754229	0.00705501088907107	0.0834661850222816	0.00330352490539832
2.71670387222455e-06	1.95660177955953e-05	1.40471403535206e-08	1.30092922579662e-07	3.0931618104608e-08	2.24577933488576e-05	44528	0.00671476817314054	0.120969314750718	0.871235098286741	0.00062549067645754	0.00579277405214343	0.00137732223393985
2.87290192114349e-09	4.71913242225534e-07	1.83597333463468e-09	3.87780221093421e-07	8.53397376210761e-09	8.72936312336841e-07	1145559	0.00026184672015872	0.00329107849054047	0.540604435347897	0.00210321567414213	0.444225100517743	0.00977616996967655
1.8046653877072e-07	4.31932730148123e-06	4.98491622129962e-08	1.53414259237588e-06	5.69590922850836e-09	6.08948150406933e-06	164218	0.00182518233870177	0.0296357807557379	0.709309536221567	0.0081861094708448	0.251933205043924	0.000935368507926667
1.24262145155501e-05	4.16109053895057e-05	2.25990598357195e-07	9.73112756214647e-07	3.33121394369974e-09	5.52395544735713e-05	18103	0.0164357585510372	0.224951389162547	0.753280973861111	0.00409110103278108	0.0176162310773202	6.03048662402503e-05
9.13183521132734e-07	5.91509561387589e-06	1.0356845577924e-08	8.62565858196431e-08	5.03178331343944e-10	6.92539574473753e-06	144396	0.00207546914681855	0.131860121037364	0.854116621186688	0.00149548790562532	0.01245511289159	7.26569787331358e-05
1.77017286598474e-07	2.36389558523745e-06	9.5387478553949e-09	1.63780448297535e-07	1.3386803881505e-08	2.72761887187036e-06	366620	0.000817952072225792	0.0648981015727802	0.866651719423139	0.00349709702985523	0.0600452101232271	0.00490787185099856
3.86983481290384e-07	4.38241188580319e-06	2.7951280034989e-08	4.06994216867301e-07	6.76559814758077e-09	5.21110646214344e-06	191898	0.00156211463880529	0.0742612886728876	0.840975312563583	0.00536378986651753	0.0781013053223817	0.00129830357463047
1.62977470722741e-07	3.06124401833305e-06	1.49570435891045e-08	3.61231288126371e-07	7.19539057330522e-09	3.60760521134457e-06	277192	0.00108169805806013	0.0451760825187407	0.84855294274068	0.00414597571321556	0.100130492934879	0.0019945060924844
7.33815007742928e-07	4.69277866844811e-06	3.68451847859326e-08	3.02957381821206e-07	1.65026441865054e-08	5.78289888698468e-06	172924	0.00173337065720947	0.126893971705868	0.811492429689535	0.00637140394566789	0.052388497143372	0.00285369751555698
2.8551637052225e-06	1.37405790822104e-05	3.83619697149472e-08	2.37382114901726e-07	1.41741916208139e-09	1.68729042912116e-05	59267	0.00504912409499014	0.169215901183629	0.814357673407017	0.00227358426580588	0.0140688355012698	8.40056422781739e-05
4.16648876816147e-05	9.77672625022788e-05	1.89114432696943e-07	5.70678825289666e-07	2.36309078270658e-09	0.000140194306532663	7133	0.0411889392002173	0.297193864088251	0.697369707232017	0.00134894517027254	0.00407062768384754	1.68558256119768e-05
2.33055674575578e-05	4.80024950442946e-05	4.47390432096472e-07	1.18488862222729e-06	9.88775467895242e-09	7.29502293108551e-05	13708	0.0216481091748276	0.319472161742607	0.658017054884731	0.00613281735126636	0.0162424249165585	0.000135541104837639
8.07604539898568e-07	5.76460130500018e-06	8.90054052600339e-08	8.16862186874257e-07	6.13523135493696e-09	7.48420866838797e-06	133615	0.00224275226704695	0.107907806380353	0.770235246025258	0.0118924270024669	0.109144763737621	0.00081975685430193
3.84409189571933e-07	6.35964984006822e-06	4.70932444502393e-08	1.00181530538122e-06	1.6314017402057e-08	7.80928159687367e-06	128053	0.00234005142772264	0.0492246546373518	0.814370664084416	0.00603041955473758	0.128285206898197	0.00208905482529764
6.44681149357563e-07	7.76963542951804e-06	1.49766897342629e-07	2.32089386436381e-06	2.07133516301159e-08	1.09056906922122e-05	91695	0.00326637878759217	0.0591141971244366	0.712438638578517	0.0137329126205256	0.212814935785881	0.00189931589063932
1.22088672936156e-06	8.37868751787302e-06	2.36721454564871e-08	2.08885153842454e-07	8.89173523950985e-09	9.84102328177303e-06	101615	0.0029479676959927	0.124060953257048	0.851404094672912	0.00240545569080517	0.0212259587099381	0.000903537669296912
1.70049528773872e-05	4.04267673602063e-05	3.55399780492189e-07	1.08641622000272e-06	1.69807488541826e-08	5.88905169869426e-05	16981	0.0175125170603851	0.28875536754343	0.686473297036429	0.00603492376490751	0.0184480672880424	0.00028834436719154
1.56483612300334e-07	3.92779780270655e-06	4.72739004046324e-08	1.52576673193922e-06	1.29674054744194e-08	5.67028945282515e-06	176358	0.00169964562235192	0.0275971118586139	0.692697936390103	0.0083371229631106	0.269080925168471	0.00228690361970121
1.74035569104048e-07	2.94278662080763e-06	6.88175756362772e-10	1.49618810153237e-08	4.64880273973602e-09	3.1371210494231e-06	318764	0.000940695059774788	0.055476204571721	0.938053257890317	0.000219365381673533	0.00476930305831682	0.0014818690979715
8.79212949425813e-08	2.09580893668355e-06	4.43032784754568e-09	1.35787426803165e-07	9.21842355938661e-10	2.32486982863278e-06	430132	0.000697218589434945	0.0378177280550312	0.901473669997284	0.00190562404526154	0.0584064643666609	0.000396513535762466
2.78902008761723e-07	6.72680211364043e-06	2.20021377278777e-07	6.82390887180236e-06	4.57434460321514e-08	1.40953778175154e-05	70945	0.00421971502509866	0.0197867706969265	0.477234608446001	0.0156094700069246	0.48412387097015	0.00324527987999789
5.21164946380152e-07	7.27284638950614e-06	1.27103309207392e-07	2.28072633871635e-06	1.22553537996387e-07	1.03243945218064e-05	96858	0.00309254255412794	0.0504789840488356	0.704433211472593	0.0123109698044698	0.220906546519427	0.0118702881546747
3.35946017323362e-07	2.97545592202498e-06	5.46756575396936e-08	6.22634996566378e-07	4.43974579438958e-10	3.98915656803386e-06	250680	0.00119603353850228	0.0842147986908772	0.745885971452733	0.0137060695932127	0.156081864912426	0.000111295350750743
1.34912339077929e-07	2.44040634670926e-06	1.97583781207912e-08	4.59541945533659e-07	6.66709815320299e-10	3.05528571925696e-06	327302	0.000916167178351635	0.0441570286626872	0.798748978312497	0.00646694939077463	0.150408828423883	0.000218215210157969
7.58804262848488e-07	8.81624266282898e-06	3.59493227787335e-08	5.37072779770994e-07	1.36745454328215e-08	1.016174357366e-05	98408	0.00304389648607029	0.0746726442512645	0.867591530815767	0.00353771205877668	0.052852423983924	0.00134568889026751
2.42116599575417e-08	8.52475575615423e-07	3.89883423250059e-09	1.76501966604395e-07	3.39232953332193e-09	1.06048036594318e-06	942969	0.000318093675949038	0.0228308422627024	0.803857952482919	0.00367647941226427	0.1664358646069	0.00319886123521469
6.76280421012281e-08	2.65908443663005e-06	5.18681219655291e-09	2.62237971216985e-07	1.21902548783142e-10	2.99425916469359e-06	333972	0.000897875762369438	0.0225859013470361	0.888060882633101	0.0017322522571568	0.0875802516726437	4.07120900623899e-05
1.17366588727867e-06	1.44135251352939e-05	3.94810180197108e-08	6.23498053242756e-07	1.91034838575986e-09	1.62520804422208e-05	61531	0.0048637969980202	0.0722163474055686	0.886872618341799	0.00242929009366359	0.0383641993072461	0.000117544851722308
5.18773426137801e-09	3.92877226648241e-07	4.55207462211084e-09	4.43246854288466e-07	9.15585137883186e-10	8.46779474958079e-07	1180945	0.000254001686168626	0.00612642891661354	0.463966402430445	0.00537574983420116	0.523450163114085	0.001081255704655
1.96801708207497e-06	9.23646475764851e-06	1.48737680534021e-07	8.97554165787207e-07	6.19608441856817e-10	1.22513932944866e-05	81623	0.00366869433916994	0.160636185188882	0.753911374456092	0.0121404706353649	0.0732613951909559	5.05745287056988e-05
1.41391716264838e-06	6.579996709171e-06	9.15841030346976e-10	5.47998756554956e-09	1.01650584810406e-09	8.00132620626338e-06	124979	0.00239752879090394	0.176710351034254	0.822363260732981	0.000114461153905969	0.0006848849083618	0.000127042170497729
2.35652375703863e-09	5.59776890318081e-07	1.7169017407678e-08	5.24429728923938e-06	1.41036460012752e-10	5.8237407571822e-06	171711	0.00174560197608942	0.000404640909561852	0.0961198160525484	0.00294810811873864	0.900503217416021	2.42175031295507e-05
5.38974542762165e-07	7.96661896636221e-06	9.58704766639995e-08	1.82215476836008e-06	1.29242258083225e-08	1.04365429799568e-05	95817	0.00312608282834737	0.051643014722141	0.763338873960657	0.00918603764178592	0.174593710950025	0.00123836272539128
6.49875534635751e-07	4.92350950138384e-06	5.34359867226959e-08	5.20521670993793e-07	1.37419522968736e-08	6.16108464603296e-06	162309	0.00184662397570334	0.105480702177042	0.799130312964297	0.008673146011247	0.0844853951696558	0.00223044367775759
2.18119571212316e-07	3.52475424344235e-06	1.87990826592154e-08	3.90606840145864e-07	5.72816365322475e-10	4.15285255382507e-06	240798	0.00124508259376044	0.052522830605053	0.848754969688438	0.00452678789231275	0.0940574785844703	0.000137933229725402
5.12446336205471e-07	4.30261243751952e-06	3.89020444846771e-08	4.19967974043312e-07	6.03362361913693e-10	5.2745321546149e-06	189590	0.00158111254195648	0.0971548416397672	0.815733473869336	0.00737544929944928	0.079621843555521	0.00011439163592657
5.90432401033944e-07	6.48131934426341e-06	9.44211619283878e-09	1.33271677740282e-07	1.34619571145495e-08	7.22792749634502e-06	138352	0.00216603683458538	0.0816876485455217	0.896705085592079	0.00130633797829508	0.0184384358874206	0.00186249199668327
2.05236677486135e-07	3.31462794409134e-06	3.85885419419316e-08	8.01318867170783e-07	2.37108695166887e-09	4.36214311764186e-06	229245	0.00130778988602154	0.0470495057019323	0.75986226373132	0.00884623472940801	0.183698435736783	0.000543560100556869
1.45016504992113e-06	7.95376519103262e-06	2.23955045412484e-08	1.57935401764694e-07	5.66687078873553e-09	9.58992801804843e-06	104276	0.00287285762443823	0.151217511454924	0.829387371423798	0.00233531518683974	0.0164688829225263	0.000590919011912328
5.63070434886914e-07	5.09904051337703e-06	1.38570306164954e-08	1.61346795100053e-07	6.16754968066028e-10	5.83793152894856e-06	171294	0.00174985179193854	0.0964503321244546	0.873432736936432	0.00237361992818561	0.0276376648646841	0.000105646146243361
1.48074046036801e-07	2.09978085283221e-06	2.84448186917776e-08	5.18627260576587e-07	5.44076429925988e-09	2.80036774243664e-06	357096	0.000839758704192617	0.0528766432325635	0.749823253929202	0.0101575297632258	0.185199698138689	0.00194287493632026
3.0633989764704e-10	1.16734473686604e-07	8.22945622409352e-11	4.03209234086731e-08	4.87780415664299e-09	1.62321835711808e-07	6160601	4.86953690276293e-05	0.00188723776011828	0.71915446972802	0.00050698393028923	0.248401105321777	0.0300502032597956
1.62094692106092e-10	9.28762741454259e-08	2.28591322130458e-10	1.6840819358838e-07	7.5897882491646e-09	2.69264941997207e-07	3713814	8.07762309064097e-05	0.000601989590266726	0.344925237784536	0.000848945727709436	0.625436762540467	0.0281870643570203
4.36143306543358e-08	2.12591681988481e-06	9.31534060877172e-09	5.83854940377241e-07	1.76159053351648e-09	2.76446302205868e-06	361734	0.000828996245548108	0.0157767820753328	0.769016189734257	0.00336967452067224	0.211200126649713	0.000637227020025261
8.2952440987714e-10	1.80398893799368e-07	4.24574028464061e-10	1.18718816414923e-07	1.70095486722409e-09	3.02072763519857e-07	3310461	9.06177366872818e-05	0.00274610792516092	0.597203440976597	0.00140553561836154	0.393013971308006	0.00563094417187426
1.11498601038063e-07	2.61279668103511e-06	8.64615416254799e-09	2.60513407578635e-07	1.02124216434393e-08	3.0036672654578e-06	332926	0.000900695662883866	0.0371208230419855	0.86986888031251	0.0028785326064504	0.0867317797062749	0.00339998433277954
5.42388548288512e-07	4.97674377609671e-06	4.52035652524256e-08	5.33299852143808e-07	1.86291007667437e-09	6.09949865185813e-06	163948	0.00182818201186985	0.0889234639183469	0.815926694988384	0.00741102963251823	0.0874333912642713	0.000305420196479075
4.49508385261191e-09	4.41148538257881e-07	4.89691437147767e-09	6.17920304104689e-07	2.92155119363918e-09	1.0713823917803e-06	933374	0.000321363241487571	0.00419559243002165	0.411756382821293	0.00457065041300571	0.576750475689544	0.00272689864613557
3.32796166678828e-06	1.40164571121464e-05	1.20479658693396e-08	6.52444753121515e-08	1.10675494578782e-08	1.7432778769574e-05	57363	0.00521622720815951	0.190902535434952	0.804028852623871	0.000691109892954487	0.00374263197936204	0.000634870068861007
4.56967119169982e-09	4.14310083265347e-07	1.11749392157344e-09	1.30270605738424e-07	2.31534014390403e-08	5.73421255556085e-07	1743919	0.000172011630293345	0.0079691346412827	0.722523065287426	0.00194881844847159	0.227181333925427	0.0403776476973928
5.26532207945754e-06	1.54628726843783e-05	1.46088982725198e-08	5.51628714875202e-08	4.66731561442741e-09	2.08026338492103e-05	48071	0.00622142138072412	0.253108434135009	0.743313216800443	0.000702261952905274	0.00265172534821182	0.000224361763431442
1.71008925424856e-06	1.28794162332152e-05	2.08914439189478e-08	2.02316989126592e-07	1.38111617376799e-08	1.48265250822469e-05	67447	0.00443811283980999	0.115339855074753	0.868673958447403	0.00140905868388291	0.0136456106878909	0.000931517106069388
2.61872647841216e-08	1.65325020484745e-06	1.30206620506124e-08	1.05698969667345e-06	1.68895602657714e-08	2.7663373886214e-06	361489	0.000829558090749249	0.00946640308294859	0.59763144280508	0.00470682357986031	0.382089943555366	0.00610538697674482
1.10166768978412e-07	3.89241669812163e-06	6.77352406013364e-08	3.07741319395142e-06	1.05212889048308e-08	7.15825319055762e-06	139699	0.0021451794499836	0.015390174955495	0.54376627851835	0.00946253768875977	0.429911196492854	0.00146981234454089
2.25565493434293e-07	4.5609700421725e-06	3.28408998348724e-08	8.53853873576185e-07	4.70142519253921e-09	5.67793173421039e-06	176120	0.00170193442037536	0.0397267004946937	0.803280182939145	0.00578395468142053	0.150381144674845	0.000828017209895711
5.51947629124896e-06	2.41012749372276e-05	7.07099772843125e-08	3.97020393593828e-07	2.54119813523853e-09	3.00910227974899e-05	33233	0.00898681764049392	0.183426011418574	0.800945687337621	0.00234986951956352	0.0131939813500439	8.44503741976661e-05
1.98301448466894e-06	1.00505606467685e-05	1.22071224336302e-07	7.9550646657876e-07	3.73040230418995e-09	1.29548832246567e-05	77191	0.00387894751375495	0.153070811236238	0.775812523546298	0.00942279619348218	0.0614059156523071	0.000287953371674548
1.63940009760185e-07	3.95904596607039e-06	5.5048338824334e-09	1.70936850551254e-07	3.71327110056121e-09	4.30314093136483e-06	232388	0.00129011214584274	0.0380977551920866	0.920036324447014	0.00127925949213275	0.0397237397700191	0.00086292109874809
6.91627752584112e-07	5.42963210344974e-06	3.68578041399395e-08	3.72040489275819e-07	2.45699650694377e-09	6.53261514595656e-06	153078	0.00195787180869689	0.105873028967917	0.83115750463434	0.00564212085304812	0.056951233306021	0.000376112238674363
1.33532041571762e-06	1.13977752554544e-05	1.38720797233391e-07	1.52251670588628e-06	2.22533538458906e-09	1.43965585096763e-05	69461	0.00430968518079888	0.0927527516260302	0.791701381117833	0.00963569155365524	0.105755601580958	0.000154574121523096
6.07431903911303e-07	5.01759917429075e-06	3.47200048515281e-08	3.6875711225166e-07	6.14740541519212e-10	6.02912293584676e-06	165862	0.00180710754470292	0.10074962981759	0.832227046567272	0.00575871569065159	0.061162646072313	0.000101961852173259
1.48662665984127e-06	1.52977791831141e-05	1.6822127127636e-08	2.22597419408493e-07	1.27077840952383e-08	1.70365331735868e-05	58697	0.0050979645342728	0.0872611020501588	0.89793968216677	0.00098741492510441	0.0130658871227161	0.000745913735251034
9.83448893424043e-07	5.67902870256978e-06	4.18202486262523e-08	3.10504162781732e-07	1.36108876785345e-09	7.01616309616966e-06	142528	0.00210264265624049	0.140169046805787	0.809420850788109	0.00596055822149904	0.0442555508652935	0.000193993319311021
4.45407188446713e-06	1.31493769271473e-05	2.262343491741e-07	8.58751188137398e-07	1.46149880066217e-09	1.86898958477266e-05	53505	0.00559133114713228	0.238314430468531	0.703555388124155	0.012104634023502	0.0459473501154826	7.81972683298788e-05
9.56088937469432e-07	6.23248257013841e-06	6.24745018971582e-08	5.23633477609937e-07	5.35468762202346e-09	7.78003417473697e-06	128534	0.00233129762661788	0.122890069117435	0.801086785759412	0.00803010635866138	0.0673047785972792	0.000688260167212504
1.43440009600506e-07	2.3486029612333e-06	2.29285086930955e-08	4.82698585447875e-07	7.2779610852757e-10	2.99839786108331e-06	333511	0.000899116259425292	0.0478388847131455	0.783285964720093	0.00764692004042836	0.160985502195322	0.000242728331010956
2.45690115362283e-07	3.53762881521611e-06	2.13451064620485e-08	3.95174806067534e-07	1.59713180731374e-08	4.21581016118111e-06	237202	0.00126394626054127	0.0582782682257802	0.839133803459736	0.00506310902198415	0.0937363854061258	0.00378843388637376
5.45522421025365e-07	6.8588034825718e-06	5.87592336276399e-08	9.49933670723162e-07	1.33301587233955e-08	8.42634896667136e-06	118675	0.00252472285327487	0.0647400698906565	0.813970974819622	0.00697327322426944	0.112733720675517	0.00158196138993533
1.98108383012098e-08	9.38583060803086e-07	1.09635308713808e-08	6.67857316088695e-07	6.27208515073198e-09	1.6434868312151e-06	608462	0.000492924927085303	0.0120541509216491	0.571092535076262	0.00667089669545756	0.406366089100281	0.00381632820635061
5.8498155568353e-07	5.35231788223047e-06	1.31338499338602e-08	1.5451029517699e-07	1.07479967162133e-08	6.11569157974106e-06	163514	0.00183303102700183	0.0956525599854233	0.875177862134291	0.00214756577610414	0.0252645662657062	0.00175744583847513
1.70086047908238e-07	4.3255532470753e-06	6.340005486497e-08	2.07325989753812e-06	3.8113048071718e-08	6.67041229545835e-06	149916	0.00199912943637104	0.0254985809533908	0.64846864863517	0.00950466808597976	0.310814355350978	0.0057137469744813
3.89985325300651e-10	2.23470439557279e-07	6.6748427277544e-10	4.91827348875482e-07	4.93804452053844e-09	7.21293302551376e-07	1386399	0.000216364658595092	0.000540675095583427	0.309819096845644	0.00092539923830486	0.681868730980558	0.00684609783990989
3.36994732817319e-07	3.6034907946467e-06	8.27216576513812e-09	1.13731475844378e-07	1.14367278396594e-09	4.0636328418575e-06	246085	0.00121834953836064	0.0829294244662315	0.886765841029952	0.00203565776906087	0.0279876357610082	0.000281440973747807
4.25178121900634e-08	1.32698705618338e-06	2.13970189361419e-10	8.58640761280529e-09	1.76353306402687e-09	1.38006877923964e-06	724602	0.000413935224631845	0.0308084733381831	0.961536900294562	0.000155043134501824	0.00622172441110945	0.00127785882164402
7.80322103141322e-07	9.65803089761816e-06	2.55938584156955e-09	4.07330392883648e-08	1.82674857901205e-08	1.04999129116795e-05	95239	0.00314503439622638	0.0743170071699675	0.919820095543372	0.000243753054248919	0.00387936925105879	0.00173977498135253
1.15145876054809e-07	2.65677793892682e-06	4.2902644896803e-09	1.27280527667325e-07	4.44745858721441e-09	2.90794206572585e-06	343886	0.000872003471939609	0.0395970323521792	0.913628221910145	0.00147536106040318	0.0437699667979989	0.00152941787927412
1.26177681108301e-07	1.96513495137949e-06	2.5391857540876e-10	5.0846617876385e-09	7.6492203545774e-09	2.10430043320541e-06	475217	0.000631091572067088	0.0599618187200098	0.933866153506446	0.000120666503414617	0.00241631931800404	0.00363504195212544
2.42241646178197e-06	9.61021156293328e-06	5.72906040858851e-08	2.92232428281271e-07	2.59942517498978e-10	1.23824109995999e-05	80760	0.00370785516420724	0.195633666323969	0.776117959841892	0.00462677293523339	0.0236006080149265	2.09928839793298e-05
5.48202585064539e-06	2.75491238946138e-05	3.77804157687819e-08	2.44139418282236e-07	3.00511280202136e-09	3.33160746921122e-05	30016	0.00994520500510021	0.164545970715551	0.826901852910547	0.00113399961183683	0.00732797667607696	9.02000859883062e-05
2.62661041773624e-07	3.61442473368178e-06	3.46226919803642e-08	6.12590253319526e-07	6.56197660252027e-09	4.53086069735782e-06	220709	0.00135833791132889	0.0579715553662454	0.797734685550925	0.00764152647653778	0.13520394782315	0.00144828478314218
[truncated: 8,404 more rows]
