# Supplementary material for: Quantitative Risk Assessment for African Horse Sickness in Live Horses Exported from South Africa
Source: PLoS One. 2016 Mar 17;11(3):e0151757. doi: 10.1371/journal.pone.0151757 (PMC4795756; doi:10.1371/journal.pone.0151757)
Supplement: S3 Dataset — (ZIP) [file pone.0151757.s003.zip › simulation_results_5.xls]

Detailed Results
E
Thu Oct 01 14:25:21 2015
Pathway 1	Pathway 2	Pathway 3	Pathway 4	Pathway 5	Overall probability	Horses/case	Probability per year	Pathway 1 proportion	Pathway 2 proportion	Pathway 3 proportion	Pathway 4 proportion	Pathway 5 proportion
3.39244307809627e-07	2.85579765335967e-06	1.64010502391338e-07	1.77517181276953e-06	1.1017281517311e-09	5.13532600448189e-06	194730	0.00153941563938431	0.066060909767666	0.556108346552341	0.0319377002060233	0.345678504387109	0.000214539086860222
4.23139549227475e-06	1.58493530810565e-05	4.86809140379196e-07	2.34452931657311e-06	3.28551970990194e-08	2.29449422273826e-05	43583	0.006859924197258	0.184415173084419	0.69075585041752	0.0212164029682426	0.102180658959129	0.00143191457068957
1.08918840282318e-07	2.48439819289468e-06	4.2490251488407e-07	1.24614884620605e-05	1.33102370193374e-08	1.54930182471409e-05	64545	0.00463715651530727	0.0070301886013991	0.160355984435322	0.0274254188632665	0.80432929615636	0.000859111943652021
4.82791795779215e-08	1.17941540318594e-06	3.65339228138133e-08	1.14751817277484e-06	9.63306676135559e-10	2.41270998502865e-06	414472	0.000723551978624504	0.0200103534521362	0.48883430271539	0.015142276958488	0.475613803521941	0.000399263352045241
1.15287147172367e-07	1.88662436444355e-06	1.33030737894153e-07	2.79906447205268e-06	1.63477518244689e-09	4.93564149674519e-06	202608	0.00147960041350903	0.0233580877477412	0.382245016314026	0.0269530795504251	0.567112598007476	0.000331218380331096
1.14935499585792e-07	3.14972583543538e-06	3.35764012435899e-07	1.18311805772671e-05	6.05318732716791e-09	1.54376591120513e-05	64777	0.00462062539454722	0.00744513781212257	0.204028720453904	0.0217496713717293	0.766384365103071	0.000392105259173816
2.3092258009938e-07	3.46874534048571e-06	8.31398750993108e-08	1.60576363573824e-06	1.04027255866559e-09	5.3896117039813e-06	185542	0.0016155814094243	0.0428458658587218	0.643598376098847	0.0154259489673246	0.29793679469563	0.000193014379476937
1.47725747375288e-06	7.3104522678274e-06	1.13220214816529e-06	7.20390329732938e-06	3.89057243842557e-09	1.71277057595134e-05	58385	0.00512517696435832	0.0862495826641786	0.426820285826483	0.0661035496558799	0.420599431031681	0.000227150821776851
1.56065920521746e-05	5.27287502224158e-05	1.34004970168098e-06	5.82209080543854e-06	1.22988510835318e-08	7.55097816327935e-05	13243	0.0223991194040881	0.206683051052511	0.698303571831759	0.017746703442975	0.07710379608501	0.000162877587745407
7.54804623482333e-06	1.76706418826564e-05	1.5881930631983e-06	4.78058416692399e-06	4.96241116493411e-10	3.15879615887185e-05	31658	0.0094317772663538	0.238953254822213	0.55941064234317	0.0502784283416855	0.151341964675282	1.57098176499822e-05
1.05791722347934e-07	1.91244769705597e-06	9.96778428481433e-08	2.31683343307667e-06	2.05920182759837e-09	4.43680989715632e-06	225387	0.00133016047322843	0.0238440962764123	0.431041162769159	0.0224661063148164	0.522184516979553	0.000464117660059804
4.90544569803025e-07	4.60438051512173e-06	4.50907840534032e-08	5.44181094036331e-07	4.04146963030086e-09	5.68823843264479e-06	175801	0.00170502118026805	0.0862383979876425	0.809456314049214	0.00792702074417755	0.0956677713988353	0.000710495820130689
1.06452270845784e-08	6.62463395659855e-07	2.38571623541014e-08	1.90891708062928e-06	2.26974971929127e-08	2.62858036292073e-06	380433	0.000788264301620711	0.00404980088672274	0.252023261302828	0.00907606352487267	0.726215986224671	0.00863488806090469
1.40201139386708e-06	9.11924317447579e-06	5.43181736570652e-07	4.54276273599676e-06	6.85589687343363e-09	1.56140549377837e-05	64045	0.00467329904863745	0.0897916268037726	0.584040674303545	0.0347879995769857	0.290940614343808	0.000439084971889228
3.11991533810402e-05	8.41356358479412e-05	2.86301902060166e-06	9.92884824157409e-06	6.4481661455352e-09	0.000128133104657303	7804	0.0377128636533401	0.243490185182694	0.656626841852973	0.0223441009117739	0.0774885480854398	5.03239671182642e-05
3.75062020465303e-07	4.34708956373214e-06	3.98223489958382e-07	5.93451609697137e-06	7.40755951611745e-09	1.10622987306433e-05	90397	0.00331320715106109	0.0339045283080591	0.392964398230398	0.0359982585586191	0.536463192820165	0.000669622082759165
2.21454473652475e-08	9.25560169569561e-07	5.21369307401776e-08	2.80172371311e-06	1.2197277383213e-08	3.8137635381682e-06	262208	0.00114347697458195	0.00580671747045027	0.242689448442868	0.0136707297708394	0.73463487840038	0.00319822591546185
3.45598776276613e-08	1.10446139842661e-06	1.94733824070836e-08	8.00164165620577e-07	3.21123698191633e-09	1.96187006106384e-06	509718	0.000588388427263609	0.0176157831823586	0.562963582729684	0.00992592873175505	0.407857880856125	0.00163682450007673
3.79219849780638e-07	3.56006663384574e-06	1.98446077794275e-07	2.39533864149154e-06	9.20061645250354e-10	6.53399126455744e-06	153046	0.00195828383862406	0.0580380099125099	0.544853289467456	0.0303713411541753	0.366596547884087	0.000140811581772549
1.43198487592028e-07	2.05052228682508e-06	9.748930971589e-09	1.79489971635101e-07	4.3166771316703e-09	2.38727635415547e-06	418887	0.000715927362730073	0.0599840430466991	0.858937962191009	0.00408370440842314	0.0751860886665541	0.00180820168731465
2.33458975231847e-09	5.31254068730307e-07	4.89938407170226e-08	1.43358132340958e-05	9.62144824868117e-09	1.49280171815441e-05	66988	0.00446842532905367	0.000156389808768762	0.0355877181992469	0.00328200591687388	0.960329363220422	0.000644522854688058
1.28943879221332e-06	1.30624412993721e-05	2.03583761411092e-07	2.65196237570288e-06	1.22321990892874e-08	1.72196584277887e-05	58073	0.00515262147552142	0.0748817868612571	0.758577259482235	0.0118227525978421	0.1540078385889	0.000710362469765796
1.03873569516868e-07	2.02757943830621e-06	1.11123486628226e-07	2.78893649488623e-06	7.02781641774517e-09	5.03854080575528e-06	198470	0.00151042420921177	0.0206158039641592	0.402414015579711	0.022054696173403	0.553520672433686	0.00139481184904122
8.55615460599661e-09	5.86247682012738e-07	6.07168689949503e-09	5.34901105378731e-07	3.17382317308281e-09	1.13895045207004e-06	878001	0.000341626962415686	0.00751231503569431	0.514726238483186	0.00533094911061296	0.469643876436019	0.00278662093448787
1.27652246816577e-05	5.1029132545352e-05	1.65389945229698e-07	8.50220108953194e-07	5.73530361424434e-08	6.4867320317335e-05	15416	0.0192726878151124	0.196789764386896	0.78666934745746	0.00254966513832543	0.0131070638465388	0.000884159170779196
9.95415331870989e-07	6.3092263205939e-06	7.31684097430501e-07	5.96285490607924e-06	1.61416774886806e-08	1.40153223334633e-05	71350	0.0041957990999526	0.0710233634437584	0.450166337275729	0.0522060128209478	0.425452569994925	0.00115171646463959
3.13841004710673e-07	5.0055661257448e-06	1.25635095038138e-07	2.57651183230131e-06	5.35045251764137e-09	8.02690451031256e-06	124581	0.00240518391667011	0.0390986343873241	0.623598563968701	0.0156517490493039	0.320984487730125	0.000666564864546149
1.04475399456092e-06	1.08992939371e-05	4.45649069040064e-07	5.97815691670963e-06	1.59833557682628e-09	1.83694522529875e-05	54438	0.00549572921392816	0.0568745317047226	0.593337993261473	0.024260335196853	0.325440129317813	8.7010519138715e-05
5.05014799327965e-08	1.20625933028057e-06	3.24215215631805e-08	9.95695160663587e-07	9.29299799989556e-10	2.28580679224012e-06	437482	0.000685507753548698	0.0220935033110582	0.527717099439721	0.0141838416410544	0.435599003399492	0.000406552208675007
7.4224145609538e-07	5.67407363564651e-06	1.79039419977386e-07	1.75978927445294e-06	4.34351614265717e-09	8.35948730231487e-06	119625	0.00250471462750312	0.0887903084546634	0.678758568611651	0.0214175120438077	0.210514019677454	0.000519591212424521
2.59198470780919e-06	9.60772104421106e-06	3.0051130842774e-07	1.43221411421819e-06	1.68695044250176e-09	1.39341181251087e-05	71766	0.00417153941787873	0.186017133236337	0.689510520719525	0.0215665825228101	0.102784697342087	0.00012106617924115
8.21946657942631e-07	6.77616405794827e-06	2.68481098348904e-07	2.84590967122594e-06	2.4088643857006e-08	1.07365901293228e-05	93139	0.00321581249288228	0.0765556520312542	0.631128130656851	0.0250061793469841	0.265066435148107	0.00224360281680283
1.94415933842301e-08	7.49795799689279e-07	1.5040064643028e-08	7.45791456245237e-07	1.05144331201318e-09	1.53112035727379e-06	653117	0.000459230979993008	0.0126976258214256	0.489704023676046	0.00982291468569285	0.487088720819534	0.000686714997301264
1.9756989218769e-08	8.0733293650291e-07	3.52882831156453e-09	1.85404860771266e-07	2.38946350000968e-09	1.01841307830452e-06	981920	0.00030547741133613	0.0193997795586649	0.792736222365663	0.00346502650716094	0.182052709967092	0.00234626160141985
2.70572895575309e-06	1.65459910459953e-05	9.46316940189928e-08	7.44103093624068e-07	1.3666983373072e-08	2.01041217727645e-05	49741	0.00601314539751774	0.134585782275682	0.823014863967373	0.00470707922925499	0.037012464510244	0.000679810017445626
4.24437512761946e-07	3.91834281424058e-06	4.43157838214145e-08	5.2602573773672e-07	2.24404249229053e-10	4.91334625280989e-06	203527	0.00147292168152158	0.086384612629166	0.797489656260175	0.00901947095547577	0.10706058776865	4.56723865330514e-05
6.57300232384669e-07	1.21911108036834e-05	2.64853539278417e-07	6.31719063392551e-06	2.77452729333672e-08	1.94582004822054e-05	51392	0.00582051174209619	0.0337801140956366	0.626528173292913	0.0136114097252018	0.324654411886783	0.00142589099946526
3.32674551045621e-07	2.90533384818285e-06	2.15600781467753e-08	2.42092946400786e-07	1.10310242514427e-09	3.50276452620118e-06	285489	0.00105027926850432	0.0949748544491553	0.829440239687978	0.00615516058401953	0.0691148219042121	0.00031492337463535
7.42852857989358e-07	5.66435554411871e-06	5.08105492361951e-08	4.98155016004375e-07	1.26708877595078e-09	6.95744105612459e-06	143731	0.00208506280800669	0.106770988355759	0.814143518921	0.00730305134119202	0.071600321437988	0.000182119944061239
3.51150952908338e-07	5.96453670718486e-06	2.98476492810633e-08	6.51900174565928e-07	2.06198346419204e-08	7.01805531858211e-06	142490	0.00210320913316775	0.0500353640671049	0.849884538725737	0.00425298005304034	0.0928890048557832	0.00293811229833485
4.67581948649943e-08	1.14994057438904e-06	1.42021554901925e-08	4.49084839247644e-07	5.23316414223485e-09	1.6652189281341e-06	600522	0.000499441331994532	0.0280793078165328	0.690564198473025	0.00852870169215899	0.269685163710485	0.00314262830779775
1.17429532656692e-07	2.23634360457388e-06	1.04859621803104e-08	2.56762929413476e-07	4.42656006945306e-09	2.62544858889381e-06	380887	0.000787325507112246	0.0447274165464308	0.851794856709087	0.00399396972565687	0.097797736546675	0.00168602047215029
1.8719094235721e-06	8.31424934056863e-06	1.12291513930289e-07	6.41276459576173e-07	2.53024766865272e-08	1.09650292143337e-05	91199	0.00328412223372931	0.170716318851672	0.758251453603067	0.0102408768581756	0.058483789421909	0.00230756126517668
1.8644910351439e-07	2.55184086174925e-06	2.10861867167731e-07	3.71063839687431e-06	8.28683315165246e-09	6.66807706245733e-06	149968	0.00199843026213142	0.0279614500204471	0.382695166514593	0.0316225900199815	0.556478031390186	0.00124276205479224
7.21720953576061e-07	8.92466755252463e-06	8.39699445251204e-07	1.33515693308476e-05	2.45092159293979e-08	2.38621664981289e-05	41907	0.00713317265051416	0.0302454076679355	0.374009105720742	0.035189572804173	0.559528797684591	0.00102711612255827
2.20591351407619e-06	1.32720961939853e-05	4.45801636949303e-08	3.44882901798476e-07	1.3252962211985e-09	1.58687980697761e-05	63017	0.0047493631317953	0.139009489211259	0.836364300284563	0.00280929680363367	0.0217333978466424	8.35158539021726e-05
3.35511775088772e-08	9.59279459169081e-07	3.83758540049534e-09	1.4107554333079e-07	3.15052440054114e-09	1.14089428980978e-06	876505	0.000342209915025204	0.0294077880909291	0.840813621154171	0.0033636643068265	0.123653474814315	0.00276145163375864
2.64892532511414e-06	1.2876563151423e-05	7.35226624804283e-07	4.59537345091524e-06	3.81091378529577e-09	2.08598994660419e-05	47939	0.00623849439274227	0.126986485693584	0.617287881582789	0.03524593327984	0.220297008544844	0.000182690898942231
2.16832327283645e-08	1.46743072218224e-06	6.39800824078327e-08	5.56753321484716e-06	2.29667372552895e-08	7.14359398942089e-06	139986	0.00214079108261667	0.00303533946084781	0.205419110374329	0.00895628761973066	0.779374250985183	0.00321501155990968
3.94923413494055e-06	1.24470578488771e-05	1.5039092361455e-06	6.09442793984073e-06	4.16467841660294e-09	2.39987938382205e-05	41669	0.00717386861647051	0.164559692523005	0.518653476203204	0.0626660342300361	0.253947260054993	0.000173536988761922
9.42845750688319e-07	6.16083031103477e-06	8.03650088474982e-08	6.75191841829666e-07	2.85122195184446e-09	7.8620841343521e-06	127193	0.00235585511946057	0.119923131650132	0.783612869788053	0.0102218454387121	0.0858794983990982	0.000362654724004607
8.65473485466502e-07	5.68955210358703e-06	6.57056764454161e-08	5.55376672187993e-07	8.45256415431843e-09	7.18456050184127e-06	139187	0.00215305473861005	0.120462968506521	0.791913729744347	0.00914539955903733	0.0773014121108258	0.0011764900792682
1.32592327884123e-09	2.11341987440968e-07	3.05334690785721e-09	6.25751970737215e-07	2.18536751693919e-09	8.4365859588182e-07	1185314	0.000253065659007179	0.00157163488324958	0.250506530097126	0.00361917358841789	0.741712315611693	0.00259034581951361
4.69399486972212e-07	4.75092482793766e-06	6.1679855075373e-08	8.02682445190048e-07	1.00500334213012e-08	6.0947366485966e-06	164076	0.00182675601292903	0.0770171894269293	0.77951273399674	0.010120183796551	0.131700923513221	0.00164896926655811
3.9804934635031e-07	3.86748686451285e-06	1.65306473016184e-08	2.06510653325801e-07	3.53056623456761e-10	4.48893056811403e-06	222770	0.00134577582346274	0.0886735360038204	0.861560856384046	0.00368253575117414	0.04600442136323	7.86504977298176e-05
4.92525619843048e-06	1.61186762323191e-05	6.86456087325983e-07	2.88854272827673e-06	4.36226917497585e-10	2.46193674732698e-05	40618	0.00735869242069975	0.200056163253504	0.654715286646572	0.0278827670154927	0.117328064232882	1.77188515493427e-05
2.13798618583715e-06	9.09019275812245e-06	2.27191403652757e-07	1.24199726257686e-06	5.98689158897537e-09	1.27033545017782e-05	78719	0.00380377779648378	0.168300914969969	0.715574201825984	0.0178843630334771	0.0977692358662437	0.000471284304325864
1.76250371497071e-07	2.69318088057155e-06	6.195332375638e-08	1.2171995007989e-06	2.14779925284816e-09	4.15073187587675e-06	240921	0.00124444717966687	0.0424624805378069	0.648844820891417	0.0149258794856013	0.293249368351888	0.000517450733286521
8.98852225637345e-08	1.98814844368341e-06	2.66583589861538e-07	7.58145593198783e-06	1.78193882888674e-09	9.9278551269254e-06	100727	0.00297394037474152	0.00905384107791382	0.20025961481764	0.0268520829981226	0.763654972303747	0.000179488802576694
3.14518385712619e-07	5.75733032122967e-06	3.57202673778726e-07	8.40765556691462e-06	1.26350082412016e-08	1.48493419558768e-05	67343	0.0044449276005275	0.0211806278451379	0.387716192295722	0.0240551180543969	0.566197181794118	0.000850880010625729
4.25120970629665e-07	3.94492493780878e-06	2.53092603762967e-07	3.01970409205463e-06	9.69007111970998e-09	7.65253267537575e-06	130676	0.00229313532566511	0.0555529768592319	0.515505794637469	0.033073051040653	0.39460192071723	0.00126625674541588
1.49737432294529e-06	7.35397642492498e-06	2.91196545175927e-08	1.83881531673006e-07	6.66507128754538e-10	9.06501844118962e-06	110314	0.00271582331980447	0.16518160803088	0.81124781738005	0.00321231056577656	0.0202847388415102	7.35251817829807e-05
1.30510095904679e-08	5.94856478988388e-07	5.29218559098779e-09	3.10141037235331e-07	3.69935958645836e-09	9.27040070991633e-07	1078702	0.000278073480620922	0.0140781504477013	0.641672887291791	0.00570869130319994	0.334549764287514	0.00399050666979394
3.7591627518306e-07	3.99367176986869e-06	2.63282846409676e-07	3.59637226948285e-06	2.50181822114956e-08	8.25426134315577e-06	121150	0.00247322514947046	0.0455420854217028	0.483831514879298	0.03189659685636	0.435698861469279	0.00303094137335984
2.93598042078985e-06	1.69647097334922e-05	5.2314892064715e-07	3.88689679386817e-06	5.51508330257055e-09	2.43162509521e-05	41125	0.00726842031360964	0.120741492040585	0.697669627070005	0.0215143741392408	0.159847700269457	0.000226806480712614
2.23201038671846e-07	2.8218907843874e-06	2.27094842355738e-08	3.6915691444754e-07	2.0700875621562e-09	3.43902830930451e-06	290780	0.00103117823679633	0.0649023557229701	0.820548867467182	0.00660345952202016	0.107343377618835	0.000601939668991803
1.21309273545972e-06	6.61520211092267e-06	1.03006934578301e-08	7.22230254335607e-08	1.01071988850671e-09	7.91182928516229e-06	126393	0.0023707435133169	0.153326454823126	0.836115375154607	0.00130193575803612	0.00912848632477531	0.000127747939455948
5.09830638593506e-06	1.84212119814028e-05	7.50568476328413e-07	3.48701686772153e-06	1.47344918817027e-08	2.77718382032695e-05	36008	0.00829705500789768	0.1835782834618	0.663305462410266	0.0270262440258654	0.125559454948539	0.000530555153528444
9.81271368580111e-08	2.77204476642285e-06	5.64269103410348e-08	2.04962614512833e-06	9.71791860855858e-09	4.98594287735878e-06	200564	0.00149466846095292	0.019680758338329	0.555972026677388	0.01131719952053	0.411080952097487	0.00194906336626674
2.38708478636857e-06	9.83997257493463e-06	5.28936538794292e-08	2.80344171402467e-07	1.13616395521163e-08	1.25716568261372e-05	79544	0.00376441750343248	0.189878296821281	0.782710879800405	0.00420737334871091	0.0222996996561038	0.000903750373498485
1.24071147090595e-06	1.04783640255354e-05	2.05289624736956e-07	2.22931467192621e-06	4.96602483023797e-09	1.41586458179347e-05	70628	0.00423861542097104	0.0876292469534298	0.740068235357823	0.0144992414795006	0.157452534698081	0.000350741511165391
1.64614347750776e-07	3.36326258352474e-06	5.80059137993615e-09	1.52384079212313e-07	2.39935617232192e-09	3.68846095804008e-06	271116	0.00110592833810708	0.0446295486446591	0.911833586361682	0.00157263190418	0.0413137297495713	0.000650503339907074
1.83041750363582e-06	7.42451497041927e-06	2.23812699436432e-07	1.16723840837446e-06	6.98752439538636e-09	1.06529711062614e-05	93871	0.00319080687582696	0.171822253658416	0.696943124726533	0.0210094157962077	0.109569283229202	0.000655922589640686
9.74477693711273e-07	7.97836362020759e-06	5.40268360706647e-07	5.68749625471615e-06	2.8278808255293e-08	1.5208884737597e-05	65751	0.00455230681515584	0.0640729225399629	0.524585711435156	0.0355232069956505	0.373958797955542	0.00185936107368785
4.22670302806627e-09	4.18852590809475e-07	3.37034253445494e-08	4.29430738589492e-06	3.92948539792656e-09	4.75501959047494e-06	210304	0.00142549228798039	0.000888892873655669	0.088086406972645	0.00708796771564574	0.903110345643392	0.00082638679466178
5.55065179596651e-08	1.4269287559895e-06	4.91969035463282e-08	1.62613152733555e-06	3.66725326021279e-12	3.15776737208431e-06	316679	0.000946883130321319	0.0175777729703464	0.451878997992067	0.015579647817393	0.514962419876489	1.16134370524963e-06
5.71550306192735e-07	5.39520296912894e-06	7.58856693917706e-08	9.21041286366308e-07	1.1450866883701e-09	6.96482531776812e-06	143579	0.00208727348044324	0.0820624035946228	0.774635790988916	0.010895559605519	0.132241835845706	0.000164409965236149
7.89984485650157e-07	8.25184746103807e-06	9.10078370163422e-08	1.22234135540406e-06	2.28989549323552e-09	1.03574710346019e-05	96549	0.00310243487403516	0.0762719473712266	0.796704855217128	0.00878668515821155	0.118015425900831	0.000221086352603403
2.58059432872206e-07	2.8421221632949e-06	9.62875140866141e-08	1.3634846920613e-06	2.05514689761077e-10	4.56015931700477e-06	219291	0.00136711555932156	0.056590003754892	0.623250629138473	0.0211149452010502	0.298999354469235	4.50674363491458e-05
4.69974452128667e-08	2.23386874289746e-06	3.21767450936454e-07	1.96655154356254e-05	3.62390578939871e-08	2.23043881325662e-05	44834	0.00666905355731728	0.00210709412576293	0.100153778244014	0.0144261949273851	0.881688182555979	0.001624750146859
2.24966283456631e-07	2.55337137159895e-06	9.79229610954356e-08	1.42901696426956e-06	6.01169991580798e-10	4.30587875041216e-06	232241	0.00129093243514478	0.0522463117279132	0.592996579700378	0.0227416903195573	0.33187580215369	0.000139616098461494
6.22168981911954e-07	8.0339068968601e-06	2.61064492360108e-07	4.33463832099233e-06	7.16520559281113e-08	1.33234307480526e-05	75056	0.00398907825647432	0.0466973554842766	0.602990854891813	0.0195943895605316	0.32533950173651	0.00537789832686932
1.09315312119341e-08	7.30058547177022e-07	2.46443274376698e-08	2.11620664765252e-06	4.09902245754319e-09	2.88594007593669e-06	346508	0.000865408589874272	0.00378785800269467	0.252970792174216	0.00853944530697541	0.733281562322691	0.00142034219342297
2.52534320703125e-09	3.74781188775114e-07	8.00858764780694e-09	1.52820265307944e-06	2.76335983740726e-09	1.9162811325468e-06	521844	0.000574719675926594	0.0013178354491624	0.195577351574202	0.00417923420096679	0.797483535752611	0.00144204302305824
2.45434997083477e-06	1.06851833814549e-05	4.67976021482146e-07	2.61958244869987e-06	2.53532719952227e-09	1.62296271496712e-05	61616	0.00485709364130016	0.151226516062292	0.658375160619225	0.0288346748305691	0.161407432502411	0.000156215985502392
1.20499395755458e-07	1.88966962771049e-06	3.80998400692251e-08	7.68212018923617e-07	4.22247710287662e-09	2.82070335956167e-06	354522	0.000845854264737045	0.0427196271266836	0.669928520241187	0.0135072126390298	0.272347681056045	0.0014969589370549
8.86059883207864e-08	1.51661470509913e-06	3.74496118450016e-08	8.24166193354003e-07	1.83915705387851e-08	2.48522806915771e-06	402378	0.000745291479424703	0.0356530611497627	0.610251720524443	0.0150688833390225	0.331625979756992	0.00740035522977912
3.11311854920256e-06	1.60182804655332e-05	7.48617214051162e-07	4.95287690726185e-06	1.83392099511063e-08	2.48512323459999e-05	40239	0.00742773932227048	0.125270188047783	0.644566846525483	0.0301239473209328	0.19930105832595	0.000737959779852054
2.03941923280878e-07	3.44937190064367e-06	8.054156033494e-07	1.75151254347626e-05	2.39238898675316e-09	2.19762472510233e-05	45504	0.00657126083102644	0.0092801068786383	0.156959095938596	0.0366493693918508	0.797002565301363	0.000108862489551839
6.2632395076667e-08	2.70821400010284e-06	5.01929840028968e-09	2.7907578459378e-07	4.26436830560598e-09	3.05920584647919e-06	326882	0.000917342141977251	0.02047341637659	0.885267005886414	0.00164071940633428	0.0912249121499835	0.00139394618067751
6.25862855389199e-08	1.3744131127714e-06	1.61958583811177e-07	4.5729586491891e-06	5.18389752276445e-09	6.17710052883336e-06	161888	0.00185141988602	0.0101319842937282	0.222501334785784	0.0262191918449747	0.740308276972914	0.000839212102598483
2.60086522691565e-07	2.69345419409897e-06	4.98818120774624e-08	6.64186663463216e-07	4.3157296526501e-09	3.67192492198386e-06	272337	0.00110097298310163	0.0708311112611328	0.733526488511032	0.0135846492336538	0.180882419323642	0.00117533167053928
4.93149238752859e-07	3.55933630742158e-06	1.13914093815972e-07	1.05711724727882e-06	4.96411512293339e-09	5.22848100239216e-06	191260	0.00156731887217221	0.0943197916425882	0.68075915467477	0.0217872253459186	0.20218439099141	0.000949437345313522
2.64543602865001e-07	6.75876201913559e-06	4.49185512531368e-07	1.4757265567639e-05	6.91843905683736e-08	2.22989410927394e-05	44845	0.00666743030582451	0.0118635051666708	0.303097891107317	0.0201438046166965	0.661792212745208	0.00310258636410768
1.37504245670358e-07	2.11508956823025e-06	1.47327324773277e-07	2.91375532350079e-06	1.79840440279801e-09	5.31547486657747e-06	188130	0.00159337592465536	0.0258686663227315	0.397911686410083	0.0277166816646315	0.548164631879239	0.000338333723315291
8.57210135706106e-08	2.89051982290098e-06	2.35298280153594e-09	1.02022073615647e-07	1.2203317061248e-08	3.09281920995002e-06	323330	0.000927416880707965	0.0277161410841068	0.934590619976035	0.000760788989529707	0.0329867563184514	0.00394569363187744
2.8952070526748e-08	1.82595739699714e-06	7.73280459543093e-08	6.27102949379228e-06	4.26041297240373e-09	8.20752742024289e-06	121839	0.00245923943448145	0.00352750213850535	0.222473505540004	0.00942160068373198	0.764058305589761	0.000519086047997346
3.21875914384466e-07	3.32423481577557e-06	2.87780272212869e-08	3.82140803829178e-07	5.90918379617253e-09	4.06293874500667e-06	246127	0.00121814156212419	0.0792224383840514	0.818184822466505	0.00708305712377647	0.0940552707812361	0.00145441124443111
1.7960084962543e-06	1.56597252842051e-05	7.50618290516844e-08	8.41585344127029e-07	5.06385088065656e-08	1.84230194624447e-05	54280	0.00551171122509464	0.0974871952947487	0.850008616455486	0.00407434998398053	0.0456811841209092	0.00274865414487523
3.57594583666205e-08	1.12257724563186e-06	7.18950124798875e-08	2.90189702209679e-06	1.58599528735832e-10	4.13228733810389e-06	241997	0.00123892066612563	0.00865367179016858	0.271660016301519	0.0173983575190772	0.702249573822794	3.83805664415886e-05
1.40038305903355e-06	1.26355732916568e-05	2.34295996580738e-10	2.71835997335197e-09	5.72847610714062e-11	1.40389662914214e-05	71230	0.00420286259976033	0.0997497272921918	0.900035873679523	1.66889777863422e-05	0.000193629638886807	4.08041161167333e-06
1.46878615810326e-07	2.06558062459552e-06	8.80792896668691e-08	1.59262459195696e-06	3.20662133804132e-09	3.89636974336771e-06	256649	0.00116823028735458	0.0376962725522491	0.530129520718995	0.0226054752162048	0.408745754857551	0.000822976655000346
1.33482183731071e-06	7.55880354235493e-06	4.21289986100049e-08	3.06742356974278e-07	3.79387850568968e-09	9.24629061375561e-06	108151	0.00277005630248017	0.14436295516441	0.81749577837298	0.00455631348503474	0.0331746394081471	0.000410313569427026
5.19629849152473e-07	5.20849777088636e-06	4.69775879685592e-08	6.05446699017219e-07	5.68988072091681e-10	6.3811208950967e-06	156712	0.00191251119170011	0.0814323780563004	0.81623555743766	0.00736196488686762	0.0948809322014959	8.91674176756149e-05
4.54819317022891e-07	4.01850841829845e-06	7.5614056523396e-08	8.58989542606529e-07	3.35813654124913e-09	5.41128947099251e-06	184799	0.00162207424683047	0.0840500807544991	0.742615681500659	0.0139733896936634	0.158740268324433	0.000620579726745462
2.85037761656053e-07	3.5677914470957e-06	1.26027820323392e-07	2.02827241080973e-06	6.89618130312458e-09	6.014025621188e-06	166278	0.00180258649756992	0.0473955017171588	0.5932451359246	0.0209556507174469	0.337257028580644	0.00114668306015004
2.27970069571384e-08	8.55133587855406e-07	3.07877933455476e-08	1.48488305490282e-06	4.85506013451359e-10	2.39408694907436e-06	417696	0.000717969081225789	0.00952221345425757	0.357185685417996	0.0128599311555711	0.620229376162352	0.000202793809823437
2.70548170525456e-07	5.15543298778789e-06	3.30378275419563e-07	8.09494667147632e-06	1.19959906850498e-10	1.38514260651161e-05	72195	0.00414683463620669	0.0195321528089309	0.372195105655692	0.0238515712293046	0.584412509832682	8.66047339000059e-06
3.18894971075951e-08	1.81665729043359e-06	1.30661943866745e-08	9.57113316603871e-07	7.51394960247851e-09	2.8262402481342e-06	353827	0.000847513929623234	0.011283363871365	0.642782329503971	0.00462317186067264	0.338652496805863	0.00265863795812793
7.82027602830536e-08	3.48570514533732e-06	1.55596021700142e-07	8.91813515588699e-06	1.1442067085769e-08	1.26490811502933e-05	79057	0.00378755738650793	0.00618248545913079	0.275569830244666	0.0123009742645643	0.705042133094404	0.000904576937234976
8.3623173417272e-07	5.28014545989424e-06	2.46282720595334e-08	1.99945666292114e-07	1.59518967453703e-09	6.34254632209315e-06	157665	0.00190096081177582	0.131844797295347	0.83249616033576	0.00388302596604539	0.0315245102106135	0.00025150619223394
1.01338022217972e-07	1.84220180314322e-06	3.97741384611834e-08	9.29659568444661e-07	9.9238606209847e-10	2.91396591832914e-06	343175	0.000873809055504604	0.0347766669405931	0.632197443201236	0.0136494864991385	0.319035841358682	0.000340562000350197
1.4073594806177e-07	3.30894599043061e-06	1.31998052607332e-07	3.99050920122983e-06	2.62536126757208e-08	7.59844280500527e-06	131606	0.00227694532031886	0.0185216828860071	0.435476856949023	0.0173717241801677	0.525174605328501	0.00345513065630065
2.25602964833078e-07	3.01575491945718e-06	1.81833483192011e-07	3.1252548416561e-06	1.74253806849751e-08	6.56587158982335e-06	152303	0.00196782922387384	0.034359941669092	0.459307630099162	0.0276937312441261	0.475984764383762	0.00265393260385769
4.39732214638703e-06	1.8258393516713e-05	1.02914572950801e-06	5.49446833108119e-06	1.94817331597352e-09	2.91812778970052e-05	34269	0.00871630195340534	0.150689841682304	0.625688620668213	0.0352673290436548	0.188287447536527	6.67610693009935e-05
1.07565295569602e-06	5.61931539591041e-06	9.5203508237013e-07	6.39467114042894e-06	1.23663753301566e-09	1.40429112119385e-05	71210	0.00420404111780592	0.0765975757777032	0.400153167039408	0.0677947092310006	0.45536648661515	8.80613367379505e-05
3.13333630154299e-06	1.83846518375138e-05	2.17080079086425e-07	1.63779255432517e-06	1.30150696387603e-08	2.33858758421072e-05	42761	0.00699129120465791	0.13398413310231	0.78614339534	0.00928252935883479	0.0700334067187793	0.000556535480074952
7.00966440009983e-09	5.07194544800105e-07	3.25752528885688e-08	3.03056522444602e-06	1.99919156188696e-09	3.57934387809668e-06	279381	0.00107322876279292	0.00195836573372973	0.141700423897188	0.00910090061139662	0.846681773995274	0.000558535762411861
3.74885505307133e-06	1.82126928654086e-05	1.29608948745984e-06	8.09634334219124e-06	3.99291111196192e-08	3.13939098592506e-05	31853	0.00937410732860577	0.119413448973979	0.580134584926255	0.0412847425908604	0.257895349081712	0.00127187442719415
1.40027572381511e-08	7.49767287558904e-07	9.54726578730475e-09	6.57284520898098e-07	1.8436172856026e-09	1.43244544876806e-06	698107	0.000429641620022791	0.00977542094199388	0.523417689800141	0.00666501177794634	0.458854835598367	0.00128704188155169
1.32980156127482e-05	4.11523654201427e-05	8.52844591272066e-07	3.39371819355935e-06	2.022218665865e-08	5.87171660043809e-05	17031	0.0174614181757325	0.226475773911772	0.700857487179682	0.0145246211509669	0.0577977178480676	0.000344399909510981
1.38685490809602e-07	4.11345914545678e-06	1.01889468350016e-07	3.88597992323423e-06	9.99743230574498e-09	8.25001146015637e-06	121212	0.0024719533265456	0.0168103391709681	0.49860041592946	0.0123502214320664	0.471027215174386	0.00121180829311909
2.18202576231456e-08	8.87719759589949e-07	2.74522078284895e-08	1.43599392615189e-06	3.95970484440672e-09	2.37694585603788e-06	420708	0.000712830419873911	0.00917995568461021	0.37347075337664	0.0115493618665128	0.604134049795119	0.00166587927711872
1.4295929570708e-07	2.20604230719909e-06	3.47855319085523e-08	6.90174492361743e-07	4.77164498830426e-11	3.07400934362635e-06	325308	0.000921779120894084	0.0465058104014851	0.717643331752747	0.0113160137202174	0.224519321580057	1.55225454932263e-05
4.64953895598057e-08	1.3813168565639e-06	2.40689658988852e-08	9.19395862868244e-07	1.00387650130837e-08	2.38131583990392e-06	419936	0.000714140482770187	0.0195250830573073	0.580064531305362	0.0101074227515558	0.38608732510902	0.00421563777675488
1.27118284123593e-07	2.19129980912992e-06	3.2324086173646e-07	7.16435348412853e-06	4.4259838581798e-09	9.81043842297668e-06	101932	0.00293881915546068	0.0129574519142665	0.223364106133907	0.0329486662878806	0.730278625198763	0.000451150465183479
1.13853714912379e-06	7.27778124061576e-06	2.79264224324409e-07	2.29525319363891e-06	2.81531876422617e-08	1.10189889953451e-05	90752	0.00330025705161874	0.103325010089832	0.660476314450463	0.0253439062732871	0.208299799065824	0.00255497012059407
1.88015960442307e-07	2.60626876488108e-06	1.16650143315734e-08	2.07907324980031e-07	9.92364537060302e-09	3.02378071000559e-06	330712	0.000906724261408587	0.0621790991060194	0.861923867778182	0.00385775803548658	0.0687574083305949	0.003281866749717
7.62053419488265e-07	4.80278916572434e-06	1.29334832762606e-07	1.04804642951356e-06	6.3959534369979e-10	6.74286344283247e-06	148305	0.00202082123857483	0.113016291364808	0.712277388744928	0.0191809954122809	0.155430469324958	9.48551530254802e-05
5.11969033906476e-08	2.73145558412298e-06	1.55909316635235e-07	1.0696071555306e-05	3.74980566528222e-08	1.36721314161077e-05	73141	0.00409326711525482	0.00374461756053124	0.199782718655334	0.0114034390023162	0.7823265612196	0.00274266356221857
9.28525529267391e-07	7.78779284262261e-06	5.76742989793539e-07	6.21973813340453e-06	1.27271437550295e-08	1.55255266388431e-05	64410	0.00464686391210578	0.0598063789310906	0.501612152926165	0.0371480467754694	0.400613665358279	0.00081975600899667
4.33270464835046e-09	5.30317752274191e-07	9.1464223200176e-09	1.43946188608799e-06	5.32281041716021e-09	1.98858157574771e-06	502871	0.000596397150362304	0.00217879150706772	0.266681416916372	0.00459947051283452	0.723863634081368	0.00267668698235767
1.13700787940912e-07	3.08996754235755e-06	2.00664625643719e-07	7.01194513465456e-06	2.29781595843774e-08	1.04392562501811e-05	95792	0.00312689427300061	0.0108916559969432	0.295994989327323	0.0192221189742552	0.671690105751826	0.00220112994965314
6.57922988690191e-06	2.92640656379261e-05	2.22314706196518e-06	1.27151259970378e-05	2.14200840308941e-08	5.08029886678618e-05	19684	0.0151257232315991	0.129504780317461	0.576030395165287	0.043760162940405	0.250283031184766	0.000421630392080545
7.66638370167846e-07	7.79818569363183e-06	3.61710178468822e-09	4.73088783217743e-08	1.6585613753485e-09	8.61740860528149e-06	116044	0.00258189488175264	0.0889639107629159	0.904933959943878	0.000419743562173825	0.00548991935844604	0.000192466372585837
6.6577383912698e-06	2.10759964687465e-05	5.22160198147907e-07	2.12538411098089e-06	4.40814007810678e-09	3.03856873092232e-05	32910	0.0090744213420173	0.219107710927076	0.69361592035962	0.0171844129387	0.0699468828646755	0.000145072909927851
2.13786833692398e-06	1.53482955536437e-05	9.4697754241468e-07	8.74190616234219e-06	4.95846549247198e-08	2.72246322502493e-05	36731	0.00813423744034736	0.0785269867843451	0.563765027661785	0.0347838506581116	0.321102819020159	0.00182131587559886
2.56030640176715e-06	8.97391461719924e-06	1.15138832080817e-06	5.18879434571341e-06	9.96931355932011e-11	1.78745033786236e-05	55946	0.00534804694282487	0.143237904155092	0.502051129875379	0.0644151222788733	0.290290266297344	5.57739331166123e-06
1.64137183876933e-06	1.01330651763488e-05	9.85145669696853e-07	7.81990406440277e-06	9.08813601629414e-10	2.05803955628194e-05	48590	0.00615516110639891	0.0797541443632231	0.492364937564913	0.0478681600987603	0.379968598782924	4.41591901795746e-05
5.13909760302301e-07	4.24074815853057e-06	4.06159861918361e-07	4.3093334328814e-06	5.38610985104087e-09	9.47553732348368e-06	105535	0.00283863809115237	0.054235421460338	0.447546984804812	0.0428640453889359	0.454785125715391	0.000568422630523783
3.72185829782563e-07	4.0129214085807e-06	6.67001667235282e-08	9.24677958710168e-07	1.87534674886103e-09	5.37836071054583e-06	185930	0.00161221154065139	0.0692006077340231	0.746123516913288	0.0124015792753995	0.171925612370526	0.000348683706762894
1.855454885445e-07	2.85965899403381e-06	2.00651754345617e-07	3.97619719582747e-06	1.51641504610607e-09	7.2235698477975e-06	138436	0.00216473236142711	0.0256861209144498	0.395878915036134	0.0277773675029662	0.550447670557215	0.00020992598923487
1.39850201682161e-07	2.37763216857066e-06	8.71813719573321e-08	1.90575136353065e-06	3.05561840204675e-10	4.51072066758101e-06	221694	0.00135230406394982	0.0310039596748427	0.527106940063689	0.0193275927245757	0.422493766290488	6.7741246404544e-05
1.40801704196654e-08	8.56856346869268e-07	2.06968447917707e-08	1.61946007092688e-06	4.13048668371199e-09	2.5152239196913e-06	397579	0.000754283509926235	0.00559797889541123	0.340668017730379	0.00822862912114438	0.643863179833962	0.00164219441910323
2.42465571924185e-07	5.46297158887808e-06	1.80247336324383e-08	5.22210167620988e-07	1.52560971472364e-08	6.26092815920293e-06	159721	0.0018765214555776	0.0387267775254353	0.872549796126963	0.0028789235675774	0.0834077878458632	0.00243671493416061
4.62600039800824e-07	3.84706622277848e-06	5.84894492786805e-09	6.25402842461818e-08	4.78512578869555e-09	4.38284061754205e-06	228163	0.00131399102347796	0.105547995048986	0.877756359056461	0.00133451006738826	0.0142693494250893	0.00109178640207526
8.07074120837814e-07	8.21176961909206e-06	7.9758473804014e-07	1.04345830109391e-05	4.71632018267423e-09	2.02557278090918e-05	49369	0.00605835360388285	0.0398442420062319	0.405404816676407	0.0393757630215659	0.515142339454993	0.00023283884080222
9.36636682312197e-07	9.87294878648327e-06	1.99246162590171e-07	2.70056065254856e-06	1.3905152050256e-08	1.37232974359845e-05	72869	0.00410855418242129	0.0682515763198574	0.719429774989426	0.0145188256335331	0.196786571532532	0.00101325152465141
8.88237526269712e-07	5.7410629378637e-06	2.66997924312423e-07	2.21886062310565e-06	1.77602847288971e-09	9.11693504002437e-06	109686	0.00273135602080965	0.0974272079783665	0.629714143257552	0.0292859303198139	0.24337791301184	0.000194805432427976
8.22874200262132e-07	5.05449672502578e-06	1.80813841059212e-07	1.42801616877358e-06	1.08516533251505e-09	7.48728610045322e-06	133560	0.00224367343256637	0.109902865901214	0.675077278631014	0.0241494499653575	0.190725471100556	0.000144934401858821
8.19214269594701e-06	3.61236141728181e-05	6.50688146798177e-07	3.68958753479132e-06	7.04639210328233e-09	4.86630789424579e-05	20549	0.0144932261613817	0.168344109620229	0.742320768801596	0.0133712901225915	0.0758190319020731	0.000144799553509847
3.62542911235357e-10	1.0966161158406e-07	2.53360168655375e-09	9.85353019841737e-07	1.41257440431593e-09	1.0993233504279e-06	909650	0.000329742809309641	0.000329787328809345	0.099753736279117	0.00230469195943812	0.896326835464922	0.00128494896771373
5.26803357830777e-07	4.87301978429649e-06	2.69003344592631e-07	3.19940679437461e-06	2.80766972321072e-09	8.87104095081772e-06	112726	0.00265778590611176	0.0593846157121186	0.549317696909888	0.0303237631394132	0.36065742589991	0.000316498338670381
1.21153603483253e-07	1.77463206758506e-06	1.11852374621825e-08	2.10655509576072e-07	3.93548191861361e-09	2.12156190002518e-06	471351	0.000636266741577574	0.0571058537023193	0.836474329391	0.00527217115939428	0.0992926530088855	0.00185499273840037
4.7062943882496e-07	3.83250390111374e-06	5.43922763518569e-09	5.69506575962005e-08	5.70047910328437e-09	4.37122370427337e-06	228769	0.00131051050753705	0.107665374884581	0.876757667965387	0.00124432607506869	0.0130285387912142	0.00130409228374917
5.93089858207166e-07	5.6210926727412e-06	1.84624464574568e-08	2.24986769993917e-07	1.51013661713808e-08	6.47273311357112e-06	154494	0.00193994209376258	0.0916289684435866	0.86842645511765	0.00285234168217864	0.0347591606275557	0.0023330741290288
6.37404174381743e-07	6.62647924090081e-06	4.13200410315579e-08	5.52335247133935e-07	3.66610248239827e-09	7.86120480593045e-06	127207	0.00235559194027168	0.0810822501279816	0.842934308988087	0.00525619698909082	0.0702608901268234	0.000466353768016905
9.83998473779391e-07	1.00796328992039e-05	1.19886056771073e-07	1.57909176511565e-06	2.06396166502222e-08	1.27832488115203e-05	78227	0.00382765493747173	0.0769756177234547	0.788503223853405	0.00937837153439679	0.123528203854764	0.00161458303397973
3.02232910623982e-08	1.10077204128111e-06	5.79955184476611e-08	2.71587883970731e-06	2.67260636453131e-09	3.90754229686301e-06	255915	0.0011715781452134	0.00773460368852861	0.281704446850086	0.0148419425924628	0.695035045913035	0.000683960955887002
1.71098084809313e-09	4.90530045291371e-07	1.44162115688463e-10	5.31468027420605e-08	4.07018153842738e-08	5.86233806381487e-07	1705804	0.000175854729204117	0.00291859805672776	0.836748136923654	0.000245912320509627	0.0906580312556653	0.0694293214434436
7.68931226511317e-07	5.37061420182688e-06	5.90508559929504e-08	5.30301803779211e-07	2.82087496183321e-09	6.7317189630722e-06	148550	0.00201748462287443	0.114225093282919	0.797807251207033	0.00877203227242289	0.078776580942885	0.000419042294740396
1.9548087802915e-07	2.62583903675258e-06	3.5565063314371e-07	6.14247762846796e-06	5.17050980748599e-09	9.32461868620088e-06	107243	0.00279348957453973	0.0209639540883783	0.281602832793415	0.0381410377316579	0.658737674448603	0.000554500937945872
5.27896501721551e-06	2.11542502319964e-05	6.40667289790136e-08	3.30112905898568e-07	3.044196103363e-09	2.68304390801929e-05	37271	0.00801693132100356	0.196752837381354	0.78844219316609	0.0023878375149779	0.012303671397695	0.000113460539883983
4.33462578371227e-06	2.72132043239637e-05	7.65373633870266e-07	6.17898257438291e-06	1.05505593864425e-07	3.85976919097935e-05	25908	0.0115127463035669	0.112302719909851	0.705047451737879	0.0198295181913731	0.160086841172363	0.00273346898853439
5.14438439210082e-10	1.71131686901754e-07	4.21027115468398e-09	1.8008403742655e-06	3.79690726506936e-10	1.97707646148765e-06	505797	0.000592947661762544	0.00026020159019191	0.0865579507091933	0.00212954391835507	0.910860257225688	0.000192046556571332
6.29949860093773e-07	6.33404132779413e-06	7.65701603176592e-08	9.89933547832887e-07	1.33104640036167e-08	8.04380536004206e-06	124319	0.00241024200452211	0.0783149059303542	0.787443385845553	0.00951914633564167	0.123067814737341	0.00165474715111047
4.95976365805196e-08	1.37089390573726e-06	4.11586031387808e-08	1.46272780376811e-06	1.87135424705315e-09	2.92624930347172e-06	341734	0.000877490855006324	0.0169492177312701	0.468481582929663	0.0140653098455931	0.499864383404627	0.000639506088846551
2.89869816577329e-07	2.89260254962241e-06	1.46007421352935e-07	1.87334022773462e-06	2.5116616009489e-09	5.20433167688824e-06	192148	0.00156008536548313	0.0556977984060092	0.555806725860321	0.0280549800469741	0.359957885861479	0.000482609825215957
1.8366649145504e-06	9.08718453189082e-06	2.80710625484178e-07	1.78575255388492e-06	9.25896347402606e-09	1.29995715892843e-05	76926	0.00389230210380287	0.141286572556313	0.699037231302412	0.0215938366550149	0.137370108054709	0.00071225143155166
3.30532204091706e-07	3.25371228007581e-06	4.24199105895876e-07	5.36896449029185e-06	2.15571972563496e-09	9.37956380008088e-06	106615	0.00280992708038852	0.0352396136042974	0.34689377346607	0.0452258884248134	0.572410892950646	0.00022983155417274
3.24390515398843e-06	1.58732686637266e-05	2.87051892949714e-07	1.80607523177479e-06	8.66210930035872e-09	2.12189630517399e-05	47128	0.00634553795029325	0.152877647511735	0.748069951628717	0.0135280829817071	0.0851160929669791	0.000408224910860968
2.15879421464658e-09	6.46885544308383e-07	3.06469457940266e-08	1.18093115119131e-05	1.76880726291042e-08	1.25066908688593e-05	79957	0.00374500065126748	0.00017261114368964	0.0517231577154497	0.00245044401555772	0.944239498340638	0.00141428878466535
3.03699395575739e-07	3.08671706770466e-06	1.89903738957421e-07	2.48166515402154e-06	3.68091156047586e-09	6.06566626781984e-06	164862	0.00181805073914942	0.0500685962870979	0.508883431995032	0.0313079768276927	0.409133151157279	0.000606843732897767
1.91263493099781e-09	2.16014050990983e-07	4.54192716704332e-09	6.5954547144907e-07	7.1113827192367e-09	8.89125467257331e-07	1124701	0.000266702187400214	0.00215114176956114	0.242951145755972	0.00510830848322647	0.741791227152179	0.00799817683906081
5.51518029858539e-07	8.76113118697844e-06	8.63509086213805e-07	1.76385075541748e-05	7.47997329246411e-09	2.7822145830518e-05	35943	0.00831202237764928	0.0198229868112323	0.314897752328233	0.0310367536520718	0.63397365758996	0.000268849618502803
1.59257175357999e-06	7.77196264014058e-06	1.89759032519118e-07	1.19067828520907e-06	4.86502738189067e-09	1.07498367388306e-05	93025	0.00321977373085136	0.148148459578673	0.722984248873905	0.0176522711115852	0.110762452875967	0.00045256755986974
6.93481479997608e-07	6.36130411594268e-06	4.15974803193528e-07	4.90619439890062e-06	1.80807128680971e-09	1.23787628693212e-05	80784	0.0037067647690685	0.0560218728897611	0.513888518836413	0.0336039075620759	0.396339638354316	0.000146062357434015
2.4190038824062e-05	8.40731817685466e-05	9.96914469284666e-06	4.4557708188558e-05	2.08775237452705e-08	0.000162810950997758	6142	0.0476734248022431	0.148577467767479	0.51638529996489	0.0612314136841072	0.273677586891384	0.000128231692139418
1.60854854616247e-07	2.35834026372701e-06	2.25171381097226e-07	4.24465793121079e-06	2.85958361796419e-09	6.99188401426924e-06	143023	0.00209537416937022	0.0230059386408542	0.337296822846895	0.0322046791161996	0.607083573261251	0.000408986134799757
1.14774556111938e-06	6.16096287494923e-06	6.4878738318168e-07	4.47777012968748e-06	6.73303407930333e-11	1.24353332792786e-05	80416	0.00372367305042154	0.092297129103239	0.495440108968809	0.052172898675967	0.360084448814005	5.41443797933653e-06
1.42246355949075e-06	1.03565951459143e-05	2.33415663708588e-07	2.18515282297496e-06	1.18490003572462e-09	1.41988120921243e-05	70428	0.00425061432624296	0.100181870867898	0.729398704533798	0.0164390980170839	0.153896875935628	8.34506455918131e-05
6.88464984390286e-09	4.89719923430894e-07	1.37157428712073e-07	1.25440632578572e-05	5.09671350234011e-09	1.31829219733464e-05	75856	0.00394709233288526	0.000522240051016188	0.0371480559788659	0.0104041751130274	0.951538913999425	0.000386614857665454
3.21961483515128e-07	5.45270925756804e-06	3.56391736611466e-07	7.76096869341289e-06	2.68249363454975e-08	1.3918856107453e-05	71845	0.00416697983848091	0.023131317762724	0.391749811584612	0.0256049587595515	0.557586674759658	0.00192723713345479
6.42025124203506e-07	6.47367231610617e-06	1.2862480394851e-07	1.66761249928686e-06	4.45314852941168e-08	8.95646622883916e-06	111651	0.00268334527721781	0.0716828610525245	0.722793136344491	0.0143611108066647	0.186190899030833	0.00497199276548699
1.23043711309266e-07	2.21476283364521e-06	1.20896066309573e-07	2.79795087358848e-06	2.58596827431141e-09	5.25923945312685e-06	190142	0.00157653195071628	0.0233957233561806	0.421118462732942	0.0229873667831752	0.53200674708298	0.000491700044722996
1.00635601493966e-06	8.06496672960059e-06	1.54643776242483e-07	1.59351023602487e-06	2.76367919066357e-08	1.08471135487142e-05	92190	0.00324886270066593	0.0927763879690321	0.743512704405734	0.0142566753402166	0.146906384714093	0.00254784757092467
1.34086288092707e-09	2.96891701107855e-07	1.07262149012087e-08	3.0537338439534e-06	2.33882472463173e-08	3.38608087008971e-06	295327	0.00101531020433754	0.000395992574415845	0.087680038516029	0.00316773736739623	0.901849058280908	0.00690717326125104
1.11118381618512e-06	7.59522549301945e-06	3.88907946173181e-07	3.41795871478774e-06	4.60157832860915e-09	1.25178775484941e-05	79886	0.0037483441231656	0.0887677493153619	0.606750262861707	0.0310682018310657	0.273046185469271	0.0003676005225952
5.63872041253945e-07	7.2509587112134e-06	3.7077722393238e-07	6.13068839171937e-06	1.46213178165813e-08	1.43309176859357e-05	69779	0.00429007732638798	0.0393465410667544	0.505966112576969	0.0258725388044242	0.427794543662477	0.00102026388937609
1.01236793164782e-06	5.89653644010757e-06	4.80814266267235e-07	3.60075456465423e-06	1.88966579776739e-09	1.09923628684746e-05	90972	0.00329229545606824	0.0920973901390413	0.53642119630334	0.0437407563797024	0.327568750025616	0.000171907152299969
4.43677108976319e-11	8.75932539570105e-08	7.42971793322242e-09	1.88618968371249e-05	4.52524389330593e-08	1.90022166156591e-05	52625	0.00568450088184558	2.33487028355786e-06	0.00460963348269737	0.000390992171255423	0.992615609990544	0.00238142948521954
5.79721745905141e-09	4.44613711168415e-07	9.20159110949942e-09	9.07371139056595e-07	1.27945521336837e-09	1.36826311400693e-06	730854	0.000410394979962536	0.00423691715409501	0.324947524066752	0.00672501583599134	0.663155448515584	0.000935094427577975
9.31464228889009e-09	5.97475351184305e-07	8.11194837719838e-09	6.69021028285641e-07	1.59681430238979e-08	1.29989111315993e-06	769295	0.000389891559934741	0.00716570964643872	0.459634922598932	0.00624048298743952	0.51467466891077	0.0122842158564194
2.72637901523059e-09	5.96134164190966e-07	2.46850353306313e-09	6.94052322644164e-07	4.69232024275493e-09	1.30007368962618e-06	769187	0.000389946311577405	0.00209709575463721	0.458538749724546	0.00189874124271596	0.533856140757476	0.0036092725206247
2.41967595301665e-08	8.59144270902497e-07	6.71521740925695e-08	3.06566591620604e-06	6.01744868663395e-10	4.01676086559994e-06	248957	0.00120430492192414	0.0060239482358511	0.21388982308116	0.0167179915208967	0.763218428674906	0.000149808487185985
2.12118616406786e-07	5.272322379827e-06	2.95191396837191e-07	9.43459595443378e-06	1.5428990057461e-08	1.52296573375622e-05	65661	0.00455851030125853	0.0139279966518761	0.346187853276476	0.0193826683223617	0.619488393291977	0.00101308845730935
2.56144601330983e-07	4.00570424873965e-06	6.05378960534194e-08	1.21728385474493e-06	3.56859650169468e-09	5.54323919737068e-06	180400	0.00166159438930402	0.0462084698514326	0.722628792681304	0.0109210326125083	0.219597930271947	0.000643774582808437
2.16118912186263e-06	1.05745631269335e-05	2.94073558011595e-07	1.8500842439121e-06	1.48544308646823e-09	1.48813954938063e-05	67198	0.00445450101548706	0.145227584520694	0.710589482776309	0.0197611546668449	0.124321959233065	9.98188030878204e-05
1.51026840965636e-06	7.38297637236995e-06	2.99751708152613e-07	1.88407484327306e-06	8.43428161630627e-09	1.10855056150683e-05	90208	0.00332014620230625	0.13623811687971	0.666002673106261	0.0270399671933021	0.169958404126563	0.0007608386941631
2.30213683514169e-06	1.31540213059672e-05	1.51998925423435e-07	1.11672044451704e-06	3.86174638231417e-09	1.67287392574316e-05	59777	0.00500609130344887	0.137615680399763	0.786312770110489	0.00908609567549514	0.066754608780273	0.00023084503397939
1.84668226799165e-07	2.94333061288776e-06	9.71712255482876e-08	1.99135335504305e-06	6.75904744156025e-09	5.22328246771982e-06	191450	0.00156576174676515	0.0353548229375733	0.563502094914014	0.0186034789710898	0.381245580216985	0.00129402296033798
1.40387701523119e-07	2.26021874209538e-06	3.05222809972216e-08	6.31827221311215e-07	1.84061739068251e-09	3.06479656331762e-06	326286	0.000919017822159418	0.0458065318929848	0.737477576537319	0.00995899087154464	0.206156333139211	0.000600567558941028
5.66517014842479e-06	1.95107755172709e-05	6.65439838221325e-07	2.94674324798715e-06	8.35668801257191e-09	2.87964854399167e-05	34726	0.00860186048363587	0.196731304597745	0.677540165725423	0.0231083699297177	0.102329961555047	0.000290198192067847
9.9887643215809e-08	2.02938873958951e-06	7.72999266793701e-09	2.01927190843482e-07	1.20684729508008e-09	2.34014041361182e-06	427325	0.000701796571017765	0.0426844656990649	0.867208107592703	0.00330321745779622	0.0862884934890823	0.000515715761353573
1.69465273600911e-06	1.10795719601999e-05	2.87997132163534e-06	2.42098443221916e-05	3.18717903148696e-10	3.98643590579391e-05	25085	0.0118883149740828	0.0425104724133678	0.277931772190211	0.0722442650451138	0.607305495292295	7.99505901212332e-06
3.25501073407182e-08	1.82934556679357e-06	1.46909612325313e-07	1.06163921888616e-05	4.07410627388015e-08	1.266593853806e-05	78952	0.00379259549938182	0.00256989304368627	0.144430320840146	0.0115987940320303	0.838184407492607	0.00321658459153093
2.68119877538778e-07	4.3295982668127e-06	9.01082727122989e-08	1.87092784746989e-06	1.00003581773572e-09	6.5597543003514e-06	152445	0.00196599763462835	0.040873463435119	0.660024456492337	0.0137365316727597	0.285213098205472	0.000152450194313246
5.12324580824706e-07	5.15121510241121e-06	1.59443970843318e-07	2.06128587082503e-06	3.34673501378443e-10	7.88460419840564e-06	126829	0.00236259525277216	0.064977843900941	0.653325769155647	0.0202221908457446	0.26143174964215	4.24464555172114e-05
2.44754024489099e-07	3.38801469613651e-06	7.94541024870052e-08	1.41415117249637e-06	2.07546528740745e-09	5.12844946089638e-06	194991	0.00153735583938808	0.0477247609351149	0.660631390046754	0.0154928118318861	0.275746340736912	0.000404696449332795
3.53532206008527e-08	1.25885695544479e-06	2.57476505613475e-08	1.17882189562995e-06	3.53218885173451e-09	2.50231191108867e-06	399630	0.000750412811945211	0.0141282229622093	0.503077553947742	0.0102895448194328	0.471093108099814	0.00141157017080168
2.19512931879486e-06	8.97065532543789e-06	1.02386230024213e-07	5.37979399930135e-07	9.31172713933469e-11	1.18062433914585e-05	84701	0.00353562881839398	0.185929532876052	0.759823004489974	0.00867221067950254	0.0455673648333685	7.8871211024427e-06
2.06449644950488e-06	8.94506029546511e-06	4.0017590171474e-07	2.2293594385855e-06	1.14591235651739e-08	1.36505512088354e-05	73257	0.00408681944417744	0.151239053860962	0.655289310930928	0.0293157320603818	0.163316440814678	0.000839462333049003
2.67124495304081e-07	3.82691940707801e-06	2.69049171681336e-08	4.95604478548228e-07	1.05418752300018e-08	4.62709517332846e-06	216118	0.00138716875427014	0.0577304951157785	0.827067363804655	0.00581464529262746	0.107109203503095	0.00227829228384308
5.14722281880363e-07	4.6492245961801e-06	3.33406550150208e-09	3.87208045537272e-08	6.57410373160328e-09	5.21257585184729e-06	191844	0.00156255476931921	0.0987462430302957	0.891924593199435	0.000639619565501482	0.00742834361633411	0.00126120058843335
1.3026770690154e-07	4.99674336272689e-06	1.30066252929676e-07	6.41562633559487e-06	4.84534540133383e-10	1.16731881926931e-05	85666	0.00349585212806702	0.0111595653861797	0.428053011760285	0.0111423075497996	0.54960360697438	4.15083293557008e-05
5.03757996335304e-07	4.3271871556397e-06	4.1641391128021e-07	4.59903481027858e-06	1.26132389684771e-09	9.84765519743065e-06	101547	0.0029499514230541	0.0511551213193106	0.43941294337445	0.0422855901157929	0.467018261512498	0.000128083677947701
2.56973684297965e-09	2.95150120999623e-07	2.78727866854597e-08	4.11615589821862e-06	8.03847241174293e-10	4.44255238998786e-06	225096	0.00133188093568304	0.000578437037404677	0.0664370602955184	0.00627404794331212	0.926529512064994	0.000180942658771097
5.20742180299372e-10	1.73588006386195e-07	1.93797909672831e-09	8.30644414920851e-07	1.10205936623656e-08	1.01771173624644e-06	982597	0.000305267072752025	0.000511679448858468	0.170566969215102	0.00190425149647584	0.816188302971197	0.0108287968683669
7.7764088042939e-07	8.60607315895597e-06	1.13117313444105e-07	1.60968150619716e-06	2.64479727271084e-08	1.11329608317537e-05	89823	0.00333433555647988	0.069850320339885	0.773026447233111	0.0101605776894021	0.14458700884009	0.00237564589751118
1.27131900899648e-05	2.98457162061414e-05	4.00200796834788e-07	1.20803483019601e-06	2.74281168795507e-08	4.41945700400166e-05	22627	0.0131711550865292	0.287664074533444	0.675325411676529	0.00905542912788654	0.0273344627881247	0.000620621874015644
2.52028742693169e-06	1.66613555631845e-05	2.26329708010348e-08	1.92395117024396e-07	2.34946215243123e-08	1.94201656994659e-05	51493	0.005809167436584	0.129776824046409	0.857940957921007	0.00116543654422358	0.00990697607846296	0.00120980540989712
2.23160605036977e-09	2.57644464563601e-07	1.10001258277674e-08	1.63289189551814e-06	8.41452465232289e-10	1.90460954442511e-06	525042	0.00057122019903888	0.00117168689871464	0.135274164364943	0.00577552803931145	0.857336822813735	0.000441797883295956
2.22587918622406e-06	9.92591808184883e-06	2.26310079241356e-07	1.29758539821678e-06	5.50361238796929e-10	1.36762431067698e-05	73119	0.00409449558940655	0.162755163742463	0.725778125202779	0.0165476788818803	0.0948787900366051	4.02421362723874e-05
8.77397731550572e-08	2.07910881969136e-06	1.10522066691036e-07	3.3673907159433e-06	3.05873403204009e-09	5.6478201095128e-06	177059	0.00169291621556289	0.0155351571852075	0.368125892712032	0.0195689778618977	0.596228394433367	0.000541577807495705
3.95156852037151e-07	3.4718875163073e-06	1.51405167011822e-07	1.71038408894657e-06	2.66409778475586e-09	5.7314977220876e-06	174474	0.00171797682960972	0.0689447804392082	0.605755717729349	0.0264163355467017	0.298418349248439	0.0004648170363026
2.39805429441855e-07	6.37609457027482e-06	4.05388945139874e-07	1.38604710060714e-05	1.30592280244009e-08	2.08948191789523e-05	47859	0.00624890511549769	0.0114767889297369	0.305151938175065	0.01940140958713	0.663344864933469	0.000624998374599752
9.85634276811044e-09	6.48484393620889e-07	2.24473474375935e-08	1.89893668883206e-06	5.28792656374403e-09	2.5850126992224e-06	386845	0.000775204185971878	0.00381287982495225	0.250863136500629	0.0086836507396447	0.734594723423712	0.00204560951106147
1.03819783594913e-06	1.1311547168297e-05	1.65945524572906e-06	2.32483969137941e-05	7.76501849148543e-09	3.72653621822607e-05	26835	0.0111175550538438	0.0278595933368747	0.303540513385418	0.0445307692868473	0.623860753052359	0.000208370938500681
1.19196322574151e-07	2.44675442594547e-06	1.12299655839881e-07	2.96394848205718e-06	2.87457395373970e-09	5.64507346037042e-06	177146	0.00169209361078149	0.0211151056599943	0.43343181326553	0.019893391401945	0.525050471506652	0.000509218165878584
4.24962889238862e-07	3.89490097141746e-06	5.78119027604679e-08	6.81274700630837e-07	1.46837360603611e-09	5.06041883765366e-06	197612	0.00151697771682291	0.0839778095197951	0.769679565342735	0.0114243315850261	0.134628125158652	0.000290168393791875
2.36992203933665e-07	5.88508926242646e-06	3.30272464197837e-08	1.05462653510468e-06	2.85535083237169e-08	7.2382887562083e-06	138154	0.00216913849732625	0.0327414685868115	0.81304980509085	0.00456285284162725	0.145701086351401	0.0039447871293096
3.93786957057662e-07	3.98312376585195e-06	1.84244909655149e-07	2.39617442553905e-06	1.06499722426349e-09	6.95839505532808e-06	143711	0.00208534841295882	0.0565916355605791	0.572419894843719	0.0264780755030676	0.344357341956934	0.000153052135700173
1.31293595345182e-07	2.5188390925386e-06	5.91124037013227e-08	1.45814320827474e-06	1.78200933509647e-09	4.16917030919494e-06	239856	0.00124997183366948	0.0314915404284682	0.604158359034507	0.0141784574189624	0.349744217706545	0.000427425411518048
4.54575656617586e-06	2.09887643467643e-05	2.06394014722808e-06	1.22534392957472e-05	3.74646456663332e-09	3.98556468204821e-05	25091	0.0118857322686986	0.114055521082141	0.526619588970716	0.0517853883171056	0.307445500782842	9.40008471950828e-05
8.02615418522469e-08	1.82528725738164e-06	1.10456849510052e-08	3.22982279277762e-07	1.23129785040731e-09	2.24080806131306e-06	446268	0.000672017266770353	0.0358181243801915	0.814566534677702	0.00492933113804164	0.144136521487031	0.00054948831703408
1.6668689998322e-06	6.95709155758168e-06	1.19411587580851e-08	6.40810712972338e-08	8.3985255161915e-10	8.70082264002081e-06	114932	0.00260685438612951	0.191576023187183	0.799590089973956	0.00137241721296098	0.00736494397696177	9.65256489376206e-05
3.64246271464655e-06	2.3547980043335e-05	1.74793079690037e-06	1.45306690697344e-05	7.9013220625269e-09	4.34769439466789e-05	23001	0.0129586706616468	0.0837791800434215	0.541619946245873	0.04020362606544	0.334215511733187	0.000181735912078302
5.26420202707685e-08	2.33544662179026e-06	1.43295783364606e-07	8.17440679329199e-06	1.09302805069939e-08	1.07167214992246e-05	93312	0.00320987099055425	0.00491213850006061	0.217925474872071	0.0133712332988194	0.76277122568534	0.00101992764370939
9.65391603748895e-07	1.07323590540493e-05	5.29586397727723e-07	7.57043508986275e-06	1.23220786064994e-08	1.98100942239952e-05	50479	0.00592546192495313	0.0487323075212613	0.541762140689348	0.0267331589511702	0.382150382742399	0.000622010095821458
7.43236858632859e-08	1.66472925701211e-06	2.42118540719231e-09	6.97276532253489e-08	4.7020699341819e-09	1.81590385144211e-06	550690	0.000544623288918911	0.0409293068045762	0.916749670248261	0.00133332246928686	0.0383983178239168	0.00258938265395919
5.95478996447192e-07	5.05249637835206e-06	1.54114162650414e-08	1.68129957507188e-07	2.03038800243149e-09	5.83354713657391e-06	171422	0.00174853876729986	0.102078372301783	0.866110491620957	0.00264186024458743	0.0288212220748305	0.000348053757841743
4.54475293679612e-09	4.53622560409273e-07	1.25315892746109e-09	1.60825365331623e-07	4.49754817842982e-10	6.20695592422997e-07	1611096	0.000186191399728308	0.00732203191431546	0.730829356526404	0.00201895895952661	0.259105054546645	0.000724598053108905
4.91102067001469e-06	2.46047992486923e-05	1.14755944691898e-06	7.39292628037766e-06	2.90202059437779e-09	3.8059207666598e-05	26275	0.011353041839724	0.129036334992459	0.64648742727995	0.0301519531612876	0.194248034408397	7.62501579065898e-05
2.50499543491361e-06	1.00522593482751e-05	1.45799595486968e-07	7.52271524812908e-07	3.49394800704084e-09	1.34588198514957e-05	74301	0.00402953268435446	0.186122963421286	0.746890103232791	0.0108330148627976	0.0558943156319393	0.000259602851185541
6.36450082309751e-08	1.42005053518703e-06	6.30152888187547e-08	1.80776754087941e-06	1.10248776269308e-08	3.3655032507431e-06	297132	0.00100914314645628	0.0189109929449399	0.421942999126054	0.0187238829155316	0.537146276854809	0.00327584815866588
1.96098717176428e-07	2.57470714740662e-06	7.06388904791426e-08	1.19249189543379e-06	9.44368138890393e-10	4.03488101863487e-06	247839	0.00120973442826755	0.0486008673541443	0.638112285223648	0.0175070566276678	0.295545739744576	0.000234051049963774
4.46259763995123e-06	1.46685208073198e-05	9.65506723370337e-07	4.08053592692186e-06	9.80644578080501e-09	2.41869675433441e-05	41345	0.00722991551632135	0.18450422244765	0.606463823173914	0.0399184693839816	0.168708041618255	0.00040544337619966
1.68310289156774e-09	3.0821269448726e-07	6.62512885707265e-09	1.55991984679001e-06	3.67857803147677e-10	1.87680863082906e-06	532819	0.000562884638583672	0.000896789829245535	0.164221694969034	0.00352999701101443	0.831155516426272	0.000196001764434119
2.9497443711539e-07	2.93060870415147e-06	7.44679560135942e-08	9.51260543147247e-07	1.35556586359769e-10	4.25144719701406e-06	235214	0.00127462384643773	0.0693821241205962	0.689320263982048	0.0175159075398833	0.223749819547412	3.18848100606719e-05
2.15480659085273e-06	9.62049604006227e-06	8.13763263348626e-07	4.67140995385129e-06	5.26996126628741e-09	1.72657458093812e-05	57918	0.00516637659082331	0.124802404404792	0.557201301714696	0.0471316601282566	0.270559407362126	0.000305226390129294
7.13913442462297e-06	2.18193571391136e-05	1.66297225275981e-06	6.53508041833008e-06	4.45734454646875e-09	3.71610015793729e-05	26910	0.0110865933065365	0.192113616996419	0.587157401893735	0.0447504690961528	0.175858565178112	0.000119946835581065
2.68283863687567e-06	9.30100472959234e-06	7.08701243567846e-08	3.15905217139145e-07	2.02896254986661e-09	1.23726476705138e-05	80823	0.0037049369854133	0.216836259167821	0.751739237815546	0.0057279675493937	0.0255325477255772	0.000163987741661956
5.45098148137859e-08	1.27747898931694e-06	4.12472853810585e-08	1.24288565292812e-06	1.03879082229382e-08	2.62650965066284e-06	380733	0.000787643575800634	0.0207537081769448	0.486378943627542	0.0157042199980682	0.473208104380831	0.00395502381661405
1.08199062959338e-06	5.35368498730005e-06	1.23386691572122e-06	7.84963286310395e-06	5.59161714376352e-09	1.55247670128624e-05	64413	0.00464663707970736	0.0696944842197593	0.344848008531432	0.0794773225710216	0.505620010696488	0.000360173981299097
7.9040370262536e-07	8.53678858737194e-06	8.96161757437967e-08	1.24455995413725e-06	9.7994944178343e-09	1.06711679142962e-05	93710	0.00319624854266631	0.0740690905600365	0.799986342257363	0.00839797259901963	0.116628279503494	0.000918315080086586
1.61610013130898e-06	8.11764436550649e-06	1.30684550846873e-07	8.44010228497764e-07	1.01281541028308e-08	1.07185674302629e-05	93296	0.00321042299808294	0.150775758218031	0.75734415240856	0.012192352354653	0.0787428202499128	0.00094491676884309
8.81626914363043e-06	2.5420641406348e-05	1.35907056380541e-07	5.03871339316693e-07	1.44390425249736e-08	3.48911279882007e-05	28661	0.0104129271647228	0.252679395937325	0.72857035218078	0.00389517519830545	0.0144412453356936	0.000413831347896135
4.11903017522887e-08	1.25214958715711e-06	1.1204225466442e-07	4.37926981395451e-06	1.48179389797869e-09	5.78613375142631e-06	172827	0.0017343394395215	0.00711879529956166	0.216405226866464	0.0193639240774207	0.756855959797853	0.000256093958701425
1.62154731198582e-07	2.42141737580558e-06	1.3424074574721e-07	2.57740756658116e-06	5.97604143827173e-09	5.30119646077081e-06	188637	0.00158909919632255	0.0305883270689056	0.456768088812446	0.0253227260563913	0.486193557558966	0.00112730050329106
9.00106786380753e-07	6.81256925920204e-06	1.59440956143398e-07	1.55161083895509e-06	1.04564381530312e-09	9.42477348449659e-06	106103	0.00282345191037769	0.095504341601567	0.722836391814453	0.0169172189024673	0.164631101374207	0.000110946307306289
1.41328694357724e-07	4.16088626978501e-06	1.76986175018834e-07	6.70021927326785e-06	8.51650418632787e-09	1.11879369166157e-05	89382	0.00335077343720147	0.0126322391171003	0.371908270559291	0.0158193754878957	0.598878892793633	0.000761222042079948
4.15879380951011e-08	1.10342109723286e-06	7.13860275735276e-09	2.43525336057781e-07	1.11183603352523e-09	1.39678481017662e-06	715930	0.000418947952488646	0.029774048079634	0.789972148317775	0.00511073910980611	0.174347067840026	0.000795996652759021
6.52785987470308e-07	4.60506133374348e-06	2.95641610090836e-07	2.68155609459895e-06	2.65157310810225e-09	8.23769659901167e-06	121393	0.00246826796351718	0.079243752136808	0.559022935403566	0.0358888685128687	0.325522561115042	0.000321882831715406
3.85754905706217e-10	1.34382526303427e-07	4.57078609321052e-09	2.04732101892144e-06	8.30696095372065e-10	2.18749078231915e-06	457145	0.000656032668870488	0.000176345842836989	0.0614322708875398	0.00208951101881427	0.935922123864171	0.000379748386638398
4.68657959122169e-07	4.47079562275141e-06	3.18907108056731e-07	3.91159070414762e-06	7.7848517207189e-09	9.17773624579865e-06	108959	0.00274954656209647	0.0510646576204137	0.487134899392869	0.0347479050950847	0.426204305657427	0.000848232234205098
1.9115530108192e-07	4.53910196863019e-06	1.99957944283455e-08	6.10538641234786e-07	1.84352801364026e-08	5.37922698551165e-06	185900	0.0016124710055071	0.0355358310026284	0.843820493326599	0.00371722451612508	0.113499326739549	0.0034271244150983
5.59006388300366e-06	1.44597843384419e-05	2.29549557898462e-07	7.63452028391926e-07	1.4581584843469e-08	2.10574313925794e-05	47489	0.00629738376948275	0.265467510200393	0.686683198385606	0.0109011186416286	0.0362557053687452	0.000692467403626804
4.50977175405284e-07	3.89075148073983e-06	1.94666023671605e-07	2.15936912314329e-06	5.5734632431067e-10	6.69632114928432e-06	149336	0.00200688657568204	0.0673470052214391	0.581028208474688	0.0290705925435506	0.322470962040713	8.32317196092421e-05
1.27699566253435e-05	3.3108745503367e-05	3.52120579802614e-06	1.17386759497279e-05	4.19224066756038e-08	6.11805062831401e-05	16345	0.0181872915062194	0.208725906357244	0.541164948033308	0.05755437494633	0.191869545756976	0.000685224906142312
7.23365837912089e-08	2.3099100026597e-06	4.44648930623722e-08	1.82570134783538e-06	7.38641116373448e-10	4.25315146846504e-06	235120	0.00127513447819727	0.017007761027922	0.543105511239492	0.0104545754817473	0.429258483120583	0.000173669130255552
4.78303777727158e-06	2.17253196092854e-05	1.34535061880374e-08	7.85751353170903e-08	4.39936641095707e-08	2.66443796921716e-05	37531	0.00796155796626519	0.179513947501539	0.815380949389055	0.00050492848185879	0.00294903226214631	0.00165114236540085
5.9813319232835e-06	2.60954908829078e-05	2.72131729318033e-06	1.52662151497959e-05	6.16007800152038e-08	5.01259560291827e-05	19950	0.0149256552089546	0.119326041777662	0.520598367594532	0.0542895838554383	0.304557086969236	0.00122891980313234
4.9667512628045e-07	5.08167220802268e-06	3.26612474090769e-07	4.29666446293736e-06	7.05413268491576e-09	1.02086784040162e-05	97956	0.00305793411990429	0.0486522453371686	0.497779634827512	0.0319936098645518	0.420883516248981	0.000690993721786809
1.47833805316931e-07	3.26626190020646e-06	9.66521354882692e-08	2.74576338646815e-06	1.03880809868208e-08	6.26689930846664e-06	159569	0.00187830944844913	0.0235896251144814	0.521192656756702	0.01542264056448	0.438137466603078	0.00165761096125901
1.25698423617616e-05	3.32717825394352e-05	4.65449320542906e-07	1.58416520115352e-06	2.9455038663092e-09	4.78941849267595e-05	20879	0.0142658638847766	0.26245028245044	0.694693574811114	0.00971828461544294	0.0330763578830301	6.15002399730469e-05
3.59049258584005e-09	6.80676634804469e-07	2.70804917865807e-08	6.6014687264156e-06	2.97980178883538e-08	7.34261436348085e-06	136191	0.0022003680294761	0.000488993757277747	0.0927022176446955	0.00368812665979954	0.899062431938221	0.00405823000000612
2.64198157312297e-07	3.32623184578044e-06	8.79279722697838e-08	1.42334949209494e-06	1.05537363319936e-09	5.10276284109066e-06	195972	0.00152966163126556	0.0517755117256885	0.651849194125882	0.0172314440251333	0.278937026160266	0.000206823963030542
2.85310489761296e-07	3.16432695800116e-06	1.8365319249787e-08	2.61891663438429e-07	1.28198916452548e-09	3.7311764196152e-06	268012	0.00111872877000818	0.0764666308088215	0.8480775503849	0.00492212567415428	0.070190104670912	0.000343588461211838
2.3653904728198e-07	3.02989203385207e-06	4.75479382689407e-07	7.83092627865528e-06	3.40573380766975e-09	1.15762424762864e-05	86384	0.00346686932712503	0.0204331455363451	0.261733635940912	0.0410737235042729	0.676465294735896	0.000294200282574099
1.64195964985639e-09	2.38140494267497e-07	4.97771494994549e-09	9.28238602718362e-07	5.99970703992687e-09	1.17899847862559e-06	848178	0.000353637207718194	0.00139267325583872	0.201985412691209	0.00422198589751213	0.787311111546515	0.00508881660892472
3.76545443397226e-07	6.78830972742093e-06	3.03486769461812e-08	7.03527741123964e-07	6.09982905866296e-08	7.95972987947493e-06	125632	0.00238507963434575	0.0473063092716489	0.852831670195915	0.00381277724316233	0.0883858814025951	0.00766336188667917
2.52406431675013e-08	9.81465317853361e-07	1.85084055863381e-09	9.25346808549729e-08	6.96610767964235e-09	1.10805759011411e-06	902480	0.000332362216641346	0.0227791798844155	0.88575298487174	0.00167034689816367	0.0835107143171532	0.00628677402852767
2.01697577486366e-07	2.44751082846365e-06	2.45855406404547e-07	3.83582693754268e-06	3.11696199870234e-09	6.73400771189595e-06	148500	0.00201816986666181	0.0299520859071869	0.363455305247127	0.0365095225492883	0.569620217506806	0.000462868789591089
2.22104566479822e-07	3.67558504035557e-06	9.66107295055358e-09	2.05572546897966e-07	1.6081224497445e-09	4.11453134913366e-06	243041	0.00123360043282883	0.0539805260024542	0.893318030285391	0.00234803726859143	0.0499625666824123	0.000390839761151194
1.42586320918686e-07	3.28144144567413e-06	3.27070510372641e-08	9.67842917045519e-07	2.90084920642747e-09	4.42747858388203e-06	225862	0.00132736478658169	0.032204858412588	0.741153544507256	0.00738728610824504	0.218599118823272	0.000655192148639145
3.66402399267923e-08	1.0749320777568e-06	1.01440747549223e-07	3.82640710217107e-06	2.80223842083022e-09	5.04222240582471e-06	198325	0.0015115270259437	0.00726668460408767	0.213186168962926	0.0201182612318013	0.758873130576479	0.00055575462470539
7.35216893455845e-07	4.7639024005177e-06	4.15026694112119e-07	3.45763394142794e-06	1.64152349056379e-09	9.37342145300417e-06	106685	0.00280808953519784	0.0784363422835542	0.50823516518516	0.0442769693214961	0.368876397883483	0.000175125326306295
2.85881841109534e-08	1.01196399381174e-06	1.93499765009434e-08	8.80680422043749e-07	2.8159138317598e-09	1.94339849029915e-06	514563	0.000582850190398387	0.0147104076974727	0.520718730030489	0.00995677242600146	0.45316512616421	0.00144896368182644
8.17419100981529e-08	1.81879668469706e-06	1.06091462100194e-07	3.03514994929293e-06	7.26677744576246e-09	5.0490467836341e-06	198057	0.00151357125295304	0.0161895727255112	0.360225754016081	0.0210121764852877	0.601133259277972	0.00143923749514797
5.49418944764939e-06	2.21092039577985e-05	2.51580927796281e-06	1.30173749165522e-05	5.94655188946947e-09	4.31425241518523e-05	23179	0.0128596355569892	0.127349744959545	0.512468947806088	0.0583139101714983	0.301729562014819	0.000137835048050014
1.06673968895532e-08	5.78594447976485e-07	9.29186737494757e-09	6.48002303533082e-07	1.33197278456122e-08	1.25987574361968e-06	793729	0.000377891542177711	0.00846702299300193	0.459247232043818	0.00737522523312626	0.514338264558806	0.0105722551712473
1.79828192467779e-07	2.38136293911149e-06	9.84502489695383e-08	1.67626220639108e-06	4.17762654508398e-10	4.3363213495944e-06	230610	0.00130005342282979	0.0414702181803475	0.549166620074002	0.0227036331102968	0.386563188299657	9.63403356966323e-05
6.62894543792358e-07	5.20925498257946e-06	9.40793316753207e-08	9.50576480970971e-07	5.59635866695434e-09	6.92240169768506e-06	144459	0.00207457279028433	0.0957607738964408	0.752521337258064	0.013590562319835	0.137318884757707	0.000808441767952564
3.6565158539132e-08	1.96883618520492e-06	3.35257295576763e-08	2.32118410928055e-06	4.5873193139631e-09	4.36469850189625e-06	229111	0.00130855550178566	0.00837747636480417	0.451081829443559	0.00768111005676819	0.531808579280359	0.00105100485450946
3.46013868654113e-07	4.50732136484459e-06	1.02703317980455e-07	1.72019764351824e-06	1.42027762527741e-08	6.69043897125017e-06	149467	0.00200512545040643	0.0517176630922107	0.673695909074611	0.0153507592583666	0.257112821880625	0.00212284669418637
4.15395275535571e-07	5.53866933033036e-06	2.08231733282079e-07	3.56997608248031e-06	8.52384716743826e-09	9.74079626879577e-06	102661	0.00291798748766525	0.0426448992539011	0.568605397083733	0.0213772804128078	0.366497356475526	0.000875066774032021
2.02854093136231e-06	2.07756821610879e-05	4.03105004553074e-07	5.30913468522124e-06	3.59050598812911e-08	2.85523678421058e-05	35023	0.00852925042312846	0.0710463294175849	0.727634299052783	0.0141180937000475	0.185943761812704	0.00125751601687978
2.73652797995981e-06	1.55058217732549e-05	5.53633300448123e-07	4.03364057103021e-06	9.40959310303295e-09	2.28390332177961e-05	43785	0.00682836822901178	0.119818030556018	0.678917606773865	0.0242406626921814	0.176611703856502	0.000411996121433942
1.48650549308192e-08	8.8466007765914e-07	5.20363909744461e-08	3.98182412676211e-06	6.37734030587447e-09	4.93976299063239e-06	202439	0.00148083503755869	0.00300926480865759	0.179089579669466	0.0105341877885895	0.806075946217079	0.00129102151620801
4.46744143467528e-09	4.21206969781454e-07	1.02852469383736e-08	1.246844817502e-06	7.75292120796454e-09	1.69055739686447e-06	591521	0.000507039059984615	0.00264258489120877	0.249152717655538	0.00608393832557829	0.737534744347968	0.00458601477970764
3.22299203882381e-06	1.04137834535243e-05	2.58064639923174e-07	1.07210256029175e-06	3.85298863624653e-09	1.49707956811993e-05	66797	0.00448120164224453	0.215285286597781	0.695606544587487	0.0172378706795964	0.0716129311442093	0.000257366990926555
1.72038205370982e-06	9.53455806346964e-06	1.74882472759846e-08	1.24620446942605e-07	2.631231021541e-09	1.13996800424196e-05	87722	0.00341408222817907	0.150914942113118	0.836388216861385	0.00153409983533825	0.0109319249732341	0.000230816216924498
2.59897152787475e-08	9.69302227606347e-07	2.54834771185975e-08	1.22201278724239e-06	4.47612610966014e-09	2.24726433335574e-06	444985	0.000673952849240878	0.011565045950753	0.431325417851015	0.0113397773196285	0.543777947749302	0.00199181112930144
4.81772075686016e-06	1.3605196016121e-05	2.06060668717341e-07	7.48202302376759e-07	1.89921820589797e-10	1.93773696658958e-05	51607	0.00579640287975414	0.24862614688821	0.702117792595252	0.0106340887473498	0.0386121705513827	9.80121780532779e-06
1.67186000307278e-07	4.54280946764473e-06	3.24043763096165e-07	1.13219099023173e-05	5.22741541347536e-09	1.63611765487789e-05	61120	0.00489636664173221	0.0102184583002838	0.277657872225807	0.0198056516369753	0.691998516644713	0.000319501192221136
1.56019954849022e-06	7.8136083168513e-06	8.98432717646407e-07	5.78515331469823e-06	1.12722499467283e-09	1.60585211226808e-05	62272	0.00480600902076411	0.0971571128232111	0.486570852767723	0.0559474132631973	0.36025442632618	7.0194819688642e-05
4.55995235608248e-07	4.06003741726173e-06	2.7302202122269e-07	3.12554546362413e-06	5.22235477967124e-09	7.91982249249647e-06	126265	0.00237313580661769	0.0575764464469089	0.512642476660097	0.0344732500610161	0.39464842382331	0.000659403008668325
7.86244220935774e-10	2.63472965380618e-07	1.04226721307889e-08	4.49094888062226e-06	6.19881948348226e-09	4.77182958183808e-06	209563	0.00143052810790989	0.000164767875183195	0.0552142445286426	0.00218420879288278	0.94113773419636	0.00129904460693135
1.20079933208954e-07	2.23527040343855e-06	1.21871229773592e-08	2.91691118762562e-07	3.77295743503488e-09	2.66300153582246e-06	375516	0.000798582487639088	0.0450919504152173	0.83938006545242	0.00457646111480565	0.109534716686701	0.00141680633085688
2.20580830243422e-06	1.1706430667533e-05	2.49665097641132e-08	1.70367169327495e-07	6.65372189943608e-09	1.41142263709583e-05	70851	0.00422534579398059	0.156282621835578	0.829406469746043	0.00176888970801012	0.0120705991848088	0.000471419525559468
4.68626356380238e-06	2.7999553157103e-05	1.72902475608662e-06	1.32842150524336e-05	4.15355090321864e-08	4.77405920384578e-05	20947	0.0142204401403172	0.0981609855199811	0.58649363071467	0.0362170782191765	0.278258280536873	0.000870025009298736
2.76244763695397e-07	2.89652257483777e-06	1.60193213529311e-07	2.15965054127952e-06	2.70404379434998e-09	5.49531513713635e-06	181973	0.00164724087796264	0.0502691395855689	0.527089439377842	0.0291508693371841	0.392998488236824	0.000492063462580433
1.900649210971e-08	1.34960068066526e-06	1.19011062515664e-07	1.08660366594016e-05	2.3363440836989e-08	1.23770183355292e-05	80795	0.00370624334233161	0.00153562769274974	0.109040856535788	0.0096154872918006	0.877920381535654	0.0018876469440077
3.54910274128854e-07	5.00162605569366e-06	2.81678756734423e-07	5.10409730069661e-06	3.13546606826258e-09	1.07454478533218e-05	93063	0.00321846128957659	0.0330288954889059	0.46546464363023	0.0262137754125666	0.475000890644008	0.000291794824288621
5.70817237750818e-07	4.85775088030022e-06	2.39522806674246e-07	2.62087293459361e-06	7.8540369518546e-10	8.28974926301409e-06	120631	0.00248384522586187	0.0688582030216042	0.585994910844141	0.0288938542137712	0.316158287957757	9.47439627263097e-05
4.1020702169502e-09	7.69177891475047e-07	4.43074107065197e-08	1.0683174919306e-05	3.39986479294899e-08	1.1534760939634e-05	86694	0.00345446778897218	0.000355626808255322	0.0666834705548264	0.00384120754113569	0.926172200292256	0.00294749480352634
8.94859998002841e-07	6.2791021013077e-06	3.15453983355892e-09	2.84604692491678e-08	2.04805221062761e-08	7.22605763049954e-06	138388	0.00216547708570758	0.123837927091232	0.868952674111682	0.000436550605442769	0.00393858874430265	0.00283425944734132
3.5195901001291e-08	1.20665195705106e-06	1.12303632289702e-07	4.95043039462424e-06	5.09591055728525e-09	6.30967779552357e-06	158487	0.00189111888751969	0.00557808213697709	0.191238284450455	0.0177986318682352	0.784577367506205	0.000807634038127996
8.86761732645898e-08	1.85543809891491e-06	1.01298532682473e-07	2.72522639727511e-06	1.08500622758868e-08	4.78148926441297e-06	209140	0.00143342187679807	0.0185457225481142	0.388046066049822	0.0211855610419131	0.569953469844231	0.00226918051592004
1.07671346097411e-06	8.64002766623988e-06	8.57393657786121e-07	8.84636392191888e-06	2.94404886991818e-09	1.94234427557889e-05	51484	0.00581014486089304	0.0554337083549831	0.44482472931658	0.0441422083904557	0.455447781999529	0.000151571938452607
5.24742863868476e-06	1.98994526209623e-05	9.16098338271943e-07	4.46695192223417e-06	6.5268207225481e-08	3.05951997273787e-05	32685	0.0091367046479468	0.171511501328393	0.650410940221937	0.0299425513294544	0.1460017245201	0.00213328260011568
3.74279573899827e-06	1.59717451597675e-05	2.64084935203084e-07	1.44901580575576e-06	5.08808010143522e-09	2.14327297198261e-05	46658	0.00640926032701139	0.17462991359127	0.745203498040339	0.0123215725973904	0.0676076181008044	0.00023739767019637
3.10364255481962e-07	3.04999837678704e-06	3.74354929606232e-08	4.73008207104327e-07	4.77270794593685e-10	3.87128360312854e-06	258312	0.00116071317971722	0.0801708909239157	0.787851960606092	0.00967004663010739	0.122183816944351	0.00012328489553387
6.62486451315602e-08	2.41522062042794e-06	1.15284456368391e-08	5.40421979105533e-07	1.09096582311662e-08	3.04432934853304e-06	328480	0.000912883263060049	0.0217613265672071	0.793350634546737	0.00378685888318696	0.177517580141565	0.00358359986130383
4.52878799074672e-07	4.23973800004417e-06	1.86716947910606e-08	2.24751376152348e-07	1.28227958179411e-12	4.93604115234183e-06	202592	0.00147972013337849	0.091749396955455	0.858934897257225	0.00378272672670124	0.0455327192816694	2.59778948801056e-07
9.81139572705188e-08	2.00590154668577e-06	5.55889811692492e-10	1.46126778483796e-08	1.52397790787772e-09	2.12070804952424e-06	471541	0.000636010748822802	0.0462647167734992	0.945864069849584	0.00026212462946854	0.00689047125164532	0.000718617495802691
5.35214095797461e-06	1.43225684027293e-05	1.57914545937057e-06	5.43342504086072e-06	5.0113370022463e-09	2.66922911979375e-05	37464	0.00797581726072416	0.200512609362967	0.536580704013751	0.0591611056413391	0.20355783625201	0.00018774472993287
8.03750682906308e-07	5.62391147149669e-06	5.90666247224265e-07	5.31395656612684e-06	7.12661071809753e-09	1.23394115784722e-05	81041	0.00369500292682934	0.0651368728399142	0.455768205455467	0.0478682669321739	0.430649106104684	0.000577548667760696
8.63941264357038e-07	1.24943591126427e-05	1.3517690511757e-06	2.51384533628097e-05	8.6001229831903e-09	3.98571229139683e-05	25090	0.0118861698507445	0.0216759565466342	0.313478700899003	0.0339153695085694	0.630714199242909	0.000215773802884711
1.2543277234532e-08	7.3530339158459e-07	4.71168335337337e-09	3.55135930908068e-07	8.2581249403595e-09	1.11595240802092e-06	896096	0.000334729874669981	0.011239975060206	0.65890210577045	0.00422211854153285	0.318235731520021	0.00740006910779001
8.61475798907482e-07	5.35175862370685e-06	2.74793743262433e-07	2.19491650306506e-06	9.4255774358238e-10	8.6838872266854e-06	115156	0.00260178694964308	0.0992039367185913	0.616286057614959	0.031644093951151	0.252757370722195	0.000108540993103402
2.44551809246302e-06	1.35630946876354e-05	8.49070175662955e-08	6.05491806559616e-07	3.58454601388666e-09	1.67025961502383e-05	59871	0.0049982874726906	0.146415447662496	0.812035121105527	0.00508346228350162	0.036251358837469	0.000214610111005739
1.99276269935977e-06	9.90496991140607e-06	8.87947715651771e-08	5.67479973508606e-07	4.81494836824013e-09	1.25588223042079e-05	79625	0.00376058158563397	0.158674328777794	0.788686205719097	0.00707031036942264	0.0451857634229342	0.000383391710751961
1.45569032986228e-07	2.43565011476181e-06	3.18626526133745e-07	6.85466558301145e-06	1.52897118603384e-08	9.76980096875357e-06	102356	0.00292666355394922	0.0148998974955372	0.249303964589623	0.0326134101557235	0.701617730487499	0.00156499727161679
4.42947351500194e-07	4.42965200498798e-06	5.01425458127451e-09	6.44744362746182e-08	5.01358339750726e-09	4.94710163074157e-06	202139	0.00148303337784561	0.0895367398049181	0.895403477757939	0.00101357420072303	0.0130327697078165	0.0010134385286028
1.10348674586646e-06	5.94186009031111e-06	2.19698391774597e-07	1.5210366317477e-06	8.3321819810541e-10	8.78691507789797e-06	113806	0.00263261468092324	0.125582953298604	0.676216856272672	0.0250029037297984	0.17310246181548	9.48248834452983e-05
1.29035356239728e-08	6.57778460630566e-07	3.8598435543695e-08	2.5298686817711e-06	6.356671279898e-09	3.24550578484923e-06	308118	0.000973179468872876	0.00397581655352748	0.202673636787593	0.0118928876121193	0.779499051759855	0.00195860728690499
2.9264291737459e-06	1.93333920858243e-05	3.05324868926778e-07	2.59376642082139e-06	2.84741730652631e-09	2.51617599666249e-05	39743	0.00752020365823358	0.116304629629548	0.768364061634343	0.0121344798349467	0.103083664428157	0.000113164473005989
4.03249608462257e-05	9.23619248609291e-05	1.60099349905519e-09	4.71568709037773e-09	5.37574482590859e-09	0.00013269857813257	7536	0.0390301220714843	0.303883895469775	0.696027991864815	1.20648881215272e-05	3.55368320952663e-05	4.05109451929323e-05
5.13684778055171e-08	1.302104943051e-06	5.06172634930227e-09	1.64970638847851e-07	1.69503500367082e-09	1.52520082105734e-06	655651	0.000457455930376716	0.0336798125835692	0.853726883092234	0.00331872778942858	0.108163224521139	0.00111135201362909
8.45044056796949e-06	2.54220061512223e-05	6.89045485716246e-07	2.66535251841208e-06	3.85587629814483e-08	3.72654034863015e-05	26835	0.0111175673077386	0.226763694402928	0.682187867912585	0.0184902193792034	0.0715235115968043	0.00103470670847888
1.12226768474237e-06	9.29639730942704e-06	6.01478281304244e-07	6.40637150931188e-06	1.81074560849267e-08	1.74446222408705e-05	57324	0.005219761771453	0.0643331606294717	0.532909063954782	0.0344792952807576	0.367240483677691	0.00103799645729807
3.52922710151414e-06	2.27768367002367e-05	5.3007028925246e-07	4.39899237341531e-06	6.0908250971964e-08	3.12960347153905e-05	31953	0.00934501869424764	0.112769145791449	0.727786663945501	0.01693729873682	0.140560694459225	0.0019461970670045
1.54911180785088e-06	1.26784276563486e-05	9.76795653472553e-08	1.02795784382991e-06	3.36577568757222e-08	1.53868346302523e-05	64991	0.0046054481526423	0.100677744648347	0.823978937904569	0.00634825600550784	0.0668076227847945	0.00218743865678176
1.42647086785131e-08	8.59185493248191e-07	1.1040138711634e-08	8.54997658853431e-07	3.50641524808497e-09	1.74299441473985e-06	573725	0.000522762092375673	0.00818402431923004	0.492936458076044	0.00633400693557687	0.490533791515931	0.00201171915321846
1.05508544975277e-05	2.66401539464526e-05	9.43307871448346e-07	3.06248700794075e-06	2.31740377210493e-08	4.12199773610905e-05	24260	0.0122901002434044	0.255964587391724	0.646292299316	0.0228847256073163	0.0742961836469026	0.000562204038057633
1.51542670181737e-06	9.61542111926891e-06	1.75997876207234e-07	1.43585634608674e-06	3.88317229581263e-09	1.27465852156761e-05	78452	0.00381669775926463	0.118888837769167	0.754352711457467	0.0138074529946097	0.112646353654067	0.000304644124689725
1.33537143320648e-06	9.89016202090967e-06	3.10051203327232e-07	2.9526304643203e-06	1.34262048037928e-08	1.45016413265675e-05	68958	0.00434107412248064	0.0920841581400885	0.682002940094138	0.0213804214533432	0.203606639953988	0.000925840358442428
7.07784170046463e-08	1.60745532764714e-06	1.91702540075504e-08	5.59791058707846e-07	1.04702363549069e-08	2.26766529372209e-06	440982	0.000680069007648498	0.0312120211040812	0.708859165458541	0.00845374053244202	0.246857885181556	0.00461718772337927
7.90595015299803e-07	1.06081424903483e-05	6.57260794370828e-09	1.13404224064438e-07	1.18213258423184e-08	1.15305356634986e-05	86726	0.00345320456959419	0.0685653328147223	0.920004308553485	0.000570017572081646	0.00983512192095583	0.00102521913875523
7.55120596853535e-08	2.39369827223509e-06	7.52243289502308e-08	3.06610566288522e-06	4.03326052820323e-08	5.65087292903792e-06	176964	0.0016938305157157	0.0133629017381231	0.423597964826759	0.0133119838111522	0.542589738149931	0.00713741147403558
6.00049567738881e-07	4.68240511614557e-06	1.66938673882438e-07	1.67493565963693e-06	6.50987847851708e-09	7.13083889588233e-06	140236	0.00213697271179436	0.0841485239675485	0.656641551507972	0.0234108042994543	0.234886201201953	0.000912919023072613
3.50647180314579e-08	1.23792979221216e-06	3.50462263802753e-09	1.59085384119635e-07	1.11066433648445e-09	1.43669518133777e-06	696042	0.000430915993041792	0.0244065118940593	0.861650966950049	0.0024393640930599	0.110730088181617	0.000773068881215474
7.05677428745467e-09	5.17380606799712e-07	7.25815288376087e-09	6.84211789741936e-07	1.4091645380454e-08	1.22999896909332e-06	813009	0.000368931845569964	0.00573721967641689	0.420634992223688	0.00590094224965989	0.556270213987494	0.0114566318627417
4.04549416123196e-07	6.69003070403391e-06	1.49551927704296e-07	3.1800870895944e-06	7.52109267403095e-09	1.04317402301298e-05	95861	0.00312464649150712	0.0387806259740578	0.641314925069856	0.0143362396306943	0.304847227733816	0.000720981591576437
3.45549364762669e-07	6.63903233808577e-06	4.34469706298235e-10	1.07338139644943e-08	4.18623817797901e-08	7.03761236829902e-06	142094	0.00210906393229904	0.0491003690852879	0.943364310315149	6.17353846107391e-05	0.00152520676086749	0.00594837845408473
2.24902503634538e-07	5.25397715319363e-06	4.61598407019185e-10	1.38661526104511e-08	8.09092698693975e-09	5.50129833483258e-06	181775	0.00164903288879681	0.0408817137239263	0.955043124988699	8.39071758927308e-05	0.00252052365941596	0.00147073045206627
7.26970984914912e-07	9.63347839676012e-06	1.0240939515743e-06	1.74500358174166e-05	2.39827294841912e-08	2.88585618801501e-05	34652	0.00862032358415865	0.0251908250984242	0.333816994650255	0.0354866592392017	0.604674477192826	0.000831043819293273
3.41513077231027e-09	4.73410610936079e-07	1.16284143101545e-08	2.0726359192506e-06	9.58089891696584e-09	2.57067097418611e-06	389003	0.000770904983463327	0.00132849781500782	0.184158383429822	0.00452349383757136	0.806262621729259	0.00372700318834043
7.02264464048245e-08	1.78495057268663e-06	1.88887977561527e-08	6.17296210985419e-07	3.30651858499516e-09	2.49466854641802e-06	400855	0.000748121514878464	0.0281506120344763	0.71550610410732	0.00757166629742225	0.24744618353078	0.00132543403000083
8.70203219973423e-09	6.18675140927168e-07	3.11910850170271e-08	2.85124437017447e-06	6.95704320429782e-10	3.51050833263883e-06	284859	0.00105259997595153	0.00247885245530608	0.176235200804128	0.0088850622364371	0.812202706845936	0.000198177658193115
3.47491259929915e-07	3.37947480107885e-06	6.04855663133074e-10	7.5633782135448e-09	5.08494978262394e-09	3.74021924466807e-06	267364	0.00112143858901514	0.0929066552516372	0.903549920474988	0.000161716633054422	0.00202217509690826	0.0013595325434125
7.17928396634344e-06	3.00120033477586e-05	2.54689750593078e-07	1.36906329941895e-06	7.31758361986755e-09	3.8822357947734e-05	25758	0.0115793704917777	0.184926530634971	0.773059776229033	0.00656038849922418	0.035264815734843	0.000188488901929118
2.18479688875693e-08	9.3707261419511e-07	1.55033463809643e-08	8.54966318685447e-07	2.2766677846532e-09	1.83166691593374e-06	545951	0.00054934963023523	0.0119279158767967	0.511595534124397	0.00846406420627027	0.466769537216653	0.00124294857588373
1.83550300003407e-07	3.5641053466878e-06	1.87218322612622e-08	4.67431548604258e-07	4.98072860565497e-09	4.23878975616238e-06	235916	0.00127083143092255	0.0433025251456645	0.840830886105233	0.00441678718177618	0.11027476602837	0.00117503553895636
1.4791766122737e-07	3.00461110167504e-06	5.58777169250852e-08	1.45940906766713e-06	5.64476609570730e-09	4.67346031359033e-06	213974	0.00140105896945986	0.0316505653845457	0.642909300617722	0.0119563905919119	0.312275909013969	0.00120783439185146
7.93326624546866e-07	6.0408794719746e-06	1.52951625253393e-07	1.49749647039929e-06	1.10469418350629e-08	8.49570113400921e-06	117707	0.00254547593466992	0.0933797707844376	0.711051316034683	0.0180034140609198	0.176265201279815	0.00130029784014421
2.36257156628747e-05	6.82574359004704e-05	1.0407301494332e-06	3.86661425520198e-06	8.15352748996434e-09	9.67986494954703e-05	10331	0.0286233632156292	0.244070715717788	0.705148638501042	0.0107514945183393	0.0399449194317832	8.4231831047869e-05
2.04963990116014e-06	9.16776224707186e-06	1.32573505654862e-07	7.62437702999978e-07	8.86368499853669e-09	1.21212770418854e-05	82500	0.00362980143734171	0.169094386183696	0.756336334479645	0.0109372556370711	0.0629007736037511	0.000731250095836273
5.83730775657005e-08	1.50056433058235e-06	2.69239388569726e-09	8.899011861296e-08	5.50070521472092e-10	1.65116999116818e-06	605631	0.000495228740057696	0.0353525547811116	0.908788518813088	0.00163059763688682	0.0538951889199494	0.000333139848964264
3.56177038024351e-10	1.31062679191788e-07	4.8071973376166e-09	2.27441272307114e-06	3.17127144985229e-09	2.41381004808842e-06	414283	0.000723881759483569	0.000147558022764227	0.0542970145043441	0.00199153920227633	0.942250085035616	0.00131380323499926
1.82827225722842e-06	9.1090468917162e-06	4.25401388454207e-07	2.72517075325187e-06	8.33415706222886e-09	1.40962254477129e-05	70941	0.00421996824464799	0.129699419465872	0.646204682629712	0.0301783899549668	0.193326274708101	0.000591233241348382
3.21992522792273e-06	1.59362974637438e-05	1.32567589995192e-06	8.43632623758687e-06	2.53359491876932e-09	2.89207584241241e-05	34577	0.00863882206286992	0.111336126829815	0.551033179352953	0.0458382135250684	0.291704875573033	8.76047191299083e-05
1.55565165960221e-07	2.29186221525614e-06	4.04690893197084e-09	7.66582089713327e-08	1.79053583298601e-09	2.52992303495265e-06	395269	0.000758689919709732	0.061490078477084	0.905901951795555	0.00159961740972353	0.0303006091142877	0.000707743203349869
1.33664607533077e-06	7.15726875985208e-06	1.08438617662202e-07	7.46578530148932e-07	1.43116673344812e-08	9.36324365032846e-06	106801	0.00280504473527754	0.142754597151157	0.764400567489345	0.011581308968543	0.0797350317934685	0.00152849459748697
2.83475258143799e-09	3.78243298650291e-07	6.98476052764554e-09	1.19832148737098e-06	7.31913588694839e-10	1.58711621271905e-06	630074	0.000476021907243274	0.00178610271807474	0.23832111071582	0.00440091309739646	0.755030714050873	0.000461159417835523
6.55531772679478e-07	1.05270326684141e-05	8.51757663853053e-08	1.75891626959569e-06	6.92625676758334e-08	1.30959190447504e-05	76360	0.00392109379597083	0.0500561870029469	0.803840695138836	0.00650399304502794	0.13431025830148	0.00528886651170908
2.96962843312872e-08	1.82940470990639e-06	2.85639611546983e-09	2.26266054731372e-07	2.10076073382286e-08	2.10923105242275e-06	474106	0.00063256982632498	0.0140791992879001	0.867332532301315	0.00135423575913547	0.107274190976599	0.00995984167504949
4.96031558489523e-06	2.69435679398746e-05	1.30463651447014e-06	9.11249256450324e-06	6.08988091894973e-08	4.23819114129327e-05	23595	0.0126343507602318	0.117038505804191	0.635732722796756	0.0307828616260104	0.215009004094199	0.00143690567884379
1.05870655948594e-10	6.47991808070015e-08	1.43303836505841e-09	1.12774995072857e-06	1.94137474201107e-08	1.21350178797669e-06	824061	0.000363984498838343	8.72439225039096e-05	0.0533985045996867	0.00118091162226283	0.929335219694158	0.0159981201613883
1.11296784277405e-06	1.09194433660941e-05	5.64094350995102e-07	7.11633799138679e-06	1.17139037749408e-08	1.9724557455025e-05	50698	0.00589995211616301	0.056425491183353	0.553596367928259	0.0285985808442762	0.360785685945712	0.000593874098399942
1.32044501997726e-08	9.7028085736731e-07	3.7356258002228e-08	3.52950539190851e-06	8.87448160728649e-10	4.55123440563855e-06	219721	0.00136444173055139	0.00290128985301515	0.213190701881938	0.00820793979671694	0.775505077817084	0.000194990651245997
3.60507434918595e-06	1.25827619759187e-05	2.31440913238701e-07	1.03863932204484e-06	2.31035172025982e-08	1.74810200775908e-05	57205	0.00523062425643805	0.206227916516574	0.71979563664301	0.0132395542257508	0.0594152582306273	0.00132163438403775
1.27709696694263e-07	2.12058880826678e-06	1.65769004078396e-08	3.53912156363453e-07	3.04408209321275e-09	2.62183164382555e-06	381413	0.000786241274473465	0.0487101057747247	0.808819594980783	0.00632264106159463	0.134986606480596	0.00116105170230194
4.76967657250362e-08	1.74753861674213e-06	3.60290472523176e-09	1.69731640360005e-07	4.24953994846925e-09	1.97281946750087e-06	506889	0.000591671317499598	0.0241769541059211	0.885807670458502	0.00182627188376028	0.0860350595460301	0.00215404400578654
6.50737557441118e-09	4.95761466620549e-07	1.55087346287805e-10	1.51916213295741e-08	1.01712249649322e-09	5.18632673367315e-07	1928147	0.000155577738880308	0.0125471762744157	0.955900952791364	0.00029903119153846	0.0292916781176546	0.00196116162502715
1.74027481788933e-10	7.53952883388542e-08	2.65124049045623e-10	1.47684210863715e-07	1.72293320349656e-09	2.25241583936901e-07	4439678	6.75701998195111e-05	0.000772625901253144	0.334730767831821	0.00117706528435662	0.655670273145867	0.00764926783670296
1.83235678850466e-07	4.91036104706751e-06	2.68871594007937e-08	9.26508452449033e-07	1.76011091235098e-08	6.06459344689131e-06	164892	0.00181772947601644	0.0302140086479156	0.809676871181619	0.00443346444180458	0.152773382183427	0.00290227354523362
5.81907006322418e-07	5.13153807293482e-06	3.11114704391456e-07	3.52757732998722e-06	1.66160036552914e-09	9.55379871400145e-06	104670	0.00286204980951599	0.0609084432006728	0.537120178742552	0.0325645027391571	0.36923295493105	0.000173920386567701
2.28524004507407e-09	6.08558367930645e-07	2.2931686746319e-09	7.85273249694942e-07	1.35688816280089e-08	1.4119789079733e-06	708226	0.000423504268190711	0.00161846613442279	0.430996783658862	0.00162408139504253	0.556150835724658	0.00960983308701479
3.51909374934194e-08	9.04285339317295e-07	3.19166392490336e-08	1.05449783075247e-06	4.41015599076939e-10	2.0263317624113e-06	493503	0.000607715410755438	0.0173668192673162	0.44626716912398	0.0157509445595687	0.520397424702873	0.000217642346262262
2.70991703396882e-08	1.86493288594273e-06	4.37205588041989e-08	3.86893163516077e-06	1.17743834064523e-08	5.81645863365384e-06	171926	0.00174342113746029	0.00465904978381404	0.320630301598345	0.00751669728230046	0.665169629639461	0.00202432169607914
6.53298901690615e-06	2.62898346079527e-05	2.75273514658327e-06	1.42436749081754e-05	1.5408230544402e-08	4.9834641910162e-05	20066	0.0148395573240964	0.131093327181588	0.52754135678041	0.0552373818908077	0.285818747004399	0.00030918714279474
6.54241727899631e-07	6.18151245817412e-06	4.58152777093498e-07	5.565879525197e-06	7.01725018917906e-09	1.28668037385534e-05	77719	0.00385262547704224	0.0508472609976396	0.480423311319512	0.0356073494554605	0.432576701898366	0.000545376329022019
2.6308025483355e-06	1.16293873660396e-05	2.89709215252726e-07	1.64663271180278e-06	2.10338948200822e-09	1.61986352309126e-05	61734	0.0048478410318471	0.16240890117181	0.717923899159524	0.0178847915965081	0.101652558276047	0.000129849796110861
4.14492552780824e-07	3.84572543175865e-06	9.55776318358664e-08	1.14018941908722e-06	2.20283021456832e-09	5.49818786567713e-06	181878	0.00164810128125603	0.0753871207945306	0.699453260912726	0.0173834787335146	0.207375492970138	0.000400646589091591
1.74376936491026e-06	1.01510653492599e-05	3.45634290297185e-07	2.58706860096836e-06	3.2387044517192e-09	1.48307763098875e-05	67427	0.00443938256589882	0.117577753751684	0.684459473810037	0.0233052055452253	0.174439189622434	0.000218377270619341
9.81286870450257e-10	2.69412900420791e-07	2.34301792792509e-09	8.27130682029994e-07	1.58935416904866e-09	1.10145724141821e-06	907888	0.000330382765994286	0.000890898741731251	0.244596785322235	0.00212719826046835	0.750942161826456	0.00144295584910972
2.06523860020543e-07	3.2291987681201e-06	7.44727304781771e-08	1.49722601088401e-06	3.9653603675269e-09	5.01138672987036e-06	199546	0.00150229021669879	0.041210920480265	0.644372294972262	0.0148607031331832	0.298764811336511	0.000791270077779345
2.48906206832985e-07	4.98346158498014e-06	1.94875035300975e-10	5.01694575153115e-09	4.16920522639103e-09	5.24174881782635e-06	190776	0.00157129299122161	0.0474853365705917	0.950724988582472	3.71774844758367e-05	0.000957112964755068	0.000795384397705634
5.07455895295371e-06	1.88628991199848e-05	7.03754847878856e-08	3.36361491808412e-07	6.1001762464752e-09	2.43502952257813e-05	41067	0.00727855955619838	0.208398251680371	0.774647656017468	0.00289012860564311	0.0138134461487877	0.000250517547730449
1.63031056123401e-06	1.44136562665543e-05	6.85176973923873e-07	7.7893479578071e-06	9.63256190621032e-09	2.45281243214254e-05	40770	0.00733151986462244	0.0664669886645154	0.587637932590053	0.0279343403900382	0.317568023373196	0.000392714982196834
1.54841227361276e-07	2.57603921916147e-06	1.67221649280341e-07	3.57700183619697e-06	1.87996885273551e-09	6.47698390085279e-06	154393	0.00194121486348953	0.0239063782976038	0.397722035224188	0.0258178269145186	0.552263505815724	0.000290253747965621
3.58989303869439e-06	2.21340086585192e-05	3.25096699055823e-07	2.57746911949287e-06	4.15818452609686e-08	2.86680493610233e-05	34882	0.00856365926314451	0.125222786994889	0.772079341003659	0.0113400355553252	0.089907376921053	0.00145045952507333
1.15331805699677e-06	6.87701112017452e-06	8.59499625196551e-08	6.58958750745424e-07	6.62697634137618e-09	8.78186486677775e-06	113871	0.00263110359174346	0.131329515369775	0.783092341376216	0.00978721078307732	0.0750363118474186	0.000754620623513165
1.2773946702058e-08	6.83527308969045e-07	3.58568696888183e-08	2.4669578774057e-06	5.12958752340640e-09	3.20424559028903e-06	312086	0.000960813340156408	0.00398656917583705	0.213319263367509	0.0111904249154585	0.769902870392396	0.00160087214879921
2.02617701381927e-07	3.14053165596611e-06	2.55851386878157e-08	5.09892857018298e-07	4.97182872874267e-09	3.8835991817829e-06	257493	0.00116440357234271	0.0521726604363195	0.808665237828262	0.00658799672423199	0.131293893409519	0.00128021160166693
1.74093909356395e-07	4.78864755806571e-06	5.29205791921198e-07	1.87173501240761e-05	1.47194414307386e-08	2.42240168248502e-05	41281	0.00724095014760429	0.00718683076449159	0.197681812751768	0.021846326963343	0.772677391177955	0.000607638342441982
3.38465721497086e-06	1.7048088088888e-05	1.07354000188476e-07	6.95281435243391e-07	1.89539908597465e-09	2.12372761383767e-05	47087	0.00635099711525611	0.159373414599749	0.802743627657661	0.00505497972004436	0.0327387293320064	8.92486905394416e-05
1.2822800946718e-06	7.32463301686399e-06	1.11596618124701e-07	8.19626724907169e-07	1.25914071531371e-08	9.55072786172079e-06	104704	0.00286113118130671	0.134259934241364	0.766918827854057	0.0116846191976612	0.0858182472345614	0.00131837147235692
1.42707850368006e-07	2.34393968711723e-06	9.91523952749565e-08	2.09392760290312e-06	4.61938783295847e-10	4.68018947444661e-06	213667	0.00140307489670677	0.0304918959258332	0.500821537229405	0.0211855515286975	0.447402314443842	9.87008722227997e-05
3.57521561437203e-06	2.12184044218689e-05	1.69352998686787e-06	1.29238872468071e-05	1.26367876168025e-08	3.94236740575327e-05	25365	0.0117576673592219	0.0906870224513971	0.538214789187429	0.0429571831482887	0.327820467162617	0.000320538050267996
4.14889181178295e-06	2.67259376838923e-05	4.08556170058733e-07	3.38430756606408e-06	1.67795054647622e-09	3.46693711823445e-05	28844	0.0103470883843345	0.119670235435242	0.770880369976325	0.0117843547813406	0.0976166411632971	4.83986437957296e-05
1.99870886530916e-06	8.49272758162908e-06	1.10610752534169e-07	6.04303107666941e-07	1.57621484266248e-10	1.12065079286236e-05	89234	0.00335632611935521	0.17835251427468	0.757838894660217	0.00987022480496775	0.0539243010861067	1.40651740283565e-05
1.49063063097906e-09	2.4749242594657e-07	3.4845762375219e-08	7.43875217717286e-06	3.0923414100221e-10	7.72289023026662e-06	129485	0.00231419412995681	0.000193014608072139	0.0320466067194154	0.00451201057327679	0.963208326854083	4.00412451533102e-05
1.4679790121497e-08	1.33482818530046e-06	3.33902106994428e-08	3.90408657085178e-06	6.2875517204148e-09	5.2932723086936e-06	188919	0.00158672571297158	0.00277329207065111	0.252174478745059	0.00630804703634898	0.737556343821527	0.0011878383264145
2.87851939162819e-07	4.40459314563248e-06	5.61406393581378e-08	1.10455445904431e-06	2.35857503704153e-09	5.85549875823478e-06	170780	0.00175511275557827	0.049159252020676	0.752214854360297	0.00958767846704525	0.18863541854414	0.000402796607842259
1.19456745367352e-06	8.68388825133781e-06	4.09168249423044e-07	3.8245041801675e-06	1.15056894203352e-08	1.41236338240222e-05	70803	0.00422815614069383	0.0845793277110977	0.614848017127703	0.0289704657116718	0.270787548574262	0.000814640875265806
2.95632119974563e-06	1.21657080305359e-05	2.76057412392126e-07	1.4606651571197e-06	6.08670271773442e-09	1.6864838502511e-05	59295	0.00504671653240241	0.175294960536115	0.721365225568242	0.0163688144627666	0.0866100886114157	0.000360910821460174
4.63195977800737e-08	1.419591282326e-06	4.67909735324938e-08	1.84383897576745e-06	1.06905883265885e-08	3.36723141773261e-06	296980	0.0010096610749557	0.0137559888328863	0.421590056106662	0.0138959779497429	0.547583087416378	0.00317488969433151
2.52033532482384e-08	1.02869126024563e-06	1.5831816807293e-09	8.30845251188812e-08	4.29294847129339e-09	1.14285526876477e-06	875001	0.000342798007881062	0.022052970255349	0.900106328737029	0.00138528624227322	0.0726990786932112	0.00375633607213739
1.67789215709033e-06	1.02612778581571e-05	1.91011896613503e-07	1.50199581268953e-06	1.0124664212949e-09	1.36331901909718e-05	73350	0.00408163233994396	0.123074066567447	0.75266887019242	0.0140107996688842	0.110171998750827	7.42648204207829e-05
1.30534662528777e-06	7.60911678360152e-06	5.59910331325563e-07	4.19650700290721e-06	3.42219027774272e-09	1.36743029333998e-05	73130	0.00409391591251707	0.0954598294074233	0.556453723503234	0.0409461699110064	0.306890012847174	0.000250264331162647
8.11443900854849e-07	5.07385489111256e-06	2.4247877012118e-07	1.94944263017452e-06	1.45433816882514e-09	8.07867453043194e-06	123783	0.00242067757224362	0.100442702301991	0.628055366260841	0.0300146724821969	0.241307237075968	0.000180021879003384
3.43486633423772e-07	6.4812825612455e-06	3.74863464250047e-08	9.09538966234608e-07	1.63684062197359e-08	7.78816291354862e-06	128400	0.00233373057907604	0.0441036785229836	0.832196582581803	0.00481324631252793	0.116784789472282	0.0021017031104037
8.94872615636232e-07	7.04548868817816e-06	6.33926254332816e-07	6.4173181804515e-06	1.04466514122754e-08	1.5002052390011e-05	66658	0.00449053673072874	0.059650012703067	0.469634987601387	0.0422559685736674	0.427762682972926	0.00069634814895269
1.47565582274616e-06	1.55516142065465e-05	9.4627533290935e-07	1.28237781930712e-05	2.92315651017231e-08	3.08265551203749e-05	32440	0.00920547684346162	0.0478696311340615	0.504487580458435	0.0306967589863425	0.415997770201551	0.000948259219610381
1.84696989232352e-07	3.02718579208184e-06	5.92605170442402e-08	1.2488491162076e-06	1.36567018283707e-08	4.53364911639441e-06	220573	0.00135917330415414	0.0407391451103831	0.667715060068291	0.0130712623590442	0.275462234536757	0.00301229792552447
9.59610044828773e-09	5.72821405550683e-07	1.47369624081615e-08	1.13107429255213e-06	6.1695363837172e-09	1.73439829734298e-06	576569	0.000520184597472495	0.00553281242433675	0.330270968570611	0.00849687319846767	0.6521421834217	0.0035571623848851
5.8913698995147e-07	7.78659146984943e-06	2.71546093686056e-07	4.61488519754189e-06	7.54994490767943e-10	1.32629147455196e-05	75398	0.00397099547213497	0.0444198731014605	0.587095040513612	0.0204740887577362	0.347954072395803	5.69252313879941e-05
1.74217763781063e-07	2.57617529315116e-06	1.91185882615009e-08	3.63495969018168e-07	1.64395667321717e-09	3.13465157088511e-06	319015	0.000939954910542773	0.0555780315104911	0.821837845417615	0.00609911112261275	0.115960565567908	0.000524446381373407
3.05631003695605e-06	1.17497330576816e-05	1.05785556474937e-06	5.22899028721347e-06	3.61746830782507e-09	2.10965064149083e-05	47401	0.00630903263230875	0.144872803906349	0.556951602630205	0.0501436372423169	0.247860483834342	0.000171472386786691
5.59942521981717e-07	7.58232716009741e-06	2.6969192158332e-08	4.69586755465175e-07	1.70962018895434e-08	8.65592183159218e-06	115528	0.00259341905148924	0.0646889531670736	0.875969920664442	0.00311569266486448	0.054250346133128	0.00197508737049197
4.30405942088534e-07	4.14584965826999e-06	1.85450186961277e-07	2.29679910948842e-06	2.27204251256543e-10	7.05873210105948e-06	141669	0.00211538651378829	0.0609749648982899	0.587336308973635	0.0262724501094809	0.32538408833276	3.21876858341798e-05
1.24939753612903e-07	3.56769188401061e-06	3.23370121937463e-07	1.18732084635455e-05	2.29985591389253e-08	1.59122087822454e-05	62845	0.00476232461514281	0.00785181713756226	0.224210977422027	0.020322139205355	0.746169725776439	0.00144534045861607
1.80623649786603e-06	1.15633082519544e-05	2.95358813643555e-07	2.43126624522198e-06	1.14679962735101e-08	1.61076378049594e-05	62082	0.00482067333667358	0.112135405559585	0.717877344398326	0.0183365690996985	0.15093872078955	0.000711960152839988
8.03435807290838e-07	1.17458811943271e-05	3.4623752088654e-07	6.50914141428056e-06	3.28357596269994e-08	1.9437531696412e-05	51447	0.00581434705822814	0.0413342506568951	0.604288722343036	0.0178128337637876	0.33487489646034	0.00168929677594098
3.44698507945104e-07	3.66919161983565e-06	4.61870000529334e-08	6.32137873354325e-07	4.88433833018636e-09	4.6970993395182e-06	212897	0.00140814074937679	0.073385398738546	0.781161170888077	0.00983308989536317	0.134580477793166	0.0010398626848474
1.234423521647e-06	6.88043050675822e-06	4.08265609802466e-08	2.92587077748538e-07	5.34949885377802e-10	8.44880261701939e-06	118360	0.00253144197564581	0.146106327441046	0.814367528588984	0.00483223041546799	0.0346305969036542	6.33166508470907e-05
2.00319038047528e-06	1.77759571686876e-05	3.38670918522466e-07	3.86455305073899e-06	6.92014475039644e-09	2.39892916631748e-05	41685	0.00717103834221322	0.0835035235137984	0.740995499920282	0.0141175872667532	0.16109492122568	0.000288468073487111
1.17292361548297e-10	1.57754853474815e-07	4.83995873393396e-09	8.3711819776285e-06	1.81881897139187e-08	8.55208227191272e-06	116931	0.00256234722209603	1.37150646847161e-05	0.0184463676165656	0.000565939215742774	0.978847222403561	0.00212675569944568
2.79114279180289e-06	9.59408766557215e-06	7.18373681169713e-07	3.1748897321776e-06	4.30520237429703e-10	1.62789243909598e-05	61429	0.00487181111167523	0.171457445514822	0.589356362567791	0.0441290630705705	0.195030682367486	2.64464793305868e-05
2.17206565794851e-06	9.74885827298099e-06	7.72625477508269e-07	4.45872263848038e-06	5.80923553886956e-09	1.7158081282457e-05	58282	0.00513424303136312	0.126591407406917	0.568178813964971	0.0450298296638929	0.259861377567847	0.000338571396372222
1.51825204498565e-07	2.6381740408349e-06	6.72734006198394e-08	1.50302594882028e-06	4.70745848148293e-09	4.36500605325506e-06	229095	0.00130864764686311	0.0347823582937178	0.604391840159664	0.0154119833510133	0.34433536413986	0.00107845405574466
1.18160397428027e-08	9.33140883576852e-07	2.6818193012211e-08	2.72320053749245e-06	6.56877387987479e-09	3.70154442770419e-06	270158	0.0011098490450171	0.00319219179280023	0.252095011096656	0.00724513606036724	0.73569305750072	0.0017746035494565
3.55148997688868e-07	3.64963240900657e-06	5.74207258435728e-07	7.58689095940153e-06	4.09211620134365e-09	1.2169971740734e-05	82169	0.00364435689183751	0.0291824011801236	0.299888322401843	0.0471823000635081	0.623410729378072	0.000336246976453278
3.44378559005105e-08	1.40457445629205e-06	1.61117601671365e-07	8.4492138295874e-06	2.71066100528394e-09	1.00520544044566e-05	99482	0.00301108902864533	0.00342595200094046	0.139730088972591	0.0160283256724051	0.840545970965041	0.000269662389021906
5.03320572779218e-08	2.57696422687989e-06	4.37914249288889e-08	2.8830537971259e-06	2.96364124550419e-08	5.58377791866764e-06	179090	0.00167373579176699	0.00901397906776557	0.461509082992824	0.00784261580004565	0.516326730597093	0.00530759154227135
2.22820943678795e-07	2.86861672086296e-06	6.21605981163249e-08	1.02894374445123e-06	1.98099657075213e-09	4.18452300368006e-06	238976	0.0012545718934921	0.0532488275205648	0.685530159193811	0.0148548826381544	0.245892720280503	0.000473410366966545
5.39479827937599e-06	2.331154672785e-05	9.61463609235819e-07	5.34212581994285e-06	5.93025848750465e-09	3.50158646948921e-05	28558	0.0104499591159781	0.154067258552177	0.665742426496482	0.0274579427814636	0.152563012979717	0.000169359190160731
4.14424046921213e-07	5.69316112723175e-06	3.68230259328572e-07	6.50433480000917e-06	8.38291586656656e-09	1.29885331493573e-05	76991	0.00388900341298126	0.031906916828535	0.438322100098999	0.0283504114817456	0.500775162615729	0.000645408974991251
6.81354978079008e-07	4.5866384814712e-06	2.68261719048363e-08	2.32186796565677e-07	2.8301441501497e-09	5.52983657217087e-06	180837	0.00165758025239615	0.123214306460331	0.829434725892922	0.00485116902728014	0.041988003358755	0.000511795260712137
1.91212383382948e-06	1.63273644108485e-05	1.17521274224985e-07	1.29038941224565e-06	4.75722403194113e-08	1.9694971171468e-05	50774	0.00589112838530859	0.0970869069663609	0.82901184615603	0.00596707013185364	0.0655187256183968	0.00241545112735828
2.83386172556723e-07	4.81492492087752e-06	1.69947477773675e-07	3.71281596447148e-06	3.68142941675265e-08	9.01788882984692e-06	110891	0.00270172260795598	0.031424890892288	0.533930392326566	0.018845594681894	0.411716759268866	0.00408236283038671
9.93190560786771e-09	6.39734323574664e-07	8.82100530105709e-08	7.30539794913517e-06	1.68495063105852e-08	8.06012373763886e-06	124068	0.0024151257458116	0.00123222743609854	0.0793702856678561	0.0109440072983807	0.906363002222993	0.00209047737467131
6.95501857922211e-07	5.38302430706973e-06	4.90657200694314e-07	4.8827668377721e-06	2.00301206426828e-09	1.14539532155226e-05	87306	0.00343030864552651	0.0607215556791042	0.469970865585041	0.0428373672793919	0.426295336282226	0.000174875174237115
2.69085903306095e-07	4.79306145885492e-06	3.71204900295252e-07	8.50182509165459e-06	5.80951641961364e-09	1.39409868705305e-05	71731	0.0041735914720451	0.0193017829946393	0.343810772032707	0.0266268739611206	0.60984384897646	0.000416722035073014
6.03721399206755e-07	5.42042605145838e-06	3.16361428411683e-07	3.652111751769e-06	1.34260154587507e-08	1.00060466463046e-05	99940	0.00299732802825858	0.0603356570828821	0.541715049215791	0.0316170251443433	0.364990478344192	0.00134179021279191
3.13231911167173e-07	4.24510703750828e-06	1.35995309837702e-07	2.36981555519671e-06	7.06948938985898e-10	7.06485676264885e-06	141546	0.00211722003670922	0.0443366258779933	0.600876589593679	0.019249549482262	0.335437169473226	0.000100065572839843
9.85428094990788e-07	1.04667999012856e-05	5.82102528472025e-08	7.95024905985142e-07	2.80871919795638e-09	1.23082718743067e-05	81246	0.00368569537576569	0.0800622626030752	0.850387447415333	0.0047293603392622	0.0645927319532763	0.000228197689053289
5.57120308970204e-10	1.35034693166641e-07	2.68805179880561e-09	8.3770702649836e-07	2.74270480174982e-09	9.78729596574527e-07	1021733	0.000293575920822575	0.00056922801856619	0.137969357051479	0.00274647033073647	0.855912633510079	0.0028023110891395
2.65865836865684e-08	1.02543377550808e-06	7.78236053668452e-09	3.85938299816549e-07	2.7500842099684e-09	1.44849110375785e-06	690374	0.000434453243686073	0.0183546751634126	0.707932394508863	0.00537273616420189	0.26644160866111	0.00189858550241268
1.52695207606501e-06	7.67757880311734e-06	1.48426590955611e-07	9.59557999861819e-07	5.03083904135772e-09	1.03175463090411e-05	96922	0.00309049442059806	0.147995660046319	0.744128358928671	0.0143858419928338	0.0930025386967219	0.000487600335454686
7.30173642356182e-07	5.61166346578833e-06	3.32604185874298e-07	3.28665818203795e-06	2.6166116975136e-09	9.96371608775427e-06	100364	0.0029846667174771	0.0732832645897637	0.563209892410046	0.0333815398737705	0.329862689090204	0.000262614036215815
1.17286625221374e-06	1.3033134600036e-05	3.8449146745335e-07	5.49403114728941e-06	1.96127039698078e-08	2.01041361709623e-05	49741	0.00601314969107947	0.0583395497443848	0.648281253628822	0.0191249931946192	0.273278647765269	0.000975555666904792
3.17956621380464e-09	2.90479204191214e-07	2.34092174107431e-08	2.74972025641005e-06	3.3094136100843e-09	3.07009765783589e-06	325723	0.000920606692601966	0.00103565637584503	0.0946156235290484	0.00762490969985764	0.895645859795978	0.00107795059927087
4.1871774148722e-07	3.72219338162055e-06	7.44309679146481e-09	8.50726635588563e-08	4.66154278696428e-09	4.23808842624505e-06	235955	0.0012706212983794	0.0987987270143403	0.878271760110114	0.00175623914436806	0.0200733573731095	0.00109991635806769
1.03455989284574e-07	2.11539845310925e-06	7.5109421109279e-08	1.97466354104758e-06	8.61129379034007e-09	4.27723869834102e-06	233796	0.00128235143752198	0.0241875650579662	0.494571054435126	0.0175602594118516	0.461667837666736	0.00201328342832025
4.8780936912205e-06	2.30884150159834e-05	6.93686511604291e-07	4.22179286360722e-06	3.54087171337564e-08	3.29173967995492e-05	30379	0.00982678011360927	0.148191964295527	0.701404644983945	0.021073553167904	0.128254153550351	0.00107568400227327
3.71708849025869e-06	1.66155745446728e-05	6.14912437777188e-07	3.53427536897282e-06	7.72437605665897e-09	2.44895752177382e-05	40834	0.00732003957282523	0.151782481207201	0.678475408288744	0.0251091508247884	0.144317544814452	0.000315414864814155
5.76282800216659e-08	1.59170797669253e-06	5.43435244804401e-08	1.92991414897415e-06	1.3393049418688e-08	3.64698697958748e-06	274199	0.00109349978188333	0.0158016138648744	0.436444655712091	0.0149009373448838	0.529180432991962	0.00367236008618899
2.08282945624378e-08	9.52188562924182e-07	3.8518476694559e-08	2.26412558932046e-06	2.15033831359874e-09	3.27781126181523e-06	305082	0.000982861664916346	0.00635433003879034	0.290495238092771	0.0117512796246931	0.690743123527678	0.000656028716067044
5.03913401742196e-08	1.8200881529217e-06	7.54277530066589e-09	3.5030030525513e-07	8.48458840911242e-09	2.23680716206082e-06	447066	0.000670817800169532	0.0225282451830997	0.813699179702556	0.00337211693014992	0.156607288816256	0.00379316936793754
5.11967922334261e-06	2.82410063062693e-05	7.77740813666425e-07	5.51672402503248e-06	3.50777120470824e-08	3.96902280803579e-05	25195	0.0118366933162989	0.128990924742916	0.711535500604628	0.0195952719669887	0.138994515573535	0.000883787111932515
5.56762704329161e-06	1.96945629380928e-05	2.94383418094643e-07	1.3389472570003e-06	1.35466034164335e-09	2.6896875316821e-05	37179	0.00803670274171664	0.20699902786885	0.732224940856831	0.0109448928407881	0.0497807734626683	5.036497086322e-05
1.27681338235428e-07	2.1335840587538e-06	5.5391666763301e-08	1.19010687355413e-06	2.01513519893072e-09	3.50877907250559e-06	284999	0.00105208174201721	0.0363891073210977	0.608070218918124	0.0157865928913405	0.33917976850685	0.000574312362588202
7.01835550480405e-06	1.61035976015577e-05	2.96866244459377e-07	8.75806900370161e-07	4.02088919446598e-09	2.42986471403858e-05	41155	0.00726317741435778	0.288837294696096	0.662736386454726	0.0122173980610619	0.0360434428842962	0.000165477903820539
5.23382394137691e-06	1.7864493197101e-05	8.86579536896341e-08	3.89098935316451e-07	2.4475193504795e-09	2.35785215468345e-05	42411	0.00704868055266983	0.221974220520182	0.757659599717328	0.00376011504850001	0.0165022617954894	0.000103802918500125
2.17281236058898e-06	1.46617002625214e-05	3.54132296645175e-07	3.07265080528543e-06	1.42840064828798e-09	2.02627241256892e-05	49352	0.00606043982309323	0.107231996404386	0.723579918059149	0.0174770329225479	0.151640558605341	7.04940085759269e-05
3.50531590722386e-07	4.45131237521608e-06	2.62166457112736e-07	4.28060009229945e-06	6.46100250775884e-09	9.35107151785841e-06	106940	0.0028014032978475	0.0374857138086208	0.476021637382955	0.0280359803271804	0.457765731352229	0.000690937129014552
2.27203929462311e-08	8.71992415170166e-07	1.43837174641267e-08	7.09784687644348e-07	8.96666455671318e-10	1.61977787968054e-06	617369	0.000485815710779991	0.014026857158163	0.538340735547112	0.00888005549684596	0.43819877808452	0.000553573713358872
4.14714363628659e-08	1.33640110439077e-06	1.10043424853812e-07	4.55944795368058e-06	1.64005916144547e-08	6.06376451090248e-06	164914	0.00181748124573211	0.0068392227779132	0.220391326541121	0.0181477075265632	0.751917055070793	0.00270468808360993
2.1503987820673e-07	2.45087086758248e-06	2.70896842439507e-08	3.96973716166994e-07	8.59828946765712e-10	3.09083397514692e-06	323537	0.000926821860579352	0.0695734160863519	0.792948080450028	0.00876452260515321	0.128435794144564	0.00027818671390295
3.19077985424399e-07	4.313786601829e-06	2.71968228966264e-07	4.72767165738319e-06	6.24603834453252e-10	9.63312907743731e-06	103808	0.00288578074957624	0.0331229845317595	0.447807412020746	0.0282325947031341	0.490772169601291	6.48391430689118e-05
8.77491346481814e-07	1.48518302127492e-05	2.21763537497524e-07	4.82701375360957e-06	2.98021173086415e-09	2.0781079062069e-05	48121	0.00621499502063727	0.0422254948292589	0.714680415217599	0.0106714158988165	0.232279264189903	0.000143409864423443
1.87008791358621e-08	1.1558492558445e-06	7.01708554903098e-08	5.57657576298555e-06	7.58995538260509e-09	6.82888670883882e-06	146437	0.00204657590954171	0.00273849602917808	0.169258812618527	0.0102755922717953	0.816615650654685	0.00111144842581459
3.96747026783421e-07	4.24955889284486e-06	3.64722194724159e-07	5.02288993340157e-06	1.36567984407e-08	1.00475748461947e-05	99527	0.00300974919333274	0.0394868446223798	0.422943740942053	0.0362995250403424	0.499910675988035	0.00135921340719071
1.11310198363372e-06	6.85161921254266e-06	8.03761965407649e-07	6.36128221857642e-06	6.46185949517377e-10	1.513041156611e-05	66092	0.00452887140253722	0.073567198008474	0.452837596823165	0.0531222803752388	0.420430217035525	4.2707757597602e-05
1.45336558492814e-06	7.35803907323993e-06	1.87846149723281e-08	1.22278494761528e-07	2.82770933722256e-09	8.95529547723915e-06	111666	0.00268299499100266	0.162291192805645	0.821641127525181	0.0020975985683634	0.0136543227492954	0.000315758351514977
9.17845461410264e-08	3.28853761673356e-06	2.61057304233893e-08	1.20271868099493e-06	5.09427316856284e-09	4.61424084746147e-06	216720	0.00138331778061129	0.0198915811235822	0.712693100652246	0.00565764364852159	0.260653641791717	0.00110403278393356
1.81837275909616e-06	1.52459061252043e-05	1.27827258003956e-06	1.37811600691284e-05	4.48747734342761e-09	3.21281990108118e-05	31125	0.00959231197819366	0.0565974071090707	0.474533481321929	0.0397866241929525	0.428942813274119	0.000139674101928884
1.51903669309111e-07	2.34787278666788e-06	4.13871571633319e-08	8.22491820390116e-07	1.83443637230655e-09	3.36548986990275e-06	297134	0.00100913913624001	0.0451356786622866	0.697631809165341	0.0122975135160718	0.244389926038875	0.000545072617425397
6.47296075725097e-06	2.18922655449212e-05	1.86499791794323e-07	8.11039937013482e-07	5.05289780562877e-09	2.93678189287856e-05	34051	0.00877177655030925	0.220409992752521	0.745450848699661	0.00635048153376894	0.0276166214106735	0.000172055603375981
1.80804617027007e-06	7.02476908577705e-06	1.43031497677874e-07	7.14512998222713e-07	1.97861810932073e-09	9.69233837005702e-06	103174	0.0029034922916813	0.186543855696964	0.7247754687846	0.0147571713055074	0.0737193617208093	0.000204142492118658
3.89328309233721e-06	1.74002013488316e-05	8.51606764013276e-07	4.89387143086838e-06	7.2980519153898e-09	2.70462606879658e-05	36974	0.00808115838616408	0.143949033740901	0.643349613078815	0.0314870426577008	0.1809444746292	0.000269835893382372
2.53628521026139e-07	3.36329143681053e-06	6.88491346142623e-08	1.17389166641637e-06	1.70795458721061e-09	4.86136871345451e-06	205703	0.00145735118987644	0.052172245302889	0.691840433230698	0.0141625000431901	0.241473489383239	0.000351332039983638
3.59233758966497e-07	3.96339754600494e-06	2.16318613782322e-07	3.06863861702728e-06	5.48091912784788e-09	7.61306945490889e-06	131353	0.00228132334779285	0.0471864549632952	0.520604411857736	0.0284141127390924	0.403075084918427	0.000719935521449078
1.67308711980369e-07	2.65293102830688e-06	1.32595092953549e-08	2.70331984947552e-07	1.98247594040243e-09	3.10581371047056e-06	321977	0.000931311619932207	0.0538695258560825	0.854182277373274	0.00426925454371374	0.0870406309419614	0.000638311284968236
4.86289916168006e-08	1.28389363948749e-06	6.42961249625926e-08	2.18261191668839e-06	3.67833055233393e-09	3.58310900330761e-06	279087	0.0010743570915297	0.0135717310223916	0.358318331455256	0.0179442280162954	0.609139134386813	0.00102657511924377
1.13396569077953e-07	1.63586676605692e-06	1.53896859524964e-08	2.85451493126424e-07	3.17417497693106e-09	2.05327868919072e-06	487026	0.000615794559809424	0.0552270715489901	0.796709562451884	0.00749517638960253	0.139022284032437	0.00154590557708565
1.08456787092824e-06	1.1072359821471e-05	2.2992550539142e-07	3.01829906157567e-06	5.08956126860188e-09	1.54102418206349e-05	64892	0.00461243805267098	0.0703796788883584	0.718506558842229	0.0149203048250379	0.19586318610095	0.000330271343424783
2.46325061021159e-06	9.18035843996595e-06	5.63053400345751e-09	2.69811176969262e-08	8.88915052976818e-09	1.16851098524077e-05	85579	0.00349941615831284	0.210802520585978	0.785645882317004	0.000481855461743678	0.00230901703430429	0.000760724600970404
2.27532646231141e-07	5.77483723194178e-06	3.15238659531637e-07	1.02881762202514e-05	2.90024929463648e-08	1.66347872509023e-05	60115	0.00497804593811912	0.0136781218057838	0.347154258412806	0.0189505675532183	0.618473567775465	0.00174348445272672
4.1499278529139e-06	1.59962371750728e-05	3.58268264214943e-07	1.77564354906703e-06	1.00547269514674e-08	2.22901315682201e-05	44863	0.00666480500751798	0.186177808785597	0.717637629285205	0.0160729542182577	0.0796605234757174	0.000451084235222857
1.01273001810012e-07	2.03534639305184e-06	5.50899281164189e-09	1.42357062271519e-07	1.18093789653251e-10	2.28460354373467e-06	437713	0.000685147025564214	0.0443284796995719	0.890896978004611	0.00241135615268996	0.062311494990858	5.16911522688971e-05
1.04882964626458e-06	5.84056578531094e-06	1.61599141850843e-08	1.15703779717349e-07	7.60006064448862e-09	7.02885918612244e-06	142271	0.00210644349408196	0.149217621023815	0.83094078721087	0.00229908065550522	0.016461245936722	0.00108126517308726
8.5428923577903e-08	1.91554059109789e-06	3.04411598325889e-07	8.77618723924539e-06	5.19816243207611e-10	1.10820881684903e-05	90236	0.0033191243604267	0.00770873884768425	0.172850148994875	0.0274687941205362	0.791925412053546	4.69059833584077e-05
1.60003912358562e-06	7.77498747442492e-06	3.42410695170909e-07	2.13932179632692e-06	2.9671184589175e-09	1.18597262079673e-05	84319	0.00355161699564177	0.134913664576061	0.655579002254009	0.0288717200689574	0.180385428703214	0.000250184397758206
7.2196705688414e-07	9.73149560409652e-06	5.28082453889138e-07	9.15292660220215e-06	1.11181264249222e-08	2.01455898434969e-05	49639	0.00602551118461891	0.0358374742309764	0.483058360648493	0.0262133031592325	0.454338973110622	0.000551888850676229
2.22835789346453e-07	3.93163019896286e-06	3.45293710297641e-08	7.83340508601053e-07	2.12437035200068e-08	4.99357957146014e-06	200257	0.00149695605370381	0.0446244594999604	0.787337048043322	0.00691475334189331	0.156869535648954	0.0042542034658707
4.16625263535944e-06	1.27057737190131e-05	4.19216361171639e-07	1.64381975247806e-06	9.58242458701808e-10	1.89360207104809e-05	52809	0.00566475442685155	0.220017325659845	0.670984359030646	0.0221385668922303	0.0868091442025211	5.06042147583537e-05
3.22255694734651e-07	3.71352647751515e-06	4.23044774874907e-08	6.26808640703408e-07	8.5517752623807e-09	4.71344706570308e-06	212159	0.00141303817229965	0.068369431170557	0.787857893755984	0.00897527370049723	0.13298306567699	0.00181433569597224
1.01256624772838e-08	6.3486772306607e-07	2.25543027769754e-08	1.81823470628049e-06	9.65950813114395e-09	2.49544190273197e-06	400731	0.000748353348772657	0.00405766308011354	0.254410941152759	0.00903819990851454	0.72862233510222	0.00387086075639304
3.83451708148782e-08	2.04894613110412e-06	1.25919527848526e-07	8.6516581265463e-06	3.46642349414551e-09	1.0868335379808e-05	92010	0.0032552086146439	0.00352815490825935	0.188524374662822	0.011585907450231	0.796042615929944	0.000318947048743609
8.2137122398422e-07	5.75036851998216e-06	6.70640905695659e-08	6.03681467478953e-07	9.53241655680519e-09	7.2520177185717e-06	137893	0.00217324827334009	0.113261061384443	0.792933600431785	0.00924764571352624	0.0832432422128512	0.00131445025739438
4.05062116387835e-10	1.25918204385622e-07	3.25181868089303e-09	1.29973250910315e-06	6.21652652855667e-09	1.43552412081461e-06	696610	0.0004305648257098	0.000282170191719229	0.087715840200698	0.00226524837426468	0.905406248670763	0.00433049256255549
5.35716095228196e-06	2.95392755934188e-05	3.01924997156706e-07	2.14081120015866e-06	9.30885570028202e-09	3.73484815987164e-05	26775	0.0111422142658895	0.143437181994196	0.790909679027862	0.00808399657048128	0.0573198991905534	0.000249243216907698
2.46681400210772e-07	3.7111899620319e-06	5.78880885676677e-07	1.11976890016276e-05	1.21395298459078e-09	1.57356552025316e-05	63550	0.00470960855260816	0.0156765890606885	0.235845912627447	0.0367878476126972	0.711612504055512	7.71466436551987e-05
8.65625988863625e-06	3.47210451372947e-05	1.65573378556111e-06	8.53991022121971e-06	1.83541071105268e-08	5.35913031398223e-05	18660	0.0159492634863574	0.161523593969187	0.647885815478415	0.0308955686567505	0.159352538954663	0.00034248294098466
1.20819420619013e-05	3.71157510632847e-05	1.44500101971572e-06	5.70795567278249e-06	4.80667748857837e-08	5.639871659257e-05	17731	0.0167777512966377	0.214223705641787	0.65809566787508	0.0256211684771934	0.101207190830553	0.000852267175386682
8.00168826037162e-08	3.76371372796504e-06	1.5596435646764e-07	9.43357764045448e-06	1.98924914319521e-08	1.34531650989228e-05	74332	0.00402784307021964	0.00594781094376988	0.279764181907378	0.0115931347991952	0.70121622466447	0.00147864768518635
1.94416482623054e-06	8.33717898675738e-06	1.66549875045694e-07	9.18311137895541e-07	1.51354955649341e-09	1.13677183754857e-05	87968	0.00340452630944632	0.171025069588556	0.733408298074696	0.0146511260698415	0.0807823617337203	0.000133144533185952
9.58966701519906e-08	2.18153752008727e-06	1.54343513026403e-07	4.51451646871314e-06	3.15704015481922e-08	6.97786457352699e-06	143310	0.00209117711177198	0.0137429824184047	0.31263683854853	0.022119018132275	0.64697679657478	0.00452436432600966
1.66848648340796e-09	2.4687608468034e-07	2.2935927608942e-09	4.36347724074749e-07	2.94575370183186e-09	6.90131641701223e-07	1448999	0.00020701813274826	0.00241763510407236	0.357723178829728	0.0033234134218804	0.632267378726645	0.00426839391767398
6.92830837342505e-07	7.26023833697751e-06	3.09293975152742e-07	4.16744744799427e-06	8.72969939482219e-09	1.24385402968618e-05	80395	0.00372463158458503	0.0557003330621762	0.583688934851079	0.0248657774763792	0.335043127934046	0.000701826676320262
5.61357159255504e-07	5.3511940148552e-06	2.6736052459338e-08	3.27699018001392e-07	3.31744557385552e-09	6.27030369014529e-06	159482	0.00187932885047737	0.0895263111638054	0.853418634772889	0.00426391667461939	0.0522620648368945	0.000529072551791929
2.67610637306087e-08	1.32498550164176e-06	1.90671873267038e-08	1.21385462097772e-06	1.42119408834652e-08	2.59888031456026e-06	384781	0.000779361247623567	0.0102971512695985	0.50982936544577	0.00733669312121828	0.467068304060439	0.0054684861029739
1.34688775515914e-06	6.41813126808056e-06	3.92845231856396e-07	2.40688392252443e-06	8.0849246400956e-09	1.05728331022606e-05	94582	0.00316684164367598	0.12739137581498	0.607039873419384	0.0371560988485102	0.227647963345775	0.000764688571350561
8.22212750519361e-06	3.83204961579225e-05	9.51614436511167e-07	5.70330322584532e-06	2.22857328021286e-09	5.31997698987528e-05	18797	0.0158336639525203	0.15455193736442	0.720313193663284	0.0178875667756126	0.107205411540305	4.18906563779162e-05
2.58171184479162e-07	2.85798697484709e-06	6.30854032491537e-08	8.97922846326484e-07	4.41865850027415e-09	4.08158506740216e-06	245003	0.00122372865180598	0.0632526776278809	0.700214972284318	0.0154561039908219	0.219993662143122	0.00108258395385755
5.85990230256252e-06	1.7323277793682e-05	1.52648308944579e-08	5.80227590042037e-08	3.42589396298721e-09	2.32598935801062e-05	42992	0.00695375917506491	0.251931604174423	0.744770294585455	0.000656272602533043	0.00249454103495253	0.00014728760263621
1.26778903113538e-08	7.11510547292083e-07	1.76849644879329e-08	1.27614371685319e-06	6.40776745445552e-09	2.02442488639901e-06	493967	0.000607143694300594	0.00626246515567436	0.351463051097785	0.00873579682148168	0.630373458371752	0.00316522855330704
4.98404090520579e-08	2.59890942348794e-06	1.6063773047251e-07	1.07709691619001e-05	5.07174488493588e-08	1.3631074173762e-05	73362	0.0040810001170033	0.00365638161869841	0.190660647162386	0.011784671437099	0.790177576953752	0.00372072282806466
5.49768931008121e-07	4.81295540426256e-06	2.66872659375154e-07	3.00397911593957e-06	6.20553453408979e-10	8.63419666403881e-06	115819	0.00258691832657776	0.0636734316346873	0.557429439186669	0.0309088001767056	0.347916457410689	7.18715912498921e-05
3.35599679973081e-07	3.12487429273697e-06	2.222381607856e-07	2.66063438477016e-06	1.10835168707445e-09	6.34445486995289e-06	157618	0.00190153229113776	0.0528965351400748	0.49253629457375	0.0350287243492127	0.419363749811008	0.000174696125954582
4.03200265981326e-07	4.99591820761611e-06	9.03230555585771e-07	1.4389839427392e-05	2.6006042108105e-09	2.0694789060786e-05	48321	0.00618926804128461	0.0194831783400653	0.241409477184899	0.0436453134618935	0.69533636632513	0.000125664688012613
3.00273115182415e-07	3.79647546101857e-06	1.22261326965908e-07	1.987546791766e-06	1.20363198213014e-09	6.20776032691502e-06	161089	0.0018606008108204	0.0483706037877331	0.611569271538749	0.0196949174142273	0.320171315755955	0.000193891503335196
1.23348016263949e-06	1.18429420437767e-05	7.91434543451812e-08	9.77092637066106e-07	2.0873775994198e-08	1.41535320738216e-05	70654	0.00423708777750864	0.0871499888653898	0.83674816872612	0.00559178118454013	0.0690352508454999	0.00147481037845006
1.90416854514766e-06	1.31129550548107e-05	1.66074790749749e-07	1.47055681257467e-06	8.46385627136653e-09	1.66622190595542e-05	60016	0.00498623461630987	0.114280609223884	0.786987315911665	0.0099671472422829	0.0882569606916463	0.000507966930521978
9.71907824982388e-07	6.18250582927609e-06	2.00175181139767e-07	1.63723204155156e-06	1.19027046413643e-08	9.00372358159117e-06	111065	0.00269748446743068	0.10794509806693	0.686660999002315	0.0222324885171999	0.181839438618375	0.00132197579518105
7.33589829299829e-07	1.09545397529873e-05	1.95019160225012e-07	3.74482420551972e-06	5.88060873565952e-09	1.56338535567675e-05	63964	0.00467921095168577	0.0469231611154678	0.700693511885004	0.0124741580517488	0.239533023123316	0.000376145824463986
2.08773421048321e-06	8.55017137249238e-06	2.02315315833533e-07	1.06533801088932e-06	3.32758786524208e-09	1.19088864975637e-05	83971	0.00356631276926378	0.175308935130947	0.717965644751217	0.0169886005610115	0.0894573989858137	0.000279420571009963
1.16495813164429e-07	2.11023009036582e-06	2.61646822417336e-07	6.09385790363612e-06	1.87149515654533e-08	8.60094558114916e-06	116266	0.00257696867169555	0.0135445355473188	0.245348615504654	0.0304207043224168	0.708510226711832	0.00217591791377814
1.85421061002422e-07	4.20327585081787e-06	8.4325058808344e-08	2.45793265225017e-06	3.33318927971295e-08	6.96428651567593e-06	143590	0.00208711217604896	0.0266245595417502	0.603547232204864	0.012108212179171	0.352933878684859	0.00478611738935534
4.58576755226817e-08	1.17133241689992e-06	2.37921592785263e-08	7.81374126825929e-07	7.57715530128259e-10	2.02311409405719e-06	494287	0.000606750694470914	0.02266687561388	0.578974967521932	0.0117601668380517	0.386223460713947	0.000374529312189568
8.70589906900444e-07	5.93859236255417e-06	1.85904152631395e-08	1.63050058548648e-07	2.23162188088402e-10	6.99104590545449e-06	143040	0.00209512326176109	0.12452927911991	0.84945692573994	0.00265917510978365	0.0233226988856466	3.19211447194601e-05
5.91616733023382e-06	1.95328148959226e-05	7.32815847894374e-07	3.11092915926959e-06	2.95130585920937e-10	2.92930223639063e-05	34138	0.00874953350849283	0.201965070614342	0.666807769210942	0.0250167373919504	0.106200347667189	1.00751155771685e-05
3.94669843326813e-06	1.28455407687726e-05	2.58172277701156e-09	1.08041517351852e-08	2.89750458671841e-09	1.68085225811397e-05	59494	0.00502990659412228	0.234803410842105	0.764227831849196	0.000153596056081005	0.000642778190827324	0.000172383061790904
4.35401348905502e-08	1.28900306099729e-06	1.15816552245715e-08	4.40854843926119e-07	4.14267471910007e-09	1.78912236975763e-06	558933	0.000536593173448896	0.0243360295676413	0.720466683993175	0.00647337231949119	0.246408435430741	0.00231547868895142
1.23780393898224e-06	1.74319288661056e-05	8.26757114070569e-07	1.49731963751735e-05	1.28571519806215e-08	3.44825434463125e-05	29000	0.0102916165279129	0.0358965382269273	0.505529091647378	0.0239761059203126	0.434225404471278	0.000372859734103994
7.36322014108211e-07	5.67647736045172e-06	2.69901785870805e-08	2.67534757499438e-07	7.05249703262555e-09	6.71437680767908e-06	148934	0.00201229242411771	0.109663493008926	0.845421328448482	0.00401975929563745	0.0398450615987868	0.0010503576481677
1.22946918104248e-07	1.89601722603637e-06	4.25715071936852e-08	8.44112644182047e-07	6.79828544928493e-09	2.91244658096564e-06	343354	0.000873353651166253	0.0422143083783134	0.65100497925965	0.0146170946007773	0.28982939968711	0.00233421807414951
2.03215444187405e-06	1.18814077082996e-05	3.38272162939856e-07	2.54302514262296e-06	1.51147448438966e-09	1.67963709302209e-05	59537	0.00502627936778954	0.120987709209118	0.707379454625046	0.0201395982706729	0.151403249736966	8.99881581961337e-05
2.66792044884347e-05	6.56560660819125e-05	4.73780943335866e-06	1.49929256757788e-05	3.41423162264081e-08	0.000112100147995711	8921	0.0330726634297505	0.237994373472687	0.585691163266122	0.0422640783091555	0.133745815182621	0.000304569769414706
1.17454299810579e-07	1.85566879978483e-06	5.53604035461008e-08	1.12457229261456e-06	1.85790568611845e-09	3.15491370144218e-06	316966	0.000946027836687513	0.0372290055848082	0.588183695464176	0.0175473590674744	0.356451047171431	0.000588892712111002
2.16576636528783e-07	2.76558562513992e-06	6.89489142630525e-08	1.13204079428759e-06	1.90777067543293e-09	4.18505974089477e-06	238945	0.00125473271329379	0.0517499510012916	0.660823452080192	0.016475013149588	0.270495731094523	0.000455852674405322
9.56755618370466e-06	3.07903151859348e-05	3.76018709519679e-06	1.55596886075579e-05	9.84367100514817e-09	5.96875907433994e-05	16754	0.0177474373967484	0.16029389131882	0.515857899480385	0.0629978032010383	0.260685486107992	0.000164919891765555
1.2710477078859e-07	2.31085484970532e-06	1.23823087626944e-07	2.8944990162236e-06	8.40105070728273e-10	5.45712182941518e-06	183247	0.00163580163153809	0.0232915398925979	0.423456708855071	0.0226901820222353	0.530407622681533	0.000153946548563367
3.40912637747266e-07	4.03995335099536e-06	2.27185233546739e-08	3.46161221261393e-07	3.24687777474845e-09	4.75299261113344e-06	210394	0.00142488505794469	0.0717258926405041	0.849980987037965	0.00477983561376845	0.0728301618753926	0.00068312283236943
1.17109825838186e-11	2.11395646547523e-08	5.70897958073956e-10	1.32501688971517e-06	2.90285505898346e-09	1.34964191836957e-06	740937	0.000404810890675344	8.67710347791065e-06	0.0156630913481777	0.000422999575149258	0.981754398467305	0.0021508335058904
5.75951240838196e-08	1.78396538222783e-06	1.96693077524801e-08	7.83353620277638e-07	8.37033703840648e-09	2.65295377138018e-06	376938	0.00079557055292756	0.0217098106665674	0.672444956061085	0.00741411628226274	0.295276016012184	0.00315510097790052
7.62483929558083e-08	2.42885333982192e-06	7.82062232215664e-08	3.20322921764898e-06	3.21472312178479e-08	5.81868440486612e-06	171860	0.00174408770833689	0.0131040605831865	0.417423109902762	0.0134405335948729	0.550507467799791	0.00552482811938784
8.03128550219441e-07	4.9883609846784e-06	1.89407259801711e-07	1.51260860522023e-06	1.61333955895841e-09	7.49511873947874e-06	133420	0.00224601796690305	0.10715354594573	0.665547959687871	0.0252707483877544	0.201812493943949	0.000215252034695666
1.03250682058131e-06	8.04913543867028e-06	9.62538414654806e-09	9.64819448465733e-08	6.17206567850173e-09	9.19392165392321e-06	108768	0.00275438886650725	0.112303199814708	0.8754844495804	0.00104692910260343	0.0104941012636759	0.000671320238613084
4.66046900257786e-07	7.271323604996e-06	7.79066017283158e-08	1.56297132501187e-06	8.18492315018064e-10	9.37906692430898e-06	106620	0.00280977843511188	0.0496901135282306	0.775271534330343	0.00830643414286711	0.166644650008937	8.72679896223651e-05
2.10467491988181e-06	7.45124532389868e-06	2.2547740244041e-07	1.0263658365781e-06	3.45480762355702e-09	1.08112182904226e-05	92497	0.00323812893478104	0.194675092421943	0.689214214692121	0.0208558736289837	0.0949352615964975	0.000319557660455119
6.21453645465064e-06	2.94199324189019e-05	2.97917439464427e-06	1.81352558609275e-05	2.79835229732066e-08	5.67768826520974e-05	17613	0.0168892976662454	0.109455400937217	0.518167448522556	0.0524716091388686	0.319412673148188	0.000492868253170515
2.4272657924228e-06	9.82356997111897e-06	6.33041850442749e-07	3.29415866373294e-06	2.89977839927191e-09	1.61809360561167e-05	61801	0.00484255692066671	0.150007748872183	0.607107644270398	0.0391226965020634	0.203582700797317	0.000179209558038871
2.60151108514635e-07	4.012625439403e-06	1.39970667633296e-07	2.77593848577874e-06	8.74762800653734e-09	7.19743332933621e-06	138938	0.00215690829235793	0.0361449834421221	0.557507830332771	0.0194473031188473	0.385684501510311	0.00121538159594791
2.67138530223489e-07	3.04434100715141e-06	2.95667272438457e-08	4.33230812273202e-07	4.81215015987268e-09	3.77908922705182e-06	264614	0.00113308648255306	0.0706886009230039	0.805575318348964	0.00782377061441113	0.11463894770518	0.00127336240844114
1.0599718426838e-07	2.05899795008951e-06	1.05702765439874e-09	2.64003545647166e-08	7.01951051966065e-09	2.19947202709667e-06	454655	0.000659624685695581	0.0481921038151588	0.936132819478235	0.0004805824495045	0.0120030417479623	0.00319145250913989
1.57546551145887e-07	3.96798026131326e-06	1.65540918681327e-08	5.36109513926681e-07	1.4183105786963e-08	4.69237352404092e-06	213112	0.00140672499348538	0.033575023458536	0.845623273804546	0.00352787172276875	0.114251244318036	0.00302258669611385
2.4192747017993e-07	2.65721938072882e-06	1.00009520712474e-07	1.41234220832727e-06	1.21339619650965e-09	4.412711976145e-06	226618	0.00132294065511485	0.0548251214871452	0.602173764137264	0.0226639584122242	0.320062178533825	0.000274977429542023
2.75161826949989e-08	1.01229110139997e-06	3.42174501187529e-08	1.6185439316666e-06	3.48160754465458e-08	2.72738474132687e-06	366652	0.000817881890309624	0.0100888526206289	0.371158159705583	0.0125458830946257	0.593441734545741	0.0127653700334218
6.42026276041977e-08	1.51477914229265e-06	2.68900044684348e-08	8.15730962464878e-07	2.25713553000617e-10	2.42182845038316e-06	412911	0.000726285541769789	0.0265099815777786	0.625469216059872	0.0111031829955505	0.336824419721314	9.31996454847602e-05
7.15923817530366e-07	5.38284506119339e-06	3.32683155184719e-07	3.21614865378943e-06	1.66836036247045e-08	9.66428429132261e-06	103474	0.00289510038797269	0.0740793416200703	0.556983310810356	0.0344239826929997	0.332787049391454	0.00172631548511921
2.19697535091137e-06	9.02455323265692e-06	4.53122560023855e-07	2.39318050788309e-06	3.24203110680156e-09	1.4071073682582e-05	71068	0.00421245442285911	0.156134165769518	0.641354983722956	0.032202415412319	0.170078031134575	0.000230403960631286
4.85563909567223e-07	4.52257764162091e-06	1.86584948980151e-07	2.23448568089432e-06	1.34310281899524e-08	7.44264320925256e-06	134361	0.00223031042521538	0.0652407882408738	0.607657456426034	0.0250697156553457	0.300227435075277	0.00180460460246908
7.76478639155731e-07	5.38859409248151e-06	1.93944423156133e-07	1.73054486804579e-06	4.89249197011269e-10	8.09005127203617e-06	123609	0.0024240823545949	0.0959794459943268	0.666076630578049	0.0239732007418192	0.213910247272169	6.04754136358064e-05
6.73496668877713e-08	1.53596321864141e-06	3.50001614393707e-08	1.02630045861655e-06	1.07541177233055e-09	2.66568891735743e-06	375138	0.000799388060090611	0.0252653887890778	0.576197473246073	0.0131298746869786	0.385003835944198	0.000403427333672767
3.39903606683507e-07	3.47897536187859e-06	2.47592063989327e-07	3.25829426175614e-06	4.75987405696071e-10	7.32524128171326e-06	136514	0.0021951675213715	0.046401694307605	0.474929797952663	0.0337998510175243	0.44480367764679	6.49790754175328e-05
3.13623095978781e-06	1.290031083152e-05	2.19061280310992e-07	1.15857629248332e-06	1.54024377134947e-08	1.74295818018156e-05	57374	0.00521527310360315	0.179937246656205	0.740138861517389	0.0125683612379141	0.0664718353920935	0.000883695196398244
1.21232135171116e-05	6.33682505966676e-05	3.35148843818681e-06	2.25303659244712e-05	6.48721393200028e-09	0.000101379805690369	9864	0.0299575867989337	0.119582134080409	0.62505792120183	0.0330587380333201	0.222237217471917	6.39892125243691e-05
6.76606707690358e-06	1.64553837041397e-05	1.05871928173066e-06	3.31064449473055e-06	1.379862455531e-09	2.759219441996e-05	36242	0.00824360610739883	0.245216707809548	0.596378216740745	0.0383702457882361	0.119984820501832	5.00091596387424e-05
9.48435468545783e-10	1.85564197431405e-07	5.1398753494906e-09	1.29299985034991e-06	2.65415457241658e-09	1.48730651317176e-06	672356	0.000446092756788419	0.000637686623534776	0.124765269154694	0.00345582790364411	0.869356678599162	0.0017845377189645
1.50426690263843e-09	3.57453116205431e-07	7.42453059894836e-10	2.26852952792755e-07	1.18147295801131e-09	5.8773426191873e-07	1701449	0.000176304786885684	0.00255943374430404	0.608188324836604	0.00126324617773857	0.385978779001527	0.00201021623982622
8.07719090989425e-07	4.85647324041012e-06	3.18247368237013e-07	2.46026214273721e-06	9.54324226794211e-12	8.44271138561604e-06	118445	0.002529619215066	0.0956705795208808	0.575226727362037	0.0376949244977408	0.291406638266563	1.13035277792405e-06
1.66395210803314e-06	1.30274994167228e-05	1.95907212299324e-06	1.972192190823e-05	3.31868653430874e-08	3.64056324213223e-05	27468	0.0108624612616065	0.0457058976143094	0.357842964131362	0.0538123359682619	0.541727216272149	0.000911586013917186
1.98770603674302e-07	2.65321817449116e-06	2.00760118865595e-07	3.44553254256897e-06	8.15943298201153e-09	6.50644087258204e-06	153694	0.00195003481860201	0.0305498209492559	0.407783337534311	0.0308555972146911	0.529557189567088	0.00125405473465457
2.34386247600611e-07	3.82701900659765e-06	1.15735417859015e-08	2.42977610389301e-07	3.25674514861346e-09	4.31921315152208e-06	231524	0.00129492760054184	0.0542659598816081	0.886045414371139	0.00267954865386141	0.0562550635649172	0.000754013528474692
3.38013715694885e-09	3.80405948994244e-07	2.27248956081956e-08	3.28833383187878e-06	4.98460782968929e-10	3.69534327442114e-06	270611	0.00110799075511603	0.000914701803306308	0.102941978794604	0.00614960341181169	0.88985882709202	0.000134888898257229
2.7246387178481e-06	1.60644553147081e-05	1.3567135003565e-06	1.02854752917913e-05	6.3294501113747e-10	3.0431915769715e-05	32860	0.00908816435382165	0.0895322771811686	0.527881827626999	0.0445819287429371	0.337983167725085	2.07987238111167e-05
6.17739223276545e-06	2.82893523746666e-05	6.62792439525175e-07	3.90295798585889e-06	1.2428167288979e-08	3.90449232001051e-05	25612	0.0116453672839991	0.158212431385928	0.724533436259658	0.0169751246821095	0.0999607033635652	0.000318304308739057
7.1343128374177e-09	9.40772516336702e-07	2.96422505023119e-08	5.02619757630636e-06	1.2485049577841e-08	6.01623170556063e-06	166217	0.00180324713365876	0.00118584409420662	0.156372387630478	0.00492704602366203	0.835439494735681	0.00207522751597174
1.09036796964841e-06	8.1831727073642e-06	1.10853242547068e-07	1.06971387206887e-06	5.0921006401347e-09	1.04591998922687e-05	95610	0.00313285870160762	0.104249653977298	0.782389933422451	0.0105986350475059	0.102274923807469	0.000486853745275365
4.08715230010025e-07	4.31352203038344e-06	1.96954242768357e-07	2.67263273466148e-06	2.0126049923851e-08	7.61195028774715e-06	131372	0.00228098836098545	0.053693891126421	0.566677640725906	0.0258743469574928	0.35111011417975	0.00264400701043038
5.83912480260976e-07	6.71561202408784e-06	9.59376496856154e-08	1.41874434106028e-06	1.28159161421563e-09	8.81548808670892e-06	113437	0.00264116405567305	0.0662371129672716	0.761796959854434	0.0108828517198339	0.160937695917179	0.0001453795412812
1.08189240296037e-07	2.95739387668699e-06	4.5217292942685e-08	1.58930855258317e-06	5.43606316984166e-09	4.70554502567872e-06	212515	0.00141067089610081	0.0229918616665307	0.628491250332988	0.00960936356913573	0.337752278197343	0.00115524623400189
2.6257701819399e-07	3.28404341528866e-06	2.38765310482792e-07	3.83957448801521e-06	5.63621730711422e-10	7.62552385371137e-06	131139	0.00228505116509969	0.0344339645683742	0.430664630822748	0.0313113321869138	0.503516159895884	7.39125260800418e-05
1.26348138399414e-06	9.34407769115765e-06	6.33133526689994e-08	6.0205623094384e-07	1.38360712382943e-08	1.12867647300029e-05	88599	0.00338032233037899	0.111943627267742	0.827879194320304	0.0056095217880016	0.0533417897285863	0.00122586689536592
1.79493211962565e-07	2.70224360292192e-06	4.58316746097026e-08	8.87163676331034e-07	6.7021003532447e-09	3.82143426617847e-06	261682	0.00114577556771056	0.0469701163123925	0.707128113346886	0.011993317539264	0.232154634761838	0.00175381803961971
2.1975314734486e-08	1.00122263722261e-06	3.28984216503359e-08	1.92723035785432e-06	8.48323056984438e-09	2.9918099620316e-06	334246	0.000897141658805056	0.00734515728384151	0.334654490067521	0.010996160206645	0.644168708010326	0.00283548443166618
2.8097780125305e-08	1.108346956262e-06	1.18041662285737e-08	5.98690142421919e-07	1.15947991864843e-08	1.75853384422428e-06	568656	0.000527421481499091	0.0159779581255085	0.630267628855849	0.00671250443506862	0.34044846187536	0.00659344670821448
5.87790196358835e-07	4.75864894151498e-06	1.15831156921802e-07	1.20572194490021e-06	2.45821475414728e-09	6.67045045444997e-06	149915	0.00199914086127029	0.0881185161890694	0.713392442386017	0.0173648178204411	0.180755700553304	0.00036852305116926
4.99979519314969e-07	4.29108105764708e-06	2.25414491160526e-07	2.48745665025433e-06	6.76162514929481e-09	7.5106933435262e-06	133144	0.00225067987795591	0.0665690231842475	0.571329551265165	0.0300124743283282	0.331188684783459	0.000900266438799949
4.38604752590042e-07	3.95783246998104e-06	9.7538983606973e-08	1.13167470844434e-06	2.68646901599105e-09	5.62833738363839e-06	177672	0.00168708124262162	0.0779279426043415	0.703197445392396	0.0173299816550656	0.201067319051294	0.000477311296902818
9.06553387486871e-09	5.98558161165016e-07	4.00058386468856e-08	3.39622309034857e-06	7.59951856983567e-10	4.04461257589232e-06	247242	0.00121265037118001	0.00224138497934346	0.147988997693546	0.00989114232728694	0.839690582626271	0.00018789237355222
5.63323826404961e-07	9.64839694724632e-06	2.67689536092296e-07	5.89577962071427e-06	5.96303023434024e-09	1.63811529606922e-05	61046	0.00490233030150544	0.0343885334418584	0.588993764382664	0.0163413122833684	0.359912372154856	0.000364017737252621
5.37616745358585e-07	3.96525620722552e-06	6.51399314576246e-08	6.17735461960145e-07	3.7060971644952e-09	5.18945444316637e-06	192698	0.00155562912520923	0.103597931390753	0.764098856758842	0.0125523659897242	0.119036686558372	0.000714159302308839
8.37260353189326e-07	5.53442583282558e-06	4.942348611484e-08	4.20054396825063e-07	1.18524057923333e-09	6.84234930953404e-06	146149	0.00205060644349342	0.12236445631659	0.80884877144667	0.00722317494752481	0.0613903759984549	0.000173221290760738
7.91222373534308e-07	5.2139908273624e-06	3.64459570230316e-08	3.08802113271736e-07	4.02275592847767e-09	6.35448402711996e-06	157369	0.00190453533161572	0.124514023508045	0.820521509710292	0.00573547071130966	0.0485959382309904	0.000633057839363379
4.75832721323505e-08	2.41363570857043e-06	1.73425054571621e-07	1.13115240331864e-05	2.00416650448429e-08	1.39662097335056e-05	71601	0.00418112682658056	0.00340702832338225	0.172819666511237	0.0124174745962439	0.809920819536991	0.00143501103214582
2.58189310206927e-07	3.00507310256189e-06	6.5471322794286e-08	9.79776330929919e-07	4.08615203528187e-09	4.31259621852831e-06	231879	0.00129294508069433	0.0598686492135902	0.696812998548561	0.0151814172894277	0.22718944257301	0.000947492375410998
3.45403767571589e-07	6.15562700544727e-06	2.22606095393961e-07	5.10119029198566e-06	2.86733577299562e-09	1.18276944961715e-05	84547	0.0035420414519961	0.0292029666207048	0.520441833143373	0.0188207512010068	0.4312920234486	0.000242425586315554
6.81428066222641e-06	2.47635366942875e-05	1.4871635287849e-06	6.9491332941284e-06	3.0322145041122e-09	4.00171463939313e-05	24989	0.0119336070306697	0.170284022632354	0.618823152718429	0.0371631578660098	0.173653893901397	7.57728818107841e-05
2.11095932433322e-06	7.84447981663677e-06	1.51526008217401e-07	7.2398276071273e-07	6.47526914339378e-09	1.08374231790435e-05	92273	0.00324596499896501	0.194784248013422	0.723832564903967	0.0139817376985342	0.066803957799923	0.000597491584153981
1.28625993056905e-07	2.1947615610884e-06	2.52340550606506e-08	5.53612760840801e-07	6.6442823684008e-10	2.9028987982836e-06	344483	0.000870491805491702	0.0443094995708972	0.756058586122982	0.00869270918971434	0.190710320720838	0.000228884395567954
2.75209783165651e-07	3.04207838469248e-06	2.23058857583549e-07	3.17017578657926e-06	2.4961535591324e-10	6.71077242737684e-06	149014	0.0020112132781368	0.0410101498961465	0.45331270246659	0.0332389244304533	0.472401026988548	3.719621826169e-05
6.52236308261569e-08	1.48817878438273e-06	2.57939981784065e-08	7.56706701070539e-07	1.4439344305401e-09	2.33734704888837e-06	427835	0.000700959147424407	0.0279049834970707	0.636695686714773	0.011035587629434	0.323745975776436	0.00061776638228663
7.31296315509956e-07	5.51167716504206e-06	3.06876255174555e-07	2.97381816929576e-06	1.31757110610585e-08	9.5368436160834e-06	104856	0.00285697777671667	0.076681168838363	0.577935152018945	0.0321779686789688	0.311824151575745	0.00138155888797824
8.98096779901595e-07	6.51493651545801e-06	1.53271207483823e-08	1.42959340702492e-07	4.39096625365918e-10	7.57175885343585e-06	132070	0.00226895826969242	0.118611381752347	0.860425779738313	0.00202424840054531	0.0188805987445864	5.79913642081546e-05
1.17171437836606e-05	5.87040450365502e-05	2.18357144334859e-06	1.40694572864842e-05	5.68315442604083e-08	8.6731049094304e-05	11530	0.025684828651194	0.13509745248118	0.676851550276077	0.0251763522539011	0.162219383178292	0.000655261810549697
2.05550601216882e-07	2.66474977532832e-06	1.74433239235435e-08	2.90754365623476e-07	7.31611518867096e-09	3.1858141812809e-06	313892	0.000955289197259845	0.0645205870526442	0.836442310724139	0.00547531115469208	0.0912653246796003	0.00229646638892461
1.76615863106312e-06	9.51731641506796e-06	1.03885324419904e-08	7.19789834991775e-08	7.51041712662295e-09	1.13733529791989e-05	87925	0.0034062109533296	0.155289177632428	0.836808321387239	0.000913409832701962	0.00632873908255749	0.000660352065073423
6.94857965585306e-07	6.00600354792957e-06	1.62175806855486e-07	1.80236039434609e-06	3.95929906491112e-09	8.66935701378136e-06	115349	0.00259743917994715	0.080151038246633	0.692785351714325	0.018706786050878	0.207900123559445	0.000456700428718897
1.34113165838681e-07	2.03433726397508e-06	5.69933010600038e-08	1.11155882638215e-06	3.91279051823515e-09	3.34091534777415e-06	299319	0.00100177416749547	0.040142641126191	0.608916135911806	0.0170591874163992	0.332710862345767	0.00117117319983639
3.84849804579497e-07	3.84402543147623e-06	6.06425821205808e-08	7.78813359057452e-07	3.40217306509929e-09	5.07173335029886e-06	197171	0.00152036693288871	0.0758813167014822	0.75793129606266	0.0119569736679882	0.153559602854823	0.000670810713047209
4.21895272887594e-06	2.28195799707403e-05	1.10229426897622e-07	7.66651906059561e-07	1.49027832607346e-08	2.79303168158342e-05	35803	0.00834420431226757	0.151052806049237	0.817018300265162	0.0039465870589456	0.0274487364792415	0.000533570147413649
1.08319086209672e-07	2.39158714757601e-06	4.88913811444302e-08	1.38797033226633e-06	7.49616668748282e-09	3.94426411388392e-06	253533	0.00118258176616248	0.0274624323022349	0.606345589068833	0.0123955647321717	0.351895890384378	0.00190052351238248
1.93789476963016e-06	1.59623468317506e-05	2.17114730250594e-07	2.29962055390864e-06	4.53867684726225e-08	2.04623636540126e-05	48870	0.00611996814009552	0.0947053235098843	0.780083234842736	0.0106104423673469	0.112382938393224	0.00221806088680876
3.3986012659175e-07	4.0892213153415e-06	7.10131910010456e-07	1.09859929335454e-05	1.58452057588342e-09	1.6126790806065e-05	62009	0.00482639161365517	0.0210742565386248	0.253566959757648	0.0440342978680784	0.681226231905593	9.82539300557872e-05
1.27290049556175e-07	2.05469289988761e-06	6.0468661100988e-08	1.25499196349247e-06	2.68115626397708e-09	3.50012473030123e-06	285704	0.00104948815840356	0.0363672895580554	0.587034193981648	0.0172761446406466	0.358556354471535	0.000766017348115003
1.46654204190599e-08	7.82665213112326e-07	5.49656171466504e-08	3.77166328479936e-06	1.57094870928817e-09	4.62553048418668e-06	216191	0.00138669999638263	0.00317053805378576	0.169205503193207	0.0118830947789797	0.815401238343052	0.000339625630975469
1.89088608271609e-07	3.20702139465271e-06	8.30269291389415e-09	1.81060393935732e-07	1.51833101595623e-09	3.5869914207899e-06	278785	0.00107552056893745	0.0527150991150041	0.894069993049072	0.00231466762528966	0.050476952045751	0.000423288164882725
1.53944019101085e-06	7.88277158976565e-06	6.04620721309423e-07	3.98069649447342e-06	7.75945779613672e-10	1.40083049423389e-05	71386	0.0041937026841018	0.109894822917369	0.56272130155738	0.043161590484942	0.284166893200767	5.53918395414451e-05
1.43513247062551e-07	3.02513429912128e-06	1.97003283852579e-07	5.33943671971522e-06	4.43128368398846e-11	8.70513186258847e-06	114875	0.00260814379323715	0.0164860509097306	0.347511599694684	0.022630706457099	0.613366552511651	5.09042683549978e-06
9.56441268685515e-08	2.02030393953928e-06	1.30983758231737e-07	3.55743467135977e-06	1.42939724635341e-09	5.80579589324569e-06	172242	0.00174022786858286	0.0164739044615436	0.347980531297983	0.0225608617044427	0.612738500762383	0.000246201773647663
3.53140623283553e-08	1.66184250273686e-06	1.24878568504611e-09	7.55628760431122e-08	2.07698489204223e-08	1.7947380757138e-06	557184	0.000538276982807173	0.0196764434912378	0.925952664193587	0.000695803862382232	0.0421024533137291	0.0115726351390644
1.04137089883964e-05	1.99987266281344e-05	9.33111415599889e-08	2.30404750002629e-07	6.7946686657884e-09	3.07429461767592e-05	32528	0.00918062398168162	0.338734906164226	0.650514316785061	0.00303520492224422	0.00749455659447526	0.000221015533993452
6.77505723554382e-08	1.76145654936651e-06	6.09596384786757e-08	2.03781398413644e-06	3.26496763369095e-09	3.93124571197076e-06	254372	0.00117868084121575	0.0172338686816587	0.448065747710154	0.0155064432358048	0.518363423057286	0.000830517315096593
2.3332209742644e-10	8.51658420735489e-08	3.15267871416524e-10	1.47960964382518e-07	2.4976128497792e-10	2.33925157709888e-07	4274872	7.0175093123015e-05	0.00099742199475528	0.364073034757428	0.00134772965209461	0.632514116185905	0.00106769740981717
1.47875899233041e-07	2.25886290852976e-06	1.24845039428567e-07	2.45200741181375e-06	2.69218385538037e-09	4.9862834428605e-06	200550	0.00149477047839808	0.0296565369633718	0.453015343875821	0.025037694078006	0.491750507148687	0.00053991793411486
9.29621593913248e-07	5.86636498762873e-06	6.75130844283581e-08	5.47786153077224e-07	2.83583720724489e-09	7.4141216562548e-06	134878	0.00222177294293369	0.1253852630175	0.79124207284617	0.00910601249325356	0.0738841603192596	0.000382491323817499
1.85872404901891e-06	9.58926473286083e-06	2.27941713624291e-07	1.51202556231536e-06	2.00285959006737e-10	1.31881563437784e-05	75826	0.00394865646523945	0.140938884903027	0.72711184815341	0.0172838194879169	0.114650260650623	1.51868050230708e-05
1.00695664322098e-05	3.24051392469326e-05	1.33567666817433e-06	5.52702422262881e-06	8.51010613310285e-10	4.93382575805588e-05	20268	0.0146928336624158	0.204092461428505	0.656795372111021	0.0270718248611325	0.112023093105879	1.72484934621124e-05
9.51934521540273e-07	6.15442986543452e-06	2.34120056399377e-07	1.94616684732033e-06	2.01842414381175e-09	9.28866971483832e-06	107658	0.00278273485197034	0.102483407287008	0.66257387272615	0.0252049070089529	0.209520513385399	0.000217299592490342
1.49323441045225e-07	2.43032175589222e-06	5.82714298014364e-08	1.21941758318187e-06	3.12978240510554e-09	3.86046399232586e-06	259036	0.00115747104622632	0.0386801797250439	0.629541361018628	0.0150944109094847	0.315873321343218	0.000810727003626293
1.16841111137202e-07	1.80221622633744e-06	1.0870669754877e-07	2.15587186835375e-06	9.27440757797822e-11	4.18372864745295e-06	239021	0.00125433388457274	0.027927507011798	0.430767953231057	0.0259832094069846	0.515299162546368	2.21678037929742e-05
9.37452457158348e-07	6.41675728619227e-06	1.41447998135009e-07	1.24487590962547e-06	1.37711440426105e-08	8.75430479515371e-06	114230	0.00262285721792077	0.10708474048988	0.732983079335382	0.0161575363715132	0.142201572683947	0.00157307111927769
2.35398308589029e-08	1.12472033496388e-06	2.91869964021999e-08	1.79306985111257e-06	1.60402387677466e-09	2.97212103721433e-06	336460	0.000891240245458169	0.00792021272490503	0.378423462867461	0.0098202583396657	0.603296376110294	0.000539689957673478
2.50066380651166e-06	1.76134395285392e-05	1.94609041654638e-07	1.76258071672869e-06	2.39924410193047e-08	2.20952855344535e-05	45259	0.00660673779488163	0.113176351697847	0.797158267136865	0.0088077178885596	0.0797718008205994	0.00108586245612861
7.07986553812157e-08	1.5844078282619e-06	2.45444887470267e-08	7.06245102654549e-07	6.79771447599881e-10	2.38667584649229e-06	418993	0.000715747338967954	0.0296641269845123	0.663855475216926	0.0102839641097889	0.295911614345334	0.000284819343439095
6.90116487947454e-07	9.29729286970699e-06	5.05037387931217e-07	8.74886324259317e-06	3.50453786982555e-09	1.92448145260487e-05	51962	0.00575686529108144	0.0358598669274444	0.483106389886102	0.0262427776192713	0.45460886259783	0.000182102969352187
3.63391790973669e-07	4.06624357807423e-06	5.98556272941068e-08	8.61166207084143e-07	7.13796598851257e-10	5.351371000025e-06	186868	0.00160412760531592	0.0679062974650742	0.759850807962153	0.0111851014055701	0.16092440742384	0.000133385743363322
4.99281294562624e-07	5.54802799009351e-06	3.56002038947148e-08	5.08647388216024e-07	1.42401580807933e-09	6.59298089257496e-06	151676	0.0019759460311175	0.07572921910405	0.841505243302271	0.00539971288780889	0.0771498350296852	0.000215989676184723
6.67425643545065e-07	5.75849229435382e-06	3.27502947213412e-07	3.63316304605443e-06	6.7210186689209e-09	1.03933049498357e-05	96216	0.00311315175044879	0.0642168825764724	0.554057859568999	0.0315109533294884	0.349567636434249	0.000646668090791195
1.5077860256001e-07	4.53254452364389e-06	5.775968103516e-07	2.23263814431559e-05	7.43810893045192e-09	2.75947394886418e-05	36239	0.00824436335445922	0.00546403428168154	0.164253934178633	0.0209314101547993	0.809081073309119	0.000269548075766887
1.43292624022235e-07	2.12518934568279e-06	4.96991183577876e-08	9.47720087563285e-07	3.72016779642684e-09	3.26962134342253e-06	305846	0.000980407093210123	0.043825449179458	0.649980264521462	0.0152002672902068	0.289856221262381	0.00113779774649155
1.12838292283594e-06	7.91277350117078e-06	8.58091250346281e-07	7.73696217670321e-06	2.75524589854535e-09	1.76389650969548e-05	56693	0.00527775962791377	0.0639710389262434	0.44859624460263	0.0486474827536466	0.438629031475262	0.000156202242217772
3.98500487326288e-07	5.74943307822341e-06	2.29373687472777e-07	4.25517547890712e-06	3.31379337789911e-08	1.06656206657086e-05	93759	0.0031945896681318	0.0373630846076798	0.539062212920118	0.0215058921240509	0.39896182437728	0.00310698597087125
1.48187500173161e-06	7.38748622362146e-06	4.98654507750651e-07	3.19627015011481e-06	9.97994992797434e-10	1.25652838782113e-05	79584	0.00376251279042328	0.117934064689237	0.587928318629684	0.0396850968576474	0.254373095036656	7.94247867752511e-05
1.6172089428583e-07	3.1046845700396e-06	1.30545733838328e-07	3.22242420764239e-06	2.98857063531773e-08	6.64926111215932e-06	150393	0.00199279670432184	0.0243216338714831	0.466921740276096	0.0196331188738554	0.484628916399392	0.00449459057917369
5.80850147816909e-07	4.90493517492781e-06	1.97993128326275e-08	2.14971864644117e-07	1.35369261083775e-09	5.7219101928323e-06	174767	0.00171510549162368	0.101513328284062	0.85721988105862	0.00346026277333565	0.0375699473426562	0.000236580541325777
3.21907439611211e-07	3.47167204173393e-06	2.09103486342657e-07	2.89953162720613e-06	3.40337466379056e-09	6.90561796955771e-06	144810	0.00206954807019322	0.0466152980124715	0.502731552344515	0.0302801990009374	0.419880109207929	0.000492841434147354
4.44780898743871e-07	5.32758232956446e-06	1.9613681429449e-07	3.02074269274235e-06	9.27911455866472e-09	8.99852184990384e-06	111129	0.00269592814216713	0.0494282178965453	0.592050829950632	0.0217965592089534	0.335693210854918	0.00103118208895207
2.23093825335201e-08	1.18160171222235e-06	1.35994533810308e-07	9.26127228482439e-06	2.74650698160301e-09	1.06039244203722e-05	94305	0.00317613955583784	0.00210387981365272	0.111430604876084	0.012824924850373	0.873381581919964	0.000259008539925695
1.09200626369451e-07	3.44859857006266e-06	2.61047300147125e-08	1.06005344280482e-06	9.41536104724168e-09	4.65337273029889e-06	214898	0.00139504109140876	0.0234669846364182	0.741096570151851	0.00560985150506863	0.22780325244583	0.00202334126083146
1.31589204078831e-10	6.10563803805816e-08	3.29063655384082e-09	1.96311729687588e-06	1.04354682140174e-08	2.0380313712284e-06	490670	0.000611223161375629	6.45668196949867e-05	0.0299585086091096	0.00161461526073439	0.963241942489156	0.00512036682130538
1.06790022281335e-05	4.23049247455466e-05	1.1480492710572e-06	5.84837399944312e-06	1.11021455988877e-08	5.99914523897793e-05	16669	0.0178369793378458	0.178008729622836	0.705182539517147	0.0191368807609131	0.09748678797514	0.000185062123963165
5.56696267008617e-08	1.76125675851364e-06	2.41341122366683e-08	9.81756586103365e-07	2.26411542017163e-09	2.82508119897471e-06	353972	0.000847166508516461	0.0197054961539037	0.623435800412691	0.00854280303356489	0.347514466649549	0.000801433750291259
1.3250874532412e-07	2.35912367714403e-06	1.51124655356338e-07	3.45941082259163e-06	8.02055081731743e-09	6.11018845123343e-06	163661	0.00183138310323849	0.0216865234815091	0.386096713051102	0.0247332232978561	0.566170888214306	0.00131265195522707
5.40718940276101e-07	4.25299474448448e-06	2.50159347643919e-07	2.52986684385822e-06	6.00562777287328e-10	7.57434043904e-06	132025	0.00226973099367667	0.0713882541493783	0.561500341675099	0.0330272120268766	0.33400490303006	7.92891185867327e-05
8.24491455663426e-07	8.40769947376544e-06	3.88211895486634e-07	5.09024821816634e-06	8.64028221466202e-09	1.47192913252965e-05	67938	0.00440608449905711	0.0560143445388882	0.5712027357809	0.0263743604842887	0.345821555241472	0.000587003954450774
8.45259526428084e-08	2.50399792563918e-06	6.23328060227154e-09	2.37430840667119e-07	7.99051928242068e-09	2.8401785188338e-06	352091	0.00085169187004186	0.0297607886554664	0.881633992030663	0.00219467915869985	0.0835971538734862	0.00281338628168403
3.22792549364979e-06	1.6209480677356e-05	6.26193294851523e-07	4.04325943270776e-06	1.63776432988272e-08	2.41232365418639e-05	41454	0.00721093380684112	0.133809801518465	0.67194468906466	0.0259580962017604	0.167608497545138	0.000678915669976755
1.91510819773121e-07	4.7861897253953e-06	1.27273023101435e-07	4.09003437149825e-06	3.41414609384765e-08	9.22914940070659e-06	108352	0.00276492812266615	0.0207506468319236	0.518594890773885	0.0137903307851633	0.443164824180343	0.00369930742868489
4.62484507654071e-07	4.73568107530636e-06	4.70392192015461e-07	6.19308262329424e-06	1.64387166912767e-08	1.18780791149614e-05	84189	0.00355710336299864	0.0389359679438011	0.398690817721645	0.0396017055841094	0.521387554616769	0.00138395413367561
3.13337599351778e-08	1.4444114783336e-06	3.69621666259764e-08	2.19082536495724e-06	1.90157873883734e-08	3.72254855724038e-06	268633	0.00111614329400145	0.00841728709602284	0.388016826677577	0.00992926379807317	0.588528351281296	0.00510827114703115
8.3459691033455e-06	3.46077327083346e-05	4.50517655524434e-09	2.4022322240683e-08	6.01308901567065e-09	4.29882423994917e-05	23262	0.0128139432082296	0.194145390402009	0.805051120413888	0.000104800203585379	0.000558811454012063	0.000139877526505753
4.28970908957914e-07	3.85489566335818e-06	2.07506291220545e-08	2.39759276898388e-07	9.92068150938984e-11	4.54447568515163e-06	220047	0.00136241686968419	0.0943939276338324	0.848259718047003	0.00456612171781531	0.0527584024009115	2.18302004383127e-05
1.17817635359809e-06	8.16814731165851e-06	1.32905563597559e-07	1.18474487160625e-06	3.62113125371202e-09	1.06675952317141e-05	93742	0.00319518015166065	0.110444418634805	0.765697154254138	0.0124588120106431	0.111060163595641	0.000339451504772754
3.66368677290472e-08	1.12792741677164e-06	1.16793751842127e-08	4.62318969126448e-07	3.49545602167641e-09	1.64205808483302e-06	608992	0.000492496513657459	0.0223115540597778	0.686898610463183	0.00711264436507457	0.281548486863338	0.00212870424862702
5.72485352095961e-07	4.12168329883304e-06	5.81063354309749e-07	5.37882831404597e-06	1.69775619576494e-08	1.06710378812424e-05	93712	0.00319620965700695	0.0536485165236158	0.386249523682993	0.0544523748089347	0.504058590542623	0.00159099444183332
1.47848818659933e-06	7.28283187044034e-06	1.11022406058418e-07	7.03157590055421e-07	1.9616890877517e-10	9.57569622206229e-06	104431	0.00286860030154457	0.154400072048329	0.760553770874726	0.011594186311239	0.0734314846408092	2.04861248964018e-05
8.33071040128632e-07	7.30816861284199e-06	5.6425802156767e-07	6.36463075843539e-06	6.31766738142775e-09	1.50764461003551e-05	66329	0.00451275470972623	0.0552564599497364	0.484740804576607	0.0374264609717525	0.422157232286028	0.000419042215875991
1.09743513883635e-09	2.0593123559456e-07	9.28329858377529e-09	2.23978151306871e-06	6.9385128477906e-10	2.45678733367066e-06	407036	0.000736765560341746	0.000446695211993251	0.0838213518818824	0.00377863336258137	0.911670897343107	0.000282422200436203
2.51569637856471e-07	3.29164927866788e-06	5.73884044396204e-08	9.65477335188465e-07	1.29572099281638e-09	4.56738037714525e-06	218944	0.00136927892326355	0.0550796336375447	0.720686478213855	0.0125648401711376	0.211385357790567	0.000283690186895763
1.33591419836408e-07	2.50902988446034e-06	1.33810144110062e-07	3.2313160269644e-06	8.00425594231276e-09	6.01575173131352e-06	166230	0.00180310340015111	0.0222069370218572	0.417076700722238	0.0222432956156661	0.537142517059768	0.00133054958047031
5.14962657491565e-06	1.59479798244032e-05	2.8949627486313e-06	1.15273958880216e-05	2.29997430724401e-09	3.5522265010279e-05	28151	0.0106002855345908	0.144968981381833	0.448957289738938	0.0814971327924498	0.324511848686618	6.47474001609546e-05
1.95726912633145e-08	8.39885898877042e-07	4.72443103781792e-09	2.60662907324783e-07	1.03757553268301e-08	1.13522168382979e-06	880885	0.000340508712217358	0.0172412944027672	0.739843072802838	0.00416168146284835	0.229614101842566	0.00913984948897945
3.62362083238249e-07	3.81574475493786e-06	8.37662500832509e-08	1.13414048557438e-06	1.44581318678868e-09	5.39745938702053e-06	185272	0.00161793192067083	0.0671356757421158	0.706952008590138	0.0155195702416375	0.210124876215223	0.000267869210885676
7.60019271991052e-07	7.46399734845856e-06	5.80492534768034e-08	7.33025993727807e-07	1.25358767837084e-08	9.02762774443794e-06	110771	0.00270463641079943	0.0841881492576288	0.82679498532239	0.00643017801798136	0.0811980748961914	0.00138861250580829
2.17949842726036e-06	1.01131238755078e-05	1.07595014110812e-07	6.41926599366267e-07	4.36620839097891e-09	1.30465101246362e-05	76649	0.00390632893864018	0.167056048432809	0.775159316851394	0.00824703411739483	0.0492029357455594	0.000334664852843216
5.1204154243801e-07	7.23514536862904e-06	2.51317303637488e-07	4.56615705324447e-06	1.53799813048733e-08	1.25800412492539e-05	79491	0.00376692339001372	0.0407026918507425	0.57512890659704	0.0199774626058872	0.362968368924489	0.00122257002184198
2.60095916959106e-07	3.45230068608785e-06	3.00224517343782e-09	5.12372221441701e-08	1.32155138929923e-08	3.77985158425755e-06	264561	0.00113331493140434	0.0688111454011478	0.91334292078189	0.000794275940870712	0.0135553529026284	0.00349630497346316
2.68073409475741e-06	1.04491859629326e-05	5.67505463946705e-07	2.84419500423715e-06	2.16856660637666e-10	1.65418373825345e-05	60453	0.00495029894308152	0.16205781938032	0.631682304770162	0.0343072810367425	0.171939485225514	1.31095872618498e-05
7.8088343066666e-07	5.09804434251524e-06	8.00884645627428e-08	6.72273331553119e-07	2.40926855229138e-09	6.63369883785005e-06	150745	0.00198813728393354	0.117714633985365	0.768507052721056	0.0120729726387005	0.101342154352458	0.000363186302420719
2.16860122569034e-10	7.71983863522315e-08	1.89429378702184e-10	8.67026172211384e-08	5.96105441552822e-10	1.64903398516194e-07	6064156	4.94697999515736e-05	0.00131507370084758	0.468143088904565	0.00114872937978644	0.525778231384504	0.00361487663029748
4.45925215693279e-11	3.66864789379999e-08	1.8047980461613e-09	1.90910234352763e-06	2.45933143327157e-09	1.95009754446663e-06	512795	0.000584858737183835	2.28668159169055e-05	0.0188126378816778	0.000925491163907353	0.978977871617076	0.00126113252142175
2.24305353566803e-08	8.31979124977523e-07	3.165505411981e-08	1.50963814287719e-06	4.34794741608186e-09	2.40005080474728e-06	416658	0.000719756956065409	0.00934585855945753	0.3466506306166	0.0131893266830838	0.62900257773341	0.0018116064074484
6.72318149997883e-08	1.38282571876952e-06	4.37536122706606e-08	1.15707816312565e-06	4.19449173011372e-09	2.65508380089574e-06	376636	0.000796209054919395	0.0253219182675539	0.520821873231649	0.0164791831639738	0.435797228974577	0.00157979636224613
1.2011496616027e-08	6.68309584483315e-07	2.4658967600235e-08	1.76406709402137e-06	2.63238946072065e-09	2.47167953218167e-06	404583	0.000741229929292042	0.00485964966721428	0.270386826359087	0.00997660387569309	0.713711899561789	0.00106502053621698
2.50006297949813e-06	1.87578989737867e-05	1.2990442288302e-07	1.25332006929959e-06	1.55487896311593e-08	2.26567352350986e-05	44137	0.00677404955257832	0.1103452440767	0.827917119529559	0.00573358966042818	0.0553177700270787	0.000686276706234002
2.20681716796213e-06	8.69048711472624e-06	2.574348368449e-07	1.30347800136714e-06	2.15834702508809e-09	1.24603754679255e-05	80254	0.00373115779736355	0.177106795348402	0.697449859123153	0.0206602792594468	0.104609849416051	0.000173216852946681
3.98788543750029e-06	1.80608159984091e-05	7.81077377701517e-07	4.54847828602877e-06	2.34073116490181e-09	2.73805978308046e-05	36522	0.00818064669754426	0.145646397574771	0.659620951668548	0.028526673614948	0.166120488461778	8.54886799538164e-05
2.4887128366922e-07	2.77638863522936e-06	1.62084921025613e-07	2.32490093623457e-06	4.89093321329371e-09	5.51713670937206e-06	181253	0.00165377658061727	0.0451087759428651	0.503229987125941	0.0293784492869783	0.421396289181166	0.000886498463049755
1.34119365360817e-06	7.6320591439723e-06	1.72775370671801e-07	1.2641385257983e-06	6.09902620191702e-09	1.04162657202525e-05	96004	0.00312001858530675	0.128759546811529	0.732705880297695	0.0165870740351671	0.121361969802711	0.000585529052898353
7.94068793271607e-07	9.55638695807504e-06	4.56594045796539e-07	7.06572203070281e-06	3.00831970881911e-09	1.78757801475548e-05	55942	0.00534842793177015	0.0444214902352234	0.534599714205046	0.0255426080443821	0.395267897254225	0.000168290261123547
4.08764265341655e-07	4.61421126438592e-06	2.38398786711718e-07	3.46014105486198e-06	3.09621002056956e-08	8.75247747150697e-06	114253	0.00262231045369998	0.0467026926572911	0.527189162086636	0.0272378635063966	0.395332757625051	0.00353752412462533
2.08038077521144e-07	2.70566625179692e-06	9.59096216250018e-08	1.60380782388279e-06	6.53628992046726e-09	4.61995806474633e-06	216452	0.00138503057962169	0.045030295644592	0.585647361702943	0.0207598467953341	0.347147701647127	0.00141479421000462
3.76973457676852e-08	1.05647515438034e-06	4.19091587549733e-08	1.51012826244191e-06	9.13470118488718e-10	2.6471233914634e-06	377769	0.000793822824348367	0.014240872144175	0.399103101044449	0.0158319626845218	0.570478983832738	0.000345080294116448
1.08992973003779e-06	7.14581851116344e-06	2.69893219240481e-07	2.27514436114507e-06	2.01743434687552e-09	1.07828032559337e-05	92740	0.00322963189994363	0.101080368821347	0.662705081559489	0.0250299678881706	0.210997484340919	0.000187097390074826
6.78019640438714e-07	5.15257421069042e-06	3.76657712699902e-09	3.68035998841742e-08	1.00046535616285e-08	5.88116868170193e-06	170034	0.00176280023207076	0.115286548836498	0.876113998689004	0.00064044704902241	0.00625787184079266	0.00170113358468291
1.79524737900371e-08	8.15265891896655e-07	4.11228650957947e-09	2.40114695335035e-07	1.42573197579644e-08	1.09170266728927e-06	916000	0.000327457353081595	0.0164444718584535	0.746783823402194	0.00376685578664967	0.219945139395186	0.0130597095575169
2.89914998777375e-07	2.70703498323352e-06	1.01050664231267e-08	1.21315903072304e-07	9.70564096782254e-09	3.13807659247415e-06	318667	0.000940981453892653	0.0923862086325933	0.86264146315792	0.00322014652139501	0.0386593186932557	0.00309286299483542
8.90230466462287e-08	1.86266075054069e-06	4.76987892159142e-09	1.28321667662714e-07	3.82835837816742e-09	2.08860370214939e-06	478789	0.000626385503604387	0.042623235108994	0.891821051846177	0.00228376446746825	0.0614389735739036	0.00183297500345692
5.8969695680806e-11	5.34176050441068e-08	2.10074937519513e-10	2.44678103617152e-07	6.67662904214452e-09	3.05041382336603e-07	3278244	9.15082415412494e-05	0.000193317035312064	0.175115928976359	0.000688676847417712	0.802114459824855	0.0218876173160567
2.93210705660597e-09	5.15301742887582e-07	9.70317724183403e-10	2.19270107097598e-07	1.57953910889749e-08	7.54269665854944e-07	1325786	0.000226255385481933	0.00388734585167561	0.683179724990666	0.00128643344430877	0.290705190761001	0.0209413049523492
4.74946680214437e-08	1.25989355649921e-06	3.05297702345389e-08	1.04128810344216e-06	1.0927162076035e-09	2.38029881440496e-06	420115	0.000713835592257461	0.019953237691847	0.529300585655322	0.0128260242158592	0.437461085616877	0.000459066820094461
6.16433287854114e-07	4.98400507430414e-06	1.51874531139466e-07	1.57884110922195e-06	1.00877459861903e-09	7.33216277711829e-06	136385	0.00219723942489669	0.0840725044700095	0.679745557457874	0.0207134696481951	0.215330886290343	0.00013758213357826
3.6396385660492e-07	3.36281460428464e-06	1.3842296139064e-07	1.64440849600531e-06	2.07358102433722e-09	5.51168349930985e-06	181433	0.00165214331274721	0.0660349703771079	0.610124765818958	0.0251144612000985	0.298349587056517	0.00037621554731814
8.23195197717432e-06	3.39338311004646e-05	1.05013681342357e-06	5.56644825303517e-06	2.84820827271497e-08	4.88108502268248e-05	20487	0.0145369162027771	0.168650042745011	0.695210817733629	0.0215144134663414	0.114041206558948	0.000583519496070915
4.45687513322684e-09	4.69501921793133e-07	1.87136011623409e-08	2.53471110425943e-06	4.89183671967998e-09	3.03227533906782e-06	329785	0.000909270343887103	0.00146981214924796	0.154834858082996	0.00617147160788304	0.835910602049304	0.00161325611056938
3.37554631509428e-08	1.12563872455345e-06	9.0498326939152e-08	3.88019622065451e-06	4.23381837362327e-10	5.13051211713542e-06	194912	0.00153797368792163	0.00657935550687091	0.219400850997685	0.017639238515176	0.756298032645714	8.25223345537519e-05
5.10946758312628e-08	2.17829921203997e-06	5.49149914596359e-09	3.0103531410737e-07	9.98708161094285e-10	2.53691940928566e-06	394179	0.000760787242713334	0.0201404410578616	0.858639499570595	0.00216463287160939	0.118661756855782	0.000393669644151408
1.13850435108913e-08	6.47916236409573e-07	3.94815800430134e-09	2.8889431767978e-07	4.8828710817521e-09	9.57026626686298e-07	1044903	0.000287066913800427	0.0118962661993136	0.677009623706063	0.00412544217079082	0.301866541247735	0.00510212667609786
2.17564320435385e-06	1.74206119565341e-05	1.62459227725525e-06	1.67269081625435e-05	6.75074722815578e-09	3.79545063479149e-05	26347	0.011321986379597	0.0573223949854739	0.45898665620482	0.042803672964765	0.440709411662852	0.000177864182088793
6.4988316285657e-06	2.86737699511684e-05	2.39613883182877e-07	1.35943994296776e-06	5.11716557986112e-08	3.68228270616834e-05	27157	0.010986256910986	0.176489209198393	0.778695506000554	0.00650721039917686	0.0369184022913424	0.00138967211053327
1.41405541448347e-09	2.26421265142587e-07	5.96275807905557e-09	1.22760149360722e-06	1.12532925006625e-08	1.47265286474401e-06	679047	0.000441698607170804	0.000960209597479907	0.153750602442176	0.00404899092094734	0.833598686422692	0.0076415106167051
1.04363227162835e-05	5.28265812239943e-05	5.31554486110425e-06	3.46010922147739e-05	7.3968481011487e-08	0.000103253509497167	9685	0.0305027609894489	0.101074750554312	0.51162020042954	0.0514805248459867	0.335108146766896	0.000716377403264111
6.09641263439341e-09	4.82977643242849e-07	2.82918735116122e-08	2.88186593255073e-06	1.4822059920231e-08	3.41405392185981e-06	292907	0.00102369359278187	0.00178568141392224	0.141467491228066	0.00828688537414785	0.844118458146913	0.00434148383695025
2.83560940773768e-08	1.36668603351772e-06	2.51405738902139e-08	1.55800795071728e-06	9.76152223004975e-09	2.98795217443264e-06	334677	0.000895985356717865	0.00949014322251029	0.457398898554067	0.00841398135664192	0.521430016199346	0.00326696066743548
3.67297204003465e-06	2.63567903779908e-05	1.14857135092289e-06	1.05987312270435e-05	6.54462644142146e-08	4.1842511260406e-05	23899	0.0124745555476712	0.0877808699668139	0.629904601422219	0.0274498665669175	0.253300552662399	0.00156410938165042
5.15218786956315e-07	4.96187066146026e-06	6.95499660415042e-09	8.61223458852904e-08	2.38994006217339e-08	5.59406619152775e-06	178761	0.00167681712012402	0.0921009457729723	0.886988192770233	0.00124328107069663	0.015395303333329	0.00427227705276883
5.73442682102632e-07	4.84843639009774e-06	2.54340480083999e-07	2.76495386665799e-06	9.78385831887962e-09	8.45095727726125e-06	118330	0.00253208674266925	0.0678553521558531	0.573714459916073	0.0300960555993278	0.327176410428387	0.00115772190035853
2.62452201253963e-08	8.88867789086163e-07	7.60472343931989e-08	3.31150737127898e-06	3.05705087090335e-09	4.30572466575465e-06	232249	0.00129088626922169	0.00609542461786659	0.206438603971992	0.0176618897622592	0.769094084816171	0.000709996831710453
6.85560986634477e-07	9.1215470892859e-06	1.26856291501656e-06	2.17029878197347e-05	1.32166090030433e-08	3.27918754196747e-05	30495	0.00978949181380018	0.020906428127717	0.278164849449663	0.0386852809966289	0.661840396195004	0.000403045230987721
2.20459624014659e-07	2.58498827564468e-06	1.24833312920394e-07	1.88198693410385e-06	9.13411119729924e-12	4.81227728079478e-06	207802	0.00144264504367753	0.045811912146976	0.537165280554605	0.0259405902104994	0.391080319002946	1.89808497397945e-06
6.58781167765328e-08	1.3307193668073e-06	1.51036873964988e-08	3.92269213440162e-07	9.34893873563685e-09	1.81331932315613e-06	551475	0.000543848351006848	0.0363301245044199	0.73385826192551	0.00832930372694113	0.216326605265203	0.0051557045779255
1.51626827492837e-06	1.97029700652417e-05	1.87889022258774e-06	3.13975928875634e-05	1.38581789200708e-08	5.45095796292413e-05	18345	0.0162203299955049	0.027816546838952	0.361458851806521	0.0344689912372728	0.576001376292405	0.000254233824849323
1.00255767580942e-06	7.37765171960796e-06	1.20517397244496e-07	1.14031771746313e-06	1.34718030425481e-08	9.65451631316756e-06	103578	0.00289217844582801	0.103843387207504	0.764165855677902	0.012483007261599	0.118112361145207	0.0013953887077879
4.58259470304919e-07	4.62267410205405e-06	4.97290626978407e-07	6.4499081532691e-06	1.1481321080613e-08	1.20396136736871e-05	83059	0.00360539075953126	0.0380626391116235	0.383955351670215	0.0413045335553623	0.535723846967412	0.000953628695387936
1.04166500338491e-06	7.00668872624404e-06	2.3208382528006e-07	2.00721266337232e-06	8.38393960437794e-09	1.02960341578857e-05	97125	0.0030840606331245	0.101171478980293	0.680523065366642	0.0225410892894433	0.194950078116728	0.000814288246893266
1.32134552688344e-07	3.231541143852e-06	7.22088930924585e-08	2.27070933149222e-06	4.3838371076368e-09	5.71097775823266e-06	175101	0.00171183136223452	0.0231369405173861	0.565847264803925	0.012643875733602	0.397604303084333	0.000767615860754716
1.71143605990595e-06	8.48155682003454e-06	1.95729479165042e-07	1.24719155436087e-06	7.08739599265209e-10	1.16366226530657e-05	85936	0.0034849206271037	0.147073262657965	0.728867565177949	0.0168201277123545	0.10717813849814	6.09059535911386e-05
5.25660391966976e-08	2.27593043304447e-06	1.78318794551149e-07	9.92733948532206e-06	1.46452787551425e-09	1.24356192799899e-05	80414	0.00372375853218454	0.00422705440020035	0.183017056231905	0.0143393578185592	0.798298762756118	0.000117768793217305
3.60838341467855e-07	8.74981327551821e-06	3.90127664505868e-07	1.21652648586533e-05	4.71248551778796e-08	2.17131689953231e-05	46055	0.00649285117410858	0.016618409848216	0.402972651177857	0.0179673296233221	0.560271274141219	0.00217033520938514
1.44223573950134e-06	7.17938172888577e-06	1.77966208563601e-07	1.13906275655168e-06	2.83164837205957e-09	9.94147808187445e-06	100589	0.00297801513923535	0.145072566435655	0.72216441758046	0.0179013831844657	0.114576801072312	0.00028483172710729
3.87927615422764e-07	4.15667937081166e-06	1.51284532853532e-07	2.0842646744376e-06	1.46908700135622e-08	6.79484706353912e-06	147170	0.00203638479390278	0.0570914417639167	0.611739945276508	0.0222645971923811	0.306741955329897	0.00216206043729708
3.66722711711709e-06	1.14227994429755e-05	1.1657408476074e-06	4.66867935607241e-06	7.74971312016907e-09	2.09321964768926e-05	47773	0.00626004840528316	0.175195523373068	0.545704768994757	0.0556912815573025	0.223038196742814	0.000370229332059065
2.54283149292033e-06	1.02651873589657e-05	7.90913481453956e-08	4.1052587655771e-07	5.94119219256026e-09	1.33035772687817e-05	75168	0.00398314587518245	0.191138927639212	0.771611060060822	0.00594511886145029	0.0308583073757953	0.000446586062720281
5.0738167313708e-07	4.27432700993264e-06	1.42847601019864e-08	1.5472694480473e-07	2.75047562648985e-10	4.95099543553908e-06	201980	0.00148419979197068	0.102480739427673	0.863326792679063	0.00288522990739356	0.0312516839935004	5.55539923698267e-05
6.45949859409921e-07	6.49532425224018e-06	1.16575929034506e-07	1.50724161773789e-06	8.63145358274116e-10	8.76595480378077e-06	114078	0.0026263430780481	0.0736884770534433	0.74097167937014	0.0132987143607251	0.171942663574744	9.84656409478452e-05
1.32346106026448e-06	6.78117710673044e-06	3.42554696939694e-08	2.25674899009607e-07	3.24736329923275e-09	8.36781589899773e-06	119505	0.0025072069660087	0.158160872112758	0.810387942156168	0.00409371693969419	0.0269693910255169	0.00038807776586262
1.38652246548198e-06	6.94273682594528e-06	1.19600337329546e-07	7.70008186857777e-07	1.4250911250756e-08	9.23311872686534e-06	108306	0.00276611563831186	0.150168378258546	0.751938432866048	0.0129534061964945	0.0833963268139622	0.00154345586494957
9.26565543493876e-08	1.80983668295689e-06	7.69909794886358e-09	1.93358287142042e-07	5.34827598046712e-09	2.10889889837765e-06	474181	0.000632470242963312	0.0439359868890193	0.858190349641311	0.00365076673651184	0.0916868453441697	0.00253605138898858
8.08541007243174e-10	1.71091128102629e-07	4.59254478728002e-09	1.24950595716996e-06	8.14781453404147e-11	1.42607964921246e-06	701223	0.000427732696108962	0.000566967635846767	0.119973052134299	0.00322039851688244	0.876182447354883	5.71343580882109e-05
2.8319524405469e-06	1.03356809500834e-05	9.6617294371804e-07	4.53384283925683e-06	7.92511845241944e-10	1.86684416854504e-05	53566	0.00558493074549304	0.151697312944659	0.553644547532787	0.0517543435064023	0.242861344061211	4.24519549405991e-05
1.03398611100706e-06	6.16546555104961e-06	1.86078569057532e-08	1.42661857249368e-07	6.18578739473431e-09	7.36690716360652e-06	135742	0.00220763986055594	0.140355523429843	0.836913702606137	0.00252587096491163	0.0193652307652437	0.000839672233864016
2.62097528757821e-06	1.55837970461896e-05	1.45766605504646e-06	1.11441549002228e-05	1.98755821823982e-08	3.08264688712195e-05	32440	0.00920545120612803	0.0850235328129079	0.505532992159835	0.0472861832192328	0.361512534788807	0.000644757019217165
1.23526863566204e-05	6.01446935614106e-05	2.26350011250163e-09	1.41738606188721e-08	5.55399865513774e-08	7.25693572653138e-05	13780	0.0215363065870645	0.17021904040653	0.828789117444178	3.11908524175882e-05	0.000195314677613203	0.000765336619260979
1.71264616654238e-07	3.20724112047257e-06	1.16066970184162e-07	2.79474098706341e-06	5.56947685156795e-09	6.29488317122595e-06	158859	0.00188668885603971	0.0272069571421265	0.509499705273791	0.0184383040998611	0.443970270939775	0.000884762544446599
1.55665812762271e-06	1.04530216454387e-05	3.16796154562167e-08	2.73528957363831e-07	1.18911675755474e-08	1.2326779513457e-05	81124	0.00369122725625959	0.126282629288804	0.847992911208256	0.00256998313481898	0.0221898150336202	0.0009646613345007
6.86625730110139e-08	1.68655436857004e-06	1.25916712614132e-08	3.97672774384891e-07	3.59516035776362e-09	2.16907654758512e-06	461026	0.000650511995284653	0.0316552097192962	0.777544882151677	0.00580508386180827	0.183337363002532	0.00165746126468713
1.26178854613482e-08	6.64690734076458e-07	3.98285829414711e-08	2.69765259798202e-06	1.22143773343531e-09	3.41601123819473e-06	292739	0.0010242801884085	0.00369374822900654	0.194580956480614	0.0116593828779438	0.789708349849474	0.000357562562961827
6.75842836345012e-08	1.41075265278742e-06	3.26702198866733e-08	8.76827073598039e-07	7.67260142213878e-10	2.38860149004885e-06	418655	0.000716324619757458	0.0282944994868604	0.590618677357758	0.0136775514973011	0.36708805434937	0.000321217308709871
2.09940371408198e-07	2.58645049344108e-06	1.3467031333171e-07	2.13322812805731e-06	7.36206987645865e-09	5.07165137611476e-06	197174	0.00152034237788345	0.0413948743395347	0.509981917452395	0.0265535430857784	0.420618053146136	0.00145161197615648
9.53371569159205e-07	1.08556794872115e-05	4.73946540242376e-07	6.93934350942766e-06	2.77378618748291e-08	1.92500789679156e-05	51948	0.00575843556060895	0.0495255926351369	0.56392908856659	0.0246204984941781	0.360483898325486	0.00144092197860903
5.80097190502571e-06	3.25371583006083e-05	1.68970690179928e-06	1.21872541849008e-05	1.372071237527e-08	5.22288120047094e-05	19147	0.0155469318570525	0.11106842530714	0.622973356117586	0.0323520071957012	0.233343507483991	0.000262703895582247
1.33842146954482e-05	3.93355790064356e-05	5.0147606511589e-06	1.89507553180218e-05	6.6046253605944e-09	7.66919142964251e-05	13039	0.0227457804916057	0.174519241281634	0.512903861734342	0.0653883880349647	0.247102390022167	8.6118926893213e-05
1.89689261730138e-09	2.64880001127116e-07	9.31450553564298e-09	1.67234485720555e-06	2.26686475011916e-09	1.95070312123573e-06	512636	0.000585040304302842	0.000972414816304669	0.135786936640221	0.00477494777869759	0.857303625036573	0.00116207572820366
6.66759585750212e-07	4.68904768618759e-06	4.52197444713014e-07	4.08883734309391e-06	4.43436001974551e-09	9.90127641976447e-06	100997	0.00296599036513567	0.0673407707736809	0.473580121127366	0.0456706211948955	0.412960629493381	0.000447857410676248
4.51787310350933e-07	3.71430891664027e-06	2.27899906838626e-07	2.40904098374856e-06	6.45048020202062e-09	6.80948759778041e-06	146854	0.00204076803023467	0.0663467410526155	0.545460853449674	0.0334679964631863	0.353777130680699	0.000947278353825505
1.3220504623096e-06	7.63839014041519e-06	2.04807056974306e-08	1.52146602671061e-07	5.4096591382694e-10	9.13360887700711e-06	109486	0.00273634454228666	0.144745683783079	0.836294858174191	0.00224234538321304	0.0166578846017891	5.92280577274077e-05
2.08659086827136e-06	9.11019799966933e-06	4.12584583218622e-08	2.3161415697613e-07	8.87829781770722e-09	1.14785397810564e-05	87119	0.00343765937049489	0.181781908506774	0.793672206869409	0.003594399558553	0.0201780157924246	0.000773469272839
6.59632906990599e-06	3.15384220182593e-05	1.49397510617929e-07	9.18523850147284e-07	9.03362591759361e-08	3.92930087081064e-05	25450	0.0117189263662194	0.167875387677939	0.802647164347908	0.00380213975793377	0.0233762666781428	0.00229904153807645
2.59109263251861e-06	2.20961236329993e-05	4.8092625058769e-07	5.27392967355901e-06	2.29177976557238e-08	3.04649899873203e-05	32825	0.00909799669452849	0.0850514847894924	0.725295614480615	0.0157861942770325	0.1731144397472	0.000752266705659916
2.63600664579824e-09	5.72957236672957e-07	6.89031139001958e-09	1.92580380543756e-06	2.44828429661634e-08	2.5327702031125e-06	394825	0.000759543423920928	0.00104076028790882	0.226217615782456	0.00272046448649472	0.760354730591412	0.0096664288517279
5.25500410167559e-07	6.75353271722298e-06	2.7146469917099e-07	4.48591239531371e-06	6.31536512466452e-09	1.20427255869999e-05	83038	0.0036063209783842	0.0436363351777139	0.560797692219559	0.0225417989648486	0.372499760366228	0.000524413271650227
5.90620254838652e-09	4.11992409082319e-07	2.94742834317091e-09	2.64350989587553e-07	2.7257330018106e-09	6.8792276256324e-07	1453652	0.000206355605488873	0.00858556057424189	0.598893409991569	0.00428453382206546	0.384274229569851	0.00396226604227248
1.64247629966497e-07	2.52676651396194e-06	2.60501619829009e-07	5.15270020557333e-06	2.71617753601147e-09	8.10693214686679e-06	123351	0.00242913436898273	0.0202601461306144	0.311679741261742	0.0321331935570336	0.635591875228014	0.000335043822595855
1.74624209793828e-08	8.9992342563581e-07	1.88574477729379e-08	1.24953323907293e-06	1.34619732468702e-09	2.18712273078575e-06	457222	0.000655922325606517	0.00798419802125565	0.41146452961627	0.00862203456052197	0.571313727156053	0.000615510645899321
3.88372040170618e-07	4.06113680540077e-06	1.65800713197827e-07	2.22919338242368e-06	2.1601490777912e-09	6.84666309027069e-06	146057	0.0020518979319305	0.0567242808723138	0.593155636819894	0.0242162803999272	0.325588297982915	0.000315503924950074
1.51320933397424e-09	3.19402324154479e-07	8.02205439010059e-09	2.17719445557008e-06	7.32288582119818e-09	2.51345492926983e-06	397859	0.000753753211622965	0.00060204355222468	0.127077004817137	0.00319164441609105	0.86621583312121	0.00291347409333714
1.15692460541633e-07	3.18021966784379e-06	9.41739276509197e-08	3.32861361525892e-06	3.28482901330252e-09	6.72198450030857e-06	148766	0.00201457015195372	0.0172110573203973	0.473107259872111	0.0140098400474736	0.495183173228996	0.000488669531021937
1.22997235334936e-07	4.10199626920042e-06	2.49676552683419e-07	1.07071563970016e-05	1.8901132394736e-08	1.52007275866151e-05	65786	0.00454987076999902	0.00809153605536885	0.269855258297794	0.0164253027534859	0.704384466861291	0.00124343603206068
1.95784535570775e-06	1.39140551098682e-05	7.68719592073566e-07	7.02468586502196e-06	7.68105730006863e-09	2.36729869799716e-05	42242	0.00707682069169213	0.0827037736033978	0.587760856779085	0.0324724375814483	0.296738466969342	0.000324465066726356
7.02254872718951e-06	2.89313195461968e-05	2.84609417919605e-06	1.50768312515122e-05	2.93976644500921e-08	5.39061913685447e-05	18551	0.0160422238899843	0.130273509385553	0.536697526048536	0.0527971668363276	0.279686449158228	0.000545348571356244
1.31380107042284e-07	2.32519479140192e-06	3.02021404307607e-08	6.87273112913271e-07	6.88167027306525e-09	3.1809318220613e-06	314373	0.000953825882990422	0.0413023964019284	0.730979134879776	0.00949474623168415	0.216060309166861	0.00216341331975038
4.19894915443793e-07	3.70593186981652e-06	2.33563136896824e-07	2.65044245463763e-06	5.89762865072891e-09	7.0157300054455e-06	142537	0.00210251300129505	0.0598504952610601	0.528231825760118	0.0332913519641628	0.377785697650908	0.00084062936375135
1.28379929252547e-06	6.45788849570548e-06	6.75198804609091e-09	4.36700440473436e-08	1.17159908884616e-09	7.79328141941324e-06	128316	0.00233526255803318	0.164731545472938	0.828648184013828	0.000866385760081954	0.00560355025016298	0.000150334502989675
1.38724145036036e-07	3.23251169617042e-06	1.16838411199122e-07	3.50065163971583e-06	1.28880124456628e-08	7.00161390456707e-06	142824	0.00209828703624404	0.0198131669250639	0.46168094102731	0.0166873542002808	0.499977817604652	0.00184072024269378
6.19209728670733e-06	2.8157715807072e-05	3.61873549529453e-06	2.11594577626116e-05	2.01290245973766e-08	5.91481353762828e-05	16907	0.0175884506605094	0.104687954190188	0.476054158393007	0.0611808888356871	0.357736683126213	0.000340315454905243
1.02826465562359e-06	7.92114213551781e-06	1.35914577971736e-08	1.34623177395995e-07	1.14249224202437e-08	9.10904634875481e-06	109781	0.00272899585317865	0.112883897639202	0.869590715893175	0.0014920835043321	0.0147790638275101	0.00125423913578017
1.05918002474408e-06	5.90543788218972e-06	6.49424744016968e-08	4.65553541151599e-07	4.21885433645421e-10	7.49553580792074e-06	133413	0.00224614280736224	0.141308113507352	0.787860672475112	0.00866415371307683	0.0621107754110968	5.62848933627404e-05
8.52376251755641e-08	1.69460624768362e-06	7.97558409594318e-08	2.03872079325865e-06	2.00141748222505e-09	3.90032192455949e-06	256389	0.00116941456050712	0.0218539973941231	0.43447855855514	0.0204485277118348	0.522705774726251	0.000513141612650626
1.19330039718576e-06	7.87297718285957e-06	6.07603839383263e-08	5.15438065677936e-07	5.46979733475786e-09	9.64794582699634e-06	103649	0.00289021297997183	0.12368440065726	0.816026263417632	0.00629775343144133	0.0534246434340112	0.000566939059654811
7.38467320862221e-07	7.27225554371823e-06	1.23577219455849e-07	1.56477141368784e-06	1.28400135337171e-08	9.71191151125785e-06	102966	0.00290934722452629	0.0760372785528579	0.748797549822028	0.0127242942146457	0.161118788188503	0.00132208922196554
7.50235878092828e-07	8.12268713455636e-06	1.80698592483248e-07	2.51557924864667e-06	1.16952031960167e-08	1.15808960569751e-05	86349	0.00346826057647009	0.0647821959891406	0.701386757518137	0.0156031615856197	0.217218014588047	0.00100987031905642
5.37192323461121e-06	1.94524763686592e-05	3.21302989392142e-07	1.49600773643717e-06	6.60698745901074e-09	2.66483173165587e-05	37526	0.00796272987925251	0.201585832636164	0.729970156748765	0.0120571586406505	0.0561389193421071	0.000247932632313159
2.23277848372772e-07	3.2804432490389e-06	2.69702424587262e-07	5.09488195846589e-06	9.42193519963171e-10	8.86924767398478e-06	112749	0.00265724934800304	0.0251743841845446	0.369867137509428	0.030408714977974	0.57444353182403	0.000106231504023369
1.05118100854414e-06	1.2976466665606e-05	2.09304065812179e-07	3.32252927810581e-06	8.4141562184997e-09	1.75678951742867e-05	56922	0.00525655057864771	0.0598353415771005	0.738646635631063	0.011914009261538	0.189125062800286	0.000478950730012046
2.06687900202875e-07	2.71654862281955e-06	1.60523290852897e-08	2.71269066035725e-07	3.50852680639465e-09	3.21406644494984e-06	311132	0.000963756770881896	0.0643072891438314	0.845206117965601	0.00499439864117067	0.0844005781093796	0.00109161614001711
2.52837831318392e-07	2.91470963706814e-06	8.51688888817039e-08	1.26238710204969e-06	3.51668908044234e-09	4.51862014839837e-06	221306	0.00135467071134077	0.055954654964306	0.645044181928251	0.0188484285212361	0.279374468441908	0.00077826614429824
1.86237511010731e-07	2.8544549977628e-06	3.17584329343248e-08	6.25861396996963e-07	3.03155896079835e-09	3.70134389766562e-06	270172	0.00110978895255676	0.0503161868120897	0.77119421396187	0.00858024377425572	0.169090312681209	0.000819042770575927
4.22692589602421e-07	4.02716079953738e-06	2.69149753620541e-08	3.29707833917376e-07	7.4708851943974e-11	4.80655090727118e-06	208049	0.00144092960024023	0.0879409368083436	0.837848360961961	0.00559964429406919	0.0685955148043072	1.55431313191663e-05
8.44524473688569e-08	2.21742735276464e-06	1.66023101989911e-07	5.60495921019222e-06	1.01288922302779e-08	8.0829910045459e-06	123717	0.00242196938943617	0.0104481679271152	0.274332527590041	0.0205398103123632	0.693426382268639	0.00125311190184195
1.72663541877524e-07	2.36272674834175e-06	8.37777493800559e-09	1.47400841231509e-07	1.78327000680017e-09	2.69295217639559e-06	371340	0.000807560488080394	0.0641168244244972	0.877374195149714	0.00311100026633926	0.0547357812453987	0.000662198914050902
8.57331793386476e-09	7.67063119225392e-07	3.55685027293493e-08	4.09185126821346e-06	6.18591032562458e-09	4.90924211842769e-06	203697	0.00147169224792199	0.00174636282486116	0.156248785600956	0.0072452125748365	0.833499584967298	0.00126005403204798
2.19541829786469e-06	1.93093482684829e-05	1.59656477950673e-07	1.80573459545935e-06	3.59973302466946e-08	2.35061549700043e-05	42542	0.0070271228647637	0.0933975931268308	0.821459243041796	0.00679211373167613	0.0768196499071674	0.00153140019252957
5.17013631840573e-08	1.95078227686995e-06	1.21192146510141e-07	5.87969392746798e-06	1.66039383033132e-09	8.00503010786247e-06	124921	0.00239863730558465	0.00645860946022885	0.243694558369482	0.0151394991495543	0.734499914209317	0.000207418811417148
2.18408687696675e-06	1.982498644565e-05	9.82397835605284e-07	1.14669217838134e-05	2.60351700730893e-08	3.44844281121085e-05	28999	0.0102921761279379	0.0633354530301708	0.574896773152194	0.0284881579712304	0.332524632466995	0.000754983379409663
1.16017150288138e-07	1.98246255185984e-06	3.12855949784773e-08	6.87362652262285e-07	1.42067644913291e-09	2.81854862583787e-06	354793	0.000845208389376517	0.04116201836101	0.703362905889378	0.0110998954184007	0.243871134938448	0.000504045392763301
2.41974972867185e-07	3.50163496625467e-06	2.93098026714322e-08	5.45355246588597e-07	1.71928602755845e-09	4.31999427440945e-06	231482	0.00129516163495902	0.0560127994383196	0.810564723892685	0.00678468553651937	0.126239807728252	0.000397983404224183
6.69456402078713e-06	2.62736220289761e-05	2.02253749244877e-06	1.02065091414064e-05	5.96255707196298e-09	4.52031952406904e-05	22122	0.0134697253906981	0.148099354152755	0.581233735559594	0.044743241748277	0.22579176288447	0.000131905654903698
6.85647414466826e-07	5.36774298075277e-06	1.3942473050246e-07	1.40343600846897e-06	8.64632001015089e-10	7.59711576619204e-06	131629	0.00227654811206768	0.0902510157233655	0.706550110061477	0.018352324065261	0.184732739589728	0.000113810560168478
1.79142362975605e-07	2.43389056847991e-06	5.56986093349704e-08	9.7298297455024e-07	7.39530059914518e-10	3.64245404540064e-06	274540	0.00109214138275726	0.049181777104864	0.668200761943231	0.0152915063967111	0.26712292383725	0.00020303071794367
2.38256932259489e-07	3.51156699297349e-06	1.88593075155581e-08	3.57394515547884e-07	3.46327706607868e-08	4.16071051895721e-06	240344	0.00124743705518615	0.057263520539084	0.843982530621618	0.004532713205985	0.0858974720590408	0.00832376357427211
8.34461595675274e-06	1.62299553824239e-05	6.43162113715431e-07	1.60837952263749e-06	1.65265640915854e-09	2.68277656319387e-05	37275	0.00801613569471626	0.311044015787077	0.604968583857836	0.0239737487847195	0.0599520491085064	6.16024618610445e-05
5.65828628117123e-06	2.17325434267761e-05	2.12361125609888e-07	1.04877098882462e-06	1.53029562036517e-08	2.86672647785855e-05	34883	0.00856342589737635	0.19737796140907	0.758096162805541	0.00740779168330431	0.0365842711861388	0.000533812915945963
3.42259930403888e-09	3.84889090724492e-07	1.91969603287571e-10	2.77571749239175e-08	2.30010591504847e-09	4.18560940470784e-07	2389138	0.000125560425046634	0.00817706329737611	0.919553292028589	0.000458641943683636	0.0663157314504719	0.00549527127987955
1.23445598695888e-06	7.10491071217316e-06	6.92733350945226e-08	5.12638256278414e-07	7.40035653366725e-09	8.92867864703864e-06	111999	0.00267503126274304	0.138257410279662	0.795740444139473	0.00775852036264049	0.0574147952394322	0.000828829978792183
1.42134895319613e-09	2.08193531672694e-07	2.78745099635765e-09	5.2496597669627e-07	5.93003297785773e-09	7.43298341296376e-07	1345355	0.00022296472494443	0.00191221865330303	0.280094169602997	0.00375011061035883	0.706265502732974	0.00797799840036674
5.61944527537646e-08	2.33794826526253e-06	1.59236839285052e-07	8.51857339650168e-06	1.04112460431661e-09	1.10729940784073e-05	90310	0.00331640515491316	0.00507491039513381	0.211139665451605	0.0143806488251961	0.76931075156205	9.40237660152672e-05
2.83694923241543e-08	1.29777073208789e-06	1.20471305555196e-07	7.08591785421543e-06	4.35618994980505e-09	8.53688557413247e-06	117139	0.00255779984532056	0.00332316651989765	0.15201922537421	0.0141118566611968	0.830035472852816	0.000510278591879538
5.5843396064622e-06	2.19656437830782e-05	1.12665161809652e-07	5.69827529200158e-07	1.84481169425643e-08	2.82509241974928e-05	35397	0.00843958205504813	0.197669271540426	0.777519476160275	0.00398801685290179	0.0201702261213362	0.000653009325061356
3.98864005420448e-07	3.9523013159154e-06	1.48817874854029e-07	1.89601041411561e-06	2.12704518416922e-09	6.39812065548966e-06	156296	0.00191760138568142	0.0623408070740614	0.617728475083427	0.0232596230779645	0.296338646331843	0.000332448432704093
7.30064087866077e-11	5.94634470659364e-08	7.78940398164119e-09	8.15742996768093e-06	1.09552721137686e-08	8.23571109725106e-06	121422	0.00246767377813151	8.86461507992624e-06	0.00722019584754306	0.000945808308433883	0.990494915539684	0.0013302156892591
1.45637325432051e-06	1.39379464546288e-05	1.88119895097057e-08	2.31506454223508e-07	3.68812827997231e-08	1.56815194354822e-05	63769	0.00469344392477	0.0928719477925847	0.888813517846472	0.0011996279816572	0.0147630116568732	0.00235189472241271
6.95646511815668e-08	1.68264947660542e-06	5.49518311303684e-08	1.7090245739962e-06	3.60427945452338e-10	3.516550960859e-06	284370	0.00105441086099112	0.0197820682696928	0.478494267631598	0.0156266272668902	0.485994542100628	0.000102494731190898
3.30256703622693e-06	9.64571066324077e-06	5.74023804798669e-07	2.15559949552956e-06	1.21056844224534e-08	1.56900066842184e-05	63735	0.00469597818560807	0.210488567831445	0.614767785468365	0.0365853129543943	0.137386779936668	0.000771553809128057
2.53062416589852e-07	3.46076616601446e-06	3.35657553787542e-07	5.9020480917486e-06	3.07545293319619e-09	9.95460968107365e-06	100456	0.00298194291850473	0.02542163125401	0.347654632064007	0.0337188061150922	0.592895982950488	0.000308947616403629
6.34929977599273e-08	1.3951514613605e-06	1.32678087916373e-07	3.74843634440417e-06	1.06741393473467e-09	5.34082630537571e-06	187237	0.00160096924955244	0.0118882349152639	0.261223897125477	0.0248422398202369	0.701845768815071	0.00019985932395148
8.38569194469266e-09	4.7486049366592e-07	2.33815240120565e-08	1.7023748594754e-06	2.03257616359222e-08	2.22932833073399e-06	448566	0.000668575648338443	0.0037615329375605	0.213006082199465	0.0104881473445225	0.763626800057264	0.00911743746118818
2.04794769086145e-07	4.25771151738738e-06	6.64716509130144e-08	1.77695217035567e-06	1.22919544163918e-09	6.30715930318384e-06	158550	0.0018903647636147	0.0324702071474182	0.675060088499444	0.0105390791190988	0.281735736317722	0.000194888916317475
2.28135784508437e-06	1.08396384178074e-05	3.92353822444208e-08	2.39698860096186e-07	2.15390401230071e-09	1.34020844092446e-05	74615	0.00401258026493301	0.17022410659574	0.808802428548374	0.00292755821007638	0.0178851925399637	0.000160714105845727
1.6118526385798e-06	1.29503680302917e-05	2.21955147349565e-07	2.29303331158678e-06	2.27488720125984e-10	1.7077436616528e-05	58557	0.00511017314318618	0.0943849287673423	0.758332079988985	0.0129969826463739	0.134272687586351	1.33210109476158e-05
9.8889718421319e-07	1.05866834084346e-05	1.39123937718126e-07	1.91515169873817e-06	9.89167333919593e-09	1.36397479024433e-05	73315	0.00408359164833416	0.0725011335463208	0.77616415524353	0.0101998906954288	0.140409611118627	0.000725209396093313
5.23679106326754e-08	1.412692814798e-06	1.69954467544112e-07	5.89485321855726e-06	1.36936690032456e-09	7.53123777843237e-06	132780	0.0022568293640659	0.0069534268035786	0.187577773582399	0.0225666049252648	0.78272036974303	0.000181824945727526
4.50187095666791e-08	1.2360162692717e-06	3.68567624727078e-08	1.30108855982979e-06	6.51650083423859e-10	2.6196319512243e-06	381733	0.000785581883592679	0.017185127683925	0.471828215675124	0.0140694430206055	0.496668457270005	0.00024875635034124
1.25383231699456e-06	7.36621077417155e-06	1.90005327492361e-07	1.43526774728684e-06	4.03790634278214e-09	1.02493540722881e-05	97567	0.00307009955550097	0.122332813185236	0.718700000235927	0.0185382733538391	0.140034946316029	0.000393966908968411
1.49374808358337e-06	6.62947542727001e-06	9.37114540074956e-09	5.34751117933148e-08	1.0184090148728e-09	8.18708817706232e-06	122144	0.00245312267214193	0.182451691160282	0.809747651899456	0.00114462495066373	0.00653163989892469	0.000124392090673467
2.7746642693741e-06	1.46030889087542e-05	7.21377259533156e-07	4.88170187445153e-06	2.17069351513299e-09	2.29830030056281e-05	43510	0.00687126429817519	0.120726794000533	0.635386459514372	0.0313874239739909	0.212404874735303	9.4447775802032e-05
6.08857719991568e-08	1.390259398815e-06	1.39065141857544e-07	4.08276325690503e-06	1.07731164707679e-10	5.67308130074143e-06	176271	0.00170048175756332	0.0107323989859266	0.245062484585458	0.0245131586320416	0.719672967911008	1.89898855659974e-05
1.852808400827e-07	3.08996459145812e-06	3.76480755584596e-07	8.07286841387507e-06	2.68725376442551e-08	1.17514671386447e-05	85096	0.00351925371564865	0.0157666134701941	0.262942878110662	0.0320369151479425	0.686966854319612	0.00228673895158884
3.95320592813348e-07	4.2289681188948e-06	4.57918560866349e-08	6.29849783287992e-07	1.13321010863432e-08	5.31126245216912e-06	188279	0.00159211420641503	0.0744306266868623	0.796226538789792	0.00862165191402537	0.11858758420623	0.00213359840309062
1.5622687421463e-07	2.89245533348464e-06	2.47874754445893e-08	5.90079611531561e-07	3.81769134606866e-09	3.66736698602149e-06	272675	0.00109960710179346	0.0425991930477924	0.788700815737695	0.00675892964600191	0.160900071844652	0.00104098972385914
1.17610018660414e-07	2.40539050346211e-06	2.67495431670189e-08	7.03433609096748e-07	1.12254196477559e-08	3.26440909403405e-06	306334	0.000978844945103696	0.0360279656356045	0.736853266295006	0.00819429869127179	0.215485739940599	0.00343872943751787
7.63413578868135e-08	1.81090056324731e-06	1.17563880124845e-07	3.58566716372726e-06	1.25782098640223e-08	5.60305117485025e-06	178474	0.00167950810669826	0.0136249617403956	0.323199004745072	0.0209821178597368	0.639949029882472	0.00224488577232359
2.08459264012428e-08	1.59306440099778e-06	1.22929595708258e-08	1.20799547546038e-06	4.18021742616314e-09	2.83837897985639e-06	352314	0.00085115246647971	0.00734430692630678	0.561258525483579	0.00433097893483125	0.4255934404931	0.00147274816218328
2.88525413220784e-08	1.75150840817272e-06	5.54772339082701e-08	4.33043114321572e-06	1.41015977824644e-08	6.18037092440125e-06	161803	0.00185239919377866	0.00466841580788674	0.283398590407808	0.00897635992837188	0.700674958863452	0.00228167499248122
7.3679022605151e-06	2.29604671869436e-05	1.99180180846911e-07	7.98101345372365e-07	2.01579355068165e-08	3.13458089091848e-05	31902	0.00935981176302925	0.235052229210655	0.732489222194417	0.00635428428163957	0.0254611819935682	0.00064308231971994
4.63434169396141e-07	5.37498511751016e-06	4.22260569137854e-07	6.29705076532754e-06	2.7578590150429e-09	1.25604884803867e-05	79615	0.00376107956488547	0.0368961899945051	0.427928032090729	0.0336181645958448	0.501338047095892	0.000219566223029408
2.70962003041693e-06	1.96222094596041e-05	5.55047142179582e-07	5.16859896712299e-06	1.35507292815073e-08	2.80690263286051e-05	35626	0.00838547023678571	0.0965341654069261	0.69906982985039	0.0197743639441435	0.184138876304935	0.000482764493604747
3.40394700612461e-08	1.02862211689219e-06	5.01595075707729e-08	1.94887149629784e-06	7.92599058183206e-11	3.06177185072787e-06	326608	0.000918111239108121	0.0111175723472518	0.335956487629102	0.0163825098721345	0.636517543210981	2.58869405306859e-05
1.63175636162101e-06	1.21787055856475e-05	8.69537299578919e-07	8.34473537835191e-06	3.74554318262278e-09	2.3028480168382e-05	43424	0.00688481392059315	0.0708581873267262	0.528854075327509	0.0377592135139161	0.362365875530474	0.00016264830137446
2.36763500367357e-06	8.5774340935314e-06	2.33295863202878e-07	1.08669344923079e-06	6.78114302518368e-09	1.22718395526638e-05	81487	0.00367480576946522	0.192932363034329	0.698952594411122	0.0190106676510644	0.0885517973542041	0.000552577549281249
1.83212099216626e-06	1.74834108185885e-05	8.23798194734875e-07	1.01089148777871e-05	3.33445559151324e-08	3.02815894391919e-05	33023	0.00904347394743232	0.0605028014082721	0.577361067974874	0.0272045889925671	0.33383039216243	0.00110114946185672
8.78088404024305e-08	2.09802815957203e-06	6.21438046095428e-08	1.9091326966222e-06	5.51937202357216e-09	4.16263287322978e-06	240233	0.00124801304429278	0.0210945435440959	0.504014700182814	0.0149289659939012	0.458635857344035	0.0013259329351545
9.02008437759176e-08	3.42715128137178e-06	3.76401969799742e-08	1.83896903642888e-06	6.26437498837044e-08	5.45660510844025e-06	183264	0.00163564686795958	0.0165305793590222	0.628073905526107	0.00689809803567286	0.337017064618507	0.0114803524606916
1.83204497927351e-06	1.46883785187473e-05	5.69732429183299e-07	5.87355974115832e-06	1.14566025675913e-08	2.297517227093e-05	43525	0.00686893116352216	0.0797402064136668	0.63931527239655	0.0247977435148188	0.255648126242344	0.000498651432620034
1.28690025954562e-06	1.21878574711838e-05	7.50406099506511e-08	9.13845910619635e-07	2.48203402563456e-08	1.4488464591556e-05	69020	0.00433713819748849	0.0888224042936635	0.841211116206678	0.0051793348754419	0.0630740341631667	0.00171311046104989
1.42453864955015e-07	3.73771062142721e-06	3.74257035711564e-07	1.26264467776072e-05	9.31983866237109e-09	1.68901881383634e-05	59206	0.00505428314236478	0.00843411948925858	0.221294789069732	0.0221582514443103	0.747561049893118	0.000551790103581058
4.15064846483804e-06	2.11765749184616e-05	6.34255554451837e-07	4.16095632451984e-06	1.15093718055741e-08	3.01339446340769e-05	33185	0.0089995787743552	0.137739964523074	0.702748185662827	0.021047876809815	0.138082032573141	0.000381940431142851
8.12231671102519e-10	2.04201824838029e-07	2.72671763081847e-08	8.81418252162215e-06	9.75861844812472e-10	9.04743961628428e-06	110529	0.00271056393312685	8.97747545770411e-05	0.022570122984904	0.00301380030866491	0.974218441398349	0.000107860553504667
7.26647452887011e-07	1.05476594767481e-05	1.26308623321466e-08	2.35763302238519e-07	5.53318882244195e-08	1.15780329824302e-05	86370	0.00346740462278761	0.0627608725929275	0.911006169420513	0.00109093335209133	0.0203629841611518	0.00477904047331585
2.03513465476914e-06	9.66979779898598e-06	2.46397874532376e-07	1.50530614942339e-06	2.63742948986771e-08	1.34830107726096e-05	74167	0.00403676078841131	0.15094066815577	0.717183866575999	0.0182746924027479	0.111644659698811	0.00195611316667164
4.98364309905657e-09	5.94610890792627e-07	1.1236910609801e-08	1.72388068089507e-06	3.06429309564509e-08	2.36535505635301e-06	422770	0.000709355644402221	0.00210693235490004	0.251383355406025	0.00475062320120621	0.728804192108484	0.0129548969293842
5.19660054622882e-07	6.63529271435725e-06	2.59706707924587e-07	4.26386133309849e-06	4.61211096431504e-09	1.16831329209675e-05	85593	0.00349882514723687	0.0444795123138809	0.567937791964089	0.0222292008215104	0.36495872827452	0.000394766625999586
3.58971924750544e-07	6.96058531917931e-06	1.25009661207478e-07	3.11695338738193e-06	2.53376995684634e-09	1.05640540624761e-05	94661	0.00316421624109142	0.0339805081105771	0.658893382977238	0.0118334931332391	0.295052767521652	0.000239848257294175
3.07499845179107e-07	2.61894153535303e-06	6.19495984084535e-09	6.78380754094535e-08	1.94223899435536e-09	3.00241665477679e-06	333065	0.00090032081639746	0.10241744585645	0.872277846975816	0.00206332449927937	0.0225944907751309	0.000646891893323765
4.14811211659836e-06	1.2569260610146e-05	1.55677581302609e-06	6.06517142978256e-06	3.38379294954596e-10	2.43396583488479e-05	41085	0.00727539163728463	0.1704260617444	0.516410724834225	0.0639604628262902	0.249188848210338	1.39023847461118e-05
4.25885914396186e-07	7.62078875133053e-06	6.21692386678437e-07	1.43046273741432e-05	4.67767546070277e-09	2.2977672102009e-05	43521	0.00686967597833499	0.0185347720389373	0.331660610243638	0.0270563695015945	0.622544673395895	0.00020357481993547
3.09211082728363e-08	1.99138399718832e-06	1.69574869865067e-08	1.40430264225164e-06	7.45596253673269e-09	3.45102119723604e-06	289769	0.00103477239903238	0.00895998792983402	0.577041948853645	0.0049137591505054	0.406923795013592	0.00216050905242317
5.90280676566727e-07	4.21708461828923e-06	2.0499156195016e-07	1.88298141671822e-06	5.43231188102695e-09	6.90077058540537e-06	144911	0.00206809685343123	0.0855383712965517	0.611103436362319	0.0297056045282395	0.272865384150082	0.00078720366280773
1.00178026308982e-07	2.0929562207006e-06	5.58695857139812e-08	1.50080972807536e-06	1.19208416105641e-08	3.76173440240948e-06	265835	0.00112788590134205	0.0266308079179687	0.55638064701219	0.0148520814436541	0.398967488803582	0.00316897482260538
2.05761480134607e-06	1.00936846869202e-05	2.56583681743739e-07	1.61837760243504e-06	5.11032582284269e-09	1.40313710982679e-05	71269	0.0042005935838435	0.146643887253475	0.719365528588023	0.018286429739957	0.115339947258242	0.000364207160301928
3.61692455668813e-06	1.33619291265512e-05	4.16438102835649e-07	1.97808424978303e-06	2.48543042716103e-09	1.93758614662851e-05	51611	0.00579595303369851	0.186671677178418	0.689617292619557	0.0214926238794735	0.102090131745883	0.000128274576667767
1.41879411760972e-06	1.43474303616971e-05	8.99890276382338e-07	1.17015868360176e-05	2.03611428755673e-08	2.83880627345823e-05	35226	0.00848037671467983	0.0499785466474028	0.505403644336007	0.0316996015119445	0.412200964377986	0.000717243126659834
7.61779178857543e-08	1.79181624508927e-06	1.38336790097102e-07	4.18372014944094e-06	1.71844422548699e-08	6.20723554476794e-06	161102	0.00186044366812199	0.0122724387267637	0.288665740516257	0.0222863767774539	0.674006990594611	0.00276845338491378
3.41073045345773e-06	1.24270340736747e-05	1.6205003916683e-07	7.59159383171949e-07	9.12750003832452e-09	1.67681014495095e-05	59637	0.00501784097326519	0.203405881323404	0.741111574920618	0.00966418527790874	0.0452740213588196	0.000544337119250403
2.59742851765369e-07	2.99064474968473e-06	7.74115385825127e-08	1.14600272556081e-06	1.33274796967464e-09	4.4751346135631e-06	223457	0.00134164257988711	0.0580413494106185	0.668280400017639	0.0172981474898869	0.256082291265059	0.000297811816796613
1.95070827873201e-09	2.80902752258039e-07	4.27316630470516e-08	7.91172234004085e-06	3.38554211620957e-09	8.24069300574088e-06	121349	0.00246916467375791	0.00023671653310869	0.0340872730075429	0.00518544532811531	0.96007973292163	0.000410832209603128
4.88110609507872e-07	3.8909190902021e-06	1.1224355619154e-07	1.15041004336562e-06	4.60646811619985e-10	5.64214394607875e-06	177238	0.00169121623825852	0.0865115484774375	0.689617125579766	0.0198937774832115	0.20389590452848	8.16439311053259e-05
4.08231040596045e-06	1.23436888480965e-05	1.00370969304315e-07	3.90218193793273e-07	8.45395742589314e-09	1.69250423745804e-05	59084	0.00506468668579729	0.241199420102583	0.729315092683926	0.00593032307293133	0.0230556701222408	0.000499494018318681
4.43670602478142e-08	2.21431038176821e-06	1.46799617920378e-07	9.42084258217044e-06	6.85548396482476e-09	1.18331751260717e-05	84508	0.0035436798352293	0.00374937916283024	0.187127322817144	0.0124057673748899	0.796138186226433	0.000579344418702997
1.16215959736724e-06	8.88982274045215e-06	1.11608874578089e-06	1.09772415647565e-05	4.05990194185835e-10	2.2145718638551e-05	45155	0.00662176798540848	0.0524778453269141	0.401423990142133	0.0503974950642612	0.495682336794773	1.83326719178619e-05
2.29471089788525e-07	5.40901592512667e-06	6.65185157903394e-08	2.01618924467428e-06	7.1232969870395e-09	7.72831807236685e-06	129394	0.00231581872548359	0.0296922419134138	0.6998956143468	0.00860711414404397	0.260883315851518	0.00092171374422455
2.05123355510373e-06	1.29932574187788e-05	1.97417812926359e-06	1.60790236870702e-05	2.4299188511942e-09	3.31001227090675e-05	30211	0.0098810595082105	0.0619705725302889	0.392544086104532	0.0596426226759206	0.485769307515755	7.34111735038535e-05
2.89441574849678e-07	3.83824719104473e-06	2.63295689551511e-07	4.48931292693737e-06	1.3903956994683e-09	8.88168777808276e-06	112591	0.00266097148840228	0.0325885779912158	0.432152906851368	0.0296447810517774	0.505457187767351	0.000156546338287117
3.03037045116835e-06	1.38162338262565e-05	3.40431140129055e-07	1.99569410899237e-06	5.98115358552947e-10	1.91833276419048e-05	52129	0.00573852489579518	0.157968966997607	0.720220917046517	0.0177461984950622	0.104032738544949	3.11789158647534e-05
3.17666755469498e-08	1.03749942282902e-06	7.45360312905821e-08	3.12996753931956e-06	9.1595248664963e-10	4.27468562147276e-06	233935	0.00128158649309362	0.00743134779020432	0.242707771916001	0.0174366112249682	0.732209995419778	0.000214273649048852
1.22336756584551e-06	1.12131550935911e-05	3.08947839587295e-07	3.64118899466195e-06	2.21093628731185e-10	1.63868805873146e-05	61024	0.00490404019243895	0.0746553048536	0.684276365708763	0.0188533649184249	0.22220147240718	1.34921120315198e-05
7.80760209990034e-07	5.08100764096081e-06	1.05312871677613e-07	8.81194799917332e-07	8.31206078307954e-09	6.85658758332887e-06	145845	0.00205486918658426	0.113870084863843	0.741040288512436	0.0153593708820509	0.128517982043994	0.00121227369767572
5.38140353140875e-08	1.53771491597078e-06	4.65907489236526e-08	1.71175870356601e-06	6.99515272848039e-09	3.35687355650301e-06	297896	0.00100655683869744	0.0160309986087613	0.45807948678671	0.0138792087754977	0.509926476155158	0.00208382967387295
6.49363123593393e-07	7.54931305596343e-06	4.85351985549354e-07	7.25530369033851e-06	2.40393018800705e-09	1.59417357856327e-05	62728	0.00477114063236916	0.0407335269085706	0.473556528440721	0.0304453663061441	0.455113783586683	0.000150794757881608
1.22261486769542e-07	2.48937047252092e-06	6.53534184890672e-08	1.7109355982521e-06	4.17163108950176e-09	4.39209260712113e-06	227682	0.00131676298157402	0.0278367278894151	0.566784604788335	0.0148797906453762	0.389549071774596	0.000949804902277806
5.55811013575279e-07	4.59220333802437e-06	1.97564129265173e-07	2.09875586490508e-06	2.7910503427512e-09	7.44712539611265e-06	134280	0.00223165209135223	0.0746343030379761	0.616641065346028	0.0265289113257446	0.281820938049548	0.000374782240702984
1.0155440622365e-06	6.22839430745099e-06	2.47562073196894e-07	1.95218727051881e-06	3.63974364540952e-09	9.4473274570486e-06	105850	0.00283019903894033	0.107495380768114	0.659275793685337	0.0262044556328138	0.206639102899126	0.00038526701460887
3.11019312786779e-08	9.346640398707e-07	2.04022570818454e-08	7.88320234433066e-07	1.8264948626678e-09	1.77631495752696e-06	562963	0.000532752997274066	0.0175092435870602	0.526181483700373	0.0114857204773246	0.443795302793932	0.00102824944131006
1.38622995496312e-09	2.16167623639724e-07	1.65376905921699e-09	3.31580643676657e-07	2.08883041127293e-08	5.71676570443291e-07	1749241	0.000171488314335	0.00242485004044893	0.378129233933976	0.00289284036589888	0.580014401184121	0.0365386744755553
5.86191359239494e-07	6.37884634112952e-06	7.20900353132548e-08	1.00867677274757e-06	5.47456010845184e-09	8.05127906853829e-06	124204	0.0024124787285329	0.0728072340120633	0.792277386838561	0.00895386120634654	0.125281556403769	0.000679961539259593
2.07321351404496e-07	2.95133187264206e-06	5.95075085677102e-08	1.08920072777934e-06	5.26528674741493e-09	4.31262674714103e-06	231877	0.00129295422745235	0.0480731033683672	0.684346697659052	0.0137984370215112	0.252560861776737	0.00122090017433237
3.03763252814091e-08	9.59028713761128e-07	8.37913451208349e-08	3.40134733335947e-06	5.47247290483129e-09	4.48001619042768e-06	223213	0.00134310509365398	0.0067804052463724	0.214068135693406	0.0187033576574722	0.759226571686735	0.00122152971601401
2.26297981600663e-06	1.58540615197491e-05	1.15345816790437e-07	1.0390916474628e-06	3.36246821536901e-08	1.93051034821627e-05	51800	0.00577484803926276	0.117221843337828	0.821236805821724	0.00597488725698946	0.0538247126425866	0.0017417509408721
1.27066621468375e-07	3.36746237702473e-06	2.77785873969157e-07	9.46584000161688e-06	7.99232502798031e-09	1.32461471991071e-05	75494	0.00396598510434432	0.00959272304304001	0.254222025952703	0.0209710695339307	0.714610811682278	0.000603369788048184
1.45830336670352e-07	3.18494545409011e-06	1.13753473620879e-07	3.19441841459193e-06	6.54716744628212e-09	6.64549484641955e-06	150478	0.00199166906808845	0.0219442404276217	0.479263851330212	0.0171173819632359	0.480689322378003	0.000985203900926894
1.80324321556367e-07	3.72706987360295e-06	9.80431322611214e-08	2.60559324097532e-06	1.08141061644358e-08	6.62184467456019e-06	151015	0.00198458807544266	0.0272317353273382	0.562844653835148	0.0148060151029793	0.393484500019381	0.00163309571515342
6.18243835460151e-07	7.47247890221022e-06	1.23155609970665e-07	1.91399849175375e-06	1.39358147195732e-08	1.01418126541144e-05	98602	0.00303793533215779	0.0609598950942305	0.736799145977003	0.0121433528867941	0.188723510976834	0.00137409506513805
1.75467111049143e-06	1.29822740194385e-05	1.67201620903435e-08	1.59067565958602e-07	8.10896856865727e-09	1.49208418265475e-05	67020	0.0044662823070527	0.117598667078521	0.870076512461925	0.00112059106883598	0.0106607635016668	0.00054346588905122
1.21451993784866e-09	2.40866656808002e-07	1.20090126905635e-09	3.0622762326882e-07	7.9025567150871e-09	5.57412257998814e-07	1794004	0.000167209742898966	0.00217885401768692	0.432115823345446	0.0021544220670133	0.549373679667934	0.0141772209019198
1.32845616437178e-07	2.49353973927585e-06	4.2665494756534e-08	1.02969836827231e-06	4.23668506007157e-09	3.70298590380195e-06	270052	0.00111028100938837	0.0358752692795243	0.673386235879449	0.0115219166005273	0.27807245153569	0.00114412670480913
1.52480795262906e-06	1.66223358088117e-05	1.13031364482502e-07	1.58452183770194e-06	5.89443056721584e-09	1.98505913941924e-05	50376	0.00593753925279938	0.0768142330044217	0.837372321999172	0.00569410564340018	0.0798223995565954	0.000296939796410315
8.76354952638594e-07	9.00075153566306e-06	3.7796063833683e-07	4.99145385395413e-06	1.57010262226572e-09	1.52480910832149e-05	65582	0.00456401528449735	0.0574730927206545	0.590287104565574	0.0247874069137014	0.327349425361757	0.000102970438312379
1.00587621331196e-06	5.91890782159595e-06	1.98782072637972e-07	1.5039485774511e-06	1.45175845536008e-10	8.62765986084252e-06	115906	0.00258496233985883	0.116587374738453	0.686038614996808	0.0230400915015396	0.174317091970318	1.68267928821468e-05
4.95628254666502e-08	2.97757359993984e-06	7.42919510059878e-08	5.73940863734941e-06	4.03147166811378e-08	8.88115173044303e-06	112598	0.00266081110057936	0.00558067545414831	0.335268858174468	0.00836512574729784	0.646245983803624	0.00453935682046125
4.59325734699837e-06	1.40085950577576e-05	5.56986678136305e-08	2.18414526528329e-07	4.63516383980347e-09	1.88806007629377e-05	52964	0.00564822217468341	0.243279194590823	0.741957061305814	0.00295004743296971	0.0115681979228687	0.000245498747524084
1.74552844014168e-06	1.29522555686903e-05	3.39811712256824e-07	3.24221001629383e-06	1.2824515245271e-08	1.82926302526279e-05	54667	0.00547280858742671	0.0954224961656849	0.70805867662632	0.0185764270946223	0.177241324594535	0.000701075518837904
1.37226225368073e-07	1.98445580018692e-06	2.55890106665795e-08	4.75789069969913e-07	8.52411458949677e-10	2.62391251765043e-06	381110	0.000786865047219032	0.0522983233796803	0.756296479717962	0.00975223468558814	0.181328099458116	0.000324862758653617
9.36599274081226e-08	1.87022935818796e-06	7.04398423265343e-08	1.80850227205891e-06	5.89899296734269e-09	3.84873039294887e-06	259826	0.0011539550210512	0.0243352788700694	0.485934104819175	0.0183020983895325	0.469895806516404	0.00153271140481808
2.07464285141102e-06	1.14575468921425e-05	6.09349083243458e-08	4.32699268143698e-07	2.66276123743511e-09	1.4028486681259e-05	71284	0.00419973188118505	0.147887858366262	0.816734345797178	0.00434365514319876	0.0308443296825275	0.000189811010833575
2.3529045115356e-07	4.20781106984573e-06	4.46407459910496e-07	1.02648871384766e-05	2.40539299470676e-09	1.51568015123811e-05	65977	0.00453675261956921	0.0155237535413629	0.277618669506788	0.0294526163416364	0.67724626004316	0.00015870056705182
1.34258603242265e-06	1.05372440539172e-05	1.58620053080857e-07	1.60074626371464e-06	3.39194735717298e-09	1.36425883504925e-05	73300	0.00408444031417821	0.0984113863095622	0.772378655956205	0.0116268298218594	0.11733449860025	0.000248629312123937
9.5937587823375e-06	3.84860196791324e-05	9.9827124699257e-07	5.14956875527246e-06	6.28559354149116e-08	5.42904743991498e-05	18419	0.0161556589706837	0.176711640274187	0.708890834074846	0.0183875948412822	0.0948521598358533	0.00115777097383212
5.86852934077425e-07	4.53419566964699e-06	3.87654249558816e-08	3.85101304753773e-07	2.60150505246656e-09	5.54751683848653e-06	180261	0.00166287555562161	0.10578659806962	0.817337883175133	0.0069878877495138	0.0694186815409173	0.0004689494648161
7.52166111416094e-07	7.56150263667872e-06	1.85694912083485e-07	2.40032808330587e-06	9.7566987324125e-09	1.09094484422166e-05	91664	0.00326750244194873	0.06894630057606	0.693115025633906	0.0170214757480219	0.220022863302351	0.000894334739660783
1.11920991501211e-07	2.05961983889844e-06	1.52227014847366e-08	3.60186966612319e-07	6.91467515460112e-09	2.55386517365131e-06	391563	0.000765867104402185	0.0438241582429331	0.806471641552543	0.00596065197246589	0.141036014872059	0.00270753335999922
1.00852763353411e-05	4.64653911444012e-05	1.6425052857247e-06	9.73150170938067e-06	4.68265471672328e-08	6.79715010220149e-05	14712	0.0201856297354073	0.148375071665324	0.683601074652622	0.0241646169501644	0.143170322312417	0.000688914419472161
1.38607215744678e-05	4.88710713177297e-05	1.96428251270965e-06	8.90602659641755e-06	2.90859203726357e-08	7.36311879216974e-05	13581	0.021847968550917	0.188245252666682	0.663727867187221	0.026677316612066	0.120954541788578	0.000395021745453392
2.15937057348671e-07	4.52759260063411e-06	8.85426006604332e-08	2.38713437899191e-06	2.09640553788434e-08	7.24017069301397e-06	138118	0.00216970185762277	0.0298248572450134	0.625343350675804	0.0122293526512942	0.329706919934257	0.00289551949363176
6.27243425303951e-06	2.99208019223147e-05	2.83068745727504e-06	1.73630622776259e-05	5.50582004943888e-09	5.63924917303046e-05	17733	0.0167759150644365	0.111228180571223	0.530581306203138	0.0501961763068162	0.30789670299841	9.7633920412141e-05
4.84194593916877e-07	5.33788129977154e-06	2.16882019040559e-07	3.07426195169657e-06	4.84321648925209e-10	9.11370418607447e-06	109725	0.00273038940274639	0.05312818849845	0.585698327572196	0.0237973511771371	0.337322990622624	5.31421295926239e-05
6.83711175089292e-07	7.62285168030658e-06	3.6381616507285e-07	5.21561379066134e-06	1.18892992687329e-08	1.38978821103988e-05	71953	0.00416071375195648	0.0491953500294638	0.54849016704516	0.0261778134382527	0.375281193870458	0.000855475616665145
1.66462274406426e-06	7.52732021887334e-06	6.41678871505099e-07	3.73077791012296e-06	9.38114170938923e-09	1.35737808862751e-05	73671	0.00406388189497342	0.122635156557406	0.554548528662672	0.047273407231284	0.274851785319099	0.000691122229538481
1.04026548883945e-07	2.32825504618369e-06	7.47505639139111e-09	2.1511357362263e-07	2.94154145381224e-09	2.65781176653547e-06	376249	0.000797026794833733	0.0391399233737109	0.876004491927822	0.00281248525027604	0.0809363463323951	0.00110675311579594
2.81222001204906e-07	3.29730877315063e-06	5.71411401298982e-08	8.61430090703889e-07	4.19523786842489e-10	4.49752152897616e-06	222345	0.00134834965152231	0.0625282167952012	0.733139074912053	0.0127050287056449	0.191534400703578	9.32788835227636e-05
6.09451583146176e-08	1.77788376011115e-06	1.19245871989503e-07	4.47272299794327e-06	5.03199254860874e-10	6.4313009876134e-06	155490	0.00192753641162646	0.00947633432675554	0.276442319141233	0.0185414851861496	0.695461619127712	7.82422181499559e-05
5.41610823820937e-08	1.58397896345339e-06	6.16460586176059e-08	2.31809257186015e-06	1.89031573674615e-08	4.0367818336807e-06	247722	0.00121030398507949	0.013416896085442	0.392386566506402	0.0152710899814464	0.574242717929231	0.00468272949747838
2.36609229055307e-07	3.14502682980808e-06	5.1380738517664e-08	8.78122634477327e-07	9.6778706029587e-10	4.31210721891867e-06	231905	0.0012927985698421	0.0548709058107883	0.729348012500659	0.0119154594051464	0.203641187451162	0.000224434832243934
5.9594074061526e-08	3.56102499918505e-06	6.23942617913072e-08	4.79458251346539e-06	1.15878375660217e-09	8.47875463225987e-06	117942	0.00254040486928853	0.00702863529447864	0.419993873349761	0.00735889461335633	0.565481927643361	0.000136669099043537
1.89882982992799e-08	7.82092345179502e-07	2.70439693893994e-08	1.43218822511752e-06	5.35877704316558e-09	2.26567161502887e-06	441370	0.000679471309242285	0.00838086957232676	0.345192277641496	0.0119364029676714	0.632125245166773	0.00236520465173294
8.14124377918826e-07	8.58790699028184e-06	2.29945735042034e-07	3.11891740289043e-06	2.12389833479616e-08	1.27721334894811e-05	78295	0.00382433305656726	0.0637422384121905	0.672394083365531	0.018003705898581	0.24419705646352	0.00166291586017745
4.16389573478581e-07	3.99915944849169e-06	1.19945013000178e-07	1.48119203363922e-06	4.56255991099838e-09	6.02124862852067e-06	166079	0.00180474950440801	0.0691533599038381	0.664174442083156	0.01992028902976	0.245994165831869	0.000757743151376782
2.0900836593042e-06	1.15791135726862e-05	5.35796524451449e-09	3.81666331436681e-08	1.32338345592056e-08	1.37259556649378e-05	72855	0.0041093483852549	0.152272359777703	0.843592523197814	0.000390352801313582	0.00278061754498908	0.000964146678180719
1.6800567155154e-07	2.45054698939865e-06	1.34060576773347e-07	2.51419362581376e-06	1.25498739033127e-09	5.26806185092763e-06	189823	0.00157917450784917	0.0318913627640792	0.465170504588351	0.0254477985579726	0.47725210845257	0.000238225637026317
2.10894440007759e-06	1.00461787376107e-05	3.23020063960436e-07	1.97846929803466e-06	2.25223945061129e-10	1.44568377236284e-05	69171	0.00432769110660958	0.145878679721964	0.694908452986996	0.0223437566455137	0.136853531585336	1.55790601905298e-05
9.07941668933421e-07	5.4264495234869e-06	1.36301672105351e-08	1.04741188783138e-07	2.05260821113428e-09	6.45481515662513e-06	154923	0.00193457708549893	0.140661141628746	0.840682404037127	0.00211162781269504	0.0162268300860069	0.000317996435425035
8.97788468580003e-07	9.27442502149384e-06	4.39831741740687e-07	5.84227621448185e-06	1.3550617866163e-08	1.64678720641625e-05	60724	0.00492821858326631	0.0545175761071021	0.563182965313223	0.0267084745392121	0.354768132258924	0.00082285178153964
1.82210828318671e-06	1.0473069153889e-05	1.71220330462292e-07	1.26539175683475e-06	3.34180824406328e-08	1.37652076068134e-05	72647	0.00412107566996855	0.132370563178779	0.760836265826106	0.0124386304480829	0.0919268196295429	0.0024277209174885
2.87460453430555e-09	3.18438260400787e-07	3.88663760675326e-09	5.53580348544438e-07	1.82391655402056e-09	8.80603767640304e-07	1135585	0.000264146353826988	0.00326435638812725	0.361613556632951	0.00441360547112809	0.628637270117331	0.00207121139046224
7.01110880558612e-06	3.67680005133169e-05	6.66717652122234e-07	4.49625228674216e-06	1.00465089460229e-08	4.89521257667134e-05	20428	0.0145786839080984	0.143223786419374	0.751101202193725	0.0136197895735835	0.0918499905023437	0.000205231310973106
1.510119622643e-06	7.00382153794793e-06	2.17392373454852e-07	1.29636074167993e-06	2.43446755439101e-09	1.00301287432801e-05	99700	0.00300453104891008	0.150558348880092	0.698278328943713	0.0216739364986216	0.129246670193387	0.000242715484187781
8.07086055028524e-07	5.59482817380732e-06	2.52586256296401e-07	2.25131754640466e-06	4.76394442415918e-09	8.91058197596107e-06	112226	0.00266961672118537	0.0905761326483362	0.627885831576549	0.0283467743159568	0.252656622483049	0.000534638976108556
9.09054352720288e-08	1.83746318615201e-06	1.13507183346606e-08	2.9499358629164e-07	1.36191843864813e-08	2.24833211043682e-06	444774	0.000674272967149614	0.0404323875685639	0.817256124049669	0.00504850608233999	0.131205521160451	0.00605746113897526
2.90656217571963e-07	3.09938116125593e-06	2.17109289340716e-07	2.97667040222053e-06	1.32027537770802e-09	6.58513734576685e-06	151857	0.00197359759838223	0.0441382164578248	0.470663100633477	0.0329695916639128	0.452028598026742	0.000200493218043013
2.66697589518947e-06	1.02589132793727e-05	1.6582281282003e-07	8.20139374789346e-07	8.95260080838041e-10	1.39127466222523e-05	71877	0.00416515460326827	0.191692982528975	0.73737512497815	0.0119187689765592	0.0589487753250389	6.43481912770655e-05
9.48987738319304e-08	1.71421533687524e-06	3.47329151050652e-08	8.06684107588365e-07	2.52851013866317e-09	2.65305964353926e-06	376923	0.000795602289405006	0.0357695591439221	0.646127704309136	0.0130916450331778	0.304058037124346	0.000953054389418123
5.51408545316689e-06	4.19821399867709e-05	2.45108269686616e-07	2.40010928393626e-06	8.29148310234281e-09	5.0149734476663e-05	19940	0.0149326825978096	0.109952435655125	0.837135837804029	0.00488752876250374	0.047858863241901	0.00016533453644109
2.41405858212883e-06	1.13758617163351e-05	1.09705079705879e-07	6.64707429632413e-07	8.13046126182716e-10	1.45651458539284e-05	68657	0.00436004287232172	0.165742149535545	0.781033147928751	0.00753202754068477	0.045636853643531	5.58213514877661e-05
6.64328268736679e-08	1.46051332417518e-06	1.91994949379384e-08	5.42713566664519e-07	1.91484268863724e-09	2.09077405533995e-06	478292	0.000627036202888176	0.0317742736016811	0.698551486443481	0.00918296020026741	0.259575426277364	0.000915853477206985
4.33078464001548e-07	5.50903957834091e-06	7.16487969086718e-07	1.17188844475556e-05	4.00386262983238e-09	1.83814943216146e-05	54403	0.00549932204008252	0.0235605689300405	0.299705751988994	0.0389787661737712	0.637537092605984	0.000217820301210457
3.47626105230468e-08	1.2615585235307e-06	8.23563604600509e-08	3.84285894638596e-06	2.56478159247465e-09	5.22410122249223e-06	191420	0.00156600698984333	0.00665427583473637	0.241488146917807	0.0157646946244969	0.735601930881552	0.000490951741408081
5.37376899122644e-06	2.13505752399579e-05	9.90939818421047e-07	5.06239445357004e-06	9.60469218553808e-10	3.2778638972394e-05	30508	0.009785559616315	0.163941187300431	0.651356368333025	0.0302312679686186	0.154441874717055	2.93016808709694e-05
1.77988553228653e-06	1.69620051463506e-05	6.8233581504757e-08	8.3617563699942e-07	4.44738162906694e-08	1.9690773713432e-05	50785	0.00588987654079587	0.0903918534736087	0.861418926102434	0.00346525649513771	0.0424653520053926	0.00225861192342746
1.45266214295772e-06	1.1274374053567e-05	7.91012992582036e-08	7.8939327886381e-07	1.31380689426131e-08	1.36086688435894e-05	73483	0.00407430583512147	0.106745351779356	0.828470012985733	0.0058125669870691	0.0580066491393585	0.000965419108482606
4.20428245344492e-08	1.0584001966007e-06	1.06578333689408e-07	3.44969629298737e-06	6.34090943439292e-09	4.66305855724631e-06	214452	0.0013979427951788	0.00901614766752509	0.226975531961948	0.0228558857627441	0.739792616935208	0.00135981767257442
2.66245989545211e-09	3.28827088311699e-07	2.34880011021536e-08	3.72984332698372e-06	4.18116272679627e-09	4.08900203901982e-06	244558	0.00122595102697443	0.000651127064756938	0.0804174429784639	0.00574418913906532	0.912164702142776	0.00102253867493755
1.10040684528308e-07	2.10178047783696e-06	3.99600408150528e-08	9.81344128737548e-07	3.27314135182087e-09	3.23639847326969e-06	308985	0.00097044992171591	0.0340009691134033	0.649419561650442	0.0123470707161352	0.303221045505595	0.00101135301442472
7.41768709032102e-08	1.96511225763992e-06	2.2370065895577e-07	7.61988514535169e-06	3.62770059231539e-09	9.88650263344291e-06	101148	0.00296157132139097	0.0075028423754517	0.198767180923269	0.0226268749678032	0.770736167062358	0.000366934671118584
1.80103245753859e-06	8.61636450883811e-06	4.71367213313357e-07	2.89949618553918e-06	9.44845598202195e-09	1.37977088212113e-05	72476	0.00413078593882743	0.130531270146088	0.624477920246595	0.0341627163916318	0.21014330879934	0.000684784416344314
5.8744897228989e-07	5.04796876172218e-06	3.3171021788023e-07	3.66493840564831e-06	1.61781572051568e-09	9.63368417326113e-06	103802	0.00288594679935661	0.0609786413717392	0.523991514661973	0.0344323326273153	0.380429578106844	0.000167933232127956
1.28224995071467e-08	1.31742662203792e-06	6.50518669919016e-08	8.59433013752358e-06	5.49145529532144e-08	1.00445456790138e-05	99557	0.00300884316877092	0.00127656341231411	0.131158408168768	0.00647633741442539	0.855621589285005	0.00546710171948825
4.51869386591061e-07	3.67757582255417e-06	7.41219185618187e-08	7.75626118395843e-07	1.77365273599268e-09	4.98096689883888e-06	200764	0.00149317789009296	0.0907192109018828	0.738325690020436	0.0148810301427816	0.15571798290341	0.00035608603149042
1.4729373384363e-09	2.54776920877298e-07	1.60144332926905e-08	3.56162811446302e-06	9.22397818102868e-09	3.84311638415247e-06	260205	0.00115227275401675	0.000383266388837487	0.0662943547397886	0.00416704353756442	0.92675520552794	0.00240012980586922
1.96260318689236e-06	8.71255486162513e-06	4.60693169927589e-07	2.62956971179811e-06	2.54990182393756e-09	1.37679708320671e-05	72632	0.0041219012323559	0.142548470710095	0.632813285842575	0.0334612250088868	0.190991813090826	0.00018520534761728
1.85280273144463e-06	7.66821167589436e-06	7.29169822288984e-08	3.8801777940015e-07	1.77129047922548e-09	9.98372045944726e-06	100163	0.00299065015878575	0.185582392753333	0.768071552788539	0.00730358812880218	0.0388650484532529	0.00017741787607338
1.49291964327745e-06	1.1331877155537e-05	3.78478565467767e-07	3.69391311415702e-06	2.41374017540701e-08	1.69213258801933e-05	59097	0.00506357736493668	0.0882271078429464	0.669680215118435	0.0223669568299481	0.218299271600272	0.00142644860839914
2.63927262910624e-06	1.6089964021228e-05	2.28448464267907e-07	1.7907920761646e-06	6.01482998659073e-08	2.08086254906327e-05	48057	0.00622320772575058	0.126835510125085	0.773235311888869	0.0109785465825577	0.0860600848898335	0.00289054651365531
1.35125060432438e-07	2.89405824388486e-06	6.99888202179005e-08	1.92739264124571e-06	1.07151171305462e-09	5.02763627749396e-06	198901	0.00150715777009247	0.0268764590305231	0.575629994723367	0.013920820114057	0.383359601782177	0.000213124349876144
1.41111150338846e-07	2.52667994775427e-06	7.58211278028512e-08	1.74559027222355e-06	4.6677616528707e-09	4.49387025977239e-06	222525	0.00134725574220518	0.0314008064723242	0.562250310244214	0.0168721221174488	0.388438065924929	0.00103869524108315
1.31624750374178e-06	7.08428368515956e-06	1.08003863506983e-06	7.47400705278446e-06	8.38489349868233e-09	1.69629617702543e-05	58952	0.00507600501693339	0.0775953823140664	0.417632473686425	0.063670404360856	0.440607433655285	0.000494305983368176
1.91510665828573e-07	2.44784466733548e-06	1.58304229284094e-08	2.60160478062879e-07	5.84604767439138e-10	2.91593083892279e-06	342944	0.000874398018132272	0.0656773690487536	0.839472814190537	0.00542894320986623	0.0892203870510827	0.000200486499760435
5.43059498164185e-07	4.43948338632474e-06	1.31008671958948e-07	1.37703313649515e-06	3.66165935605578e-10	6.49095085887864e-06	154061	0.00194539683540351	0.0836640902035734	0.683949621996014	0.0201832789690201	0.212146597075462	5.64117559301375e-05
1.85647529414783e-06	8.40647876978036e-06	4.07886852230445e-08	2.37479168069438e-07	1.74405237473035e-09	1.05429659695954e-05	94850	0.00315790974491148	0.176086624911972	0.79735425439327	0.00386880554681424	0.0225248918335028	0.000165423314441114
1.15691596180449e-07	2.25789864669445e-06	9.73552084391907e-09	2.44301022544963e-07	8.59923626409082e-09	2.63622602252788e-06	379330	0.000790556194863234	0.043885309981696	0.856489021578414	0.00369297653567037	0.0926707423632452	0.00326194954097487
1.2567219289596e-09	2.25352610178086e-07	9.09440539988755e-09	2.09680772859126e-06	3.79145220818439e-09	2.33630291830638e-06	428027	0.000700646127045235	0.000537910524834944	0.0964569313389579	0.00389264822152438	0.89748966718377	0.00162284273091302
7.34139825687761e-09	5.93797862874357e-07	1.86471208053598e-08	1.93925882626803e-06	4.72522393852981e-09	2.56377043214315e-06	390051	0.000768836409294371	0.00286351623563294	0.231611167454638	0.00727331923778058	0.75640892099958	0.00184307607236886
1.81406519337209e-06	1.2506151322175e-05	1.04297672211594e-07	9.24542173226765e-07	9.5780201854205e-09	1.53586343811708e-05	65110	0.00459702687529295	0.118113703884772	0.814274955168351	0.00679081678898869	0.0601968996905234	0.00062362446736559
3.17247895694757e-06	1.13561027262213e-05	5.79951433964647e-07	2.66921092905435e-06	8.9586955883486e-09	1.77867027417762e-05	56222	0.00532184680811942	0.178362398191783	0.638460252644176	0.0326058990462856	0.150067776349862	0.000503673767893305
9.03032883918534e-07	7.30191958866362e-06	1.77574960871404e-07	1.84622301237458e-06	3.51673816879291e-09	1.02322671839969e-05	97730	0.00306498916114428	0.0882534503527098	0.713616978266916	0.0173544100909647	0.180431470286667	0.000343691002742092
7.39991912509143e-07	9.50799245315018e-06	1.64684927439863e-08	2.72090303565615e-07	6.89576185642915e-08	1.06055007805332e-05	94291	0.00317661096674005	0.069774348974395	0.896515181122088	0.00155282556522129	0.0256555828146321	0.0065020615236638
7.49394087422561e-07	9.52557722103211e-06	4.19724362643686e-07	6.86021731821841e-06	8.19124253757546e-09	1.75631042318543e-05	56938	0.00525512082492974	0.0426686579735363	0.542362961312698	0.023898073888466	0.390603917602219	0.000466389223080447
4.9486510599089e-06	2.17225628771852e-05	2.81424131002977e-07	1.58843887422068e-06	4.15877597488854e-09	2.85452357182926e-05	35032	0.00852712897261487	0.173361716426032	0.760987335734794	0.00985888271445003	0.0556463744036543	0.000145690721069207
3.63712888946973e-09	3.39875871850911e-07	1.71284763484125e-08	2.05796311212958e-06	9.26851158541381e-09	2.42787310080379e-06	411883	0.000728097622605173	0.00149807207315143	0.139989141828867	0.00705493064803997	0.847640311780816	0.00381754366912559
1.62633812393932e-05	4.37124624366432e-05	1.91227366321445e-06	6.60900983188566e-06	1.51181775929091e-08	6.85122453487294e-05	14596	0.0203445764080492	0.237379189028357	0.638024081887047	0.0279114142804825	0.0964646509283938	0.000220663875719693
4.12769015222236e-06	1.30049019394333e-05	1.41688549785025e-08	5.73980293700637e-08	4.34422313951418e-09	1.72085031991437e-05	58111	0.0051492920876457	0.239863403833272	0.755725340486347	0.00082336359034454	0.00333544577967244	0.000252446310364189
1.93757780436062e-07	3.04429339827617e-06	2.47369619208054e-07	4.99730685995404e-06	1.60812149184383e-09	8.48433577936617e-06	117864	0.0025420749726689	0.022837118364325	0.358813403599592	0.0291560383323884	0.589003899646151	0.000189540057544017
4.24287403903251e-06	2.43979576555379e-05	6.27564894468592e-07	4.64039389666468e-06	8.71276473100141e-09	3.39175032504347e-05	29483	0.0101238290633328	0.125093937714243	0.719332359914352	0.0185026854669956	0.136814135828386	0.000256881076023476
9.48410467454556e-09	5.73390877773031e-07	1.74110201124552e-08	1.35343522002175e-06	7.51989841461703e-09	1.9612411209964e-06	509881	0.000588199855855454	0.00483576678716955	0.292361235767748	0.00887755203888934	0.690091190487656	0.00383425491853678
1.03710211948451e-06	9.33847099276603e-06	1.45260453713348e-06	1.68179576176846e-05	1.09671520158782e-08	2.86571024190845e-05	34895	0.00856040320565654	0.0361900552371912	0.325869337946288	0.0506891630525109	0.586868741010065	0.00038270275394537
5.47657484505759e-07	4.36255978216362e-06	6.40152900650706e-09	6.55655349993911e-08	3.4480090753192e-09	4.98563233975059e-06	200576	0.00149457543845655	0.109847146196335	0.875026372759339	0.00128399540324453	0.0131508965225203	0.000691589118561376
1.89158465333208e-07	3.83854670649264e-06	1.61605903275063e-08	4.21673535747375e-07	1.38853331961644e-09	4.46692783122034e-06	223868	0.00133918383433063	0.0423464341669318	0.859325883813074	0.00361783107722412	0.0943990034493519	0.000310847493418558
8.58719505525539e-06	2.87764196689896e-05	8.10734275703259e-07	3.49339955074419e-06	3.12045767362379e-09	4.1670869008366e-05	23998	0.0124237017875449	0.206071897697439	0.690564424351513	0.0194556603928872	0.0838331341264526	7.48834317085472e-05
1.04242771471646e-06	6.59243653083095e-06	3.29086180420048e-07	2.67590480850543e-06	8.59922157372453e-09	1.06484544560466e-05	93910	0.00318945618899336	0.0978947432248754	0.61909796938536	0.0309045957587939	0.251295135791837	0.000807555839133213
6.08016217910563e-07	4.65471424797114e-06	1.45588952780536e-07	1.43306342621967e-06	3.33572096890839e-09	6.84471856585081e-06	146098	0.00205131576743456	0.0888299806721103	0.680044650950897	0.0212702613525848	0.209367764712695	0.000487342311713258
7.73531546648027e-06	1.57319549073379e-05	1.36743283677001e-06	3.57574842407171e-06	2.09324374278542e-09	2.84125448784027e-05	35196	0.00848765925259254	0.272250004340869	0.553697494352091	0.0481277844917526	0.125851043592711	7.36732225762911e-05
1.22185304748455e-07	2.30988607648082e-06	8.03434372988582e-09	1.9529238890395e-07	2.17803128046603e-08	2.65717842666777e-06	376339	0.000796836943775969	0.0459831012935329	0.869300327482159	0.00302363727224794	0.0734961517615723	0.00819678219048838
5.37672767276658e-07	4.67111203436238e-06	1.34353157241361e-07	1.50075985266698e-06	1.56860477214085e-09	6.84546641631952e-06	146082	0.00205153966385918	0.0785443583500536	0.682365780544405	0.0196265892008562	0.219234126850609	0.000229145054075689
8.37006039957187e-07	5.62232444955593e-06	3.65632554917018e-07	3.1578480991927e-06	1.32480998919678e-08	9.99605924351481e-06	100039	0.0029943407537647	0.083733601368981	0.562454094417613	0.0365776698606735	0.315909302082362	0.00132533227037073
3.00262694253903e-08	1.25389558116116e-06	2.20114889152368e-08	1.18188701436856e-06	9.35726721573394e-09	2.49717762108607e-06	400452	0.000748873675761597	0.0120240823767799	0.502125107390564	0.008814546762462	0.473289126247467	0.00374713722272758
1.2657189767462e-06	7.46821965083793e-06	4.13956689584738e-08	3.14049500041309e-07	4.17771509234075e-09	9.09356151167626e-06	109968	0.00272436302654688	0.139188476937337	0.821264544287586	0.00455219540829203	0.0345353687483243	0.000459414618461261
9.24927506656968e-10	1.93213535446158e-07	8.52636512115168e-09	2.29009875477172e-06	1.13415630281989e-08	2.50410514587389e-06	399344	0.000750950379873716	0.000369364484626776	0.0771587150661478	0.00340495491381458	0.914537777515137	0.00452918802027415
9.83786786086597e-08	2.02745230046347e-06	4.38644630800062e-08	1.16231667350439e-06	8.14197631377194e-09	3.3401540919703e-06	299387	0.00100154601873859	0.0294533353551446	0.60699364299912	0.0131324669078759	0.347982949738334	0.00243760499952537
5.0415579643688e-07	4.87757773624686e-06	1.28890216896441e-07	1.60333177569376e-06	4.3815286515126e-09	7.11833705392546e-06	140482	0.00213323014034661	0.0708249402378129	0.685213091104907	0.0181067875713139	0.225239654086005	0.000615526999960809
1.43146306072516e-07	2.69065141720186e-06	5.5967548789634e-08	1.35263057770291e-06	5.57466249091386e-09	4.24797051225783e-06	235407	0.00127358216545803	0.0336975752678736	0.633396914935682	0.0131751264817248	0.318418071358969	0.00131231195575105
3.42502601459797e-07	6.79056273750621e-06	1.56983504453252e-07	4.00218154285352e-06	7.40828978349983e-09	1.12996386760563e-05	88498	0.00338417149479608	0.0303109339403527	0.600953971377447	0.0138927897567111	0.354186683095811	0.000655621829678312
5.98452803413647e-07	3.88324681738629e-06	2.65686185973882e-09	2.21661089398066e-08	3.37092030017407e-10	4.5068596836295e-06	221884	0.00135114732927732	0.132787094656494	0.861630290264329	0.000589515105027449	0.00491830465020283	7.479532394626e-05
3.54749840130901e-07	3.61640178312763e-06	1.89457417220523e-07	2.48327673157867e-06	3.15004348308907e-09	6.64703581554081e-06	150443	0.0019921304410474	0.053369629707951	0.544062328455108	0.0285025419567576	0.373591597892816	0.0004739019873677
1.69122495591101e-06	9.05628601971375e-06	1.34265662982126e-07	9.2443982253787e-07	3.67988551384112e-10	1.18065844496961e-05	84699	0.00353573077529101	0.143244217929135	0.767053846800446	0.0113721003355532	0.0782986668563288	3.11680785371914e-05
1.57957215962578e-06	1.39820652369507e-05	3.10586469245528e-07	3.53517349515551e-06	2.53028673873805e-09	1.94099276477162e-05	51520	0.00580611379945961	0.081379600598956	0.720356381060277	0.0160014233377151	0.182132234561496	0.000130360441556605
1.02383235024544e-06	7.96521063316324e-06	3.48029993626368e-08	3.48141876089995e-07	1.11559934376871e-10	9.37209941879569e-06	106700	0.00280769403484993	0.109242583171083	0.849885418115503	0.00371346886193286	0.0371466264422888	1.19034091927299e-05
5.51391091502403e-07	4.60472466922397e-06	3.81133101104242e-07	4.09241244925344e-06	2.74980271076019e-09	9.63241111379482e-06	103816	0.00288556597998091	0.0572433095917949	0.478044864865603	0.0395677776417175	0.424858573923677	0.000285473977208275
1.62036691027377e-06	1.21842345365491e-05	4.92261276946292e-07	4.75950657996418e-06	2.61359312584443e-09	1.90589828968591e-05	52469	0.00570143413787716	0.0850185405508075	0.639290910878407	0.0258283078173818	0.24972510892743	0.000137131825973522
3.39006048967349e-06	2.11558033090107e-05	6.25066674768947e-07	5.01588443085824e-06	1.13949437325616e-09	3.01879543986847e-05	33126	0.00901563623843682	0.112298450067263	0.700802811267415	0.020705830759973	0.166155161247918	3.77466574318733e-05
2.77184655572715e-07	2.86222295094128e-06	3.41373723955337e-07	4.53230583760947e-06	1.90667347888351e-09	8.01499384155769e-06	124766	0.00240161927527904	0.0345832649471937	0.35710856521195	0.0425918884909576	0.565478393022525	0.000237888327374304
5.71948363145272e-07	4.28736549062469e-06	7.47361497710925e-07	7.20308025746436e-06	3.66314065850306e-09	1.28134187496037e-05	78043	0.00383667134946486	0.0446366714709109	0.334599654815564	0.0583264710469278	0.562151319505351	0.000285883161245811
9.60847123129978e-08	2.29736007236272e-06	1.22762634913032e-07	3.77404440461477e-06	5.17730384296038e-09	6.29542912804648e-06	158845	0.00188685233505126	0.0152626152020257	0.36492509495943	0.0195002806665105	0.59948961823765	0.00082239093438368
6.3247686509833e-06	2.12116630969069e-05	4.26282674409626e-09	1.83824383572444e-08	1.71535340888501e-08	2.75762305470804e-05	36263	0.00823885628310594	0.229355808444709	0.769200963151676	0.000154583373417132	0.000666604463066859	0.000622040567131325
2.69033250283491e-09	4.73582063208e-07	5.09976359352553e-08	1.15428626269499e-05	1.17173207533589e-08	1.20818499793493e-05	82769	0.00361801603999035	0.000222675542854225	0.039197810270568	0.00422101218128202	0.95538867364512	0.000969828360175515
3.10374534938382e-07	3.38708701356542e-06	1.34400402892949e-07	1.88582055735841e-06	5.48970598972816e-09	5.72317221474488e-06	174728	0.00171548345090522	0.0542312066267635	0.591819866059439	0.0234835503545895	0.329506170109625	0.000959206849583306
1.44177783718714e-07	2.66990132178948e-06	3.49910499105859e-08	8.33142388842464e-07	1.21213844318171e-08	3.69433392869306e-06	270685	0.00110768828574248	0.0390267329650191	0.722701675951098	0.00947154496208865	0.225518971734427	0.00328107438736738
2.08583514011776e-07	5.30376817906254e-06	1.19582464568218e-07	3.90996441541487e-06	5.82754627025115e-08	9.60017403575992e-06	104165	0.0028759226238404	0.0217270554924128	0.552465836484465	0.012456280909365	0.407280576461484	0.00607025065227358
3.24446920597128e-08	1.11853758753044e-06	2.42002060490338e-09	1.07272189398312e-07	5.96212699894978e-09	1.26663661659231e-06	789492	0.000379919038112631	0.0256148382532949	0.883076940045903	0.00191058790911482	0.084690579755156	0.00470705403653176
3.2408303806946e-06	1.17458506017339e-05	7.15245072388733e-07	3.33306517419289e-06	4.5337211356018e-09	1.90395249501457e-05	52522	0.00569562990783179	0.170215926562274	0.616919310355167	0.037566329740977	0.175060311794564	0.000238121547017228
1.03519427494e-05	2.46743273750346e-05	1.43987320416679e-07	4.41283277686911e-07	8.97632144879813e-09	3.56205170439869e-05	28074	0.0106294493024059	0.290617419635336	0.692699865770191	0.00404225801211342	0.0123884579536558	0.000251998628703606
1.84844696587963e-08	8.71032127882093e-07	9.78120646633155e-08	5.92622212534773e-06	8.2233744699808e-09	6.92177416202192e-06	144472	0.00207438491884904	0.00267048147283048	0.125839431841223	0.0141310684766323	0.856170973890403	0.00118804431891183
3.63875835568665e-08	1.49755257868053e-06	2.3200482967641e-08	1.22771160965174e-06	2.06992167578571e-08	2.80555147161464e-06	356436	0.000841312520144633	0.0129698506425636	0.533781894159534	0.00826949111515988	0.437600814696576	0.00737794938616628
2.6312932356867e-07	3.26927496728964e-06	8.83318030335867e-08	1.41110904300934e-06	3.25330414032072e-09	5.03509844104155e-06	198606	0.00150939305391551	0.0522590226685299	0.649297130050422	0.0175432127232282	0.280254509327416	0.000646125230403192
1.24536159621935e-06	9.19085126162753e-06	7.35717946474638e-07	6.98138279999047e-06	4.12531481164095e-09	1.81574389191236e-05	55074	0.00543247159711702	0.0685868531220956	0.506175529630868	0.0405188170948366	0.384491603198378	0.000227196953822387
2.97335257363499e-06	9.16152635048452e-06	6.81962425180262e-07	2.70169972672572e-06	3.92150187726139e-09	1.55224625779028e-05	64423	0.00464594895066761	0.191551601990509	0.590210883389505	0.0439339068628892	0.174050973752822	0.000252634004274806
1.21052010350835e-06	6.38166551149952e-06	2.70398613376517e-07	1.8328401267287e-06	3.95182353173599e-09	9.69937617864483e-06	103099	0.00290559752220976	0.124803913283986	0.657945974458653	0.0278779385804063	0.188964742986676	0.000407430690278488
4.47810861323429e-06	2.21926753050056e-05	1.940202491782e-06	1.23636649996378e-05	3.07327388064104e-09	4.09777246835403e-05	24404	0.012218312074066	0.109281533999691	0.541579003626812	0.0473477360386808	0.301716727688493	7.49986463224859e-05
6.22724999278928e-08	2.47643375199278e-06	6.14701936477557e-08	3.14326019731463e-06	1.90203121310965e-08	5.76245695501415e-06	173537	0.001727248653558	0.0108065883032249	0.429753102075311	0.0106673584076438	0.545472221632744	0.00330072958107672
2.16790985593049e-06	9.42833751174381e-06	5.54708485585819e-07	3.10183844650383e-06	4.4280163978684e-09	1.52572223161618e-05	65543	0.00456674218973463	0.142090729951155	0.617958978139584	0.0363571083969998	0.203302959229878	0.00029022428238316
2.3070031447071e-07	5.38562294322149e-06	3.83384378071064e-08	1.15085460603267e-06	2.97655229539643e-08	6.83528182448593e-06	146300	0.00204849052901968	0.0337513975860184	0.787915272773194	0.00560890374260314	0.168369737427647	0.00435468847053762
5.8897355602895e-07	5.42309539812846e-06	1.33493942719637e-07	1.5804404059742e-06	4.99988661058594e-09	7.73100318946183e-06	129349	0.00231662240104036	0.0761833285532444	0.701473698202674	0.0172673506203701	0.204428890694096	0.000646731929615721
6.80015306665017e-07	9.57962308569395e-06	1.33734700543762e-06	2.42249960377055e-05	2.91649760348576e-09	3.58248979331055e-05	27914	0.0106901121395363	0.0189816397505105	0.267401266671621	0.0373300995284006	0.676205584254277	8.14097951913673e-05
1.48561328579649e-07	2.34966086664489e-06	1.22566171529355e-08	2.49247323042886e-07	6.45793497937167e-09	2.76618407039973e-06	361509	0.000829512133311838	0.0537062338581758	0.849423178951843	0.00443087547357772	0.0901051111204135	0.00233460059598943
3.0759343573823e-07	3.32450665430826e-06	2.50681538265745e-08	3.48363254051307e-07	1.48035534165553e-08	4.02033505134092e-06	248735	0.00120537589005065	0.0765094032736492	0.826922784258843	0.00623533946958311	0.0866503039181066	0.00368216907981781
1.82158107442376e-06	8.73199542933885e-06	1.43843837803031e-07	8.86580850950335e-07	6.18767464273918e-10	1.15846199599803e-05	86321	0.00346937388499136	0.157241332103817	0.753757607889084	0.0124167938439023	0.0765308533221704	5.34128410264201e-05
1.03212857806134e-06	9.67683268774739e-06	4.67862147777958e-07	5.64024193028052e-06	5.0445849639862e-09	1.68221099288312e-05	59446	0.00503396235543507	0.0613554769543138	0.575244884778835	0.0278123344668017	0.335287425545459	0.000299878254590428
1.03325095715538e-06	6.87669970898957e-06	2.490045781381e-08	2.13081533507819e-07	1.28232109700435e-08	8.16075586843662e-06	122538	0.00244524226290899	0.126612163605051	0.842654751575966	0.00305124405327669	0.0261105143865356	0.00157132637917033
2.94560067434006e-07	3.01669138909827e-06	3.14630603251285e-07	4.14298649754535e-06	5.37208481122767e-09	7.77424064214014e-06	128630	0.00232956360377456	0.0378892397332478	0.388036790724787	0.0404709112740652	0.532912047395133	0.000691010872767223
7.0099778692331e-08	1.61711814825408e-06	3.05419911326497e-08	9.0590480731479e-07	1.34004629332614e-08	2.63706518832711e-06	379209	0.000790807746222644	0.0265824974682558	0.613226459251824	0.0115818111997545	0.343527650103134	0.00508158197703193
2.1816327239446e-07	2.74801338768458e-06	1.70423168635588e-07	2.7600935156519e-06	4.58297248877203e-09	5.9012763168553e-06	169455	0.00176882190618932	0.0369688285517726	0.465664246196314	0.0288790355653781	0.467711282687863	0.000776606998672828
2.8955983969684e-06	1.27745632748856e-05	6.32557782967308e-07	3.58818126971287e-06	5.4168195608736e-09	1.98963175440951e-05	50261	0.00595117582499904	0.145534387986674	0.642056664333693	0.0317927064425569	0.180343988869327	0.00027225236774939
7.10369890458303e-07	5.35826160112591e-06	3.06919910418123e-07	2.97662918730235e-06	6.3768579791846e-09	9.35855744728386e-06	106854	0.00280364280377154	0.0759059176010587	0.57255208736054	0.0327956431476734	0.318064958629522	0.000681393261205589
1.35858175208852e-07	2.35452789360273e-06	9.90658993883065e-08	2.20751291390378e-06	1.67791732146717e-09	4.79864279942513e-06	208392	0.00143856057220748	0.0283117916643281	0.490665380195583	0.0206445662928223	0.460028596870814	0.000349664976452963
1.6681537316888e-06	1.44148655713626e-05	4.06339148666223e-08	4.51503868741891e-07	2.07465523131282e-08	1.65959036389731e-05	60256	0.00496643866330893	0.100515992860514	0.868579734188828	0.00244843039285908	0.0272057417639857	0.00125010079381324
4.79722453840094e-06	2.73934405280501e-05	5.40005113841724e-07	3.965193823958e-06	2.803151497411e-08	3.67238955192249e-05	27230	0.0109569019993676	0.130629511672845	0.74592959545127	0.0147044616647227	0.107973126703899	0.000763304507263821
8.70584821847282e-07	5.24394824153505e-06	4.27274474419786e-08	3.3091177161528e-07	6.70054338553929e-09	6.49487282582513e-06	153968	0.00194657114345986	0.13404185812317	0.807398140373725	0.00657864265980456	0.0509496922402387	0.00103166660306209
5.41765259995497e-06	1.23581679189825e-05	8.24122710481629e-07	2.4170753947892e-06	2.15718444450934e-09	2.10191758086528e-05	47576	0.00628597906196504	0.257748098654027	0.587947312087047	0.0392081363219946	0.114993823582473	0.000102629354459337
7.90069475877328e-07	8.61758182646854e-06	1.90571455419128e-07	2.67277075062172e-06	1.0183295147693e-08	1.22811768035344e-05	81425	0.00367759668130274	0.06433174023274	0.701690234114086	0.015517361118381	0.217631485433262	0.000829179101530587
2.27701901594471e-07	3.34385472109271e-06	3.96735983999233e-08	7.49113564136965e-07	2.72682443232028e-09	4.36307060965639e-06	229196	0.00130806777093484	0.0521884521168461	0.766399405430675	0.00909304523106211	0.17169411892602	0.000624978295397111
6.50905086904802e-07	5.58821029294175e-06	6.73453091268147e-08	7.43408204135756e-07	7.14506712224072e-09	7.05701396023136e-06	141703	0.00211487215811557	0.0922351989910846	0.791866124175634	0.00954303186961625	0.105343167567063	0.00101247739660224
3.69526593723365e-07	3.58274385406563e-06	1.4691424476156e-07	1.8314391294705e-06	7.03622458410138e-10	5.93132744447946e-06	168596	0.00177782131064708	0.0623008250989919	0.604037441466874	0.0247692015213726	0.308773903753214	0.000118628159547157
2.23342278218658e-07	2.56187579518313e-06	1.45232885351106e-08	2.14194942481312e-07	1.12087512270686e-08	3.02514505564528e-06	330563	0.000907133195124254	0.0738286178382999	0.846860480426341	0.00480085690701292	0.070804850194406	0.00370519463394052
5.56831280743733e-06	1.73904158782798e-05	2.14781200780837e-07	8.62482039082584e-07	4.54275452106631e-09	2.40405346801016e-05	41596	0.00718630125681119	0.231621837098583	0.723378914391362	0.00893412744927888	0.0358761587693164	0.000188962291459613
5.11997045758539e-07	4.15988201669872e-06	1.85813300492456e-07	1.94110202313794e-06	6.86428418811382e-11	6.79886302892955e-06	147083	0.00203758713753188	0.0753062745314861	0.611849657655727	0.0273300549962266	0.285503916592884	1.00962236757909e-05
8.08196730562597e-06	3.00600344932797e-05	1.76987189928036e-07	8.46460498677441e-07	7.80197916440478e-10	3.91662296854276e-05	25532	0.0116813361841395	0.206350403665048	0.767498805341072	0.00451887228741567	0.021611998537413	1.99201690514204e-05
8.66341602579865e-06	3.16852885970328e-05	1.19854617332946e-06	5.63656864862392e-06	5.80191646525138e-09	4.71896213612501e-05	21191	0.0140574782481021	0.183587318056183	0.671446129106925	0.0253985121888188	0.119445091654251	0.000122948993822944
2.86201732606934e-06	1.0862391980156e-05	1.18612722263183e-08	5.78824392369905e-08	1.01666970809167e-08	1.38043197147696e-05	72441	0.00413276103970617	0.207327661573007	0.786883541137784	0.000859243517348239	0.00419306712920163	0.000736486642658605
1.35013408940677e-06	1.04735843558664e-05	1.33799449315355e-06	1.33458011028595e-05	1.74411811851199e-08	2.65249552224714e-05	37700	0.00792601428520867	0.0509005228503821	0.394857758213798	0.0504428558665399	0.503141324497062	0.000657538572217611
3.08815599470391e-07	3.52614100479872e-06	1.22814247772008e-07	1.80305862745286e-06	3.88342664804212e-09	5.76471290614201e-06	173469	0.00172792427357571	0.0535699876990169	0.611676775966031	0.0213044864109634	0.31277509510175	0.000673654822238332
3.05623019218486e-08	1.33915556013865e-06	8.98177652775333e-08	5.06027613448355e-06	3.6177496534401e-09	6.52342951147502e-06	153294	0.00195512149189625	0.00468500531324636	0.205283977972478	0.0137684886637526	0.77570795017901	0.000554577871513183
5.3189272642906e-08	1.26556538725205e-06	4.78492374716867e-08	1.46383539328166e-06	1.12599341154611e-09	2.83156528405985e-06	353162	0.000849110089697125	0.0187844062583802	0.446949040651292	0.0168985111312995	0.516970384374411	0.000397657584617536
1.03533633972315e-06	5.49619481602725e-06	5.429388241974e-08	3.70585575465685e-07	2.12242350751072e-09	6.95853303714334e-06	143708	0.00208538972145156	0.148786581050448	0.789849640245954	0.00780248971010549	0.0532562788000817	0.000305010193410252
2.24889497052356e-07	2.7476223951802e-06	1.30059022823017e-07	2.04308329999959e-06	7.17849308063077e-09	5.15283270813579e-06	194068	0.00154465957869332	0.0436438576197669	0.533225616046488	0.0252402960060526	0.396497114446151	0.00139311588154156
7.31481845280011e-08	2.65999244077891e-06	6.46016745838891e-08	3.02068481003124e-06	1.46734575460995e-08	5.83310056746813e-06	171435	0.00174840503001605	0.0125401891638826	0.456016900448106	0.0110750147090177	0.517852345436652	0.00251555024234196
2.49821718443181e-06	1.0136536454072e-05	1.47056909879282e-06	7.67190455709658e-06	9.60881838307444e-09	2.17868361127763e-05	45899	0.00651480805138394	0.114666359608167	0.465259682571703	0.0674980566788424	0.352134863336013	0.000441037805275435
2.56880460235023e-08	1.24576402476128e-06	2.28067199377856e-08	1.42212389285622e-06	1.51189533812597e-08	2.73150163696004e-06	366099	0.000819115951476657	0.00940436779385981	0.456072955587799	0.00834951721397017	0.52063812578891	0.00553503361546067
1.0898920607243e-08	6.01398133132856e-07	4.11179918609192e-09	2.91721996754858e-07	2.3974691081994e-09	9.10528318789248e-07	1098263	0.000273121315555236	0.011969886473971	0.660493606538839	0.00451583888303385	0.320387615338277	0.00263305276587924
1.53909025916657e-06	8.05250657269102e-06	6.49453811210198e-07	4.3689325201548e-06	3.44683430515633e-09	1.46134299975277e-05	68430	0.00437446506508898	0.105320260844097	0.551034669756061	0.0444422569732137	0.298966944850998	0.000235867575630051
3.67299259530654e-06	1.07654504892432e-05	7.70545539314044e-08	2.90381176414845e-07	1.80479523223739e-08	1.48239267672184e-05	67459	0.00443733679297897	0.247774604730846	0.726221240720773	0.00519798533421002	0.019588681256642	0.00121748795752858
3.62222899927002e-07	3.80645608010708e-06	7.0321791761817e-08	9.50158777669781e-07	2.13303056573278e-09	5.19129258003142e-06	192630	0.00155617971113375	0.0697750886398336	0.733238595479827	0.0135461044966553	0.183029325167419	0.000410886216264827
1.82543192712879e-06	7.66499996848728e-06	3.70783873635873e-07	2.00181784198047e-06	3.74066553501602e-09	1.18667742767674e-05	84269	0.00355372392944098	0.153827138239461	0.645921106251569	0.0312455487049912	0.168690985038756	0.000315221765222199
4.83344063407813e-08	1.2210567144617e-06	8.03814565457688e-08	2.61090901786507e-06	7.16533733332071e-09	3.96784693254664e-06	252026	0.00118964824814571	0.0121815198928955	0.307737857639081	0.0202582049943591	0.658016567234194	0.00180585023947027
1.46330266113923e-06	8.27600149628308e-06	1.59836338589505e-07	1.16232049027071e-06	1.11090254531174e-08	1.10725700117356e-05	90313	0.00331627835539861	0.132155647657978	0.747432753869379	0.0144353423297479	0.10497296373279	0.00100329241010381
5.73832203957574e-10	1.25829201430948e-07	2.65846276578045e-09	7.4951986928281e-07	4.76300038071187e-09	8.83344366064208e-07	1132061	0.000264968316575409	0.000649613249376704	0.142446373424656	0.00300954290072102	0.848502461868116	0.00539200855713123
3.08238474507443e-08	1.23451242155216e-06	1.45340449606034e-09	7.48446939935533e-08	3.69133118454342e-09	1.34532569867706e-06	743314	0.000403516546403249	0.0229118104865276	0.917630892479144	0.00108033652928027	0.0556331407830479	0.0027438197219999
1.13755169332639e-06	8.44197405310784e-06	2.02847040200637e-07	1.93558312191945e-06	2.23959572465834e-09	1.1720195504279e-05	85323	0.00350990508764504	0.0970591056191068	0.720292937948494	0.0173074792247773	0.165149388609838	0.00019108859778326
2.43693627039344e-07	4.16690464181357e-06	5.03101012306417e-08	1.1061127381444e-06	1.56291001900142e-09	5.56858401824695e-06	179579	0.00166918521506476	0.043762225054128	0.74828800789565	0.00903463089822964	0.198634470544025	0.000280665607967866
1.41095468887858e-06	8.2364431509252e-06	5.67872257168842e-07	4.26226176794845e-06	2.18106264667356e-09	1.44797129275677e-05	69062	0.00433452404416901	0.0974435540218674	0.568826411968703	0.0392184748419754	0.294360930307782	0.000150628859673113
4.74697512647797e-07	3.91863322140872e-06	2.86928738697086e-07	3.04542861680951e-06	2.62690409302414e-10	7.72595077997242e-06	129434	0.00231511017670405	0.0614419540282771	0.507204010614045	0.0371383078754367	0.394181726436054	3.40010461862342e-05
3.51312243855596e-06	1.1527426821099e-05	4.24750664559385e-07	1.79197924146606e-06	4.08473188261269e-09	1.7261363897563e-05	57933	0.00516506878541623	0.203525194150617	0.667816685257788	0.0246070164026467	0.103814464030798	0.000236640158150503
4.94288490327604e-08	1.30119870601565e-06	4.10662721801414e-08	1.38997496541291e-06	7.77574765040668e-09	2.78944454029186e-06	358494	0.000836484480863597	0.0177199612033113	0.466472334266054	0.0147220249719841	0.498298118258151	0.00278756130049931
5.56579243888003e-07	8.85397954757915e-06	4.80062171897664e-07	9.81994010417187e-06	2.6542401346452e-08	1.97371034688831e-05	50666	0.00590369378083988	0.0281996415920648	0.44859568991661	0.0243228279496287	0.497537043348517	0.00134479719317973
3.72082250585626e-07	3.68449705317696e-06	2.41848482601428e-07	3.07922204188699e-06	4.03457468480144e-09	7.38168440293581e-06	135470	0.00221206326832268	0.0504061444888707	0.499140419998393	0.0327633192371705	0.41714355068639	0.000546565589175938
2.23257605816726e-07	2.7036752006834e-06	8.68123155513864e-08	1.35172243929956e-06	7.94903511787853e-09	4.37341659646896e-06	228654	0.00131116751570914	0.0510487855186221	0.618206644861209	0.0198499991108731	0.309076990376569	0.00181758013272655
9.10973287306163e-06	3.26542735195978e-05	2.22821678061695e-07	1.02703828768601e-06	1.64524754260621e-08	4.30303188338332e-05	23239	0.0128264048463407	0.211704981974221	0.758866641116377	0.00517824836302393	0.0238677824268986	0.000382346119479043
4.58412316378995e-07	4.49614887073409e-06	4.572212455792e-07	5.76595230114566e-06	8.68485356501723e-10	1.11786032191944e-05	89457	0.00334798267542125	0.0410080139164318	0.402210256735286	0.0409014647549274	0.515802572833528	7.76917598265294e-05
1.06368760104392e-07	3.74591945421229e-06	5.19966534185522e-08	2.35461632599232e-06	1.53661389790382e-08	6.27426733270659e-06	159381	0.0018805157152767	0.0169531762776367	0.597028984513539	0.00828728689125236	0.375281479276176	0.00244907304139519
1.33092360871208e-06	1.57266395671291e-05	4.40946463472487e-07	6.70023639317363e-06	2.26690200444686e-09	2.42010129344917e-05	41321	0.00723409876197079	0.0549945414398429	0.649833939170174	0.0182201656048885	0.276857684069262	9.36697158330935e-05
8.31464283954499e-07	1.06998159196154e-05	5.64152197349194e-08	9.33539639467522e-07	4.28865103357577e-09	1.25255237138059e-05	79837	0.00375062940059767	0.0663815983229538	0.85424100134207	0.00450402083169881	0.074530986551768	0.000342392951509781
3.5109564207176e-06	1.16908304697967e-05	6.63402243728319e-07	2.84024845011967e-06	1.38060105717837e-08	1.87192435949341e-05	53421	0.00560008636864284	0.187558669393445	0.624535409804729	0.0354395860262139	0.151728804410041	0.000737530365570965
2.32175747768321e-06	1.00851262552319e-05	3.13346075369595e-07	1.75005332955343e-06	2.48955638442413e-09	1.44727726942226e-05	69095	0.00433245096676704	0.160422437824235	0.696834426153727	0.0216507287159067	0.120920390759128	0.000172016547003321
2.56893475227744e-09	2.59811783079821e-07	1.43122018209424e-08	1.86108841718562e-06	4.22281750523594e-10	2.13820361858919e-06	467682	0.000641256078757202	0.00120144533006284	0.121509373953472	0.00669356355798601	0.870398123455423	0.000197493703056317
1.39271489310567e-09	2.12415375061185e-07	9.32196090977677e-09	1.82805041708896e-06	1.84575170948974e-09	2.05302621966252e-06	487086	0.000615718865434989	0.000678371703082591	0.103464521313373	0.00454059515679695	0.890417472305571	0.000899039521177258
3.00998652575986e-09	2.87820630347499e-07	4.92981280989088e-09	6.06099466342967e-07	1.30352043889438e-09	9.03163416465012e-07	1107219	0.000270912443903648	0.00333271528816011	0.318680567769265	0.00545838407537166	0.671085049829902	0.00144328303730057
3.71145799085999e-08	2.18205758432301e-06	3.68493381291726e-08	2.78579962456119e-06	2.8447770239078e-08	5.07026889716105e-06	197228	0.00151992826257297	0.0073200417298146	0.430363286165116	0.00726772857151725	0.549438241060749	0.00561070247280307
3.1242290028848e-06	2.24593406537815e-05	2.90175283295581e-06	2.68234843938927e-05	6.08017752594599e-08	5.53696086587743e-05	18060	0.01647413491858	0.0564249789471775	0.405625779156061	0.0524069593996666	0.484444175128589	0.00109810736850539
4.34727293294441e-06	2.46636979308047e-05	5.77984206872401e-08	4.21659893669016e-07	3.50890031565464e-08	2.9525518181262e-05	33869	0.00881867160684646	0.147237820053006	0.835334972933931	0.00195757515016015	0.0142812021479311	0.00118842971497161
1.0600636248736e-06	7.66990114384542e-06	2.21955237945984e-07	2.06486006752646e-06	7.83978124437313e-09	1.10246198554358e-05	90706	0.00330194075180223	0.0961542110997071	0.695706631559153	0.0201326885513015	0.18729535300107	0.000711115788768682
1.97944874594007e-06	9.77828240899893e-06	3.81847438926821e-07	2.42533733268214e-06	2.8137418625448e-09	1.45677296684105e-05	68645	0.00436081464795224	0.135879014163231	0.671228985680776	0.026211870182822	0.166486981011281	0.000193148961889805
6.72851676270859e-11	4.5777709570894e-08	2.50373610584604e-10	2.19018666471514e-07	8.59691417803476e-09	2.73710948998654e-07	3653489	8.21099247353407e-05	0.000245825634207336	0.167248368172218	0.000914737285814004	0.800182335682123	0.0314087332256374
2.48300862291618e-06	1.04644622522924e-05	1.25470869767352e-07	6.79899683702087e-07	3.7674057125672e-09	1.37566088343906e-05	72692	0.00411850663045965	0.180495691402436	0.760686182057597	0.00912077033503224	0.0494234946916849	0.000273861513249468
9.80983791735383e-07	6.96576825916681e-06	5.01044119607792e-07	4.57453209107807e-06	1.65130829826716e-09	1.30239795698863e-05	76781	0.00389959606520818	0.0753213552333563	0.53484176797028	0.0384708926268813	0.351239194328527	0.000126789840955008
1.61161924596872e-06	1.54348913775483e-05	6.03072581286835e-07	7.42702619811995e-06	3.19815728562359e-08	2.51085909757801e-05	39827	0.00750437238930346	0.0641859691578592	0.614725509385889	0.0240185752306278	0.295796215935976	0.00127373028964809
2.10996480859827e-06	8.81175734728788e-06	2.71604371106996e-07	1.45842387334335e-06	3.00604755160284e-10	1.26520510050916e-05	79039	0.00378844497923403	0.166768598051742	0.696468686677101	0.021467220689965	0.11527173521166	2.37593695314151e-05
1.08500829568929e-06	1.11065084842874e-05	1.36186559843846e-07	1.79255024307772e-06	1.39218515894392e-08	1.41341754344877e-05	70751	0.00423130529187965	0.0767648810302614	0.785791044958115	0.00963526740382372	0.126823828626313	0.000984977981486599
1.42948217257349e-06	1.57539617821895e-05	4.24886285510407e-08	6.02148146133884e-07	6.11925334269102e-09	1.78341999827906e-05	56072	0.00533602029996971	0.0801539835794648	0.883356797467312	0.00238242413968895	0.0337636757866871	0.000343119026847062
2.68646198118212e-06	9.46939622582131e-06	1.55135703665173e-08	7.0309219371147e-08	6.22759112564991e-09	1.22479085878667e-05	81647	0.00366765274917591	0.219340466326099	0.773143933748988	0.00126663015609748	0.00574050817466078	0.000508461594154875
7.77095417804138e-07	9.10721144105652e-06	2.08687280648156e-09	3.14483501579281e-08	3.20206980045708e-09	9.92104415162553e-06	100796	0.00297190313649476	0.0783279870472922	0.917969046591163	0.000210348101932359	0.00316986293753923	0.000322755322072872
2.59970275596783e-07	2.84724784872453e-06	1.03438853676757e-07	1.45660703576493e-06	4.97605619288794e-09	4.67224006995588e-06	214030	0.00140069340745763	0.0556414635601629	0.609396736060999	0.0221390279882887	0.311757746595988	0.00106502579456173
2.59060148323186e-07	6.367924845368e-06	6.90774194305611e-07	2.18339539089814e-05	1.06007132321923e-08	2.91623138102104e-05	34291	0.00871066213583283	0.00888338799209007	0.218361440275649	0.0236872217616613	0.748704442695382	0.000363507275217674
6.95771583517969e-09	8.25791464754231e-07	1.45282135162064e-08	2.21718248855611e-06	7.34021578150684e-09	3.07180009844324e-06	325542	0.000921116955996948	0.0022650288469962	0.26882981909296	0.00472954393209673	0.721786059476905	0.00238954865104236
2.62599303205264e-07	4.17495419682177e-06	3.09626435984783e-08	6.32949630202612e-07	1.80164326955615e-08	5.11948220652369e-06	195332	0.00153466978144179	0.0512941138599207	0.815503214661374	0.00604800297167222	0.123635478095041	0.00351919041199194
3.52543896920785e-06	2.39321064062817e-05	2.68452431548812e-06	2.34335241905703e-05	5.31730613878462e-08	5.36287669429357e-05	18647	0.0159603239020428	0.0657378338189117	0.446255018910781	0.0500575431529987	0.436958101526089	0.00099150259121985
9.84328748471618e-09	6.47335445717165e-07	7.1830730723495e-09	6.07382219060198e-07	8.13509662846604e-09	1.27987912196289e-06	781324	0.000383890277580012	0.00769079463505895	0.505778580655629	0.0056123058412994	0.474562174378376	0.00635614448963712
7.03207092139283e-10	1.82823371775922e-07	1.4064900603848e-08	4.7016241508816e-06	6.31999121086246e-09	4.90553562156437e-06	203851	0.00147058192925575	0.000143349706614714	0.0372687889518616	0.00286714880675205	0.95843237387037	0.00128833866440196
2.93166261759915e-08	8.52319523523429e-07	7.52687887090314e-09	2.8135745231103e-07	5.02483100620281e-09	1.17554531188756e-06	850669	0.000352601622284898	0.0249387461967912	0.725041829442433	0.00640288281088658	0.239342073389973	0.00427446815991679
2.88178751247543e-07	3.23214126792576e-06	4.56693530935872e-08	6.58586848118064e-07	5.51086007143307e-10	4.2251273063921e-06	236679	0.00126673787904441	0.0682059333008887	0.764980800231967	0.0108089886485775	0.155873847190759	0.00013043062780844
2.90479811438884e-06	9.27082743939854e-06	3.82268784277898e-08	1.56865923335123e-07	3.34558454844651e-09	1.23740639400987e-05	80814	0.00370536029727575	0.234748917449481	0.749214444363423	0.00308927435746584	0.0126769931119227	0.000270370717707784
7.06155387684811e-09	5.25260741212809e-07	3.73087730751514e-09	3.56818098108501e-07	3.02265364629592e-10	8.93173535870303e-07	1119603	0.000267916284452219	0.00790613872137106	0.58808363673807	0.00417710238568566	0.399494704868097	0.000338417286776266
4.31506448574211e-06	1.69136448456878e-05	5.03527713267032e-07	2.53772790782844e-06	1.10079603365245e-08	2.42809729128619e-05	41185	0.00725791351561067	0.177713821485974	0.696580194969389	0.0207375427283767	0.104515083350889	0.000453357465371309
8.78442897051901e-08	3.47894788764746e-06	5.94270536780478e-08	3.02636547758535e-06	1.24604669579147e-08	6.66504517557396e-06	150036	0.0019975225072858	0.013179849106968	0.521969138393405	0.00891622668903069	0.454065261054248	0.00186952475634821
5.28669984569545e-07	4.8812531333981e-06	2.48487093932961e-08	2.94994813527446e-07	2.20647503234245e-09	5.73197311592073e-06	174460	0.00171811920355847	0.0922317627591707	0.851583396272441	0.00433510571155297	0.0514647936341657	0.000384941622669844
2.85224515006675e-07	3.05803350132571e-06	7.4692230102642e-08	1.02964832120782e-06	2.05432459378178e-09	4.44965289223663e-06	224737	0.0013340082564679	0.0641003965734744	0.687252146490147	0.016786080153119	0.231399694795129	0.000461681988131251
1.37416086504556e-08	6.67047835833121e-07	7.47022304096714e-08	4.66239533114054e-06	1.20428346845303e-09	5.41909128950224e-06	184533	0.00162441100576227	0.00253577729481613	0.123092193911793	0.0137850105153946	0.860364788497371	0.000222229780625019
4.17876406391028e-06	2.12789159450645e-05	2.65170072816048e-06	1.73623353084065e-05	3.089012634432e-08	4.55026061718861e-05	21977	0.0135583388141822	0.0918357082257003	0.467641696492798	0.0582757989321246	0.381567931358048	0.000678864991328906
8.7112257138059e-06	4.05913491229885e-05	7.74964979028787e-07	4.64365766443785e-06	1.45933222180076e-08	5.4735790802479e-05	18270	0.0162870939629171	0.1591504495704	0.74158696764732	0.0141582859709718	0.0848376829192999	0.00026661389200842
1.44671557234929e-07	3.77075324112554e-06	8.44550814986175e-08	2.8304553556166e-06	5.75611801628769e-09	6.83609135349198e-06	146282	0.0020487328918869	0.0211629057825607	0.551594916764737	0.0123542938693288	0.414045864698804	0.000842018884570256
1.35702300340547e-06	1.57348779521798e-05	2.48615274909685e-07	3.70702649042846e-06	1.92368791577811e-07	2.12399115125012e-05	47081	0.00635178272270154	0.0638902380834666	0.740816549208253	0.0117050993721587	0.174531164512932	0.00905694882319017
4.82497768942274e-08	2.92086053475988e-06	1.61988399249298e-07	1.26099395632007e-05	1.09062712726501e-08	1.57519445453767e-05	63484	0.00471447240522604	0.00306309971795762	0.18542856892022	0.0102837080706231	0.800532247106073	0.000692376185126375
3.14771971279241e-07	3.178436506088e-06	1.82775357514591e-07	2.37297033391828e-06	5.79202779258641e-09	6.0547461965927e-06	165160	0.00181478064861174	0.0519876409446161	0.52494958548001	0.0301871212401021	0.391919042825224	0.000956609510047814
3.82833299243386e-07	3.52191573719708e-06	2.25283602085767e-07	2.66474714137166e-06	4.48413281533781e-09	6.79926391271323e-06	147075	0.00203770715841756	0.0563051095174532	0.51798485577414	0.0331335281256745	0.391917003896426	0.000659502686305999
3.33802757323981e-07	3.06931761615143e-06	8.93041131629469e-08	1.05579457123629e-06	1.24277208402532e-08	4.5606467787149e-06	219267	0.0013672615985324	0.0731919776997157	0.673000511786248	0.0195814579589326	0.231501061683578	0.00272499087152615
5.36110436875442e-06	2.63634383670297e-05	6.89122921996571e-07	4.35755573876169e-06	9.39652023240976e-09	3.67806179167748e-05	27188	0.0109737327434789	0.145758953285811	0.716775297975783	0.0187360343851721	0.118474239574271	0.000255474778962978
3.17666062223167e-06	1.0014765057213e-05	8.96926295391525e-07	3.63565658564702e-06	3.43291129149423e-09	1.77274414717747e-05	56410	0.00530416256971988	0.179194534489903	0.564930087241203	0.0505953606909148	0.205086368015127	0.000193649562852036
6.95230281970158e-06	2.60530921267401e-05	1.07069850443052e-06	5.15919294831055e-06	3.58133792451074e-08	3.92710997784278e-05	25464	0.0117124304355405	0.177033565622743	0.663416412418666	0.0272642862173845	0.131373783199842	0.000911952541364278
9.52926678131133e-08	1.69607394236884e-06	4.96368350981247e-08	1.13591644352087e-06	2.43052358773697e-09	2.97935041238868e-06	335644	0.00089340712918129	0.0319843773383852	0.569276421906014	0.0166602877230304	0.381263123262549	0.000815789770021819
9.32910058793641e-07	9.66448511667531e-06	2.49839079080999e-07	3.32801595352253e-06	1.40606987050277e-08	1.41893109067775e-05	70476	0.00424777604209425	0.0657473830070238	0.68111025124265	0.017607555484718	0.234543874285883	0.000990935979724823
2.01988339032464e-07	4.13387743018534e-06	4.02210031848441e-08	1.05843646858544e-06	2.08373163581704e-08	5.45536055734625e-06	183306	0.00163527411120246	0.0370256625403914	0.757764291971245	0.00737274883338042	0.194017692773786	0.00381960388119729
5.88455918439312e-06	2.57037913117777e-05	5.7243530949376e-07	3.21514907859859e-06	6.82923330934831e-09	3.53827641175725e-05	28262	0.0105588765570281	0.166311460711194	0.726449500281188	0.0161783660426198	0.0908676627952258	0.000193010169772368
1.8267715455624e-07	4.64303880452055e-06	1.86133216650703e-07	6.08323095061491e-06	1.8472098665991e-08	1.11135522250084e-05	89980	0.00332853230745889	0.0164373326239624	0.417781705661354	0.0167483098906806	0.54737052811306	0.00166212371094311
6.56077866589835e-06	3.24528558718827e-05	1.26979145834564e-07	8.07687978914494e-07	3.018051885665e-08	3.99784821813868e-05	25013	0.0119221456630751	0.164107747666141	0.811758078374275	0.00317618726139841	0.0202030676214751	0.000754919076710257
1.2246315277729e-06	6.30956067688403e-06	7.90504918911172e-08	5.23668580778606e-07	2.08030314006369e-11	8.13693208035806e-06	122896	0.0024381125193903	0.150502857302825	0.775422556630998	0.00971502417747091	0.0643570052701684	2.55661853819007e-06
7.41579792828175e-06	2.56014681211781e-05	2.34867962838685e-06	1.04257302235208e-05	7.47502980851356e-09	4.5799150931176e-05	21834	0.0136460961482157	0.161919987106873	0.558994383097851	0.0512821652942058	0.227640251217493	0.00016321328357695
2.3886641718183e-06	1.32686992115645e-05	7.09998456374841e-07	5.07112624945741e-06	1.11034126729554e-08	2.14495915018881e-05	46621	0.0064142865352228	0.111361755845469	0.618599156557205	0.0331007915144838	0.236420644608129	0.000517651474713541
5.28221791998813e-06	2.46464252589466e-05	1.38100535420467e-06	8.28557603465661e-06	1.65347484218242e-09	3.95968780426382e-05	25255	0.0118090183070605	0.13339985829944	0.622433547220747	0.0348766221598985	0.209248214612643	4.17577072718195e-05
6.12024052942175e-08	1.65844552727482e-06	3.3663443607557e-08	1.17288268941522e-06	7.85861853627109e-09	2.93405268412809e-06	340826	0.000879829819114719	0.0208593409468396	0.565240541264399	0.0114733603079663	0.399748339816797	0.00267841766399857
1.0741823502122e-06	8.01804268638591e-06	1.0946824602259e-07	1.05062663918651e-06	1.10474081465341e-09	1.02534246626219e-05	97528	0.00307131699524665	0.104763275252615	0.781986794677013	0.0106762617978409	0.102465924679439	0.000107743593092429
2.42198445029751e-07	3.30434477217029e-06	5.27373116239146e-08	9.25114475847707e-07	5.10410426105772e-10	4.52490541509777e-06	220999	0.00135655374376642	0.0535256370711381	0.730257202978218	0.0116548981218373	0.20444946158675	0.000112800242056495
3.23535263726482e-08	1.89479866709051e-06	1.28465128250512e-07	9.67416655320791e-06	2.64872429151998e-08	1.17562711178368e-05	85061	0.00352068985334075	0.00275202281815031	0.161173440804346	0.0109273703339151	0.822894135074014	0.00225303096957444
1.01528687755787e-06	1.03433008133087e-05	4.1249358100763e-07	5.40349551935815e-06	6.61638085358528e-09	1.7181193172086e-05	58203	0.00514114109415253	0.0590929202290439	0.602012951586701	0.0240084362521342	0.314500597556701	0.000385094375420609
3.61079780326358e-07	3.43144675013765e-06	3.02023665962109e-07	3.69038447129637e-06	5.15719305146901e-09	7.79009186077395e-06	128368	0.00233430791707301	0.0463511582122068	0.440488611875846	0.0387702316429556	0.473727978726265	0.000662019542726758
8.75221034204939e-08	1.86758951475012e-06	1.0822590902865e-08	2.96931672743545e-07	1.27115993463421e-08	2.27557748116337e-06	439449	0.000682441052170413	0.038461491267592	0.820710140704738	0.00475597556771918	0.130486294227055	0.0055860982328949
9.50198411832267e-07	6.55312925162725e-06	3.94942843373458e-07	3.50211725280054e-06	1.0495238963765e-09	1.14014372835299e-05	87708	0.00341460760655543	0.0833402305518875	0.574763434527124	0.0346397417757126	0.307164541251266	9.20518940092411e-05
7.6895135909617e-07	7.36521022339806e-06	1.20219774067435e-06	1.48057167002174e-05	1.84038817585177e-09	2.41439164115618e-05	41418	0.00721709316093877	0.0318486589328955	0.305054494798991	0.049792988021556	0.613227632494923	7.62257516336689e-05
1.54397932948124e-09	2.74926173528087e-07	2.48648750556537e-09	5.69280484938601e-07	2.70077653628805e-10	8.48507202955364e-07	1178540	0.000254519873196801	0.00181964198312464	0.324011596566906	0.00293042592556068	0.670920038104318	0.00031829742009039
2.8671741404742e-07	5.5034017396388e-06	3.79737337990447e-07	9.37226723023444e-06	4.28368758441789e-09	1.55464074094955e-05	64324	0.00465309911161593	0.0184426798098895	0.353998296498868	0.0244260508545858	0.602857430875637	0.000275541961019333
3.05942198988159e-06	1.79500955680986e-05	1.18998966048727e-07	8.97760091518443e-07	3.87805591918158e-09	2.20301546714665e-05	45392	0.00658732700886899	0.138874285519391	0.814796620168426	0.00540164006214877	0.0407514202649345	0.000176033985099725
6.83819958511562e-07	4.40288332729778e-06	2.60258020244943e-08	2.15454796193327e-07	7.31701905616808e-10	5.32891558593278e-06	187655	0.00159740172891343	0.128322535323454	0.826225008878067	0.00488388333513801	0.040431264620157	0.000137307843184521
2.85243899767244e-06	1.11825632773109e-05	6.55077841059569e-07	3.30201864496994e-06	3.54054275166474e-09	1.79956393037645e-05	55569	0.00538419335964757	0.158507233309335	0.621404057313576	0.036402032181348	0.183489932712709	0.000196744483032847
3.67386931304117e-07	3.83149027281583e-06	3.07127488722185e-08	4.11836009830021e-07	4.44100657708601e-10	4.64187006347989e-06	215430	0.00139159508341369	0.0791463195393056	0.825419544368602	0.00661646027402885	0.0887220030285117	9.56727895514743e-05
4.17047182499322e-07	5.68098333094129e-06	6.3042082145029e-07	1.10418125216039e-05	9.45010560356058e-11	1.77703583575508e-05	56273	0.00531696948889637	0.0234686984982559	0.319688732024212	0.0354759768354597	0.621361274738284	5.3179037886679e-06
4.5129691488697e-06	2.00083133886772e-05	7.06772751692395e-08	4.02912469600515e-07	8.24684144925177e-10	2.49956969664616e-05	40007	0.00747075693472399	0.180549842435882	0.80047031357132	0.00282757769323544	0.0161192732549578	3.29930446041057e-05
7.88934271972778e-09	4.74690528158007e-07	1.97030846092298e-08	1.52426326692964e-06	9.9954057158761e-10	2.0275457629882e-06	493207	0.000608079390271854	0.00389107997646399	0.234120746778316	0.00971770155273409	0.75177749116902	0.00049298052346522
4.63157708458533e-07	8.76260973172416e-06	1.12758404676943e-07	2.74326764081489e-06	4.75669478976762e-08	1.21293604335722e-05	82445	0.00363221767889943	0.0381848417313565	0.722429659808822	0.00929631906764391	0.226167542455244	0.00392163693693347
3.96387052203408e-07	4.25284389871856e-06	9.46769062926891e-08	1.30607339949795e-06	6.07199543902687e-09	6.05605325215163e-06	165124	0.00181517205593651	0.0654530328085501	0.702246780476639	0.0156334335830108	0.215664120693443	0.00100263243835737
7.94655102527198e-07	7.45673857925984e-06	4.38694527066421e-07	5.29302074796063e-06	6.36289819135227e-09	1.39894718550054e-05	71482	0.00418807635735874	0.0568037957946833	0.533025024571733	0.0313589055836626	0.378357439281511	0.00045483476841019
1.94428268823154e-05	5.88511616411837e-05	3.12271117331561e-06	1.21546408574987e-05	3.31939276107244e-09	9.35746599470744e-05	10687	0.0276833067608856	0.207778760759721	0.628921993138631	0.0333713333832237	0.129892439516994	3.54732014302791e-05
2.61158687470197e-07	2.81492849014103e-06	6.17828833187937e-09	8.56226491362873e-08	1.62313415937709e-09	3.16951124923877e-06	315506	0.000950402962380026	0.0823971479933762	0.888126991446109	0.00194928739671242	0.0270144645035892	0.000512108660212807
2.8528003295921e-07	2.98925557393954e-06	1.91849104524177e-07	2.58468836388122e-06	2.54446616617025e-09	6.05361754147032e-06	165190	0.00181444266443498	0.0471255461721687	0.493796569317708	0.0316916460628565	0.426965916854643	0.000420321592624472
7.36421835791554e-06	2.85826175003675e-05	3.52883318617233e-08	1.76116089412661e-07	7.68689261262228e-08	3.62351092056836e-05	27598	0.010811856855101	0.203234335961665	0.788810027813692	0.000973871271131373	0.00486037142631369	0.00212139352719725
4.51827016311807e-06	2.21725124930778e-05	7.05292857128933e-08	4.45044734124766e-07	6.30984912234316e-09	2.72126665251559e-05	36748	0.00813067681912394	0.166035554029272	0.814786469844149	0.00259178150173908	0.0163543228559891	0.000231871768851106
1.78202516227262e-06	9.0805667786197e-06	1.41480063762708e-07	9.26954437063866e-07	1.54488532403316e-09	1.19325713270429e-05	83804	0.00357339293709258	0.149341253735814	0.760989943386327	0.0118566283733054	0.0776827065733182	0.000129467931235572
8.10950687623787e-06	2.3831924634677e-05	1.31174718864051e-06	4.9566365268752e-06	3.00483267903946e-09	3.82128200591097e-05	26169	0.0113986030547939	0.212219534273933	0.623663069038415	0.0343274112355861	0.129711351300637	7.8634151428537e-05
3.64853974055089e-08	9.64159259708465e-07	1.84587432461293e-08	6.27172518548004e-07	6.73251734840573e-09	1.65300843625651e-06	604958	0.000495780001193435	0.0220721180879969	0.58327546221842	0.0111667568303111	0.379412775392926	0.00407288747034621
5.07806940485063e-07	4.27861513837753e-06	3.24321862336667e-07	3.51349047461469e-06	8.12187615466388e-09	8.63235629196862e-06	115843	0.00258636763831588	0.0588259941213869	0.495648580024237	0.0375704907637339	0.407014070756507	0.00094086433413555
2.11742837962617e-07	4.25077403765548e-06	2.24838361767172e-09	5.80378351896077e-08	1.51781877179161e-08	4.53798128214329e-06	220362	0.0013604711925036	0.0466601391230531	0.936710350565359	0.000495458988894243	0.0127893509428925	0.00334470037980135
3.51772433468788e-06	1.60916690682336e-05	2.56311484526543e-06	1.50756151512432e-05	2.76514758289941e-09	3.7250888547013e-05	26845	0.011113261067389	0.0944333000338577	0.431980811623457	0.0688068109309826	0.404704847032488	7.42303792138974e-05
1.38233884181962e-07	2.2070315763153e-06	8.84335443443913e-08	1.81538934353456e-06	1.28137895443005e-09	4.25036972733064e-06	235274	0.00127430101608195	0.0325227904982226	0.51925637483339	0.0208060827686937	0.42711327719593	0.000301474703762958
1.06940608262998e-06	8.90904831536212e-06	3.80803494598987e-08	4.07911628379716e-07	2.11977352449077e-10	1.04246583531842e-05	95926	0.00312252854261519	0.102584281076543	0.854612977569753	0.00365291102784843	0.0391294961004761	2.03342253786503e-05
6.10455009592049e-07	6.30699719052302e-06	1.16840361258589e-07	1.55215020571932e-06	3.74730067681586e-10	8.58681749716066e-06	116458	0.00257274112348249	0.0710921141382013	0.734497640436461	0.0136069459141555	0.18075965935372	4.36401574629361e-05
2.17733770074684e-07	2.6899119624808e-06	1.51054385455381e-07	2.39940185724226e-06	5.40161023475072e-09	5.46350358548788e-06	183033	0.00163771303515958	0.0398524072818451	0.49234194146513	0.0276478971948715	0.439169082567373	0.000988671490780832
2.53514173675576e-07	2.86313530917561e-06	1.54837344938274e-07	2.2483953495206e-06	1.46654098092723e-09	5.52134871829098e-06	181115	0.00165503809974876	0.045915262123499	0.518557232165157	0.0280433917215431	0.407218501173847	0.00026561281595363
1.84016419627692e-06	8.57853730366015e-06	1.96644692893852e-07	1.17869131235081e-06	1.32034015231428e-09	1.1795357845334e-05	84779	0.00353237465700762	0.156007492134276	0.727280801154634	0.016671363045729	0.0999284063956627	0.000111937269697721
1.65925014447101e-07	2.32005703481147e-06	9.65780199890355e-08	1.73629137867e-06	4.92615548273006e-09	4.32377760340034e-06	231279	0.00129629516791252	0.0383750113133972	0.536581028817698	0.0223364911074714	0.401568151263037	0.00113931749839677
9.78767883489878e-07	6.16150188959309e-06	8.6206367585365e-08	6.97761720266785e-07	2.66771666597847e-09	7.92690557760109e-06	126153	0.00237525570397024	0.123474144343988	0.777289678711896	0.0108751601418032	0.0880244773242206	0.000336539478093013
2.3449451460173e-09	3.61672520425753e-07	3.04505541245867e-08	6.0386867528041e-06	3.58498293168949e-09	6.43673975543215e-06	155358	0.00192916490606365	0.000364306346864239	0.0561887747784936	0.00473074184782577	0.938159220699871	0.000556956326945489
6.3233071766307e-06	1.59185698937567e-05	6.49211987979038e-07	2.10139119406638e-06	1.70346191803366e-09	2.49941837143509e-05	40009	0.00747030633928547	0.252991145816058	0.636890969342471	0.0259745225288666	0.08407520797968	6.81543329240868e-05
2.70716860117944e-06	1.38474305791618e-05	2.33177604512025e-07	1.53361040108465e-06	1.05357087971444e-08	1.83319228947351e-05	54550	0.00548453201328536	0.147675102973346	0.755372508311105	0.0127197569971775	0.0836579124781886	0.000574719240182397
2.57433952959385e-07	6.86361452650734e-06	1.73842752601034e-07	5.9602402240298e-06	3.35807381835282e-08	1.32887121942811e-05	75252	0.00397870404680689	0.0193723777891867	0.516499599521853	0.0130819864302463	0.448519024032655	0.00252701222605904
2.83849475425207e-06	1.97988496652372e-05	1.4576433378969e-06	1.30737555574448e-05	1.28566814949982e-08	3.7181599996326e-05	26895	0.0110927045300235	0.0763413826874731	0.532490524000946	0.0392033516051199	0.351618960957481	0.000345780748979834
1.25288669802737e-07	4.08289343399334e-06	1.92996160798172e-07	8.08727077998026e-06	1.09380541876768e-09	1.24895428499933e-05	80067	0.00373987543419774	0.0100314856442327	0.326904954251031	0.0154526200931587	0.647523362313026	8.75776985518944e-05
5.06318415105124e-07	4.68366909594919e-06	1.06218613578721e-07	1.26335594229809e-06	2.60644655829769e-09	6.56216851348942e-06	152389	0.00196672047914848	0.0771571796829537	0.713738009976623	0.0161865111144852	0.192521106353957	0.000397192871981234
6.98694705145655e-08	1.47008345962844e-06	3.66247132719961e-08	9.90800078100867e-07	5.94654935888945e-09	2.57332427087476e-06	388602	0.000771700360564398	0.0271514442642763	0.571277967672807	0.0142324516527201	0.385027293029052	0.00231084338114451
3.1446330076105e-06	2.15865667380526e-05	5.54041382748828e-07	4.89059817276381e-06	1.9602423160048e-08	3.01954417243358e-05	33118	0.00901786224994394	0.104142639684456	0.714894881655435	0.0183485106065629	0.161964783208396	0.000649184845149975
2.26031174111638e-08	9.30580637579283e-07	5.51185736407069e-09	2.91772653679158e-07	3.2620182841564e-09	1.25373028431783e-06	797620	0.000376048597083734	0.0180286922106714	0.742249468820658	0.00439636613473827	0.232723622719152	0.0026018501147807
1.14131512289694e-07	3.88819986278307e-06	1.83423945243164e-08	8.03527169150588e-07	4.65091104772032e-09	4.82885184979538e-06	207089	0.00144761025261653	0.0236353310972939	0.805201729878671	0.00379850016005226	0.166401288369333	0.000963150494649654
3.82893902752096e-07	3.40355535881187e-06	3.53773310180519e-08	4.04330810151859e-07	5.15950652376722e-10	4.22667335338626e-06	236593	0.00126720110748491	0.0905898967672378	0.805256303065168	0.00837001775633049	0.0956617122607602	0.000122070150503436
8.07861946883868e-07	5.84790525207356e-06	2.1521503866672e-07	2.00307693923399e-06	3.54343881836918e-10	8.87441352073997e-06	112684	0.00265879499645172	0.0910327138797232	0.658962447310653	0.0242511843924955	0.22571372570736	3.99287097686847e-05
2.08366382452135e-06	7.67769194347667e-06	1.92739043165519e-07	9.13122411702445e-07	3.18122789780633e-09	1.08703984507638e-05	91993	0.00325582552772086	0.191682377969774	0.70629351612564	0.0177306327857722	0.084000822586065	0.000292650532748669
3.38667168602892e-08	1.04029334731244e-06	1.36612921150728e-08	5.3955101128453e-07	8.56721681445299e-09	1.63593958438679e-06	611270	0.000490661862828423	0.0207016916660671	0.635899612211159	0.00835073143620616	0.329811086200212	0.00523687848635579
6.7275254894599e-07	4.64612959845707e-06	2.3425314866792e-08	2.08007838122985e-07	2.55778875839406e-09	5.55287308915123e-06	180087	0.00166447976639827	0.121153957265899	0.836707326795261	0.00421859359843079	0.0374594979541986	0.000460624386210314
4.6998507832071e-07	5.7234484185535e-06	1.13206925939355e-07	1.77263974596253e-06	1.11200976470043e-08	8.0904002664231e-06	123603	0.00242418679996192	0.0580916966829502	0.707436990763861	0.0139927472326911	0.219104084790387	0.00137448053011112
1.98234620680034e-06	9.24305059706281e-06	2.10546515789904e-07	1.26225306372019e-06	5.7019518578281e-09	1.27038983352311e-05	78716	0.00380394032798193	0.156042354440353	0.727575926157212	0.0165733785200411	0.0993595060674918	0.000448834814902065
2.11096786941166e-07	3.2159534711665e-06	2.84465363577971e-07	5.57212016619243e-06	5.52479284617744e-09	9.28916058072425e-06	107652	0.00278288170331642	0.0227250659633562	0.346204960418045	0.0306233659226711	0.599851850742577	0.00059475695335075
1.29947803648956e-07	2.68209875055124e-06	7.16838905972848e-08	1.90236939387332e-06	2.55793054851817e-09	4.78865776921932e-06	208827	0.00143556935354772	0.0271365818798408	0.560094055539178	0.014969516313748	0.397265681857958	0.000534164409275624
2.93582658551805e-06	1.29929673353751e-05	1.52468568928001e-07	8.67615344664865e-07	1.09668773902372e-08	1.69598447118763e-05	58963	0.00507507462986068	0.173104567606224	0.766101786667698	0.00898997434930717	0.0511570335344703	0.000646637842300378
1.24806914180874e-07	2.60912258010843e-06	4.54294591679352e-07	1.22111131777975e-05	1.39670446111768e-08	1.54133043083773e-05	64879	0.00461335257503481	0.00809734964572395	0.16927730277085	0.0294741855860484	0.792244993901833	0.000906168095544935
8.12224830826428e-08	2.00584930792964e-06	1.58246536103376e-07	5.02480957288006e-06	3.28950981927906e-09	7.27341740981501e-06	137487	0.0021796542546213	0.0111670317412333	0.275778110193824	0.0217568341244698	0.690845759257459	0.000452264683014078
1.34398568946866e-06	1.10940465268382e-05	7.63217872916159e-07	8.1007206205714e-06	1.19609843596785e-08	2.13139316941541e-05	46918	0.00637384795363538	0.0630566762038223	0.520506806816925	0.0358084038115544	0.380066931658284	0.000561181509414292
1.27950939152852e-07	2.25964742732161e-06	4.04234412353832e-09	9.17893383934823e-08	1.95830125820468e-08	2.50301306157353e-06	399518	0.000750622999732942	0.0511187660652539	0.902770929170091	0.00161499122221803	0.0366715379166973	0.00782377562573957
2.17474311585443e-07	5.74001708909124e-06	1.27265065495161e-08	4.31941055947685e-07	8.18409975342385e-09	6.41034306292731e-06	155998	0.0019212610933298	0.0339255340081802	0.895430561632069	0.00198530818469246	0.0673818938717514	0.00127670230330646
2.66110213278633e-07	3.0460870335936e-06	2.43607908311544e-07	3.58533480601561e-06	1.33394717362436e-09	7.14247390837301e-06	140008	0.00214045577520749	0.0372574288254209	0.426475066296388	0.0341069370972383	0.501973805156302	0.000186762624650347
1.28442420457932e-05	5.35459577375637e-05	2.67659525799763e-06	1.43493894269274e-05	4.43136386304296e-08	8.34604981069123e-05	11982	0.0247283138493096	0.153896062653973	0.641572467839476	0.0320702046921519	0.171930311373722	0.000530953440676381
7.73781980213191e-09	4.99706509871662e-07	1.49160435980207e-08	1.23853310947566e-06	2.93774626093891e-09	1.76383122900841e-06	566948	0.00052900986027804	0.00438693888330912	0.283307439880507	0.00845661611650126	0.702183456731251	0.00166554838843082
5.41415499863031e-08	1.78559173669436e-06	5.02191849791461e-08	2.1295604529416e-06	1.62619696163236e-08	4.03577489421773e-06	247784	0.00121000226759782	0.0134154038333195	0.442440865384407	0.0124435049762309	0.527670771725334	0.00402945408070777
2.39691670080894e-08	2.08097257528181e-06	1.99100609981591e-07	2.22278145408734e-05	8.72092891686164e-09	2.45405778220618e-05	40749	0.0073352286079601	0.000976715674010795	0.0847972118004095	0.00811311825765574	0.905757586558977	0.000355367708946999
1.33878071746505e-07	1.85082465604191e-06	7.43576771077764e-08	1.32171105862531e-06	2.57129982716656e-09	3.38334276334866e-06	295566	0.00101448960320172	0.039569763133901	0.547040245549952	0.0219775772981928	0.39065242603949	0.000759987978463529
7.49556326088478e-07	7.65044234243127e-06	3.19712792808875e-07	4.19583303196185e-06	5.23637141984772e-09	1.29207808647103e-05	77395	0.00386875630616723	0.0580116893813818	0.592103714360362	0.0247440767053085	0.324735252141119	0.00040526741182876
1.33159307521652e-06	7.92909608061216e-06	1.92601182581502e-07	1.47460357805097e-06	2.15007758588621e-09	1.0930043994047e-05	91491	0.00327366096690218	0.121828702239603	0.725440454304729	0.0176212632525908	0.134912867583525	0.000196712619551873
1.02332136079092e-07	3.8270047595886e-06	4.90154983141848e-08	2.35714091800347e-06	3.8208495275033e-09	6.33931416151285e-06	157746	0.00189999300024302	0.0161424617035656	0.603693816410465	0.00773198757237288	0.371829011459017	0.000602722854579504
3.1148287425761e-06	1.9136007887095e-05	3.88551091608095e-07	3.06943842157717e-06	2.79172687262433e-11	2.57088540601251e-05	38897	0.00768308838427134	0.121157821165093	0.744335311186635	0.0151135126715253	0.11939226907581	1.08590093751178e-06
1.53475607027799e-06	1.41758547384357e-05	2.23690288881295e-07	2.65678754711434e-06	1.16082359824805e-08	1.86026968806919e-05	53756	0.00556531689918993	0.0825018049867245	0.762032238086359	0.0120246161250667	0.142817332570305	0.000624008231544585
4.36338372168839e-07	4.97646349652528e-06	8.81650003323274e-08	1.29289100531915e-06	3.92711683719131e-09	6.79778499118278e-06	147107	0.00203726438293139	0.0641883161551595	0.732071329555158	0.0129696659201025	0.190192983007865	0.000577705361714892
7.58701475143928e-07	8.72015028346936e-06	4.65659077186007e-07	6.88185598792756e-06	2.4274261408922e-08	1.68506410851358e-05	59345	0.00504247872184349	0.0450250807260497	0.517496648312185	0.0276345021434687	0.408403214640786	0.00144055417751048
2.84034686441858e-06	1.00618517265221e-05	3.13621897302241e-07	1.42847254062804e-06	4.44592883528711e-09	1.46487389577062e-05	68265	0.0043850115142412	0.193897022304734	0.686874942312277	0.0214094809258141	0.0975150519612863	0.000303502495888785
3.35362283149313e-06	1.65562432427841e-05	1.92214228344659e-06	1.22012906057432e-05	3.28349864566875e-08	3.40661339499237e-05	29355	0.0101679673759361	0.0984444796824572	0.486002998377254	0.0564238456371975	0.35816481622713	0.000963860075961481
1.5593915507752e-05	5.5853399999325e-05	1.63552891369781e-06	7.53320527708738e-06	4.29213688888773e-08	8.06589710667511e-05	12398	0.0239082269770705	0.19333144598196	0.692463581677757	0.0202770862567077	0.093395752232608	0.000532133850968131
4.24305891164009e-08	1.55080122830008e-06	9.87726827603857e-08	4.6417373019429e-06	2.60263362898493e-09	6.33634443574875e-06	157820	0.00189910376921409	0.00669638299285209	0.244746990007469	0.0155882755052147	0.73255760462687	0.000410746867594704
5.69566606774076e-10	2.38421786647579e-07	8.42065303280504e-09	4.53244020498733e-06	1.52702673261842e-08	4.79512247860067e-06	208545	0.00143750598962133	0.000118780408491315	0.0497217303023208	0.00175608716365101	0.94521886045964	0.00318454166589722
4.25711653672344e-07	6.04777579545288e-06	2.93378791483378e-07	5.35904972944281e-06	7.85722350105133e-09	1.21337731935525e-05	82415	0.0036335367135768	0.0350848533989868	0.498424991054431	0.0241786941954108	0.441663911460818	0.000647549890352857
4.06966576937748e-09	4.87678890248889e-07	7.36178703621623e-09	1.13429934184868e-06	7.10360543863535e-09	1.64051329034179e-06	609565	0.00049203330267833	0.00248072709519444	0.297272136178356	0.00448749003105146	0.69142953521111	0.00433011148428755
7.35789414757342e-06	1.93556643347413e-05	4.28022653012056e-07	1.44772793423105e-06	8.70315088622881e-09	2.85980122204441e-05	34967	0.00854282723790056	0.257286908294746	0.67681852100561	0.0149668672673016	0.0506233763057176	0.000304327126624805
3.25059940057901e-10	1.54012300827749e-07	7.70337412544718e-09	4.69295725848588e-06	2.2550386632929e-08	4.87754838001206e-06	205021	0.001462198027816	6.66441242059186e-05	0.03157576077746	0.00157935370913289	0.962154937861277	0.00462330352792384
9.22254739492182e-07	6.65797069034273e-06	2.41700488338383e-07	2.2435335738562e-06	1.08438595559851e-08	1.00763033515855e-05	99243	0.00301834185469785	0.0915270915644939	0.66075528475382	0.0239870198330574	0.222654429464272	0.00107617438435683
9.39821979861366e-07	1.15765895878603e-05	6.50763160273084e-07	1.03076215513977e-05	6.81052926954289e-09	2.3481606808662e-05	42587	0.00701980996849938	0.0400237508241846	0.493006704447069	0.0277137406130583	0.438965767350954	0.000290036764734114
1.10346623799578e-06	6.28807936137091e-06	2.68610818957559e-07	1.96807354231592e-06	1.83629520162178e-09	9.63006625584179e-06	103841	0.00288486454545844	0.11458552918329	0.65296325012888	0.0278929357100336	0.204367601429746	0.000190683548050134
3.01181380388473e-05	7.1347598991367e-05	2.37553605730816e-06	7.23647315508688e-06	1.78673167799508e-09	0.000111079532974287	9003	0.0327765268807396	0.271140301299421	0.642310937766389	0.0213859024583588	0.0651467733192755	1.60851565554266e-05
2.218579806117e-08	8.64747195152631e-07	2.5706749431435e-08	1.2883075207015e-06	1.31472345558094e-09	2.20226198680232e-06	454079	0.000660461122989009	0.0100740957225456	0.392663180100676	0.0116728843277912	0.58499285208665	0.000596987762336994
4.29388095312774e-09	3.56068232339556e-07	1.29094801806773e-09	1.37641436666235e-07	1.39594798583404e-08	5.13253977835328e-07	1948353	0.000153964379142502	0.00836599644339315	0.693746658995787	0.00251522262625682	0.268174125501656	0.0271979964329066
4.6656020696777e-06	2.34464649661729e-05	5.59920422447855e-07	3.61817209623852e-06	1.00000929764426e-08	3.23001596475134e-05	30960	0.00964340564720301	0.144445170568588	0.725893160344732	0.0173349119186462	0.112017158296524	0.00030959887150937
6.5525365762271e-06	2.20721664119679e-05	2.69720222503884e-07	1.16822126738484e-06	2.04378534070541e-08	3.00830823314908e-05	33241	0.00898445683472482	0.217814667527202	0.733706944280204	0.00896584397608562	0.0388331639195747	0.000679380296933866
3.21596609743357e-09	3.76882267282386e-07	1.76703558945537e-08	2.66257399439652e-06	1.91219124317639e-09	3.06225477491406e-06	326557	0.000918255983778371	0.00105019547157823	0.12307345240174	0.00577037418287626	0.869481538965429	0.000624438978376661
2.21437309535556e-06	1.24956802678532e-05	4.14001807650166e-07	3.00389561087685e-06	6.70232130414056e-10	1.81286210138662e-05	55161	0.00542387299813263	0.122147905991406	0.689279138126145	0.0228369166818317	0.165699068262237	3.69709383797813e-05
6.72200619060991e-07	5.53509800604138e-06	4.4518025649639e-08	4.71331350897213e-07	6.8959590123674e-09	6.73004396066159e-06	148587	0.00201698313245069	0.0998805688328536	0.822446040233184	0.00661481944395244	0.0700339185972984	0.00102465289271149
2.2628234799083e-08	9.82785693233148e-07	5.98645710742394e-08	3.34302228886194e-06	1.01746449517823e-08	4.4184754329202e-06	226322	0.00132466741084458	0.0051212765902215	0.222426424714468	0.0135486938839161	0.756600854664596	0.00230275014679844
4.824277990717e-08	1.35084532444832e-06	5.26882785579743e-08	1.89691160543599e-06	1.08809334788514e-09	3.34977608169734e-06	298527	0.00100442973009296	0.014401792457341	0.40326436499118	0.0157288956852534	0.566280121170016	0.000324825696210056
1.45125587385821e-07	2.60677345747103e-06	2.03536808849705e-08	4.70074643890586e-07	1.37105374943565e-08	3.25603790712676e-06	307122	0.000976336035922176	0.0445712216888422	0.800596777993698	0.00625105771662571	0.144370138585209	0.00421080401562499
3.86230458388441e-07	3.2915117706013e-06	5.75084731676166e-07	6.30134928935027e-06	1.41397029634284e-09	1.05555902203125e-05	94737	0.00316168509292103	0.0365901337895064	0.311826406851918	0.0544815325029868	0.596967972214794	0.000133954640795157
2.98625452325739e-07	4.21854169473095e-06	2.62047940997231e-08	4.7597746561259e-07	6.76369469155546e-10	5.02002577623816e-06	199202	0.00150487804674215	0.0594868364499752	0.840342636226897	0.00522005170247554	0.0948157413584581	0.000134734262193848
7.10464349948017e-07	7.05405215672688e-06	1.79472780472731e-07	2.29122843852646e-06	2.28823056418632e-10	1.02354465487305e-05	97700	0.00306594005642802	0.0694121498818374	0.689178740091392	0.0175344358077852	0.223852318276299	2.23559426869375e-05
6.49522320451219e-09	4.941814709211e-07	5.59940368608976e-08	5.47762082988275e-06	3.19475630074723e-09	6.03748631717001e-06	165632	0.00180961203701613	0.00107581580533614	0.0818521889674015	0.00927439565397543	0.907268446191745	0.000529153381542525
3.66656335983055e-08	9.819224585275e-07	6.89065515317631e-09	2.37265320851629e-07	6.0770508808945e-10	1.2633517732187e-06	791545	0.000378933957754901	0.0290225053508974	0.777235983945952	0.00545426483680049	0.187806219836251	0.000481026030098625
6.97289497739684e-07	5.23356732922456e-06	8.7898601643519e-08	8.48257565524373e-07	9.30168719740655e-09	6.87631468132954e-06	145427	0.00206077517807268	0.101404535722158	0.761100614466446	0.0127828067383507	0.123359329064382	0.00135271400866257
8.42935409240547e-08	1.95165504084e-06	3.02003457952901e-08	8.99050780651036e-07	5.88213977504597e-10	2.96578792218789e-06	337179	0.000889341996813897	0.0284219718791864	0.6580561699099	0.0101829080796212	0.303140617009391	0.000198333121901268
5.54455540623007e-07	7.51684438978508e-06	5.98377320244242e-08	1.04311458713902e-06	8.47916632475463e-09	9.18273141589629e-06	108900	0.00275104100541823	0.0603802415110591	0.818584803294216	0.00651633259368108	0.113595240881518	0.00092338171952588
9.40026439961076e-07	1.28735258858009e-05	1.1455725692539e-06	2.01738925555572e-05	8.86971763479063e-09	3.5141887168208e-05	28456	0.0104873713842306	0.0267494581455345	0.366329953317001	0.0325984931819563	0.574069698049913	0.000252397305595326
1.50448775324597e-08	6.84294509395654e-07	6.38472647061926e-08	3.7338118348423e-06	1.17502938655118e-08	4.50874878034212e-06	221791	0.00135171329492934	0.00333681876401153	0.151770378597969	0.0141607500920351	0.828125942860579	0.00260610968540594
1.17221596654389e-07	2.13916749958839e-06	6.87700634364335e-08	1.61360412700842e-06	5.27267460198148e-09	3.94403596128961e-06	253547	0.0011825134010478	0.0297212291685241	0.542380323248608	0.0174364696750755	0.409125105056295	0.0013368728514984
9.03448117938124e-07	1.07016533365366e-05	5.04775380504647e-09	7.68856558696558e-08	2.35460396928429e-09	1.16893894681187e-05	85548	0.00350069556432731	0.0772878789266249	0.915501478133137	0.000431823562626052	0.0065773885008581	0.000201430876754185
1.6175005075863e-08	9.11680193224471e-07	8.95887528622576e-09	6.49258988721296e-07	1.12484836141855e-08	1.59732154592204e-06	626048	0.000479082050026558	0.0101263299910765	0.570755584905236	0.00560868618412977	0.406467307962416	0.00704209095714191
3.68622661420188e-06	1.22478925904338e-05	4.37190812705912e-08	1.86772265957898e-07	1.59929083458884e-08	1.618060346021e-05	61802	0.00484245762345492	0.227817622702808	0.75694906067952	0.00270194380438909	0.0115429728203396	0.000988399992943203
9.27955188160112e-08	1.97409560713607e-06	7.35362766401822e-08	2.0114268884106e-06	3.67372869357622e-09	4.15552801969644e-06	240643	0.00124588423716965	0.0223306204112155	0.475052892864448	0.0176960127068411	0.484036415800065	0.000884058217430714
2.80749902950408e-08	1.0458288675988e-06	8.7441684930964e-09	4.18813486642244e-07	7.8617691336389e-09	1.50932328216282e-06	662549	0.000452694829106703	0.0186010450026386	0.692912432981326	0.00579343643368851	0.277484281592804	0.00520880398954238
7.05748563739582e-06	2.68046951857997e-05	1.41180374530486e-07	6.89482905354628e-07	1.24826944540691e-08	3.47053267975347e-05	28814	0.0103577637708171	0.203354536281075	0.772351038276458	0.00406797421485497	0.0198667746129279	0.000359676614684862
1.40010291282629e-11	3.63711162091699e-08	1.4065910111938e-09	4.69837226933327e-06	2.55665656948975e-10	4.73641964323971e-06	211130	0.00141992021604065	2.95603645429656e-06	0.00767903162066358	0.000296973477255426	0.99196706019055	5.39786750766239e-05
1.91345946728596e-06	1.65346572250217e-05	1.53816074735292e-07	1.70916116070401e-06	3.69088976644867e-08	2.03480028254115e-05	49145	0.00608586857615312	0.0940367211319802	0.812593617510831	0.00755927134741697	0.0839965069480693	0.00181388306170242
2.2432610999201e-08	9.18508783453934e-07	4.86625906997388e-08	2.56187487364258e-06	4.32347432482377e-09	3.55580233312028e-06	281230	0.00106617382887275	0.00630873397833564	0.258312666848364	0.0136854037825653	0.720477302627362	0.00121589276337244
1.51928017248525e-06	6.6263181022327e-06	4.07713181543449e-08	2.28636759990417e-07	5.69265439044552e-09	8.42069900725316e-06	118755	0.00252303212914795	0.180422096927657	0.786908319193588	0.0048417973518857	0.0271517554295054	0.000676031097364026
1.28244561255242e-07	2.06421404508726e-06	1.66954644054127e-08	3.45519833862181e-07	3.46304211283779e-09	2.55813694672294e-06	390909	0.000767147657278588	0.0501320155746656	0.806920852197375	0.00652641541603166	0.135066980798196	0.00135373601373221
7.22852036646712e-07	4.6760012563401e-06	9.24062231715389e-08	7.68570398972028e-07	9.57413397116972e-10	6.26078732852749e-06	159724	0.0018764792853937	0.115457050162527	0.74687112194879	0.0147595211788279	0.122759384505845	0.000152922204010107
1.47092659985746e-08	6.61112892780831e-07	2.20679141203001e-08	1.27527113499008e-06	1.48669180036565e-09	1.97464789969016e-06	506419	0.000592219523535387	0.00744905762737887	0.334800392963508	0.0111756197769551	0.645822040066074	0.000752889566083621
2.22170888375401e-08	8.28140323957592e-07	3.49731947522554e-08	1.67613520888938e-06	7.09423658830594e-09	2.56856005302507e-06	389323	0.0007702721934707	0.00864962795453211	0.322414234770281	0.0136158758332578	0.652558310604941	0.00276195083698777
5.92870738718162e-10	1.42667657014067e-07	4.12181114620595e-11	1.27530180169288e-08	6.01392729574056e-09	1.62068691176916e-07	6170223	4.86194293155551e-05	0.00365814479288277	0.880291288700103	0.000254324948037406	0.078688967772359	0.0371072737866174
1.38659629611687e-06	1.22506318319387e-05	8.30567405933449e-07	9.43560272933232e-06	2.46821659929684e-08	2.39280804293143e-05	41792	0.00715280605226898	0.057948496964184	0.511977208875077	0.0347109918987032	0.394331787591818	0.00103151467021693
1.36645142644144e-09	1.86991796324679e-07	6.22730162897906e-09	1.09567853969294e-06	8.27586850833066e-09	1.29853995758137e-06	770096	0.00038948637068037	0.0010522983281828	0.144001572868782	0.00479561802670893	0.843777300264002	0.00637321051232424
5.38795922305274e-08	1.89555412163627e-06	4.2750936211535e-09	1.93388587368806e-07	2.07111747087522e-09	2.14916851232763e-06	465296	0.000644543439125012	0.0250699709778335	0.881994180895249	0.0019891849320477	0.0899829800499721	0.0009636831448978
1.82045766183314e-08	7.80884646828869e-07	1.03814374219988e-08	5.72561881120009e-07	2.86131553566197e-09	1.38489385752487e-06	722077	0.000415382149871135	0.0131451060450706	0.563858842023094	0.00749619717467219	0.413433764623169	0.00206609013399468
8.45186170598070e-09	6.70800947548063e-07	1.80689886112264e-08	1.84391813985887e-06	4.29779102001761e-09	2.54553772874415e-06	392844	0.000763370774740868	0.00332026573817487	0.263520332059271	0.00709829927374157	0.724372740202349	0.00168836272646327
1.20213625035455e-06	6.97594159133876e-06	3.00836953388951e-07	2.24461106670026e-06	4.3607504899871e-09	1.07278866122725e-05	93215	0.00321320980309503	0.11205713611657	0.650262427583678	0.0280425179964895	0.209231430926243	0.000406487377019671
5.15015239458994e-08	1.49364525469508e-06	1.25330958615776e-08	4.67356998154969e-07	6.11034518221468e-09	2.03114721783974e-06	492333	0.0006091591713554	0.0253558794229966	0.735370258529892	0.00617045172870699	0.230095088160096	0.00300832215830886
4.81817676829756e-07	4.28727685003476e-06	1.11133191232922e-07	1.27146051407973e-06	4.52895802351952e-09	6.15621719020069e-06	162437	0.0018451664254383	0.078265217412521	0.69641416434416	0.0180521881862486	0.206532757827909	0.000735672229161863
3.71951897820783e-07	4.04659392765667e-06	3.39771586794257e-07	4.75281088440499e-06	3.26122587424045e-09	9.51438952255095e-06	105104	0.00285026070731997	0.0390936167726983	0.425313039587612	0.0357113387032276	0.499539237188041	0.000342767748420507
2.69455334422718e-06	1.09901832095491e-05	1.59319569088658e-07	8.35508291781717e-07	9.1974812916418e-09	1.46887618959383e-05	68079	0.00439696584897342	0.183443190332622	0.748203510098975	0.0108463579311414	0.0568807839422292	0.000626157695032489
5.76297003464048e-07	5.64136739783093e-06	6.70069895651983e-08	8.43385437279971e-07	6.56191489230958e-10	7.12871301962937e-06	140278	0.00213633630706134	0.0808416613036851	0.791358465728254	0.00939959139618753	0.118308232489883	9.20490819905489e-05
4.4152615814429e-07	4.42650113607867e-06	9.23860828753505e-08	1.19089578586465e-06	1.16332095031977e-09	6.15247248391328e-06	162536	0.00184404507888092	0.0717640199608755	0.719467035025762	0.0150160903794223	0.193563772772402	0.000189081861538021
3.05011794525213e-07	3.13281756488566e-06	2.38213180571449e-08	3.14588250497563e-07	6.35727945692595e-10	3.77687465591128e-06	264769	0.00113242286124793	0.0807577222738467	0.829473533092345	0.00630715081313635	0.0832932726547315	0.000168321165940099
7.49896158573372e-07	5.18885776764756e-06	3.71434934495988e-07	3.30454313204519e-06	1.33944369956042e-08	9.62812642975771e-06	103862	0.00288428427071408	0.0778859899736737	0.538927049359294	0.0385781114535421	0.343217671283565	0.00139117792992476
7.29963881593557e-09	5.70831229026646e-07	6.1779795301685e-09	6.21178355415086e-07	1.2596775544078e-08	1.21808397833191e-06	820961	0.000365358656332027	0.00599272213228841	0.468630438607658	0.00507188308857723	0.509963488942486	0.0103414672289906
4.24009684807312e-07	3.78055920707596e-06	3.58144364495383e-08	4.10579521082161e-07	1.6715335758212e-08	4.66767818517318e-06	214239	0.00139932675165821	0.090839528344986	0.809944271454886	0.00767285897371896	0.0879622597775401	0.00358108144886853
1.20754838886722e-07	2.21830405765166e-06	1.37725077975723e-08	3.25305593572586e-07	1.10678118458297e-08	2.68920480975437e-06	371857	0.000806437182312547	0.0449035486061592	0.824892194750417	0.00512140531194064	0.120967206511244	0.00411564482023987
5.10323207566253e-06	2.28483187463611e-05	3.02088685817082e-07	1.73912722561132e-06	2.49767882923758e-08	3.00177435217444e-05	33314	0.00896503052774655	0.170007184982636	0.761160435987139	0.0100636706952424	0.057936640852152	0.000832067482830048
2.06720996651211e-06	8.88490587439625e-06	2.3772750766674e-07	1.31373524964847e-06	2.82220337219447e-09	1.25064008015958e-05	79959	0.00374491395590093	0.165292157136716	0.710428684906898	0.0190084670592364	0.105045030180133	0.000225660717017351
4.88303524331114e-07	5.16905943484023e-06	5.40787170827653e-07	7.36056919957974e-06	6.55364006950538e-09	1.35652729696482e-05	73718	0.00406133985481483	0.0359965866830453	0.381050897125756	0.0398655575923642	0.542603839675672	0.000483118923162762
1.17213558655212e-06	6.09314047933429e-06	2.3056830129913e-07	1.54106280650107e-06	5.90384500090389e-10	9.03749755818671e-06	110650	0.00270758936895521	0.129696918754942	0.674206597579079	0.0255124053771132	0.170518752185452	6.53261034140567e-05
7.87629210317668e-09	5.19735914689584e-07	4.15086012741658e-10	3.52174865923895e-08	3.9494012944196e-10	5.63639719527334e-07	1774183	0.000169077668290218	0.0139739834335694	0.922106616484432	0.000736438541076821	0.0624822654832111	0.000700696057710687
5.14394235281975e-07	4.3460657674116e-06	2.96076225485617e-09	3.21635616014833e-08	1.30307626469859e-09	4.89688740281461e-06	204211	0.00146799126293384	0.105045142550412	0.887515968799606	0.000604621264755729	0.00656816441868695	0.000266102966539443
8.66215099327317e-08	2.46838389849158e-06	2.35090041243199e-08	8.61381843942592e-07	8.18597663106731e-09	3.44808223312229e-06	290016	0.00103389161869993	0.0251216485212113	0.715871528463061	0.00681799404274421	0.249814762440453	0.00237406653253011
3.37427300430122e-07	3.96869782524809e-06	3.5962357305708e-08	5.43851577033072e-07	2.33946448611085e-09	4.8882785245031e-06	204571	0.00146541237483544	0.0690278384790732	0.811880461670606	0.00735685520484199	0.111256258068551	0.000478586576927643
1.46297291504272e-07	2.36494436264744e-06	2.91093204276509e-07	6.05026215675918e-06	1.16682569165282e-08	8.86426527210394e-06	112813	0.00265575858496792	0.0165041644189816	0.266795305651556	0.0328389545372234	0.682545250061447	0.00131632533079177
2.800948541695e-06	9.38877419933246e-06	2.11896410491789e-07	9.13240015226009e-07	6.05491145231405e-09	1.33209140781976e-05	75070	0.00398832625700218	0.21026699258419	0.704814560338553	0.0159070473128117	0.0685568580252849	0.00045454173916069
6.79327243646908e-07	8.47340110627058e-06	6.19386347668384e-08	9.93413789999228e-07	6.44131112073588e-09	1.02145220858043e-05	97900	0.00305968187986572	0.0665060232814033	0.829544547957516	0.00606378196126455	0.0972550435208156	0.000630603279000957
1.44935396951831e-06	8.07074445397313e-06	4.31037470209338e-08	3.0861565268802e-07	8.22261608321433e-09	9.88004043928362e-06	101214	0.00295963838365276	0.146695145472846	0.816873625525194	0.00436270957450243	0.0312362742424561	0.000832245185001544
1.77539854035055e-06	1.02591317317694e-05	7.85574839250577e-07	5.83671795857514e-06	2.54969434277135e-08	1.86823200133734e-05	53527	0.00558907105971984	0.0950309457861588	0.549135852743427	0.0420491051800975	0.312419333059119	0.0013647632311973
8.29833018090349e-07	9.52372572827605e-06	3.88776861972844e-07	5.73726406827024e-06	2.11693358230253e-09	1.64817166101918e-05	60673	0.00493235153792393	0.0503487007886791	0.577835789409634	0.0235883719619616	0.348098696510926	0.000128441328799058
1.03458623736255e-06	6.04060663907271e-06	1.98819078217949e-08	1.49255939928144e-07	1.68370620665906e-09	7.24601443039186e-06	138007	0.0021714511862132	0.142780040986835	0.833645405636604	0.00274384049504574	0.0205983498048419	0.000232363076672483
1.25169522499546e-07	1.81886609940024e-06	2.14558606768626e-08	4.00870197565821e-07	2.12869609857057e-09	2.36849037624104e-06	422210	0.000710295574926856	0.0528478070906071	0.767943208739952	0.00905887602166006	0.169251351657181	0.000898756490600123
2.06649183788385e-06	1.29172519868294e-05	6.38120089584493e-07	5.12879680023554e-06	4.60512452018534e-09	2.07552658390535e-05	48181	0.00620729899278516	0.099564701021343	0.622360228338973	0.0307449730845555	0.247108220150334	0.000221877404794318
3.95712664269542e-06	1.22675405786577e-05	9.03269172972964e-07	3.6004254330773e-06	1.69161727218431e-08	2.07452780001252e-05	48204	0.00620432117412029	0.190748306321638	0.591341344212579	0.043540952932398	0.173553973731062	0.000815422802323546
8.71986673048988e-09	6.48892735157906e-07	6.26550925210032e-10	5.99494011298777e-08	9.18104801344358e-09	7.27369601956927e-07	1374817	0.000218187153682603	0.0119882198912765	0.892108679565539	0.000861392782327374	0.0824194480613278	0.0126222596995293
1.47740032687884e-06	1.39037708116168e-05	3.66941085255428e-08	4.44049905145592e-07	2.22506741965619e-08	1.58841658263634e-05	62956	0.0047539516249131	0.0930108853703077	0.875322693278634	0.00231010610986197	0.0279555067606125	0.00140080848058334
1.48301223277766e-06	7.90874906777864e-06	8.73090040193987e-08	5.98665847081308e-07	2.92308093124761e-10	1.00780284597501e-05	99226	0.00301885783012534	0.147153010998188	0.784751610829915	0.00866330199087009	0.0594030716892966	2.90044917309163e-05
2.22255696841794e-09	3.93471664224915e-07	8.30505193505563e-09	1.8904995359597e-06	1.54210870605748e-10	2.2946530199587e-06	435796	0.000688159805144695	0.000968580848209436	0.171473273214962	0.00361930621441194	0.823871635282676	6.72044397407518e-05
1.20417709477157e-06	1.19385387101143e-05	9.78839375133474e-08	1.24786422145284e-06	2.39907980523186e-10	1.44887038718326e-05	69019	0.00433720967130158	0.0831114436062568	0.823989420704771	0.00675587950304118	0.0861266979083482	1.6558277582689e-05
1.72357119282995e-07	2.69989974927954e-06	2.22517876798638e-07	4.48170587309591e-06	2.01325914266207e-09	7.57849387759975e-06	131952	0.0022709742057071	0.0227429251862883	0.35625808938895	0.0293617545111897	0.59137157665889	0.0002656542546815
6.4176783246837e-08	2.95181189149348e-06	2.07131867708153e-08	1.22506872499959e-06	1.88266246583685e-09	4.26365324897656e-06	234541	0.00127828100344851	0.0150520643915501	0.69231987666962	0.00485808426747351	0.287328413794826	0.000441560876529713
9.53004094334933e-06	3.92764772144108e-05	1.30751713592656e-06	6.92940323076163e-06	7.37119435226457e-09	5.70508097188006e-05	17528	0.016970089134024	0.167044797266195	0.688447322798779	0.0229184676321198	0.121460208276029	0.000129204026877036
8.878523557601e-08	1.81449682418368e-06	1.10852440936609e-08	2.91287011460957e-07	1.03861688192629e-09	2.20669293219623e-06	453167	0.000661789530726264	0.0402345221125287	0.822269740256875	0.00502346472040775	0.132001606209456	0.000470666700732391
6.16826841379855e-07	4.63441319251643e-06	8.17398280292713e-08	7.89631311248958e-07	1.06351017713614e-09	6.12367468335165e-06	163301	0.00183542157986738	0.100728218475879	0.756802644189435	0.01334816629817	0.128947299143065	0.000173671893451083
1.46083784080287e-06	7.99461422526353e-06	9.61902281706505e-09	6.76846030748562e-08	7.23191168783712e-09	9.53998760364616e-06	104822	0.00285791828684478	0.153127855244229	0.838010965780292	0.00100828462433103	0.00709483134432872	0.000758063006819119
7.97351564842464e-06	3.0826501340157e-05	4.6714763905379e-07	2.32232638381777e-06	1.35423621087534e-08	4.16030333735619e-05	24037	0.0124036028866207	0.191657074060654	0.740967637223942	0.0112286917845432	0.0558210831158666	0.000325513814994062
4.7718211951503e-07	4.06084232710632e-06	7.98700940137949e-09	8.739278685894e-08	2.63774396869682e-09	4.63604198685036e-06	215701	0.00138984908391093	0.102928774344259	0.875928720797711	0.00172280782271467	0.0188507323934555	0.000568964641860126
3.95608162216786e-06	1.27957568477613e-05	1.46299888763601e-07	6.08424654066362e-07	7.01099273724401e-09	1.75135740054963e-05	57099	0.00524033947414804	0.225886596358134	0.730619395204288	0.00835351417807052	0.0347401766124618	0.00040031764704587
4.12995352311161e-08	2.20556548665873e-06	1.89921823823039e-08	1.30420113774351e-06	2.96575605548492e-08	3.59971590257051e-06	277800	0.00107933381425929	0.0114729985223625	0.612705431860266	0.00527602257965465	0.362306685594882	0.00823886144283528
3.24891368143561e-06	2.24698367930486e-05	1.06243000335621e-06	9.44862288029842e-06	3.98343008349095e-08	3.62696376589737e-05	27571	0.0108221037144988	0.0895766787632016	0.619521953991431	0.0292925452783879	0.260510539673414	0.00109828229356611
5.87074068502884e-07	6.38361217731303e-06	4.40402516085653e-08	6.15740418214209e-07	2.6557043370013e-08	7.6570239590087e-06	130599	0.00229447963038276	0.0766713114188673	0.833693640177596	0.00575161470622679	0.0804151092526977	0.00346832444461245
4.87092798641667e-06	1.4599023228769e-05	1.28853642527565e-06	4.96556810920118e-06	7.9288042862881e-09	2.57319845539488e-05	38862	0.00768997437152352	0.189294687947774	0.567349292401493	0.05007528364453	0.192972605699749	0.000308130306454399
3.86346832798386e-07	3.44328022873093e-06	3.50110291179137e-07	4.01194741676423e-06	5.25517257192617e-09	8.19693994204461e-06	121997	0.00245607097114275	0.0471330564247147	0.420068983434817	0.0427123162612568	0.489444529925823	0.00064111395338775
7.38844074083101e-07	6.04085338212297e-06	6.19791287716376e-08	6.51563142195223e-07	2.63979149371698e-09	7.49587951866665e-06	133407	0.00224624568975418	0.098566695508271	0.805889871506033	0.00826842648915232	0.0869228408184342	0.000352165678109317
3.43139450101e-08	1.45947397818728e-06	5.92247395359765e-08	3.23890710379788e-06	6.6053873125054e-09	4.79852515384374e-06	208397	0.00143852532916	0.00715093573753877	0.30415053196464	0.0123422796874444	0.674979707296821	0.00137654531355625
2.6610017672107e-06	1.10385592577395e-05	9.39859632458489e-08	5.01296075184183e-07	7.60619263828009e-09	1.43024492560185e-05	69918	0.00428157327886214	0.186052173273116	0.771795030357786	0.00657131946867768	0.0350496664040418	0.000531810496379101
3.97625753869571e-06	2.91012241499951e-05	2.62934622790384e-06	2.47461605741005e-05	2.60525563092026e-09	6.04555937463261e-05	16541	0.0179737367954517	0.0657715406018546	0.481365285602933	0.043492190961463	0.409327889126956	4.30937067933201e-05
2.35023337062492e-07	3.18830475427004e-06	2.28715577314608e-07	3.98938244417086e-06	2.92497496167466e-08	7.67067586243474e-06	130367	0.00229856582714028	0.0306391954603976	0.415648478888801	0.0298168742124389	0.520082260770251	0.0038131906681118
6.59117627787289e-09	7.51215167253953e-07	1.94288207464752e-08	2.84726529867509e-06	2.25363420384818e-08	3.64703680499187e-06	274195	0.00109351471319374	0.00180726892277348	0.205979595880615	0.00532728946411564	0.780706488834415	0.006179356898081
2.99492862356645e-07	6.22325123742363e-06	2.04404233802117e-07	5.46157601156692e-06	8.10759846204633e-10	1.21895351049955e-05	82038	0.00365020456641107	0.0245696706049033	0.510540490988308	0.0167688293311817	0.448054496297291	6.6512778315259e-05
4.7893333148443e-07	7.08508135449409e-06	2.50670623060545e-07	4.7682680472041e-06	4.73146929894583e-09	1.25876848255421e-05	79443	0.00376920785120383	0.0380477695558924	0.562858178663443	0.019913957692355	0.378804213267927	0.000375880820382875
1.50257449004983e-08	1.10591007553506e-06	2.23606172306621e-08	2.11614916849102e-06	3.75549889958322e-09	3.26320110505682e-06	306448	0.000978482901905942	0.00460460278626824	0.338903438657606	0.00685235647781894	0.64848873862286	0.00115086345544671
1.50221371283391e-06	1.17980924792546e-05	2.865887702596e-08	2.89416827876661e-07	1.39745471750616e-09	1.36197793517086e-05	73423	0.00407762544692358	0.110296479409959	0.866246961465972	0.00210421008196177	0.0212497442434964	0.000102604798610841
1.59466480836494e-06	8.15865052602532e-06	6.5731577214198e-07	4.32397351990305e-06	1.52482456283689e-09	1.47361294509981e-05	67860	0.00441111374107617	0.108214630827427	0.553649488025684	0.0446057273266867	0.293426678578083	0.00010347524211886
2.54749066448638e-06	1.0798201403775e-05	4.55335471645866e-08	2.4816155829153e-07	2.89097594087786e-10	1.36396762713116e-05	73316	0.00408357024645611	0.18677061051988	0.791675783866434	0.00333831582648026	0.0181940944458843	2.11953413216886e-05
1.4923845677058e-08	6.97098898405371e-07	2.92658501355382e-09	1.75765361590618e-07	2.68442586742043e-09	8.93399116554021e-07	1119321	0.000267983940585581	0.0167045673098733	0.78027712977173	0.00327578677807754	0.196737783073451	0.00300473306686789
6.99183296317358e-09	6.00448469582476e-07	1.4342459949696e-08	1.5837053959561e-06	2.16727770555127e-09	2.20765543615699e-06	452969	0.000662078091404616	0.0031670852473902	0.271984685539386	0.00649669315002472	0.717369825933051	0.000981710130147839
7.2091673090761e-07	5.11843308987801e-06	4.87105906714097e-07	4.4466461326662e-06	8.41712244838239e-09	1.07815189826143e-05	92751	0.00322924785804424	0.0668659705622299	0.474741369757983	0.0451797105305456	0.412432250023084	0.000780699126157955
8.62203059349583e-07	6.49079008213937e-06	2.49681971042446e-08	2.41680011166016e-07	1.6262028051836e-08	7.63590337781105e-06	130960	0.00228815792588455	0.11291434905463	0.850035648827193	0.00326984193864985	0.0316504805270725	0.00212967965245492
9.65957415836469e-09	7.52721663010405e-07	7.33443595808387e-08	7.34868052436517e-06	2.61232408338405e-08	8.21052936194862e-06	121795	0.00246013780922361	0.001176486159727	0.0916776044305821	0.00893296355783711	0.895031270264052	0.00318167558780164
3.63467424913108e-07	3.68580159228104e-06	7.13937365243409e-08	9.30865045220461e-07	2.61930384350034e-09	5.05414710278245e-06	197857	0.00151509903933278	0.0719146905544181	0.729262824632053	0.0141257733644192	0.184178463010702	0.000518248438407807
1.05190693328146e-07	2.94804132506328e-06	1.11905251139065e-08	4.03261587480569e-07	5.48683568581803e-09	3.47317096667171e-06	287921	0.00104141045481376	0.0302866442042583	0.848803975776734	0.00322199086117268	0.116107612136067	0.00157977702176751
5.70074480783525e-07	5.48683379651128e-06	8.93943046790309e-07	1.10626748477794e-05	1.83983528584821e-09	1.80153660071503e-05	55508	0.00539007959552507	0.0316437912256271	0.304564103462208	0.0496211426642957	0.614068836757942	0.000102125889927409
5.52869925532744e-08	1.1990236405776e-06	2.58011159416146e-08	7.19446743606321e-07	1.01851361536243e-08	2.00974362883244e-06	497576	0.000602741972539844	0.0275094752186842	0.596605270132976	0.0128380135513124	0.357979362782846	0.00506787831418147
1.1720526388918e-08	9.37110421395833e-07	6.70082463405878e-08	6.88882482587996e-06	3.32811295497381e-09	7.90799213296027e-06	126454	0.00236959508696422	0.00148211153878962	0.118501688625863	0.00847348419345278	0.871121861283542	0.000420854358352524
3.61817531762261e-06	1.98941430026707e-05	1.04813533542687e-06	7.41038295465676e-06	4.87339148390165e-09	3.19757100018609e-05	31274	0.00954700160349931	0.113153869528215	0.622164230333367	0.0327791106238414	0.231750380342626	0.000152409171950147
5.78891404393148e-11	6.33460397825492e-08	5.91667374513394e-10	8.32480441406446e-07	2.46388430721398e-09	8.98939922011162e-07	1112421	0.000269645736874047	6.43971182298832e-05	0.0704674897971243	0.000658183444773128	0.926069052027383	0.00274087761249009
9.76916258155396e-08	3.14530985986736e-06	1.95388275737964e-07	8.0888745818768e-06	1.61649019176065e-08	1.15434292452153e-05	86629	0.0034570593238854	0.00846296397199581	0.272476210756096	0.0169263631792045	0.700734106827884	0.00140035526481932
2.01632401169558e-05	6.74649569133256e-05	8.92950425408567e-07	3.84224968559325e-06	3.06640568422545e-09	9.23664635469675e-05	10826	0.0273307852447694	0.218296114657492	0.730405325944089	0.00966747443951353	0.0415978867009399	3.31982579658494e-05
2.51819369221476e-05	5.40012772453138e-05	3.57960354334368e-06	9.87049339085662e-06	3.60896247237397e-08	9.26694007263855e-05	10791	0.0274191867069553	0.271739503274652	0.582730403153866	0.0386276755356687	0.106512973144179	0.000389444891634699
8.55603929504915e-08	1.68938523578857e-06	2.07308576775055e-07	5.26294810295541e-06	6.40900020622182e-09	7.25161130867575e-06	137900	0.00217312661444657	0.0117988112308402	0.232966876446812	0.0285879327987469	0.725762575920041	0.000883803603559689
1.00064828633423e-07	3.20310781334242e-06	9.82687757848459e-09	4.04477569285835e-07	2.55280342590357e-08	3.7430051230992e-06	267165	0.00112227341805338	0.026733820911944	0.855758330004704	0.00262539784352418	0.108062253719527	0.00682019752030115
7.09681053648854e-07	6.83951587898831e-06	7.45952831986224e-08	9.2437050066192e-07	4.726496304035e-10	8.54863536612811e-06	116978	0.00256131579066832	0.0830168820231581	0.800071074043961	0.00872598724870031	0.108130767201104	5.52894830765925e-05
8.58012661262305e-06	3.86569860041106e-05	1.29338806806728e-06	7.49338924411966e-06	1.70821521960735e-09	5.60255981441402e-05	17849	0.0166676814411544	0.153146541881596	0.689987921318673	0.0230856628204077	0.133749384073348	3.04899059749889e-05
5.2976383995559e-07	4.40679137789572e-06	3.08121313407592e-08	3.29550625424316e-07	1.43350115720498e-10	5.29706132473211e-06	188784	0.00158786061948524	0.100010894244722	0.831931349807167	0.00581683493013316	0.0622138588212366	2.70621967412748e-05
2.38184096148746e-07	3.41032726943357e-06	7.43980932447333e-09	1.36965344040578e-07	8.7347226979287e-09	3.80165124164529e-06	263044	0.00113984742025441	0.0626528003251723	0.897064736521605	0.00195699417215702	0.0360278561431904	0.00229761283787527
4.8701627175822e-06	2.35983036774015e-05	1.73990232591082e-06	1.08405116102422e-05	5.36707687896781e-09	4.10542474080157e-05	24358	0.0122409890676419	0.118627499590489	0.5748078497913	0.042380568047415	0.264053351228297	0.000130731342499775
1.31267311827916e-06	6.77009512659775e-06	1.16877068016066e-09	7.75045356867854e-09	4.18493720941599e-09	8.09587240633517e-06	123520	0.00242582447421535	0.162141033405118	0.836240344067185	0.000144366242635701	0.000957333957315541	0.000516922327745828
1.00681429580406e-06	5.43646733605834e-06	1.57277061789628e-07	1.09191649935529e-06	7.45057003934905e-09	7.69992576304666e-06	129871	0.00230732065634331	0.130756363994565	0.706041526029891	0.0204257893685715	0.141808704779414	0.000967615827558453
4.8105185151213e-07	4.00854299053254e-06	1.25469871835785e-07	1.34428783986437e-06	1.76745722243033e-09	5.96112001096726e-06	167754	0.00178674320399896	0.0806982329876082	0.672447959973567	0.021048036544298	0.225509272987485	0.00029649750704206
2.81205394704042e-07	3.53780037588173e-06	2.12243100411601e-07	3.43324652425576e-06	4.42876315364297e-09	7.46892415840678e-06	133888	0.00223817715317354	0.0376500535739844	0.473669339900807	0.0284168236161171	0.459670824263413	0.00059295864567832
1.03648037809028e-08	9.28979327610112e-07	2.45166412916154e-08	2.82543172204378e-06	1.11016669627567e-08	3.80039416168917e-06	263131	0.00113947072461551	0.0027272970486556	0.244442888838985	0.00645107855884045	0.743457547252929	0.00292118830058992
6.33375911654798e-07	5.59628330703046e-06	3.57335200490546e-07	4.05954582381433e-06	1.98826116335624e-09	1.06485285041535e-05	93910	0.00318947833280991	0.0594801348757011	0.525545224849388	0.0335572375423671	0.381230685745067	0.000186716987476787
1.26121346625849e-07	4.32288157031838e-06	4.79704388855027e-08	2.11429702332253e-06	2.94846374916321e-08	6.6407550166439e-06	150585	0.00199024994077701	0.0189920191769983	0.650962361882622	0.00722364230652585	0.318382024035432	0.00443995259842202
1.01939921811081e-08	5.64807097111558e-07	1.1036851894842e-08	7.86246362943591e-07	1.44392821822654e-09	1.37372823234933e-06	727946	0.000412033843513626	0.0074206760413408	0.411149078697782	0.00803423241580106	0.572344911044717	0.00105110180035913
1.83740639970409e-07	4.40614415969041e-06	2.38678198862315e-07	7.35957029149135e-06	1.19768867257561e-08	1.22001101767402e-05	81966	0.0036533655411336	0.0150605721840704	0.361156095794185	0.0195636101153709	0.603238018745316	0.000981703161057538
3.59974986328269e-06	2.26559173325761e-05	2.22627708050435e-06	1.80170565361869e-05	2.5874431491436e-08	4.65248752440415e-05	21494	0.0138608289870886	0.077372584975254	0.486963526795866	0.0478513283233246	0.387256418027566	0.000556141877989233
4.01995835303808e-07	6.56398230532993e-06	6.51880570336163e-08	1.36868644989248e-06	3.76022723030982e-09	8.40361287479015e-06	118996	0.0025179191659348	0.0478360725670441	0.781090514654846	0.0077571465993124	0.162868812531617	0.000447453647179544
4.63221733978749e-07	3.642591953313e-06	1.28345100406123e-07	1.29764822758468e-06	7.43766519664454e-10	5.53255078180222e-06	180748	0.00165839316975036	0.083726612235063	0.658392863793368	0.0231981784655784	0.23454791085749	0.000134434648500808
1.51641696682642e-06	7.46852789846544e-06	1.50963340927762e-07	9.55977850268887e-07	1.33903405494024e-09	1.00932250905434e-05	99076	0.00302340309188431	0.150241072920011	0.739954556791056	0.0149568982731994	0.0947148053960039	0.000132666619730379
2.20869267938156e-05	5.53883031157627e-05	8.24028751643373e-07	2.65722543433377e-06	3.56550223422661e-08	8.09921391178977e-05	12347	0.0240057907649887	0.272704573979264	0.683872579722036	0.0101741818479922	0.0328084362664595	0.000440228184248403
2.54626552771285e-09	3.18216372540373e-07	5.11693969588423e-09	8.22224480588863e-07	9.29191300386706e-09	1.1573959713567e-06	864009	0.000347158718809748	0.0021999951535412	0.274941662504112	0.00442107958081637	0.710408970600659	0.00802829216087133
1.50165711234243e-06	1.12747802809864e-05	1.15224992126352e-07	1.11240918436751e-06	1.84244958754649e-08	1.40224960656981e-05	71314	0.00419794221751602	0.107089144850309	0.804049452263123	0.00821715275130053	0.0793303260101236	0.00131392412514452
2.02397837413018e-08	9.76796082769893e-07	2.13932790536305e-08	1.32751506498859e-06	2.08121696142447e-08	2.36675638016766e-06	422519	0.000709775744239138	0.00855169712899135	0.412715094360788	0.0090390710395444	0.560900596323543	0.00879354114713333
1.60067627113842e-10	1.49487598844839e-07	5.77020505837501e-09	6.92937399234894e-06	8.0382124063699e-09	7.09283007628564e-06	140987	0.00212559428726133	2.256752599347e-05	0.0210758748252887	0.000813526476218185	0.976954744131937	0.00113328704056299
5.51290075672176e-07	4.11933189810382e-06	1.24262139180011e-07	1.19383018547462e-06	4.76331434489159e-09	5.99347761277552e-06	166848	0.00179643315099987	0.0919816692894726	0.687302458479727	0.0207328945243972	0.199188228038074	0.000794749668329159
2.65193078212459e-07	6.04204408895277e-06	2.2901024403292e-07	6.70929750403099e-06	3.48207832384807e-09	1.3249026993553e-05	75477	0.00396684562733285	0.0200160418075609	0.456036816280384	0.0172850613214357	0.506399262926685	0.000262817663934299
1.26780895630852e-05	3.11569395030778e-05	1.43720315479224e-06	4.54144923309941e-06	5.71691442807413e-08	4.98708505983354e-05	20052	0.0148502592096955	0.254218434435694	0.624752518340198	0.0288185009389073	0.0910642024070669	0.00114634387813408
2.70579980855734e-08	1.28824596370047e-06	1.07521251892048e-08	6.58215617016781e-07	7.03559132560115e-09	1.99130729531763e-06	502183	0.000597214379843281	0.0135880575284376	0.646934788382315	0.00539953085818918	0.330544471244851	0.00353315198620759
2.37710807143951e-06	1.08653028793011e-05	1.6421560462985e-07	9.65101102406959e-07	6.28637409222637e-09	1.43780140318697e-05	69551	0.00430414571862736	0.165329374847633	0.755688710222258	0.011421299510896	0.0671233941118543	0.000437221307358045
5.69124834478888e-07	4.84828489562358e-06	6.12818804081524e-08	6.71235231433476e-07	6.43552906589883e-11	6.14999119723475e-06	162602	0.00184330206069794	0.0925407559501525	0.788340135804346	0.00996454766239452	0.109144096293225	1.04642898818985e-05
1.79627405197738e-06	8.42659035008956e-06	2.00768863541252e-07	1.21097903217062e-06	1.57945969815239e-08	1.16504068947603e-05	85834	0.00348904152799823	0.154181228879245	0.723287214447364	0.0172327769626266	0.103943067663606	0.0013557120471584
1.57943101563537e-07	2.31978383931058e-06	3.86943446936426e-08	7.30723755217508e-07	5.69932475985472e-10	3.24771497326125e-06	307909	0.000973841582343704	0.0486320698903376	0.714281843822374	0.011914329001226	0.224996270064838	0.000175487221224086
1.2486968166488e-07	2.17028794801522e-06	2.28098197683679e-07	5.09729920250665e-06	9.29627111655379e-10	7.62148465698209e-06	131208	0.00228384216506128	0.0163839051424824	0.284759209746228	0.0299283155381959	0.668806595029616	0.000121974543477397
3.45930815532586e-07	4.76272213483085e-06	1.68385546595126e-08	2.9808738362298e-07	3.34258833132784e-09	5.42692147697726e-06	184267	0.00162675625614106	0.0637434716901904	0.877610290665868	0.0031027820710042	0.0549275284132196	0.000615927159718116
4.38456054616803e-08	1.22299074776735e-06	1.48494651285483e-07	5.3255439614611e-06	7.17443802866022e-10	6.74159240977847e-06	148333	0.00202044069657203	0.00650374611762106	0.181409772859219	0.0220266433001936	0.789953417198073	0.000106420524893405
5.82542919139114e-09	4.74062319523049e-07	2.4590836214935e-08	2.57300540926345e-06	2.84217517313069e-09	3.08032616936596e-06	324641	0.000923672425830802	0.00189117284050157	0.153900039624904	0.00798319231888246	0.835302908780296	0.000922686435415932
2.77992397021685e-05	6.63848337231452e-05	1.22725714149199e-06	3.76862404261422e-06	2.76465738395038e-09	9.91827192668039e-05	10082	0.0293179317651696	0.280283096769992	0.669318548774292	0.0123736992750788	0.0379967807948129	2.78743858243429e-05
2.5449993163499e-07	2.99245405554706e-06	6.00470984678348e-08	9.07801681930851e-07	5.09599985573401e-09	4.21989876743647e-06	236973	0.0012651712964844	0.0603094874215658	0.709129346570779	0.0142295116013678	0.215124042532975	0.00120761187331273
7.03141407434193e-08	2.16345614369698e-06	7.88470797605404e-08	3.11933835354493e-06	1.23981718079206e-08	5.4443538895538e-06	183677	0.00163197748717547	0.0129150569874476	0.39737610515144	0.0144823575689718	0.572949227185632	0.00227725310650897
6.50274969472286e-07	4.52341954434849e-06	5.52303339155568e-07	4.93972519826353e-06	8.34691608577689e-09	1.06740699673256e-05	93685	0.00319711638475506	0.0609209955961353	0.423776456234137	0.051742525657619	0.462778041870111	0.000781980641997626
2.13922850055071e-06	1.70910169499673e-05	3.59144209128096e-07	3.68961594460606e-06	1.25855501052638e-08	2.32915911543574e-05	42934	0.00696320249704163	0.0918455285589412	0.733784859810656	0.0154194793626586	0.158409784894228	0.000540347373515928
3.25950370545924e-08	1.8604627237951e-06	9.2416205457804e-08	6.78272491219622e-06	2.08920114663852e-09	8.77028807965036e-06	114021	0.00262763965713275	0.00371652980592763	0.212132452993411	0.010537419594259	0.773375384091902	0.000238213514500862
3.65433096234373e-06	2.84817779951157e-05	1.22697894958307e-07	1.22980602503688e-06	2.13028040586858e-08	3.35099156815133e-05	29842	0.0100027792150671	0.109052227915922	0.849950750870689	0.00366153994908428	0.0366997648315581	0.000635716432746444
7.3837538270566e-07	5.74353979291102e-06	5.6140042907917e-08	5.61485723928327e-07	1.52757288466697e-08	7.1148166712996e-06	140552	0.0021321762704235	0.103779959037341	0.807264622302897	0.00789058179592734	0.0789178063003787	0.00214703056345645
9.09014912195589e-07	7.98456691928568e-06	1.27820534078908e-06	1.44360474387884e-05	5.6208116511179e-09	2.46134554227098e-05	40628	0.00735693181213981	0.0369316252669212	0.324398455322882	0.0519311619940095	0.586510394045235	0.000228363370952451
2.69423157445917e-06	1.18111515665601e-05	6.52333310394766e-07	3.67698442206008e-06	1.55204086930412e-10	1.8834856077561e-05	53093	0.0056345759309433	0.143044978064311	0.627090088606057	0.0346343666077665	0.195222326463151	8.24025871454974e-06
2.64643488418954e-06	1.78233887105691e-05	8.21644828285357e-07	7.11550351767824e-06	6.69580391623183e-08	2.84739299798846e-05	35120	0.00850591882950746	0.0929423822443586	0.625954644236341	0.028856038799906	0.249895378779992	0.00235155593940214
5.96056922153497e-07	4.86269677547023e-06	6.67182371745885e-07	6.99828997201498e-06	4.84541153491006e-10	1.31247105825381e-05	76192	0.0039296974646712	0.0454148621720107	0.370499352720193	0.050834063543736	0.533214803328763	3.69182352969877e-05
1.08333474700219e-06	1.11646818539284e-05	1.58003690901268e-08	2.09384851250361e-07	1.68796580912463e-08	1.24900814793623e-05	80064	0.00374003642068299	0.0867356028695423	0.893883828730507	0.00126503330792791	0.0167640900979175	0.00135144499410488
3.38907459367026e-07	3.85208702395827e-06	2.82523370985627e-09	4.12888518355054e-08	7.47083686610806e-09	4.24257940573677e-06	235706	0.0012719668851594	0.0798824080720232	0.907958733488765	0.00066592359026587	0.00973201627756809	0.00176091857137808
8.11932193000474e-07	7.92138802259741e-06	3.66723577984751e-07	4.60040340292439e-06	1.37770165174734e-08	1.37142242130245e-05	72917	0.00410584335799813	0.0592036545697843	0.577603800226221	0.0267403808110758	0.335447585766853	0.00100457862606543
8.77285067801173e-07	5.8167300731525e-06	6.68168857633568e-09	5.69620470522189e-08	6.90949080841073e-09	6.76456836739064e-06	147829	0.00202731958012703	0.129688255060031	0.85988192553315	0.000987747955737354	0.00842064769820508	0.00102142375287664
1.19598633091966e-07	2.50288722506303e-06	1.06988641586817e-07	2.87884522436473e-06	5.77500994831195e-09	5.61409473405486e-06	178123	0.00168281562324279	0.0213032801827311	0.445822050326409	0.0190571493099018	0.512788857462945	0.0010286627180124
5.05779310213177e-07	3.39653235216592e-06	1.48735317387721e-08	1.28423087056104e-07	6.42379139147612e-09	4.05203207256545e-06	246790	0.00121487352754102	0.124821151746944	0.838229384994844	0.00367063524483784	0.0316935021135694	0.0015853258998044
4.38028991668831e-08	1.57654589804119e-06	1.07864911698821e-07	4.99172210239987e-06	1.65108104394078e-08	6.73644662174617e-06	148446	0.00201890006763139	0.00650237456428162	0.234032270507701	0.016012137816192	0.741002249804209	0.00245096730761715
1.07849231346431e-06	6.71172660943449e-06	9.62992588801337e-09	7.70553363812885e-08	1.35924299932512e-09	7.87826342816742e-06	126932	0.00236069749913781	0.136894675241289	0.851929701339743	0.00122234118925031	0.00978075144146487	0.000172530788252824
8.51576978909801e-09	5.72628198950448e-07	1.27177585907718e-08	1.09956259981173e-06	7.89053351908346e-10	1.69421338049396e-06	590244	0.000508135300207102	0.0050263856295452	0.337990601150544	0.00750658608720462	0.649010692791924	0.00046573434078197
8.43782875274773e-07	5.70744409428022e-06	2.59073456014606e-07	2.25316958458991e-06	1.06525818698712e-08	9.07412259202938e-06	110203	0.00271854716845588	0.0929878196726088	0.628980271799896	0.0285507996378817	0.248307157164603	0.00117395172501068
2.63387786265063e-07	4.21713668246608e-06	1.27063439413793e-07	2.61586253238073e-06	8.16091944670719e-09	7.23161135997237e-06	138282	0.00216713960724269	0.0364217285960552	0.58315311381476	0.017570556973941	0.361726094250552	0.00112850636469192
3.55980270417343e-06	2.04400088839423e-05	5.62807826209174e-07	4.1553556875637e-06	1.21796080432314e-09	2.87191930626929e-05	34820	0.00857887130027801	0.123952044766805	0.711719470645381	0.019596923387805	0.144689151902448	4.24092975615426e-05
1.43933049895715e-08	9.90014026846189e-07	2.38992856552434e-09	2.11368210361577e-07	1.35860835357746e-08	1.23175155429864e-06	811852	0.00036945742766481	0.0116852338763778	0.803744897573851	0.00194026835783874	0.171599710691602	0.0110298895003307
8.65597258936172e-08	1.86498628638835e-06	1.27913821531418e-07	3.54353941228487e-06	4.05626154018869e-10	5.62340487225227e-06	177828	0.00168560397625772	0.0153927607668321	0.331647165508357	0.022746685404529	0.630141256549009	7.21317712726612e-05
1.44378311820207e-08	7.84552692348618e-07	5.761646186292e-08	4.02556978051786e-06	1.60015896511746e-09	4.88377692487654e-06	204760	0.00146406386644593	0.00295628391798131	0.160644661788776	0.0117975212113884	0.824273885240905	0.000327647840950048
3.39842891174615e-06	2.60093395054372e-05	2.33495236204422e-07	2.29804630079646e-06	1.52856505416724e-08	3.19545956047259e-05	31294	0.00954072753766388	0.106351804722684	0.813946758305731	0.00730709407475304	0.0719159875851032	0.000478355311728987
9.58444222131968e-07	5.74757318508974e-06	9.7094180914464e-08	7.48634502427684e-07	2.73883397497795e-09	7.55448492453883e-06	132372	0.00226378779665559	0.126870889505478	0.760816024189843	0.012852521632425	0.09909802056735	0.000362544104904034
9.15510232898757e-08	1.49118817231897e-06	6.01497107341757e-08	1.25967078102027e-06	4.16893939564423e-09	2.90672862675893e-06	344029	0.000871639756586773	0.0314962402912573	0.513012518124774	0.0206932667124292	0.433363737303827	0.00143423756771292
2.23078442027259e-06	9.23764581460913e-06	8.50366603444934e-07	4.5276048900413e-06	1.5524920783516e-08	1.68619266491515e-05	59305	0.00504584736996649	0.132297125155912	0.547840469646094	0.0504311649041437	0.268510531699481	0.000920708594370339
2.57111158939605e-06	1.82261863336143e-05	9.6229406974281e-07	8.77160139679756e-06	1.70408054990218e-08	3.05482341950498e-05	32735	0.00912274319611273	0.0841656369719953	0.59663632985267	0.0315008083150923	0.287139392109904	0.000557832750338912
4.36956893461916e-07	4.40724074555538e-06	7.03549794895904e-08	9.12402072171659e-07	1.13376432029018e-09	5.82808845499884e-06	171583	0.00174690401535293	0.0749743070709799	0.756206907219335	0.0120717075646383	0.156552543637027	0.000194534508019989
8.73946733389503e-07	5.48476438954474e-06	5.50946454337952e-07	4.44568887109829e-06	2.94607616137774e-09	1.13582925245319e-05	88041	0.00340170814532292	0.0769434958205149	0.482886347371195	0.048506098354837	0.391404681777336	0.000259376676117009
9.05148704986291e-07	9.62867942150796e-06	4.59287445507356e-09	6.28232352014344e-08	1.04355900458974e-08	1.06116798261966e-05	94236	0.00317845880979362	0.0852974005823079	0.907366183225581	0.000432813138946701	0.00592019701219642	0.000983406040967755
9.90562094845033e-08	1.82989720888406e-06	2.3985368596442e-07	5.69701222332914e-06	6.47648549697727e-09	7.87229581315909e-06	127028	0.00235891142525746	0.0125828871063158	0.232447719485497	0.0304680733114078	0.72367862673633	0.000822693360449105
9.05079046201319e-07	6.13092227678116e-06	1.51973234561534e-07	1.32363464289361e-06	4.73947335424447e-10	8.51208314777305e-06	117480	0.00255037805842484	0.106328736513589	0.720261088895161	0.0178538240197164	0.155500671212299	5.56793592351647e-05
2.6827534202503e-06	1.98456319005007e-05	2.82114002346556e-08	2.68359461757842e-07	8.70364836900904e-08	2.29119926664336e-05	43645	0.00685010686479781	0.1170894849395	0.866167870661675	0.00123129404959987	0.0117126199220111	0.00379873042721422
1.09953739027346e-06	1.25411790886682e-05	1.0126449846725e-06	1.4851966066069e-05	6.49994655185351e-08	2.95703269952017e-05	33818	0.00883199600893503	0.0371838089734985	0.424113642392362	0.0342453089827792	0.502259108209355	0.00219813144200544
1.37849575427935e-07	2.64053056063366e-06	7.05409648574275e-08	1.73737077468852e-06	7.12260601740377e-09	4.59341448162495e-06	217703	0.00137707846550339	0.0300102627314333	0.574851359744823	0.0153569779386582	0.378230787062332	0.00155061252275325
1.4674594015314e-08	8.09903409514513e-07	7.4322063716454e-08	5.27407001741773e-06	6.89637621444855e-10	6.17365972228545e-06	161978	0.00185038954828232	0.0023769683907816	0.131186920877896	0.0120385746963295	0.854285829583315	0.000111706451678156
9.24159551172118e-07	7.84668360169243e-06	1.40244082579357e-07	1.53107447955915e-06	3.74237115789769e-09	1.04459040861609e-05	95731	0.00312888240642972	0.0884709972013311	0.751173238522069	0.0134257486400968	0.146571753572538	0.000358262063965885
8.47429560566332e-08	3.07942512018963e-06	3.88121953290988e-08	1.81353569070298e-06	1.56884467887225e-09	5.01808480695721e-06	199279	0.00150429662910823	0.0168875097405973	0.613665419906859	0.00773446380883968	0.361399968407996	0.000312638135708102
1.9727642738667e-06	8.10585789508226e-06	3.00136335868223e-08	1.58562763408776e-07	1.02755553365934e-09	1.02682261214782e-05	97388	0.00307574383049658	0.192123181796731	0.789411705506475	0.00292296188569925	0.0154420794334776	0.000100071377617014
5.11990300962618e-08	1.38434212171259e-06	1.24222568731443e-07	4.31857619474769e-06	1.69191250932468e-09	5.88003182779732e-06	170067	0.00176245977503653	0.00870727091207619	0.235431059262	0.0211261728455604	0.734447758315187	0.00028773866517632
3.53259491903119e-07	5.22612458154215e-06	4.22195953256091e-08	8.03114700119977e-07	3.1541216908144e-09	6.42787249058167e-06	155572	0.0019265098379444	0.0549574516950556	0.813041109511684	0.00656820672586002	0.124942537565381	0.000490694502020058
9.96865053785427e-08	2.2692776406648e-06	7.01976065156661e-08	2.05465713632178e-06	5.67112720681661e-09	4.4994900160876e-06	222247	0.00134893940388237	0.0221550675792414	0.504341077000096	0.0156012361989202	0.456642225891268	0.00126039333047521
1.62407054703284e-05	4.08984663659976e-05	8.17259141999094e-07	2.64636245873583e-06	2.05461407804583e-09	6.0604848051139e-05	16500	0.0180177099668394	0.267977001718152	0.674838196632175	0.0134850456403996	0.0436658541987071	3.39018105665759e-05
8.64751928456408e-07	5.48048581356855e-06	1.76045481792041e-07	1.43453477396275e-06	4.6457406935273e-09	7.96046373847328e-06	125621	0.00238529926870412	0.108630848260388	0.688463134010788	0.0221149781690739	0.180207437794055	0.000583601765695411
1.114877558078e-06	6.3780639553388e-06	3.0864884777611e-07	2.27031209252576e-06	4.52502027547692e-09	1.00764274739941e-05	99242	0.00301837897940405	0.11064214583545	0.632968775074271	0.0306307814523242	0.225309227738215	0.000449069899739305
5.27705167022799e-07	4.35065631638374e-06	1.46583916928315e-07	1.55384845216599e-06	6.21958673149361e-09	6.58501343923234e-06	151860	0.00197356049952213	0.080137295374194	0.660690575126742	0.022260230488672	0.235967392702411	0.000944506307980849
1.63297703283601e-07	2.58302772978079e-06	9.24983678783736e-08	1.88123978930795e-06	8.01522742402498e-09	4.72807881767474e-06	211502	0.00141742150640545	0.0345378555605192	0.546316554648959	0.0195636264633727	0.397886723519796	0.00169523980735305
3.9385165770488e-07	3.56680354354396e-06	3.84671948123412e-09	4.47914889643307e-08	8.18356719422933e-09	4.01747697688863e-06	248912	0.00120451949741762	0.0980345774152767	0.88782177572211	0.000957496334979186	0.011149158843225	0.00203699168440964
1.69126162359485e-06	7.69915933900285e-06	1.91688939632212e-07	1.12198902689982e-06	3.87865725075285e-10	1.07044867948548e-05	93419	0.00320621231489371	0.157995582227049	0.719246002779275	0.0179073451446872	0.10481483590966	3.62339393292274e-05
4.49038429349863e-06	1.75869057799327e-05	2.56567765363591e-07	1.29205687725e-06	1.52444609032482e-08	2.36411591769482e-05	42299	0.0070673396531461	0.189939260587403	0.743910467684732	0.0108525882103853	0.0546528563840411	0.000644827133439067
1.31208242190202e-08	7.53535739357987e-07	1.02412360133178e-09	7.56237706925688e-08	4.39879294576802e-09	8.47703250816676e-07	1179658	0.000254278748707648	0.0154780864723352	0.888914533042113	0.00120811569419503	0.0892101930949457	0.00518907169641054
2.61877149149291e-08	1.50609350426219e-06	2.20363684685108e-09	1.62958251627774e-07	2.15788225949713e-09	1.69960098991124e-06	588373	0.000509750763186601	0.0154081546612283	0.886145344232144	0.00129656128699135	0.0958802993144199	0.00126964050521636
5.63652360602563e-07	5.07889238860945e-06	2.13603356894202e-08	2.47474218389201e-07	4.531191700865e-09	5.9159104949915e-06	169036	0.00177320441035012	0.0952773645036989	0.858514068613668	0.00361065903676267	0.0418319747397661	0.000765933106104492
3.4598874186597e-07	3.81310516933636e-06	2.16781962114283e-07	3.07185535945368e-06	1.55401667893402e-09	7.44928524944923e-06	134241	0.00223229860593033	0.0464458978653758	0.511875306374969	0.029101041892618	0.412369141009979	0.000208612857058859
2.61942523857554e-06	1.02054900335301e-05	5.30505799909381e-07	2.65753022665447e-06	7.32147776500207e-10	1.6013683446446e-05	62447	0.00479262206024744	0.16357418624738	0.637298099944336	0.0331282806784294	0.165953712994388	4.572013546719e-05
5.68510134881567e-07	4.25608543808345e-06	3.57221996636638e-07	3.43848153979143e-06	3.04172749605019e-09	8.62334083688914e-06	115964	0.00258366997003567	0.06592690067979	0.493554124623796	0.0414250118826923	0.398741230902322	0.000352731911400071
2.31308854813643e-06	1.3462922569503e-05	4.62241347754364e-07	3.45933417823696e-06	2.44792518581985e-08	1.97220658954889e-05	50705	0.00589920904339436	0.117284292649357	0.682632470697828	0.0234377752413906	0.175404250070385	0.00124121134103896
8.1236170366374e-06	2.26113382303841e-05	1.51829819070002e-09	5.43382569142327e-09	1.1567718328992e-08	3.07534751092326e-05	32517	0.00918375375407499	0.264152815504046	0.735244981260536	4.93699715335326e-05	0.000176689810570122	0.00037614345331397
1.15066762053796e-06	5.72085568456458e-06	9.04178715789918e-09	5.77992452141366e-08	4.22168033420907e-09	6.94258601780879e-06	144039	0.00208061554778594	0.165740491739868	0.824023738400895	0.00130236588134531	0.00832531927812961	0.000608084699761705
1.02885852233444e-08	6.83069610683359e-07	2.93367067093193e-09	2.50429040924533e-07	2.49875623707356e-09	9.49219663739242e-07	1053497	0.000284725492273097	0.0108389929290074	0.719611736647507	0.003090613040374	0.263826225362866	0.0026324320202452
1.73169185438618e-06	1.50070675424395e-05	1.34392090644218e-06	1.49758380156917e-05	2.19674077371312e-09	3.30607150597332e-05	30247	0.00986935357376839	0.052379140961029	0.453924469429203	0.040650085880297	0.45297985807729	6.64456521809678e-05
2.72209793052974e-07	3.30974787012325e-06	2.25416287018664e-11	3.52402033723925e-10	6.63287918095829e-09	3.58896548601961e-06	278632	0.00107611215350678	0.0758463111761133	0.922201086362068	6.28081512337598e-06	9.81904214728911e-05	0.00184813122522239
8.36819728651064e-07	1.18223602463618e-05	3.04796801866996e-08	5.53731700566097e-07	8.32441112255471e-09	1.32517157668883e-05	75462	0.00396764906989178	0.0631480287814507	0.892138078897081	0.0023000553832326	0.0417856608387038	0.000628176099532312
1.96728878671533e-07	4.11191697641227e-06	7.19825980598524e-08	1.93456929657e-06	1.53091502130269e-09	6.31672866473496e-06	158310	0.0018932301591732	0.031144107830661	0.650956720583597	0.0113955501146847	0.306261262632716	0.000242358838341354
1.59787569232983e-07	2.12975428175993e-06	3.73374326553815e-09	6.39864063686221e-08	7.04713919251253e-09	2.36430913981959e-06	422957	0.000709042091204815	0.0675831965210676	0.900793490111215	0.00157921111188661	0.0270634686856156	0.00298063357021505
7.07531644146088e-08	3.08931501505331e-06	1.2288690881179e-07	6.89955405378468e-06	5.14824201958512e-09	1.0187657384084e-05	98158	0.003051647014222	0.00694498860210449	0.303240960957296	0.0120623323084829	0.677246377029105	0.000505341103012371
7.49129272093569e-08	1.61117310105316e-06	4.48201833222592e-08	1.23941807278148e-06	1.29350180656339e-09	2.97161778617282e-06	336517	0.000891089404256862	0.0252094759823867	0.54218719128351	0.0150827551008784	0.417085292243367	0.000435285389858064
3.06266397941029e-07	4.22004667546875e-06	6.8723607174238e-07	1.21754700718769e-05	5.06682359782753e-09	1.73940860406269e-05	57491	0.0052046796704176	0.0176075016086324	0.242613878395915	0.0395097546451835	0.699977569585375	0.000291295764893486
1.15558203065634e-06	1.07540632577821e-05	6.61152909469652e-08	7.91154121245403e-07	1.50053719288912e-08	1.27819200725597e-05	78236	0.00382725783641924	0.0904075462916678	0.841349593545729	0.00517256332160156	0.0618963439572631	0.00117395288373808
2.62705395590695e-06	9.67476722253115e-06	2.66312022712133e-07	1.26101886499992e-06	8.24427270504982e-09	1.38373963388552e-05	72268	0.00414264310515822	0.189851753290481	0.699175407396878	0.0192458188080031	0.0911312239759296	0.000595796528708224
6.6300028319693e-07	5.58956856757735e-06	7.46211672167889e-08	8.08893102671093e-07	1.50789870253959e-08	7.15116210768756e-06	139837	0.00214305667118464	0.0927122435784527	0.781630801176849	0.0104348308838602	0.113113517843698	0.00210860651714019
1.94855080538519e-07	5.55378708292314e-06	4.21165464135073e-07	1.54359453651225e-05	8.17351060301408e-08	2.16874880987493e-05	46110	0.00648519673221537	0.0089846772319269	0.25608254204614	0.0194197438733977	0.711744269084469	0.00376876776406643
8.53010273140094e-07	8.25959128910491e-06	1.53402475080456e-07	1.90991798012643e-06	2.23176955979972e-08	1.11982397130499e-05	89300	0.0033538539491843	0.0761736036196865	0.737579432192328	0.0136988025807027	0.170555196983389	0.00199296462389435
5.96270157343376e-07	7.92616048441801e-06	1.75708788776603e-07	3.00332096667541e-06	4.68201453694284e-09	1.17061424117503e-05	85425	0.00350570389932525	0.050936520022587	0.677094144733958	0.0150099650761323	0.256559407961819	0.000399962205503595
3.72321620832265e-06	1.21740512129468e-05	1.25415050381914e-07	5.27263789131004e-07	6.61348536544476e-09	1.65565597461478e-05	60399	0.00495469385118585	0.224878614000044	0.735300775016339	0.00757494626328362	0.0318462166787808	0.000399448041552444
1.44251868304762e-07	2.61798988648647e-06	2.66064578984191e-08	6.20866539341357e-07	1.10718695787324e-08	3.42078662160974e-06	292330	0.00102571133989793	0.0421692096763639	0.765318090859028	0.00777787709129275	0.181498178056248	0.00323664431706711
6.66540146303696e-08	1.54902425725374e-06	1.42446183683391e-08	4.25640132246191e-07	8.31401554737361e-09	2.06387703804601e-06	484525	0.000618972108028082	0.0322955357328238	0.750540961839609	0.00690187356404975	0.206233280568482	0.00402834829503455
5.04257691911841e-07	4.64823989639555e-06	3.18163753726659e-08	3.77093934233596e-07	1.65756308116594e-09	5.56306546099482e-06	179757	0.00166753240075501	0.0906438537255082	0.835553694089432	0.00571921642765934	0.0677852771781264	0.000297958579273939
1.51411275584324e-07	2.23194179727079e-06	1.81160157184978e-07	3.43355780715156e-06	2.61359640989392e-09	6.00068463360155e-06	166648	0.00179859138380656	0.0252323334468334	0.371947858211506	0.0301899146924918	0.57219434394618	0.000435549702988685
2.07725488926333e-08	1.15051900932308e-06	1.78189909161144e-07	1.26897428090195e-05	6.09287832830885e-10	1.40398335642292e-05	71226	0.00420312169170767	0.00147954381350771	0.0819467698145922	0.0126917394245425	0.903838549863621	4.33970837363224e-05
3.87867173457458e-06	1.20541562294989e-05	4.03933298210376e-07	1.61407275319126e-06	1.02551341496336e-08	1.79610891496247e-05	55676	0.00537388388206839	0.215948582085604	0.671126128771023	0.0224893543395622	0.0898649708681496	0.00057096393566132
6.96611412877742e-07	9.17988401588998e-06	4.69825771840083e-08	7.96122753000148e-07	3.92570979144352e-08	1.07588578568663e-05	92947	0.00322247137781373	0.0647477104117668	0.853239641049014	0.00436687405011341	0.0739969580034987	0.00364881648560691
1.84703076271965e-06	1.77500154286302e-05	2.43840293434974e-07	3.01333204497488e-06	1.73406917813957e-08	2.28715592215411e-05	43722	0.00683805957449857	0.0807566613552112	0.776073692951931	0.0106612885930977	0.13175018002869	0.00075817707107016
1.13671128891727e-07	2.23306326846867e-06	1.49860862789838e-07	3.78530097521036e-06	3.77119936329269e-10	6.28227335529692e-06	159178	0.00188291301759214	0.018093948235456	0.35545464868794	0.023854559379127	0.602536814482733	6.00292147445795e-05
1.5748816229597e-06	9.15988912187958e-06	4.83425561258333e-07	3.6152411306857e-06	4.28705833690572e-09	1.48377244951202e-05	67396	0.00444145779636118	0.106140373712805	0.617337862344866	0.0325808422590216	0.243651992047343	0.000288929635963765
1.54561676724767e-08	8.0494720244331e-07	1.12110702779475e-08	7.50714641783448e-07	1.58053032338708e-08	1.59813438541105e-06	625730	0.00047932578538612	0.00967138171456166	0.503679296179007	0.00701509859264049	0.469744377341808	0.00988984617198231
4.78912333403329e-08	1.42899514598196e-06	4.22911761162028e-08	1.62250669177197e-06	7.73845526128469e-09	3.14942270247176e-06	317519	0.00094438208887504	0.0152063529937555	0.453732407803007	0.013428231174879	0.515175905253551	0.00245710277480737
6.57395782579205e-06	2.92450364951015e-05	2.6482039416818e-06	1.51484971475135e-05	1.16974733966414e-09	5.36168651574286e-05	18651	0.0159568101586257	0.122609887886764	0.545444729176779	0.049391249076316	0.28253231708036	2.18167797805701e-05
1.88562058013688e-07	2.35464492037671e-06	1.38532176508564e-07	2.22422053933177e-06	2.58411797656067e-09	4.9085438122073e-06	203726	0.00147148306331113	0.0384150707883555	0.47970335204523	0.0282226627302464	0.453132461362624	0.000526453073543747
1.21391094235355e-06	7.70194918603013e-06	1.60764262319967e-06	1.31147754954014e-05	7.15731713357667e-09	2.36454355641183e-05	42291	0.00706861353176591	0.0513380664552296	0.325726678417282	0.0679895542139749	0.554643007519933	0.000302693393579851
3.99419447761219e-06	1.20015521982166e-05	1.15170182275705e-06	4.44944712110807e-06	6.22684183641994e-09	2.16031224615303e-05	46290	0.00646005031686381	0.184889683642947	0.555547107580782	0.0533118221594094	0.205963148569444	0.000288238047416912
2.06220837269083e-06	1.51199871950685e-05	2.82298627745525e-07	2.66145237028323e-06	2.42795987996711e-08	2.01502261645877e-05	49627	0.00602689372698129	0.1023416985917	0.750363150843465	0.0140097002107917	0.132080521009759	0.00120492934428401
4.06398379533892e-07	3.90378588541256e-06	3.62865786895796e-07	4.48165480794103e-06	1.06344171341849e-08	9.16533927691746e-06	109107	0.00274583765632908	0.0443407894956371	0.425929228309539	0.0395910916041764	0.488978604341238	0.00116028624941002
1.78527544158587e-06	9.53771397154481e-06	3.86076198799794e-07	2.65202039084873e-06	1.59930337655449e-09	1.43626853061558e-05	69625	0.00429956681769206	0.124299558441256	0.664062030758065	0.0268805025362718	0.184646556985558	0.000111351278849578
1.28488714401782e-11	2.25458197567953e-08	1.26945729373069e-09	2.86404037952253e-06	2.65234942109057e-09	2.89052085486559e-06	345958	0.000866781637317238	4.44517513808968e-06	0.00779991596284251	0.000439179427331869	0.990838856845304	0.000917602589383118
6.76110865600487e-07	5.71878779126257e-06	1.45302456423023e-07	1.58024230863205e-06	1.19657107970787e-08	8.13240913271521e-06	122965	0.00243675893139483	0.0831378321684057	0.703209553028625	0.0178670863764709	0.194314167283471	0.00147136114302745
4.21924247209162e-07	4.11823061526352e-06	6.09116555304601e-07	7.64423271329683e-06	2.64798878928282e-10	1.2793768929953e-05	78163	0.00383079892803229	0.0329788860123418	0.321893465311995	0.047610407741422	0.597496543446239	2.0697488002017e-05
1.20295596231313e-06	6.94176974434989e-06	5.2676224563864e-08	3.90837969095034e-07	3.57097680663177e-09	8.59181087712856e-06	116390	0.00257423529517731	0.140011922924818	0.807951879251546	0.00613098045536458	0.0454895917385061	0.0004156256297654
5.77344837741719e-06	1.43646832046582e-05	1.33331358467715e-06	4.26530947959667e-06	4.19004551799110e-09	2.57409446918672e-05	38849	0.00769264180701046	0.224290462006287	0.55804801947291	0.0517973835318644	0.165701357531928	0.00016277745701054
9.08394209276692e-07	5.79455168740083e-06	1.55402529973818e-07	1.27456902623936e-06	1.20999951579128e-08	8.14501744804862e-06	122774	0.00244053223256668	0.111527595253258	0.711422869792513	0.0190794594321034	0.156484505327207	0.00148557019491858
1.93923102579322e-06	9.78689519097251e-06	8.36927831895251e-08	5.43086556280742e-07	6.33065334129113e-09	1.23592362095773e-05	80911	0.00370092839608627	0.156905410084362	0.791868933080877	0.00677167923408332	0.043941757166183	0.000512220434494605
4.80319759273235e-07	4.31931075151865e-06	1.96686039167596e-07	2.27414251133562e-06	5.35096709780219e-09	7.2758100283929e-06	137442	0.00218037048060593	0.0660159841170742	0.593653591100249	0.0270328717215066	0.312562106825367	0.0007354462358034
5.58854172254661e-08	1.48273286548026e-06	1.18218672747231e-08	4.03284772609698e-07	2.04388979121042e-09	1.95576881238135e-06	511308	0.000586559124354902	0.0285746540550566	0.758132994090888	0.00604461386227379	0.206202681041149	0.00104505695063302
4.88568918032282e-07	7.85571157269086e-06	6.63221289310431e-07	1.3712262149275e-05	8.22810299991018e-09	2.27279920323084e-05	43999	0.00679528203749791	0.0214963520463123	0.345640369880619	0.029180813173801	0.603320439825156	0.000362025074111858
3.2821845571344e-06	1.90776104075287e-05	7.47068978354688e-07	5.58355792674843e-06	6.22511790220873e-09	2.86966469876684e-05	34847	0.00857216528852944	0.11437519367837	0.664802770014447	0.0260333194563016	0.194571788444406	0.000216928406474938
1.73310331223995e-07	4.94189506472055e-06	3.89559220099867e-07	1.42836436129578e-05	1.88165835320356e-08	1.98072248125343e-05	50487	0.00592460618496937	0.00874985430136188	0.249499620037293	0.0196675316096452	0.721133008189969	0.000949985861731029
9.62126582759787e-07	8.6361041510557e-06	3.32896996259029e-07	3.84212492363465e-06	4.42598480645421e-09	1.37776786385156e-05	72581	0.00412480160562578	0.0698322705880332	0.626818521293812	0.024162052620999	0.278865912352895	0.000321243144260988
4.69045472786383e-07	6.96346254890373e-06	3.40552540074656e-07	6.5009947307104e-06	2.60995984044525e-09	1.42766652523156e-05	70044	0.00427387105672006	0.032853993877198	0.487751335892273	0.0238537875656516	0.455358069676388	0.000182812988489866
8.19958219065228e-07	1.06889145177137e-05	5.53143245035522e-08	9.27222567575941e-07	1.53820027925672e-09	1.24929478291376e-05	80045	0.00374089311985693	0.0656336863228403	0.855595866076029	0.00442764392039972	0.0742196781942332	0.000123125486498001
1.46141394566297e-07	2.36629758161875e-06	2.06376537503799e-08	4.29652447162798e-07	4.8998874545111e-10	2.96321906584367e-06	337471	0.00088857202274073	0.0493184578389207	0.798556410794767	0.00696460615695452	0.144995168300346	0.000165356909011249
5.32051174380116e-09	4.09823778330195e-07	8.09275351590081e-09	8.0148930666808e-07	9.70622631146221e-09	1.23443257656944e-06	810089	0.00037026143787533	0.00431008695394865	0.3319936512605	0.00655584895401176	0.649277507642796	0.00786290518874379
5.98111997359114e-08	1.72289272087352e-06	7.0543822655269e-09	2.61276635139803e-07	1.57744927970582e-09	2.05261238729447e-06	487184	0.000615594791899876	0.0291390620587398	0.839365840106057	0.00343678246764613	0.127289807251037	0.000768508116520257
2.14826646200293e-06	1.11142007494222e-05	1.39609951492092e-07	9.28699781054105e-07	1.53593021017264e-08	1.43461362460731e-05	69705	0.00429462336256792	0.149745299023699	0.774717356561037	0.00973153670768371	0.0647351847999015	0.00107062290767876
2.01058472203825e-08	7.76779875988161e-07	1.83158775627143e-08	9.09830025593853e-07	7.16957152353358e-10	1.72574858351746e-06	579459	0.000517591025308128	0.0116505077346796	0.450111843293482	0.0106132942756832	0.527208907649465	0.000415447046690913
8.49798922217336e-07	7.49631136221659e-06	8.43070914176943e-08	9.56242990397311e-07	1.6275182282043e-08	9.40293554853098e-06	106350	0.00281691894420066	0.0903759169496913	0.797230962982379	0.0089660394865586	0.101696218745933	0.00173086183543879
1.5236780163569e-06	1.86962690051891e-05	6.13758780005264e-07	9.68497013759339e-06	1.73283873148144e-08	3.05360043264595e-05	32748	0.00911910758882351	0.0498977534869101	0.612269660604835	0.020099511823603	0.317165600124092	0.000567473960560038
2.58264932963481e-06	1.59796289800643e-05	4.87823945363045e-07	3.88105191840593e-06	2.33111990091755e-08	2.29544653724772e-05	43565	0.00686276160341948	0.112511848467246	0.696144681253353	0.0212518103753335	0.169076118978548	0.0010155409255197
6.00270479626222e-07	4.96985127961059e-06	7.58360052502607e-08	8.07297759006936e-07	7.89057197922707e-09	6.46114609547324e-06	154771	0.0019364727033081	0.0929046442777047	0.769190358207893	0.011737237346079	0.124946526061768	0.00122123410655508
3.35598125287959e-06	1.87908353277554e-05	2.61277565133679e-06	1.88108403427557e-05	2.75526727165371e-08	4.3597985247444e-05	22937	0.0129945134012917	0.0769756041209803	0.431002378231619	0.0599288163548789	0.431461230054398	0.000631971238123953
4.50689087579172e-08	2.05431329460013e-06	2.08369645742701e-07	1.22124285503489e-05	1.25310954522638e-08	1.4532711494902e-05	68810	0.00435035480107504	0.00310120439490781	0.141357880483678	0.0143379744251991	0.840340672463844	0.000862268232370792
1.76167601691235e-06	1.00647114450548e-05	1.68579206086134e-07	1.23836328684505e-06	1.00828574142166e-08	1.32434128123126e-05	75509	0.00396516803049729	0.133022812312737	0.759978684323539	0.0127292872672069	0.0935078672239024	0.000761348872614051
1.38114085415505e-05	3.64334489026921e-05	2.27641583091283e-06	7.72138206041369e-06	2.79909460219533e-10	6.02429352450294e-05	16599	0.0179110801454931	0.229261879179271	0.60477546046693	0.0377872662023163	0.128170747806495	4.64634498769095e-06
1.30185785174289e-06	1.13291277690192e-05	2.43330417297733e-08	2.72280446200036e-07	5.10621335617532e-08	1.29786612422537e-05	77050	0.00388605331573877	0.100307560806389	0.872904189234543	0.00187484989981508	0.0209790856790061	0.00393431438024701
2.37685564663618e-06	1.08752980290065e-05	8.12196208359215e-08	4.77820843266943e-07	1.90002227800481e-09	1.38130941620235e-05	72395	0.00413538252782986	0.172072644894501	0.787318026029681	0.00587990061337737	0.0345918762054501	0.000137552256990223
5.3421909697258e-08	1.63367007687239e-06	3.58059369259323e-08	1.40787871346208e-06	9.93975709099126e-09	3.14071639404865e-06	318399	0.000941772651343098	0.0170094663110898	0.520158419896823	0.0114005635764442	0.448266744533148	0.00316480568249528
3.92496194165599e-07	7.97995708592324e-06	2.78825692741952e-07	7.28968862171504e-06	3.78084902742582e-08	1.59787760848201e-05	62583	0.00478219981982764	0.024563595614715	0.499409782298923	0.0174497528009568	0.45621069993216	0.00236616935324455
3.54044577541143e-08	1.89559602725959e-06	1.2070832201736e-07	8.31013941736198e-06	1.7206819250892e-08	1.03790550436439e-05	96348	0.00310889003387038	0.00341114461819872	0.182636667720578	0.0116299915078763	0.800664355513854	0.00165784063949342
3.67681642461447e-07	3.11282528966465e-06	5.31554329510573e-08	5.78610056755184e-07	4.2802532982071e-10	4.11270044716216e-06	243149	0.00123305183738953	0.0894015129925533	0.756881112460441	0.0129247032780458	0.140688597234072	0.000104074034887724
1.22261172570598e-08	7.34650177883027e-07	2.26106230669617e-08	1.7468968094883e-06	1.63450992189877e-08	2.53272882691433e-06	394831	0.00075953102044346	0.00482725080045585	0.290062706309567	0.00892737620651973	0.689729113880925	0.00645355280253244
5.58797162046748e-08	2.39246586610789e-06	4.40847042649822e-08	2.42698475432383e-06	1.87193101304002e-08	4.93813435103178e-06	202506	0.0014803471666599	0.011315957046207	0.484487803700199	0.00892740074108577	0.49147807285088	0.00379076566162867
2.98599810601545e-07	2.99374238365527e-06	8.80389050153071e-08	1.13489674423633e-06	4.32853420009132e-09	4.51960637770854e-06	221258	0.00135496618061637	0.0660676584744833	0.662390069723971	0.0194793302021897	0.251105217886636	0.000957723712719846
3.00229455333177e-06	1.77172115221884e-05	1.09327146150769e-06	8.29574239936317e-06	3.01584762110564e-08	3.01386784126021e-05	33180	0.00900098616874101	0.0996159988248323	0.587856284858867	0.036274698131772	0.275252361294462	0.00100065689006609
2.90221031416365e-06	2.26653489337577e-05	2.28216837914729e-07	2.29192983122345e-06	6.32202688465694e-08	2.81509261859061e-05	35523	0.00840983454890532	0.103094665340591	0.805136881965369	0.00810690335400002	0.081415787746654	0.00224576159338661
8.46570557917289e-09	5.0187963665258e-07	1.68008963845596e-08	1.28063561575134e-06	1.59411335982328e-09	1.80937596772747e-06	552677	0.000542665984921142	0.00467879850852976	0.277377198329282	0.00928546453817504	0.707777509259052	0.000881029364961359
1.12106997838118e-07	2.20448783657437e-06	1.25655222291085e-08	3.17701035650024e-07	1.38891665989388e-09	2.64825030895151e-06	377608	0.000794160632043739	0.0423324779607043	0.83243182456086	0.00474483933283612	0.11996639236712	0.000524465778479896
1.18367801485149e-06	6.02047121071547e-06	3.0656003285012e-07	2.0047907043093e-06	3.12288604669823e-09	9.51862284877308e-06	105057	0.00285152709660885	0.124353914810698	0.632493933877367	0.0322063430519926	0.210617726551453	0.000328081708490084
9.91702672427461e-06	3.63136409994741e-05	1.38194919947383e-06	6.50696188901132e-06	2.63744096462763e-08	5.41459532218801e-05	18469	0.0161129998302668	0.18315360861109	0.670662142573564	0.0255226682188206	0.120174482150993	0.000487098445532926
3.70283395948812e-08	2.08812762314506e-06	3.18759357807522e-07	2.31136291002561e-05	1.35719608126452e-08	2.55711163816162e-05	39107	0.00764208265733946	0.00144805330523238	0.0816596190789026	0.0124656019334646	0.903895972131789	0.000530753550611598
6.38541065204621e-07	4.88038521417245e-06	2.652204891607e-08	2.60635081814835e-07	1.01242495876899e-08	5.81620765969567e-06	171933	0.00174334597610482	0.109786497072567	0.839100922752785	0.00456002441244641	0.0448118597313757	0.00174069603082564
1.60532525000149e-06	9.56231492823494e-06	1.34809357344613e-07	1.03249663853517e-06	1.42773219107755e-08	1.2349223496027e-05	80977	0.00369793565745125	0.129994023552813	0.774325197961745	0.0109164238049448	0.0836082235346498	0.00115613114584644
1.33295000181296e-06	6.93928879190155e-06	2.21298353707433e-07	1.48128480502355e-06	1.44505717688985e-09	9.97626700962238e-06	100238	0.00298842078628403	0.133612101653583	0.695579697817673	0.0221824810316308	0.148480870008272	0.000144849488841473
7.90302696312349e-09	7.49851148622247e-07	2.25584681447294e-08	2.75210359228289e-06	7.22391803626276e-09	3.53964015404925e-06	282515	0.00106133031574496	0.00223272045156416	0.211843892595816	0.00637309646262294	0.77750942822099	0.00204086226900743
8.54318861235502e-11	6.76265600799759e-08	1.23768279925766e-09	1.2597185929383e-06	1.88842032993258e-08	1.34755247100299e-06	742086	0.000404184309206634	6.33978178675024e-05	0.0501847323463711	0.000918467240341633	0.934819697225365	0.0140137053700553
1.94168978503825e-07	2.91040864403764e-06	6.45777840640459e-08	1.24457138600947e-06	1.43608312347722e-09	4.41516287573846e-06	226492	0.00132367495525021	0.04397776117633	0.659184887613202	0.0146263650699964	0.281885724499192	0.000325261641279096
7.64668129007668e-07	5.94214978616206e-06	2.20533764568743e-07	2.20347890269863e-06	8.96327700946032e-09	9.13979385944656e-06	109412	0.00273819497492889	0.0836636078194843	0.650140460227171	0.0241289648278892	0.241086280126679	0.000980686998776915
2.74620345102399e-07	2.85957080076739e-06	7.53731711039067e-08	1.0091177160501e-06	2.75706799146611e-11	4.21870960370371e-06	237039	0.00126481499713438	0.0650958162328364	0.677830680323884	0.0178664042288511	0.239200563879574	6.5353348546333e-06
2.56198885239639e-07	3.37587195711219e-06	3.72340146995505e-07	6.30823859929694e-06	6.90766704185933e-09	1.03195572556861e-05	96903	0.00309109584615797	0.0248265384736804	0.327133410229597	0.0360810195408668	0.611289655456979	0.000669376298876889
1.05671163451077e-07	2.37136623821491e-06	1.84894848506552e-08	5.3349976386138e-07	9.2319940466794e-10	3.02994984978269e-06	330038	0.000908573329110873	0.0348755486691159	0.78264207520959	0.00610224121431623	0.176075443591795	0.000304691315182709
1.49547234144307e-05	3.93659607141805e-05	1.63336399646689e-07	5.52859312107318e-07	5.71201639010206e-09	5.50425918567553e-05	18168	0.0163776360128493	0.271693663215376	0.715190898288871	0.0029674547316333	0.0100442092833509	0.000103774480768769
1.21822771863145e-06	6.91327007522186e-06	4.38962587266717e-07	3.20288998362457e-06	1.31295817475619e-09	1.17746633229194e-05	84928	0.00352618813841743	0.10346178784239	0.587131019004611	0.0372802665543971	0.272015419531372	0.000111507067229729
7.95705025245133e-07	6.97986394075664e-06	5.24496686510754e-07	5.91568600490974e-06	9.89867163005749e-10	1.42167415245853e-05	70340	0.00425597035435366	0.0559695781110676	0.490960880781734	0.0368928903718009	0.416107023868981	6.96268664161864e-05
5.01545725475494e-07	4.78569804220775e-06	2.14645538907532e-07	2.63341586394064e-06	6.97454551922531e-09	8.14227971605063e-06	122816	0.00243971291038936	0.0615977027277522	0.58775898263159	0.0263618478353682	0.32342488292922	0.000856583876070555
5.11984722870219e-07	4.70808664603492e-06	2.32683627286061e-07	2.75115411094443e-06	4.22953137986972e-09	8.2081386385155e-06	121830	0.00245942235051799	0.062375252833548	0.573587612658357	0.0283479163222495	0.335173933105252	0.000515285080593456
9.72266326305263e-06	2.39575121553339e-05	3.74343496708054e-07	1.18603159795541e-06	1.6974504929989e-08	3.525752501798e-05	28363	0.0105216995309221	0.275761366065668	0.679500678028775	0.0106174071071964	0.0336391053356858	0.000481443462674497
1.70576413021472e-06	8.00465310836947e-06	1.87321183180105e-07	1.13023977027477e-06	1.59866045136092e-09	1.10295768524904e-05	90665	0.00330342295584374	0.154653632956877	0.725744352247027	0.0169835330661673	0.102473538685173	0.000144943044755153
6.30657317361076e-07	5.3514864309511e-06	1.39846756816519e-08	1.52579959814691e-07	7.89785657579372e-09	6.15660624038432e-06	162427	0.00184528292582709	0.102435870142916	0.869226684638036	0.00227149100261103	0.0247831278885178	0.00128282632791872
4.56505087869292e-07	6.65441069372076e-06	3.19466674724709e-07	5.98787660737148e-06	2.45517681630354e-10	1.34185045813679e-05	74524	0.00401748660409407	0.0340205635509614	0.495912987424893	0.0238079193391119	0.446240232736954	1.82969480795397e-05
2.53060799285395e-06	1.62519677990229e-05	2.19711692894771e-06	1.8143217130771e-05	5.21654580204283e-09	3.91281263973977e-05	25557	0.0116700382200607	0.0646749084572129	0.415352568481373	0.0561518562538133	0.46368734721675	0.000133319590850376
3.84373535857186e-07	7.27060850541663e-06	4.68083463094425e-08	1.13852908998886e-06	2.4303360073154e-08	8.86462283764527e-06	112808	0.00265586557067476	0.0433603936565549	0.820182498294303	0.00528035396053876	0.128435141668282	0.00274161242032151
2.46691286484167e-06	1.50833494594434e-05	7.99912508522991e-08	6.28884039592657e-07	1.33106452676331e-08	1.82724482599977e-05	54727	0.00546678699697423	0.135007243131303	0.825469539977526	0.00437769748826801	0.0344170650065224	0.00072845439638064
7.05352892555963e-07	8.61577416382187e-06	1.64855406886773e-07	2.58928492963635e-06	1.25484735677402e-08	1.20878158664687e-05	82728	0.00361979935067391	0.058352385604466	0.712765172715926	0.0136381467676123	0.214206185653354	0.00103810925864195
2.70878789059711e-06	1.17466720739791e-05	2.73653333792414e-07	1.52582970479262e-06	1.8588081659604e-09	1.62568018113272e-05	61513	0.00486520654152767	0.166624894738504	0.722569679467605	0.0168331592504094	0.0938579262084304	0.000114340335050726
1.43431893286052e-08	1.17103784702014e-06	1.1141696411715e-07	1.16964767637514e-05	1.47282104316664e-08	1.3008002974649e-05	76876	0.003894821703744	0.00110264345392281	0.0900244141473791	0.00856526281046276	0.899175437347795	0.00113224224043997
2.05073167535636e-07	2.95657307781669e-06	2.34062359902612e-08	4.33884440908739e-07	2.99677628583118e-08	3.64890468510964e-06	274055	0.00109407446634602	0.0562012946987881	0.810263170173176	0.00641459232568524	0.11890813226208	0.00821281054027075
1.49065300925136e-08	1.20424714470865e-06	4.30719276661811e-08	4.47422308192477e-06	1.44742606991874e-08	5.7509229450913e-06	173885	0.00172379440133108	0.00259202396464677	0.20940067467545	0.00748956786196294	0.778000874754155	0.0025168587437851
1.25385976818206e-06	7.20894396547745e-06	8.06237103503559e-08	5.96001832006833e-07	8.91963937714568e-10	9.14032123995442e-06	109405	0.00273835275731349	0.137178960702296	0.788697002679241	0.00882066485780952	0.065205786138191	9.75856224632009e-05
4.83185619082328e-07	8.72136433242906e-06	5.13362294963336e-07	1.19151882530498e-05	1.55167453136593e-08	2.16486172448382e-05	46192	0.00647361078298581	0.0223194679649822	0.402860110361484	0.0237133988354725	0.550390268269482	0.000716754568579156
2.872249843902e-08	9.70530689505519e-07	6.75988109986532e-08	2.93686021848936e-06	8.92919738212665e-10	4.00460513717076e-06	249713	0.00120066257389961	0.00717236717608377	0.242353654420769	0.0168802687613819	0.733370736412788	0.000222973228976955
4.34513984943101e-07	4.10703537088206e-06	1.11642695664529e-07	1.35679918974355e-06	9.83534957870623e-09	6.01982659081194e-06	166118	0.00180432366036098	0.0721804820102792	0.682251441785819	0.0185458325053631	0.225388417635556	0.00163382606298293
1.35299060474203e-06	7.41411497248427e-06	2.32158213821943e-07	1.63572311403134e-06	5.68454082150841e-11	1.06350437504878e-05	94029	0.00318544575844637	0.127220031857412	0.697140053809765	0.0218295494845797	0.153805019744871	5.3451033722806e-06
1.23514315819686e-07	2.17938069623167e-06	1.31449825293712e-08	2.98220045150716e-07	4.02534506320779e-09	2.61828538479465e-06	381929	0.000785178229889993	0.0471737406995354	0.832369423473903	0.00502045445683995	0.113898984000213	0.00153739736950924
4.00131907633143e-07	4.51460764750332e-06	6.12865830114489e-08	8.89095210121038e-07	9.95393257644731e-09	5.87507528084539e-06	170211	0.00176097542183618	0.068106686043275	0.768434008364517	0.0104316251421088	0.151333415764011	0.00169426468608841
1.78578595772563e-06	1.24095707409078e-05	5.63104609491615e-07	5.0314780963256e-06	9.19551074520244e-09	1.97991349151958e-05	50507	0.00592219354390122	0.0901951507161578	0.626773381466452	0.028440869356339	0.254126158434525	0.00046444002652585
1.51533087498275e-07	2.59582267289309e-06	3.19685247759183e-07	7.04124942694485e-06	5.48219145822574e-09	1.01137726265536e-05	98875	0.00302954875882344	0.0149828449870848	0.256662154543378	0.031608901995666	0.696204046396901	0.000542052076970002
7.63872250283384e-07	6.11619296769774e-06	3.70678503776896e-08	3.81613171637133e-07	5.7029624780937e-09	7.30444920247404e-06	136903	0.00218894352531485	0.104576297145671	0.837324320857234	0.00507469479904585	0.0522439353138193	0.00078075188422997
1.27234487462021e-06	1.1830680877867e-05	2.14725178339405e-07	2.56731254202303e-06	7.16635659899848e-09	1.58922298294486e-05	62924	0.00475635936043139	0.0800608151451804	0.744431776083712	0.0135113310494362	0.161545143102936	0.000450934618735445
5.84646059749921e-07	8.65251705702775e-06	9.29957994409914e-07	1.76971269739892e-05	4.45770984105336e-09	2.78687057950178e-05	35883	0.00832587455372391	0.0209785866645605	0.310474304787221	0.033369256586582	0.635017898002029	0.000159953959607636
6.06157559619716e-07	4.83286454971272e-06	7.60230426991636e-08	7.79336683773971e-07	4.16362190343816e-09	6.29854545770901e-06	158767	0.00188778547539148	0.0962377049891444	0.767298510769278	0.0120699363384155	0.12373280291565	0.000661044987512498
2.16212640978533e-07	2.99241465397901e-06	4.72481713226869e-08	8.40790145166968e-07	1.40429302034826e-08	4.11070854165068e-06	243267	0.00123245499994706	0.0525974144816679	0.72795592868216	0.0114939239413248	0.204536550487071	0.00341618240777624
4.63288921490824e-08	2.353301619261e-06	6.83231465863316e-08	4.46258878825802e-06	3.79352108906365e-08	6.96847765714507e-06	143503	0.00208836690221537	0.00664835196846466	0.337706703679829	0.00980460151382951	0.640396512383497	0.00544383045438052
3.73157661743485e-08	1.51243682724293e-06	7.85675136708474e-09	4.09448026025749e-07	1.87603551632584e-09	1.96893340632644e-06	507889	0.000590506185954021	0.0189522743910221	0.768150320566087	0.00399035911617933	0.207954227761152	0.000952818165560037
5.95751834777235e-07	4.27005828838441e-06	4.93684181724469e-09	4.54962246972455e-08	1.13350322947087e-09	4.9173766929056e-06	203360	0.00147412903781774	0.121152368830466	0.868361029681721	0.00100395843669393	0.0092521333097958	0.000230509741323296
1.38235306276471e-07	2.29571532568223e-06	2.02680962707703e-07	4.32783433757612e-06	3.53121828787716e-09	6.9679971505304e-06	143513	0.0020882230502719	0.0198385997138287	0.329465594788236	0.029087406083723	0.621101622759229	0.000506776654983042
2.38845291691215e-06	1.81842584309769e-05	1.3725952573489e-06	1.34374674360404e-05	4.63242810587226e-10	3.53832372840889e-05	28262	0.0105590170131354	0.0675023853169645	0.513922971066131	0.038792246348983	0.379769305113383	1.30921545382603e-05
2.26347596829851e-07	3.35528409520549e-06	7.60080810319381e-08	1.44869991486175e-06	3.31616808923497e-09	5.10965585601826e-06	195708	0.00153172638096211	0.0442980120790823	0.656655592813273	0.0148753816643863	0.283522013161697	0.000649000281560864
8.04047845285833e-08	1.56502964332193e-06	1.74256165845414e-08	4.36100214797353e-07	8.6533452459914e-10	2.09982559375701e-06	476230	0.000629749963722226	0.0382911727372192	0.745314109883659	0.0082986018631021	0.20768401723168	0.00041209828433936
3.24593560937018e-06	1.38976429568543e-05	4.26246009106429e-07	2.3465535648929e-06	1.99046385298327e-09	1.99183686040768e-05	50205	0.00595775188322989	0.162961920922872	0.697729981460921	0.0213996445983627	0.117808521949565	9.99310682791498e-05
2.33573742214585e-07	3.25271709168138e-06	4.03932368939388e-08	7.23260388880679e-07	2.34620546839112e-09	4.25229066513897e-06	235167	0.00127487656536796	0.0549289219877332	0.76493291447542	0.00949917117027997	0.170087241403815	0.000551750962751847
2.51445922433922e-06	1.43605334624269e-05	9.36879620948362e-07	6.87995046066131e-06	2.40929968716263e-08	2.47159157652474e-05	40460	0.00738744406040492	0.101734414707577	0.58102372571681	0.0379059238527463	0.278361138871297	0.000974796851569747
7.67093643313622e-08	1.6979632232408e-06	3.77895115149662e-08	1.0755022247883e-06	7.03695560377026e-09	2.89500127947921e-06	345423	0.000868124602601217	0.0264971780410272	0.586515534648142	0.0130533660840952	0.37150319497675	0.002430726249985
2.00287904300057e-07	2.64304097807545e-06	6.40362160098866e-08	1.08651028744217e-06	2.35559602567188e-09	3.99623098185324e-06	250236	0.00119815333048789	0.0501192011196445	0.661383436061984	0.0160241528331753	0.271883755562675	0.000589454422521763
3.45467183253463e-06	1.28345098262553e-05	1.92172454024311e-07	9.17969387423054e-07	2.92222954335266e-09	1.74022457297806e-05	57464	0.00520711487596237	0.198518736384846	0.737520319247731	0.0110429686494683	0.0527500531642375	0.000167922553716835
4.87913527854492e-07	4.38879550652165e-06	2.25369181489104e-07	2.60649713220013e-06	1.62039348243299e-09	7.71019574154781e-06	129698	0.00231039456002136	0.0632816006505879	0.569219725884755	0.0292300207470298	0.33805849028638	0.000210162431246875
[truncated: 8,396 more rows]
