# Supplementary material for: Quantitative Risk Assessment for African Horse Sickness in Live Horses Exported from South Africa
Source: PLoS One. 2016 Mar 17;11(3):e0151757. doi: 10.1371/journal.pone.0151757 (PMC4795756; doi:10.1371/journal.pone.0151757)
Supplement: S3 Dataset — (ZIP) [file pone.0151757.s003.zip › simulation_results_6.xls]

Detailed Results
F
Thu Oct 01 14:25:22 2015
Pathway 1	Pathway 2	Pathway 3	Pathway 4	Pathway 5	Overall probability	Horses/case	Probability per year	Pathway 1 proportion	Pathway 2 proportion	Pathway 3 proportion	Pathway 4 proportion	Pathway 5 proportion
1.11999876361055e-06	5.18895517859514e-06	3.14467242392285e-08	1.87323640485814e-07	5.15273637137838e-09	6.53287704330211e-06	153072	0.00195795022459622	0.171440355633027	0.794283306451506	0.00481361030228933	0.0286739883889088	0.000788739224268925
1.53464164836657e-06	9.54494040198567e-06	8.42066419943255e-08	6.73414542814453e-07	1.273667172186e-10	1.18373306018782e-05	84479	0.00354492207417689	0.129644233145188	0.806342301571874	0.00711365128054837	0.0568890542524513	1.07597499387565e-05
7.24922686428401e-07	6.40937299233732e-06	3.17715564037769e-07	3.61184827118603e-06	1.79381353560806e-08	1.10817976493456e-05	90238	0.00331903749299067	0.0654156220287246	0.578369430226494	0.0286700383900739	0.325926206692586	0.00161870266212087
2.7968054676949e-09	2.83869010990864e-07	2.40690667779333e-08	3.14101658568622e-06	1.39865029913458e-09	3.45315011922185e-06	289591	0.00103541041672783	0.000809928723378279	0.0822058124292704	0.00697017677973326	0.909609046013336	0.000405036054282446
2.17508367472803e-06	8.19469844853554e-06	4.68304077626018e-07	2.2685146680122e-06	1.40074737807017e-09	1.31080016162799e-05	76289	0.00392470439512516	0.165935566564672	0.625167640989447	0.0357265807050553	0.173063349732484	0.00010686200834233
1.17785702438746e-06	1.00830506069429e-05	1.63882077934146e-06	1.8038596573308e-05	6.35769590351693e-08	3.10019019430149e-05	32256	0.00925759688531969	0.0379930568954285	0.325239742564075	0.0528619431915435	0.581854513521945	0.00205074382700878
4.12882707237494e-07	4.63823301968619e-06	9.25989149209841e-07	1.33749341749737e-05	9.48027940737783e-10	1.93529870790479e-05	51672	0.00578913033566308	0.0213343142095358	0.239664967518511	0.0478473501494941	0.69110438199247	4.89861299894188e-05
9.74710077396318e-08	1.87781963561889e-06	8.50648410372814e-08	2.10711107440397e-06	4.90628315824672e-09	4.17237284195802e-06	239672	0.00125093139611443	0.0233610493193342	0.450060362951088	0.0203876413396848	0.505015048802575	0.00117589758731731
3.17944862909832e-08	2.37995828432068e-06	1.37064151523081e-07	1.31933786099715e-05	6.13847692701987e-09	1.57483340090333e-05	63499	0.00471339433329521	0.0020189110970561	0.151124448018155	0.00870340643298907	0.837763448654553	0.000389785797246797
1.27906284207086e-07	2.30028152221807e-06	4.7865480431162e-07	1.10679730766897e-05	1.14643522762957e-09	1.39759621226541e-05	71551	0.00418404034695286	0.00915187685002083	0.164588419890568	0.0342484331390503	0.791929241046615	8.20290737459337e-05
1.57699436488551e-07	2.33495649646213e-06	4.91151260311918e-07	9.35015100795846e-06	1.29071410745906e-08	1.23468653422956e-05	80992	0.00369723081849482	0.0127724270182435	0.189113303800557	0.0397794295714412	0.757289461635935	0.00104537797382269
6.75530524750833e-07	5.40324250992871e-06	4.67265734699239e-07	4.80544811020907e-06	5.78713227549157e-09	1.13572740118633e-05	88049	0.00340140362742714	0.0594799882476377	0.47575170804937	0.0411424197576947	0.423116331013014	0.000509552932283448
4.90292814771716e-10	1.42171382175233e-07	7.977734520595e-10	2.97439366873261e-07	5.8877762425317e-09	4.46786591557858e-07	2238205	0.000134027025001759	0.0010973758479684	0.318208703800867	0.00178558055934002	0.665730289344961	0.0131780504468636
5.66873713128872e-06	1.83369113129475e-05	2.16300950493592e-06	8.99628892167088e-06	2.08530832333652e-08	3.51857999540764e-05	28421	0.010500407433608	0.161108661411348	0.521145215879144	0.0614739328865344	0.255679533601982	0.000592656220992051
4.43103171391118e-07	1.00267689119743e-05	2.38360037905724e-07	6.93631403427912e-06	2.6094641440752e-08	1.76706407969911e-05	56591	0.00528721230684992	0.0250756707966453	0.567425314518401	0.0134890432465987	0.39253324845244	0.00147672298591432
1.57381654981052e-06	8.90479852185781e-06	4.60683466562429e-08	3.35149655142349e-07	1.25199089796068e-10	1.08599582725567e-05	92081	0.00325270363289498	0.144919207819387	0.81996618203961	0.00424203716994552	0.0308610444654541	1.1528505603235e-05
2.33058189732083e-07	3.00258017216131e-06	3.21457034195053e-07	5.32489881278407e-06	1.03089748916481e-08	8.89230318376416e-06	112457	0.00266414765907508	0.0262089792617066	0.337660571182898	0.0361500308246325	0.598821104357579	0.00115931437318405
2.20156605128038e-06	8.81516211216393e-06	1.04859391123626e-06	5.39837126962676e-06	6.29942531746179e-09	1.74699927696248e-05	57241	0.0052273333050139	0.12601986047231	0.504588767059533	0.0600225727087568	0.309008214302924	0.000360585456475669
1.65859450913065e-08	7.4453086680527e-07	3.43630045687327e-08	1.98331288665676e-06	3.59907770218621e-09	2.78239178082426e-06	359403	0.000834370414774632	0.00596103870260609	0.267586639644511	0.0123501675089599	0.712808634759992	0.00129351938393091
1.29919320197939e-07	1.95313448499284e-06	8.12981585330795e-09	1.57143441385932e-07	9.04333397748776e-09	2.25737039640751e-06	442993	0.000676982627066391	0.0575533906197666	0.865225524398281	0.00360145409288885	0.0696134943720436	0.00400613651701988
1.72214860123983e-07	4.56280904104672e-06	3.77354845385241e-07	1.28558727143093e-05	7.71963259244016e-08	1.80454477867896e-05	55416	0.00539905560782372	0.00954339632680406	0.252850973550624	0.0209113594654874	0.712416387013714	0.00427788364337038
1.60777615182557e-07	4.6125042276601e-06	3.18979315456042e-07	1.17671060901517e-05	3.42976453080013e-09	1.68627970129812e-05	59302	0.00504610716594089	0.00953445712824437	0.273531385339534	0.0189161569821713	0.697814608163357	0.00020339238669361
2.20759671075482e-07	2.95586924995903e-06	2.09119155547394e-07	3.60013463219115e-06	4.75372891178221e-09	6.99063643768484e-06	143048	0.00209500067794555	0.0315793380249929	0.422832638531257	0.0299141798334817	0.514993829858422	0.000680013751846112
4.85996329556535e-07	4.41833174741667e-06	2.90967832941739e-08	3.40119893583094e-07	1.31408429060946e-08	5.28668559675657e-06	189154	0.00158475282238313	0.0919283586401843	0.835747022695535	0.0055037854553002	0.0643351845609584	0.00248564864802186
3.36787059165457e-05	8.28860897827591e-05	2.21353472420018e-06	7.00553151127023e-06	3.69702909749032e-08	0.00012582083222575	7948	0.0370450262418777	0.267671937315744	0.658762848063533	0.0175927522099728	0.0556786295825859	0.0002938328281645
2.35106974981264e-06	9.69631465663415e-06	6.63001013608219e-07	3.51572949608148e-06	1.07470429371933e-09	1.62271896204302e-05	61625	0.00485636592224836	0.144884592144817	0.597535055880926	0.040857414568786	0.216656708790482	6.62286149886525e-05
2.41998876332284e-06	1.38996874563394e-05	4.36716477454252e-08	3.22530080454965e-07	2.91780487553146e-08	1.67150559966179e-05	59826	0.00500200679843876	0.144778980328423	0.831566909446896	0.00261271321820649	0.0192957822289213	0.00174561477755255
6.61034492754081e-06	2.74159567059231e-05	4.88060319367623e-07	2.60282493383603e-06	2.39948237651708e-08	3.71411817104327e-05	26924	0.0110807130303419	0.177978853206063	0.738155207867878	0.0131406782684712	0.0700792170299985	0.000646043627589555
8.04708258719798e-08	1.52267726108616e-06	6.57325059792755e-08	1.59921066392288e-06	8.60954638543279e-09	3.27670080324572e-06	305185	0.000982528853620823	0.0245584905989188	0.464698290297935	0.0200605761484736	0.488055138369297	0.00262750458537583
9.1301445565919e-07	6.29305012341016e-06	4.97155803619845e-07	4.40592086402553e-06	1.19153290150787e-09	1.21103327796162e-05	82574	0.00362653003131119	0.0753913597812894	0.519643038546591	0.041052200023491	0.363815011874938	9.8389773690895e-05
1.61388520506424e-07	2.39739992670175e-06	3.39867793282285e-07	6.49134009211993e-06	8.94229063335522e-09	9.39893862324374e-06	106395	0.00281572323237045	0.0171709303545516	0.25507134611699	0.0361602311607595	0.690646077426948	0.000951414940750945
1.25262912506365e-06	8.36514258285234e-06	2.3944008977691e-07	2.05596290849539e-06	1.38306562430712e-08	1.19270053624314e-05	83843	0.00357172909328662	0.10502461322012	0.701361517720244	0.0200754575436947	0.172378803062454	0.00115960845348792
1.70488907302874e-05	2.22036891688357e-05	1.38555708597944e-06	2.3201121869013e-06	4.2964785427931e-09	4.29625456505466e-05	23276	0.0128063326101456	0.396831483612761	0.516815026498627	0.0322503488794504	0.0540031357958366	0.000100005213325585
2.08541494414526e-06	8.29446788347492e-06	3.38901701689594e-07	1.73311540937665e-06	4.19331286943285e-09	1.24560932515559e-05	80282	0.00372987790897417	0.167421269416459	0.665896418400599	0.0272077042813775	0.139137960384181	0.000336647517383436
4.89370101963693e-08	2.22520156451691e-06	1.17894655365701e-07	6.89303596651584e-06	8.07430616752635e-10	9.28587662721157e-06	107690	0.00278189924930827	0.00527004742373628	0.239632902077993	0.0126961255354415	0.742313972416595	8.69525462341939e-05
6.77530632521944e-08	1.56552503425056e-06	5.75412515708403e-08	1.70950203457092e-06	1.58637582487454e-08	3.41618514189326e-06	292724	0.00102433230624277	0.0198329599942717	0.458267034491854	0.0168437157767599	0.500412584085975	0.00464370565113858
1.67554264411344e-06	1.94643151800248e-05	5.29094266422834e-08	7.90421818454711e-07	1.20243793120424e-08	2.19952134485473e-05	45464	0.00657691340895317	0.0761776032786853	0.884934134672395	0.0024054973035862	0.0359360831075234	0.000546681637810457
1.42933037669031e-07	1.90437541360046e-06	3.90095091419287e-09	6.68260631402126e-08	1.1477999383049e-09	2.1191832652622e-06	471880	0.000635553603426153	0.06744722837897	0.898636491150677	0.00184078035068393	0.0315338763926793	0.000541623726989408
3.3026181183548e-07	3.77683738159934e-06	1.86502246655848e-07	2.74230321353443e-06	3.40425439015267e-09	7.03930890801526e-06	142059	0.00210957182420024	0.0469167948375486	0.53653525238804	0.0264943972615676	0.389569949176677	0.000483606336166956
2.38471593140371e-07	4.91527834782663e-06	7.05166601087493e-07	1.86887731206689e-05	1.40466977517695e-08	2.45617363604752e-05	40714	0.00734152974335756	0.00970906900230879	0.200119335037579	0.0287099654005833	0.760889737044119	0.00057189351541015
1.13058513466031e-08	5.6545515152693e-07	5.67972824048255e-09	3.65240537103993e-07	1.22141775330387e-09	9.48902685971312e-07	1053849	0.000284630425934185	0.0119146583877885	0.595904258557474	0.00598557504837147	0.384908318317306	0.00128718968906027
2.56238231407247e-08	1.04465245597436e-06	4.3383425450563e-07	2.27406569814293e-05	2.69926665410206e-09	2.42474667817041e-05	41241	0.00724793433935678	0.00105676289285853	0.043082952350412	0.0178919413896457	0.937857021773022	0.000111321594061891
3.7672676757541e-07	3.72987149171035e-06	1.37118274321213e-07	1.74550964059055e-06	1.12234645357423e-08	6.00044963873327e-06	166654	0.00179852101169975	0.0627830896444186	0.621598666145585	0.0228513332461132	0.290896473711433	0.00187043725245091
4.6074823060241e-08	1.26854324093811e-06	2.01826915874768e-08	7.14463211805904e-07	5.91687424125310e-10	2.04985565481586e-06	487839	0.000614768279227462	0.0224771061084201	0.618845155246829	0.00984590868145292	0.348543181627141	0.000288648336157339
1.52024464374078e-06	1.29528140625649e-05	1.18654792257188e-06	1.29993556288894e-05	1.03047156896745e-08	2.86692669734566e-05	34881	0.0085640214290329	0.0530269799066817	0.451801368851084	0.0413874524127332	0.453424764606812	0.000359434222689232
1.2986542397706e-08	1.01833823178447e-06	7.34569142361539e-08	7.40638458469577e-06	1.25077942071672e-08	8.52367406732127e-06	117320	0.00255384648943835	0.00152358505207218	0.119471747012084	0.00861798722663257	0.868919262538552	0.0014674181706596
6.41691376008652e-09	4.19521635474128e-07	6.20523328658723e-08	5.21602459158546e-06	3.89166833765412e-09	5.7079071420232e-06	175196	0.00171091174861415	0.00112421481296418	0.0734983287281416	0.0108712933342986	0.913824360102783	0.000681803021812072
1.01226973960329e-08	7.96000300367933e-07	1.1911541840888e-07	1.20434395435938e-05	2.42499204777183e-09	1.29711029518144e-05	77094	0.00388379460831678	0.000780403750832687	0.0613672024133143	0.00918313722829703	0.928482303188346	0.000186953419210401
3.01147244888578e-08	1.72935852368639e-06	1.85835487635088e-08	1.3722133050618e-06	1.55321847104309e-08	3.16580228671099e-06	315876	0.000949291327010715	0.00951250955098163	0.546262326913363	0.00587009139563656	0.43344883248771	0.00490623965230866
1.70943452526922e-08	8.18910618456528e-07	1.71173104296272e-07	1.0543240702143e-05	9.39711924488218e-09	1.15598158893934e-05	86507	0.00346195836679764	0.00147877314104776	0.0708411471507872	0.0148075977968931	0.912059569375744	0.000812912535527871
6.72858031543712e-08	1.64581358736344e-06	1.75562168685046e-08	5.52140744207432e-07	1.0878015890292e-08	2.29367436748404e-06	435982	0.000687866410735483	0.0293353773788639	0.717544569837415	0.00765418889332674	0.240723248266964	0.00474261562343057
1.33288522523576e-06	7.06069695839221e-06	1.2075221709673e-06	8.22444221048183e-06	3.2845537556946e-09	1.78288311188328e-05	56089	0.00533441820542846	0.0747601015653696	0.396026913448853	0.0677286224160698	0.461300135475189	0.000184227094519118
8.50663622918558e-08	1.69279949244135e-06	1.11724964768655e-07	2.85861116610925e-06	1.73751013705068e-09	4.74993949574817e-06	210529	0.00142397042364384	0.0179089359702375	0.356383380031816	0.0235213448231632	0.601820542907566	0.000365796267216874
2.13510422378923e-06	1.01324948889032e-05	7.04529813873839e-07	4.29892093775655e-06	7.60094905122267e-09	1.72786508133741e-05	57875	0.00517022814945245	0.123568920215496	0.586417018223463	0.0407745848610191	0.248799572616462	0.0004399040835607
4.89553201282738e-08	1.35631428924409e-06	4.75074957868343e-08	1.69231955406935e-06	2.96919417335324e-09	3.14806585340191e-06	317655	0.00094397541720237	0.0155509199641968	0.43084050728431	0.0150910107981052	0.537574381501765	0.000943180451623852
1.33613440779124e-07	2.6548502719077e-06	1.24640626103922e-07	3.18430605663463e-06	3.54682651984758e-09	6.10095722194522e-06	163909	0.00182861878553253	0.0219004061032447	0.435153071121064	0.0204296836659645	0.521935483366551	0.000581355743175776
9.14207134250017e-08	1.87971907346696e-06	3.98889727175012e-09	1.05453837836528e-07	7.3266636770908e-10	2.08131518836795e-06	480465	0.000624200312185352	0.0439244925208511	0.903140035671834	0.00191652724875274	0.0506669236960786	0.000352020862483398
1.87641603753986e-06	8.78749458106421e-06	1.51295952425709e-07	9.11014072183153e-07	2.85228275584256e-09	1.17290729259688e-05	85258	0.00351255899405833	0.159979910550763	0.749206236207146	0.0128992251459817	0.0776714475162074	0.000243180579901371
1.0266180976005e-07	2.12475625515301e-06	2.07026430572543e-07	5.50916806441337e-06	1.13189295984122e-08	7.95493148949738e-06	125708	0.00238364353827702	0.0129054297822164	0.267099252577882	0.0260249168513736	0.692547518691635	0.00142288209689249
2.6573304551046e-06	1.6734814814679e-05	7.21906121677684e-07	5.84578368914907e-06	1.60387465413791e-08	2.59758738271518e-05	38497	0.00776257772378108	0.102299944663535	0.644244537297785	0.027791408538607	0.225046661684916	0.000617447815157399
7.97356285894307e-07	5.40267310573197e-06	2.19945356904622e-07	1.9161539049482e-06	1.92389114758558e-08	8.35536756495496e-06	119684	0.00250348179086746	0.0954304259741571	0.6466110633352	0.0263238397586651	0.229332089827521	0.00230258110445672
2.40940833998361e-09	2.9499336448115e-07	7.22321203320266e-09	1.13708166412007e-06	6.70073988577622e-10	1.44237772296299e-06	693300	0.000432620021906249	0.00167044200809904	0.20451880238081	0.00500785052223662	0.788338343013393	0.000464562075460463
4.6501291319244e-07	3.55077087010112e-06	2.44678133621934e-08	2.40219861802224e-07	6.52070419494353e-09	4.28699216265292e-06	233264	0.00128527373287446	0.108470670239032	0.828266237814579	0.00570745465208688	0.0560345931804944	0.00152104411380783
2.96679255972374e-07	3.5478920280924e-06	9.39242040325018e-07	1.4441601460726e-05	4.19457569985655e-10	1.92258342426858e-05	52013	0.00575120386110539	0.0154312812764025	0.184537741421658	0.04885312275499	0.751156037154545	2.18173924049736e-05
9.05350575253859e-07	9.42059311678744e-06	1.07231000473945e-08	1.43472536544013e-07	4.45065689906745e-08	1.05246458976234e-05	95015	0.00315243100646911	0.0860219511478577	0.895098344250684	0.00101885613556043	0.0136320535569193	0.00422879490897881
4.08677422393074e-07	3.81840876603685e-06	1.23124132231883e-06	1.47909533607672e-05	3.50398790770651e-10	2.02496312703067e-05	49384	0.00605653568428011	0.0201819685967489	0.188566829443261	0.0608031477651781	0.730430750235737	1.73039590742802e-05
3.42613266409221e-07	3.51558986834656e-06	4.01991060359848e-08	5.30359409328314e-07	7.10435133284886e-09	4.43586600145293e-06	225435	0.00132987767986537	0.0772370640359743	0.792537436251469	0.00906229043501717	0.119561638957218	0.00160157032032119
1.45902832121167e-06	9.8545567692004e-06	3.97234989529143e-07	3.44978753289532e-06	9.63038175960503e-09	1.51702379945961e-05	65919	0.00454076532958059	0.0961770225181301	0.649598033512114	0.0261851521163111	0.227404971110156	0.000634820743289296
2.98336917003933e-06	1.52847793839034e-05	2.21963050167645e-06	1.46218616182253e-05	2.03996069573751e-08	3.51300402808018e-05	28466	0.0104838544609929	0.0849235909265298	0.435091427784565	0.0631832609337897	0.416221031952987	0.000580688402128685
4.70997576714742e-08	1.38219495002951e-06	9.7051489767625e-08	3.66195267943235e-06	2.54775240151308e-09	5.19084662930247e-06	192647	0.00155604613341442	0.00907361766490937	0.266275436116139	0.0186966590805759	0.705463470787314	0.000490816351061298
1.026098760596e-06	9.52911712111978e-06	8.48080179222473e-08	1.01270457210106e-06	3.88409040256799e-08	1.16915693757648e-05	85532	0.00350134725465401	0.0877639885303152	0.815041746309311	0.00725377536552486	0.086618360594111	0.00332212920073779
1.91408944265476e-07	3.62667005948983e-06	1.1754531165349e-08	2.86368528538376e-07	9.34851653105015e-09	4.12555057999009e-06	242392	0.00123690213219441	0.0463959756532511	0.879075408038883	0.00284920301846771	0.0694134087041211	0.0022660045852771
3.13963601564775e-08	9.7237247866201e-07	2.99226957998346e-08	1.19154645133272e-06	2.71918742225083e-09	2.22795717337329e-06	448842	0.000668164575163499	0.0140919944654686	0.436441279160571	0.0134305525067744	0.534815689265979	0.00122048460120702
2.83153818690923e-06	1.36000055648157e-05	1.05761265557259e-06	6.53149345160127e-06	7.78126908971016e-09	2.40284311279885e-05	41617	0.00718269619194578	0.117841159575792	0.565996402027858	0.0440150524159973	0.271823550060801	0.000323835919551422
5.46911399260904e-07	4.76451640189741e-06	4.51346014102609e-08	5.05561065727871e-07	8.61793797350986e-10	5.86298526209379e-06	170562	0.00175735477545935	0.0932820695963323	0.812643421210972	0.00769822869964753	0.0862292915857212	0.000146988907327258
7.57030105033555e-07	5.26971190984074e-06	2.42810938976955e-07	2.17320799679148e-06	9.9229709143467e-09	8.45268392155708e-06	118306	0.00253260342857531	0.0895609148595849	0.62343652723146	0.0287258983336297	0.257102716363154	0.00117394321217193
5.40153029085186e-07	5.24492116336744e-06	4.4323896596072e-07	5.53379597715753e-06	3.148050540902e-08	1.17935896409799e-05	84792	0.00353184606312218	0.0458005616210593	0.444726442332926	0.0375830412498474	0.469220665261144	0.00266928953502272
1.5286196997626e-07	3.62987471938791e-06	1.3508406782247e-07	4.12453917539647e-06	8.08578617198947e-09	8.0504457187551e-06	124217	0.00241222932467589	0.0189880132500164	0.450891148912588	0.0167797004714615	0.512336747490582	0.00100438987535212
2.71438425586631e-06	9.21761439016811e-06	4.76335647281276e-07	2.07977892918916e-06	6.7881062318072e-09	1.44949013287367e-05	68990	0.00433906086956448	0.187264762574475	0.635921154695538	0.0328622897443892	0.14348348305524	0.000468309930358031
1.84238161883849e-08	1.39865409842593e-06	8.12162998832469e-08	7.92793685049818e-06	8.06570987295272e-09	9.43429677486869e-06	105996	0.00282630085373858	0.00195285527136084	0.148252077690804	0.00860862254191461	0.840331509563787	0.000854934932133824
5.88041794864955e-07	4.12818703148667e-06	9.2756232647788e-07	8.37234027159916e-06	3.80162204310553e-09	1.40199330464718e-05	71327	0.00419717652852347	0.0419432669839276	0.294451265765892	0.0661602536476669	0.597174055243162	0.000271158359351954
5.00727557113199e-07	7.20731267032529e-06	9.66889100671678e-07	1.78947665622217e-05	1.00071620044186e-08	2.65797030523363e-05	37623	0.00794230875336122	0.0188387190077801	0.271158509789739	0.0363769715097209	0.673249303311866	0.000376496380893126
4.84295628816198e-09	4.85928604535329e-07	4.1564275827455e-09	5.36225506461433e-07	4.20518711366379e-09	1.03535868198133e-06	965849	0.000310559531805477	0.00467756379740224	0.469333587472723	0.00401448083169735	0.517912792729255	0.00406157516892258
1.2237735100742e-06	8.25026890313727e-06	1.06325699783639e-06	9.21654143681817e-06	9.62110156513027e-09	1.97634619494312e-05	50598	0.00591155476545124	0.0619210092445074	0.417450592626295	0.0537991269220419	0.466342458644167	0.000486812562988601
4.5705062373714e-10	1.4581288006001e-07	1.33530119516038e-12	5.47741307499384e-10	8.15707641958063e-09	1.54976083712023e-07	6452609	4.64917479604532e-05	0.00294916875423458	0.940873433935526	8.6161758845426e-06	0.0035343602340423	0.0526344209003123
2.32074888503e-08	8.29292090897493e-07	2.16086208628961e-07	9.92792479439664e-06	1.18312882337896e-10	1.09966288956557e-05	90937	0.00329357106392547	0.00211041848101905	0.0754133015459955	0.0196502228709679	0.902815298088191	1.07590138269225e-05
2.23660596607047e-07	2.40956399469124e-06	2.41294873017767e-08	3.3423554874407e-07	5.35920382618785e-10	2.99212554772675e-06	334211	0.000897236249880362	0.0747497366134826	0.805301768343875	0.00806432982737269	0.111705054956001	0.000179110259269016
1.37966911353496e-05	3.37213951925633e-05	8.62544075923361e-06	2.71067183306926e-05	2.73547917637045e-09	8.32529808970156e-05	12012	0.0246675911997886	0.165720085775862	0.40504730076004	0.103605188262308	0.325594567769577	3.28574322131991e-05
2.78710505362363e-06	1.27515634216588e-05	2.04160873913668e-06	1.20100687069032e-05	5.66698239660777e-09	2.95960129037189e-05	33788	0.00883963392065801	0.0941716393586721	0.430854097244177	0.0689825601096469	0.405800225387591	0.00019147789991319
6.18650680649662e-08	2.69157333160023e-06	2.84482979688638e-08	1.591517534447e-06	3.35073984368772e-08	4.40691163051794e-06	226916	0.0013212028442886	0.0140381911986956	0.610761811732515	0.00645538198947735	0.361141240824008	0.00760337425530338
1.33952860548913e-07	2.01072972179268e-06	1.41803799120874e-07	2.7368167624817e-06	3.32889333565451e-09	5.02663203727983e-06	198940	0.00150685695052954	0.0266486306448247	0.400015299882741	0.0282104992108417	0.544463319014442	0.000662251247150357
3.93569449453863e-11	3.31330457120219e-08	5.99764885671756e-10	6.49198052138635e-07	2.26770558715676e-09	6.85237925268431e-07	1459347	0.000205550319667958	5.7435444674153e-05	0.0483526151869696	0.000875265164923275	0.947405314561832	0.00330936964160064
2.37516153308762e-06	7.81135574073483e-06	4.65942121366794e-07	1.97024291062769e-06	7.54625061679025e-10	1.26234569308786e-05	79218	0.00377989911044641	0.18815460345713	0.618796878185344	0.0369108180047764	0.156077920764178	5.97795885715833e-05
3.88134437872564e-07	8.18671387082371e-06	1.34827135533925e-07	3.65697463917957e-06	3.16035407006748e-09	1.23698104374798e-05	80842	0.00370408895819818	0.0313775574681839	0.661830180195682	0.0108996929431842	0.295637080104246	0.000255489288703389
9.29080217648459e-08	1.73859055439499e-06	2.08657975226676e-08	5.02038978200932e-07	3.60392250835861e-09	2.3580072743918e-06	424087	0.000707152865835114	0.0394010751255252	0.737313482140732	0.00884891143011829	0.212908154971839	0.00152837633178556
1.38965646263152e-06	1.16382057041494e-05	8.94435765572601e-07	9.63180859473032e-06	9.15085489484099e-09	2.35632573819787e-05	42439	0.00704413346327881	0.0589755669220138	0.493913278435366	0.0379589184582208	0.408763883472952	0.000388352711448104
1.01429345383284e-05	3.41768976393558e-05	1.49840156951829e-06	6.49214033347475e-06	2.15567490301155e-08	5.23319308297073e-05	19109	0.0155773876712909	0.193819230009578	0.65307924048456	0.0286326444631715	0.124056961601527	0.000411923441163733
2.54000084535244e-08	9.33822608305028e-07	1.62134629742496e-07	7.66410886193127e-06	1.15564075929695e-09	8.78662174919162e-06	113809	0.00263252691321714	0.0028907592904931	0.106277774890098	0.0184524421752209	0.872247500882393	0.00013152276179446
3.4414769988265e-07	6.85491985044317e-06	1.02955528826123e-07	2.63699523039163e-06	2.86713595410112e-08	9.96768966908458e-06	100324	0.00298585524506012	0.0345263256890958	0.687714011773876	0.0103289259842675	0.26455430675881	0.00287642979395087
4.31507166927152e-08	1.23314678657645e-06	1.30318264479966e-07	4.78838190527386e-06	2.34014838077714e-09	6.19733782140377e-06	161360	0.00185747985256601	0.00696278271997459	0.198980081788914	0.0210281040400743	0.772651426026221	0.00037760542481563
3.2179920445278e-07	6.05708976791464e-06	1.07690352958632e-07	2.60644319305196e-06	4.30767552231556e-09	9.09733019390032e-06	109922	0.00272549056065408	0.0353729278364045	0.665809598949796	0.0118375776918416	0.286506385664615	0.000473509857342962
3.07452260045543e-07	2.98848933693891e-06	2.6853429633432e-07	3.35605175576364e-06	4.4053623309066e-09	6.92493301141332e-06	144406	0.00207533061396326	0.0443978677539287	0.431554981400316	0.0387778908318298	0.484633100454888	0.000636159559037742
3.15746169351856e-08	1.16254681756033e-06	3.77458876328399e-08	1.78691497774261e-06	4.24578301633193e-09	3.0230280828873e-06	330794	0.000906498677273992	0.0104446985173319	0.384563684386942	0.0124861187517612	0.591101018167163	0.00140448017680232
1.45877831348553e-07	2.75968864506682e-06	1.8060275134403e-07	4.39298634197531e-06	9.42845033636381e-10	7.48009841476835e-06	133688	0.00224152194648752	0.0195021272795742	0.368937478097644	0.0241444351838281	0.587289912296074	0.000126047142879146
5.3594451056401e-06	1.37944803574417e-05	1.04658142773715e-07	3.46352413063599e-07	2.17293328913058e-09	1.96071089522083e-05	51002	0.00586492414152706	0.27334193524928	0.703544841366739	0.00533776514573445	0.0176646344908789	0.000110823747367704
1.64341542359597e-06	8.56686532910387e-06	4.03802525458788e-07	2.70648766209044e-06	1.70270378211443e-08	1.33375979780702e-05	74976	0.00399331151867244	0.123216746096118	0.642309458059058	0.0302755058386617	0.202921670494228	0.00127661951193463
5.50501240376329e-07	4.20217563187794e-06	2.60514147295388e-07	2.55684355237179e-06	1.52461105987677e-08	7.58528068252022e-06	131834	0.00227300563674326	0.0725749334029158	0.553990789234943	0.0343446944416607	0.337079622941821	0.00200995997865991
4.6574694333124e-08	2.13903480902889e-06	3.39721089048797e-07	2.00615578941118e-05	1.27309162840615e-09	2.2588161578151e-05	44271	0.00675361613948589	0.00206190725933954	0.0946971625658075	0.0150397847949433	0.888144784368678	5.63610112315463e-05
4.95946617581942e-07	7.16418244404284e-06	1.44741560147588e-06	2.68843680887983e-05	1.05629568737551e-09	3.59929690475864e-05	27783	0.0107399949977935	0.0137789860271391	0.199043942014649	0.0402138428636505	0.746933881816042	2.93472785192845e-05
7.28802364250098e-08	3.36499553821675e-06	5.51040938778359e-08	3.27166426936002e-06	1.56428620658434e-08	6.78028699994546e-06	147486	0.00203202563067506	0.010748842405284	0.496291018100535	0.00812710345126676	0.482525926909338	0.00230710913357639
2.9455167687441e-08	9.90976405427183e-07	1.13648113385133e-07	4.91608716963337e-06	2.47247323242306e-09	6.05263932936555e-06	165217	0.00181414973145999	0.00486649973417936	0.163726326896643	0.0187766207766168	0.812222057538109	0.000408495054451267
7.38885451797688e-07	4.97438676100275e-06	1.43523784857808e-08	1.24235365637088e-07	3.41040522941881e-09	5.85527036215272e-06	170786	0.00175504435660201	0.126191517401774	0.849557143109253	0.00245118971423619	0.0212176992611853	0.000582450513551513
7.94109478917058e-07	7.86008689007413e-06	7.9533563040003e-07	1.01220930633003e-05	9.67030852518827e-09	1.95812953712167e-05	51069	0.0058572253049427	0.040554491613683	0.401407912043856	0.0406171101207698	0.516926631839646	0.000493854382044766
2.90041781538321e-07	3.41943163746952e-06	3.14951426779669e-07	4.77415386130307e-06	5.86146311939678e-09	8.80444017020998e-06	113579	0.00263785839992947	0.0329426716442102	0.388375816220462	0.0357718856271309	0.542243887062408	0.000665739445788862
9.9803917843245e-08	2.75069359708715e-06	4.84036345879591e-07	1.71530361566367e-05	9.79546868680702e-09	2.04973654861335e-05	48787	0.00613040458563296	0.00486910954048034	0.134197421563664	0.0236145638427067	0.836841015897422	0.000477889155727534
2.00310646104596e-07	2.42493072854056e-06	1.8609717867968e-07	2.8966156210901e-06	6.50747165540087e-10	5.70860492158048e-06	175174	0.00171112072548019	0.0350892466471718	0.424785172884096	0.0325994146093679	0.507412171779466	0.000113994079898583
7.69467964047117e-07	9.11060412842624e-06	4.75571091694401e-07	7.24035463359852e-06	9.87650974048035e-10	1.75969854687403e-05	56828	0.00526523190737527	0.0437272602977377	0.517736639869966	0.0270257137246158	0.411454259961767	5.61261459130327e-05
2.79257710665958e-06	1.01234501244358e-05	8.25472321189833e-07	3.84754638631602e-06	3.04403895532141e-09	1.75920899775565e-05	56844	0.00526377096598474	0.158740497020096	0.575454658164605	0.0469229251466396	0.218708885142391	0.000173034526267482
1.68034280789861e-06	1.21933709164995e-05	1.46003264736368e-06	1.36227193508584e-05	8.69515419955526e-09	2.89651608768197e-05	34524	0.008652028017478	0.0580125487665895	0.42096679415503	0.0504065091705435	0.470313954367171	0.000300193540665394
5.1454505999922e-07	4.5449741227496e-06	8.14491667322501e-08	9.25030239072128e-07	6.90253060683955e-09	6.07290111916004e-06	164666	0.00182021725936521	0.0847280484076757	0.748402457667256	0.0134119039869227	0.152320978214786	0.00113661172335937
1.19487246391325e-06	1.23356534614888e-05	1.33669265047484e-06	1.77444326970422e-05	3.61910264239443e-09	3.26152703755616e-05	30660	0.00973702585697034	0.036635368959215	0.378217114849732	0.0409836446266721	0.544052908123001	0.000110963441379477
5.92291407747458e-06	2.68818646815769e-05	3.86183586439589e-06	2.25372778436899e-05	2.43107682256703e-09	5.92063235439599e-05	16890	0.0176056009440937	0.100038538503018	0.454037053349842	0.0652267466249366	0.380656600421344	4.10611008596402e-05
3.82613544196154e-06	1.17550943638099e-05	1.1003321651586e-06	4.34657512670986e-06	7.95958935757383e-09	2.10360966869975e-05	47537	0.00629102350944666	0.181884286752042	0.558805872530326	0.0523068600382844	0.206624603004249	0.000378377675098522
6.52017672820713e-06	1.48983207725822e-05	1.8411056806766e-06	5.40894428950574e-06	2.74752853557138e-09	2.86712949995072e-05	34878	0.00856462464353414	0.227411309057341	0.519624968904901	0.0642142491543631	0.188653644336564	9.58285468311984e-05
7.88081859893168e-07	5.68687957509614e-06	7.90113004489564e-08	7.33083973301529e-07	5.96643531397755e-09	7.29302314405377e-06	137117	0.00218552318025622	0.108059695455062	0.779769851646889	0.0108338200617637	0.100518531042814	0.000818101793471226
5.497750558261e-07	4.55711832945185e-06	1.10067555376947e-06	1.17305689506451e-05	1.08729646425772e-08	1.79490108543351e-05	55713	0.00537027979446147	0.0306298246899393	0.253892449363092	0.0613223515603163	0.653549604813565	0.00060576957308771
3.167023681184e-07	3.83840723954537e-06	2.87290014757241e-07	4.47695433059844e-06	2.89567370479515e-09	8.92224962672424e-06	112079	0.00267310769698359	0.0354957977380281	0.430206214814752	0.0321992800892658	0.501774162111414	0.000324545246539833
4.2776012040675e-09	3.93117146812921e-07	2.50000812560091e-08	2.95407450259767e-06	4.94967452960159e-10	3.37696429932363e-06	296124	0.00101257799694721	0.00126670015579503	0.116411401474294	0.00740312275762477	0.874772203896068	0.000146571716218408
4.23873953000173e-08	1.13271115946153e-06	1.71334414315457e-07	5.88681933735082e-06	4.47602954266578e-09	7.23772833597049e-06	138165	0.00216897073471156	0.00585645016397727	0.156500922234414	0.0236724019419117	0.813351795492815	0.000618430166882686
3.04778741171341e-06	2.10748567582187e-05	6.58609172647571e-07	5.856150543943e-06	9.53757292318971e-09	3.06469414594458e-05	32630	0.00915208569451142	0.0994483386130538	0.687665905783988	0.0214902088522957	0.191084338764841	0.000311207985821701
2.51461551706466e-06	1.2816022516968e-05	2.52315893247114e-07	1.6534770084113e-06	4.73763398041608e-09	1.72411685696715e-05	58001	0.00515904135789447	0.145849482702005	0.743338391778871	0.0146345006852352	0.0959028387043259	0.000274786129563742
9.15455421096622e-07	7.70859489641133e-06	2.88018417505498e-07	3.11838088934683e-06	8.83676614842893e-09	1.20392863905087e-05	83061	0.00360529292738676	0.0760390102372123	0.640286695271945	0.0239232134001364	0.259017086910171	0.000733994180535109
7.45262071225334e-08	2.50165081483648e-06	4.4189502319432e-08	1.90728995422317e-06	2.82297217011537e-09	4.53047945067174e-06	220727	0.00135822369214966	0.0164499603041977	0.552182355548608	0.00975382468910216	0.4209907527426	0.000623106715492729
2.21431108947496e-08	1.69772150158763e-06	1.18792883814351e-07	1.17114793514755e-05	1.57748005606804e-08	1.35659116483329e-05	73714	0.0040615306828049	0.00163226117556727	0.125146141711476	0.00875671955514686	0.863302051131573	0.00116282642623719
1.71807819902771e-07	3.69164354563214e-06	4.41950339431513e-07	1.221020338666e-05	2.39041761242294e-08	1.65395092677506e-05	60461	0.00494960395435229	0.0103877217347535	0.223201516191913	0.0267208858665018	0.738244598977788	0.00144527722904323
3.68516240291214e-06	1.56802531539026e-05	1.24715822736568e-06	6.82319320401347e-06	6.99006929298562e-09	2.74427570574868e-05	36439	0.00819914224927143	0.134285428945514	0.571380387220414	0.0454458065111002	0.24863366278105	0.000254714541922406
3.61329555187382e-07	6.30988463768634e-06	1.9686558235913e-07	4.42056213716754e-06	1.24047158450089e-08	1.13010466282454e-05	88487	0.0033845924557151	0.031973105418775	0.558345155564234	0.0174201194663769	0.391163958753958	0.00109766079665622
6.40598680161306e-07	4.4887868333237e-06	7.23652334208334e-08	6.51974488837605e-07	4.44018168684577e-09	5.85816541743029e-06	170702	0.0017559113536153	0.109351415420138	0.766244466222793	0.012352883243194	0.111293287638777	0.000757947475097668
3.51464670769232e-09	4.68897789361287e-07	2.6764350283159e-09	4.59118285570115e-07	1.45130559389767e-10	9.343522872268e-07	1070260	0.000280266535114593	0.00376158624079998	0.501842608801223	0.00286448170021575	0.491375995806463	0.000155327451298397
3.3802254505915e-10	1.08760672137023e-07	1.94276408327032e-09	8.0372141795297e-07	3.9197782677464e-09	9.18682654986069e-07	1088515	0.00027556694753339	0.000367942665755756	0.118387640766628	0.00211472816290385	0.874862950324405	0.00426673808030679
2.65306548939091e-07	3.3880883163095e-06	1.28356819603085e-07	2.10759825698564e-06	1.14020363725842e-09	5.89049014547457e-06	169765	0.00176559175414015	0.0450398086384909	0.575179353947724	0.021790515972885	0.35779675458838	0.000193566852519802
3.20848209174463e-07	3.76044168373476e-06	2.19173601968775e-07	3.30285123510299e-06	3.57107112427596e-09	7.60688580110526e-06	131460	0.00227947246792803	0.0421786546510064	0.494347066862549	0.028812526926187	0.434192299117084	0.000469452443174195
3.5118670701573e-07	3.76775065379201e-06	1.7663272352581e-07	2.4365533500773e-06	6.95125249097566e-09	6.73907468690183e-06	148388	0.0020196869004464	0.0521120069641462	0.559090205828268	0.0262102338573448	0.361556068641445	0.00103148470879633
2.11478564119275e-06	1.05011591097639e-05	3.73474135182518e-07	2.38449754994991e-06	2.83476461757913e-09	1.53767512007067e-05	65033	0.00460243700452445	0.137531368856092	0.682924433952038	0.0242882342510266	0.155071609004139	0.000184353936704708
1.99335395359845e-06	1.56637633181225e-05	1.52307239483293e-07	1.53896659705896e-06	2.13400988338483e-08	1.93697312070971e-05	51627	0.00579412457805528	0.102910770019776	0.808672208749253	0.00786315710088367	0.0794521400738428	0.00110172405624448
6.88569468480461e-07	4.69354201985062e-06	4.80341471311993e-08	4.20979654676534e-07	1.52258469815063e-09	5.85264787483696e-06	170863	0.00175425898627601	0.117650930519999	0.801951889166297	0.00820725048874351	0.0719297766890275	0.000260153135933032
1.05145446942428e-06	9.37292801478042e-06	5.92444546662975e-07	6.79062084838436e-06	9.63139625910573e-09	1.78170792755111e-05	56126	0.00533091139053221	0.0590138514380113	0.526064225782681	0.0332514963592976	0.381129855425732	0.000540570994278714
3.50180105535085e-06	1.90900487586184e-05	2.8490795227789e-07	1.99714115028173e-06	8.57786034575642e-09	2.48824767768746e-05	40189	0.0074370432166625	0.140733620963543	0.767208543176875	0.0114501444061501	0.0802629564649225	0.000344734988509204
1.47853889148403e-08	7.40703037547259e-07	1.66948326204735e-08	1.07535840572249e-06	1.10332367116817e-08	1.85857490151674e-06	538047	0.000557417573668895	0.00795522897827483	0.398532788182379	0.00898259876793192	0.578592988017277	0.00593639605413681
1.72544123417012e-08	7.31916070101298e-07	3.3020798517865e-08	1.80096555299338e-06	5.03120390116916e-09	2.58818803785542e-06	386371	0.000776156051116916	0.00666659921510119	0.282790917582544	0.0127582687327564	0.695840304742955	0.00194390972664337
4.28414100675543e-06	2.61230763111134e-05	7.31101325744784e-08	5.73259723894084e-07	2.65758667443469e-08	3.10801630410818e-05	32175	0.00928085831082082	0.13784165163782	0.840506411648611	0.00235230852804219	0.0184445533035444	0.000855074881982404
3.76988122444625e-08	1.11824959288147e-06	7.87116005813244e-08	3.00197426522671e-06	1.43832759447588e-09	4.23807259852844e-06	235956	0.0012706165560904	0.00889527287889132	0.263858055020047	0.0185724993499769	0.708334790269771	0.000339382481313629
1.08212825795403e-07	2.20858071876833e-06	1.68343168587871e-07	4.41765150894728e-06	4.03454751175697e-09	6.90682276961064e-06	144784	0.00206990876461721	0.0156675260687923	0.319767973269253	0.0243734600124047	0.639606901220128	0.000584139429421672
4.78243121126659e-07	3.52585560829421e-06	2.63331453602481e-07	2.49616155458399e-06	1.20813730883181e-08	6.77567311069566e-06	147587	0.00203064426624455	0.0705823780624443	0.520369792150763	0.038864249986736	0.36840052844989	0.00178305135016729
6.39024521617057e-07	4.46582625554756e-06	1.00074616720593e-06	8.99209894371339e-06	2.03400011908432e-10	1.50978992880958e-05	66234	0.00451916169820754	0.0423253930512641	0.295791233623389	0.0662838020117792	0.595586099239869	1.3472073698942e-05
2.12217290281492e-07	3.36241162882166e-06	7.38376030759925e-08	1.50423080359597e-06	8.44576190871862e-09	5.16114308768383e-06	193756	0.00154714885126628	0.0411182729631953	0.651485837865156	0.0143064437124778	0.291453032407793	0.00163641305137867
3.97395259945524e-08	1.6545760415554e-06	4.33872680026721e-08	2.32273366032704e-06	3.76196113564176e-11	4.06047411549102e-06	246277	0.00121740307067164	0.00978691770080321	0.407483459934658	0.0106852714162482	0.572035086116085	9.26483220589828e-06
1.39242989643059e-06	1.1990413837589e-05	2.46220113585618e-07	2.72629027588445e-06	4.81006887692733e-10	1.63558351303773e-05	61140	0.00489477203490463	0.085133524844871	0.733097010455886	0.0150539615753597	0.166686094238073	2.94088858109953e-05
1.11508156152363e-07	2.11436436551962e-06	1.37682170510322e-07	3.35668703225036e-06	4.93928905074615e-09	5.72518101348341e-06	174667	0.00171608505999588	0.0194767913695217	0.369309609694447	0.0240485270572346	0.586302341243885	0.000862730634911558
1.62469989626717e-07	4.7800189196784e-06	1.02639126892735e-07	3.88304419089432e-06	1.00725892562325e-08	8.9382448163484e-06	111879	0.00267789345809577	0.018176945582152	0.534782725008332	0.0114831411537312	0.434430279174283	0.00112690908150215
7.0889512034671e-07	5.15669209274531e-06	8.17913295577005e-09	7.64992536589113e-08	1.27180929408393e-08	5.96298369264754e-06	167701	0.00178730131267524	0.11888261932039	0.864783866355965	0.00137165106888605	0.0128290227848914	0.00213284046986762
3.6847064954589e-08	1.14003296596576e-06	2.100470464515e-07	8.35576015884527e-06	3.02323046679481e-09	9.74571046668392e-06	102609	0.00291945745837585	0.00378084954201667	0.116977922734623	0.0215527690022758	0.857378247323246	0.000310211397838038
5.83824964573882e-06	2.22466476365482e-05	2.52431427457431e-06	1.2367997330261e-05	1.28594903928255e-08	4.29900683775151e-05	23261	0.0128144840053458	0.135804614090643	0.517483420616835	0.0587185452325213	0.287694293055132	0.000299127004867742
1.66558780898363e-05	5.33442537713734e-05	1.73276016127776e-07	7.13636218497774e-07	2.90121341656902e-08	7.09160562300009e-05	14101	0.0210508428646825	0.234867517672114	0.75221686889021	0.00244339611280402	0.0100631120290058	0.000409105295866927
4.24552154776047e-07	4.91619669059395e-06	3.46110706838823e-08	5.1532608591535e-07	1.42723154815724e-08	5.9049583174508e-06	169349	0.00176992455842195	0.0718975701354871	0.832554003991056	0.00586135732433485	0.087270063260636	0.00241700528848675
2.64665702014653e-06	1.29830501057958e-05	1.14665855172837e-07	7.23244116783353e-07	5.56627977948119e-09	1.6473183377678e-05	60705	0.00492980414961186	0.160664575842268	0.788132433673292	0.00696075874006326	0.043904332283667	0.000337899460709203
4.6675365534994e-07	4.205495945988e-06	5.18173463772498e-08	6.0029567818137e-07	1.2940967089819e-08	5.33730359298637e-06	187361	0.00159991412158589	0.0874512096263907	0.787943925752011	0.00970852518963729	0.112471713051925	0.00242462638003662
2.92671642739363e-07	2.90654860197812e-06	3.26824182191755e-08	4.1731875236652e-07	3.80181297704037e-10	3.64960159660088e-06	274003	0.00109428331180295	0.0801927648793084	0.796401613996767	0.00895506464311469	0.114346385850773	0.00010417063003757
1.44391085788918e-06	8.05720796664256e-06	1.96980219520001e-07	1.41328589564121e-06	1.40117485536322e-09	1.11127861145483e-05	89986	0.00332830323675781	0.12993238986206	0.725039417081416	0.0177255476250122	0.127176558702143	0.000126086729369233
1.88981684798346e-06	7.78004510504895e-06	1.07716675589862e-06	5.70165023501491e-06	4.18892471776094e-09	1.64528678686637e-05	60780	0.00492373942400881	0.114862458209053	0.47286863099818	0.0654698478403392	0.346544461459776	0.000254601492651576
2.8236738555259e-07	4.6831660794707e-06	4.75727492700475e-07	1.01450883657823e-05	1.5907881230035e-08	1.56022572047361e-05	64093	0.00466977620782338	0.0180978548069876	0.300159522947046	0.0304909402824142	0.650232093514183	0.00101958844936911
5.58086140777649e-06	3.28906489390046e-05	6.27225369389618e-06	4.7532784906077e-05	1.19667913122928e-08	9.22885157380666e-05	10836	0.0273080376483472	0.060471894722157	0.356389402039522	0.0679635341811986	0.515045501880046	0.00012966717707604
9.87910103088378e-07	5.56715833205659e-06	1.23356053224624e-07	8.93787404830627e-07	9.70392051875749e-09	7.58191581371897e-06	131893	0.00227199846246062	0.130298215828356	0.734268022599668	0.0162697735315683	0.117884110927924	0.00127987711248375
2.51028203337568e-08	7.82577250417536e-07	8.08109935496718e-08	3.23912878137066e-06	6.00167484122951e-09	4.13362152051285e-06	241919	0.00123932042654862	0.00607283956917331	0.189320005843313	0.0195496837697046	0.783605553942632	0.00145191687517751
2.74419912218433e-08	1.95428607081761e-06	2.12532197228699e-07	1.94621412045398e-05	7.46500962120379e-08	2.17310515600199e-05	46017	0.00649818121234602	0.00126280088867536	0.0899305800006955	0.00978011563967333	0.895591322434923	0.00343518103603309
1.1234053616676e-07	2.06418893687569e-06	8.18656611291342e-08	1.93408071118311e-06	3.00236774782059e-09	4.19547821310252e-06	238352	0.00125785434143943	0.0267765747932904	0.492003254939857	0.019512831903993	0.460991718451298	0.000715619911561969
1.08534418690723e-08	7.95815634582863e-07	3.49428617076729e-09	3.29437505062049e-07	4.16900501568281e-09	1.14376987270044e-06	874302	0.000343072295287405	0.00948918320732421	0.69578300108915	0.0030550605101333	0.288027786817158	0.00364496837623447
3.5292049659751e-05	0.000101549465493547	4.30040444026747e-07	1.59140436368149e-06	3.4408322933845e-08	0.00013889736828394	7200	0.0408157589090018	0.254087245106081	0.73111151599327	0.00309610217486368	0.0114574119246685	0.000247724801117225
2.33438292981518e-09	2.84102744332304e-07	2.52515996286727e-09	3.95140459248003e-07	8.54425611815806e-11	6.84188189034171e-07	1461586	0.00020523546323814	0.00341190182354725	0.415240644146979	0.00369073889806823	0.577531833465	0.000124881666405547
1.21926185280911e-06	6.35000802280294e-06	9.19245466122933e-07	6.15551385043835e-06	2.89225978190119e-09	1.46469214519552e-05	68274	0.00438446864533848	0.0832435578226133	0.433538750353254	0.0627603192341979	0.420259907218704	0.000197465371230969
1.55315197166744e-07	3.42218434931704e-06	6.29085676969246e-07	1.78224022255113e-05	1.49181025056503e-09	2.20304792592149e-05	45392	0.00658742374584953	0.00705001445221751	0.155338624686778	0.0285552424696395	0.808988402649323	6.77157420413828e-05
6.04487772396446e-08	1.451110901335e-06	1.95627469302865e-07	6.03808658510705e-06	3.86876054159005e-10	7.74566060903872e-06	129105	0.00232100946448432	0.0078042119698744	0.187345014786943	0.0252563957003976	0.779544430085275	4.99474575102792e-05
1.97092756198923e-06	1.34910487899652e-05	1.02409795402687e-07	9.01364785403534e-07	1.17581176846804e-08	1.64775090504453e-05	60689	0.00493109547446013	0.11961319856996	0.818755356083424	0.00621512602961789	0.0547027334437527	0.000713585873245968
3.23782378982491e-08	1.45378875613272e-06	1.29182264336705e-07	7.45794042569783e-06	8.91094536243329e-09	9.08220062942795e-06	110105	0.00272096401053912	0.00356502121229714	0.160070099246893	0.0142236743722806	0.821160061310777	0.000981143857751858
1.38857107634092e-08	7.44014797615948e-07	3.01706250483322e-08	2.07853961692863e-06	1.15900476261314e-09	2.86776975511894e-06	348703	0.00085996218054607	0.00484198940260923	0.259440213527565	0.0105205883402871	0.724793060258225	0.000404148471314454
4.88874012332094e-07	5.62115075070685e-06	3.64600941647126e-07	5.39032567731324e-06	1.34117413944771e-09	1.18662925561388e-05	84272	0.00355357992509098	0.0411985470625521	0.47370741317168	0.0307257671191082	0.454255248790801	0.000113023855859165
8.68547557349785e-08	2.38947601504815e-06	2.74475315726327e-07	9.70909949299071e-06	7.15302376715662e-09	1.24670586032673e-05	80211	0.0037331552801142	0.00696673999047505	0.191663173414612	0.0220160443983469	0.778780288274748	0.000573753921817772
1.1560569927691e-08	7.74706751502227e-07	7.47880973781878e-08	6.44398067492923e-06	2.79970850033489e-08	7.33303317874069e-06	136369	0.00219749997351948	0.00157650588043245	0.105646153865523	0.0101987943536117	0.87876060531283	0.00381794058760237
3.25221938654894e-06	1.74138608050282e-05	9.04536112728448e-08	6.22767223119549e-07	1.91277416434683e-08	2.1398428767613e-05	46732	0.00639903572290379	0.151984027512863	0.813791563583606	0.00422711462860995	0.0291034089410397	0.000893885333881083
1.326803618968e-08	6.75042506515534e-07	1.7161347702979e-08	1.1226249319716e-06	6.32816347924398e-10	1.82872963872772e-06	546828	0.000548468929159163	0.00725532955156278	0.36913193302055	0.00938430008435718	0.613882395843178	0.000346041500352485
1.48516644373043e-05	5.06786121281562e-05	1.20812229827587e-05	5.30092197276736e-05	3.7970173259978e-09	0.000130624516293219	7656	0.0384319239403323	0.11369737365355	0.387971673054051	0.0924881739323682	0.405813711177168	2.90681828629663e-05
3.11772432788623e-07	3.26055786250278e-06	1.73167971224361e-07	2.32851876488834e-06	1.03741567384014e-09	6.07505444707795e-06	164608	0.00182086208558907	0.0513201051125695	0.536712533345456	0.0285047603660002	0.383291834694312	0.000170766481663244
8.34528808966358e-07	5.65532501789117e-06	3.6548800961103e-07	3.18455593877963e-06	7.04833595116281e-09	1.00469461111994e-05	99533	0.00300956113861184	0.0830629327289917	0.56288995235947	0.0363780203024697	0.31696755447208	0.000701540136988095
5.3788811149032e-06	2.64787128165512e-05	3.4923749966568e-07	2.21067833174349e-06	8.84310286598786e-09	3.44263528657296e-05	29048	0.0102749321258552	0.156243129671099	0.769140806748367	0.0101444814972932	0.0642147119204182	0.000256870162822008
4.41796789688338e-07	3.67112161696135e-06	2.05770358602577e-07	2.19844403743199e-06	1.90736434256436e-09	6.51904016702682e-06	153397	0.00195380725363936	0.0677702205184956	0.563138364376064	0.0315645176790533	0.337234313810748	0.000292583615638966
3.25431147897342e-06	2.06510493175176e-05	1.43638617457984e-08	1.17207542848575e-07	6.43705979440932e-09	2.40433692608798e-05	41592	0.00718714553995625	0.135351723947791	0.85890829581519	0.000597414679695884	0.00487483852936032	0.000267727027962044
1.64632192313428e-06	1.0155321065739e-05	8.31610464919587e-08	6.5958395181552e-07	1.12888123420126e-10	1.25445008753042e-05	79716	0.00375630125111337	0.131238535474562	0.809543653166093	0.00662928300763838	0.0525795293389485	8.99901275804155e-06
2.39452259476528e-09	3.51986103220228e-07	1.64437739001987e-08	3.10794418185048e-06	1.96034458533204e-10	3.47896461602421e-06	287442	0.00104314674406825	0.000688285987082493	0.101175534122701	0.00472662867120241	0.893353202713015	5.6348505998096e-05
1.12721737114049e-06	6.37834851941575e-06	1.74031854253302e-07	1.26616059293522e-06	2.73477344392974e-10	8.94603181508915e-06	111781	0.00268022331999196	0.126001940797844	0.712980755183262	0.0194535250768687	0.141533209260401	3.0569681624841e-05
2.02557144328928e-08	1.23386247641949e-06	1.38627868275841e-07	1.08577856744982e-05	3.35826511284324e-09	1.22538899987393e-05	81607	0.00366944061139884	0.001653002796253	0.100691492786897	0.0113129682321372	0.886068479120941	0.0002740570637723
1.40385381239221e-07	2.56627918121752e-06	3.6067260519712e-07	8.47725969847189e-06	1.25983500059731e-10	1.15447228496258e-05	86620	0.00345744606795606	0.0121601343806855	0.222290237249022	0.0312413394323113	0.734297376289692	1.09126482896741e-05
1.79962280226137e-06	8.09238774364042e-06	2.13305433462623e-08	1.23326760417447e-07	3.18098822793808e-10	1.00369859484883e-05	99632	0.00300658204815241	0.179299125404516	0.806256757274752	0.00212519410266535	0.0122872305541109	3.16926639557285e-05
1.12390778474141e-06	8.69027246012439e-06	3.69046341884282e-07	3.66906258218019e-06	2.47058493884646e-08	1.38769950183187e-05	72062	0.00415447358970122	0.0809907176054873	0.626235899678031	0.0265941107132425	0.264398926232714	0.00178034577052532
8.75775262170948e-07	6.00904837032777e-06	8.38217926486324e-07	7.3948159037874e-06	4.84329354609776e-09	1.51227007563185e-05	66126	0.00452656859848144	0.0579113001230969	0.397352858272824	0.0554277929579543	0.488987782205352	0.000320266440772766
1.22614613414779e-08	9.42440065000913e-07	8.56052652419246e-08	8.46024419977469e-06	2.52328907066844e-09	9.50307428042968e-06	105229	0.00284687577214471	0.00129026260130669	0.0991721244294326	0.00900816543318169	0.890263924085856	0.000265523450223347
4.58714094489227e-07	6.86737213541797e-06	3.44099947223347e-07	6.62397473695729e-06	1.3485291187003e-08	1.43076462052748e-05	69893	0.00428312570929068	0.0320607658246478	0.479979168962548	0.024050073805745	0.462967468018269	0.00094252338878993
1.15760652274395e-05	2.84487754598428e-05	2.92245642425171e-07	9.23474643509601e-07	4.10333539986104e-09	4.12446643086169e-05	24246	0.0122974155807072	0.280668188758201	0.689756503943691	0.00708565937737828	0.0223901602544179	9.94876663113915e-05
6.87894249151022e-07	5.96894982221925e-06	8.43389033977106e-07	9.40946821346372e-06	4.42840930978034e-09	1.69141297281209e-05	59122	0.00506142941216003	0.0406697985771832	0.352897247340812	0.0498629871908168	0.556308149737072	0.000261817154116881
7.18594874034001e-07	5.80526998380307e-06	9.13225536923646e-09	9.48595679905623e-08	1.84326178678047e-09	6.62969994298365e-06	150836	0.001986939991938	0.108390256001632	0.875645961918218	0.001377476423937	0.0143082747041899	0.000278030952023889
3.05766188869669e-06	1.17072966295563e-05	6.13578079162254e-07	3.02064028050575e-06	1.10281623911057e-08	1.84102050403121e-05	54318	0.00550788800952284	0.16608516211533	0.635913429748407	0.0333281502198768	0.164074233496671	0.000599024419714926
2.59223120116416e-07	3.08269800944346e-06	3.72113377673947e-07	5.68969700445645e-06	3.476853501265e-09	9.40720836519154e-06	106301	0.00281819718953968	0.0275557965820753	0.327695304469925	0.0395561959752945	0.604823108363307	0.000369594609398684
1.55885749169359e-06	7.77283429704164e-06	3.51192670541701e-07	2.25153372652088e-06	1.06891138131024e-09	1.19354870971791e-05	83784	0.00357426455240184	0.130606943730182	0.651237292098343	0.0294242428216192	0.188641963934008	8.95574158479779e-05
6.40350019812095e-07	5.92517487560872e-06	2.38733666855819e-07	2.84029763343709e-06	1.34945511740204e-09	9.64590565083113e-06	103671	0.0028896026899905	0.0663856814478504	0.614268383922891	0.0247497410297859	0.294456294333789	0.000139899265683338
7.72792349091504e-10	1.80146342527508e-07	3.56442418528659e-09	1.06835138243497e-06	1.08507872884283e-08	1.26368572878529e-06	791336	0.000379034106598231	0.000611538400322323	0.142556284702743	0.00282065714923668	0.845424901222807	0.00858661852489112
2.93478904428221e-05	7.4999281817285e-05	3.22386950550601e-06	1.05944761498548e-05	2.24104284686705e-08	0.000118187928343937	8461	0.0348371871800011	0.248315465496758	0.634576499209216	0.0272774855323996	0.0896409328626528	0.000189616898973424
1.75774498136233e-06	8.08300106793495e-06	4.92626766827888e-08	2.9126963158512e-07	3.84708213580596e-09	1.0185125439701e-05	98182	0.00305088974089651	0.172579610508354	0.793608396459008	0.00483672753707735	0.0285975497611222	0.000377715734438603
8.48727612788269e-07	5.36392634847482e-06	8.02688953898883e-08	6.52259816075983e-07	5.71489921056836e-10	6.94575416265002e-06	143973	0.00208156401984416	0.122193730574601	0.772259746438869	0.0115565413791241	0.0939077025765515	8.22790308545552e-05
2.77336875745449e-06	1.26681193486763e-05	1.02435029400345e-07	6.01619999037766e-07	1.38628132428639e-08	1.61594059478117e-05	61883	0.00483612904168196	0.171625662874696	0.78394709493586	0.00633903435133499	0.0372303289477814	0.000857878890327719
5.12984056939494e-06	2.21038246123686e-05	4.31871100443765e-06	2.39270887276521e-05	4.33668616581818e-08	5.55228317755115e-05	18011	0.0165193460557446	0.0923915514636534	0.398103337051292	0.0777826142207399	0.430941433686118	0.000781063578196473
2.15694543767208e-09	3.8875350208264e-07	4.79931123290263e-08	1.11219526531868e-05	5.98574740306833e-09	1.15668419604392e-05	86454	0.0034640589129965	0.00018647660658365	0.0336093035084468	0.0041491975504785	0.961537530401642	0.000517491932849149
7.36919877928135e-08	2.84901956653936e-06	1.08576955092224e-07	5.39762165349817e-06	1.48811250823438e-09	8.43039827543079e-06	118618	0.00252593458836681	0.0087412225834666	0.337946022650249	0.0128792201204368	0.640257017183728	0.000176517462119349
1.71798093093749e-08	7.14860368330806e-07	1.49250424249211e-07	7.98493659489689e-06	1.00668816277099e-08	8.87629407841399e-06	112660	0.00265935766858871	0.00193547094740292	0.0805359040626262	0.0168144974615216	0.899579996376554	0.00113413115189495
8.12638990576891e-07	5.99747878536919e-06	1.64169714972756e-07	1.55785457861456e-06	8.17410702792382e-09	8.54031617656132e-06	117092	0.00255882640185512	0.0951532676046769	0.702254888622171	0.0192229083301758	0.182411815488758	0.000957119954218727
5.47943398574431e-07	5.19573289627864e-06	3.46670721959664e-07	4.22660394324027e-06	2.61239260296872e-08	1.03430748860827e-05	96683	0.00309812937455789	0.0529768376048138	0.502339290153439	0.0335171818610858	0.408640949600728	0.00252574077993371
8.52022002613571e-08	1.61215313755656e-06	2.32007320843e-07	5.64432395392302e-06	3.85089469626928e-09	7.57753750728021e-06	131969	0.00227068794397167	0.0112440486344671	0.212754227347297	0.0306177726761624	0.744875752643939	0.000508198698135046
6.15124289380116e-07	1.0211903029919e-05	6.89640409460059e-07	1.4722324040279e-05	1.90241087523064e-08	2.62580158777906e-05	38084	0.00784656193313582	0.0234261526934485	0.388906118323907	0.0262639954469434	0.560679226823509	0.000724506712192116
6.46008400828182e-07	5.25001703455727e-06	6.68855981062333e-07	6.98897474522086e-06	1.04737308385679e-08	1.35643298925072e-05	73723	0.00406105807684298	0.0476255300444315	0.387045808835519	0.0493099169927887	0.515246591656658	0.00077215247060258
6.55479254962361e-06	2.8422444484638e-05	8.53482800581268e-07	4.75874807243659e-06	5.45565125572461e-09	4.05949235585352e-05	24634	0.0121048637504095	0.161468281623244	0.700147752308357	0.0210243726497133	0.117225200968165	0.000134392450520517
9.61191322292194e-06	2.19717108399866e-05	6.63714559070915e-07	1.95074552467214e-06	6.61951829480729e-09	3.42047036649464e-05	29236	0.0102091161480649	0.281011445591689	0.642359339090068	0.0194041897153198	0.0570314990529008	0.000193526550022156
1.81989323843608e-07	2.54884762229352e-06	2.44395208071241e-07	4.40096689089777e-06	9.33809227707224e-09	7.38553713738321e-06	135400	0.0022132165397688	0.0246413118583396	0.345113371564009	0.0330910539782125	0.595889887090472	0.00126437550896682
3.01349577931709e-07	6.63622830107053e-06	8.57251124257664e-07	2.42746120914951e-05	1.76623190318777e-08	3.20871034137869e-05	31165	0.00958010109228624	0.00939161051858077	0.20681917639905	0.0267163761466025	0.756522387778543	0.000550449157223981
3.19310242527053e-08	1.13422590578647e-06	2.96237497050189e-09	1.35297142880612e-07	4.64365075106236e-10	1.3048808129654e-06	766354	0.000391387887056505	0.0244704527305759	0.869218011726983	0.00227022647667702	0.103685441257385	0.000355867808379331
5.08883822297153e-07	4.95892998641138e-06	1.06274638271154e-07	1.3315691090851e-06	4.7725635156611e-09	6.91043011958045e-06	144709	0.00207098873641742	0.0736399635755305	0.717600771674173	0.0153788746043504	0.192689758241263	0.000690631904682492
9.92579791830893e-06	3.10146224439219e-05	4.30693324721485e-06	1.73040115819968e-05	1.96780412240552e-08	6.25710432326665e-05	15982	0.0185968054772478	0.158632450499514	0.495670534509005	0.0688326904060044	0.276549833405413	0.000314491180063654
8.29040542421237e-08	1.85509159341773e-06	1.40852365916702e-09	4.05243643476315e-08	9.92025761480675e-09	1.98984879328146e-06	502551	0.000596777089586054	0.0416634944936729	0.932277668374238	0.000707854618864897	0.0203655496259104	0.00498543288731364
6.97962405555744e-08	1.42361645563028e-06	1.48722608261414e-09	3.9002731148285e-08	1.02272808338961e-09	1.53492538150015e-06	651497	0.000460371964125739	0.0454720740153242	0.927482516602158	0.000968924027538466	0.0254101805979428	0.000666304757036495
1.15051207604264e-07	4.18506003513843e-06	3.62944180116212e-08	1.69769648049039e-06	1.60677734349204e-08	6.05016991467962e-06	165285	0.00181341024627513	0.0190161944584587	0.691726033178696	0.00599890887751093	0.280603107752601	0.00265575573273321
2.40038077692132e-06	1.57704375026064e-05	1.36676733623655e-07	1.15464133537172e-06	7.02965974988883e-09	1.94691660082729e-05	51363	0.00582378231068836	0.123291402204971	0.810021214874078	0.00702016375871355	0.059306152861457	0.000361066300780514
3.39127416707465e-06	2.01152245875691e-05	7.73454568326845e-07	5.89915774122353e-06	1.25290154665861e-08	3.01916400796607e-05	33122	0.00901673200656761	0.112324940219437	0.666251470092219	0.0256181700062031	0.195390436745357	0.000414982936784098
1.03753452063932e-06	6.21986946470612e-06	9.42326539515875e-07	7.26335016300143e-06	3.69289611290413e-08	1.55000096489918e-05	64516	0.00463924423998407	0.0669376693392451	0.401281651144694	0.0607952227679529	0.46860294461003	0.0023825121380775
5.69718711446857e-07	4.94200327274483e-06	3.41038049491126e-07	3.80369955052363e-06	7.61037604818723e-09	9.66406996025464e-06	103476	0.00289503627419552	0.058952254463175	0.511379086975755	0.0352892777984546	0.393591888941935	0.000787491820680767
2.68468195156402e-07	3.48646996055572e-06	4.91405051892127e-07	8.20524120306219e-06	1.3664977356117e-08	1.24652493880226e-05	80223	0.00373261453487783	0.0215373304455797	0.279695163091222	0.0394219992392853	0.658249261418414	0.00109624580549886
6.68718125525878e-08	2.87114742206497e-06	3.21549833042059e-07	1.77519854761735e-05	5.60635480153289e-08	2.10676180918484e-05	47466	0.00630042059371805	0.00317415154675042	0.136282488582603	0.0152627521364873	0.842619483549598	0.00266112418456177
2.30090106751642e-08	9.63405648509261e-07	3.3153091983186e-08	1.78482748889683e-06	4.03802679576987e-10	2.80479904274402e-06	356532	0.000841086980755579	0.0082034435710067	0.343484732355988	0.0118201309533931	0.636347724630811	0.000143968488801941
6.52569078288485e-08	1.43792048852124e-06	9.88938065096448e-09	2.8017897710888e-07	1.6093718598612e-09	1.7948551259698e-06	557148	0.000538312079045644	0.036357757729103	0.801134569423426	0.00550984896099681	0.156101165523035	0.000896658363438454
2.80281402254819e-06	9.73391620124089e-06	9.32366313273652e-07	4.16329039568212e-06	8.64577467424614e-10	1.76332515102123e-05	56711	0.00527605456681235	0.158950493102474	0.552020493531979	0.0528754616092031	0.236104520670561	4.903108578267e-05
1.19436286744477e-07	2.39972017042815e-06	8.68491201219247e-08	2.24364421612892e-06	8.91510562266292e-09	4.85856489904614e-06	205822	0.00145651126695356	0.0245826266039844	0.493915429821526	0.0178754677413027	0.461791550128189	0.00183492570499844
6.42706624479896e-06	1.90459034012681e-05	1.16300235919406e-06	4.43134805353816e-06	5.16114432268409e-09	3.10724812031219e-05	32183	0.00927857507405738	0.206841101706201	0.612950838292067	0.0374286929837198	0.142613266850828	0.000166100167184767
4.25933355517769e-07	3.52157117561759e-06	5.46547983129327e-07	5.81001235674949e-06	1.21409823281237e-08	1.03162058533423e-05	96935	0.00309009352245271	0.0412877914199214	0.341363019086775	0.0529795538106922	0.563192751225212	0.00117688445739867
1.8908192506308e-06	9.01194069663626e-06	5.77277813843079e-07	3.53764695380113e-06	4.06947608167802e-09	1.5021754190993e-05	66570	0.00449642080045987	0.125872067042912	0.599925986143471	0.0384294541438586	0.235501587153004	0.000270905516755033
1.55859770225584e-06	1.01949755122346e-05	8.39673322065134e-07	7.06206545086187e-06	1.50997244001349e-08	1.96704117118176e-05	50838	0.00588380378113917	0.079235642094846	0.518289889484604	0.0426871249248269	0.359019707077058	0.000767636418665468
5.71413921308195e-08	1.35740047722528e-06	1.22700525135293e-07	3.74765748307739e-06	3.28309736765408e-09	5.28818297493644e-06	189101	0.00158520132623374	0.0108054869511217	0.256685610853243	0.0232027760228489	0.708685289605062	0.000620836567723631
1.91713414904557e-07	2.39575644033329e-06	1.58342702220805e-07	2.54415867657297e-06	3.46642818771286e-10	5.29031787685039e-06	189025	0.0015858407847068	0.0362385435747567	0.45285680295635	0.0299306593491647	0.480908470114019	6.55240057101561e-05
2.84649778789586e-08	8.68353359958003e-07	1.86617067010457e-07	7.31962778728716e-06	1.10733547084535e-10	8.40317392568166e-06	119003	0.00251778781167578	0.00338740791642599	0.103336354529585	0.022207926274157	0.871055133693832	1.3177586000703e-05
2.57231521759605e-07	4.87003560962488e-06	5.48377977425294e-07	1.33495102264432e-05	1.59377363625846e-09	1.90267491088893e-05	52558	0.00569181890555148	0.0135194677917641	0.25595731471277	0.0288214226343633	0.701618029966368	8.37648947351627e-05
1.89436992296641e-07	2.77925427938101e-06	2.87376486685875e-07	5.4209307012533e-06	3.8768611545974e-09	8.68087532077142e-06	115196	0.00260088572055861	0.0218223376441498	0.32015829932851	0.0331045517953986	0.62446821327824	0.00044659795370185
2.60086110989152e-06	1.38071061837236e-05	2.53385198439652e-06	1.72954546756094e-05	1.69815412045009e-08	3.62542554948256e-05	27583	0.010817538829376	0.071739470977765	0.380840979776684	0.0698911603565593	0.47705998756692	0.000468401322071685
6.8379275256068e-07	5.10177116221053e-06	7.38259308648535e-07	7.08210835507773e-06	2.16812286733404e-09	1.36080997013648e-05	73486	0.00407413578579929	0.0502489522833302	0.374906950578768	0.0542514623532992	0.520433308874672	0.000159325909929701
4.14420249625704e-11	3.87101920726329e-08	7.70251513531365e-09	9.25064145763189e-06	1.81710551356742e-09	9.29891271237837e-06	107539	0.00278579922394517	4.456652755478e-06	0.00416287293686533	0.000828324275488719	0.994808935599297	0.000195410535593969
2.95357335815308e-07	3.90245400806779e-06	7.15100288657148e-09	1.21485315030813e-07	4.38888212704126e-09	4.33083654392752e-06	230902	0.00129841011185172	0.0681986800516502	0.901085498952762	0.00165118281746243	0.028051235321073	0.00101340285705198
1.70714773441548e-07	4.57305289678405e-06	5.41433437235558e-07	1.86495389217011e-05	8.93705639733246e-09	2.39436770855596e-05	41765	0.00715745168152704	0.00712984780205317	0.190992088660519	0.0226127939873569	0.778892016253787	0.000373253296283484
2.48632609173423e-07	2.69796699600451e-06	5.0569657428223e-08	7.05545987333364e-07	2.18088051245855e-10	3.70293333799076e-06	270056	0.00111026525709668	0.0671447705046543	0.728602637353564	0.0136566480712457	0.1905370480464	5.88960241353388e-05
2.18039431599862e-07	2.66144519635375e-06	2.22537698152334e-07	3.49254693730428e-06	3.37799177757924e-09	6.59794725518781e-06	151562	0.00197743300463615	0.0330465557190417	0.40337473056656	0.0337283233019721	0.529338414240607	0.000511976171819683
2.66800745204824e-06	1.11758507053167e-05	2.40037438432431e-07	1.29281578438675e-06	7.97895549063694e-09	1.53846903356748e-05	65000	0.0046048078168669	0.173419639514065	0.726426756826013	0.0156023574862485	0.0840326165934519	0.00051862958022203
1.53810156287233e-07	2.56123439461092e-06	8.6151480259276e-08	1.84454315256556e-06	4.0215321556852e-09	4.64976071587868e-06	215065	0.00139395899316597	0.0330791551836162	0.550831440823276	0.0185281534950978	0.396696360366793	0.000864890131217267
1.89322702360651e-06	1.42849298944594e-05	1.91791118908806e-07	1.86077562330974e-06	5.68324293694153e-09	1.82364069032214e-05	54835	0.00545603344462453	0.103815791874664	0.783319322181609	0.0105169357059546	0.102036307545926	0.000311642691847241
1.08609292824926e-09	2.01551912349701e-07	2.26968215962353e-09	5.41558485287037e-07	4.58097536885454e-09	7.51047148093465e-07	1331474	0.000225288847701899	0.0014461048564079	0.268361197910599	0.00302202353791652	0.721071222574753	0.00609945112032361
1.05184366798781e-08	5.94198852482096e-07	1.45818649228677e-07	1.0591235065029e-05	1.25613298553135e-09	1.13430271364052e-05	88160	0.00339714404515168	0.000927304197846744	0.0523845041836342	0.0128553557595463	0.933722095315868	0.000110740543104214
7.12883113009814e-07	7.82270905418243e-06	1.00095516687912e-06	1.41229813229768e-05	4.83732911413198e-09	2.36643659861623e-05	42258	0.00707425263219363	0.0301247501592339	0.330569137527569	0.042297992156833	0.596803706096973	0.000204414059390419
1.62965703320742e-07	3.46708245125485e-06	6.02326735094563e-08	1.64769043428603e-06	4.70417147739904e-10	5.33844167951881e-06	187321	0.00160025500303629	0.0305268303194109	0.649455901065001	0.0112828194303483	0.308646330371552	8.811881368765e-05
1.04805178960345e-07	3.21592299214881e-06	6.97863865083541e-09	2.75347278545067e-07	3.21470485841945e-08	3.63520113688925e-06	275088	0.00108996787629956	0.028830641005474	0.884661637980442	0.00191973934537422	0.0757447162279141	0.00884326544079584
1.73040575346781e-06	1.40359073972984e-05	2.23086431666814e-06	2.32672714838561e-05	2.35223666964416e-08	4.12879713179869e-05	24220	0.0123102483604125	0.0419106509288327	0.339951490694427	0.0540318219920938	0.563536321624014	0.000569714760632818
3.86194431476484e-07	4.48098454300658e-06	7.52780421391161e-08	1.12305783528912e-06	2.5259712758456e-09	6.06804082318714e-06	164798	0.0018187618147002	0.0636440068103631	0.738456558479943	0.0124056584872442	0.185077501620902	0.000416274601547402
3.85276289604201e-06	1.66744020314568e-05	8.39367679378281e-07	4.67093309015452e-06	4.48615323162919e-09	2.60419518502632e-05	38400	0.00778224756661694	0.147944475060654	0.640290026159781	0.0322313659208228	0.179361866461146	0.000172266397596609
1.56190570220403e-06	1.17283943070219e-05	1.70599705710679e-06	1.64715870675873e-05	1.98943145188667e-08	3.14877784484389e-05	31758	0.00940200440938399	0.0496035534790631	0.372474492801298	0.0541796576694144	0.523110485376396	0.000631810673828371
7.54705634480073e-11	9.86853355461733e-08	7.92716043698239e-09	1.3328660748397e-05	2.09546564790099e-09	1.34374441805915e-05	74419	0.00402314571691009	5.61643735473253e-06	0.00734405547810278	0.000589930669139602	0.991904455138007	0.000155942277395845
3.02629417601725e-06	1.12575321557472e-05	2.1725811193619e-06	1.03911629220824e-05	5.74707316803761e-10	2.68481450805255e-05	37247	0.00802220066421455	0.112718929629608	0.419303908034707	0.0809210883227012	0.38703466816483	2.14058481537568e-05
1.63460267695137e-06	7.57405726626366e-06	2.72728676595434e-06	1.62479545294197e-05	1.09556066396007e-09	2.8184996799253e-05	35480	0.00841997000814199	0.0579954891814886	0.268726561163363	0.0967637777424412	0.576475301563643	3.8870349064191e-05
6.0443973197175e-09	4.84342114905075e-07	7.06394934263214e-08	7.27786904647099e-06	2.44821919138177e-09	7.84134327131348e-06	127529	0.00234964745123378	0.000770836974046287	0.0617677479669812	0.00900859597420592	0.928140599723023	0.000312219361743575
1.67197663285075e-07	2.40307382089784e-06	2.5208376945275e-07	4.65841375838962e-06	6.24326957379525e-10	7.48139333898267e-06	133665	0.00224190955579151	0.0223484658150337	0.321206720728925	0.0336947621961324	0.622666600633924	8.34506259851887e-05
7.20942397387102e-09	9.39297646988697e-07	1.38975255834467e-09	2.32829306330558e-07	2.30050188179294e-09	1.18302663173326e-06	845290	0.000354845227000467	0.00609405044695268	0.793978446294589	0.00117474325688554	0.196808169896765	0.00194459010480808
1.23183252947736e-07	2.16820620602951e-06	8.45528376913434e-09	1.91354208750915e-07	1.93374214655844e-09	2.49313269364386e-06	401102	0.000747661102492581	0.0494090239407582	0.869671402391565	0.00339142950180339	0.0767525167187309	0.000775627447142482
3.49911027579898e-06	1.0194198731006e-05	5.37203427994413e-07	2.01228980007377e-06	2.24354714454654e-09	1.62450457820177e-05	61557	0.00486169682816684	0.215395531828681	0.627526623673192	0.033068754326877	0.123870983626359	0.000138106544890752
1.49013342003008e-06	9.52051209033861e-06	9.2750429625768e-07	7.619341415613e-06	9.84215064477123e-09	1.95673333728841e-05	51106	0.00585306114883399	0.0761541387185167	0.486551330675025	0.0474006487538557	0.389390892995755	0.000502988856847005
3.72313804891759e-06	1.67679626224463e-05	1.59685369446935e-06	9.2471522047962e-06	1.76299592535774e-09	3.13368695665548e-05	31911	0.00935715497458922	0.118810146016985	0.535087354109627	0.0509576647749664	0.295088575620377	5.62594780443336e-05
5.92368405093778e-07	4.32212986781289e-06	9.345070814767e-07	8.76681350012371e-06	1.45527616356514e-09	1.46172741306706e-05	68412	0.00437561327631641	0.0405252306140201	0.295686448046014	0.063931692949226	0.599757069734963	9.95586557764289e-05
4.43802888763418e-07	3.70126498779733e-06	2.51455368799711e-07	2.69635500368825e-06	8.20112358468526e-09	7.10107937263339e-06	140824	0.00212806383023156	0.062497947913915	0.521225688880694	0.0354108658141165	0.379710585137189	0.0011549122540851
3.10728663405412e-08	1.05502422945067e-06	9.54594795976033e-09	4.16734940510206e-07	5.01560042983144e-10	1.51287954430416e-06	660991	0.000453761225827853	0.0205388898657051	0.697361685814795	0.00630978718411514	0.275458110382398	0.000331526752986693
4.90687266775326e-07	4.45619469337743e-06	2.57151895564607e-07	3.00268284143326e-06	1.38264843613502e-09	8.20809934558676e-06	121831	0.00245941059151933	0.0597808635246543	0.542902139186874	0.0313290427829519	0.365819505224155	0.000168449281364805
1.81318241621767e-08	1.2701120613237e-06	1.13758860342212e-07	1.02462150066696e-05	4.42147654886588e-09	1.16526392290466e-05	85817	0.00348970889922562	0.00155602724891537	0.108997801816235	0.00976249741420339	0.879304233596184	0.000379439924463158
5.51087833412153e-07	4.15867945289568e-06	9.73782397779054e-07	9.44820665189661e-06	1.21417864510838e-08	1.51438981224346e-05	66033	0.00453289909857169	0.0363900911744616	0.274610897357722	0.064301964388975	0.623895286108652	0.000801760970188823
3.11376924804293e-07	3.13357370011386e-06	2.72300332110807e-07	3.52336839061383e-06	2.57651454632029e-09	7.24319586218911e-06	138061	0.0021706074454092	0.0429888864982571	0.432623079609336	0.0375939484851249	0.486438370251245	0.000355715156036329
9.92237861200076e-08	2.01540017006643e-06	4.56116203522635e-08	1.19119406300579e-06	1.8169434885178e-08	3.36959907442967e-06	296771	0.00101037065694709	0.0294467632285903	0.598112750374481	0.0135362158359993	0.353512105355562	0.00539216520536743
3.07003519509853e-07	5.70489334332965e-06	1.4797098496847e-07	3.53565021435001e-06	8.82208028321583e-09	9.7043401424412e-06	103047	0.00290708239765647	0.0316356923813085	0.587870299226192	0.0152479182300432	0.364337004108822	0.000909086053634201
6.32486896449989e-07	6.09393106029322e-06	5.9174858704351e-07	7.33075070719068e-06	2.09213500080783e-08	1.46698386009855e-05	68167	0.00439131372300516	0.043114782217679	0.415405460553864	0.0403377707920903	0.499715839184367	0.00142614725199996
1.73584568425736e-06	1.13221842560083e-05	1.01029503600214e-06	8.47303555019649e-06	1.45978520110535e-08	2.25559583784754e-05	44334	0.00674402016305009	0.0769573012651874	0.501959795546211	0.0447906056151548	0.37564511372224	0.000647183851207309
6.08255280322817e-06	3.59754594290202e-05	2.81162471863397e-06	2.1384696669879e-05	6.24346770410062e-09	6.62605770884655e-05	15092	0.0196825505152718	0.091797461937394	0.542939120210029	0.0424328438142053	0.322736348059993	9.42259783787405e-05
1.44997171251671e-06	1.12868981509295e-05	2.2048882812208e-06	2.20683781177399e-05	3.4979183840858e-08	3.70451154462477e-05	26994	0.0110522110279673	0.0391406989842051	0.304679794217587	0.0595190014840171	0.595716273303587	0.000944232010603737
5.06218808050099e-06	1.6325342764221e-05	4.58651143163324e-07	1.90183453931189e-06	2.02638355957374e-09	2.37500429107568e-05	42105	0.00709977415658869	0.213144376181663	0.687381611290773	0.0193115921889806	0.0800770990797038	8.53212588789033e-05
5.28830574519927e-07	4.58273129028282e-06	5.77777818775144e-07	6.43764039436801e-06	1.03483005389279e-08	1.21373283784848e-05	82390	0.00363459940602917	0.0435705913220043	0.377573313284197	0.0476033770165878	0.530400117193802	0.000852601183409668
2.92699952658607e-07	3.13826961774167e-06	1.32644980390002e-08	1.82859449456097e-07	4.64967715339474e-09	3.63174319504876e-06	275350	0.00108893162016199	0.0805948925732555	0.864122116899713	0.0036523777499147	0.0503503247986788	0.00128028797843794
9.3755654910264e-08	2.22580365896596e-06	4.97194651076766e-08	1.51768778049181e-06	5.0811821739546e-09	3.89204774164967e-06	256934	0.00116693519568756	0.0240890300257532	0.571884983615988	0.0127746287836137	0.389945828323403	0.00130552925124215
1.23635259384271e-08	6.68543425202337e-07	2.92451966002767e-08	2.03329630374145e-06	8.78915047477311e-10	2.74432736652996e-06	364388	0.000822960521770111	0.00450512066789614	0.243609211260998	0.0106565991204087	0.740908802841705	0.000320266108991453
5.10618727306078e-09	4.42927209886989e-07	1.74356991283591e-08	1.94462158951498e-06	8.19839559079011e-09	2.41828908139418e-06	413515	0.000725224499154464	0.00211148754396104	0.183157263246475	0.00720993170853965	0.804131153912285	0.00339016358874003
7.09392338735547e-08	2.95915568914378e-06	9.39637395968066e-08	5.04007192591187e-06	2.42745340504963e-08	8.18840512257651e-06	122124	0.00245351678975381	0.00866337617785494	0.361383644903572	0.0114752187013483	0.615513259354466	0.00296450086275876
1.37591797221247e-06	7.33766423175741e-06	6.59676899525395e-07	4.5232978543805e-06	2.25664092113266e-10	1.38967826219679e-05	71959	0.00416038527322771	0.0990098218876531	0.528011729863148	0.0474697573870505	0.325492452276696	1.62385854518972e-05
1.42926179429055e-06	7.18796205612083e-06	2.27592739925082e-07	1.47167440828039e-06	2.45101796946674e-10	1.03167361004138e-05	96930	0.00309025210663472	0.138538175289104	0.696728304975498	0.0220605371417762	0.142649224905671	2.3757687951022e-05
3.82549291833614e-08	1.83781176527901e-06	2.74111675549652e-07	1.69322631252594e-05	5.80338322915873e-09	1.90882448785006e-05	52388	0.00571016280997216	0.00200410930532689	0.0962797667872008	0.0143602346519762	0.887051860086439	0.000304029169056563
1.30486316519799e-09	2.33011488814641e-07	1.38394243510996e-09	3.17755266704805e-07	5.99427645287222e-09	5.59449837572627e-07	1787470	0.000167820914717454	0.00233240422565785	0.416501128726116	0.00247375607635295	0.567978119510232	0.0107145914616412
1.15956082394705e-06	8.48764840461952e-06	1.24539318003614e-06	1.17209854360233e-05	1.03075129954766e-08	2.26238953576214e-05	44201	0.00676426405729558	0.0512538095503707	0.375162997815062	0.0550476900794449	0.518079899625895	0.000455602929227847
2.81744120319773e-06	2.17102675752552e-05	4.74162921619647e-06	4.69819245517463e-05	1.66595885920344e-08	7.62679221349877e-05	13112	0.022621458638301	0.0369413657056383	0.284657913412534	0.0621706883243022	0.616011597491699	0.000218435065826867
1.23962081696852e-08	6.13584415969413e-07	6.10152785062453e-08	3.88310954546612e-06	7.4846762892957e-09	4.57759012440076e-06	218456	0.00137233766274347	0.00270802055946588	0.134040925311052	0.0133291266470112	0.84828685835529	0.00163506912718087
1.64526554874988e-06	1.25566071125067e-05	3.09605352077214e-07	3.03829052055364e-06	1.18753357725568e-08	1.756164386966e-05	56942	0.00525468501084581	0.0936851675709176	0.715001807672451	0.0176296338984585	0.173007182192248	0.000676208665925229
6.70589931810282e-06	2.17410466174209e-05	1.03140625085734e-06	4.29957802840869e-06	1.52927947550135e-08	3.37932230095448e-05	29592	0.010086920511041	0.198439175695339	0.643355225729142	0.0305210973977245	0.127231960893292	0.000452540284503024
5.20747028387692e-07	4.63980896292773e-06	2.17313021194774e-07	2.48954544197322e-06	1.99998335629617e-09	7.86941443783971e-06	127074	0.00235804904460923	0.0661735421994938	0.589600280882073	0.0276148909059656	0.316357139611603	0.000254146400865526
6.1842187519446e-06	2.98653541721471e-05	1.95293033045411e-07	1.21276296707379e-06	8.09059628482763e-08	3.75385348870591e-05	26639	0.0111985954718341	0.16474321042499	0.795591896753613	0.00520246817391735	0.0323071470616152	0.00215527758586464
1.38549251552615e-07	2.47071180130907e-06	7.05321386135349e-08	1.61721474145302e-06	9.37595314925769e-09	4.3063838860775e-06	232213	0.00129108378083642	0.0321729913583747	0.573732362620263	0.0163785069978468	0.375538917160047	0.00217722186346881
4.91081991259778e-07	4.50726385057083e-06	2.64469201398446e-08	3.1210182793516e-07	2.40518947092898e-08	5.36094648461491e-06	186534	0.00160699565385369	0.0916035988549985	0.840758971108178	0.00493325576290366	0.0582176727245543	0.0044865015493654
5.77564304693568e-07	4.73525281218109e-06	6.63895788681057e-07	6.99842656086193e-06	1.73697448803088e-08	1.2992509211298e-05	76967	0.00389019160739612	0.0444536382696064	0.364460223592794	0.0510983504328594	0.538650883139361	0.00133690456537868
2.56438322639747e-06	1.33338794864419e-05	1.42907394524437e-07	9.55437625271238e-07	1.32801076209193e-08	1.7009887840256e-05	58789	0.00509001151817434	0.150758385386207	0.783889912247726	0.00840143073643492	0.0561695429296175	0.000780728700014723
6.72103491512779e-08	2.25209100243885e-06	7.83612870692894e-07	3.37604731599013e-05	1.27335329349602e-08	3.68761209151193e-05	27118	0.0110020698733176	0.00182259813351793	0.0610717978613496	0.0212498725800525	0.915510425774188	0.000345305650891806
2.64056085652176e-06	1.34153621012262e-05	5.38125744979978e-07	3.5152973073582e-06	9.61175778716543e-09	2.01189577678733e-05	49704	0.00601756951188415	0.131247397951116	0.666802040941124	0.0267471979010402	0.17472561689908	0.000477746307639944
8.74519776488386e-08	1.61900644193936e-06	8.74602961160679e-08	2.08183425209929e-06	9.77719655013296e-10	3.87673068745858e-06	257949	0.00116234541324833	0.0225581771598812	0.417621592125791	0.0225603229027506	0.537007705702678	0.000252202108899715
6.50981612088737e-06	2.39415723037647e-05	1.85948098036492e-07	8.7934227723096e-07	3.02078903928868e-09	3.15196995889588e-05	31726	0.00941149096816252	0.206531667680225	0.759574888592889	0.00589942481880852	0.0278981807789497	9.58381291281991e-05
7.56900727839432e-09	5.48109697510508e-07	4.68923103347709e-08	4.3660590350377e-06	1.76519469257472e-09	4.97039524485395e-06	201191	0.00149001110872859	0.00152281798640275	0.110274871616696	0.00943432222685315	0.878412846454828	0.000355141715219187
9.79062574722393e-08	2.00377725120856e-06	1.56341816907298e-07	4.11409271515634e-06	5.17629211525672e-09	6.37729433285969e-06	156806	0.00191136541053394	0.0153523190811136	0.314204919300005	0.024515383601119	0.64511570274529	0.000811675272471795
7.09125037501467e-08	1.64861232927187e-06	1.41081418466933e-07	4.21720177005856e-06	9.5033322282234e-09	6.08731135377573e-06	164276	0.00182453247772518	0.0116492322519633	0.270827666511472	0.0231763105692672	0.692785619950717	0.00156117071658062
5.53621416066612e-07	4.66749905937848e-06	1.78010319874048e-07	1.92964344767339e-06	4.20759993952579e-10	7.32919500298649e-06	136441	0.00219635104202309	0.0755364560283937	0.636836522629918	0.0242878405884293	0.263281771993664	5.74087595951709e-05
5.02580909298129e-06	3.01352548999666e-05	2.10105869005941e-07	1.62005205451346e-06	4.69060423809865e-08	3.70381279588482e-05	26999	0.011050137870959	0.135692848692712	0.813627916979195	0.00567269137466618	0.0437401171115734	0.00126642584185416
1.50000412107999e-06	8.04094857502968e-06	1.34994189176718e-08	9.30450000813242e-08	9.74463918450853e-09	9.65724175429318e-06	103549	0.00289299372095064	0.155324279876617	0.832634077059843	0.00139785450764662	0.00963473861881531	0.00100904993707717
3.04892298076504e-09	3.18381777958408e-07	4.7614769965571e-08	6.39291467166434e-06	2.86294963993704e-09	6.76482309220902e-06	147824	0.00202739584318756	0.000450702544502081	0.0470643169257575	0.00703858317010662	0.945023186050053	0.000423211309580922
8.68679059969349e-08	2.55624826133571e-06	3.38898049997974e-08	1.28229840189406e-06	1.38081178829101e-08	3.97311249210941e-06	251692	0.00119122604178346	0.0218639432358017	0.643386832467596	0.00852978743166786	0.322744046246035	0.00347539061889967
1.08277261633298e-07	2.3088408608776e-06	7.8130182976598e-08	2.14210306349906e-06	4.33893882306408e-09	4.64169030780963e-06	215439	0.00139154123151042	0.0233271188840674	0.497413810006451	0.016832269668044	0.461492025845624	0.00093477559581341
4.84753256690714e-07	4.44468278014459e-06	3.02086330870706e-07	3.56132280657169e-06	7.18541655227965e-10	8.79356371593293e-06	113720	0.00263460403686155	0.0551259162212468	0.505447270722715	0.0343531178745382	0.404991982956691	8.17122248089305e-05
1.21458986032276e-06	7.33513954255804e-06	2.78458961948265e-07	2.16223265097493e-06	3.5041789787842e-10	1.09907714337019e-05	90985	0.00329181959212921	0.110509973540017	0.667390782057911	0.025335706745243	0.196731654735782	3.18829210480991e-05
1.75312706197115e-06	7.48937467452573e-06	1.21892403027823e-06	6.69519664946222e-06	1.07276586580149e-08	1.71673500748953e-05	58250	0.00513700943624662	0.10211984111251	0.436256885416335	0.0710024566960232	0.389995929497176	0.000624887277955758
1.75402851089752e-06	7.66908603205174e-06	1.30110016815081e-07	7.31435848611388e-07	6.58035829047991e-09	1.02912407666662e-05	97170	0.00308262703489481	0.17043897336256	0.745205190115876	0.012642792036944	0.0710736309834031	0.000639413501216878
3.48834280510348e-06	2.11080749888163e-05	1.5850166422969e-06	1.23326670099163e-05	4.51600752652792e-09	3.85186174536596e-05	25961	0.0114892958936083	0.0905625132911427	0.547996693137045	0.0411493648286774	0.32017418654118	0.000117242201954963
3.64660073612424e-06	2.77747466184517e-05	8.18072691124927e-07	8.01282385924526e-06	5.29770387453072e-08	4.03052209436914e-05	24811	0.0120189978045649	0.0904746494559286	0.689110392354741	0.0202969409910398	0.19880362076267	0.00131439643562106
3.53967838130437e-07	3.41805889048374e-06	1.07017979520167e-07	1.32871080662641e-06	8.14791307415504e-11	5.2078369938915e-06	192018	0.00156113532494218	0.0679683021080771	0.656329853352349	0.0205494103685835	0.255136788686918	1.56454840727774e-05
2.07792825102489e-07	3.9864417032642e-06	2.34992537541235e-07	5.79673706469575e-06	1.45815659926257e-08	1.02405456965963e-05	97651	0.00306746512514233	0.0202911867452097	0.38928020257643	0.0229472671187182	0.566057438386554	0.00142390517308782
1.59237540591604e-07	3.50178258129233e-06	1.68201641462004e-07	4.7560774712052e-06	1.8234741467244e-08	8.60353397601839e-06	116231	0.00257774319544568	0.0185083874876841	0.40701676672089	0.0195502966491272	0.552805101306319	0.00211944783597901
9.0875059670695e-08	3.65490387884096e-06	4.84357315390216e-08	2.50497898449185e-06	7.2158668528328e-08	6.37135232307085e-06	156953	0.00190958620189996	0.0142630724315203	0.573646487199656	0.00760211162136402	0.393162841649997	0.0113254870974627
9.90465899122965e-06	3.20585428526892e-05	7.44295776630374e-06	3.0975728040678e-05	1.78170184944606e-08	8.0399704669395e-05	12438	0.023832297570444	0.123192728530009	0.398739559859261	0.0925744416215124	0.385271664467559	0.000221605521658624
2.21696669370874e-07	3.38715496654707e-06	5.3362162051312e-07	1.04826031474376e-05	3.49643318419511e-09	1.46285728370529e-05	68359	0.00437898810024651	0.0151550442986028	0.231543774247595	0.0364780369525524	0.716584130537062	0.000239013964187877
8.15059021687788e-08	2.34146377234924e-06	1.83868575571627e-07	6.79164811575418e-06	3.7582153370416e-09	9.40224458118087e-06	106358	0.00281671223596458	0.00866877068183459	0.249032425409972	0.0195558171226103	0.722343272089311	0.000399714696271982
2.99677036618741e-06	1.35215841281037e-05	1.54780821685591e-06	8.97960749313923e-06	1.78476698943447e-08	2.70636178741806e-05	36950	0.00808632358846972	0.110730589683887	0.499622193565025	0.057191474696831	0.331796271100399	0.000659470953858385
1.1134731247202e-06	9.03113293885672e-06	9.3864827901743e-07	9.78893061026496e-06	3.85093677508947e-09	2.08760358896344e-05	47902	0.00624330520845029	0.0533373831414552	0.432607655332733	0.0449629558015609	0.468907538864956	0.000184466859294948
4.41560266473351e-08	1.26964843939909e-06	2.93785094671162e-08	1.08613295791054e-06	1.42729584858845e-09	2.43074322927268e-06	411397	0.000728958035959959	0.0181656483151235	0.522329312330943	0.0120862249510027	0.446831629450032	0.000587184952898346
1.66712556396433e-06	1.54044594838442e-05	7.36877767432039e-07	8.75535890547173e-06	3.37217899348611e-08	2.65975435106472e-05	37597	0.00794761850950676	0.0626796818020794	0.579168503951416	0.0277047302183024	0.329179230479195	0.00126785354900772
6.52382220741742e-07	7.03578089715831e-06	1.0671435001515e-07	1.47982244622213e-06	8.90333153032277e-09	9.28360324566766e-06	107717	0.00278121912561002	0.0702725227993976	0.75787177790495	0.0114949279058161	0.159401733040747	0.00095903834908904
8.57090574173025e-07	5.59614271504866e-06	7.0200802062889e-07	5.89333133113115e-06	2.21570731240089e-09	1.30507883482941e-05	76624	0.00390760740795548	0.0656734713106473	0.428797292983464	0.0537904685827389	0.451568991378323	0.000169775744826212
3.96758472340911e-07	4.16412678612521e-06	4.90036851786199e-07	6.61280778880569e-06	1.05039374255559e-09	1.16647802928006e-05	85728	0.00349333854342615	0.0340133686517686	0.356982873367558	0.0420099512794636	0.56690375839201	9.00483091999501e-05
2.25100611276373e-06	9.24049783668131e-06	1.66863620619082e-06	8.80715950525712e-06	2.534627901088e-10	2.19675531236831e-05	45522	0.00656866967192848	0.102469587763825	0.420643017665867	0.0759591292118865	0.400916727305517	1.15380529038322e-05
3.55491241657347e-06	1.9831555253987e-05	6.8111841929897e-07	4.88584688581542e-06	1.51624763380538e-08	2.8968595452013e-05	34520	0.00865304950428336	0.122716077914867	0.684588083907568	0.0235123038818798	0.168660123474365	0.000523410821320996
2.94191285026564e-08	1.9371561792216e-06	2.20357391296129e-07	1.86574269390041e-05	3.44928814644483e-08	2.08788525194889e-05	47895	0.0062441449390398	0.00140903952816352	0.0927807779385098	0.0105540949192702	0.893604038899586	0.00165204871447086
3.03270500955432e-07	6.10107156457853e-06	4.48106690855674e-08	1.15918971214998e-06	4.78168681913022e-09	7.61312413358863e-06	131352	0.00228133971408151	0.039835223442295	0.801388688470345	0.00588597641379123	0.152262026969415	0.000628084704153675
3.44967817759279e-06	2.09852370674757e-05	1.34170292361375e-07	1.04952073731666e-06	5.14144524902868e-09	2.56237477199956e-05	39026	0.00765775167232352	0.134628166624542	0.818976103604853	0.0052361697370551	0.0409589084619993	0.000200651571550423
2.05160365097615e-06	1.16032874266148e-05	9.2098895858909e-07	6.69748004485459e-06	7.82588020873095e-09	2.12811859612433e-05	46990	0.00636408659283605	0.0964045732560426	0.54523687954921	0.0432771444348246	0.314713665725766	0.000367737034156988
3.27678476038368e-07	3.85566955032238e-06	1.37093879405314e-06	2.07405992109382e-05	8.77875109218778e-10	2.62957639064613e-05	38029	0.00785779771568451	0.0124612647574711	0.146627021905037	0.0521353476905945	0.788742980987971	3.3384658926112e-05
1.32905495461619e-08	7.64581512021066e-07	7.40239653916591e-08	5.47537299322777e-06	5.8754502565544e-09	6.33314447044321e-06	157899	0.00189814559620782	0.00209857040340528	0.120726996769041	0.0116883430872498	0.864558359402875	0.000927730337429554
8.12907843812343e-09	5.16889757803866e-07	1.23340928220195e-07	1.00836157930751e-05	1.46965238289087e-08	1.07466720813662e-05	93052	0.00321882737981727	0.000756427513240919	0.0480976579438121	0.0114771277365072	0.938301244955564	0.00136754185087598
6.00425758818477e-06	2.74463172011395e-05	2.25167756104715e-06	1.32349563335844e-05	1.15301724743423e-08	4.89487388564301e-05	20430	0.0145776825984878	0.12266419377618	0.56071551264357	0.0460007267531747	0.270384010758753	0.000235556068322027
3.6947724714558e-07	3.85355499355492e-06	3.54322171710855e-07	4.75150372722476e-06	9.96299021464055e-09	9.33882112985075e-06	107080	0.00279773843593112	0.0395635853828036	0.412638269860139	0.0379407814738302	0.508790527322231	0.00106683596099669
2.58104615290474e-06	1.33650586272307e-05	1.94243503786958e-06	1.2932664932973e-05	1.16749910528288e-08	3.08328797420308e-05	32433	0.00920735681981932	0.0837108364349861	0.433467737657073	0.0629988199000981	0.419443952078969	0.0003786539288743
2.09552762732934e-06	1.13090193542248e-05	1.91673442846006e-06	1.33001619926481e-05	1.63452301034161e-08	2.86377886327657e-05	34919	0.00855465848866888	0.0731735139958312	0.394898485328078	0.066930252647617	0.464426990617243	0.000570757411230936
3.62993507537747e-07	4.08623730709079e-06	2.47247387347249e-08	3.57866196283933e-07	1.79225998679584e-09	4.83361400963399e-06	206885	0.00144903683829645	0.0750977440098146	0.845379316376197	0.00511516614389263	0.0740369825912168	0.000370790878879373
6.18903706687247e-07	1.10476275741181e-05	2.64955181920614e-06	6.0814916005775e-05	7.77134497987369e-08	7.52087125555852e-05	13296	0.0223108111427592	0.00822914906607168	0.146892922358603	0.0352293202366403	0.808615304521108	0.00103330381757699
2.4481053269748e-07	3.16839710557242e-06	3.5586246916591e-07	5.92175763092681e-06	6.47076386740899e-09	9.69729850223003e-06	103122	0.00290497602411166	0.0252452301680909	0.326729872741754	0.0366970728068311	0.610660549385483	0.000667274897840976
3.85774972445323e-08	1.2198750470326e-06	2.71129854263874e-08	1.10234896841748e-06	6.97883827775978e-09	2.39489333639875e-06	417555	0.000718210824303123	0.0161082319025289	0.509365084654228	0.0113211661723347	0.460291467541975	0.00291404972893448
3.8286842502508e-07	4.29705446590579e-06	1.05582942081307e-06	1.52360484705502e-05	2.03416784740442e-09	2.09738349501415e-05	47678	0.00627246193215558	0.018254574136548	0.204876908592093	0.0503403132199221	0.726431218075709	9.69859757283299e-05
1.19910283122453e-05	2.33281724633521e-05	4.02558440884195e-06	1.00695974558934e-05	9.2768253322516e-09	4.9423659465665e-05	20233	0.0147180787124653	0.242617168414563	0.472004151767807	0.0814505532848809	0.203740426442701	0.000187700090048902
2.64670343029426e-07	4.56895808959152e-06	3.57983086141624e-07	7.94600839326398e-06	1.03158282118477e-08	1.31479357402384e-05	76058	0.00393663769861463	0.0201301822779237	0.347503834811766	0.0272273224644718	0.604354063653182	0.000784596792656723
2.06729366140069e-06	8.35474911293856e-06	1.54302482351925e-06	8.01786057899681e-06	1.32105199622271e-09	1.99842492288515e-05	50039	0.00597739851838919	0.103446150902487	0.418066699292195	0.0772120486413652	0.401208996504172	6.61046597795372e-05
1.48753037617859e-07	2.38765752297163e-06	2.34914070164048e-07	4.84811771920449e-06	5.25457892188249e-09	7.62469692887991e-06	131153	0.00228480365259143	0.0195093705370019	0.313147859546778	0.0308096272357094	0.635843990184235	0.0006891524962756
7.19453328950148e-07	6.02580364588647e-06	1.51176572459143e-07	1.62802981735512e-06	2.42369713540019e-08	8.54870033600488e-06	116977	0.00256133523185476	0.0841593810371385	0.704879503204407	0.0176841585875255	0.190441792713015	0.0028351644579144
1.36919115966396e-05	4.81106407290182e-05	3.72128655936773e-07	1.68146218820394e-06	4.14369126063641e-08	6.38975800824048e-05	15650	0.0189873127127818	0.214279031834726	0.752933689616614	0.00582383018976402	0.0263149588143316	0.000648489544563745
5.10900226203869e-06	2.39953331461933e-05	1.41291911225243e-06	8.53289202597316e-06	1.20661850465518e-08	3.90622127315041e-05	25600	0.0116504939274928	0.130791419757904	0.614285046039923	0.0361709952778198	0.218443642315513	0.00030889660884009
5.78902308530421e-06	2.91073784358424e-05	9.07438060920252e-07	5.86703754633839e-06	2.34896209764751e-08	4.16943667493818e-05	23984	0.012430663796821	0.138844250114197	0.698112975568193	0.0217640446819763	0.140715353265927	0.000563376369706427
1.81720192600254e-07	2.68462300756698e-06	1.0098066681926e-08	1.91813842687763e-07	1.61697613257911e-09	3.0698720856695e-06	325746	0.000920539083015037	0.0591947115479317	0.874506472142307	0.00328940959105914	0.0624826824489432	0.000526724269759424
3.29846992253317e-06	1.87981649499582e-05	2.20403942660393e-06	1.6151172066626e-05	9.60604435369709e-09	4.0461452410075e-05	24715	0.0120653047056356	0.081521293133606	0.464594418397037	0.0544725731608963	0.399174303060963	0.000237412247497699
6.29327574565162e-07	6.69847101359712e-06	1.42867305374824e-07	1.95526692002468e-06	8.47472600253259e-10	9.42678028616204e-06	106081	0.00282405225651994	0.0667595462566342	0.710578883802997	0.0151554720740172	0.207416197330376	8.99005359759259e-05
1.53055318622614e-06	8.19866386527339e-06	7.47183078407176e-07	5.14614346412573e-06	8.83248144458335e-09	1.5631376075477e-05	63974	0.00467847117327669	0.0979154476762487	0.524500455090176	0.0478002112417588	0.329218837757935	0.000565048233881342
2.16031575769944e-07	2.75805641349415e-06	1.16594615964214e-08	1.91392123712785e-07	3.00198089959275e-09	3.18014155547289e-06	314451	0.000953589028350743	0.0679314338690876	0.8672747314495	0.0036663341530681	0.0601835233980094	0.000943977130334487
5.41197674030817e-13	5.88654240251783e-09	7.51913892922285e-10	1.05157078256639e-05	3.37587505614108e-09	1.05257226982131e-05	95005	0.00315275303164197	5.1416676037142e-08	0.000559253038607709	7.14358447852641e-05	0.999048533498706	0.000320726201224565
3.13076524300723e-08	1.08741440891275e-06	2.65986456659906e-08	1.18785729320271e-06	8.15232519322901e-09	2.34133032540475e-06	427108	0.000702153294816599	0.0133717366107493	0.464442969500582	0.0113604839852713	0.507342889772449	0.00348192013094936
5.23853204778343e-07	4.136567267394e-06	3.98314524621051e-07	4.04401703285843e-06	3.38997184299954e-09	9.10614200149482e-06	109816	0.00272812691848068	0.0575274583563873	0.454261230136205	0.0437413038974865	0.444097734495529	0.000372273114392797
1.84488078000063e-06	1.55809006513674e-05	8.7876334377467e-07	9.54315735390659e-06	1.03484720533019e-08	2.78580506011026e-05	35896	0.00832270451631489	0.0662243315735671	0.559296157310832	0.0315443229089364	0.342563716699147	0.000371471507517912
1.55983715162158e-06	8.4015688807609e-06	9.21789962074721e-08	6.38376444163949e-07	2.02502710994587e-08	1.07122117438534e-05	93351	0.0032085223913082	0.145612987207484	0.784298245932424	0.00860503866163439	0.0595933369717274	0.0018903912267304
3.80029062270729e-06	2.48167399981189e-05	3.9105622897449e-06	3.28368551539032e-05	2.27904387299182e-08	6.53872385032042e-05	15294	0.0194256552370898	0.0581197602116362	0.379534914858084	0.0598062004033596	0.502190578858811	0.00034854566810925
7.19999042675934e-08	1.29346901918015e-06	3.53377106701002e-09	8.16238418420851e-08	5.75698507699204e-10	1.45120223486454e-06	689084	0.000435266230503495	0.0496139700848203	0.891308590977252	0.00243506451555312	0.0562456698874257	0.000396704534949219
5.08067679835433e-06	2.55355957333097e-05	3.14437700032798e-06	2.03211509610257e-05	2.73199272821982e-10	5.40820736922905e-05	18490	0.0160941435575869	0.0939438237383746	0.472163768693467	0.0581408364298023	0.375746519570356	5.05156799971091e-06
2.39494946016465e-06	1.59176908776502e-05	2.30881777973489e-06	1.97311186389944e-05	2.72107906894043e-08	4.03797875472335e-05	24765	0.012041099565311	0.0593106008139146	0.394199470688912	0.0571775613488356	0.488638495581837	0.000673871566500318
1.23367706160256e-06	8.48841049442319e-06	8.21957509278869e-07	7.27177347883598e-06	2.03793414123226e-08	1.78361978855529e-05	56066	0.00533661648299211	0.0691670427474806	0.475909190338076	0.0460836729079264	0.407697510730469	0.0011425832760484
1.3036336932866e-06	8.18635357307066e-06	4.84651897347193e-07	3.91317593843437e-06	4.32327600666091e-09	1.38921383781455e-05	71983	0.00415899777637008	0.0938396708844634	0.589279587507499	0.0348867743867011	0.28168276415893	0.000311203062407016
3.92354534687002e-07	3.74161627933672e-06	1.76628470907528e-07	2.16570743096362e-06	5.81508292434749e-09	6.48212179881921e-06	154270	0.00194275324950233	0.0605287198951542	0.577220915536991	0.0272485578625972	0.334104711108348	0.000897095596908834
4.33424794036168e-07	5.06085596945764e-06	1.06153916190708e-06	1.59369996497641e-05	3.17010492583143e-09	2.24959896800908e-05	44452	0.00672615031927115	0.0192667582177882	0.224967029298407	0.0471879289154617	0.708437364899242	0.000140918669101142
3.93290471773893e-07	5.39357976485774e-06	7.28444680939336e-08	1.28450592723374e-06	8.79087846814597e-09	7.15301151042745e-06	139801	0.00214361030679278	0.0549825022929944	0.754029230484969	0.0101837482000054	0.179575543162656	0.00122897585937488
6.86132306991652e-07	5.88590971044143e-06	4.76442877971942e-07	5.25508750995947e-06	2.77844642242707e-10	1.23038502500067e-05	81275	0.00368437376037201	0.0557656581517055	0.478379498355664	0.0387230719076479	0.427109189658464	2.25819265186972e-05
5.06366135630092e-07	7.10796987291515e-06	7.21611769905257e-07	1.30246019228987e-05	6.50545737250117e-09	2.13670551587217e-05	46801	0.00638968362452297	0.0236984522138701	0.332660248223948	0.0337721676920325	0.609564669822189	0.000304462047960117
2.72676883714891e-06	1.38271747644599e-05	4.47145352360683e-07	2.91545998062649e-06	3.76380883475924e-09	1.99203127434308e-05	50200	0.00595833166161996	0.136883836728323	0.694124381607402	0.0224467034287973	0.146356134975237	0.000188943260240754
4.11816345546844e-09	7.24420580757641e-07	7.1264724469686e-09	1.61198331580354e-06	5.8917621113117e-09	2.35354029457493e-06	424892	0.000705813715469406	0.00174977393204658	0.307800373092179	0.00302797979001915	0.68491851170735	0.00250336147840452
3.20410310537016e-07	3.70563303660534e-06	6.35102762355883e-08	9.44413981473425e-07	2.9406280479803e-08	5.06337388533118e-06	197497	0.00151786289038636	0.0632800021869329	0.731850564569354	0.0125430745731775	0.186518713186367	0.00580764548416903
2.27123493503093e-05	5.56737340971939e-05	4.5158039547039e-06	1.42337496116421e-05	7.82430744541018e-09	9.71434613212947e-05	10294	0.02872385040801	0.233802142124522	0.573108404209083	0.0464859280622936	0.146522981763694	8.05438404086908e-05
4.50659165368561e-07	4.29882023817196e-06	8.70825349699832e-08	1.06805547015299e-06	1.62324112546975e-08	5.9208498199182e-06	168895	0.00177468358791799	0.0761139328095281	0.726047842610431	0.0147077763528186	0.180388880420505	0.00274156780671762
1.09846525402508e-07	2.00440964013952e-06	1.77611589683214e-08	4.16707692061108e-07	8.77817594411892e-09	2.55750319251558e-06	391006	0.00076695767639634	0.0429506894552345	0.783736906372332	0.00694472602040092	0.162935355576714	0.00343232257531793
5.51172853504566e-08	1.6379792395345e-06	9.87911425495961e-08	3.77487291881076e-06	1.83517296133655e-09	5.56859575920664e-06	179578	0.00166918873147393	0.00989787869937054	0.294145833233882	0.0177407638876037	0.677885966595744	0.000329557583400165
6.01486394367407e-07	8.90090138780688e-06	4.89864025621989e-07	9.32137192302732e-06	1.4687540868701e-08	1.93283112716923e-05	51738	0.00578177027932114	0.0311194488702346	0.460511074283188	0.0253443779301832	0.482265201134211	0.000759897782182965
7.69243354119873e-07	8.12737336559304e-06	1.24781797128741e-07	1.69519082602576e-06	1.33438975046507e-08	1.07299332403721e-05	93197	0.00321382182503527	0.0716913457788857	0.757448642365572	0.0116293171945601	0.157987080445896	0.00124361421508602
1.93861725980138e-07	2.84800309873625e-06	2.05986387244265e-07	3.89087255904046e-06	7.93717936061869e-09	7.14666095036173e-06	139925	0.00214170920730727	0.0271261960412891	0.39850821502762	0.0288227451497945	0.544432230109296	0.00111061367199978
3.85538668330952e-06	1.21830624890837e-05	1.41090235715025e-07	5.73252979698919e-07	1.09291816183496e-09	1.6753885305969e-05	59688	0.00501359745034358	0.230118961237961	0.727178339029405	0.00842134425169774	0.034216121766972	6.52337139639829e-05
1.51520337736849e-06	1.38132880545708e-05	1.98545889689727e-06	2.3273907443129e-05	1.37572141240277e-08	4.06016149860896e-05	24630	0.0121068469575409	0.0373187957643461	0.340215236741281	0.0489009833125481	0.573226150021442	0.000338834160383545
7.71452769507884e-07	1.15244860785208e-05	8.32976846626921e-08	1.60016015154766e-06	1.19181889364818e-08	1.39913148731755e-05	71473	0.00418862695476185	0.0551379749866779	0.823688565584055	0.00595352798630761	0.114368103788124	0.000851827654835478
5.84612145838051e-07	4.59310465651924e-06	4.32222202283361e-07	4.36619803878937e-06	2.29979556450485e-09	9.97843683899453e-06	100216	0.00298906979606628	0.0585875478565397	0.460303024474729	0.0433156224023274	0.437563328729686	0.000230476536717408
1.27821114380052e-06	7.24733258419902e-06	2.0716698448775e-06	1.51025468988897e-05	1.16948608192084e-08	2.5711455332586e-05	38893	0.007683862789858	0.0497136831527598	0.281871737342458	0.0805738072030455	0.587385922093223	0.000454850208513351
3.23934746655226e-07	6.27038507655034e-06	3.69173137921252e-07	9.18878786508666e-06	2.00493149753906e-08	1.61723301411889e-05	61834	0.00483998760368198	0.0200301838898407	0.387723044348475	0.0228274549615466	0.568179587286805	0.00123972951333263
9.05088392309512e-07	7.81028202743522e-06	1.39551543027785e-06	1.54837314390725e-05	3.49443783699662e-09	2.55981117269321e-05	39065	0.00765011954383976	0.0353576233264604	0.305111646935189	0.0545163426570098	0.60487787553415	0.000136511547190416
1.06079037340181e-08	8.18320954170175e-07	1.27740422739586e-09	1.26705149979913e-07	6.99844356373585e-09	9.63909855675238e-07	1037441	0.000289131289569977	0.0110050786093343	0.848960044709705	0.00132523204309495	0.131449169477735	0.00726047516013133
3.89237411832947e-08	1.39594680374894e-06	4.42466877793059e-08	2.04032924202788e-06	5.8795532486854e-09	3.52532602798811e-06	283662	0.00105704061115264	0.0110411748797907	0.39597665369566	0.0125510909992508	0.578763276312429	0.00166780411286977
1.12527268688895e-07	2.2126352285541e-06	2.45701851526596e-07	6.21184297528528e-06	4.03409053285046e-09	8.78674141458773e-06	113808	0.00263256271863865	0.0128064846089674	0.251815220700667	0.0279627952995956	0.706956388288882	0.000459111101887336
2.68416003466604e-06	1.06159799517671e-05	6.67280300154471e-09	3.39330326442543e-08	1.48879827863574e-08	1.33556338048653e-05	74875	0.00399870071725827	0.200975863360991	0.794869049786302	0.00049962458532772	0.0025407279909017	0.00111473427647694
2.17206635954937e-06	1.16749752994876e-05	3.24778043522922e-08	2.24461130608635e-07	5.28495012688294e-10	1.41045090890106e-05	70899	0.00422244288185869	0.153998011972052	0.827747724207152	0.00230265400570355	0.0159141398819419	3.74699331506736e-05
6.34298774634167e-08	1.67732901834717e-06	8.26926999208489e-08	2.81159984585455e-06	4.30482536591977e-09	4.6393562669519e-06	215547	0.00139084199013539	0.013672129022566	0.361543481860941	0.0178241754162973	0.606032320880973	0.000927892819222542
9.54521339028539e-07	5.50302661564159e-06	3.12342031657047e-07	2.31527936359798e-06	2.06447810001125e-09	9.08723382802516e-06	110044	0.00272246987409908	0.105039812674874	0.60557775003766	0.034371519162826	0.254783733687761	0.000227184436879391
1.9833848806133e-06	1.5574335788598e-05	1.90141386917549e-07	1.91988714217022e-06	3.10998273159948e-09	1.96708591810307e-05	50837	0.00588393723465885	0.100828584169112	0.791746595574071	0.00966614549815442	0.0976005737472636	0.000158101011398554
2.17473790783126e-06	1.09833285530239e-05	4.40162287913359e-07	2.85829352929941e-06	3.49010461820362e-09	1.64600123826862e-05	60753	0.00492587225769969	0.132122495249081	0.667273407678416	0.0267413096466655	0.17365075206784	0.000212035357997347
2.33665609660117e-05	6.18842790040901e-05	4.29698975946602e-06	1.46337915109987e-05	8.40858290498835e-09	0.000104190029823472	9598	0.0307751371372963	0.22426868487898	0.593955862273388	0.0412418517083293	0.140452896844282	8.07042950197342e-05
7.72237756853736e-09	6.18991498430178e-07	6.72221746229735e-08	6.92800341099481e-06	2.78096560562693e-09	7.62472042722213e-06	131152	0.00228481068606878	0.00101280796355058	0.0811821894767743	0.00881634615519459	0.908623926230808	0.000364730173672755
4.339393423013e-08	1.21810958096913e-06	5.8789496022285e-08	2.12185269841459e-06	1.60530349016456e-09	3.4437510131263e-06	290381	0.00103259359081387	0.0126007757427086	0.353715926710773	0.0170713549842022	0.61614579286565	0.000466149696666726
7.18280821900319e-06	2.71885708252288e-05	1.14768421012549e-06	5.58598984638084e-06	1.55275902944691e-09	4.11066058597678e-05	24327	0.0122565048429509	0.174736105518096	0.661416097402463	0.027919702590886	0.135890320534783	3.77739537714213e-05
7.19734988846215e-09	5.23619125737178e-07	1.409572393072e-08	1.31853152036713e-06	2.8910372221304e-09	1.86633475714562e-06	535810	0.000559744234352233	0.0038564088574709	0.280560131955108	0.00755262359914365	0.70648179021415	0.00154904537412783
1.80843781168898e-08	9.03818206688663e-07	1.59419129591294e-08	1.02442790111351e-06	2.88633958407844e-11	1.96230126227403e-06	509606	0.000588517711759273	0.00921590301375668	0.460590952095329	0.00812409045727004	0.522054345481254	1.47089523895713e-05
1.3630657314487e-06	1.18301212135182e-05	1.76023283194268e-07	1.9644029538015e-06	1.53647351419732e-08	1.53489779171047e-05	65151	0.00459414320493434	0.0888049835507105	0.770743255831707	0.011468078470431	0.127982655549488	0.00100102659766361
1.40093159859501e-07	2.36528177488442e-06	7.26932383048073e-09	1.57805338316855e-07	2.34381887985119e-09	2.67279341577111e-06	374140	0.000801517709255295	0.0524145109879673	0.884947471408683	0.00271974773193742	0.0590413525361548	0.000876917335257274
4.52200639351722e-06	2.1463601864318e-05	5.96193134033971e-06	3.63852201774254e-05	2.78164484650016e-08	6.83605762240653e-05	14628	0.0202999972988532	0.0661493311392731	0.313976315734478	0.0872130059407092	0.532254439432541	0.000406907752998274
6.30656549350231e-06	2.16068397734205e-05	1.58101244378057e-06	6.96475549846034e-06	4.2422061112575e-08	3.65015952702763e-05	27396	0.0108909380266283	0.172775064947307	0.591942341517748	0.0433135163565853	0.190806879723743	0.001162197454617
3.2215725577368e-06	2.35203603241747e-05	3.82351689279535e-07	3.58968204372608e-06	2.23131288769166e-09	3.07161979278048e-05	32556	0.00917267290044199	0.1048818791085	0.765731500345741	0.0124478846691316	0.116866093002892	7.26428737350931e-05
2.76194209256734e-06	1.03862309542321e-05	2.46820278336958e-06	1.19338000853126e-05	4.95232074418806e-09	2.75551282362258e-05	36291	0.0082325775545864	0.100233323862246	0.376925516919849	0.0895732642653686	0.433088170848126	0.000179724104411077
1.09092512223658e-07	2.04541289707451e-06	6.94851619090835e-08	1.67508965820214e-06	9.31365695312783e-09	3.90839388636252e-06	255860	0.00117183332370352	0.0279123638495884	0.52333847522675	0.017778444018024	0.42858772859281	0.00238298831282737
2.93073653932495e-06	2.15010798294824e-05	6.06242110358776e-06	5.71882781475986e-05	1.75637214853639e-09	8.76842719921423e-05	11405	0.0259634349691201	0.0334237426249896	0.245210222323671	0.0691392078174639	0.652206796593162	2.00306407139217e-05
4.16880350102533e-06	2.97408637129304e-05	5.52489401260775e-07	5.06874005102068e-06	4.54574568969188e-09	3.95354424119268e-05	25294	0.0117908043776978	0.105444716100299	0.752258275070126	0.0139745344317711	0.128207495396373	0.000114979001431904
7.12044960117854e-08	1.53237960571507e-06	8.07070138518815e-10	2.23320711096657e-08	6.48104792042496e-09	1.63320429089546e-06	612293	0.000489841675761493	0.0435980338826719	0.938265723558004	0.000494163616283613	0.0136737769023503	0.00396830204069051
3.59676266633126e-08	1.25450724282371e-06	6.22620586770827e-08	2.79220022344399e-06	4.42856073103225e-09	4.14936571233912e-06	241001	0.00124403783885918	0.00866822284580854	0.302337111210307	0.0150051991059577	0.67292218064576	0.00106728619216737
1.06937646584085e-07	2.2140978813565e-06	4.12296161125941e-07	1.0975735878695e-05	7.38517140823511e-09	1.37164527391697e-05	72905	0.00410650917976174	0.00779630481857059	0.161419130985212	0.0300585121361996	0.80018763505464	0.00053841700537818
2.67985327252427e-07	4.44392534113908e-06	1.70602849209689e-07	3.63761141548677e-06	2.17098946561558e-09	8.52229592255359e-06	117339	0.00255343409826125	0.0314452032278326	0.521446964705671	0.0200184141409831	0.426834675601925	0.00025474232358797
8.12842025712192e-08	1.7460107070493e-06	8.29243474836444e-09	2.29025294607125e-07	2.98488555814986e-09	2.06759752453416e-06	483653	0.000620087564802696	0.0393133584301099	0.844463531384178	0.00401066196392975	0.110768798999566	0.00144364922221619
1.44636515121949e-08	9.10260481527124e-07	4.23866117276542e-08	3.42991916296165e-06	8.97620165039524e-09	4.40600610937902e-06	226963	0.00132093154564372	0.00328271254127548	0.206595374343549	0.00962018904999388	0.778464459152795	0.00203726491238578
7.4991775385109e-06	3.1455230093663e-05	4.12233322323546e-07	2.22342612971177e-06	2.27059809446743e-08	4.16127730651538e-05	24031	0.0124064886677877	0.18021335724897	0.75590324260325	0.00990641315055128	0.0534313376864001	0.000545649310828749
2.84016410468821e-07	3.23866656737391e-06	2.12358144649557e-09	3.11352399805799e-08	4.59719008878198e-09	3.56053898935859e-06	280856	0.00106759331475248	0.0797678136140799	0.909600085002113	0.000596421343184931	0.00874452999212591	0.00129115004849593
2.29367883547762e-07	4.80673067006732e-06	3.93397637838962e-08	1.06007499891223e-06	2.3829281107893e-08	6.1593425974191e-06	162355	0.00184610232283233	0.0372390202233388	0.780396705336937	0.00638700691862479	0.1721084648476	0.00386880267349927
8.67207702934327e-08	2.60430931949895e-06	2.9550899156089e-07	1.141070142116e-05	2.44949323191611e-08	1.44217354348324e-05	69340	0.00431720578693762	0.00601319936045829	0.180582242079468	0.0204905292359722	0.791215556041891	0.0016984732822098
9.31986229152989e-10	1.69633858801381e-07	5.64867583507265e-10	1.32192707686526e-07	3.7479158460332e-09	3.07071336146601e-07	3256572	9.21171719455716e-05	0.00303508051532379	0.552424921616244	0.00183953211197019	0.430495106920091	0.0122053588363711
1.07153174095071e-07	3.86509878870817e-06	5.17116763533103e-07	2.39846922530155e-05	3.03736108946321e-08	2.85044345902465e-05	35082	0.00851499258867905	0.00375917556813199	0.135596402604341	0.0181416250126234	0.841437221884853	0.00106557493005054
3.33177787349306e-06	1.65096631211882e-05	1.15845539163029e-06	7.3810335261697e-06	5.00616387079892e-09	2.83859360763521e-05	35229	0.00847974410953167	0.117374247040199	0.58161418657397	0.0408108927080753	0.260024312966685	0.000176360711069503
1.93372790069037e-07	2.82280606917495e-06	1.83017313516453e-07	3.43509308573224e-06	6.69220312731538e-09	6.64098146162e-06	150580	0.00199031773951597	0.0291181041818276	0.425058567847042	0.0275587749452636	0.517256840059645	0.00100771296622215
4.86914102606614e-07	4.50405173469506e-06	1.13999930976917e-06	1.35584607809915e-05	1.06756146065099e-08	1.97001015426688e-05	50761	0.00589265845850695	0.0247163245099015	0.228630889284487	0.0578676869913601	0.688243192636594	0.000541906577658363
1.21240984725823e-07	3.21730513315275e-06	4.47429781564419e-07	1.5266518494636e-05	2.80587825506443e-08	1.90805531766296e-05	52409	0.00570786842924198	0.00635416508124733	0.168616973699347	0.0234495183353722	0.800108799431183	0.00147054345284976
3.95861103159221e-07	4.3892119632521e-06	8.35542603999051e-07	1.19116419791528e-05	5.69398745708079e-09	1.75379516370203e-05	57019	0.00524761454040412	0.0225716840456791	0.250269361787215	0.0476419721807952	0.679192315367601	0.000324666618709425
7.47364575049183e-08	2.07358527063069e-06	1.29593089319688e-07	4.62314790983066e-06	1.85088946284634e-09	6.9029136167488e-06	144866	0.0020687384374537	0.0108267988930909	0.300392759602187	0.0187736797118903	0.669738630165289	0.000268131627542818
1.73360088746448e-07	4.39011616354848e-06	3.43039313219386e-08	1.11702489033687e-06	1.18229435760792e-09	5.71598736831134e-06	174948	0.00171333168000731	0.030328983879064	0.768041613927751	0.00600140082746069	0.195421161447889	0.000206839917835089
1.05074879323356e-07	1.85447215494095e-06	1.70858307352507e-07	3.87716015291504e-06	4.40315836443003e-09	6.01196865289628e-06	166335	0.00180197051555786	0.0174776159673979	0.30846337730779	0.0284196936506306	0.64490691431786	0.000732398756322324
1.03338541368351e-06	6.39304135905022e-06	2.19356262383709e-07	1.74484148017323e-06	1.72301190481034e-09	9.39234752719548e-06	106470	0.00281375145066953	0.110024188382228	0.680664907313024	0.0233547855579838	0.185772670263856	0.000183448482908173
7.00206564171431e-08	1.64408651897413e-06	1.01470695220164e-08	3.06337506378094e-07	2.43995097102913e-10	2.03083574638849e-06	492408	0.000609065786639773	0.0344787393769602	0.809561542285176	0.00499649936734733	0.150843073804893	0.00012014516562298
6.02831812075268e-06	1.61241423488535e-05	1.81800288662027e-06	6.25222691636474e-06	8.96590402283825e-09	3.02316561766141e-05	33078	0.00902862887936406	0.199404163818717	0.533352928289998	0.060135735733413	0.206810598792176	0.000296573365695191
3.6140292844831e-07	7.23469903428113e-06	1.3803202364536e-06	3.55299221659277e-05	1.31532657059406e-08	4.45194976308167e-05	22462	0.0132673490406542	0.00811785729132183	0.162506304412412	0.0310048475366922	0.798075541205875	0.000295449553699272
8.93748295078287e-07	4.87010946045004e-06	2.22239009681428e-07	1.55703690707216e-06	9.72095127813301e-09	7.55285462356005e-06	132400	0.00226329980975304	0.118332516594503	0.644803813019045	0.0294245051385188	0.206152108663022	0.0012870565849116
7.15752557991307e-07	4.86653336881384e-06	1.88459451672941e-07	1.64752743277749e-06	1.71159760398587e-09	7.41998440885956e-06	134771	0.00222352787248092	0.0964628115844407	0.655868408969045	0.0253989013033393	0.222039204126941	0.000230674016234077
2.2243895946618e-06	9.80888834317354e-06	3.27371918336427e-07	1.8561478827175e-06	6.18297214885003e-09	1.42229807110381e-05	70309	0.004257834168929	0.156394052685138	0.689650681700011	0.023017110476875	0.130503438092761	0.000434717045214832
1.44288489397427e-05	3.97086292105562e-05	2.67982697475026e-06	9.48302385665259e-06	3.83110701775644e-09	6.63041600887196e-05	15082	0.0196953688337979	0.217616042800873	0.598885939546227	0.040417177009172	0.143023059849693	5.77807940350976e-05
1.27380389418391e-07	3.07585033170616e-06	2.02743358060455e-07	6.29480491074825e-06	1.09301566877905e-08	9.71170914662104e-06	102968	0.00290928669117585	0.0131161660110785	0.316715655840695	0.02087617689117	0.648166539556878	0.00112546170017801
1.16414409723512e-06	7.15399997052619e-06	8.02863413942365e-07	6.34371662553107e-06	5.97311903596002e-09	1.54706972262707e-05	64638	0.00463049113538305	0.0752483278683971	0.46242259582057	0.0518957486013641	0.410047235282896	0.000386092426772925
7.61364524300746e-08	1.82050729571376e-06	4.08112896778131e-07	1.25469087760647e-05	2.76335295828142e-09	1.4854428773945e-05	67320	0.00444644688419016	0.0051255052340767	0.122556533369157	0.0274741562256484	0.844657776276952	0.000186028894165786
3.00676283254334e-07	4.44594468502395e-06	3.68720188353903e-08	7.01026502419872e-07	1.28845795560599e-09	5.48580794748915e-06	182289	0.00164439339955313	0.0548098449913751	0.810444829199472	0.00672134700819531	0.127789107662934	0.000234871138023656
1.45580212967541e-06	1.50594797054111e-05	3.52970065187248e-07	4.69520890867624e-06	4.20119198433908e-08	2.16054727287934e-05	46285	0.00646075085705877	0.0673811745732035	0.697021532203805	0.016337067446659	0.217315722160478	0.00194450361585479
5.03117394329466e-06	1.87217286266773e-05	3.30031801482826e-06	1.57905592775975e-05	2.18791060487391e-08	4.28656589684464e-05	23329	0.012777637185994	0.117370736024334	0.436753547646577	0.0769921212982549	0.368373183979767	0.000510411051066411
6.37490198047274e-08	1.50758844680633e-06	1.2317692120737e-08	3.74540124462733e-07	1.74842553920938e-09	1.95994370873374e-06	510219	0.000587810860306681	0.0325259442506712	0.769199870429105	0.00628471729358751	0.191097388559548	0.000892079467087852
3.78684363332073e-08	1.18288878593636e-06	5.54068627844874e-08	2.22530374016316e-06	6.59389419806453e-09	3.50806171941528e-06	285058	0.00105186676172964	0.0107946893076668	0.337191554923247	0.0157941527875178	0.634339962677188	0.00187964030437971
2.84005218354251e-08	1.31596489868839e-06	2.36880581531987e-07	1.41127259608969e-05	1.13962923449101e-08	1.57053682552977e-05	63672	0.00470056507709338	0.00180833211764043	0.0837907699645629	0.0150827779190777	0.898592489618096	0.000725630380622625
3.09128439957549e-06	1.74881031506811e-05	7.20276223522934e-08	5.23950123943432e-07	1.1688371432457e-08	2.11870536679847e-05	47199	0.00633602563259572	0.14590440218909	0.825414586885525	0.00339960541380667	0.0247297303416549	0.000551675169923179
4.69084388820501e-06	1.62835833106818e-05	1.07175711133775e-06	4.78367553914209e-06	2.98279248188324e-09	2.68328426418485e-05	37268	0.00801764662769899	0.17481725476559	0.606852711359247	0.039941989212363	0.178276882661752	0.000111162001048345
7.99740577255551e-07	5.17343925578221e-06	8.13529323550101e-07	6.76641613375192e-06	5.73525530246051e-09	1.35588605456422e-05	73753	0.00405942391268277	0.0589828750405272	0.381554131216795	0.0599998296915566	0.49904017457622	0.000422989474901251
4.44476627323627e-07	4.37508758386636e-06	7.11837387878044e-07	9.00899490312334e-06	4.27547430428332e-10	1.45408240496218e-05	68772	0.00435277801203782	0.0305674991875848	0.300883056485382	0.0489544048844026	0.619565636196365	2.94032462650872e-05
1.12646598641801e-06	5.6094459569938e-06	1.17668480316717e-06	7.53380781456538e-06	8.87722854498851e-10	1.54472922839988e-05	64736	0.00462350203302309	0.0729232001122204	0.363134577495136	0.0761741787190784	0.487710575812002	5.74678615629228e-05
1.78924143372463e-08	1.02151490979087e-06	1.0049185371651e-07	7.3768770724256e-06	1.16422041298066e-08	8.52841845440003e-06	117255	0.00255526618173407	0.00209797566018998	0.119777765977682	0.0117831757733069	0.864975975542063	0.00136510704675848
2.93333657842656e-06	2.71543557550232e-05	1.33908635698416e-06	1.59415968522701e-05	6.69658111732038e-08	4.74353413538772e-05	21081	0.0141301587446313	0.0618386311704448	0.572449886097504	0.028229718997789	0.336070035489838	0.00141172824442488
2.85652671312523e-07	4.51740814874064e-06	2.56913159952873e-08	5.22411264890699e-07	7.17128430305757e-09	5.35833468524221e-06	186625	0.00160621336871347	0.0533099718648148	0.843061961243738	0.00479464563235396	0.0974950792695931	0.00133834198950068
1.66453920703619e-06	8.70430351884867e-06	6.53198935130817e-07	4.39184629684037e-06	9.59073120538822e-09	1.54234786890614e-05	64836	0.00461639085005006	0.107922424025956	0.564354105473099	0.0423509474288751	0.284750696349399	0.000621826722669907
5.29442278103827e-07	4.72536161812784e-06	3.25456988420699e-08	3.73484510111537e-07	2.35739826883086e-10	5.66106984501215e-06	176645	0.00169688442155336	0.0935233608838631	0.834711767827993	0.0057490367957119	0.0659741922175022	4.16422749298511e-05
5.02634070882239e-07	4.32713670213864e-06	1.93091669234559e-07	2.13732943812483e-06	2.68978645351552e-09	7.16288166683378e-06	139609	0.00214656502315391	0.0701720472654994	0.604105568597417	0.0269572608086812	0.298389605962819	0.000375517365583465
5.97730157296101e-06	2.6538148231926e-05	1.33355540986915e-06	7.61320909827193e-06	8.82773533811506e-10	4.14630970865619e-05	24118	0.0123621401223685	0.144159553746848	0.640042594418904	0.0321624650248654	0.183614096225806	2.12905835752827e-05
1.37646804601046e-06	1.3264621129697e-05	4.82368448608719e-07	5.97728730969396e-06	1.36643529509507e-08	2.11144092869611e-05	47361	0.00631436970729604	0.0651909332296821	0.628226011413371	0.0228454626436837	0.283090434994321	0.000647157718941675
8.0493577203054e-07	5.40469317354035e-06	3.7921766844283e-08	3.2738471318221e-07	2.57099472731949e-09	6.5775064203247e-06	152033	0.00197131282119789	0.122377040871182	0.821693333029623	0.00576537131565596	0.0497733779735404	0.000390876809998243
8.27454472011143e-07	7.8272872848665e-06	1.44928153368116e-06	1.76273169668687e-05	1.96718345574132e-09	2.77333074408832e-05	36058	0.00828559130235507	0.029836126606066	0.282234180021668	0.0522577963977239	0.635600964812558	7.09321619837303e-05
5.35144048501484e-07	3.82175325950996e-06	6.29266789824359e-08	5.7780693070384e-07	2.24483379279506e-10	4.997855401077e-06	200086	0.00149823688793371	0.107074736173072	0.764678637698562	0.0125907362123513	0.115610973974823	4.49159411917222e-05
6.27496731876514e-07	6.98557268868361e-06	2.20296760992513e-07	3.15336991974868e-06	3.87962241966416e-09	1.0990615723721e-05	90987	0.0032917730323998	0.0570938651346159	0.635594298289102	0.0200440781963696	0.286914764287753	0.000352994092159077
7.47433201684039e-07	5.77366590636658e-06	3.27334086639661e-07	3.25111509578658e-06	6.75991174918014e-10	1.01002242816518e-05	99008	0.00302549651974726	0.0740016440072363	0.571637395899724	0.0324085958402231	0.321885435919735	6.69283330812792e-05
1.84260432666896e-06	8.97625347974073e-06	3.7792545634943e-08	2.3671864583649e-07	9.06662358542827e-09	1.11024356214666e-05	90070	0.00332520838450678	0.165963973085896	0.808494080558787	0.00340398691993954	0.0213213256899049	0.000816633745472746
7.75724642627759e-07	5.71242452851544e-06	1.31693724693966e-07	1.24692392532271e-06	2.34763926305059e-09	7.86911446042293e-06	127079	0.00235795926286853	0.0985783910666445	0.725929779932115	0.0167355202871059	0.158457972824517	0.000298335889617295
4.95912028270702e-08	1.29653348148677e-06	2.83373424333267e-07	9.5255911561733e-06	1.4577278304303e-09	1.11565469926508e-05	89633	0.00334138786515348	0.00444503150121068	0.116212792572902	0.0253997428164767	0.853811771908289	0.000130661201121687
5.97540733607641e-08	1.1874948369349e-06	6.47910570870497e-08	1.65551454213366e-06	3.51903271407574e-09	2.97107354223044e-06	336579	0.00089092627606091	0.0201119469146178	0.399685440315093	0.0218072882296982	0.557210893167871	0.00118443137271989
6.19987553463426e-07	8.37150052446467e-06	6.09964805188209e-07	1.05903906722624e-05	3.66278161961686e-09	2.01955063369984e-05	49516	0.00604039608973672	0.0306992824600591	0.414522933209553	0.0302029963997856	0.524393421761392	0.00018136616921095
6.49872161019341e-07	4.71540831859289e-06	1.62882291415445e-07	1.51958010354146e-06	3.7262859320115e-11	7.04778013742846e-06	141889	0.00211210784647142	0.0922094827516089	0.669062914370853	0.0231111482253015	0.215611167475481	5.28717675544731e-06
4.24952693107116e-06	2.49567588112909e-05	2.11700487945619e-08	1.59873881558418e-07	4.47285140770807e-09	2.93918025241227e-05	34023	0.00877890869916076	0.144582045540877	0.849106099934093	0.000720270516828189	0.00543940377345706	0.000152180234745286
3.09808021839598e-06	1.38211407870804e-05	3.33005753867839e-07	1.91017451732957e-06	6.48961261909649e-10	1.91630502379357e-05	52184	0.00573247644896324	0.161669472235842	0.721239083312514	0.0173774920867562	0.0996800871266377	3.38652382502733e-05
1.03952185215527e-06	6.52091143806391e-06	1.03377828429919e-06	8.33796391844393e-06	1.39017756414557e-08	1.69460772686037e-05	59011	0.00507096527999362	0.0613429194071484	0.384803594053315	0.0610039874074269	0.492029145523359	0.000820353608750015
3.79093047104172e-07	3.51135995729519e-06	5.9843727714748e-08	7.12699358648037e-07	1.16016846263527e-09	4.66415625922478e-06	214401	0.00139827164687989	0.0812779474003258	0.752839262267513	0.0128305580664003	0.152803490929031	0.000248741336729594
6.71448169368726e-07	5.37025785789563e-06	8.32458225008631e-07	8.56058557802019e-06	1.31577596830463e-08	1.54479075899762e-05	64734	0.00462368577417704	0.0434653149922008	0.347636586160074	0.0538880893842732	0.554158259179058	0.000851750284393469
2.13474015412337e-08	8.98063212400801e-07	1.48003824411609e-08	8.00562535644171e-07	1.8922422347072e-09	1.73666577426207e-06	575816	0.000520864487659756	0.0122921761098818	0.517119198011717	0.00852229753157294	0.460976744926258	0.00108958342056993
7.98297547770175e-06	3.23596114095517e-05	1.94453968854649e-06	1.01356303748725e-05	5.35547515619347e-10	5.24232924981881e-05	19075	0.0156043702625273	0.152279170141358	0.617275448898411	0.0370930476870316	0.193342117441837	1.02158313623254e-05
3.14931094783869e-07	4.67399196988744e-06	7.59971177380326e-07	1.45022940803963e-05	6.17727223198058e-09	2.02573655946799e-05	49365	0.00605884197263007	0.0155464980533588	0.230730493954996	0.0375157951229311	0.715902273304726	0.000304939563987673
1.64029713274144e-07	2.52109713439943e-06	2.73590931079446e-08	5.40666887151128e-07	2.62573822757438e-09	3.25577856616022e-06	307146	0.000976258309357991	0.0503811023817866	0.774345393327146	0.00840324136054844	0.166063777423529	0.000806485506989226
8.42944444529651e-07	6.00600515764699e-06	5.86655844819841e-07	5.3744036712276e-06	7.58787086319911e-09	1.28175969890873e-05	78018	0.00383792002737315	0.0657646238407497	0.468574972575626	0.045769565490264	0.4192988495272	0.000591988566160983
4.72211469261339e-07	4.33550598543742e-06	1.50366753224455e-07	1.77507146045228e-06	5.79253114101436e-09	6.73894819951651e-06	148391	0.00201964903057184	0.0700719838290518	0.643350543301175	0.0223130893386661	0.263404823408442	0.000859560122665722
5.40866444213087e-06	2.43343763954649e-05	1.40867615645339e-06	8.14944574997104e-06	1.54630729662876e-09	3.93027090513169e-05	25444	0.0117218024747359	0.137615563219036	0.619152648324877	0.0358417063468605	0.207350738579634	3.93435295925727e-05
4.84785380088282e-07	4.41774549977367e-06	3.3950490416343e-08	3.9779466886832e-07	2.01106158672575e-09	5.33628710073334e-06	187396	0.00159960966012318	0.0908469448770214	0.827868781491641	0.00636219337068226	0.074545214932992	0.000376865327663756
4.7970053062626e-07	4.33324064035855e-06	1.03368942911676e-07	1.20058663152735e-06	1.06433046922695e-08	6.12754005011611e-06	163198	0.00183657906794943	0.0782859886190658	0.707174592890085	0.0168695662641516	0.195932890149711	0.0017369620769868
5.07233020148114e-06	2.8743275147715e-05	3.36328091339876e-06	2.45072566379622e-05	2.39706317650641e-08	6.17101135323222e-05	16205	0.0183432812370492	0.0821960925225714	0.465779002864093	0.0545012919419952	0.397135173396269	0.00038843927507132
4.10880595464693e-08	1.51461689919284e-06	1.48947962924578e-07	7.05970376682266e-06	3.26272637154366e-09	8.76761941485809e-06	114056	0.00262684115403256	0.00468634159425752	0.172751214158097	0.0169884156550137	0.805201894924738	0.000372133667893301
5.71449172738627e-06	2.8210868082399e-05	2.70727458412592e-06	1.71856791303926e-05	5.89885524048562e-08	5.38773020767087e-05	18561	0.0160336956404085	0.106064919866443	0.523613228484109	0.0502488892311534	0.318978094076133	0.00109486834216142
3.81799111824534e-06	2.08644689672956e-05	7.64032593414632e-06	5.36845667707955e-05	8.31063976199179e-09	8.60156634302447e-05	11626	0.0254756848130195	0.0443871611981645	0.242565925033129	0.0888248213110897	0.624125474708819	9.66177487979429e-05
1.08557460727817e-06	1.38629484214554e-05	5.86766028198826e-07	9.63555855754323e-06	3.55373625613122e-09	2.51744013507317e-05	39723	0.0075239676413319	0.0431221617608245	0.550676388618569	0.023308042960941	0.38275224198184	0.000141164677825712
2.16378005551481e-07	2.78137240238142e-06	1.47847819602076e-08	2.44354767365383e-07	6.93171637681468e-11	3.25695927442226e-06	307035	0.000976612177108538	0.0664355883264348	0.85397825641366	0.00453944330109263	0.0750254291738813	2.12827849314888e-05
2.35731688029859e-08	1.08160803826935e-06	5.61404635289473e-08	3.3120146895519e-06	2.61108143000571e-09	4.47594744158318e-06	223416	0.00134188610221031	0.00526663217355561	0.241648958658633	0.0125426994533899	0.739958351338551	0.000583358375870952
1.10213810974168e-06	6.34505928938582e-06	1.04249021928218e-06	7.71662566854307e-06	5.86261387951846e-09	1.62121759008323e-05	61682	0.00485188359721411	0.0679821213687365	0.391376168640021	0.0643029181066723	0.475977173930547	0.000361617954022908
1.02015390330975e-05	2.785929492131e-05	2.62348623267329e-06	9.21202643023912e-06	1.21969443446298e-10	4.98964685867633e-05	20041	0.0148578308246853	0.204454129160631	0.558342017188378	0.052578595379178	0.184622813821396	2.44445041705124e-06
2.11565436126412e-06	1.03885138496279e-05	7.08740745279203e-07	4.47465929003306e-06	1.03471305066607e-08	1.7697915376711e-05	56504	0.00529535152949234	0.119542574152443	0.586990819455401	0.0400465665132431	0.252835387376829	0.000584652502083762
2.24341646288262e-06	1.21314968909104e-05	2.17714543438508e-07	1.51378449117366e-06	2.01080210896706e-09	1.61084231905141e-05	62079	0.00482090782029243	0.139269774350336	0.753115109246343	0.0135155713792468	0.0939747157912446	0.00012482923282964
6.36195901361373e-06	1.39488475064743e-05	6.21628142396728e-07	1.75240686259561e-06	4.7215648163118e-09	2.26895630898967e-05	44073	0.00678383136939642	0.280391428799553	0.614769330339618	0.0273970961861989	0.0772340505479338	0.000208094126696263
1.58315210896321e-06	1.6815134355148e-05	1.97208579417394e-06	2.69344946670718e-05	4.19360452344705e-08	4.73468029705914e-05	21121	0.014103970959224	0.0334373602785082	0.355148252894549	0.0416519315020882	0.568876734587585	0.000885720737269595
8.46816751233236e-09	5.17608121198282e-07	3.4867890363439e-08	2.74027307723565e-06	6.37063559495617e-09	3.30758789190466e-06	302335	0.000991785863568295	0.00256022448656867	0.156491116219506	0.0105417880047204	0.828480804377862	0.00192606691134296
3.01368316083927e-07	3.92856259913552e-06	3.75933438770849e-07	6.30101676217754e-06	7.4435308325391e-11	1.09069555514762e-05	91685	0.00326675700998258	0.0276308374652851	0.360188741999945	0.0344673118907108	0.577706284071613	6.82457244591199e-06
1.18821663611662e-07	2.17823966277363e-06	1.1783270806358e-07	2.77738462424985e-06	1.70785616257921e-09	5.1939865148613e-06	192530	0.00155698663777859	0.0228767755310267	0.419377227210956	0.0226863715811412	0.534730811545824	0.000328814131051862
1.19432172153928e-05	4.02310169178218e-05	3.51876303749332e-06	1.5241405762812e-05	1.13396987227435e-08	7.09457426322427e-05	14095	0.0210595618878336	0.168342972703833	0.567067387346483	0.049597944949753	0.214831858788455	0.000159836211476767
5.59394836323308e-07	4.85490758880922e-06	9.71379449131958e-07	1.08394803179905e-05	2.33445743457401e-10	1.72253956379984e-05	58054	0.00515433379807761	0.0324750065588804	0.281845926261312	0.0563922866879842	0.629273228074895	1.35524169292478e-05
1.68706828545551e-06	7.00629005699122e-06	7.93817161058756e-07	4.23867935572816e-06	2.64884219295688e-09	1.37285037014266e-05	72841	0.00411010966511527	0.122887994361701	0.510346226316213	0.0578225550521042	0.308750279557975	0.000192944712006861
3.63599026937138e-06	1.50025910355808e-05	1.70330879278168e-06	9.03655593563632e-06	4.6818006091258e-09	2.93831278339793e-05	34033	0.00877632905923709	0.123744153104308	0.51058522837829	0.057968940624896	0.307542341533369	0.000159336359137085
9.40953151972385e-08	2.12523212953681e-06	6.15814142187133e-08	1.78834893444465e-06	3.39369437916766e-09	4.07265148777658e-06	245540	0.00122105184311727	0.0231041903486342	0.521830099117333	0.0151207178919041	0.439111703962909	0.000833288679218759
1.28630051769552e-05	3.82441260995878e-05	6.96052464985158e-07	2.66107190148909e-06	1.4584899511804e-08	5.4478840542529e-05	18356	0.0162112573126865	0.236110112639303	0.701999633595954	0.0127765653243259	0.0488459716651223	0.000267716775294039
3.56719776864066e-08	1.79478104032498e-06	2.29729954440145e-08	1.48622585133091e-06	9.57828503033018e-09	3.34923014981664e-06	298576	0.00100426611444882	0.0106507991659993	0.53587868257523	0.00685918686276971	0.44375148462469	0.00285984677131088
1.19823272258649e-06	6.86471612948764e-06	2.98055283542594e-07	2.19552527007741e-06	3.45648920918714e-08	1.0591094297786e-05	94419	0.00317230269607971	0.11313587518874	0.648159287083551	0.0281420668310829	0.20729919008807	0.00326358080855695
1.03420821012254e-05	4.11312090264416e-05	1.0052735543017e-06	5.14114961551505e-06	4.14527871340641e-08	5.76611670846178e-05	17343	0.0171500828422134	0.179359569431683	0.71332598880771	0.0174341520494454	0.0891613866915044	0.00071890301965675
1.63169619209634e-06	7.55886981370812e-06	4.42580857279276e-07	2.63613904973357e-06	2.40558990400395e-08	1.22933418118574e-05	81345	0.00368123280046273	0.132730075927972	0.614875103075498	0.0360016718035442	0.214436325783354	0.00195682340963112
9.99317321783708e-08	1.95445808277749e-06	1.10824571025785e-07	2.78688071554991e-06	3.05928439690619e-10	4.95240102997125e-06	201922	0.00148462084644041	0.0201784410377103	0.394648589835391	0.0223779476571243	0.562733247708352	6.17737614218198e-05
3.00860502471312e-07	5.35415512738329e-06	1.09908858194108e-06	2.51495584255944e-05	6.35774382152596e-09	3.19100203812116e-05	31338	0.00952748204311338	0.0094284020780023	0.167789147841967	0.0344433682213571	0.788139842129411	0.000199239729262892
3.41809749889895e-07	3.19791095970802e-06	1.57161691332515e-08	1.89054046325027e-07	3.69603268539628e-09	3.74818695774159e-06	266796	0.00112382622843687	0.0911933566130988	0.853188753859511	0.00419300566125469	0.0504387983994637	0.000986085466671401
1.25791616988114e-07	2.25736897242064e-06	4.23214770964577e-08	9.76502216424155e-07	5.06887606307962e-09	3.40705315899245e-06	293509	0.00102159550455549	0.036920943442313	0.662557602443809	0.012421724910501	0.286611969598071	0.00148775960530614
1.84895932171896e-07	3.45309310483249e-06	2.1736175537714e-07	5.21955964243721e-06	3.007045680758e-09	9.07791748049949e-06	110157	0.00271968254968313	0.020367659495592	0.380383839382784	0.0239440109302668	0.57497324178695	0.000331248404407455
2.99636926995894e-06	1.11926542272965e-05	1.99622259507705e-06	9.58745110410643e-06	4.13723528427465e-09	2.57768344317232e-05	38795	0.00770332612059033	0.116242716998304	0.434213683489462	0.077442503669897	0.37194059377234	0.000160502069997509
2.46904861414967e-06	9.7067508873213e-06	6.4828252851519e-07	3.2769350780192e-06	1.03135187145997e-09	1.61020484598768e-05	62104	0.00481900458823337	0.153337547101666	0.602827082001935	0.040260873026844	0.203510446896535	6.40509730193583e-05
1.13655807647155e-06	1.6703801909877e-05	2.26958167571041e-07	4.28961514141818e-06	1.53820244769382e-08	2.23723153198147e-05	44698	0.00668929605639024	0.0508019871982101	0.74662821755792	0.0101445989977635	0.191737648969169	0.00068754727693806
1.12296400665326e-07	2.21680726386664e-06	3.79523631996216e-08	9.63305118665408e-07	1.31331955311552e-10	3.3304924783523e-06	300256	0.000998650423774117	0.0337176562911448	0.66560944913569	0.0113954207812527	0.289238040598123	3.94331937889636e-05
5.01642285820945e-08	1.21110145088032e-06	1.44898233424443e-07	4.49784413259592e-06	3.17728847302415e-09	5.9071853339558e-06	169285	0.00177059148461167	0.00849206952992308	0.205021745960575	0.024529149710529	0.761419166373759	0.000537868425214357
5.80324476427726e-08	2.00782097837931e-06	2.73102260092884e-07	1.21491855904461e-05	2.49727700459698e-10	1.44883910042615e-05	69021	0.00433711621675714	0.00400544460911521	0.138581363368005	0.0188497301054724	0.838546225517562	1.72363998449686e-05
1.55456835580493e-05	5.01179537710969e-05	1.03828683946978e-06	4.30440644148419e-06	2.52283843149149e-08	7.10315589944151e-05	14078	0.0210847660847897	0.218856009612173	0.705573050635668	0.01461726103395	0.0605985072328573	0.000355171485352003
2.46290084933317e-06	8.49746667299112e-06	1.17429309681656e-06	5.20922835195106e-06	4.70656544459811e-09	1.73485955365365e-05	57642	0.0051911032197266	0.14196543138874	0.489807180938381	0.0676880785158357	0.300268015412563	0.000271293744481274
3.63512830157902e-09	3.58295355650821e-07	2.73388722678398e-08	3.4646534258005e-06	1.27853315720761e-08	3.86670811359282e-06	258618	0.00115934211984925	0.000940109311277024	0.0926615987359606	0.00707032221328892	0.896021453913484	0.00330651582598936
4.83540515026747e-07	6.92197550881983e-06	3.6218744611514e-07	6.6667499015185e-06	1.513707016304e-09	1.44359670784965e-05	69271	0.00432145690000518	0.0334955401600367	0.479495102141833	0.0250892402390309	0.461815260818178	0.000104856640921465
1.50120788347311e-07	2.51137842857754e-06	1.23562329893792e-07	2.65777686718103e-06	5.65945169624976e-09	5.44849786569593e-06	183537	0.00163321865710453	0.0275526928793495	0.460930423482284	0.022678237734431	0.487799928107627	0.00103871779630896
1.58984451494742e-07	2.75887565150291e-06	4.24124829462744e-07	9.46304711336267e-06	2.5412766976784e-09	1.28075733225207e-05	78079	0.00383492442553435	0.0124133157383675	0.215409709710717	0.033115159193894	0.738863395513256	0.000198419843766175
9.53418532004522e-10	1.90739731226461e-07	4.16220028374582e-08	1.07061899637071e-05	8.29865290590504e-10	1.09403349815936e-05	91405	0.00327673818532837	8.71471059714886e-05	0.0174345421367232	0.00380445415131114	0.978598002869158	7.58537368359102e-05
5.83362239528129e-08	1.79540620024945e-06	9.63942419206352e-07	3.81438656976198e-05	6.91185122653795e-09	4.09684623922549e-05	24409	0.0122155672212324	0.00142393003169778	0.0438241050654826	0.0235288893680468	0.931054364022967	0.00016871151180535
1.64625651430802e-09	3.56890261680344e-07	5.12365720752279e-08	1.42819184597684e-05	4.38684672164103e-09	1.46960783967599e-05	68045	0.00439915117782186	0.000112020123318815	0.024284727669868	0.00348641118344362	0.971818336442541	0.000298504580828054
1.50798576699484e-07	2.16154341417868e-06	3.14201823738333e-07	5.7906901152484e-06	1.67524615170246e-08	8.43398639138192e-06	118568	0.00252700831261743	0.0178798695778753	0.256289649268038	0.0372542483658016	0.686589928715736	0.00198630407254898
2.06368177036336e-08	1.13795250034154e-06	3.06083756976042e-08	2.1701623450924e-06	4.78774019951504e-09	3.36414777903469e-06	297252	0.00100873691384529	0.00613433744862274	0.338258773123238	0.00909840402623065	0.645085319562004	0.00142316583990518
2.34019128734316e-07	5.15257521586192e-06	7.59110188299066e-07	2.14911583655584e-05	1.38255252843243e-08	2.7650688423738e-05	36165	0.00826100997609025	0.00846341057220881	0.186345277806482	0.0274535728248767	0.777237732247863	0.000500006548569517
8.60871525872785e-09	4.76546759862591e-07	2.93671305148536e-08	2.0901786098401e-06	1.15865013456426e-09	2.60585986561084e-06	383750	0.000781453484315797	0.00330359869781789	0.182875052550412	0.0112696507215939	0.802107065473432	0.000444632556744437
2.07593514314424e-06	1.70037296506729e-05	3.93182723305152e-06	4.14101346131216e-05	2.98259693472928e-09	6.4424609236925e-05	15522	0.0191424170886143	0.0322227044561477	0.263932212427409	0.0610298964886542	0.642768890701899	4.62959258900682e-05
2.33985504124708e-08	9.64506484016749e-07	2.34334079991471e-07	1.24195869948529e-05	4.33236922893373e-09	1.36461584785025e-05	73281	0.00408550699199928	0.00171466207499581	0.070679707079189	0.0171721646323124	0.91011598717823	0.000317479035272728
3.78941665928631e-07	4.84286052869259e-06	1.23201989563546e-07	2.02449910405268e-06	2.55007896087828e-08	7.39500407784624e-06	135226	0.00221605035311456	0.0512429285960578	0.654882739443067	0.0166601651962075	0.273765786028114	0.00344838073655395
8.43316036056622e-07	5.40904022222221e-06	3.12703703428449e-07	2.5788204004523e-06	2.2731697277522e-11	9.14390309385686e-06	109362	0.00273942438016006	0.0922271405766742	0.591546100904783	0.0341980552745066	0.282026217249046	2.48599498968813e-06
1.10163211233546e-06	6.63784402772184e-06	2.79579095030681e-07	2.16598582725603e-06	2.79838455295423e-09	1.0187839446897e-05	98156	0.0030517014669682	0.108132064514522	0.651545802456046	0.0274424323712557	0.212605021756183	0.000274678901992961
3.51843699669515e-09	5.92979858621275e-07	4.98499907700865e-08	1.08028025308905e-05	8.92278259081225e-09	1.14580735998694e-05	87275	0.00343154053393324	0.000307070553005984	0.0517521425790139	0.00435064326787487	0.942811410376493	0.000778733223612211
2.50444852668853e-07	2.70359026764672e-06	3.2169370392448e-08	4.46506951011214e-07	9.77828061034272e-10	3.43368926978027e-06	291232	0.0010295781697951	0.0729375412251207	0.787371848536466	0.00936874826606152	0.13003708720556	0.000284774766790952
3.51869571827448e-06	1.14472767715092e-05	5.65266511459945e-07	2.36446487600891e-06	2.86213884435562e-09	1.78985660160969e-05	55870	0.00535522723014026	0.196590928854858	0.639563904796295	0.0315816647518901	0.132103592761702	0.000159908835254265
7.71012191523023e-08	1.65998260776015e-06	7.87750430648705e-09	2.18067436432041e-07	5.59192754419674e-10	1.9635879604054e-06	509272	0.000588903494717075	0.0392654776394045	0.845382351711625	0.00401179089775059	0.111055598643525	0.000284781107694418
8.13914009255448e-07	5.7394164185584e-06	3.44829748600031e-08	3.12648111075389e-07	8.50150049733906e-09	6.90896301424658e-06	144740	0.00207054951318675	0.117805524154221	0.830720385493956	0.00499104927742379	0.0452525379612968	0.0012305031131023
2.84881472551056e-07	3.24971460042066e-06	1.13027330107986e-07	1.65776946998964e-06	1.26031508027335e-08	5.31799602387207e-06	188041	0.00159413107043171	0.053569327858134	0.611078794687499	0.0212537447565991	0.311728226675619	0.00236990602214799
2.04025627670833e-06	9.27054343238742e-06	5.87662878387008e-07	3.43328058316268e-06	5.81302270770888e-09	1.53375561933531e-05	65199	0.00459073237152841	0.133023556751011	0.604434195090676	0.0383152877145894	0.223847954646814	0.000379005796909685
2.23114284323305e-08	9.13428172238371e-07	8.13958209546529e-08	4.28456877046191e-06	9.31581264827103e-09	5.31102000473553e-06	188288	0.00159204158762272	0.00420096862983696	0.17198733415124	0.0153258358812576	0.806731807946798	0.00175405339086741
5.46506225717186e-07	4.37532831131009e-06	4.63409071293565e-07	4.77020549939539e-06	1.44225791005471e-08	1.01698716868168e-05	98330	0.00304632751940359	0.0537377700080152	0.430224534394257	0.0455668552725481	0.469052673061649	0.00141816726353029
4.8961095558085e-07	4.17540906912341e-06	1.28719764728543e-07	1.41140690775035e-06	9.53907603036341e-09	6.21468577321352e-06	160909	0.00186267458979095	0.0787828980334238	0.671861655036562	0.0207121919636468	0.227108330051664	0.00153492491470424
3.38330610782987e-08	1.33988276943073e-06	4.38413130703754e-10	2.23242340260443e-08	4.34077774577161e-10	1.39691255544036e-06	715864	0.000418986260067089	0.0242198847354717	0.959174405164076	0.000313844362695666	0.015981124902272	0.000310740835485098
1.84282008086444e-07	7.81275685663243e-06	6.77312032525008e-07	3.69299844649649e-05	6.31411920645794e-08	4.56674765542734e-05	21897	0.013607130335875	0.00403530087473596	0.171079232883546	0.0148313873160926	0.808671449605401	0.00138262932022397
8.35986407767335e-07	5.78414900501164e-06	1.36868358378762e-07	1.21759957739216e-06	1.62366833944903e-09	7.97622701688934e-06	125373	0.00239001699860297	0.104809756040941	0.725173567999498	0.0171595364686773	0.152653576034626	0.000203563456257072
1.18863528660682e-07	2.07737357832753e-06	1.94274739676871e-09	4.36558585316754e-08	1.14573433543942e-09	2.24298144725209e-06	445835	0.000672668845621116	0.0529935407206794	0.926166188700556	0.000866145103049693	0.0194633168210815	0.000510808654633803
1.36397500362882e-06	1.07636568341784e-05	6.54685626089635e-07	6.6429981325381e-06	1.97085721458628e-08	1.94450241685808e-05	51427	0.00581658177167055	0.0701451945651332	0.553542990785799	0.0336685426777445	0.341629718479437	0.00101355349188549
2.2173126037603e-06	8.04644948158758e-06	4.44159112064297e-07	2.07239266279626e-06	3.87795760612799e-09	1.27841918178146e-05	78222	0.00382793676008075	0.173441750198907	0.629406191353839	0.034742838530111	0.162105879849864	0.00030334006727935
1.24002420288513e-06	1.12461981756338e-05	5.47281012541857e-07	6.38221492304714e-06	1.84714677451619e-09	1.94175654608825e-05	51500	0.00580839188122317	0.0638609513320923	0.579176529534034	0.0281848418971152	0.328682549617478	9.51276192804576e-05
6.65445198989971e-08	1.53515783424311e-06	2.29942317104229e-08	6.82054606381591e-07	2.437077567047e-09	2.30918826980117e-06	433053	0.000692517379868085	0.028817277815432	0.664804102081851	0.00995771198526089	0.295365525323892	0.00105538279356358
4.41220106272224e-07	5.25076042659326e-06	5.88566658065341e-08	9.00603619112559e-07	5.71112577753804e-09	6.65715194356211e-06	150214	0.001995159249225	0.0662776079039194	0.788739760051755	0.00884111798942072	0.135283620795752	0.000857893259152822
3.15998086218468e-07	3.67809010840548e-06	5.37130121712836e-08	8.03859199577152e-07	3.71694175733741e-09	4.85537734812972e-06	205957	0.00145555638940498	0.0650820860175141	0.757529197977222	0.0110625824359406	0.165560602593905	0.000765530975418247
2.11886800475773e-08	1.41665302891868e-06	2.93098613573422e-07	2.51966674346797e-05	1.01945942148528e-08	2.69378023514342e-05	37123	0.00804888242961588	0.000786577901610047	0.0525897773855802	0.0108805688656267	0.935364626481424	0.000378449365759418
2.37241969504025e-06	1.75313829661031e-05	1.74630804326795e-06	1.65934504709472e-05	2.76282894503145e-08	3.82711894648089e-05	26129	0.0114159147880474	0.0619897036966082	0.458083043962446	0.045629834548877	0.433575509488808	0.000721908303260847
4.97668164668523e-06	2.48472584327543e-05	1.17890277550772e-06	7.56852548475295e-06	5.11424873569148e-09	3.85764825884359e-05	25923	0.0115064564976911	0.129008175778501	0.644103784625578	0.0305601417341539	0.196195323599093	0.000132574262673305
1.68195119042533e-08	1.01634667050514e-06	2.3938940752651e-08	1.8599599728314e-06	3.00797045196784e-11	2.91709517569796e-06	342807	0.000874747014721566	0.00576584269322957	0.348410528039066	0.00820643116209715	0.637606886579	1.03115266071088e-05
4.71960618765982e-08	1.46579923524811e-06	1.27155308280087e-07	5.07767170405931e-06	4.2564014711561e-09	6.72207871093526e-06	148764	0.00201459835836548	0.00702105165769946	0.218057434058842	0.0189160695296879	0.755372247545855	0.000633197207916046
3.31465863994573e-07	5.05977405483815e-06	4.24219754484355e-07	8.32638663302868e-06	1.41947615022659e-09	1.4143265782496e-05	70705	0.00423402089176073	0.0234363031206556	0.357751465089502	0.0299944695241023	0.588717398165111	0.00010036410062967
6.51543111382291e-07	7.25752787323327e-06	1.54065007873497e-07	2.20662092602305e-06	1.38383212805067e-09	1.02711407506402e-05	97360	0.00307661553843475	0.0634343474790454	0.706594140751205	0.0149997952139732	0.214836986425828	0.000134730129948265
1.42916984269554e-06	7.66165259133398e-06	8.15058307846755e-07	5.61805216422399e-06	4.32409614694719e-10	1.5524365315715e-05	64415	0.00464651712867126	0.092059792051455	0.493524368663128	0.052501876326093	0.361886109349473	2.78536098514121e-05
8.73754558226528e-07	7.77046026878177e-06	1.61206446816186e-06	1.84333346538976e-05	5.90843884432306e-09	2.8695522387912e-05	34849	0.00857183079104207	0.0304491602004986	0.270789991683687	0.0561782582791013	0.642376688763909	0.00020590107280333
4.77413023629694e-07	4.40704630742694e-06	6.97641630815256e-07	8.28023101738238e-06	1.36558185772454e-08	1.38759877978315e-05	72067	0.00415417267464646	0.0344056964149466	0.317602348145308	0.0502768985516318	0.596730923810439	0.000984133077673898
5.86198921049954e-08	1.63525548949672e-06	1.26030976185123e-09	4.52045503489351e-08	8.40847487319629e-09	1.7487487165857e-06	571837	0.000524487482033043	0.0335210493932177	0.935100322869392	0.000720692315538556	0.0258496546245898	0.00480828079726239
1.62638806444926e-07	2.66656280732262e-06	3.10082061806173e-07	6.53677396479448e-06	8.28115863758545e-10	9.67688575623195e-06	103339	0.00289886991204624	0.0168069367089702	0.275560017395611	0.0320435798889616	0.675503889315297	8.5576691160711e-05
2.80338348836751e-07	3.2863495374137e-06	7.36882608932995e-08	1.11068281357815e-06	1.8443357632322e-09	4.75290329648513e-06	210398	0.00142485830159533	0.0589825484234167	0.691440438067406	0.0155038418197554	0.233685127656505	0.000388044032916918
6.77684373858813e-09	4.99579198462019e-07	2.32829977792046e-08	2.20686161826437e-06	1.65799994360382e-09	2.73815865818779e-06	365209	0.000821111425422294	0.00247496386607242	0.182450785665086	0.00850315875947601	0.805965575320224	0.000605516389142017
8.15093750920316e-07	5.39541086636471e-06	7.30139372655891e-07	6.21411125208484e-06	3.02654793107051e-09	1.31577817899568e-05	76001	0.00393957991980054	0.0619476568263556	0.410054745738599	0.0554910686551435	0.472276509162661	0.000230019617241308
6.95717584384971e-07	5.24355894334019e-06	2.38018468415735e-08	2.30656312323788e-07	2.70635797420468e-09	6.19644104486473e-06	161383	0.0018572113176204	0.112276963396843	0.846221065507557	0.00384121250718575	0.0372239985265322	0.000436760061882225
1.62968772672307e-05	5.18953326012399e-05	5.11350982533787e-06	2.09385675225066e-05	1.03991372977269e-09	9.42453271300448e-05	10611	0.0278789357207535	0.172919737917015	0.550640909014321	0.0542574362151873	0.222170882738986	1.10341144907669e-05
1.60459920950754e-06	6.85043495270113e-06	2.00665052400457e-07	1.10148800182822e-06	1.71439485375602e-09	9.7589016112911e-06	102471	0.00292340327914498	0.164424160978425	0.701967826458578	0.0205622579664382	0.112870079615701	0.000175674980857729
3.36155309835309e-07	3.50681048498821e-06	2.95219000746736e-08	3.95983194607596e-07	2.01043016872717e-09	4.27048131967452e-06	234166	0.00128032681283263	0.0787160239494807	0.821174528695864	0.0069130146849404	0.0927256589984982	0.000470773671217089
4.49387913060858e-07	3.92944918341784e-06	7.59366563363725e-08	8.53730159640903e-07	4.42733229109816e-09	5.31293124474707e-06	188220	0.00159261404964595	0.0845837998572202	0.739600985294683	0.0142927986149739	0.1606891036817	0.000833312551423567
9.44904832727773e-07	1.07556981521224e-05	7.07663232106466e-07	1.03578476652578e-05	8.87228412951908e-10	2.27670011106273e-05	43923	0.00680690543405882	0.0415032629082934	0.472424896887353	0.0310828478756536	0.45495002239987	3.89699288299222e-05
5.64113583922404e-07	4.44190423862304e-06	3.58999779662515e-08	3.6345968658257e-07	3.35009740967679e-09	5.40872758450395e-06	184886	0.0016213069230947	0.104296911816856	0.821247542832281	0.00663741654675034	0.0671987414607246	0.000619387343388277
1.80334014531632e-06	1.40652542319778e-05	4.67206717153007e-08	4.68566110943117e-07	6.77051955439346e-10	1.6384558211908e-05	61033	0.00490334688492766	0.110063397620675	0.858445742025284	0.00285150634585588	0.0285980314441784	4.1322564007083e-05
4.92210849444016e-09	6.65546268376338e-07	8.10890636673195e-09	1.40984719760059e-06	1.86845543374636e-09	2.09029293627184e-06	478402	0.000626891957373532	0.00235474579138129	0.318398563582852	0.00387931577723964	0.674473502319311	0.000893872529215379
1.61476142659518e-06	6.86085752369175e-06	4.45638090579841e-07	2.43449124170272e-06	5.83460374438125e-09	1.13615828863139e-05	88016	0.0034026919066823	0.142124688324926	0.603864584041042	0.0392232398459774	0.214273949859161	0.000513537928892778
5.5604724430601e-07	4.56329790217196e-06	1.07718031119504e-06	1.13660676442335e-05	2.6103231819241e-08	1.75886963337257e-05	56855	0.0052627582135315	0.0316138975712378	0.259444919372563	0.0612427601657769	0.646214331555626	0.00148409133479603
3.530713906555e-09	3.44563864959554e-07	4.91799176696707e-08	6.17093107476169e-06	3.97695164623122e-10	6.56860326646209e-06	152239	0.00196864711922129	0.000537513648385812	0.0524561845162463	0.00748711950998365	0.939458637465467	6.05448599177347e-05
5.82087045400124e-07	4.44576589921268e-06	5.40790409936193e-08	5.31063613576781e-07	1.47890506540683e-10	5.61314348968974e-06	178153	0.00168253072849811	0.103700724285653	0.792027837410301	0.00963435926641676	0.0946107318568003	2.6347180828769e-05
2.0400405267973e-06	9.2056927685754e-06	1.63943953558688e-07	9.51206984103806e-07	7.59532309096696e-10	1.23616437653443e-05	80895	0.00370164799841255	0.165029875113901	0.744698111620353	0.0132623101482914	0.0769482604546899	6.14426627651279e-05
1.7644450744716e-07	2.887704105757e-06	1.96289198775816e-07	4.13050748130863e-06	2.7982406911696e-09	7.39374353397978e-06	135249	0.0022156730250944	0.0238640286393848	0.3905604911079	0.026548012907632	0.558649006734662	0.000378460610421445
1.80584657105515e-05	7.28781890624015e-05	7.90447164954095e-06	4.10238784963192e-05	1.23930543168588e-08	0.00013987739797313	7149	0.0410977654690049	0.129102099211343	0.521014760915135	0.0565099992141645	0.293284541253761	8.85994055968886e-05
1.05677417701086e-08	6.04210342238987e-07	2.46906275889842e-08	1.81508337519865e-06	3.13321636690354e-09	2.45768530316364e-06	406887	0.00073703475334419	0.00429987588586112	0.245845284366237	0.0100462933790593	0.738533681615869	0.00127486475297319
3.8427770900443e-06	1.40385499192623e-05	7.16529793940743e-07	3.36570715291571e-06	2.1376484223133e-09	2.19657016045854e-05	45526	0.00656811785255507	0.174944427417793	0.639112292972775	0.0326203918654328	0.1532255701868	9.73175571986764e-05
2.78296173758812e-07	3.80094146841646e-06	1.21029788066889e-08	2.12541195893281e-07	1.44418964302921e-09	4.30532600651827e-06	232270	0.0012907668252925	0.0646399769349572	0.882846377408314	0.00281116430866442	0.0493670387727883	0.000335442575275997
4.67423165407756e-07	3.79788983630431e-06	2.80501976242624e-07	2.93037966454766e-06	3.48450632798636e-09	7.47967914883034e-06	133696	0.00224139644770338	0.0624924085788962	0.507761063106326	0.0375018728291959	0.391778792410622	0.00046586307495974
2.18246228681349e-07	2.89476951863051e-06	2.5444852824352e-07	4.33936308075722e-06	8.6837352344184e-09	7.71551109154702e-06	129609	0.0023119854918604	0.0282866845879408	0.375188303701873	0.0329788299471554	0.562420691159572	0.00112549060345881
1.20342242572039e-06	1.21874926490834e-05	4.54613836235477e-07	5.92016577885577e-06	2.11603332569264e-08	1.97868550231519e-05	50539	0.00591853131422004	0.0608192875680498	0.615938846007776	0.0229755479434983	0.299196904810228	0.00106941367044775
8.13892525630217e-08	2.07308565806285e-06	1.69102191510276e-08	5.53817313064373e-07	1.254612844231e-09	2.7264570556855e-06	366776	0.000817603811444578	0.0298516539599625	0.76035881575315	0.0062022686606285	0.203127099291549	0.000460162334710076
2.63852943438252e-07	5.88996371554231e-06	1.15108663393994e-07	3.30414030791284e-06	2.0522453957434e-08	9.59358808424483e-06	104236	0.00287395249976441	0.0275030511130207	0.6139479477147	0.0119984996628146	0.344411317110758	0.00213918439870659
2.38319058301217e-06	1.08285397614127e-05	5.42465464891035e-06	3.16907035028525e-05	1.42401974452558e-08	5.03413286936329e-05	19864	0.0149893037759081	0.0473406373025191	0.215102382921058	0.107757478590279	0.629516628289961	0.000282872896182751
1.06184821322355e-07	1.87663975705371e-06	4.06883925578012e-08	9.24586034424954e-07	5.64920335657816e-09	2.95374820871539e-06	338553	0.000885733277812606	0.035949178406285	0.635341818072526	0.0137751729946869	0.313021276389386	0.00191255413711619
3.06613310679924e-07	3.57869160687152e-06	1.4537618220222e-08	2.18166973547707e-07	2.49173778164671e-09	4.12050124710102e-06	242689	0.00123538919861421	0.0744116534112548	0.8685088032407	0.0035281188739962	0.0529467073213966	0.000604717152652186
2.2422871722737e-06	1.10437048345901e-05	3.16578982356845e-07	2.00480719559871e-06	1.25981862707161e-08	1.561997637109e-05	64021	0.00467506720290189	0.143552532923404	0.707024426428078	0.0202675711432432	0.128348926270418	0.000806543234856185
1.37840416276743e-07	2.35877122066119e-06	3.87439646732534e-08	8.52461667423667e-07	1.06167449511481e-10	3.38792343648437e-06	295166	0.00101586241470597	0.0406858120795609	0.696229199060318	0.011435903260393	0.251617748572342	3.13370273862062e-05
2.52537464343436e-07	4.01292988871754e-06	6.70026812925141e-07	1.3689663669392e-05	9.29947103968732e-09	1.86344573064178e-05	53664	0.00557479213112544	0.0135521770336966	0.215349973585518	0.0359563362596226	0.734642466066195	0.000499047054967601
4.86036626152398e-08	1.44019751104482e-06	3.0084572124482e-07	1.1461823279718e-05	5.64832988351557e-10	1.32520350076112e-05	75460	0.00396774446335424	0.00366763765620334	0.108677460497022	0.0227018507777885	0.86491042871038	4.26223586058405e-05
3.13700148051491e-07	4.95305766706285e-06	1.2221915963385e-08	2.48128250690848e-07	3.5866947765698e-08	5.56297492953427e-06	179760	0.00166750528644588	0.0563907175612156	0.890361313829886	0.00219701079336129	0.0446035176922181	0.00644744012331919
6.23605711625871e-07	4.89389522797483e-06	6.51919510907035e-07	6.57803157284783e-06	1.55281972974373e-09	1.27490048430853e-05	78437	0.00381742088595627	0.0489140697098485	0.383864881079651	0.0511349331913241	0.515964316729832	0.000121799289344999
4.25015293524188e-09	4.4118194333257e-07	2.50593907531053e-08	3.34461488036377e-06	1.42686754204842e-09	3.81653323492674e-06	262018	0.00114430693628642	0.00111361612060571	0.115597563593872	0.00656600878613502	0.876348946671226	0.000373864828161468
7.63378181065125e-07	4.87144025190401e-06	5.99827701766263e-07	4.9215127338771e-06	5.90831175049232e-09	1.1162067180363e-05	89589	0.00334303840496486	0.0683903947835136	0.436428143030187	0.0537380479864444	0.440914093630912	0.000529320568943233
1.87174604971979e-06	8.03645722569626e-06	1.23271956647654e-07	6.80520256540156e-07	5.3831618523051e-09	1.07173786504562e-05	93306	0.00321006750518871	0.174645882241002	0.749852878003354	0.0115020622736332	0.0634968940386548	0.000502283443356364
3.15212176404502e-11	3.41599692561922e-08	9.76672247551669e-09	1.36086739618683e-05	2.05029199292618e-09	1.36546824668106e-05	73235	0.00408805377255628	2.30845482617897e-06	0.00250170367119281	0.000715265440939833	0.99663056939961	0.000150153033430815
1.33871327330158e-06	8.13807399114005e-06	6.48438932804084e-07	5.06833922629449e-06	1.13421290995368e-08	1.52049075526397e-05	65768	0.00455111907252703	0.0880448150484918	0.535226798516587	0.0426466869699255	0.333335747603054	0.000745951861941289
2.13923090062481e-07	4.72321089817203e-06	1.30657406738839e-06	3.70923425463265e-05	8.25758917530213e-09	4.33443081911247e-05	23071	0.0129193930833804	0.00493543671568586	0.108969576290046	0.0301440747797175	0.855760400714427	0.0001905115001234
3.56624500072771e-06	1.19121424034361e-05	6.13088669780534e-07	2.63306948163636e-06	1.74592146118799e-09	1.87262914770419e-05	53401	0.00560218892975806	0.190440536776856	0.636118604585439	0.0327394599476448	0.140608164989019	9.32337010415789e-05
1.62813681119969e-07	2.53772891306348e-06	2.99232045188252e-07	5.99681781225586e-06	5.76808218387148e-09	9.00236053381142e-06	111082	0.00269707665238594	0.0180856654772342	0.281895943128713	0.0332392869697213	0.666138374455541	0.000640729968790684
3.47250226825753e-07	3.10692182179724e-06	1.31827539499686e-08	1.51652787610267e-07	7.00138768870619e-09	3.62600897787193e-06	275785	0.00108721322053629	0.0957665104926328	0.856843389180095	0.00363560984829813	0.0418236106241719	0.00193087985480258
8.92530770454451e-07	6.26112804194437e-06	4.28362864106962e-07	3.86369406530868e-06	3.33756983633559e-09	1.14490533116508e-05	87343	0.0034288436989578	0.0779567311077321	0.546868624986916	0.0374146973069862	0.337468431680452	0.000291514917913712
3.47606250785991e-08	1.36674239817371e-06	6.73549813986284e-08	3.40513481383428e-06	3.66442845089414e-09	4.87765724693611e-06	205016	0.00146223064030571	0.00712650014521498	0.280204682080157	0.013808879547848	0.698108670094277	0.000751268132502739
2.42038004492646e-08	1.73283934530202e-06	6.00153376920111e-09	5.5250341970293e-07	3.21683112682144e-08	2.34771641049163e-06	425946	0.000704067777792639	0.0103095077161368	0.738095682067133	0.00255632824406775	0.235336524136333	0.0137019578363292
2.33968552347367e-08	9.10821384783711e-07	7.62036230232207e-08	3.81425008112565e-06	5.54342324317613e-09	4.83021536741049e-06	207030	0.00144801871763967	0.00484385342164978	0.188567447929761	0.0157764441596885	0.789664598986709	0.00114765550219099
1.07763022057798e-05	3.67392419333474e-05	2.65356843091302e-06	1.16327688132007e-05	1.02825175010615e-08	6.1812163900742e-05	16178	0.0183733361621718	0.174339507399942	0.594369127609628	0.0429295508109717	0.188195463143478	0.000166351035980121
4.00378449084423e-07	4.26816480860308e-06	1.83923194127197e-08	2.52098968590701e-07	3.61554051171345e-09	4.94265008620264e-06	202321	0.00148169988752933	0.0810048136326857	0.863537724533166	0.00372114535561836	0.051004818102425	0.000731498376105198
3.93475579656857e-08	1.55748863948962e-06	8.90476920873884e-08	4.53209166754742e-06	1.43294954180675e-09	6.21940850663192e-06	160787	0.00186408877852939	0.00632657557768208	0.250423916973588	0.0143177107585769	0.728701397040367	0.000230399649786432
1.19419863571729e-06	7.70274695405335e-06	1.1479142186614e-06	9.5200358485649e-06	1.33586462831558e-10	1.95650292434598e-05	51112	0.0058523739421743	0.0610374061217665	0.393699741421456	0.0586717353895665	0.486584289249007	6.82781820406497e-06
1.42736747290528e-06	1.39456936233588e-05	8.48268650738151e-07	1.06570118912627e-05	8.73736554327896e-09	2.68870790038082e-05	37193	0.00803378738410698	0.0530874875884848	0.518676410382236	0.0315493048024296	0.396361832006863	0.000324965219986947
6.89894357783213e-07	4.66312447774492e-06	3.92351249669512e-07	3.40977426623223e-06	4.07925921459474e-09	9.15922361064446e-06	109180	0.00274400797582219	0.0753223621466613	0.509117876795325	0.0428367366436537	0.372277652689856	0.000445371724504465
5.97705234866273e-07	5.75895933356071e-06	6.18128372812926e-07	7.65773688790256e-06	1.97852245922195e-09	1.46345083516017e-05	68332	0.00438076098150697	0.0408421807214902	0.393519153168573	0.0422377272923743	0.523265743127234	0.000135195690329112
6.66997326682524e-09	7.43828203761699e-07	1.30668115386606e-07	1.87364104157966e-05	8.8438501351866e-08	1.97060152095636e-05	50746	0.00589442213760372	0.000338473973347397	0.037746251378143	0.00663087458306593	0.950796506373524	0.00448789369191928
2.42744590970099e-06	9.45509025415926e-06	3.62035208796794e-08	1.81312308036317e-07	1.96038117984331e-09	1.21020123739561e-05	82631	0.0036240429286748	0.200582005264259	0.781282481127428	0.00299152899211956	0.0149819965831886	0.000161988033003677
5.98302294876846e-07	5.97165556602886e-06	2.40700272326542e-07	3.08901069195986e-06	1.68633406423758e-09	9.90135515925635e-06	100996	0.00296601391714435	0.0604263037991844	0.603114974665485	0.0243098311751318	0.311978576899353	0.000170313460845922
4.68113150857264e-06	1.39244048204369e-05	9.83861158147914e-07	3.76287637177749e-06	2.68031946066356e-09	2.33549541783957e-05	42817	0.00698207930224726	0.200434197935738	0.596207755925192	0.0421264435216931	0.161116838125005	0.000114764492372371
5.15987776731077e-08	1.38992988213416e-06	1.87871619430198e-07	6.50685718760316e-06	9.68118038407934e-09	8.14593864722471e-06	122761	0.00244080792003143	0.00633429490543575	0.170628572387751	0.0230632254386307	0.798785440130957	0.00118846713722521
2.88031698371099e-07	4.28723459368977e-06	6.85007630212202e-08	1.31100352661753e-06	3.23045942175837e-09	5.95800104112137e-06	167842	0.00178580917886229	0.0483436804362975	0.719576006130213	0.0114972727511185	0.220040835436105	0.000542205246266683
4.04307572406107e-07	5.03017708209588e-06	1.50926740949062e-07	2.41439141441944e-06	2.33225658828335e-08	8.02312537575332e-06	124640	0.00240405289344792	0.0503927775612187	0.626959800141921	0.0188114648445078	0.300929039662769	0.00290691778958318
1.90896465980645e-08	1.4418796860052e-06	2.37966568033075e-08	2.31119851307258e-06	2.14572066901513e-09	3.79811022314817e-06	263289	0.00113878632093978	0.0050260907336811	0.379630816719705	0.00626539394730439	0.608512754313086	0.000564944286223634
1.22728852320993e-07	1.86463684168035e-06	9.9583609887759e-08	1.9453197766079e-06	1.10317623710545e-09	4.03337225673411e-06	247931	0.00120928234534246	0.0304283474246853	0.462302193547138	0.0246899129435659	0.48230603395459	0.000273512130020627
7.30033078192914e-06	3.49781517536283e-05	1.11345563795458e-08	6.86032179492077e-08	2.41065973943825e-08	4.23823269072806e-05	23595	0.0126344738388835	0.172249409474378	0.82530040953508	0.000262716967001476	0.00161867511661854	0.000568788906921516
9.82932644254612e-07	7.40074426766138e-06	5.00659044359299e-07	4.84685143112161e-06	5.55304517181581e-09	1.37367404325687e-05	72797	0.00411257055905756	0.0715550132929757	0.538755485989588	0.0364467136011595	0.352838539456574	0.000404247659703169
2.10926738702399e-08	9.41226741041195e-07	3.49857539786085e-08	2.00731427110211e-06	8.9171058113539e-09	3.01353654580351e-06	331836	0.00090365378471835	0.00699930913385221	0.312332943946506	0.0116095336647992	0.666099196274022	0.00295901698081989
3.74379551977924e-08	1.11909025779639e-06	1.03851674357302e-07	3.99138288195935e-06	3.15076534313466e-09	5.25491353465398e-06	190298	0.00157523621350408	0.0071243713052374	0.212960736730767	0.0197627751003787	0.759552532242032	0.000599584621584479
9.78754532439122e-08	2.89681655149425e-06	2.55624927279376e-08	9.72818055086984e-07	8.48960976507555e-09	4.00156216231815e-06	249902	0.00119975077344425	0.0244593109575016	0.723921417183754	0.00638812835863306	0.243109569619535	0.00212157388057603
4.47907519233365e-06	1.8227751714233e-05	3.22706835395497e-06	1.68857530363938e-05	3.41901237115519e-09	4.28230673092866e-05	23352	0.0127650223334045	0.104594917500511	0.425652641427676	0.075358178587435	0.39431442204823	7.98404361476868e-05
1.89438740932492e-07	3.92682682799911e-06	1.51205120368968e-08	4.0301299882814e-07	1.38280319866225e-09	4.5357818829953e-06	220469	0.00135981226720183	0.0417653991790699	0.865744193458868	0.00333360651524796	0.0888519353937721	0.000304865453042705
3.61080633765421e-08	2.07823833015743e-06	1.98895371753136e-07	1.47198545371941e-05	2.63355264138513e-08	1.7059431828895e-05	58619	0.00510479920295903	0.00211660410139702	0.121823420088196	0.0116589681150019	0.862857256023133	0.00154375167227109
2.47171544949165e-07	3.46204802898109e-06	2.40987549622626e-07	4.34002205860136e-06	1.16523941817987e-08	8.30188157633604e-06	120455	0.00248747590291054	0.0297729548026451	0.417019683688264	0.0290280639884753	0.52277571279411	0.00140358472650503
3.79670140955261e-08	1.58996621767222e-06	1.02671488816767e-08	5.52846205648133e-07	1.09153280161186e-09	2.19213811909917e-06	456176	0.000657425957351632	0.0173196267902718	0.725303850072001	0.00468362316782114	0.252194969300254	0.000497930669651605
1.28250779497625e-06	1.35664046954697e-05	7.22068319291893e-07	9.82162219003512e-06	4.52710482608353e-08	2.54378740480338e-05	39311	0.007602413627393	0.0504172554889812	0.533315192529555	0.0283855607559195	0.386102320165952	0.00177967105959212
5.23440963427062e-07	4.25826378187766e-06	7.87737652974475e-08	8.23958726295905e-07	1.73590049297583e-08	5.70179624182784e-06	175383	0.00170908160298833	0.0918028181342485	0.746828473216816	0.0138156051104686	0.144508623484547	0.00304448005391955
1.77178415199062e-07	3.16755246504156e-06	8.01338420389369e-08	1.84203138552093e-06	1.11377964131851e-08	5.27803390421367e-06	189464	0.00158216141083822	0.0335690180121074	0.600138711218352	0.0151825174853391	0.348999536370988	0.00211021691321333
3.37137131440326e-07	3.42156881205192e-06	4.64439535853516e-07	6.06043711927444e-06	5.5728074118169e-09	1.0289155406032e-05	97190	0.00308200334859843	0.0327662590500557	0.332541270593116	0.0451387424453944	0.589012108391473	0.000541619519960777
5.66261239355388e-08	1.29628604739143e-06	1.70878089111797e-08	5.02953031263869e-07	8.57946680541256e-10	1.87381095818256e-06	533672	0.000561985840891399	0.0302197634656067	0.691791261936434	0.00911928112948677	0.268411831549801	0.000457861918671557
4.01282848418038e-07	3.79416884372742e-06	2.89753902598871e-07	3.52251771331331e-06	9.39580153547705e-09	8.01711910959311e-06	124733	0.00240225532937566	0.0500532476732037	0.473258385195674	0.0361418981853666	0.439374501633428	0.00117196731232722
3.92444369904307e-07	5.01598918606575e-06	3.54594221018424e-08	5.82749823707048e-07	9.54026125833111e-10	6.02759682790478e-06	165904	0.00180665053679629	0.0651079329140736	0.83217065262962	0.00588284570356181	0.0966802923860477	0.000158276366696665
1.48789066256869e-06	7.58260274145022e-06	2.03881726962201e-07	1.33593730855746e-06	3.50310093629045e-10	1.06106627496322e-05	94245	0.00317815465337501	0.140225987544488	0.71462102984218	0.0192147966411682	0.125905171060476	3.30149116878856e-05
5.29926131286206e-09	4.77740556334643e-07	2.663736381035e-08	3.08765918633781e-06	1.60344074149311e-08	3.61337077521059e-06	276750	0.00108342586099819	0.00146657003737824	0.132214651098682	0.00737188776559955	0.854509370452816	0.00443752064552429
2.05499200050536e-08	9.84060090913534e-07	6.47656250362424e-08	3.98766575646728e-06	3.09552512568008e-09	5.06013691754779e-06	197623	0.00151689326868565	0.00406113912328924	0.194473016629444	0.0127991843089551	0.788054912632632	0.000611747305679667
1.60532527098782e-06	8.90429070118616e-06	3.12219566332953e-07	2.22669560094227e-06	2.60498991336289e-09	1.30511361293626e-05	76622	0.00390771133590684	0.123002722144331	0.682261729011714	0.0239227882720891	0.170613161863558	0.000199598708307253
6.23191904173254e-08	1.49866967076008e-06	3.30122825852517e-08	1.02074960429313e-06	1.32066580100843e-09	2.6160714138568e-06	382253	0.000784514558136662	0.0238216701911245	0.572870321055433	0.0126190295916206	0.390184151276003	0.000504827885818838
2.91595728773948e-07	3.42293396749312e-06	2.55325900600438e-07	3.85364535727942e-06	1.00871906128615e-08	7.83358814475979e-06	127655	0.00234732635888446	0.037223775795388	0.436956079926523	0.0325937355758531	0.491938724128263	0.00128768457397256
1.03713825825498e-07	2.75725860941913e-06	1.85856367622131e-07	6.3531738874922e-06	9.53814778437617e-09	9.40954083814333e-06	106275	0.00281889496573839	0.0110221983845455	0.293027965641221	0.0197519061577083	0.675184262098999	0.00101366771752682
1.31282147062378e-07	2.48204632175522e-06	3.81109623586575e-07	9.26431469360507e-06	1.32460097814809e-09	1.22600773869874e-05	81566	0.0036712900375373	0.010708101010987	0.202449482446955	0.0310854174534883	0.755648957276406	0.000108041812162947
3.56526107975819e-07	6.03726628879905e-06	7.72741114499238e-10	1.68256512918278e-08	2.30952731739348e-08	6.43448606235513e-06	155413	0.00192849009787388	0.0554086378493646	0.938267055098618	0.000120093680677956	0.0026149176684469	0.00358929570289278
1.81809586421999e-06	9.12746626993488e-06	1.19713348552225e-06	7.72744267305407e-06	2.56790472471804e-09	1.98727061974559e-05	50320	0.00594413441063368	0.0914870801266482	0.459296593993996	0.0602400837423693	0.388847024470343	0.000129217666643045
5.60139558449702e-07	4.7764332368826e-06	3.56179749797195e-07	3.90514093303185e-06	1.64296583581504e-08	9.6143231365195e-06	104011	0.00288015517825435	0.0582609457260742	0.496803900707224	0.0370467837142134	0.40617949673424	0.00170887311824826
9.43585064699982e-08	1.77215226363379e-06	1.02659900814948e-07	2.47900971753261e-06	5.05699257665258e-10	4.44868608770901e-06	224785	0.00133371860068987	0.021210421371536	0.39835408223789	0.0230764542138813	0.557245368330596	0.000113673846096361
9.38067592070167e-08	1.60559290105247e-06	4.91283934352449e-09	1.08116058361252e-07	9.70805573793291e-10	1.81339936353806e-06	551451	0.000543872350121655	0.0517297850066482	0.88540502072299	0.00270918775108602	0.0596206552925609	0.000535351226714443
2.40889846217881e-08	8.52676439562843e-07	4.65216517226993e-08	2.11727556656493e-06	5.00553268634379e-09	3.04556817515861e-06	328346	0.000913254572862066	0.00790952073188563	0.2799728623768	0.0152751963006957	0.695198874165629	0.00164354642498952
2.9967436011977e-07	3.04100688487149e-06	1.87646139754053e-07	2.44829600631213e-06	3.10921368947478e-09	5.97973260474691e-06	167232	0.00179231702308025	0.0501150101397308	0.508552319288898	0.0313803563064164	0.409432355615465	0.000519958649489876
6.92433980919362e-07	4.4378152343359e-06	7.95391346322552e-07	6.55427769134789e-06	2.6187009678938e-09	1.24825369538936e-05	80112	0.00373778149734982	0.0554722155822159	0.355521898371119	0.0637203277875697	0.525075769097039	0.000209789162056273
6.79548874565032e-08	1.58960593899715e-06	6.38626265206875e-09	1.92077311605549e-07	3.44723439333445e-09	1.85947163510461e-06	537787	0.000557686444248029	0.0365452670390857	0.854869689317808	0.00343445015858468	0.103296715034184	0.00185387845033759
9.00210876914697e-07	1.12559160655032e-05	8.28239682425094e-07	1.33164888771543e-05	7.28062375340518e-09	2.63081361257506e-05	38011	0.0078614803059629	0.034217964838397	0.427849240695002	0.0314822638314694	0.50617378644776	0.00027674418737247
3.82421605660963e-07	3.61769669682252e-06	4.40481955015451e-07	5.35764913114873e-06	1.73166804220465e-09	9.79998105668987e-06	102041	0.00293569112968528	0.0390226882530458	0.369153437735773	0.0449472251494568	0.546699947699529	0.000176701162194854
1.33384859805161e-07	3.30308157660891e-06	3.99885741172881e-09	1.27329375239394e-07	3.33292989198811e-09	3.57112759895718e-06	280024	0.00107076651262683	0.0373509083921031	0.924940788330682	0.00111977444124274	0.0356552298149683	0.000933299021004282
1.00873106205178e-06	5.5895978248583e-06	3.35497901078074e-07	2.39029387827168e-06	1.93908272241044e-09	9.32605974898225e-06	107226	0.00279392068964035	0.108162620571015	0.599352564245397	0.0359742388648846	0.25630265542021	0.000207920898493284
2.76220601272237e-07	3.46357036854946e-06	2.3911160459582e-07	3.85504710534066e-06	7.60098520137499e-10	7.83470977827831e-06	127637	0.00234766206168369	0.0352560093595372	0.442080238651875	0.0305195229131212	0.492047212269273	9.70168061929835e-05
8.89720789692737e-09	1.01155973016673e-06	1.74792275041396e-08	2.55536600159528e-06	2.78265732013069e-08	3.62112874036439e-06	276157	0.00108575073468287	0.00245702611943923	0.279349286561113	0.00482701079066875	0.705682173934015	0.00768450259476464
1.21086720534468e-09	2.51136173363315e-07	9.55803673599656e-09	2.54886689462953e-06	2.754662849835e-10	2.81104743821917e-06	355739	0.000842959926269704	0.000430753031372454	0.0893390022341327	0.0034001691348374	0.906732081420962	9.79941786958998e-05
7.74261306650686e-07	5.21971254752257e-06	8.88173301393422e-07	7.69859933106422e-06	4.61493318556109e-09	1.45853614198165e-05	68562	0.00436608116958526	0.0530848214428703	0.357873377099232	0.0608948435235004	0.527830549375656	0.000316408558741026
7.21802721113876e-07	4.62288573453864e-06	6.50439522424572e-07	5.35618439585058e-06	1.50314957868973e-09	1.13528155235064e-05	88084	0.00340007061442638	0.0635791817121806	0.407201695911187	0.0572932345353289	0.47179348459952	0.000132403241784156
5.69974270406174e-09	5.16749848532034e-07	8.76836615948719e-08	1.02212188932971e-05	1.1871441523409e-08	1.08432235876514e-05	92223	0.00324769949045201	0.000525650205216903	0.0476564782008666	0.00808649391816733	0.942636551821846	0.00109482585390276
2.05616266338609e-07	2.83747375127377e-06	2.89748420196332e-07	5.141073313487e-06	1.30707362752809e-09	8.47521882492323e-06	117991	0.00253934681227252	0.0242608799355067	0.334796517929373	0.0341877214242851	0.606600657716181	0.000154222994654056
9.79539121501325e-07	6.02210072860922e-06	1.84334681717374e-07	1.45711202895992e-06	8.11111918107423e-09	8.65119767996892e-06	115591	0.00259200546827565	0.113225839674125	0.696100233907828	0.0213074176011704	0.168428936993746	0.000937571823130895
3.62956549946854e-06	9.57824287424528e-06	9.4263454474899e-07	3.19836621543332e-06	3.45384699286061e-10	1.73491545185954e-05	57640	0.00519127004673103	0.209207053610494	0.552087011731839	0.0543331690163138	0.184352857772129	1.9907869223014e-05
2.10748149356474e-06	9.06284227027438e-06	7.10287316315543e-08	3.92731650658489e-07	8.39394555990019e-11	1.16341680855848e-05	85954	0.00348418681426688	0.18114586948215	0.778984986601976	0.00610518355150481	0.0337567454560933	7.21490827547924e-06
6.72548275905e-08	1.80397992895707e-06	4.36437322659411e-08	1.50520164225822e-06	4.12796990228989e-10	3.42049292806196e-06	292356	0.00102562332188005	0.0196623203160974	0.527403496191177	0.0127594861862993	0.440054013826323	0.00012068348010381
5.15293980990103e-07	6.83123514037229e-06	5.96870362823571e-07	1.0174236792578e-05	6.19071007476695e-09	1.81238269868387e-05	55176	0.00542244256371416	0.0284318527960073	0.376920125387041	0.0329329099895408	0.561373533303225	0.00034157852418601
1.7529083050334e-07	2.42042163346898e-06	3.91340586816366e-09	6.94777368358943e-08	2.46930367279562e-08	2.69379664340433e-06	371223	0.000807813624258635	0.0650720353863878	0.898516834741515	0.00145274732513514	0.025791752694476	0.0091666298524858
3.0099945700058e-07	3.48271783889603e-06	9.38922573298704e-08	1.39682996779783e-06	3.98057513772857e-09	5.27842009616204e-06	189451	0.00158227708568981	0.0570245360386222	0.659803080362689	0.0177879470787367	0.264630314061866	0.000754122458086059
3.57428789726315e-06	1.05382515492703e-05	3.43333276123676e-07	1.30152362926974e-06	6.44805794525643e-10	1.57580411577214e-05	63460	0.0047162927932537	0.226823109642138	0.668753904358637	0.0217878144045489	0.0825942524354939	4.09191591817674e-05
3.34083209898302e-07	6.83610625851608e-06	1.83629491893307e-07	4.83169166982089e-06	7.58893128729078e-09	1.21930995614159e-05	82014	0.0036512700124981	0.0273993670120994	0.560653689743371	0.0150601158440786	0.396264431819322	0.000622395581128967
1.24252344442913e-06	7.83924859552632e-06	1.48200269318626e-06	1.20219920502188e-05	6.54749886863204e-09	2.25923142822292e-05	44263	0.00675485356415029	0.0549976168402757	0.346987408974413	0.0655976485929103	0.532127514695348	0.000289810897052819
2.80365530466593e-06	1.02586284081693e-05	6.90461594591182e-07	3.24834996946765e-06	2.51155141463437e-10	1.70013464320355e-05	58819	0.00508746209184407	0.164907839262838	0.603400939400836	0.0406121713566257	0.191064277317872	1.47726618281354e-05
1.17662924229881e-06	1.04532064817638e-05	1.15828669950689e-06	1.3231321550337e-05	7.22121264863944e-09	2.60266651865551e-05	38422	0.00777769712800036	0.0452086056306068	0.401634493195223	0.0445038460057973	0.508375600773164	0.000277454395208871
9.04343596123126e-07	5.77455137707219e-06	2.11905753798125e-07	1.73975039747108e-06	3.82901792230432e-10	8.63093402625675e-06	115862	0.00258594205838603	0.104779342927655	0.669052892711848	0.0245518912731197	0.201571509199174	4.43638882032443e-05
1.59765235302447e-06	1.49283122813084e-05	3.38970898267042e-06	4.07260927758517e-05	2.73668067059417e-08	6.0669133199561e-05	16483	0.018036648995805	0.0263338582367621	0.246061077421433	0.0558720522925644	0.671281929179539	0.000451082869701191
5.08755137984254e-08	2.53700637194233e-06	2.12265643058605e-07	1.36107778457944e-05	1.52966957213914e-09	1.64124550441659e-05	60929	0.00491167499994749	0.0030998113116849	0.154578115529654	0.0129332048427489	0.829295666563462	9.32017524509768e-05
1.27123949101707e-06	6.78887302632758e-06	9.42638157923613e-07	6.4724905278584e-06	1.05735429281415e-08	1.54858147460548e-05	64575	0.0046350054504779	0.0820905784980368	0.438393015650476	0.0608710728742097	0.41796254404421	0.000682788933067617
2.8768189238539e-05	8.77071539828643e-05	2.68850384600419e-06	1.05411167236667e-05	2.97333125751575e-08	0.000129734697103649	7708	0.038175169730121	0.221746301342617	0.676050092542261	0.0207230903222155	0.081251330284026	0.000229185508880501
2.74894363084559e-07	3.24319280557031e-06	2.05816395653253e-07	3.12209527725303e-06	2.77496608635864e-09	6.84877380764752e-06	146012	0.00205252985198923	0.0401377488591615	0.47354357095994	0.0300515685630373	0.455861934550506	0.000405177067354749
1.74007272368829e-07	3.38555015246227e-06	5.34597185396215e-07	1.33737584636288e-05	3.64447985896648e-09	1.7471557553715e-05	57236	0.00522780029438219	0.00995945964370126	0.193774947771751	0.0305981412219623	0.765458856344783	0.000208595017803181
1.62152133821762e-05	5.53789918582476e-05	3.36275566232947e-06	1.47685027167644e-05	6.646617889758e-09	8.97321102374074e-05	11144	0.0265617050467659	0.18070692129356	0.617159138592968	0.0374754996113711	0.164584368713617	7.4071788484332e-05
4.6423651908095e-07	4.70998197120952e-06	2.23826564127945e-07	2.91981455292685e-06	3.60663610241549e-09	8.32146624344768e-06	120171	0.00249333671961682	0.0557878269886018	0.566003854779578	0.0268974910886872	0.350877413607957	0.000433413535175409
3.05991037014617e-06	1.11998201177528e-05	1.51751045929022e-06	7.14154674095936e-06	2.74985415508967e-10	2.2919062673564e-05	43632	0.00685221338388553	0.133509402794016	0.488668331566246	0.0662117155882029	0.311598551942387	1.19981091472012e-05
2.31617838983815e-06	8.35022275820065e-06	3.78079057405113e-07	1.75252838980625e-06	3.49682649686777e-09	1.2800505421747e-05	78122	0.00383281215746067	0.180944291926407	0.652335394820761	0.0295362600888233	0.136910874380698	0.000273178783310145
4.21493759343841e-06	2.26173142018432e-05	3.15234311202564e-06	2.17504598739985e-05	2.06465859554681e-08	5.17557013672612e-05	19322	0.0154071881089792	0.0814390971833033	0.437001404760212	0.0609081324134021	0.420252441748516	0.000398923894566877
8.57105246085413e-09	5.09695880026478e-07	1.38774427117855e-08	1.0610685927613e-06	7.03201465433096e-09	1.60024498261475e-06	624904	0.000479958661889657	0.00535608769530357	0.318511156456589	0.00867207387778225	0.66306634564637	0.00439433632395514
9.30890939962619e-07	5.0022488306567e-06	7.92250158232735e-08	5.47374641882441e-07	9.22354851155119e-09	6.56896297683658e-06	152231	0.00196875482059944	0.141710486608787	0.76149749181044	0.0120605057605951	0.0833274055300035	0.00140411029017444
2.03143762825734e-05	7.21182898494085e-05	1.16539174831437e-06	5.32067599485703e-06	4.65563114496828e-08	9.8965290186603e-05	10105	0.0292546070733061	0.205267687734455	0.728723067586895	0.0117757624528456	0.0537630515186151	0.000470430707189349
2.90047633788132e-07	3.96824181964619e-06	1.36976475538668e-07	2.40958000179924e-06	1.75618645083039e-09	6.80660211722305e-06	146916	0.00203990414639732	0.0426126911479387	0.582998940044573	0.0201240609014107	0.354006295696669	0.000258012209408661
1.50569911360099e-08	8.37927897446684e-07	1.78241154572279e-08	1.2753826762763e-06	1.01912158852666e-08	2.15638289620149e-06	463740	0.000646706361620453	0.00698252205697471	0.388580292916768	0.00826574700097347	0.591445368316968	0.00472606970831508
1.57257785703927e-07	2.72241836417014e-06	2.55277881510802e-08	5.68225217609556e-07	3.36263917470238e-09	3.47679179480941e-06	287621	0.00104249557517877	0.0452307169899278	0.783025997770275	0.00734234019684218	0.163433777788441	0.000967167254513933
5.08333964845703e-09	6.33834762892e-07	6.29258530601984e-08	1.00885641122722e-05	9.94244736865575e-09	1.08003505152415e-05	92590	0.00323487911920028	0.000470664321614691	0.0586864992944005	0.00582627878339662	0.93409599049912	0.000920567101468133
7.29894908754799e-08	1.75156155328649e-06	2.28219850197811e-08	7.04175344239029e-07	1.06119798158514e-08	2.56216035323663e-06	390296	0.000768353755634776	0.0284874796315057	0.68362682728809	0.0089073211171	0.274836562570912	0.00414180939239258
1.49479131696396e-06	1.21365888335699e-05	9.37062765086937e-07	9.78288291439943e-06	3.32143133241022e-09	2.43546472613526e-05	41060	0.00727985569463752	0.0613760199818612	0.498327432269115	0.0384757272413435	0.401684442784908	0.000136377722771656
1.48090445879483e-06	1.77258049637387e-05	2.27643627854496e-06	3.5038716608582e-05	1.07755010711478e-07	5.6629617320372e-05	17659	0.0168458608066274	0.02615070574143	0.313012974526353	0.040198687299376	0.618734829344806	0.0019028030880356
1.72847496568289e-07	2.48542387380731e-06	1.61854344682645e-07	2.99240201888909e-06	4.32053545212034e-09	5.81684826939946e-06	171914	0.00174353782506942	0.0297149742546291	0.427280162503519	0.0278250931065382	0.514437007860621	0.000742762274692512
1.15289842299682e-09	2.26603545280189e-07	1.55001860232924e-09	3.91720350963405e-07	1.49690217313385e-09	6.22523715442054e-07	1606365	0.000186739734731378	0.00185197510455991	0.364007891842768	0.00248989486485439	0.629245667669455	0.00240457051836314
6.44323957431178e-10	1.51410428271077e-07	1.92426135988282e-08	5.8139622823748e-06	4.84022553830104e-09	5.99009987374044e-06	166942	0.0017954216431092	0.000107564810439269	0.0252767785951006	0.00321240279868863	0.970595216260451	0.00080803753532053
1.6826734276753e-07	2.64063276657861e-06	5.09610466524591e-07	1.02826192378255e-05	1.14681141449942e-08	1.36125979278413e-05	73461	0.00407547977321399	0.0123611483759011	0.193984482651753	0.0374366795541876	0.755375226120132	0.00084246329802623
2.74161649700433e-07	3.14198211996501e-06	6.28712600359004e-08	9.26421884465917e-07	3.11624937943421e-09	4.4085531635467e-06	226832	0.00132169465560672	0.0621885774152419	0.712701424572881	0.0142612003765245	0.210141933214344	0.000706864421008178
8.14786124278307e-07	7.29496553621833e-06	8.39476729690272e-08	9.66408097126659e-07	1.67290586723283e-09	9.16178033645955e-06	109149	0.00274477289558295	0.0889331652098057	0.796238860605271	0.00916281223584407	0.105482565793551	0.000182596155528359
5.05378792533936e-08	1.32512854706966e-06	4.77078885607691e-08	1.6083837756857e-06	9.19659872202325e-10	3.03267775044173e-06	329742	0.000909390957906764	0.0166644409370671	0.436950001323633	0.0157312752908944	0.530351032334849	0.000303250113556698
5.31551286955357e-07	4.29872669784716e-06	4.49294806531013e-07	4.67178730225554e-06	1.88531358328139e-09	9.95324540717235e-06	100470	0.00298153485264285	0.0534048207605048	0.431891963072615	0.0451405333789167	0.469373265818306	0.000189416969657236
4.10198527762907e-10	1.2041992773119e-07	7.11194882808451e-09	2.68442368802195e-06	2.78333464395808e-09	2.81514909775295e-06	355221	0.000844189389539118	0.000145711119915576	0.0427756838269451	0.00252631337848545	0.953563592835868	0.000988698838786101
4.01971665795156e-07	3.8148211790644e-06	1.47194944034319e-07	1.79610127545224e-06	4.74239154627902e-10	6.16056330350075e-06	162323	0.00184646786078868	0.0652491738160916	0.619232526495852	0.0238930982091646	0.29154822164259	7.69798363014004e-05
8.62704852782831e-08	1.80396138695194e-06	1.1588523354169e-07	3.1156760738985e-06	9.89499260332176e-10	5.12278267893074e-06	195206	0.00153565840821568	0.0168405514512847	0.35214482050378	0.0226215400505489	0.608199931399163	0.000193156595223499
5.34233026564016e-07	4.43173608095875e-06	9.03543409005335e-08	9.63722500231022e-07	8.18147229568158e-09	6.02822742095e-06	165886	0.00180683937405091	0.0886219097685975	0.735164049311919	0.0149885421685525	0.159868305047978	0.00135719370295294
2.18418639310655e-07	4.49869623301009e-06	4.24131051114183e-07	1.12324821081387e-05	3.0130241488098e-08	1.64038582730617e-05	60961	0.00490910859056892	0.0133150772016447	0.274246226596447	0.0258555666632823	0.684746351813133	0.00183677772549264
1.02972309364505e-07	5.4913210519181e-06	2.99568100903798e-07	2.05452402707891e-05	2.51562110612444e-09	2.64416173540817e-05	37819	0.00790121011885403	0.00389432718829546	0.207677199861998	0.0113294166878016	0.77700391756171	9.51387001951346e-05
1.12293732133751e-06	8.21250309147507e-06	3.74270976642055e-07	3.51944932144304e-06	2.14017530882699e-09	1.32313008862065e-05	75578	0.00396154880592603	0.0848697592923883	0.620687501713193	0.0282867859979081	0.265994202060058	0.000161750936452371
8.86217156811588e-07	7.88706290612004e-06	8.65455954120728e-07	9.90351617445391e-06	1.52413378014592e-08	1.95574935293077e-05	51131	0.00585012641196181	0.0453134321882073	0.403275751787976	0.0442518849781955	0.506379621683784	0.000779309361837159
4.54940836441028e-07	4.34127972371863e-06	2.32967727974234e-07	2.85837537262541e-06	8.36604319902944e-09	7.89592970395833e-06	126648	0.00236598489814399	0.0576171335736387	0.549812357313958	0.0295047874929085	0.362006182906171	0.00105953871332409
6.78640129771293e-08	1.54150913530577e-06	4.52168008839527e-08	1.32058182012524e-06	4.84267463900338e-09	2.98001444393109e-06	335569	0.000893606161245009	0.0227730483371773	0.517282437487881	0.0151733495708514	0.443146113876948	0.00162505072714183
8.28497071178083e-07	4.93939214697311e-06	3.23169410128644e-07	2.47724263636284e-06	9.0860053294353e-11	8.56839212469597e-06	116708	0.00256722767032758	0.096692245070131	0.576466631672552	0.0377164589838506	0.289114060177392	1.06040960745102e-05
3.26223978800672e-08	1.01956314827301e-06	6.67685324019534e-09	2.68304682531985e-07	2.86791203821501e-09	1.33003499396347e-06	751860	0.000398931169305894	0.0245274733583162	0.766568663907658	0.00502005832214873	0.201727536305225	0.00215626810665238
2.58289680720892e-08	1.78681439171689e-06	5.64993674278208e-08	5.02587028854402e-06	1.371351473087e-08	6.90872653049169e-06	144744	0.0020704787144773	0.00373860044366975	0.258631512454688	0.00817797132054086	0.727466960280208	0.00198495550089375
3.4019961674585e-07	7.879454448854e-06	1.72815076014496e-07	5.14711990708266e-06	1.06795787211091e-08	1.35502686274181e-05	73799	0.00405685676255807	0.0251064850520732	0.581498025279766	0.0127536273092635	0.379853717192572	0.000788145166325311
1.46411543042838e-07	4.11411814187505e-06	4.69478560400972e-07	1.69629750870535e-05	4.30018708548467e-08	2.17359852032272e-05	46007	0.00649965171827982	0.00673590553517215	0.18927681921978	0.0215991387559128	0.78040976419762	0.0019783722915151
1.56319002936315e-06	7.60385251397177e-06	1.71277328152044e-06	1.07121440504842e-05	4.39069760273734e-09	2.15963505729423e-05	46304	0.00645803182865667	0.0723821380877953	0.352089696279449	0.0793084588868615	0.49601639935894	0.000203307386954459
1.0738139204498e-06	5.95065168694109e-06	1.1131479071425e-06	7.93126440360935e-06	1.26058253533427e-09	1.60701385006781e-05	62227	0.0048094775338815	0.0668204521326615	0.370292495406309	0.0692680966685841	0.493540513249135	7.84425433098212e-05
1.48589744614215e-07	2.13012664482995e-06	1.70803121541339e-07	3.14824066039967e-06	7.15655689055394e-09	5.60491672827573e-06	178415	0.00168006683575239	0.0265106069934292	0.380046082412585	0.0304738018104123	0.561692673241228	0.00127683554234633
6.00224071682019e-08	1.62755069495458e-06	1.38750849216995e-07	4.83745817645878e-06	1.53216308752201e-09	6.66531429088608e-06	150030	0.00199760308111807	0.00900518783491942	0.244182138144639	0.0208168502131577	0.72576595271334	0.000229871093943318
4.69562879092217e-09	4.3217142006642e-07	5.00696760447294e-08	5.92508906456435e-06	1.4468929270528e-08	6.42649471873695e-06	155606	0.00192609729991422	0.000730667182722752	0.0672483895157325	0.00779113315051008	0.921978360503322	0.00225144964771273
3.33695574967006e-06	2.24317950062381e-05	1.07679959734539e-06	9.3079243660036e-06	7.07192255674185e-09	3.61605466418139e-05	27654	0.0107897288853916	0.092281673248031	0.620338935371605	0.0297782997588938	0.257405521498408	0.000195570123062363
9.07729047778214e-06	4.13573533217318e-05	9.27360421495167e-07	5.43334961538685e-06	8.96374966304519e-09	5.6804317586059e-05	17604	0.0168973895656495	0.159799305114967	0.728067074462695	0.0163255270180864	0.0956502929052053	0.000157800499045958
8.03123831698497e-06	3.16257049797179e-05	2.04673083176902e-06	1.03636120238781e-05	1.77507123850353e-08	5.20850368647351e-05	19199	0.0155044667630899	0.154194732315196	0.607193675639511	0.0392959466858856	0.198974842828516	0.000340802530890666
6.24635003958501e-08	2.32840025122442e-06	3.48853096969145e-08	1.67207236583556e-06	8.35931175950161e-09	4.10618073891225e-06	243535	0.00123109832670254	0.0152120679452598	0.567047677458354	0.0084958047185609	0.407208662295393	0.00203578758243264
7.30929351109887e-07	4.58324155407947e-06	2.28724807095766e-07	1.84402396871831e-06	4.70483288802716e-09	7.39162451389146e-06	135288	0.00221503872271545	0.0988861582100409	0.620058763194201	0.0309437805811039	0.249474789371773	0.000636508642881565
3.89647658652754e-08	1.23069827666084e-06	4.60619545676421e-08	1.87060539055204e-06	7.6078733633732e-10	3.18709117498213e-06	313766	0.000955671930562785	0.0122258083393218	0.386150947397272	0.0144526629577519	0.58693187230909	0.000238708996563798
6.22551577550947e-07	5.37329889136633e-06	1.02707782769901e-07	1.13981110336766e-06	1.063437036997e-09	7.23943279209183e-06	138132	0.00216948096603475	0.0859945240780474	0.742226503882456	0.014187269323378	0.157444807639178	0.000146895076940099
1.39520183930558e-07	2.4341209901088e-06	1.70951817714008e-07	3.83477288935373e-06	5.02250612018062e-09	6.58438838722728e-06	151874	0.00197337335274306	0.0211895434663615	0.369680651711042	0.0259632038179322	0.58240381092838	0.000762790076284614
1.66430827850565e-06	1.05926702513462e-05	1.07652582621042e-06	8.80977960744504e-06	4.01273095200332e-10	2.21436852366025e-05	45160	0.00662116199060947	0.0751594985533222	0.478360766880709	0.0486154772662215	0.397846135966694	1.81213330533188e-05
5.81597216138031e-12	2.25484010048229e-08	7.62224407620923e-09	3.79960227666976e-05	1.79123779243914e-09	3.80279904655432e-05	26296	0.0113437826068552	1.52939245281712e-07	0.00059294221779228	0.000200437729758969	0.999159363972319	4.71031408841381e-05
5.38603522830303e-07	8.58385120852172e-06	1.02370413847746e-06	2.09786144338095e-05	2.81776084187917e-08	3.11529509120578e-05	32100	0.00930249244890535	0.0172890049597785	0.275538944376513	0.0328605832997104	0.67340697492929	0.000904492434708185
9.56047428379809e-07	9.72308864838973e-06	3.69456036386608e-07	4.83139321745524e-06	4.98001554995893e-09	1.58849653461613e-05	62953	0.00475419034437452	0.0601856791970176	0.612093790355001	0.0232582211125747	0.304148804367569	0.000313504967838181
1.31428765371511e-06	1.25160150168183e-05	3.41697507801332e-06	4.18397369123812e-05	4.22891373446672e-09	5.90912435746624e-05	16923	0.0175716821771404	0.0222416651640525	0.21180828596041	0.0578254047690829	0.708053078279123	7.156582733148e-05
1.51306643545835e-07	2.4953044117082e-06	1.07041316622301e-07	2.26974915697816e-06	2.33770990282883e-09	5.02573923875733e-06	198976	0.0015065895131966	0.0301063458245095	0.49650495044888	0.0212986212648725	0.451624934989541	0.000465147472196918
5.08014925263655e-08	1.2890369277472e-06	1.13371139706252e-07	3.69869147696043e-06	1.5444175554976e-10	5.1520554786958e-06	194097	0.00154442676877509	0.00986043196476321	0.250198572798271	0.0220050308415839	0.717905987669357	2.99767260248633e-05
2.41021937527713e-07	2.79814530164323e-06	7.16888025612547e-07	1.0700839472747e-05	2.4008328602608e-09	1.44592955703907e-05	69160	0.00432842527995958	0.0166689958272428	0.193518784371016	0.0495797338205443	0.740066445191134	0.000166040790062909
3.14641929620502e-08	1.53947405801049e-06	1.24797091510884e-07	7.85114468539482e-06	1.72926921985797e-08	9.56417272007683e-06	104557	0.00286515312888269	0.00328979765244113	0.16096259478657	0.0130483937464778	0.820891143978813	0.00180806983569833
1.14183788103212e-05	3.82367313035095e-05	3.04563686273253e-06	1.31143587176645e-05	1.82062408587457e-08	6.58333119350864e-05	15190	0.0195568775151601	0.173443785139961	0.580811297192705	0.0462628534583771	0.199205513625011	0.000276550583945976
4.55890989274346e-07	5.2743124816181e-06	2.23066996480831e-07	3.31825117547733e-06	1.05576408377563e-08	9.28207928368836e-06	107734	0.00278076320419252	0.049115179405491	0.568225321118166	0.0240320072327794	0.357490070280759	0.00113742196280412
3.08032161248948e-07	3.1846759358541e-06	3.51082045475748e-07	4.66695541227217e-06	1.8641283095375e-09	8.51260968316051e-06	117473	0.00255053561751684	0.0361853970420248	0.37411276381601	0.0412425870024621	0.54824026778818	0.000218984351323553
8.55679841925613e-08	1.69788699995731e-06	3.95124953435801e-07	1.00805577518632e-05	2.47773490224426e-10	1.22593854629391e-05	81570	0.00367108321983634	0.00697979392615063	0.138496909579207	0.0322304045851475	0.822272680986935	2.02109225599817e-05
8.06591394117569e-08	2.04687297589449e-06	3.47768973098143e-09	1.13473673627864e-07	1.18291511281423e-08	2.25631262979324e-06	443201	0.000676665511163632	0.0357482107517824	0.907176137236826	0.00154131554513353	0.050291644929658	0.00524269153660072
3.29982012756906e-08	1.53726459260626e-06	5.26464940862126e-08	3.15356283947011e-06	5.7470312976034e-09	4.78221915873587e-06	209108	0.00143364053224948	0.00690018591377425	0.321454233187552	0.0110087999605876	0.659435031058618	0.00120174987946863
9.53772540471882e-08	2.89616445005096e-06	1.44291864652131e-07	5.63378065032673e-06	1.0834584416109e-08	8.78044880349312e-06	113889	0.00263067988669563	0.0108624577378373	0.329842416357895	0.0164333131348283	0.641627868507752	0.00123394426168724
1.29529890184775e-06	9.55201500704469e-06	3.52470011255077e-07	3.34210275613722e-06	3.11229402900944e-10	1.45421979056876e-05	68765	0.00435318838069665	0.0890717421292376	0.656848096071418	0.0242377399579483	0.229821020028209	2.14018131866586e-05
4.74273481126532e-07	4.78105930397904e-06	6.27206196621098e-07	8.12954457142388e-06	9.43618205776237e-09	1.40215197352083e-05	71319	0.00419765054376753	0.0338246844909131	0.340980107311314	0.0447316844725591	0.579790545172534	0.000672978552679132
2.37325951909305e-06	1.94980113202619e-05	2.8103379029048e-07	2.96903986055213e-06	2.22054852105636e-08	2.51435499754081e-05	39772	0.00751478159253605	0.0943884026485617	0.77546771793689	0.0111771722992715	0.118083558743933	0.000883148371343026
9.85600106259589e-07	5.93212545382809e-06	1.41294048609782e-07	1.09343424204953e-06	1.37578721983306e-09	8.15382963796682e-06	122642	0.00244316945559642	0.120875729567653	0.727526293437163	0.0173285504950793	0.134100697537039	0.000168728963066257
6.93896793531788e-08	1.52693907471228e-06	1.088368903604e-08	3.07936973260527e-07	1.2130197546858e-08	1.92727961390889e-06	518866	0.000578017324928126	0.036003950258387	0.792276877570122	0.00564717696254041	0.159778047273573	0.00629394793537803
6.14346568882701e-06	1.63944306736058e-05	2.17425739009948e-07	7.46030935831931e-07	1.43648367528402e-09	2.350278952095e-05	42548	0.00702612030077765	0.261393043721505	0.697552546219763	0.00925106097793786	0.031742229370983	6.11197098116187e-05
1.09240273726837e-06	6.47407973059888e-06	9.40737252896262e-08	7.16843454884656e-07	8.66161613256712e-09	8.3860612641741e-06	119245	0.00251266688288765	0.130264101686832	0.772004821650498	0.0112178676408574	0.0854803503460041	0.00103285867580889
9.88685270491214e-08	2.39923237225888e-06	3.11359772985616e-08	9.7150712791805e-07	1.03326711883066e-08	3.51107667571292e-06	284813	0.00105277029997408	0.0281590338749997	0.683332377459891	0.00886792860832055	0.276697781805288	0.00294287825150062
1.19073015386158e-07	1.96209418706424e-06	8.67869520830605e-08	1.83873145850658e-06	6.14059427834237e-09	4.01282620731838e-06	249201	0.00120312594056859	0.0296731054958221	0.48895568501967	0.0216273886780302	0.45821357903644	0.00153024177003815
6.63761481741895e-07	6.74936104731149e-06	1.69488516255065e-07	2.21597053884467e-06	6.40039773877027e-09	9.80498198189189e-06	101989	0.00293718701643897	0.067696348954822	0.688360372285884	0.0172859589714781	0.226004549823466	0.000652769964349827
3.71075653273993e-06	2.51038427732337e-05	3.50469391189035e-07	3.04890602256497e-06	4.31313912442852e-09	3.2218287858852e-05	31038	0.00961907988398492	0.115175472669333	0.779179914314918	0.0108779644878846	0.0946327761401287	0.000133872387735945
2.76196818517951e-07	4.50886404311036e-06	3.595043842768e-07	7.54614665620458e-06	5.16451108778663e-09	1.26958764131975e-05	78766	0.003801542872513	0.0217548446069341	0.355143977175404	0.0283166260111899	0.594377765709841	0.000406786496631148
1.1664837359732e-05	4.58160124694231e-05	9.58410435286698e-07	4.840722382806e-06	2.49454357790229e-09	6.32824771908257e-05	15802	0.0188062573726446	0.184329657711679	0.723992082852048	0.0151449576222601	0.0764938826305583	3.94191834554784e-05
7.68902916833025e-08	1.61391125290477e-06	1.45887246307011e-07	3.93715003822515e-06	4.11156215651682e-09	5.77795039127674e-06	173072	0.00173188867209606	0.0133075375308496	0.279322448898379	0.0252489613838263	0.681409456919058	0.000711595267886731
4.85923091065357e-07	4.96214458082789e-06	4.11479898825122e-08	5.40277254704518e-07	4.44155088230066e-09	6.03393446736258e-06	165729	0.00180854840333511	0.0805317150349749	0.822372965379061	0.00681942936322573	0.0895397949094187	0.00073609531331918
4.96238397254754e-06	2.26205927537443e-05	9.06864923641459e-07	5.31547672215442e-06	5.32434246710435e-09	3.38106427145548e-05	29576	0.0100920938705443	0.146769879958873	0.669037644292002	0.0268218776938858	0.157213122714944	0.000157475340296099
6.73933297785116e-07	5.32169216032685e-06	2.71382183885209e-08	2.75534974749619e-07	1.26728107631791e-08	6.31097146201329e-06	158454	0.00189150625589884	0.106787568576664	0.843244529365873	0.00430016496697379	0.0436596768671998	0.00200806022328871
4.15102314049828e-07	3.70492546843702e-06	1.99850007243312e-07	2.29343106146172e-06	3.45461830300449e-09	6.61676346949489e-06	151131	0.0019830667279116	0.0627349482815224	0.559930166087659	0.0302035894383525	0.346609195271234	0.000522100921233053
2.65047593522971e-06	1.17122441809186e-05	1.91328271766899e-06	1.08706532200044e-05	4.20893923751465e-09	2.71508649930593e-05	36831	0.00811228643561379	0.097620312866911	0.431376465682132	0.070468573217026	0.400379627786568	0.000155020447362933
9.70313428294294e-07	5.53439522233238e-06	4.22681751689796e-07	3.09975767214341e-06	1.438573054089e-09	1.0028586647514e-05	99715	0.00300406980546275	0.0967547534262796	0.551861933974946	0.0421476890559226	0.309092176305005	0.000143447237846383
4.44909513256102e-06	1.92709863494149e-05	1.80213164163532e-06	1.00367381877333e-05	2.22010095848384e-09	3.5561171412303e-05	28121	0.0106118340725941	0.125111039818609	0.541910898434232	0.0506769482012012	0.282238683067143	6.24304788147601e-05
3.37915778068347e-07	3.82438677786911e-06	4.41689621497705e-08	6.4273709679792e-07	7.42919190554798e-09	4.8566378067907e-06	205904	0.00145593397835808	0.0695781302850838	0.787455628773004	0.00909455551493095	0.132341986857497	0.00152969856948366
1.41272319914422e-07	2.40352895207049e-06	9.40620416939934e-08	2.05763146934583e-06	1.24185905350165e-09	4.69773664207823e-06	212868	0.00140833167180832	0.0300724222488395	0.511635524763514	0.0200228426709721	0.43800485768303	0.000264352633644499
2.08175011624381e-08	7.96766698597074e-07	3.94080541919188e-08	1.93929605435013e-06	4.69417287225242e-11	2.79633525003028e-06	357611	0.000838549968233626	0.00744456558354822	0.284932466015456	0.0140927502135132	0.693513431313047	1.67868744357515e-05
5.51958521040436e-07	7.3272564990823e-06	3.94673920952097e-09	6.73689947821e-08	2.87047871024342e-08	7.97923554121679e-06	125325	0.00239091740555664	0.0691743611514275	0.918290538139062	0.0004946262319409	0.00844303873900012	0.00359743573856912
1.28058737920861e-06	8.719203263787e-06	7.81144743986775e-07	6.8385705295246e-06	6.01656866735936e-09	1.76255224851743e-05	56736	0.005273748049618	0.0726552861219164	0.494691903239812	0.0443189553469313	0.387992499812521	0.000341355478818865
8.65423872934588e-07	8.64713941707132e-06	6.44617928049241e-07	8.28176922657517e-06	3.0359261950474e-09	1.84419863708254e-05	54224	0.00551737002377528	0.0469268253176709	0.468883299401566	0.0349538230366012	0.449071431897199	0.000164620346962741
3.23892990036702e-08	1.12625932100924e-06	9.75726663319633e-08	4.3623857155329e-06	5.86842680729949e-09	5.62447542868508e-06	177794	0.00168592460361683	0.00575863463434889	0.200242553334888	0.0173478696047525	0.775607569247176	0.00104337317883375
8.13807442421287e-07	6.27813163085913e-06	1.42144516031142e-08	1.4099518455813e-07	4.29902566180794e-09	7.25144773510347e-06	137903	0.00217307764864783	0.112226892084147	0.865776305670298	0.00196022258207882	0.0194437289916037	0.000592850671872987
1.05164871268888e-05	3.74539642560008e-05	1.18879379510699e-06	5.44418312508828e-06	1.18232966065078e-08	5.46152515996914e-05	18310	0.016251518583726	0.192555867067511	0.685778480533676	0.0217666999654307	0.0996824690105253	0.000216483422857189
4.69071931978421e-09	4.36937251233101e-07	3.22554945503276e-08	3.86316360534263e-06	2.22636112413534e-09	4.33927343156998e-06	230453	0.00130093789953145	0.00108099187427492	0.100693643330748	0.00743338604008122	0.890278906426257	0.000513072328638628
3.39771082849338e-06	9.78366596955692e-06	2.9433094168026e-07	1.08970077445523e-06	1.07941823252761e-08	1.45762026965111e-05	68605	0.00436334550525219	0.233099861413607	0.671208144759041	0.0201925664597619	0.0747588927750063	0.00074053459258355
2.48440403957244e-06	1.08435015064788e-05	7.19991824388905e-07	4.04052353425175e-06	7.92766892658979e-09	1.80963485736185e-05	55260	0.00541424355750908	0.13728758757412	0.599209363279333	0.0397865802297009	0.22327838778162	0.000438081135226752
7.70456914185869e-08	1.53685403123292e-06	1.41235714712622e-07	3.62229891354472e-06	5.93920635577258e-09	5.38337355726461e-06	185757	0.0016137129770748	0.0143117862059967	0.28548158787142	0.0262355404488012	0.672867835570614	0.0011032499031686
8.11025248928636e-09	4.66996660609418e-07	2.53489493693339e-08	1.87669854871768e-06	4.28585027741761e-10	2.37758299621346e-06	420595	0.000713021426135274	0.00341113328207795	0.196416554691532	0.0106616464744678	0.789330404745707	0.000180260806215524
3.29059612154492e-12	1.70668783643889e-08	2.10424732051832e-09	1.4033020332653e-05	6.22249949521685e-09	1.40584172484292e-05	71132	0.00420867342664544	2.34065902540528e-07	0.00121399714226691	0.00014967882111718	0.998193472613065	0.000442617357648287
1.93793462425009e-05	3.15927659707163e-05	1.07985376594147e-06	2.26349204255979e-06	7.83280097683394e-09	5.43232908226952e-05	18408	0.0161653453248074	0.356741021190207	0.581569442724508	0.0198782833217153	0.0416670641318023	0.000144188631767528
1.10655161031715e-07	3.39316735907174e-06	1.25359992537144e-07	4.94287269295262e-06	1.3917312396242e-08	8.58597251798946e-06	116469	0.00257248827970014	0.0128879006775142	0.395198954103606	0.0146005583263268	0.575691650840512	0.00162093605204095
7.77079110772091e-07	9.38462607205363e-06	2.4317769677029e-07	3.77630335060779e-06	2.16957892689785e-08	1.42028820194728e-05	70408	0.00425183013107733	0.0547127765834203	0.660755053740987	0.0171217149052483	0.265882892319341	0.00152756245100344
9.06131493071173e-09	5.87639154574639e-07	8.21025366141998e-08	6.84594642805756e-06	6.81984820762408e-09	7.53156928238473e-06	132774	0.00225692859154436	0.00120311114337152	0.0780234679576066	0.0109011194793396	0.908966799796857	0.000905501622825768
4.49273396768887e-07	3.90465815059154e-06	4.10043220375043e-07	4.58203884008335e-06	4.14961835571109e-10	9.34642856965439e-06	106993	0.00280001430145327	0.0480689916389636	0.417770073509044	0.0438716475838006	0.490244889364492	4.43979036996431e-05
2.67265315461038e-06	1.07546359163556e-05	7.2952812183035e-07	3.7744728818132e-06	1.79712464926214e-09	1.79330871992588e-05	55763	0.00536552825565395	0.149034749282925	0.599709118505826	0.040680565132171	0.210475354291993	0.000100212787084224
1.59770903032824e-07	2.1681500234309e-06	1.06485280660612e-07	1.85796491719365e-06	2.07287052404815e-09	4.29444399484204e-06	232859	0.00128750641630959	0.0372040951575387	0.504873279529322	0.0247960576010559	0.432643881122961	0.000482686589122556
1.12686224469116e-05	2.94289605392307e-05	1.35826887009987e-06	4.56104733081237e-06	2.26959965498854e-08	4.66395951836044e-05	21441	0.0138947689318555	0.241610640112779	0.630986620346484	0.0291226556481209	0.0977934588166355	0.00048662507597973
8.30550733011413e-07	5.13477022518482e-06	9.83224875060329e-07	7.81558399357667e-06	1.09652122860239e-11	1.47641407920455e-05	67732	0.00441948016327109	0.056254593119221	0.347786593037048	0.0665954686364181	0.529362602515107	7.42692205423268e-07
9.90024462975598e-07	7.14268027073452e-06	1.09337792861726e-06	1.0142533933195e-05	6.77316006620209e-09	1.93753897555885e-05	51612	0.00579581233796966	0.0510970089099776	0.368647049728345	0.0564312740238887	0.523475091914964	0.000349575422824641
1.75254231416749e-08	8.90418036199742e-07	1.16896150013352e-07	7.63634353267214e-06	1.9471813073206e-09	8.66313032333423e-06	115432	0.00259557600694338	0.00202298966858088	0.10278248196283	0.0134935232012487	0.881476238687484	0.000224766479857269
2.96840258961209e-09	3.98703630504222e-07	1.18105785471356e-08	2.03969453043415e-06	3.83490950452407e-09	2.45701205157965e-06	406998	0.000736832926205633	0.00120813513621297	0.162271743945208	0.00480688669782567	0.830152432147333	0.00156080207342025
5.78471370966046e-06	1.68695837895745e-05	2.20410042819107e-07	8.26455138804276e-07	2.33212521160939e-09	2.370349480607e-05	42188	0.00708590844368806	0.244044760360785	0.711691838169558	0.00929863062904398	0.0348663834411725	9.8387399440026e-05
1.09018754867818e-06	6.84329516400247e-06	4.17410473534666e-07	3.36890562060269e-06	2.39678062338006e-09	1.17221955874414e-05	85308	0.00351050301337963	0.0930019927193635	0.583789539506921	0.0356085573236689	0.28739544528774	0.000204465162306953
1.60394122982056e-06	1.3973878358425e-05	4.85460554765302e-07	5.43847263679383e-06	1.80445623462793e-08	2.1519797342151e-05	46469	0.00643521342041808	0.0745332869226844	0.649349904938662	0.0225587884052433	0.252719509869242	0.000838509864167505
1.38551826769088e-05	3.83818866702137e-05	6.14150001019339e-06	2.18759375317394e-05	2.37566847716764e-08	8.02782635738269e-05	12457	0.0237967300024821	0.172589466439655	0.478110573915395	0.0765026513627245	0.272501379051646	0.000295929230579693
4.05587266057997e-06	1.70353455840544e-05	1.62634935132853e-06	8.7831560313336e-06	2.69873893922186e-08	3.15277110166888e-05	31718	0.00941387184884668	0.128644691599496	0.540329286037829	0.0515847582613164	0.27858527460761	0.000855989493748315
8.25266179973432e-07	7.1726603205174e-06	1.52955439212108e-07	1.70931292874261e-06	2.36573395800749e-08	9.88385220802563e-06	101175	0.00296077854043975	0.0834964103675407	0.725694817117282	0.0154752859505436	0.172939952233873	0.00239353433076076
3.70331505930999e-06	2.29397690302295e-05	9.02450477371291e-07	7.18826593712186e-06	2.03509400067058e-09	3.47358355980333e-05	28789	0.0103668218831277	0.106613674194142	0.660406425677818	0.0259803877417702	0.206940924649265	5.85877370051178e-05
1.07151904837251e-07	1.82500648026865e-06	1.10796241685354e-07	2.4263092091633e-06	8.8500806072418e-10	4.47014884401528e-06	223706	0.00134014884795464	0.0239705451823396	0.408265260051017	0.0247858059209124	0.54278040705774	0.00019798178799103
9.98617340300585e-06	3.0128188922586e-05	7.54344279450794e-06	2.92623012520413e-05	1.00632982569128e-08	7.69301696703979e-05	12999	0.0228156341815166	0.129808285173306	0.391630345437533	0.098055715031272	0.380374843542054	0.00013081081583504
2.34051306679188e-06	8.52816410491663e-06	4.15095731448061e-07	1.94468673481765e-06	1.2262249603622e-09	1.32296858629346e-05	75588	0.00396106621185943	0.176913729550394	0.644623326152427	0.0313760837368806	0.146994173177313	9.26873829859937e-05
2.32944978678422e-06	1.97140459197965e-05	2.69363767857148e-07	2.93141306474894e-06	1.12869565331804e-08	2.525555949572e-05	39595	0.00754813221057882	0.0922351289496867	0.780582426738057	0.0106655236801543	0.116070010852293	0.000446909779808803
3.54227538900604e-10	1.33254950678691e-07	3.90359170185197e-09	1.8881245315084e-06	2.15740638750187e-09	2.02779470781534e-06	493147	0.000608154028473251	0.000174686094965813	0.0657142215457569	0.00192504284916373	0.931122131955152	0.00106391755496106
5.42595611699704e-06	2.65806816437688e-05	2.97003553733867e-07	1.87090319279899e-06	7.58931611823328e-10	3.41753034389105e-05	29261	0.0102003857883589	0.158768337688533	0.777774561425113	0.00869059010009292	0.054744303767289	2.22070189714612e-05
4.44840661613033e-08	2.28880096945764e-06	7.30324658636093e-07	4.83160329363893e-05	4.25315262574871e-09	5.13838957832701e-05	19461	0.0152973531877213	0.000865719998128028	0.0445431576288313	0.0142131040767422	0.940295246202807	8.27720934918579e-05
7.97908252801673e-07	9.59690953759621e-06	2.75993691928599e-07	4.26844802008547e-06	4.13676011200769e-08	1.4980627103532e-05	66753	0.00448413789158519	0.0532626736709538	0.640621348577158	0.0184233737360385	0.284931197511691	0.0027614065041592
8.39835230238556e-06	2.86989231154221e-05	5.63623826677326e-07	2.47654651620906e-06	5.88752443136175e-09	4.01433332851254e-05	24911	0.011971012129824	0.209209141720612	0.714911313208166	0.0140402846638092	0.061692597837328	0.000146662570084665
2.02070209058316e-06	1.47757280086815e-05	1.47038689511984e-06	1.38249002832876e-05	2.69254782441908e-08	3.21186427559163e-05	31135	0.00958947250641207	0.0629136824348204	0.460035877635577	0.0457798577073746	0.430432269145028	0.000838313077199724
2.10061192836968e-07	3.28392002948008e-06	5.63996462950222e-07	1.13366303282387e-05	8.18521592278792e-09	1.54027932294287e-05	64923	0.00461021374542359	0.0136378635814978	0.213202889928158	0.0366165054967202	0.736011329852744	0.000531411140879899
1.01296086522449e-07	3.93813460563457e-06	2.68205091070436e-07	1.34081424574022e-05	4.79955603216521e-08	1.77637738009513e-05	56294	0.00531500458799505	0.00570239677995814	0.221694705740043	0.0150984297636166	0.75480258911449	0.00270187860189268
6.32152139067247e-07	5.38929087039571e-06	3.59532728004416e-07	3.94103960218774e-06	1.71471523906436e-09	1.03237300548942e-05	96864	0.00309234382846657	0.0612329202435472	0.522029425579643	0.0348258551989135	0.381745704433584	0.000166094544311672
2.01932235257348e-10	1.19691199472538e-07	9.21281829999838e-09	7.02134879675595e-06	9.93776778195333e-09	7.16039251454569e-06	139657	0.00214581987481466	2.82012801459055e-05	0.0167157316068073	0.00128663593249719	0.980581550870669	0.00138788030988045
2.88828074661327e-06	1.56430027524971e-05	8.11010933488969e-07	5.64788560149769e-06	5.40242801453166e-09	2.49955824621116e-05	40007	0.00747072283921701	0.115551648015858	0.625830695332219	0.032446170627082	0.225955350712823	0.000216135312018461
1.21724231934391e-05	4.05325606104092e-05	9.41220882778632e-07	4.03013430938019e-06	1.66061681474001e-08	5.76929451641545e-05	17333	0.0171594532628454	0.210986337390209	0.702556621005937	0.0163143150362763	0.0698548895001494	0.000287837067429134
1.96882306297374e-07	2.09559183072373e-06	1.625785266452e-07	2.22492911778964e-06	9.10148716192374e-10	4.68089193017213e-06	213634	0.00140328533872447	0.04206085276789	0.447690709801682	0.0347323820054999	0.475321616260391	0.000194439164537367
1.25497742720737e-06	6.91357128386084e-06	1.90675544791243e-07	1.35058466484049e-06	1.54022870075814e-08	9.72521120770752e-06	102826	0.00291332555614643	0.129043719504288	0.710891633734559	0.0196063140140471	0.138874584417263	0.00158374832984344
1.59866966729854e-06	1.47649728342982e-05	2.59258526159517e-07	3.07899273013322e-06	7.83669018597099e-09	1.97097304480755e-05	50736	0.00589553016063094	0.0811106814225681	0.749120992455781	0.013153834185735	0.156216886793288	0.000397605142628229
9.43617259898946e-09	1.10008292825236e-06	5.81900250532595e-08	8.72313364273125e-06	1.13178118102123e-09	9.89197454981688e-06	101092	0.00296320804950112	0.000953922045742035	0.111209639967455	0.00588254900578335	0.881839474899653	0.000114414081366817
4.66574824890148e-07	3.74924381025104e-06	1.07127987206045e-07	1.10683311423557e-06	7.1589739146952e-10	5.43049563397428e-06	184145	0.00162782676417961	0.0859175398229144	0.690405455221254	0.0197271104567013	0.203818065391859	0.000131829107271668
1.31358920681646e-07	2.39664491609713e-06	2.09882850562575e-08	4.92361659831652e-07	7.78263850072778e-10	3.04213204551675e-06	328717	0.000912224671693274	0.043179887893174	0.787817517529887	0.00689920251396987	0.161847563637895	0.000255828425074355
3.94431819454319e-07	4.41930186623773e-06	3.34230890644222e-07	4.81495113109709e-06	5.35407860342148e-09	9.96826978603678e-06	100318	0.00298602876222542	0.0395687343862649	0.443336904106281	0.0335294788181196	0.483027770560716	0.000537112128618478
1.75892129071913e-06	9.31799861792812e-06	1.34722721753602e-07	9.17661247177963e-07	6.49084989459001e-11	1.21293687860778e-05	82445	0.00363222017556331	0.145013423347969	0.768217933040624	0.011107150267229	0.0756561419940719	5.35135010656143e-06
8.52333446390556e-07	1.11203690753828e-05	2.22589300083618e-07	3.7343860132502e-06	1.36231338023807e-08	1.59433009689095e-05	62722	0.00477160795435327	0.053460287054272	0.697494772071869	0.0139613057871567	0.234229161234082	0.000854473852619777
9.27875744279247e-08	1.97753341911474e-06	2.38380860655567e-08	6.53232558094325e-07	7.32772413630259e-09	2.75471936183885e-06	363013	0.000826075558389316	0.0336831314700552	0.717871100232397	0.00865354431227581	0.237132162042915	0.0026600619423574
1.03496976817416e-06	6.84553856932043e-06	3.79757747084432e-07	3.22960215168274e-06	3.74177715621481e-09	1.1493610013418e-05	87005	0.00344216493986671	0.0900474060774557	0.595595166473262	0.0330407719281489	0.280991102700753	0.000325552820379894
1.39402515570295e-08	6.92832625901912e-07	5.28718146645001e-09	3.37863406113431e-07	8.78393360625094e-10	1.05080185839945e-06	951654	0.000315191040015206	0.0132662989179168	0.65933707707485	0.0050315684390807	0.321529128838861	0.000835926729291323
7.30607907208429e-07	5.43628247356122e-06	3.76280628729141e-08	3.59990751287864e-07	1.20500096040723e-08	6.5765592045345e-06	152055	0.00197102921473946	0.111092728657362	0.826614997978416	0.00572154248181477	0.0547384643081526	0.0018322665742542
4.4663817932493e-06	1.1769851907614e-05	1.15271106039687e-06	3.90563236039294e-06	8.57942817341495e-10	2.12954350644704e-05	46958	0.00636833420038718	0.209734235517032	0.552693658146996	0.0541294909874871	0.183402327708681	4.02876398037482e-05
5.59917561289658e-10	1.44561950145656e-07	1.68839020262549e-09	5.60483830983966e-07	6.61601368787777e-09	7.13910102581416e-07	1400737	0.000214150173795336	0.000784297013398551	0.202493212552865	0.00236498992873258	0.785090208077071	0.0092672924279332
2.26385105169367e-08	1.58172906197735e-06	5.53476303808172e-09	4.97250770537923e-07	3.59493615897623e-09	2.11074804222926e-06	473766	0.000633024636279345	0.0107253495272828	0.749368958460246	0.00262218082279313	0.235580353784316	0.00170315740536205
1.63252088568825e-06	1.05363354241585e-05	4.49167822887606e-07	3.72744430081971e-06	1.47849107653071e-08	1.63602533443194e-05	61124	0.00489609103192934	0.0997857949586762	0.644020309613173	0.0274548207435654	0.227835365527145	0.000903709157440444
5.78917563870057e-07	8.59137417366657e-06	5.30334332710593e-07	1.01201859727149e-05	3.56376049445319e-09	1.98243758034566e-05	50443	0.00592972108660061	0.0292023098033239	0.433374258985173	0.0267516282968225	0.510492036321786	0.000179766592894785
4.55885551823765e-07	6.1254556636077e-06	1.97833425268099e-08	3.41792284653435e-07	2.80578627603111e-08	6.97097470537202e-06	143452	0.00208911445720095	0.0653976769521839	0.878708634373219	0.00283795930453805	0.0490307739016813	0.00402495546837789
1.48071525924191e-07	2.74529020460978e-06	2.65284862328774e-08	6.32405161682812e-07	1.97701279698279e-09	3.55427239124664e-06	281352	0.00106571533394384	0.0416601513966281	0.772391618428233	0.00746383037445611	0.177928164211691	0.000556235588991917
2.74246110371249e-07	4.15634942555709e-06	4.59565054917274e-07	8.95541109983837e-06	8.01494099834838e-09	1.38535866316823e-05	72183	0.00414748012703647	0.0197960367710167	0.300019737563972	0.0331730018467764	0.646432677539106	0.000578546279128806
4.49783077819637e-09	3.90394361149388e-07	1.49132949005547e-08	1.66430265122679e-06	1.96118919956299e-10	2.07430425697488e-06	482089	0.000622098339052912	0.00216835633590026	0.188204965513946	0.00718954071005181	0.802342590596602	9.45468435003426e-05
9.5877235528531e-07	9.92675034545805e-06	4.14521325794764e-07	5.51854609383655e-06	6.64027529427135e-08	1.68849928733174e-05	59224	0.00505273241298021	0.0567825146553906	0.587903733210623	0.0245496891177143	0.326831413862026	0.00393264915424672
7.96843229758424e-07	5.13307317529683e-06	1.59858120005335e-07	1.32402838102809e-06	2.29302405125834e-09	7.41609593013994e-06	134842	0.00222236391338959	0.107447805053324	0.692153017389565	0.0215555625913159	0.178534419390002	0.00030919557579335
3.283263003461e-07	3.79822671316566e-06	4.8079481612615e-07	7.15145638412128e-06	5.50715156532662e-09	1.17643113653245e-05	85003	0.00352309346076973	0.0279086714173383	0.32286009739261	0.0408689298672678	0.6078941777417	0.000468123581084315
1.82603104253208e-07	4.00329599655319e-06	8.7082121813476e-07	2.45475914634114e-05	3.35175622402205e-09	2.96076635385766e-05	33775	0.00884309831138452	0.00616742702494203	0.135211479667661	0.0294120208776402	0.829095866731521	0.000113205698236031
3.84467770490976e-07	4.41443033104169e-06	1.38857662225392e-07	2.04998117175522e-06	1.56821261443689e-08	7.00341906165765e-06	142787	0.00209882745069068	0.0548971533912431	0.630325030128475	0.0198271245805653	0.292711481878682	0.00223921002103465
1.60237303181372e-06	7.79721212333414e-06	4.78683745067611e-07	2.99491021091073e-06	9.97488166815249e-09	1.28831539927944e-05	77621	0.00385751170682946	0.124377387145255	0.605225407357172	0.0371557885076389	0.232467159251982	0.000774257737952331
1.35554177540886e-07	2.27553314969062e-06	2.11298478646308e-07	4.56063484641809e-06	1.93290989456704e-09	7.18495356219047e-06	139180	0.00215317240367652	0.0188663957766152	0.316708122049	0.0294084682409401	0.634747992028454	0.000269021904990261
4.69878809946295e-10	1.14882740069493e-07	2.92349435901867e-09	9.19025164264606e-07	8.00380999745313e-10	1.03810165850281e-06	963297	0.000311382169702279	0.000452632751424338	0.110666175252221	0.00281619274477901	0.885293994800143	0.000771004451432678
2.20554502656829e-07	2.72665991078258e-06	1.00222405643357e-07	1.59308208583816e-06	3.5883847605437e-09	4.64410728968147e-06	215327	0.00139226532019254	0.0474912591160134	0.587122506157603	0.0215805534609497	0.343033006446203	0.000772674819230935
6.52567756606707e-08	2.12831173757565e-06	1.00018784112749e-07	4.19433836650988e-06	1.58163795394053e-09	6.48950730181289e-06	154095	0.0019449646078662	0.0100557365337182	0.32796199134888	0.0154123848639184	0.646326164905949	0.000243722347534564
2.23318459446298e-07	3.06308003109066e-06	8.31938746307109e-07	1.46716846239242e-05	9.16105771492193e-10	1.87909379665398e-05	53217	0.00562147440281935	0.0118843700002603	0.163008362676997	0.0442734017742226	0.780785113018278	4.87525302421552e-05
1.65223387876333e-07	2.23665888507501e-06	4.30352553684431e-07	7.49040750909135e-06	1.18536398610656e-08	1.03344959755882e-05	96763	0.00309556364513164	0.0159875612963243	0.216426508884262	0.0416423359882277	0.724796596446014	0.00114699738517155
2.9237114654381e-06	1.802052562176e-05	1.83440130030079e-06	1.4538245038762e-05	5.60031682889817e-09	3.73224837430898e-05	26794	0.0111345014932691	0.0783364656426279	0.48283296861497	0.0491500328040314	0.38953048084464	0.00015005209373117
1.32475279902336e-07	3.43838444773152e-06	1.74763685260319e-07	5.83244466662856e-06	3.53580038251827e-09	9.58160387990525e-06	104367	0.00287036753023662	0.013826002573553	0.358852702619295	0.0182395022222571	0.608712772906474	0.000369019678420815
4.84736297956262e-07	5.80671927425372e-06	6.44668644154641e-07	9.92959020777008e-06	4.26039527533823e-10	1.68661404636622e-05	59290	0.00504710515606421	0.0287402028342297	0.344282634593503	0.0382226535788414	0.588729248944842	2.52600485838308e-05
8.46567347626062e-07	8.07553192094774e-06	1.06978674886394e-06	1.31212774826209e-05	2.60245833361214e-09	2.31157659583923e-05	43261	0.00691081963319151	0.0366229416386141	0.349351690767395	0.0462795284737492	0.567633255425706	0.000112583694535431
3.8281172657519e-07	5.88000122637709e-06	1.15421149568007e-06	2.27953794883709e-05	1.27554127536265e-09	3.02136794782786e-05	33098	0.0090232843853949	0.012670145880458	0.194613874506889	0.0382016197831801	0.754472142486289	4.22173431832317e-05
4.6353164656533e-06	2.11004930625575e-05	4.08121162201683e-07	2.38884075428507e-06	5.77730353130092e-08	2.85905444800105e-05	34977	0.00854060598845752	0.162127603722068	0.738023477563016	0.0142746900985753	0.0835535243463187	0.00202070427002193
4.89738037415108e-06	1.52952393903993e-05	9.4961905538483e-08	3.8133515043224e-07	5.08859229821815e-10	2.0669425679751e-05	48381	0.00618170593606293	0.236938386679455	0.739993438975108	0.00459431756884825	0.0184492378424341	2.46189341545336e-05
2.69420623035012e-07	3.55106071475342e-06	5.25850104036879e-07	8.91145479851596e-06	1.687293804298e-08	1.32746591783842e-05	75332	0.00397450485122097	0.0202958599098139	0.267506733471227	0.0396130775917129	0.671313265279677	0.00127106374756913
2.12922808782511e-07	6.21148686079543e-06	3.94318400032571e-08	1.47925429426643e-06	2.89993032264627e-08	7.9720951070741e-06	125438	0.00238878037763612	0.0267085133735513	0.779153632435171	0.00494623301323475	0.185554019915518	0.00363760126252507
5.8376710030619e-07	7.34612913400184e-06	6.17377962713404e-07	9.98961965363667e-06	1.35482408322044e-08	1.85504420914903e-05	53907	0.00554972729496916	0.0314691745580545	0.396008305234502	0.0332810377061911	0.538511136519988	0.000730345981264747
8.8462339455704e-07	5.55070974030117e-06	1.32551680712423e-07	1.06938557005297e-06	3.44721519526405e-09	7.64071760081887e-06	130878	0.00228959889806035	0.115777527815219	0.726464454033256	0.0173480669797582	0.139958787370752	0.000451163801014529
4.90748548600855e-07	9.36944764664818e-06	1.05526827078439e-06	2.59074896269366e-05	2.6708819857069e-08	3.68496629128271e-05	27137	0.010994219479938	0.0133175858287167	0.254261420757441	0.0286371214108735	0.703059067004881	0.000724804998087834
6.36535779312569e-07	5.2148954062623e-06	1.76206780490833e-07	1.8561258703198e-06	8.94939591960333e-09	7.89271323230511e-06	126699	0.00236502223161628	0.0806485375279073	0.66072277717092	0.0223252480236598	0.235169556486941	0.00113388079057189
1.10133350551748e-06	1.02882466260641e-05	3.76271766012133e-07	4.51968037455584e-06	6.30772208152508e-09	1.6291839994231e-05	61380	0.00487566697127273	0.0676003143848372	0.631496910705429	0.0230957194611149	0.277419884810817	0.000387170637801418
1.30847994558468e-06	6.12782574556243e-06	9.18781403727562e-08	5.53233079094183e-07	8.06601647988298e-09	8.08948292709394e-06	123617	0.00242391226304117	0.161750751856119	0.757505244870304	0.0113577272120855	0.068389176920227	0.000997099141264967
5.3125108694863e-07	4.45418116892103e-06	8.49367095432286e-07	9.15627449149216e-06	1.48511950755156e-08	1.50059250378696e-05	66640	0.00449169332468768	0.0354027549523233	0.296828163387479	0.0566021150504741	0.610177277867574	0.000989688742149281
3.44984485039741e-07	4.67218201581571e-06	2.31669235535123e-08	4.03422643919125e-07	2.17623025417594e-09	5.44593229858226e-06	183623	0.00163245023954017	0.0633471857756201	0.857921428261607	0.00425398669747388	0.074077792708541	0.000399606556758422
6.54292345180974e-06	2.21891159845396e-05	2.05463738160628e-06	8.95931816894025e-06	7.44318658250686e-09	3.97534381734784e-05	25155	0.0118554324513735	0.164587611850259	0.558168475584664	0.0516845202832553	0.225372158499676	0.00018723378214548
3.97450485098952e-07	5.73320528104296e-06	1.30007004762695e-07	2.41134998410666e-06	1.44270393486569e-08	8.68643979435993e-06	115122	0.00260255073392857	0.045755280012073	0.660017845834321	0.0149666615829316	0.277599343481588	0.00166086908908577
1.86937294274244e-08	1.69885603163322e-06	9.2450393558667e-08	1.08037293529029e-05	5.87677549403864e-09	1.26196062830162e-05	79242	0.00377874826742375	0.00148132429872895	0.134620367191612	0.0073259332728224	0.856106689116189	0.00046568612064766
5.33933547559529e-08	1.36766339116788e-06	1.81884617111435e-09	5.99028705775237e-08	6.92863481254905e-09	1.48970709748502e-06	671273	0.000446812611622827	0.035841511963052	0.91807536761879	0.00122094213968974	0.0402111735109901	0.00465100476747826
2.55953978921667e-07	4.41095034929571e-06	8.27500481547677e-08	1.8336442737922e-06	1.18481305641788e-09	6.58448346322076e-06	151872	0.00197340181946803	0.0388722942887411	0.669900740723877	0.0125674319962968	0.278479592823715	0.000179940167370142
1.4773788305292e-06	7.48302554582918e-06	2.96332286675796e-07	1.92985314256937e-06	8.81797262162867e-09	1.11954077782252e-05	89322	0.00335300720827014	0.131962931569377	0.668401338661688	0.0264690927339115	0.172378995102161	0.000787641932862815
1.06545104620731e-05	4.77586944569237e-05	1.17850240252345e-06	6.79332797773867e-06	1.18376396719368e-08	6.63968729389309e-05	15061	0.0197226363147371	0.160467051993137	0.719291321156799	0.0177493660523349	0.102313974695569	0.000178286102160632
9.67593553940366e-06	4.0832448480257e-05	1.36830043426639e-08	7.42528646666375e-08	1.45691721184646e-08	5.06108890607884e-05	19759	0.0150689605292618	0.191182880185763	0.806791764341729	0.000270356925092332	0.00146713219318184	0.000287866354233882
1.45500096295684e-06	1.17526388950021e-05	1.54652780635453e-06	1.60622715539912e-05	4.58974982717748e-09	3.08210289681319e-05	32445	0.00920383420707571	0.0472080592916372	0.381318836147685	0.0501776825151943	0.521146505867769	0.000148916177715
1.15869114757439e-06	1.2859942142425e-05	1.58023580156524e-06	2.2552140478692e-05	2.01116065846515e-08	3.81711211768413e-05	26198	0.0113862354331248	0.0303551772086112	0.336902394950537	0.0413987263891002	0.590816821287779	0.00052688016397206
1.64895902102768e-06	9.85062701883913e-06	3.36788915393505e-07	2.5869046128039e-06	5.80030253626766e-09	1.44290798706005e-05	69304	0.00431939963464645	0.114280261514628	0.682692666973863	0.023340983514806	0.179284100996264	0.000401987000438322
2.51116962988447e-06	1.4608955145939e-05	1.32616608163559e-07	9.92023331911742e-07	1.26581492056109e-08	1.82574228651044e-05	54772	0.00546230392870517	0.137542392945507	0.800165239852184	0.00726370907566757	0.0543353429036147	0.000693315223026605
4.57232415300186e-10	1.24752996395025e-07	1.25387511794349e-08	4.39870624804356e-06	2.60345241408237e-09	4.53905868044741e-06	220310	0.00136079397367228	0.000100732871612736	0.0274843321441107	0.00276241222292349	0.969078956170267	0.000573566591085744
8.15592500128376e-07	6.51921147500207e-06	2.61365676692217e-07	2.68618525934919e-06	1.76719267827087e-08	1.03000268379546e-05	97087	0.00308525475461774	0.0791835315538208	0.632931503729624	0.0253752422983124	0.260794005841895	0.00171571657634807
1.52250600955037e-07	2.42613229379434e-06	1.56301593070877e-07	3.20242127219338e-06	3.79348682510827e-09	5.94089924683875e-06	168325	0.00178068775915907	0.0256275345918469	0.408377956432324	0.026309416567542	0.539046554929785	0.000638537478501567
2.82752584457052e-06	1.21098022081396e-05	6.97628567739547e-07	3.84166571199354e-06	6.07153392943415e-09	1.94826938663726e-05	51328	0.00582781710354929	0.145130127484622	0.621567134976198	0.0358076030206307	0.197183497227984	0.000311637290565536
4.17303021275109e-07	4.39674730999708e-06	7.89264928523438e-07	1.06920705913088e-05	4.9110848265241e-09	1.63002969359309e-05	61349	0.00487819172174331	0.0256009459775694	0.269734185044524	0.0484202791903534	0.655943301728457	0.000301288059096552
5.27148852674276e-07	4.69434654975269e-06	5.61332388509622e-07	6.42719030901583e-06	3.3917212401459e-09	1.22134098211926e-05	81877	0.00365734089851666	0.0431614807323974	0.384360028729006	0.0459603334963513	0.526240452347996	0.000277704694250137
1.04723798413914e-06	1.49278127016342e-05	7.8287399367643e-07	1.43506447779889e-05	1.17109930169043e-08	3.11202804504555e-05	32133	0.00929278213551921	0.0336513029118222	0.479681175283742	0.0251563926270777	0.461134815312335	0.000376313865022796
6.49606854116519e-07	4.57446502686225e-06	3.62196015626106e-07	3.27936713772662e-06	1.64536088716777e-09	8.86728039521866e-06	112774	0.00265666072723114	0.0732588601198169	0.515881400268886	0.040846347412382	0.369827838025162	0.000185554173752639
1.56339203717999e-07	3.76336117700376e-06	1.56953584590941e-08	4.85805885752037e-07	4.64790662988597e-09	4.42584953156278e-06	225945	0.00132687671730736	0.035324111812449	0.850313855038563	0.00354629282969592	0.109765567556586	0.00105017276270682
2.06182423912916e-06	8.8990698872796e-06	3.32871911007767e-08	1.84727337784834e-07	1.73523396168168e-09	1.11806438892561e-05	89440	0.00334859283343902	0.184410152004792	0.795935366104549	0.00297721593053901	0.0165220661363113	0.000155199823808818
7.91563576412416e-06	2.25339008867311e-05	1.2173345689615e-06	4.45584962669164e-06	3.83200267676108e-09	3.61265528491852e-05	27680	0.0107796403666972	0.219108526550235	0.623748990965225	0.0336963942849298	0.123340016560482	0.000106071639128102
1.22895341187968e-07	2.09589138679561e-06	4.00233877089849e-08	8.77620355730036e-07	1.24594118285052e-08	3.1488898832511e-06	317572	0.000944222393537975	0.0390281482504824	0.665596913357823	0.0127103167125242	0.278707858410066	0.00395676326910528
1.54103917222728e-06	8.58766658673997e-06	4.07936588341693e-08	2.92293550557833e-07	4.83638086247612e-09	1.04666293492217e-05	95542	0.00313508057681666	0.147233566873357	0.820480624679666	0.00389749722408988	0.0279262349707232	0.000462076252163811
7.47815332453534e-07	4.92474758848934e-06	1.93989797952707e-08	1.64258163582791e-07	2.78717332999708e-09	5.85900723765093e-06	170677	0.00175616345766638	0.127635161064139	0.840543011594543	0.00331096703049106	0.0280351528715037	0.000475707439322869
5.05912394758176e-08	2.20159607816339e-06	7.6621094490596e-08	4.2874015767754e-06	1.1989282577636e-09	6.61740891716297e-06	151117	0.00198325997948667	0.00764517352775399	0.332697601995445	0.0115787153929495	0.647897331182838	0.000181177901014103
9.45422004692461e-07	7.54396618646247e-06	2.60672194397787e-07	2.67447041047288e-06	1.73438539603573e-09	1.14262651814216e-05	87518	0.00342203059976853	0.0827411222898673	0.660230273556793	0.0228134206811183	0.234063394119489	0.00015178935273231
9.75272774942801e-07	5.86542167938151e-06	2.48714718116275e-07	1.92323934784828e-06	5.26373386492299e-09	9.01791225415379e-06	110890	0.00270172961631043	0.108148399258773	0.650419023170225	0.0275800774177763	0.213268802539346	0.000583697613879358
8.87440093366758e-07	1.30811577324839e-05	2.46397124963312e-07	4.67055052581734e-06	1.68376166570129e-08	1.89023830932883e-05	52903	0.00565472006588996	0.0469485825669178	0.692037489025848	0.0130352413104357	0.247087920225028	0.000890766871770333
1.82248921420222e-07	2.43311076038266e-06	2.54811163694656e-08	4.37394879711538e-07	6.79735054296611e-09	3.08503302842685e-06	324146	0.000925083182620079	0.0590751929528471	0.788682240340024	0.0082595927287233	0.141779642448295	0.00220333153011081
7.74263916845759e-07	5.47988370008722e-06	5.15204294933142e-07	4.68835668124129e-06	8.21898484305468e-09	1.14659275779505e-05	87215	0.00343388866611505	0.0675273685083016	0.477927639332495	0.0449335033237001	0.408894670698708	0.000716818136795159
1.09602697074942e-07	2.01759662158051e-06	8.32110556900347e-08	1.96948917511195e-06	2.04815171524287e-09	4.18194770117268e-06	239123	0.00125380026847544	0.0262085288738088	0.482453814765485	0.0198976796545545	0.470950216464849	0.000489760241303002
7.25462751177894e-06	1.54843414471918e-05	3.07761973135917e-06	8.44590413718347e-06	2.63811058625157e-10	3.4262756638572e-05	29186	0.010226354679299	0.211735079821683	0.451929236474802	0.0898240548425247	0.246503929216113	7.69964487703147e-06
1.4281206577559e-07	2.373964739367e-06	3.14774669347598e-08	6.7277577408135e-07	3.78397817242799e-09	3.22481402433113e-06	310095	0.000966977942440161	0.0442853648917663	0.736155549267495	0.00976101775087281	0.208624673858795	0.00117339423107131
4.71891413976451e-07	3.822575866376e-06	2.17749246028197e-07	2.26791834788503e-06	2.14885374921487e-09	6.7822837280149e-06	147443	0.00203262343572863	0.0695770676810905	0.563611907090597	0.0321055937440013	0.33438859812325	0.000316833361060791
5.23327110679319e-07	1.29334516297201e-05	6.26733795576807e-07	1.9920301151358e-05	2.9668349636283e-09	3.40067805222978e-05	29406	0.0101503416419206	0.015388904878431	0.380319790085385	0.0184296715522914	0.585774391030533	8.72424533596465e-05
2.38477809274326e-07	3.57548029116519e-06	2.09970314370162e-07	4.04770900366768e-06	1.22149183165468e-08	8.0838523367939e-06	123703	0.0024222271653257	0.029500515266575	0.442299060175961	0.0259740412890122	0.500715356370923	0.00151102689752882
4.05798315086308e-07	3.60968476568518e-06	1.59865268139275e-07	1.82839681044038e-06	7.33963871278603e-09	6.01108479806393e-06	166359	0.0018017058352795	0.067508333140968	0.600504715363157	0.0265950778453108	0.30417085632019	0.00122101733037438
3.7871520979875e-06	1.62910460865211e-05	1.41096263053949e-06	7.80408674201229e-06	1.6333888229007e-09	2.92948809458833e-05	34136	0.00875008622059781	0.129276924012204	0.556105557029424	0.0481641360190532	0.266397626139149	5.57568001699024e-05
4.18618374587922e-08	1.38439605930001e-06	4.959990573556e-08	2.10904639636013e-06	1.80378706594865e-09	3.58670798592044e-06	278807	0.00107543562962431	0.0116713815630155	0.385979584826653	0.0138288106894299	0.588017314105065	0.000502908815835965
2.10390986158206e-07	4.22458107033501e-06	4.51660030380022e-07	1.16611697524442e-05	9.66273254906988e-09	1.65574645718665e-05	60396	0.00495496395837547	0.0127067151643308	0.255146616923051	0.0272783328884457	0.704284747331315	0.000583587692857772
1.52323765503992e-06	1.56915190257556e-05	1.82329521683157e-06	2.41521221499621e-05	1.78293489405334e-07	4.33684675369945e-05	23058	0.0129265475341849	0.0351231607098073	0.361818618847213	0.0420419562963862	0.556905132268271	0.00411113187832254
2.01831234856318e-08	1.3289367723658e-06	1.23934451246229e-07	1.04926193415632e-05	1.70908651712482e-08	1.19827645538321e-05	83453	0.00358839716352588	0.00168434616193617	0.110904021054207	0.0103427260620418	0.875642619399347	0.00142628732246788
1.56332685611282e-06	6.45399855059556e-06	6.84539060448091e-07	3.63354970247564e-06	2.42200730139676e-09	1.23378361769335e-05	81051	0.00369453204676917	0.126709970345981	0.523106196097966	0.0554829105064539	0.294504615750113	0.000196307299486184
2.37505410851891e-06	9.82116039089084e-06	8.76531599316936e-07	4.6603267772553e-06	1.81880032918938e-08	1.77512608792739e-05	56334	0.00531127059008107	0.133796360983686	0.553265509288858	0.0493785543054219	0.262534971963407	0.00102460345862698
2.04823286901365e-07	2.86747986974913e-06	1.40104052756487e-07	2.52192509801553e-06	1.10072246541187e-08	5.74533953207663e-06	174054	0.00172212225382884	0.0356503363739989	0.49909667718327	0.0243856872120918	0.438951446461161	0.00191585276947769
1.62288084167468e-07	2.90667467540321e-06	1.80019631323395e-08	4.14568674911178e-07	6.29910945481166e-09	3.507832507069e-06	285076	0.00105179807007816	0.0462644906335818	0.828624134574744	0.00513193349342132	0.118183714323799	0.00179572697445436
1.36565935715384e-06	7.50299204092488e-06	4.41321901583802e-08	3.11752374298934e-07	4.46158734885424e-09	9.22899754988488e-06	108354	0.00276488269294006	0.147974831477864	0.81298017475565	0.00478190506821954	0.0337796572828024	0.000483431415463957
1.3571453640104e-07	2.42630150871135e-06	1.84216309621721e-07	4.23455218786754e-06	9.19761972238471e-10	6.98170430457389e-06	143232	0.00209232662958792	0.0194385970073425	0.347522811460493	0.0263855788766414	0.606521273765975	0.000131738889548203
4.07728335205801e-07	7.42891752158999e-06	1.89964969350326e-06	4.45047979316469e-05	1.80084597006364e-08	5.42591019416466e-05	18430	0.0161463987400753	0.00751446892070376	0.13691560043842	0.0350107101946924	0.820227322956985	0.000331897489199209
5.34444894172739e-08	1.26475569012806e-06	7.53275118777758e-08	2.29199456815457e-06	1.77856626334065e-08	3.70330792221109e-06	270029	0.0011103775080149	0.0144315543130328	0.341520531561126	0.0203406018241122	0.618904670175554	0.00480264212617444
5.9582231800222e-06	1.62041528912375e-05	1.8504588399003e-06	6.47065425844276e-06	6.99408842605784e-10	3.04841885784454e-05	32804	0.0091037040287445	0.195452903878016	0.531559265536596	0.0607022501234858	0.21226263713045	2.29433314521719e-05
6.74162115503207e-06	1.61477288352117e-05	2.4902599375615e-06	7.6691817713859e-06	1.88553578401975e-10	3.30489802527696e-05	30258	0.00986586775483222	0.203988779788965	0.488599911758503	0.0753505832408493	0.232055019934941	5.70527674257586e-06
1.22415059889426e-07	1.97104675531511e-06	1.2389282355601e-07	2.5648678677678e-06	5.32531645991122e-09	4.78754782298825e-06	208875	0.00143523684603675	0.025569469886364	0.411702781505551	0.0258781380649854	0.535737284012524	0.001112326530576
2.70282072287868e-07	4.82161202636895e-06	1.22256439246812e-06	2.80423491125266e-05	3.9159672727861e-08	3.43959672763794e-05	29073	0.0102659097604122	0.00785795817620394	0.14017957360019	0.0355438293868737	0.815280142791158	0.0011384960455743
9.31362629122046e-08	3.02254203920176e-06	3.65458800891487e-07	1.52500307585818e-05	8.41095900380945e-10	1.87320089574877e-05	53385	0.00560389459527566	0.00497203813662365	0.161357067790296	0.0195098561889916	0.814116136352049	4.49015320401465e-05
1.8450733026448e-06	1.06941464946828e-05	1.05425501984576e-06	7.85677904452171e-06	1.92286143050245e-09	2.14521767231256e-05	46615	0.00641505714313162	0.086008675318053	0.498511019777049	0.0491444310501724	0.366246239061235	8.96347934906576e-05
5.47336627223674e-07	4.97618850214627e-06	8.01582670872786e-08	9.37031611388184e-07	3.44258578943525e-09	6.54415759363484e-06	152808	0.00196132778002844	0.083637445980219	0.760401691271364	0.0122488289654339	0.143185978940908	0.000526054842075269
6.45884343967682e-08	1.56929482415423e-06	9.37939809765336e-09	2.93012117201886e-07	1.47628192358898e-09	1.93775105577412e-06	516062	0.000581156942793593	0.0333316471196375	0.809853680367265	0.00484035246411275	0.151212466807213	0.000761853241772182
1.18046994679358e-06	6.07735827421002e-06	2.47813083711695e-07	1.64036800711787e-06	3.24249352226801e-09	9.14925180535544e-06	109299	0.00274102461127601	0.129023659191739	0.664246476488131	0.0270856119149153	0.179289852549221	0.000354399855993694
3.33111521611681e-06	1.09952106779717e-05	3.47646011018328e-06	1.47537244791833e-05	2.16187476099856e-08	3.2578129231065e-05	30695	0.0097259915857596	0.10225004611193	0.337502825898521	0.106711471537423	0.452872059489371	0.000663596962755336
1.63293585657737e-08	7.88413580192349e-07	6.68124930382358e-08	4.14764191426089e-06	1.09498147761242e-09	5.02029232753486e-06	199192	0.00150495789217164	0.00325267086066122	0.157045352890732	0.0133084865739368	0.826175378575519	0.000218111099149896
4.8405624085613e-07	4.61850532465335e-06	5.86608941343789e-07	7.19637224889133e-06	6.52414732329445e-09	1.28920669030679e-05	77567	0.00386017529615845	0.0375468297283611	0.35824397743036	0.0455015433719317	0.558201590404315	0.000506059065031838
6.04584308853118e-07	4.94278171951325e-06	2.26375743688563e-07	2.37960678553769e-06	1.83938713160815e-08	8.17174242890871e-06	122373	0.00244853019306468	0.0739847485542758	0.604862642516418	0.027702261256758	0.291199435890134	0.00225091178241382
1.48394585081668e-08	8.44225109213959e-07	2.12553048434661e-08	1.55479068608303e-06	1.70223108355665e-08	2.45213286948418e-06	407808	0.000735370245476097	0.00605165351879497	0.344281959481072	0.008668088547721	0.634056459758676	0.00694183869373572
7.88445324668927e-07	8.24485505445474e-06	5.56739545096152e-07	7.48584073257477e-06	4.87321601284738e-09	1.70807538728074e-05	58545	0.00511116325097216	0.0461598668618562	0.482698545734597	0.0325945534513252	0.43826172944815	0.000285304504071424
4.1164557257251e-08	1.29357514327026e-06	3.66140051852032e-08	1.47936994098726e-06	5.66493231278135e-09	2.85638857901275e-06	350092	0.000856550748342677	0.0144113996112807	0.45287085684867	0.0128182858082488	0.517916207849623	0.00198324988217791
7.01514885387817e-06	2.0351841358699e-05	1.08906793201919e-06	4.06246229322059e-06	1.19854342289947e-08	3.2530505872046e-05	30740	0.00971184297168926	0.215648317350835	0.625623266934429	0.033478358323196	0.124881620630177	0.00036843676136294
3.8399556995125e-07	6.84917793223964e-06	2.35375319335136e-07	5.39842459150478e-06	1.80324844003737e-09	1.28687766614708e-05	77707	0.00385321508106207	0.0298393219536503	0.532232248054013	0.0182904191693567	0.419497884959623	0.000140125863357028
2.90248889257991e-07	5.92818098690581e-06	1.16199268894013e-08	3.05176548355498e-07	5.12350425059176e-10	6.53573870183376e-06	153005	0.00195880704648077	0.0444095002109791	0.907040696905847	0.00177790566904717	0.0466935050922206	7.8392121905887e-05
1.20243593654847e-07	3.38609096312278e-06	8.93549659701837e-08	3.23548451772477e-06	8.11834408370332e-09	6.83929238455628e-06	146214	0.00204969123986176	0.0175812915860079	0.495093757180036	0.0130649431177932	0.473072992906514	0.00118701520964877
2.81982404238926e-08	9.46350451055066e-07	1.36031586040835e-07	5.86982300114441e-06	9.20416370444956e-09	6.98960744236865e-06	143070	0.00209469262387285	0.00403430960270591	0.135393934331506	0.0194619779669252	0.839792942528291	0.00131683557057253
5.40366301125149e-07	7.96790191764143e-06	5.28458586519012e-07	1.00197469994464e-05	6.96120344654586e-09	1.90634350081786e-05	52456	0.00570276218065835	0.0283456943039553	0.417967796161765	0.0277210579463929	0.525600291613121	0.000365159974766319
4.40497406721761e-06	1.34346146902405e-05	8.49216909654292e-07	3.3301282164097e-06	6.36617541479749e-09	2.20253000589369e-05	45402	0.00658588018583861	0.199996097916054	0.609962845195805	0.0385564286244408	0.151195589049807	0.000289039213893224
5.52818776195691e-07	5.14219241091169e-06	3.71315382655526e-07	4.44090118115533e-06	7.99763417221229e-09	1.05152253850904e-05	95100	0.00314961372835443	0.0525731742259689	0.48902350854056	0.0353121658411635	0.422330574811272	0.000760576581035738
2.95948292745989e-06	2.03765813799147e-05	3.26604210339363e-07	2.89161917041287e-06	1.2679633289457e-08	2.65669673214163e-05	37641	0.0079385182714512	0.111397092925777	0.766989364400981	0.0122936203589967	0.108842651682033	0.000477270632212341
3.95884864077198e-11	3.70456363182661e-08	4.07071333365387e-09	4.89773898792905e-06	1.8703235444737e-08	4.95759816151211e-06	201711	0.00148617767769255	7.98541655010719e-06	0.00747249678400051	0.000821105947080686	0.987925771385068	0.00377264046730088
9.09026768850414e-07	8.742856484418e-06	2.19165425323455e-07	2.71036763060329e-06	1.9207072650607e-08	1.26006233818458e-05	79361	0.00377307482884159	0.0721414124764721	0.69384317104614	0.01739322084963	0.215097900196607	0.0015242954311514
1.2498191763747e-07	2.08406120699766e-06	2.09311911845087e-07	4.48760201247319e-06	1.38918721432157e-09	6.90734623616773e-06	144773	0.00207006548060462	0.0180940571623656	0.301716626869702	0.0303027971508223	0.649685401460773	0.000201117356336882
1.21546481804868e-07	3.07698326852464e-06	4.94525904082568e-07	1.60968679467874e-05	1.94972561127795e-08	1.98094208573123e-05	50481	0.00592526110795755	0.00613579178716886	0.155329289568243	0.0249641777841286	0.812586499258789	0.000984241601671179
7.41431237461889e-09	8.45564096896426e-07	1.53131084915701e-08	2.24555681087811e-06	1.65126707803587e-08	3.13036099942108e-06	319452	0.000938668944123866	0.00236851672250902	0.270117119735648	0.0048918027327845	0.717347555535414	0.00527500527364495
5.69455322747603e-07	4.87251080628803e-06	5.65925539514034e-08	6.22607947408028e-07	1.44960285675016e-09	6.12261623325181e-06	163329	0.00183510462564307	0.0930084952336065	0.795821691358919	0.00924319797214307	0.101689853436617	0.00023676199871509
6.08776266460455e-07	4.6576226439927e-06	2.76603473254605e-07	2.72096283409444e-06	1.44639013189649e-09	8.2654116079341e-06	120986	0.00247656197773805	0.0736534724872118	0.563507646675669	0.0334651783087352	0.329198709412432	0.000174993115951791
4.66379874821023e-08	1.22155655535518e-06	1.31979396913642e-07	4.44463089000478e-06	1.3675403556305e-09	5.84617237011134e-06	171052	0.00175231972955536	0.00797752521299917	0.208949801343596	0.0225753516246611	0.760263401183317	0.000233920635426706
2.96134597105621e-06	1.13717066296478e-05	1.97176267425008e-07	9.73540499878761e-07	3.58524514890021e-10	1.55041278925227e-05	64499	0.00464047399968459	0.191003711500884	0.73346315951974	0.0127176625987522	0.0627923419251641	2.31244554595637e-05
4.06754392917546e-07	4.06281820284471e-06	4.4163827240237e-07	5.67178957611523e-06	6.57463560768804e-09	1.05895750798875e-05	94432	0.00317184837163065	0.0384108323373694	0.383662061243713	0.0417050041262902	0.53560124304586	0.00062085924676761
4.13655904074488e-08	1.24988835461472e-06	4.7125708206004e-08	1.83083712183251e-06	9.32819311158448e-09	3.17854496817226e-06	314609	0.000953110507279309	0.0130140019479526	0.393226576037222	0.0148261889254008	0.575998496219256	0.00293473687016874
1.61384432191973e-05	2.90697637702132e-05	1.70798978052602e-06	3.95576161209881e-06	2.31435421517336e-08	5.08951019241871e-05	19648	0.0151529402325196	0.317092266427464	0.571170165127389	0.0335590207299365	0.0777238174705158	0.000454730244694431
3.11505272813428e-08	1.17160478868037e-06	1.45081965925873e-07	7.01597980961797e-06	6.09484174077989e-09	8.36991193324634e-06	119476	0.0025078342047774	0.00372172700618378	0.13997815007188	0.0173337505917582	0.838238187638465	0.000728184691713472
5.14567110059622e-06	1.44113515201404e-05	2.36439812872818e-07	8.51421694524063e-07	2.53211846691316e-09	2.06474162466004e-05	48432	0.00617514376563943	0.249216223431513	0.69797360347754	0.0114513026738514	0.0412362343237135	0.000122636093381906
3.34549389148515e-07	3.73878312273781e-06	1.14993520846145e-07	1.65236173268505e-06	6.07707867191636e-10	5.84129547328471e-06	171195	0.00175085921468821	0.057273149539958	0.64006060639069	0.0196863044117645	0.282875903169454	0.000104036488133668
8.73376380818668e-07	6.41981537785996e-06	3.24547474560649e-07	3.06734388133582e-06	3.11966816762763e-09	1.06882027827427e-05	93561	0.00320134271026007	0.0817140541372241	0.600644982917564	0.0303650184373997	0.286984064925151	0.000291879582661425
7.69538484308086e-08	1.97279762406757e-06	1.91674773329696e-07	6.31800238814924e-06	6.77976613401083e-09	8.56620840011132e-06	116738	0.00256657422895634	0.00898342006596624	0.230299980098772	0.0223756841273211	0.737549460980559	0.000791454727382388
5.12392958057725e-07	8.30568402226022e-06	1.18543381586188e-06	2.47081168818854e-05	3.01080132324984e-08	3.47417356912977e-05	28784	0.0103685736208643	0.0147486286410863	0.239069345759275	0.0341213181285821	0.711194083722029	0.000866623749027025
3.10385252054896e-07	2.79660146552629e-06	7.41570298104002e-07	8.59077469251794e-06	7.33034269592895e-09	1.24466620508991e-05	80343	0.00372705906287463	0.0249372282131237	0.224686864164058	0.0595798532226105	0.690207113954493	0.000588940445715682
6.41929919225135e-07	4.86473714842411e-06	8.89588708948874e-07	8.66795153130251e-06	2.14841094961321e-09	1.50663557188502e-05	66373	0.00450974120590297	0.0426068474157945	0.322887447980377	0.0590447169540718	0.575318391059732	0.0001425965900251
1.12028221715272e-08	7.37077513344195e-07	7.67435651998156e-09	6.49221363633883e-07	3.03769867874055e-09	1.40821375434833e-06	710119	0.000422375198246727	0.0079553421040909	0.523413090568263	0.005449709957941	0.461024728404475	0.00215712896523035
5.86740939954355e-06	2.69478911809299e-05	7.33647331747509e-07	4.33273029613522e-06	5.31652299703801e-09	3.78869947313532e-05	26394	0.0113019612421685	0.154866054727956	0.711270222724456	0.0193640941159258	0.114359302627656	0.00014032580400573
5.31222584205028e-07	5.73747896035892e-06	3.44563632674265e-07	4.78500613973004e-06	6.05950976490365e-09	1.14043308267332e-05	87686	0.00341547271491283	0.0465807763976627	0.503096503208199	0.0302134020758645	0.419577984226255	0.000531334092018746
1.22880605119698e-07	2.17377938382017e-06	2.02339713925912e-07	4.60226654281605e-06	1.76318405182612e-09	7.10302942973365e-06	140785	0.00212864760639431	0.0172997460217908	0.306035531082078	0.0284863966744819	0.647930096354482	0.000248229867167006
1.14946232565419e-06	1.02621636986323e-05	3.56582917023708e-07	4.09342189557478e-06	4.25599537037585e-08	1.59041907905888e-05	62877	0.00475993063193592	0.0722741785979064	0.645249031136178	0.0224206890950223	0.257380079846441	0.00267602132445136
2.83480319629732e-06	1.93458249498122e-05	2.1698048942533e-06	1.9040419635352e-05	4.79900223222812e-09	4.3395651677947e-05	23044	0.0129345976737676	0.0653245909828778	0.445801000832611	0.0500005141150113	0.438763306901278	0.000110587168222361
1.04657738313372e-06	5.5616613360282e-06	1.41706285361584e-06	9.68220678154173e-06	1.37389115415247e-09	1.77088822454736e-05	56469	0.00529862422064575	0.0590990085442135	0.31406055215313	0.0800198925021389	0.546742964763713	7.75820368054925e-05
1.93694113467892e-08	7.88987837384315e-07	2.30449578549858e-08	1.20694495788925e-06	1.55601443519371e-08	2.05390730882728e-06	486877	0.000615983029933709	0.00943051873058898	0.384139943410983	0.0112200573784139	0.587633605811735	0.00757587466827872
7.36991395136758e-07	6.36257815974834e-06	1.76120821235493e-07	1.95500806153368e-06	1.96784470148479e-09	9.23266628235575e-06	108311	0.00276598027914599	0.0798243294621401	0.689137673253462	0.0190758352841228	0.211749022627389	0.000213139372885758
6.17343946508653e-07	6.62698511944206e-06	1.73768727848302e-07	2.3984714598541e-06	5.03716893820388e-08	9.86694094303516e-06	101349	0.00295572011931655	0.062566903974876	0.671635226936257	0.0176112058287895	0.243081566384273	0.00510509687580475
6.32064587865922e-09	7.25893647127531e-07	1.8739311602923e-08	2.76722387717107e-06	2.85528759385246e-08	3.54673035771871e-06	281950	0.00106345512460659	0.00178210499281505	0.204665586022849	0.005283545607616	0.780218285032239	0.0080504783444801
6.00222805192416e-07	4.71020228634679e-06	6.8860061808982e-07	6.94786405579402e-06	1.95071290920752e-09	1.29488404783323e-05	77227	0.00387714169669306	0.0463534017734475	0.363754754275376	0.053178554422852	0.536562641838095	0.00015064769022923
2.39549169310744e-07	3.4414651203482e-06	3.7672535977377e-09	6.95888176346464e-08	7.26456599776445e-09	3.76163492688909e-06	265842	0.00112785609223098	0.0636821951004304	0.9148854652927	0.00100149367787088	0.0184996202415095	0.00193122568748912
6.02231030336502e-07	9.01210219774255e-06	1.93043844603574e-06	3.71449752336831e-05	3.20262173723511e-08	4.87217731251702e-05	20525	0.0145105799079994	0.012360613986468	0.184970735251973	0.0396216788144447	0.762389643296737	0.000657328650377176
2.63381168209956e-11	3.18691965251501e-08	4.32984153685126e-10	6.73626578506509e-07	5.21068177476678e-09	7.11165779076932e-07	1406142	0.000213327052131951	3.70351296362735e-05	0.0448126125620319	0.000608837160650677	0.947214557175195	0.00732695797248577
1.61499637362582e-07	2.62205681430001e-06	6.28618558239683e-08	1.31225984043292e-06	2.84995579106419e-09	4.16152810371054e-06	240296	0.00124768202559333	0.0388077728511755	0.630070673309188	0.0151054743011152	0.31533124557368	0.000684833964841687
3.76772945782379e-06	1.48858708654218e-05	1.27487405228055e-06	6.47631678307118e-06	2.01838627139992e-09	2.64068095448687e-05	37869	0.00789084995540112	0.142680222365444	0.563713342201703	0.0482782310416701	0.245251770081011	7.64343101717915e-05
4.87424762559199e-08	1.41443981003699e-06	3.95473874188249e-08	1.4755569889897e-06	5.68197673873186e-09	2.98396863944017e-06	335124	0.000894791362671676	0.0163347816768827	0.474012960907779	0.0132532852041785	0.494494804498527	0.00190416771263316
1.20041767543222e-06	8.60144986250445e-06	5.47877336903094e-07	5.04766708860757e-06	6.67401867547069e-09	1.54040859821228e-05	64918	0.0046105997891337	0.0779285234336761	0.558387552009698	0.0355670136831833	0.327683647992204	0.000433262881239187
1.9744864355873e-07	2.83200425635859e-06	2.20216844880074e-07	4.06115906810747e-06	1.41329892028734e-09	7.31224211182515e-06	136757	0.00219127629495852	0.0270024761952865	0.387296292033158	0.0301161861864428	0.555391767121589	0.000193278463523765
8.10599904908602e-08	2.34482954466601e-06	5.55402892005556e-08	2.06578721441131e-06	6.59291457307939e-09	4.55380995334181e-06	219596	0.00136521334382045	0.0178004772534204	0.514915986545564	0.0121964442455042	0.453639312043607	0.00144777991190457
9.1481371366962e-08	1.60698181890143e-06	2.07931005719072e-08	4.6962803667523e-07	9.29420859530308e-10	2.18981374837506e-06	456660	0.000656729102775588	0.0417758685800768	0.733844063265145	0.0094953740186062	0.214460264953453	0.000424429182719297
1.70216054394035e-07	2.39303083056484e-06	6.14073710277224e-08	1.11000967020459e-06	6.19165669392975e-10	3.73528309186058e-06	267717	0.00111995939721898	0.0455697868696878	0.640655814221794	0.0164398171484065	0.297168820382951	0.000165761377160991
1.55853550206801e-07	4.14019405595291e-06	5.71927003246649e-07	1.95355484674589e-05	3.34936365526016e-08	2.44370167134179e-05	40922	0.00730438693430635	0.00637776501258537	0.169423056198165	0.0234041253870655	0.799424442703448	0.00137061069873603
2.97274985686902e-06	1.71103048580545e-05	1.26702320273194e-06	9.37703409427044e-06	6.77045632283222e-09	3.07338824682487e-05	32537	0.00917792974578913	0.0967254905051511	0.556724483987053	0.0412256148906962	0.305104117709758	0.000220292907341817
1.03458105573696e-08	6.51323535749715e-07	3.07092264184065e-08	2.4857757740162e-06	6.12473950049737e-09	3.18427908624219e-06	314043	0.000954829107105981	0.0032490275748973	0.20454348319021	0.00964401221962201	0.780640046519822	0.00192343049544858
1.2200169897499e-06	1.23849651963327e-05	5.66523631876435e-07	7.39504631976204e-06	1.06553355317237e-09	2.15676176712742e-05	46366	0.00644946740378383	0.0565670723741936	0.574238906915905	0.0262673254186523	0.342877290968091	4.94043231576543e-05
4.45610863802245e-06	1.49168537326008e-05	3.72570377737884e-06	1.60356056755879e-05	3.65668273911562e-09	3.91379285063291e-05	25551	0.0116729446448965	0.113856527621329	0.381135494439582	0.0951941995799892	0.40972034769277	9.34306663298311e-05
1.19985778760977e-07	4.02396287231629e-06	2.94185239381407e-07	1.26864829562186e-05	5.22679005348793e-09	1.71298436367308e-05	58378	0.0051258150511605	0.00700448768275365	0.234909492325306	0.01717384265847	0.740607049618102	0.00030512771536807
4.49344403924337e-06	1.29223638520298e-05	3.15588810025229e-06	1.16691277093877e-05	1.69887330349541e-08	3.22578124339481e-05	31000	0.00963082350850053	0.139297853766254	0.400596409892641	0.0978332956307674	0.361745785870684	0.000526654839652895
2.06917867163757e-07	2.7267019682414e-06	3.86886353407791e-07	6.55509221642424e-06	5.5306915293597e-09	9.88112909676654e-06	101203	0.00295996401742959	0.0209407108375365	0.275950444684876	0.0391540632268831	0.663395058624353	0.00055972262635143
1.3066052498379e-06	7.39539621012231e-06	3.62398142158075e-07	2.63732709698856e-06	3.9077881052534e-09	1.17056344872121e-05	85429	0.00350555205434411	0.111621907489535	0.63178089305637	0.0309592908059772	0.225304070434604	0.000333838213513542
2.76552574984103e-07	5.00904788990927e-06	3.2366948932548e-07	7.53804039496297e-06	1.52856084060059e-09	1.31488389100224e-05	76052	0.00393690758641785	0.02103247114643	0.380949825622339	0.0246158228525235	0.573285629746157	0.000116250632550945
1.06629771759608e-06	6.98580392252264e-06	1.97080334277934e-07	1.66013991566542e-06	8.14823995532337e-09	9.9174701300174e-06	100832	0.00297083410532095	0.107517109062794	0.70439374466867	0.0198720370915388	0.167395504488654	0.000821604688342941
3.29259916683553e-06	1.00858703303255e-05	2.3488519864471e-07	9.25097550383021e-07	3.69003807403888e-09	1.45421422842628e-05	68766	0.00435317176667038	0.226417752107865	0.69356152162259	0.0161520355153516	0.0636149428536495	0.00025374790054366
3.76606878157332e-07	3.74824138390741e-06	1.63339679205471e-07	2.09021223246988e-06	3.49473737420625e-09	6.38189491111431e-06	156693	0.00191274295385069	0.0590117642804579	0.587324209519607	0.0255942289054319	0.32752219545792	0.000547601836583055
7.40537909075293e-07	5.06292707862411e-06	2.80231881225381e-07	2.46337223163673e-06	2.043964488338e-09	8.54911306504985e-06	116971	0.00256145873449576	0.0866216066439373	0.592216647516591	0.0327790589612171	0.28814360190268	0.000239084975574139
1.38443181981817e-07	2.7932685032911e-06	6.09531113244052e-08	1.58126563422284e-06	3.87672077224505e-09	4.57780715159242e-06	218445	0.00137240268184646	0.0302422486132162	0.610176097592807	0.0133149146099792	0.345419888138536	0.000846851045461038
1.60080036825364e-06	8.04359560328207e-06	3.33989459840786e-07	2.1577771618764e-06	1.91293674520208e-09	1.21380755299981e-05	82385	0.00363482273948845	0.131882551257604	0.662674703531304	0.0275158495278236	0.177769297657084	0.000157598026184171
3.49670155916516e-06	1.19451122403401e-05	9.6566380672447e-07	4.24148103296125e-06	4.87554740767399e-09	2.06538341865986e-05	48417	0.00617705729577889	0.169300359806026	0.578348413782209	0.0467546992969977	0.205360466954526	0.000236060160240732
5.07000295290363e-06	2.51302417872726e-05	1.04271249445261e-06	6.64579928908708e-06	1.17283045192766e-08	3.79004848282352e-05	26385	0.0113059626753782	0.133771453739467	0.663058583581785	0.027511851079958	0.175348661612267	0.000309449986522052
5.95934387538655e-06	3.05316856060479e-05	3.2758406316721e-06	2.15811397209994e-05	7.19454706765255e-08	6.14199553047825e-05	16281	0.018257821524173	0.0970261838487942	0.497097164179644	0.0533351191061031	0.351370163229653	0.00117136963580505
1.39378619853531e-06	6.63515283282735e-06	2.34138973551186e-07	1.43313034602322e-06	5.02222794310266e-09	9.70123057888018e-06	103080	0.00290615223104995	0.14367107215961	0.683949606070826	0.0241349766555299	0.147726655332076	0.000517689781957783
2.89651766888744e-08	9.0362160590158e-07	2.73747949331993e-07	1.09802426777705e-05	4.44130431041514e-09	1.21910187140034e-05	82028	0.00365064802979398	0.00237594391152916	0.0741219111462459	0.022454887138968	0.900682948272232	0.000364309531024964
1.71620122888771e-06	1.27009696581864e-05	1.26438094504951e-07	1.20318166200279e-06	5.92734596760528e-09	1.57527179895495e-05	63481	0.00471470334817059	0.108946356433617	0.806271633035796	0.00802643039688971	0.0763793056411595	0.000376274492537577
2.51924678728406e-06	1.11224235297694e-05	3.85404524358366e-06	2.18774904044672e-05	1.80090953046943e-09	3.93750068746348e-05	25397	0.011743238194305	0.0639808596174988	0.282474199056824	0.097880497033422	0.55561870691534	4.5737376915344e-05
3.55275850894084e-08	1.3055597493643e-06	9.25447752570311e-08	4.37266309209091e-06	1.98060034025643e-08	5.82610120520421e-06	171641	0.00174630887826355	0.00609800342254149	0.224088065651537	0.0158845121286882	0.750529889213904	0.00339952958332967
5.93904121794278e-08	1.43631957717817e-06	1.90932461629749e-07	5.93705007466852e-06	1.31346073336554e-09	7.62500598638923e-06	131147	0.00228489615872229	0.00778890040026732	0.188369632724489	0.0250403031775407	0.778628906687583	0.000172257010120397
1.4958059963706e-07	2.09657418701119e-06	1.53863591479545e-07	2.77285127561773e-06	2.59888009488477e-09	5.17546853384041e-06	193219	0.00155143984898698	0.0289018469842895	0.405098431823611	0.0297294033329524	0.535768164270947	0.000502153588200119
1.55666388043531e-07	2.90767310916172e-06	2.56656599140492e-07	6.16406014855078e-06	5.78458292696754e-09	9.48984082782348e-06	105376	0.00284291699313188	0.016403477241381	0.306398512042124	0.0270454061134508	0.649543049286794	0.000609555316250151
5.71013763505114e-07	4.39309478784193e-06	1.75941463091528e-07	1.74040499608429e-06	4.82657552862073e-09	6.88528158605148e-06	145237	0.00206345972073918	0.0829325215488498	0.638041412386338	0.0255532705369607	0.252771796524644	0.000700999003206873
1.50539364910838e-09	4.10256971479585e-07	1.76170433293079e-08	6.17344875880156e-06	7.49375163378047e-09	6.61032191889334e-06	151279	0.00198113808029465	0.00022773378779114	0.0620630850529391	0.0026650809968809	0.933910456184724	0.00113364397766501
1.00674332895882e-05	3.41564292133209e-05	1.77941122470501e-06	7.76283446100041e-06	1.42366235970775e-08	5.37803448122116e-05	18594	0.0160050728790222	0.187195402423344	0.635109896237877	0.0330866458911392	0.144343337479639	0.00026471796800092
1.21574657114986e-06	7.07963500739003e-06	2.76508045413491e-07	2.07031601808097e-06	6.21154330170287e-09	1.0648417185336e-05	93911	0.00318944504333052	0.11417157592436	0.664853272009234	0.0259670560047432	0.194424765863982	0.000583330197680158
3.19509175891204e-06	1.61119665297377e-05	6.98506482198198e-07	4.52910873616596e-06	3.07060135178358e-09	2.45377441083657e-05	40754	0.00733438470855796	0.130211308130103	0.65661971445226	0.0284666136835315	0.184577225851086	0.000125137883019031
6.78071439643593e-07	5.22501794264117e-06	3.72860272033127e-07	3.69417722711347e-06	2.50008685719808e-09	9.97262696828856e-06	100274	0.00298733202583712	0.0679932621364217	0.523935965844901	0.0373883705084694	0.370431706596506	0.000250694913702074
6.62489488117507e-07	6.23487130774769e-06	3.92723163746152e-07	4.7522819998423e-06	5.22013928206504e-09	1.20475860987357e-05	83004	0.00360777388977684	0.054989396439095	0.517520377663205	0.0325976640073454	0.394459268511973	0.000433293378381653
9.15721880313164e-08	1.66055918241778e-06	7.33195785418197e-09	1.70949633583031e-07	2.43895213107115e-09	1.93285191401738e-06	517370	0.000579688050506011	0.0473767221209338	0.859123852362984	0.00379333657224815	0.0884442477684268	0.00126184117540689
2.77572603225952e-07	2.84583481781209e-06	3.96126770291938e-07	5.22181830948299e-06	9.86503309616763e-09	8.75121753390914e-06	114270	0.00262193346026007	0.0317181697461428	0.325193015347302	0.045265332367414	0.596696207041995	0.0011272754971457
2.58632727969674e-07	2.94655262045182e-06	1.04585501773709e-07	1.53200524550305e-06	2.74096048700893e-09	4.84451705618525e-06	206419	0.00145230302306221	0.0533866895234611	0.608224222616741	0.0215884267844983	0.316234874959735	0.000565786115565307
6.57183356438006e-06	2.52128479424279e-05	1.77266948755577e-06	8.74469517656485e-06	1.08376923850218e-08	4.23128838633137e-05	23633	0.0126139030532111	0.155315189236676	0.595866923745373	0.0418943197840674	0.206667435025546	0.000256132208337102
1.47161544124873e-06	7.77985779793719e-06	1.11792099716263e-06	7.59883184768058e-06	1.89067961941255e-09	1.79701167636485e-05	55648	0.00537657765699995	0.0818923694600382	0.432933068842098	0.0622100018528566	0.422859347416826	0.000105212428181723
1.02335344761596e-06	7.86290590143587e-06	3.37723686999085e-07	3.33647385184697e-06	1.535559197989e-09	1.25619924470959e-05	79605	0.00376152906349569	0.0814642622916515	0.625928246219702	0.0268845637681594	0.265600689213781	0.000122238506706315
4.55949380313918e-07	3.88981230671041e-06	9.85672399171513e-07	1.08117631757023e-05	1.79035886467659e-09	1.61449876207628e-05	61939	0.00483182438342655	0.0282409247392397	0.240930027205969	0.0610512948244022	0.669666860679294	0.000110892551095806
1.85363761910969e-06	8.83713441115566e-06	8.73369723791473e-07	5.35357903729587e-06	3.33208425143933e-09	1.69210528756041e-05	59098	0.00506349587691146	0.109546234075195	0.522256769488414	0.051614384176451	0.316385692820237	0.00019691943970244
7.5129167178744e-08	1.53966582054419e-06	8.59896824649744e-09	2.26580365656651e-07	7.9209540352825e-09	1.85789527566137e-06	538243	0.000557213799151191	0.0404377836377241	0.828715073833269	0.00462833850709718	0.121955402236541	0.00426340178536857
4.97810063291485e-07	4.46236106266412e-06	3.06910477503287e-07	3.53730664103484e-06	3.17526644901899e-09	8.80756351094275e-06	113539	0.00263879293825853	0.0565207463645301	0.50665102296679	0.0348462406341973	0.401621474161384	0.000360515873098611
2.06313707843879e-08	8.14879473890911e-07	1.98606598599123e-08	1.00859494892941e-06	1.46224080788705e-09	1.86542869427251e-06	536070	0.000559472567090658	0.0110598549533054	0.436832282248507	0.0106467000968148	0.540677299553788	0.000783863147584583
1.81109086426477e-07	2.36362057405015e-06	1.21244990472494e-07	2.03450173500789e-06	2.67562800000457e-09	4.70315201395701e-06	212623	0.00140995400169441	0.0385080231064231	0.502560956362009	0.0257795176751016	0.432582601831778	0.000568901024688211
4.64624261414679e-07	4.66341882149963e-06	1.0735362492554e-07	1.38542514496601e-06	1.9205603193809e-08	6.64002745599966e-06	150602	0.0019900321055083	0.069973244010439	0.702319207624051	0.0161676477449713	0.208647502460881	0.00289239815965754
1.80694555934731e-07	2.23286011269485e-06	5.33801527528985e-07	8.4810202258051e-06	1.07280879217011e-08	1.14391045098854e-05	87419	0.00342586925380517	0.0157962151476612	0.19519535910921	0.0466646254580232	0.741405956950216	0.000937843334889563
4.16651418166981e-06	1.43528608026334e-05	6.77543028361397e-07	3.00100451664125e-06	2.80554589806628e-09	2.22007280752039e-05	45044	0.00663816176671528	0.187674663982008	0.646504058516177	0.0305189553273322	0.135175950377641	0.000126371796842096
1.44579196630617e-06	9.51724711657217e-06	1.87573991884101e-07	1.58762778703742e-06	8.03461588759234e-10	1.27390443233886e-05	78499	0.00381444409471476	0.113492969300038	0.747092707660864	0.0147243378013623	0.124626914447779	6.30707899558913e-05
1.3394000886252e-06	9.76892190177673e-06	4.19601149702048e-07	3.93501368552422e-06	2.49666738495842e-10	1.54631864923667e-05	64670	0.00462824831149777	0.0866186338298632	0.631753481509073	0.0271354904701681	0.254476248311868	1.61458790281737e-05
1.93918552696224e-06	9.65590206386371e-06	2.45279704113498e-07	1.57036109546836e-06	1.57843120482352e-09	1.34123068216126e-05	74558	0.00401563471944144	0.144582550395986	0.719928509859629	0.0182876597870736	0.117083594668284	0.000117685289027241
8.98450662079281e-06	1.70479928481464e-05	2.62517802609865e-06	6.4046073139451e-06	6.70602852581108e-09	3.50689908375088e-05	28515	0.0104657308359457	0.256195185724684	0.486127272014693	0.0748575297835727	0.18262878859619	0.000191223880860538
4.604239990059e-07	4.17315684055918e-06	4.68250889093265e-07	5.45686210510037e-06	3.9906456009643e-10	1.05590928983188e-05	94705	0.00316273258450461	0.0436045030988607	0.395219256118451	0.0443457495451923	0.516792697786492	3.77934510037285e-05
2.95240290126472e-07	3.18010299243087e-06	1.95592451323019e-08	2.70879941912357e-07	7.53676309936337e-10	3.76653614591194e-06	265496	0.00112932480402428	0.0783850940729496	0.844304387170807	0.00519289988854368	0.0719175208782638	0.000200097989436355
1.33521360027548e-05	4.33661017917637e-05	2.24817412456954e-07	9.38933180982798e-07	1.54622056449551e-08	5.78974505936033e-05	17272	0.0172197537665757	0.230616993768462	0.749015739849433	0.00388302783891131	0.016217176600286	0.000267061942908129
4.49801854662271e-07	4.05106636340318e-06	5.74267468458161e-07	6.64995130363089e-06	1.60521319309232e-09	1.17266922033476e-05	85276	0.00351184727740139	0.0383570956636746	0.345456868241731	0.048970967984836	0.567078182689279	0.000136885420479791
5.67129048843944e-07	4.30915714757609e-06	1.92464557873991e-07	1.88026402492022e-06	7.27055048404492e-09	6.95628532969829e-06	143755	0.00208471681049494	0.0815275713925527	0.6194623916847	0.0276677204502103	0.270297139321306	0.00104517715123112
4.22006921080379e-06	2.22252672489381e-05	4.19449287593319e-07	2.84053922120964e-06	6.26885416953733e-08	2.97680135102402e-05	33593	0.00889077817443273	0.141765227610908	0.746615733740264	0.0140906039111084	0.0954225319816014	0.00210590275611802
4.07148466360168e-08	1.33995108734791e-06	2.57741764516184e-07	1.09063180696576e-05	1.41221349988457e-08	1.25588479031565e-05	79625	0.00376058923655265	0.00324192529043875	0.106693790519681	0.0205227236211216	0.868417083617709	0.00112447695105028
8.93272348542593e-08	3.43275913579376e-06	1.22123671591791e-08	6.03477003066752e-07	6.82340704832891e-09	4.14459914792228e-06	241278	0.0012426096415098	0.0215526837858469	0.828248767438615	0.00294657377548834	0.145605637970871	0.00164633702917917
3.71619916701315e-06	2.62790015087395e-05	4.3072751557204e-07	3.9168371151127e-06	7.47730609174599e-09	3.43502426125291e-05	29112	0.0102523326230349	0.108185528962106	0.765031030644142	0.0125392859791603	0.114026476007597	0.000217678406993803
4.10251917745011e-06	2.37672982880012e-05	4.9838212780945e-06	3.71257624663037e-05	1.67510907586562e-08	6.99961523006081e-05	14286	0.0207806247887933	0.058610638479545	0.339551496858416	0.0712013605646607	0.530397189646396	0.000239314450981768
2.38056688629194e-07	3.04419758782327e-06	6.78167396732505e-08	1.11503881449643e-06	5.51765804110718e-09	4.47062748866325e-06	223682	0.00134029224956256	0.0532490549107179	0.680932955282639	0.0151694006814977	0.249414386979004	0.00123420214614146
3.51168171506074e-06	1.24031068812534e-05	6.02544785725851e-06	2.73623355109361e-05	1.36483895184496e-08	4.93162203540272e-05	20277	0.01468631928835	0.0712074382394144	0.251501570724905	0.122179838884722	0.554834399605437	0.00027675254552096
9.20494007623192e-07	4.91804829683759e-06	4.05290156479283e-07	2.78414673485929e-06	1.35569344415507e-09	9.02933488924351e-06	110750	0.00270514717354708	0.101944829703876	0.544674481250704	0.0448859369433841	0.308344608878778	0.000150143223258901
1.78873220394231e-07	2.40728495602509e-06	1.54275983872436e-07	2.66954366754813e-06	1.3185728996557e-09	5.41129640073954e-06	184799	0.00162207632239608	0.0330555207380223	0.444862890100808	0.0285099858605697	0.493327932874512	0.000243670426087822
1.33396551864428e-07	1.91607253669185e-06	2.46778489812775e-08	4.55754355475393e-07	1.18986726793293e-08	2.54179996569228e-06	393422	0.000762250298365186	0.0524811368577134	0.753825069853596	0.00970880844848715	0.179303785359547	0.00468119948065566
7.24184060018265e-07	9.63869889443729e-06	1.00099913886077e-07	1.71317736297723e-06	3.46427604975983e-08	1.22108029918165e-05	81895	0.0036565617001153	0.0593068335066584	0.789358316639539	0.00819765202609217	0.140300139485125	0.00283705834258529
2.28866782073739e-11	6.07878739449468e-08	3.75543394640066e-09	1.28263252490643e-05	4.73794888131238e-09	1.28956293925152e-05	77546	0.00386123993061804	1.77476240288494e-06	0.00471383536969734	0.000291217577063774	0.994625764951722	0.000367407339114627
2.11061364247237e-06	1.71851809602868e-05	6.97066785542084e-07	7.29829089908636e-06	2.61242676885844e-08	2.73172765550762e-05	36607	0.0081618050232346	0.0772629598787796	0.629095690620497	0.0255174334138574	0.267167588407717	0.000956327679148893
5.30843280657573e-07	5.42758911105917e-06	8.77863310755503e-09	1.15408034331086e-07	5.38048802053668e-09	6.08799954717592e-06	164258	0.00182473856029475	0.0871950263044646	0.89152258783871	0.00144195692518197	0.0189566430543873	0.000883785877256276
6.25237767454017e-08	1.73785303789e-06	1.17980030735353e-07	4.21637470342456e-06	2.32899051765565e-08	6.15802145397188e-06	162390	0.00184570670898743	0.0101532248974343	0.282209643288771	0.0191587560415622	0.684696332245649	0.00378204352658348
2.24802898238738e-07	2.64603352994336e-06	4.76051298798196e-08	7.2045146700429e-07	5.53664842327454e-10	3.63944668990853e-06	274767	0.00109124015776063	0.061768427289256	0.727042804962712	0.013080320701446	0.197956318195829	0.000152128850757083
1.20976547400659e-06	7.30429651281995e-06	1.88908171126408e-06	1.46650428555413e-05	7.04130528228747e-09	2.50752278589142e-05	39880	0.00749443826602747	0.048245442905378	0.291295319584635	0.0753365720899127	0.584841858189851	0.000280807230223605
3.60126679189981e-08	1.33464497072187e-06	1.23971303948244e-07	5.9073735851796e-06	2.34880286326236e-09	7.40435133063197e-06	135056	0.00221884833152486	0.00486371679447635	0.180251437448736	0.0167430337125376	0.797824592782443	0.000317219261806947
1.79197597037681e-06	1.62756538897992e-05	2.04690666152492e-07	2.39062558222064e-06	1.73842771570745e-08	2.06803303857063e-05	48355	0.00618495718682399	0.0866512254376451	0.787011309115669	0.00989784313571556	0.115599003383088	0.000840618927881835
6.76867174913979e-07	4.9908745079805e-06	8.22886351601026e-08	7.80140998863153e-07	3.79248894225044e-10	6.53055056581195e-06	153126	0.00195725364307531	0.103646265057259	0.764234876934909	0.0126005662663254	0.119460218706102	5.80730354053834e-05
2.04429924453706e-06	1.52452046064907e-05	1.91204794652711e-07	1.83349669993635e-06	9.47724411292635e-09	1.93236825897297e-05	51750	0.00578038967567018	0.105792425177982	0.788938885520366	0.00989484244345501	0.094883399756878	0.000490447101318222
5.47085154411318e-08	3.08196626614991e-06	2.29025035979226e-07	1.65907998912003e-05	4.18361385976359e-09	1.99606833226304e-05	50098	0.00597037084016416	0.00274081375656645	0.154401841677221	0.011473807398145	0.831173944450617	0.000209592717450731
1.43608053211005e-07	2.18938096057906e-06	1.03682900147757e-07	2.0323920544711e-06	3.58397645079049e-10	4.469422366054e-06	223743	0.00133993119567954	0.0321312334009272	0.489857700003421	0.0231982774631563	0.45473260032604	8.01888064554245e-05
2.73881710137706e-05	5.40666873233421e-05	4.21841993258976e-06	1.07078023949117e-05	4.61190483549777e-09	9.63856925694497e-05	10375	0.0285030031214109	0.284151830875069	0.560941005682819	0.0437660385077404	0.111093276496367	4.7848438005202e-05
8.18760229467397e-08	1.59787129791807e-06	2.75180786109096e-08	6.90495346475368e-07	6.33097960661221e-09	2.4040917255577e-06	415958	0.000720968361940244	0.0340569463620387	0.664646561082189	0.0114463513676983	0.287216722696047	0.00263341849202677
1.32159141815829e-06	1.4382892325204e-05	5.91080770170498e-08	8.27194834585883e-07	6.84910224335924e-09	1.65976357572086e-05	60250	0.00496695572648065	0.0796252814250552	0.866562716256579	0.00356123473738591	0.0498381122881686	0.00041265529281088
8.44642310342855e-08	2.87722259595732e-06	1.59203125668953e-07	6.97323785397178e-06	6.36310280605452e-09	1.01004909094384e-05	99005	0.00302557626688582	0.00836238869888571	0.284859678777465	0.0157619196033517	0.690386033361571	0.000629979558727044
3.49173202734803e-08	1.52238811119248e-06	3.81660659055424e-08	2.13960723730809e-06	7.46709838362556e-09	3.74254583306321e-06	267198	0.00112213578515286	0.0093298310377407	0.406778748771242	0.0101978887121081	0.571698339244346	0.00199519223456346
3.50896176938147e-06	2.38761139550375e-05	5.13236511295541e-06	4.49048888581608e-05	3.40118471233929e-09	7.74257308802476e-05	12916	0.0229609109943589	0.0453203570633217	0.308374408398754	0.0662875901151455	0.579973716071394	4.3928351384888e-05
1.20990637289367e-06	7.17687174992811e-06	9.67069282634165e-08	7.3757043065233e-07	4.0432198840305e-09	9.22509870162156e-06	108400	0.00276371626098215	0.13115375911165	0.777972353690545	0.0104830236934395	0.0799525787754101	0.000438284728955778
9.49726855703835e-08	2.12466005351508e-06	2.42154955482869e-07	6.96539475291302e-06	1.11069339464732e-08	9.43828938142783e-06	105951	0.0028274952609344	0.0100624892639196	0.225110713144257	0.0256566572285195	0.737993345130862	0.0011767952324421
9.08730488459689e-07	4.74529254463763e-06	4.78537229892924e-07	3.21289669798068e-06	4.65527585527058e-09	9.35011223682619e-06	106951	0.00280111631697866	0.0971892599193172	0.507511827071754	0.0511798380353302	0.343621190484369	0.000497884489229487
4.28524013896946e-06	1.24636986178409e-05	2.40317809318326e-06	8.9869533944545e-06	1.11631854425984e-08	2.81502334298907e-05	35524	0.00840962846404203	0.152227517034344	0.442756492548534	0.0853697394434923	0.3192496935003	0.000396557473329689
2.37400787073409e-07	2.65034004015477e-06	4.52385911355975e-08	6.49359899373906e-07	4.55974431982312e-09	3.58689906205751e-06	278792	0.00107549289103492	0.0661855220808003	0.738894514258924	0.0126121728972345	0.181036568952521	0.00127122181052053
4.35699561339491e-06	1.30472314042587e-05	2.4292262751816e-08	9.35320815655089e-08	4.30912398660529e-09	1.75263604859576e-05	57057	0.0052441553761694	0.248596713327095	0.744434728174877	0.00138604148712332	0.00533665170475345	0.000245865306151716
3.18383109847856e-06	1.45284262134124e-05	1.30470575139574e-06	7.65508210992602e-06	9.12683838707155e-09	2.66811720115998e-05	37480	0.00797250801635863	0.119328757263525	0.544519791225666	0.0488998665736466	0.286909514566974	0.000342070370188521
4.53456733232295e-06	2.4995341981573e-05	2.04429006806368e-06	1.44898104398889e-05	1.42453073048313e-08	4.60782551291533e-05	21702	0.0137286851391296	0.0984101355316723	0.542454177388298	0.0443656137224318	0.314460918697446	0.000309154660151581
1.66419359378612e-07	2.73867770309843e-06	1.38406270679622e-08	2.92857746029574e-07	3.5822790301313e-08	3.24761822587589e-06	307918	0.000973812586304024	0.0512435107219933	0.843288069169461	0.00426177774151066	0.0901761616239821	0.0110304807430533
6.18951650148603e-07	4.50481723881258e-06	8.4342431571191e-07	7.89260940415573e-06	3.95724139410001e-09	1.38637598502229e-05	72131	0.00415051947213063	0.044645295131728	0.324934742629731	0.0608366218705345	0.569297902547614	0.000285437820393028
5.56242309722616e-07	4.24394944008573e-06	4.11639395477223e-07	4.03812314521509e-06	1.64554970254769e-09	9.25159984020321e-06	108089	0.00277164467181046	0.0601239049818651	0.458726005597807	0.0444938608010722	0.43647836211714	0.00017786650211533
1.02752629037571e-07	3.3367375192895e-06	8.15924735879966e-08	3.40697437271739e-06	2.24659505829604e-09	6.93030358969075e-06	144294	0.00207693845355361	0.0148265696744399	0.481470613243134	0.0117732899478416	0.49160535734473	0.000324169789854226
7.56640216941521e-06	3.78301935522053e-05	1.46685293011726e-06	9.43097897222474e-06	5.78399289534997e-10	5.62950060232521e-05	17764	0.0167471579351109	0.134406276931385	0.671999103021322	0.0260565374042485	0.167527808209655	1.02744333892796e-05
1.27909503482372e-06	1.1212125272414e-05	1.40703445345438e-06	1.58587181417147e-05	8.32933921241855e-09	2.97653022416192e-05	33596	0.00888997200109587	0.0429726876092401	0.376684408624505	0.0472709614044165	0.532792108508823	0.000279833853014671
1.71004234833341e-05	5.58564340942763e-05	3.17038679432976e-06	1.33166517513896e-05	6.20248502841783e-09	8.94500986083582e-05	11179	0.026479337907384	0.191172773975414	0.624442398200522	0.0354430776897268	0.148872409964512	6.93401698255733e-05
2.85510863476757e-07	7.10517018546437e-06	1.1625810057317e-06	3.72026266860294e-05	4.73675771893852e-08	4.58032563178916e-05	21833	0.0136473110123705	0.0062334184603646	0.155123691122567	0.0253820601239126	0.812226677243848	0.00103415304930803
7.4122858781641e-07	4.87743616018656e-06	2.80248365675812e-07	2.37104448847937e-06	2.82716880969211e-09	8.27278477096784e-06	120878	0.00247876846444517	0.0895984373264062	0.589576097434956	0.0338759406215068	0.28660778131207	0.000341743305061393
6.49293068984361e-06	1.45042237745533e-05	3.23092394039794e-07	9.27979799505758e-07	4.62176625060433e-10	2.22486888345676e-05	44946	0.00665245469797016	0.291834307096588	0.651913642300497	0.0145218622293737	0.0417094151662531	2.0773207288618e-05
1.61394297485168e-08	6.74902388327518e-07	9.16144682051306e-08	4.92572785599845e-06	9.07570186810114e-09	5.71745984414772e-06	174903	0.00171377266833417	0.00282283219969386	0.118042348652144	0.0160236312457717	0.861523821814041	0.00158736608834968
1.64456623525397e-07	4.61743302494791e-06	2.82537868207882e-07	1.02004950135965e-05	3.91558842445387e-08	1.53040784145222e-05	65342	0.00458073494076805	0.0107459344542656	0.301712582743067	0.0184616061519771	0.666521350538632	0.00255852611205803
1.47643853892806e-08	6.82752095936993e-07	1.04172452822835e-08	6.19381737028757e-07	5.23142721368458e-09	1.332546890851e-06	750443	0.000399684438481041	0.0110798242753406	0.512366281910703	0.00781754499883361	0.464810462792198	0.00392588602292536
7.25511521171592e-07	8.41622023933818e-06	1.77067757322702e-06	2.64109664313418e-05	2.13132472257178e-09	3.73255070898012e-05	26791	0.0111353984313014	0.0194374190128506	0.225481738776908	0.0474388082382099	0.707584932946787	5.71010252437842e-05
4.17115260616783e-07	3.54848585797442e-06	5.68055011564357e-07	6.21343615974399e-06	5.34462465526947e-09	1.07524369145548e-05	93002	0.0032205512800122	0.0387926257025664	0.330016896278748	0.0528303505594552	0.577863065751476	0.000497061707754345
1.4832801122364e-05	3.85363360571548e-05	1.25230904135175e-06	4.18354421520228e-06	3.62048389898855e-08	5.88411952750628e-05	16995	0.0174979787076758	0.252081913921457	0.654921027300864	0.0212828620407459	0.0710988992600443	0.00061529747688911
2.66138229836695e-06	1.5005417333198e-05	6.25092753607869e-07	4.53172804988528e-06	1.62906040302191e-09	2.28252494954611e-05	43811	0.0068242612461622	0.116598169009989	0.657404307286186	0.0273860206317644	0.198540132093033	7.13709790267944e-05
3.54616991205751e-06	1.99535415308134e-05	3.44217214480137e-08	2.49049766396795e-07	2.24464994924259e-08	2.38056294302081e-05	42007	0.0071163319725388	0.148963501362312	0.838185841265485	0.00144594880588766	0.0104618013620242	0.000942907204291032
6.97198854077266e-07	9.07065244209236e-06	2.02111432505758e-06	3.38103481401772e-05	7.54025130690242e-09	4.56068540127113e-05	21927	0.0135891900611442	0.0152871507840235	0.198887922406668	0.0443160215456709	0.741343573725865	0.000165331537772828
3.74914415806273e-06	2.45324711933669e-05	5.79038819381736e-07	4.87223080016128e-06	5.20595222398988e-08	3.37849444932126e-05	29599	0.0100844619214355	0.110970854453111	0.726136199462915	0.017138960210459	0.14421307695622	0.00154090891729473
9.05348237966971e-08	1.71555337084613e-06	1.20692875836694e-07	2.94053889937125e-06	3.42703019116777e-09	4.87074700004193e-06	205307	0.00146016058534071	0.0185874617991691	0.352215660314805	0.0247791305595744	0.603714152951474	0.000703594374977446
5.22993236959635e-07	6.79882657841299e-06	1.30336852344866e-06	2.17857769733954e-05	1.11027816747871e-09	3.04120755903841e-05	32882	0.00908226619628827	0.0171968938918789	0.223556809143362	0.0428569408087609	0.716352848349611	3.65078063869393e-05
3.99692621246738e-06	1.71638166584611e-05	1.54934692086931e-06	8.55476935289994e-06	1.24052049836248e-08	3.12772643496814e-05	31972	0.00933944001711695	0.127790147110743	0.54876335943479	0.0495358834310932	0.273513989499119	0.000396620524254742
7.01664397913037e-07	8.98277457700396e-06	7.88822032756143e-07	1.29851551954293e-05	9.54533158301828e-09	2.34679615346855e-05	42611	0.00701574501874724	0.0298988217138494	0.382767568615939	0.0336127205420151	0.553314150282604	0.000406738845592121
1.8261184597163e-06	9.0590246097477e-06	5.56891061488831e-08	3.5521109703236e-07	2.74022470920666e-08	1.13234455197373e-05	88312	0.00339128943304878	0.161268799018222	0.800023684836685	0.00491803542056296	0.0313695240916919	0.00241995663283787
3.83616602042585e-08	1.51522823684698e-06	9.55207788947642e-08	4.85116846505159e-06	2.29511265493087e-09	6.50257425365252e-06	153785	0.001948877086701	0.00589945746220592	0.233019751523155	0.0146896867561504	0.746038149787628	0.000352954470860783
6.59415913268715e-08	1.72416724921835e-06	9.04921723642409e-08	3.04223790953904e-06	1.8048356379372e-08	4.94088727882787e-06	202393	0.00148117182616669	0.0133461031603447	0.348959033452667	0.0183149639442307	0.615727042099359	0.00365285734339878
1.46773531004799e-06	1.2762217152707e-05	1.06281810504773e-06	1.18829114659411e-05	4.16929946879421e-09	2.71798513332126e-05	36792	0.00812091199080456	0.0540008586527652	0.469546981558066	0.0391031610886337	0.43719560200172	0.000153396698814887
1.10775427963677e-06	1.08040475566292e-05	1.77377217482369e-07	2.2244870777884e-06	1.00040867934974e-08	1.43236702183302e-05	69815	0.00428791238037807	0.0773373208648128	0.754279272836307	0.0123835033045774	0.155301472589176	0.00069843040512724
9.91208046552846e-10	1.79786918381848e-07	8.61069134172357e-09	2.00811596205022e-06	2.78909694849199e-09	2.20029387676883e-06	454485	0.000659871078485419	0.000450488935600026	0.0817104116318625	0.00391342785281415	0.91265806956622	0.00126760201350368
9.15258323302247e-08	1.90982862004796e-06	3.49468362188032e-08	9.3760474469516e-07	1.03001923104717e-08	2.98420622560262e-06	335097	0.000894862574972621	0.0306700761981496	0.639978766769811	0.011710596914845	0.314188991582117	0.00345156853507726
3.2143818630803e-07	3.81145080189002e-06	2.6349535861216e-07	4.01723752146171e-06	2.48793108694787e-09	8.41610979935887e-06	118820	0.00252165882788857	0.0381932025569006	0.452875603189062	0.0313084506849272	0.477327128237768	0.00029561533134197
5.91426888318615e-07	6.45931174670957e-06	2.56090795695467e-07	3.59627051533529e-06	8.22348071885897e-09	1.09113234267778e-05	91648	0.00326806310532801	0.0542030389152591	0.591982429084412	0.0234701864914926	0.32959068067853	0.000753664830306238
1.43636781336413e-06	8.38548485701624e-06	1.43402629554754e-06	1.07641378315487e-05	5.04186467794865e-09	2.20250586621545e-05	45403	0.00658580824215937	0.0652151640273371	0.380724745647327	0.0651088524913495	0.488722322907797	0.000228914926188689
3.74070145985799e-08	1.98783670656679e-06	1.59947929059221e-07	1.09292276794737e-05	1.67552708296526e-08	1.31311746005279e-05	76155	0.00393162907305689	0.0028487180877997	0.151383007768922	0.0121807784851776	0.832311503879804	0.00127599177829674
8.25826188200799e-09	9.32591383695669e-07	2.09629731252843e-08	3.04399666847686e-06	2.90326726976573e-08	4.03484195987748e-06	247841	0.0012097227247676	0.00204673738503967	0.231134550738138	0.00519548803490703	0.754427731927645	0.00719549191427039
4.22296595110653e-09	3.45999189072184e-07	1.59893859587953e-08	1.68439892531982e-06	5.23971506928515e-09	2.05585018137119e-06	486417	0.000616565533714253	0.00205412144784302	0.168299807158814	0.00777750543482253	0.8193198806911	0.00254868526742081
2.121561519587e-10	9.64408426780263e-08	1.91076439877515e-09	1.1167999266634e-06	1.00181997733502e-08	1.22538188966551e-06	816072	0.000367547230084031	0.000173134721304401	0.078702683213599	0.00155932155917265	0.911389286949761	0.00817557355616285
3.34566036093967e-08	1.15623683541684e-06	1.0019542392536e-08	4.45219752962709e-07	3.83133016342609e-09	1.6487640645449e-06	606515	0.000494507318055337	0.0202919291661245	0.701274888433467	0.00607700192404521	0.270032421579736	0.00232375889662759
9.69997200658409e-07	8.66395443651585e-06	2.81177244544282e-07	3.22925252004057e-06	6.9344948476083e-09	1.31513158966067e-05	76038	0.00393764776635608	0.0737566649819952	0.658789926774652	0.0213801604915316	0.245545962505073	0.00052728524674839
2.99172249916467e-09	5.15157411744222e-07	2.36978904678835e-07	5.24667481485783e-05	7.04739085926173e-10	5.32225809265865e-05	18789	0.0158403992415808	5.62115261432241e-05	0.00967930158168792	0.0044526007674396	0.985798644769769	1.32413549598105e-05
1.70499346705378e-07	2.20674176381147e-06	3.48371519451585e-07	5.79729039052291e-06	2.24429377601021e-10	8.52312744986895e-06	117328	0.0025536829216054	0.0200043173950191	0.258912209959433	0.0408736724284162	0.680183468406547	2.63318105849129e-05
5.93383768775505e-07	9.91829114537642e-06	3.95799206133377e-08	8.50730580377209e-07	2.09919032315819e-08	1.14229773183741e-05	87543	0.00342104760447615	0.0519465067851476	0.868275482734495	0.00346493908813709	0.0744753803379084	0.00183769105431174
6.67315895315891e-08	1.74495988360406e-06	1.41209666781816e-07	4.7476641424434e-06	1.47678099477635e-09	6.70204206335565e-06	149208	0.00200859941553044	0.00995690401533787	0.260362418962554	0.0210696479441542	0.708390681162973	0.000220347914981146
4.05005362335612e-08	1.68341024626043e-06	5.12859181265775e-08	2.74094462639264e-06	3.44608106378256e-08	4.55060213765103e-06	219751	0.00136425230808368	0.00890003894176237	0.369931317952877	0.0112701388904658	0.602325701848214	0.00757280236668062
3.64257071769892e-07	8.05525570235129e-06	5.39213384763905e-07	1.53336239242462e-05	6.51029209810114e-09	2.42988603752294e-05	41154	0.0072632409217418	0.0149907059897023	0.331507551299111	0.0221908919363802	0.631042924954518	0.000267925820288174
2.54477935131804e-07	2.77869061381996e-06	2.97349287027781e-08	4.17459523680894e-07	1.77938908735028e-09	3.48214239042278e-06	287180	0.00104409908478076	0.0730808527048508	0.797983052462878	0.00853926272072058	0.119885827997461	0.000511004114089153
2.54657719947975e-08	8.93111708476891e-07	9.36607850499178e-09	4.22342305065308e-07	9.40969757521617e-10	1.35122683379951e-06	740068	0.000405286173369324	0.0188464078404884	0.660963567431202	0.00693153678620735	0.312562106154838	0.000696381787264916
1.46682962051297e-05	4.03393136328688e-05	2.01585601796451e-05	7.12789768612492e-05	7.94837429441407e-09	0.000146453095253187	6828	0.0429878064382081	0.100156955916645	0.275441864599246	0.137645163079654	0.486701743913453	5.42724910024809e-05
9.94871075097949e-09	1.04042843449938e-06	1.02332525897351e-07	1.37607638569918e-05	1.21415457345128e-08	1.4925615073874e-05	66999	0.00446770790589368	0.000666552815528109	0.0697075751551813	0.00685616809698349	0.921956233554408	0.000813470377898564
5.36194429326234e-07	4.98100742831068e-06	1.11757376355573e-07	1.33485736820493e-06	2.34464027630091e-09	6.96616124247372e-06	143551	0.00208767342401717	0.0769712917434321	0.715029017407858	0.016042892558124	0.191620222636551	0.000336575654035294
1.81518530356951e-06	1.12751512640743e-05	1.43827221392808e-07	1.14872687615876e-06	6.29127320284635e-09	1.43891819383982e-05	69497	0.00430748171247053	0.126149305175273	0.783585287359944	0.00999551065575163	0.079832674371385	0.000437222437646562
5.59537615202629e-07	3.77575563991305e-06	5.62633251388603e-07	4.88149533450035e-06	7.64180849984347e-09	9.78706364950447e-06	102176	0.00293182723866414	0.0571711429741196	0.385790444931276	0.057487441743274	0.498770163280536	0.000780807070793944
3.1749381563406e-07	3.38315224885955e-06	2.77375987511232e-07	3.80025659346418e-06	7.67560142171375e-09	7.78595424689073e-06	128436	0.00233306952002932	0.040777765392193	0.434519924158376	0.0356251756323896	0.488091308137572	0.0009858266794695
2.36266692197543e-06	1.41992336346369e-05	1.10872643140177e-06	8.56767880352458e-06	1.01783848289369e-08	2.62484841763676e-05	38097	0.0078437247814932	0.0900115567093439	0.540954423852824	0.0422396365425166	0.326406612509775	0.000387770385541001
1.80581885096259e-07	3.64592123542708e-06	9.43726911016478e-08	2.44993442489034e-06	2.54716015428498e-09	6.37335739666961e-06	156903	0.00191018657893438	0.0283338708089117	0.572056611376015	0.0148073747050435	0.384402485598963	0.000399657511065674
2.0832061431748e-07	2.70936436775418e-06	1.71903266013727e-07	2.87459980633486e-06	3.54933711142929e-09	5.96773739153168e-06	167568	0.00178872488094173	0.0349078051948282	0.454001942444521	0.0288054340758461	0.481690064045708	0.00059475423909669
2.74950578254677e-07	4.51738710588954e-06	3.19603854830324e-07	6.75177368948171e-06	7.59449194980674e-09	1.18713097204061e-05	84237	0.00355507974236213	0.0231609304053498	0.380529799346775	0.0269223752355601	0.568747160043834	0.000639734968480543
3.59803740905801e-07	4.84204302037784e-06	6.30625946422914e-07	1.09119231606196e-05	6.61900670322905e-09	1.67510148750294e-05	59698	0.00501274062370327	0.0214795189181139	0.289059681249274	0.0376470292174945	0.651418629977215	0.000395140637902242
7.80693965722232e-08	1.610703421958e-06	2.00437592731509e-08	5.31707152046517e-07	4.44097235980801e-09	2.2449647022097e-06	445441	0.000673263423060289	0.0347753336590905	0.717473829487208	0.00892831822853249	0.236844326114865	0.00197819251030397
3.93301329833637e-09	3.56618162281678e-07	8.85579897783715e-09	1.0324374868998e-06	7.09115664306347e-10	1.40255357712196e-06	712985	0.00042067785846478	0.00280418043381053	0.2542634863286	0.00631405396719979	0.736112690267678	0.000505589002711365
1.52118880482066e-06	7.79967517008514e-06	2.04274642131067e-07	1.34669406301566e-06	9.20142899128295e-09	1.08810341090438e-05	91903	0.00325900586639793	0.139801859784294	0.716813778168604	0.0187734584860168	0.12376526435997	0.000845639201115558
4.05006795387362e-09	3.62471516173211e-07	4.35941051303441e-09	5.01646283146398e-07	1.68941149752803e-09	8.74216689284045e-07	1143881	0.00026223073292575	0.00463279642623901	0.414624338126127	0.00498664755142644	0.573823731913915	0.00193248598229302
4.69183658475273e-07	4.26597365931092e-06	4.35992261491247e-08	5.09700545926963e-07	1.19817972875768e-09	5.28965526959104e-06	189048	0.00158564231667913	0.0886983431930805	0.806474796918238	0.00824235681288461	0.0963579893111579	0.000226513764639016
5.14262044094629e-07	5.35601031290909e-06	2.68636507035562e-07	3.59739518088925e-06	1.58447374058764e-08	9.7521487823344e-06	102542	0.00292138333108238	0.0527332032737434	0.549213351073075	0.0275463913678374	0.36888231108674	0.00162474319860444
3.55706297602416e-07	3.77552791718458e-06	9.55457215982266e-09	1.30394469788646e-07	2.58935770810538e-08	4.29707683381652e-06	232716	0.00128829525412621	0.0827786682339793	0.878627044197226	0.00222350507783139	0.0303449239637714	0.00602585852719232
6.12279266304728e-06	2.08250628611459e-05	1.78582044993095e-07	7.80996931845277e-07	2.14249947077807e-09	2.79095770005024e-05	35830	0.00833803409339062	0.219379629542113	0.74616189492127	0.0063985937511658	0.0279831160404623	7.67657449892382e-05
2.56802306295115e-06	2.16780109778115e-05	8.5586094344224e-07	9.29055536220586e-06	7.38637111888262e-08	3.44663140575996e-05	29014	0.010286797641432	0.074508201215236	0.628962265636631	0.0248318094592865	0.269554654050898	0.00214306963794812
4.68394425394017e-06	2.54332446484635e-05	2.87874540413116e-06	2.00995643679828e-05	7.86340816820526e-09	5.31033620826858e-05	18831	0.0158051976297091	0.0882042882077207	0.478938501273462	0.054210228716757	0.378498904394909	0.000148077407151008
3.51491888343817e-08	2.1625681327633e-06	6.39433947532575e-08	5.05881967034925e-06	8.05974584674344e-09	7.32854013254694e-06	136453	0.00219615501093118	0.00479620609270869	0.295088529727643	0.00872525681742221	0.690290232277288	0.00109977508493801
1.90052434000113e-07	2.8695319239289e-06	1.49603471362077e-07	2.90429711474108e-06	1.02394215665272e-08	6.1237243655987e-06	163299	0.00183543645727224	0.0310354324678251	0.468592600288984	0.0244301445379394	0.474269732167661	0.00167209053759004
8.42512485305907e-07	5.10489058245627e-06	1.10166714710027e-07	8.58257953573289e-07	2.11940273562148e-09	6.91794713878112e-06	144552	0.00207323918491698	0.121786487870497	0.737919859757083	0.0159247696607056	0.124062519755609	0.000306362956105921
1.24180938298072e-08	1.35651955608729e-06	9.86153781199697e-08	1.38521450411313e-05	1.48243691224506e-08	1.53345224382909e-05	65212	0.00458982640886352	0.000809812883301717	0.0884618064596531	0.006430938982079	0.903330709963424	0.000966731711542159
2.33344864558622e-06	9.45516180389223e-06	9.909572222009e-07	5.16278214516777e-06	5.9606422127691e-10	1.79429458810684e-05	55732	0.00536847003951735	0.130048246316578	0.526957048556245	0.0552282344699294	0.287733250681819	3.3219975428105e-05
3.42402286654812e-06	2.12967887418786e-05	6.04142903557245e-07	4.83188087614998e-06	1.62214636227975e-09	3.01584575344963e-05	33158	0.00900686665567474	0.113534416096433	0.706163062799835	0.0200322878869454	0.160216445772238	5.37874445476625e-05
8.17176259257737e-07	4.97223291251949e-06	7.77022227251692e-07	6.07888128254768e-06	4.17055200948541e-09	1.26494832335861e-05	79055	0.00378767755612552	0.0646015528198041	0.393077947984273	0.0614271913645131	0.480563606456857	0.000329701374551969
4.14220856890546e-10	1.32418216136764e-07	2.27798484484404e-09	9.36330093064473e-07	6.02367335723997e-10	1.0720428822387e-06	932799	0.000321561325129394	0.000386384596878764	0.123519514312936	0.00212490086225565	0.873407312876496	0.000561887351433277
7.11988333202349e-08	1.4192316751461e-06	2.92208535094617e-07	7.4890392017141e-06	6.39936285598862e-09	9.27807760813104e-06	107781	0.00277956602801477	0.00767387775004579	0.152966135344926	0.0314945129191993	0.807175744590768	0.000689729395061365
1.33533424476562e-08	6.53227208805663e-07	6.84961539351702e-08	4.3082024409791e-06	8.66479719758801e-10	5.04414562588734e-06	198250	0.00151210312258399	0.0026472951889265	0.129502051933869	0.0135793371197765	0.85409953647427	0.000171779283157864
7.57651049494544e-07	4.93058282306976e-06	3.75074282050721e-07	3.13836214312406e-06	5.85018929628173e-09	9.20752048703537e-06	108607	0.00275845730864799	0.0822861106376417	0.535495178100582	0.0407356445830171	0.34084769591803	0.000635370760729675
3.35433902627399e-06	1.52904129950151e-05	2.72542041538629e-07	1.59742193081429e-06	3.25481017812773e-08	2.05472640954233e-05	48668	0.00614528259278724	0.163249910581581	0.744158099297555	0.0132641523597945	0.0777437776336414	0.00158406012742724
6.70222569804072e-07	5.37446331300036e-06	1.54963830747063e-07	1.59774981459582e-06	1.51845256832309e-08	7.81258405383054e-06	127999	0.00234103985367062	0.0857875659559093	0.687923902766235	0.0198351569313464	0.204509775970018	0.00194359837649182
2.62165624099572e-07	3.58390771186279e-06	1.60679512261813e-07	2.82426800277162e-06	1.46361445759681e-08	6.84565699557176e-06	146078	0.00205159672074395	0.0382966345332755	0.523530132196385	0.0234717445477844	0.412563469744182	0.00213801897837355
7.47206125173617e-09	6.43147378437051e-07	2.65844286700195e-08	2.94214652540218e-06	1.51596238884411e-08	3.63451001764943e-06	275140	0.00108976076572775	0.00205586481133669	0.176955731395397	0.00731444638780019	0.809502934677554	0.00417102272791242
2.26727456805549e-07	3.61073158880484e-06	1.45349180233727e-07	2.97626384816828e-06	7.13581768220254e-10	6.95978565578062e-06	143683	0.00208576472593325	0.032576787277527	0.518799251497905	0.0208841460674876	0.427637285883405	0.000102529273674911
5.25446612806062e-07	5.35352036345965e-06	3.15993425334384e-07	4.13956714251491e-06	4.72357590722022e-09	1.03392511200222e-05	96719	0.00309698578620043	0.0508205678251224	0.517786085405395	0.030562506091225	0.400373982067089	0.000456858611168937
4.91647100486e-07	4.93499722632085e-06	6.00190012334892e-07	7.74611829221474e-06	1.03604679239259e-09	1.37739886781489e-05	72601	0.0041236991678254	0.0356938801079423	0.358283816085152	0.04357416187564	0.562372924300658	7.52176306080591e-05
7.79558542147488e-07	8.44922797061778e-06	4.00225157658555e-07	5.57768331360802e-06	3.7296896170279e-09	1.52104246736489e-05	65744	0.00455276669978655	0.0512515961173671	0.555489287899736	0.0263125564371599	0.366701353399489	0.000245206146248458
1.23785951745445e-06	7.02837010136537e-06	1.86238040400599e-07	1.35960495835747e-06	1.30339027419367e-08	9.82510652031982e-06	101780	0.00294320668603709	0.125989424633145	0.715347979874785	0.0189553202314326	0.138380683766186	0.00132659149445154
1.00935913733563e-06	1.23660803039679e-05	4.89172417248929e-08	7.70651774146594e-07	1.2859551045921e-08	1.42078680082209e-05	70384	0.00425331958787278	0.0710422659298075	0.870368467444422	0.00344296848032292	0.0542411974619051	0.000905100683542405
4.59328483727906e-07	4.00196443895973e-06	6.53613957094584e-08	7.32201073414194e-07	4.9680298196128e-09	5.2638234216309e-06	189976	0.00157790497950339	0.0872613776975048	0.760277106278727	0.0124170950417648	0.13910061466069	0.000943806321313405
3.84284949103016e-07	9.26187974635195e-06	2.86494342178835e-07	8.87968861241725e-06	7.77001004984829e-08	1.88900477505495e-05	52938	0.00565104031259833	0.020343249216606	0.49030472917055	0.0151664170446843	0.470072322191929	0.00411328237623023
1.13290998704627e-06	6.04649090576571e-06	5.25532198480247e-08	3.60633071432155e-07	2.93483347929463e-09	7.59552201757145e-06	131657	0.00227607107222871	0.149154986902203	0.796059953717175	0.00691897406477769	0.0474796953517965	0.000386389964047922
1.41215962305428e-08	9.11924156159166e-07	1.83395950457516e-08	1.52276837696784e-06	1.2259609551399e-08	2.47941333395469e-06	403321	0.000743548353135171	0.00569553935890902	0.367798359261316	0.00739674776875532	0.614164792983105	0.00494456062791466
1.19623478851254e-07	4.64887747557209e-06	8.78194830849492e-08	4.38877286993714e-06	7.72830776155076e-09	9.25282161520698e-06	108075	0.0027720101917319	0.0129283243345633	0.50242808830678	0.00949110301020158	0.474317246398029	0.000835237950426852
3.19755816271837e-06	9.04523341758733e-06	5.92260091359381e-07	2.15411177771326e-06	1.4657373882198e-10	1.49893100231172e-05	66714	0.00448673112232001	0.213322571738589	0.603445615818032	0.0395121650326781	0.14370986885928	9.77855142070768e-06
2.45453759133753e-07	4.3779344368781e-06	6.46996005507052e-07	1.48378437259644e-05	1.55212905191614e-10	2.01083831403885e-05	49731	0.00601441614525644	0.012206538806233	0.217716879886024	0.0321754365326139	0.737893425959345	7.71881578483867e-06
3.20168884519345e-07	3.88801093664259e-06	6.37955846096784e-08	9.96101091939075e-07	1.67467700218274e-08	5.28482326773252e-06	189221	0.00158419500599749	0.0605827041509972	0.735693653254514	0.0120714698255274	0.188483330752224	0.00316884201673838
2.23370999724577e-06	1.78799531494874e-05	1.2990991532571e-06	1.33714992101853e-05	7.75421953964661e-09	3.47920157297153e-05	28742	0.0103835016391252	0.0642017989011771	0.513909665033189	0.0373390022397457	0.384326660290768	0.000222873535120412
2.67312511709834e-06	1.77273532066911e-05	2.3678412503045e-07	2.01916343640437e-06	1.42518694301718e-08	2.26706777546544e-05	44110	0.00677820405972163	0.11791112493536	0.781950738241673	0.0104445101991641	0.0890649789237034	0.000628647700100003
3.15476504759394e-09	6.42707080875598e-07	3.32831757625129e-09	8.71910015812118e-07	2.0575928679932e-09	1.52315777217955e-06	656531	0.000456843294947773	0.00207120043978087	0.421956997899121	0.00218514302132251	0.572435785535508	0.00135087310426739
7.72088484289854e-07	6.61976628575361e-06	3.52208410416436e-07	3.88277220336611e-06	7.05083694188654e-09	1.16338862207679e-05	85956	0.00348410254844056	0.0663654835227443	0.569007308489619	0.0302743557683847	0.333746791887554	0.000606060331697239
9.92393574348835e-07	9.97310696937966e-06	1.69102602782621e-06	2.18511142319499e-05	1.13673100581538e-08	3.45190081135628e-05	28970	0.0103024436583008	0.028749191491366	0.288916383013368	0.0489882566226401	0.633016863058834	0.000329305813792705
2.42414716765557e-07	2.9394881542163e-06	1.6462373450373e-07	2.5666307749409e-06	3.66835130067559e-09	5.91682573172717e-06	169010	0.00177347849607179	0.0409703999672802	0.496801543174442	0.0278229817756818	0.433785088713722	0.000619986368874307
3.15431903034736e-08	1.60567445302345e-06	1.31812954362402e-07	8.62749619506659e-06	1.24828711186964e-08	1.04090096638746e-05	96071	0.00311784853512764	0.0030303738128851	0.154258138369886	0.012663352097738	0.828848898566122	0.00119923715336909
2.60808002289143e-05	7.22324728893833e-05	1.52330154125582e-06	5.42532526550002e-06	3.38795848017046e-09	0.000105265287883534	9500	0.0310877695055326	0.247762588725073	0.686194607374293	0.0144710718213321	0.0515395471249995	3.21849543024946e-05
3.34838624145091e-06	1.37763567243597e-05	5.69655382377373e-07	3.0135508989839e-06	8.90870099825294e-09	2.07168579481702e-05	48270	0.00619584784487703	0.161626162124969	0.664982921581337	0.0274971901531857	0.14546370431864	0.000430021821868012
3.11772111744883e-06	1.7639745333148e-05	5.74137562830233e-07	4.176919728057e-06	7.76060286491535e-09	2.5516284344349e-05	39191	0.00762575820419975	0.122185545331536	0.691313245106341	0.0225008294735274	0.163696236947683	0.000304143140912837
3.07823731854911e-06	1.62625618966647e-05	3.71385980302891e-06	2.52278758542274e-05	3.89618882986368e-08	4.83214967607688e-05	20695	0.014392226622679	0.0637032692465823	0.336549216949504	0.0768573006216173	0.522083907688666	0.000806305493630098
4.62506415181719e-08	1.64404411135045e-06	1.28785529927842e-07	5.88612285950976e-06	1.37396626232596e-08	7.71894280492948e-06	129551	0.00231301263304695	0.00599183627693617	0.212988248896018	0.0166843482562919	0.762555573769864	0.00177999280089045
8.83559475605155e-08	2.12104170797741e-06	6.3672674043931e-07	1.96526194617831e-05	1.28677747439074e-09	2.25000306352347e-05	44444	0.00672735447814277	0.00392692565592117	0.0942683920019153	0.0282989277108897	0.873448564599169	5.71900321049193e-05
1.15001176766503e-06	9.1606191035895e-06	6.12763029330317e-07	6.2760717157577e-06	1.59506956819358e-08	1.72154163120245e-05	58087	0.00515135537557776	0.0668012754859598	0.532117198768587	0.0355938548463867	0.364561135322301	0.000926535576766427
1.67381467222555e-06	8.96953887161114e-06	2.27813849645896e-06	1.56963700091522e-05	4.50895553714375e-09	2.8622371004985e-05	34938	0.00855007262622398	0.0584792458994412	0.313375117318162	0.0795929343541171	0.548395169862708	0.000157532565571121
2.25258630673938e-06	1.79224987179151e-05	3.81128003150211e-07	3.89934935047377e-06	9.23196736614712e-08	2.454788205194e-05	40737	0.00733740385446613	0.0917629595080023	0.730103667599248	0.0155259016783524	0.15884667126163	0.00376079995276722
2.33275948015117e-08	9.14267897704723e-07	7.08107111202769e-10	3.5683091669902e-08	1.51781733898146e-09	9.75504508626321e-07	1025111	0.000292608677060935	0.0239133644132112	0.937225701798314	0.000725888096816596	0.0365791150674947	0.0015559306241637
1.89292515968404e-06	1.78867742106457e-05	1.06433880912171e-06	1.29327105887992e-05	1.74453608099486e-08	3.37941941290606e-05	29591	0.0100872089179174	0.0560133244324431	0.529285419333742	0.0314947237699168	0.382690308856277	0.000516223607621015
4.36690194768996e-08	1.21321662942493e-06	7.175935248998e-08	2.56330843994342e-06	4.08052629390201e-10	3.89236149396463e-06	256913	0.00116702921192147	0.0112191582268531	0.311691663609896	0.0184359424481122	0.658548401508444	0.000104834206695065
4.05246672751237e-08	1.09387565696548e-06	2.26792758000778e-08	7.87108339921366e-07	1.66449607223039e-08	1.96083290068435e-06	509987	0.000588077461577519	0.0206670681938171	0.557862761576321	0.0115661440565193	0.401415306549914	0.00848871962342871
1.23137492423137e-06	1.20453293278563e-05	1.04139766847723e-07	1.30990485953301e-06	6.71549495712879e-09	1.46974643734255e-05	68039	0.0043995651476807	0.0837814532456238	0.819551524114285	0.00708556008041891	0.0891245473539948	0.000456915205678001
1.5175201230714e-07	3.35898035803716e-06	2.5426813388732e-07	7.23664936492295e-06	1.39481668569759e-08	1.10155980360115e-05	90780	0.00329924310942453	0.013776102923422	0.304929459758442	0.0230825537620456	0.656945663890905	0.00126621966518544
7.40892902398002e-08	1.80895469513112e-06	2.05210063325944e-07	6.44215128846552e-06	3.02934057775536e-09	8.53343467774014e-06	117186	0.00255676721506881	0.00868223558716229	0.211984360746308	0.0240477686975496	0.75493063833607	0.000354996632910021
2.861130264181e-07	4.49162325557182e-06	1.11381079249572e-07	2.24828315957906e-06	4.50701692472362e-09	7.14190753774328e-06	140019	0.00214028622645923	0.0400611496166901	0.628910866156508	0.0155954244242102	0.314801493536205	0.000631066266386831
3.30919340199204e-07	3.88362185002566e-06	2.24366398146198e-07	3.38559608780888e-06	4.339474595147e-10	7.82493762363946e-06	127797	0.00234473727061912	0.0422903486411807	0.496313457923688	0.0286732506938301	0.432667485754884	5.54569864178504e-05
1.45554770096364e-07	2.49256624126008e-06	7.0894368647679e-09	1.56097135025265e-07	3.51169321844839e-09	2.80481927646493e-06	356529	0.000841093045781394	0.0518945271510737	0.888672672130807	0.00252759132264062	0.0556531881875836	0.00125202120789557
1.24033076376261e-08	6.84948973369636e-07	1.47797076149102e-08	1.04941393945738e-06	1.16613515874927e-08	1.77320727966705e-06	563950	0.000531821188495041	0.0069948436259268	0.386276878751731	0.00833501406428094	0.591816845943938	0.00657641761412252
5.22708161241545e-07	4.94721671810298e-06	3.17790258029199e-07	3.86727494601272e-06	4.81324624348469e-09	9.65980332962993e-06	103522	0.00289375997748909	0.0541116773711345	0.512144662710489	0.032898212022022	0.400347172095156	0.000498275801197816
5.25812730061175e-07	3.84049939344694e-06	2.07731040249099e-08	1.95080802962018e-07	4.70721699469973e-09	4.58687324748974e-06	218013	0.00137511878666219	0.114634240296249	0.837280471080976	0.00452881579761952	0.0425302362712507	0.00102623655390431
1.04631975977858e-05	2.4970724844384e-05	6.17493179270181e-07	1.89482143697227e-06	8.74000887983324e-09	3.7954977067292e-05	26347	0.0113221260018431	0.275673927538808	0.657903831692805	0.0162690963605484	0.0499228713434041	0.000230273064434677
9.85889678412862e-08	2.62773569855062e-06	3.46260380325422e-07	1.18665220949262e-05	2.10598621708958e-08	1.49601670038145e-05	66844	0.00447802727522728	0.00659009807953003	0.175648821158254	0.0231454889666094	0.793207862713068	0.00140772908253805
5.67402314951101e-07	4.61886181511731e-06	4.8725618175333e-07	5.09987157335214e-06	1.44502853127118e-08	1.07878421704866e-05	92697	0.00323113870725933	0.0525964605325244	0.428154374352417	0.0451671589232522	0.472742508905477	0.00133949728632895
3.58112856199051e-08	9.70415115058585e-07	3.55033086250246e-08	1.23697701024948e-06	5.01285544244539e-09	2.28371957499544e-06	437882	0.000684882015980826	0.0156811221535274	0.424927441041234	0.0155462645299152	0.541650132438852	0.00219503983647178
8.68685150552117e-07	5.84147405988331e-06	1.5083323493316e-06	1.3041026190544e-05	7.87481931583131e-09	2.12673925696268e-05	47020	0.00635997481405592	0.0408458699254339	0.274668088283932	0.0709222978037155	0.613193467316186	0.000370276670731972
3.55452903199166e-06	1.26735108705856e-05	9.54527006862838e-07	4.37587108839623e-06	1.624360995746e-08	2.15746816077938e-05	46351	0.00645157296035437	0.164754646052695	0.587425163484561	0.0442429243784537	0.202824364592961	0.000752901491329168
2.86704721916124e-06	1.70930521942205e-05	4.26045001508647e-07	3.26608037864774e-06	1.87190996993376e-08	2.36709438932374e-05	42246	0.00707621208864129	0.121120950313279	0.722111136392148	0.0179986486145305	0.137978459725927	0.00079080495411446
1.65382386159246e-05	5.39973072567355e-05	1.98931052501909e-06	8.35221709291878e-06	1.36822668073572e-09	8.08784417172787e-05	12364	0.0239724971011416	0.204482656499939	0.667635356347372	0.0245963013478052	0.103268768729683	1.69170752018015e-05
4.05412176387433e-07	3.55219763763788e-06	9.3894520282747e-08	1.0577862782549e-06	1.67246103249113e-11	5.10930733717328e-06	195721	0.00153162198494317	0.079347776446685	0.695240548908362	0.0183771525348667	0.207031248748508	3.27336157745488e-06
3.57663533142449e-07	3.73661460225278e-06	1.57089813468578e-07	2.11014242128671e-06	2.0977962418566e-09	6.36360816639238e-06	157144	0.00190726737388192	0.0562045185357811	0.587184896453347	0.0246856514985011	0.331595278356521	0.0003296551558494
9.6452729758718e-07	1.10574893942699e-05	3.42097857573599e-06	5.04271037191966e-05	1.95745176683763e-08	6.58896735044581e-05	15177	0.0195734562607943	0.0146385199119544	0.167818245351022	0.0519197985630407	0.765326355969646	0.000297080204336601
1.37597519614539e-06	8.40863709606661e-06	4.43765386094281e-07	3.48684830848241e-06	4.78681695659166e-09	1.37200128037453e-05	72886	0.00410757282732643	0.100289643736322	0.612873851966904	0.032344385711735	0.254143225546449	0.000348893038589946
3.17503866185469e-10	1.13669739029482e-07	6.79202295507617e-09	3.12647584710683e-06	3.70606014720694e-09	3.25096117310478e-06	307601	0.000974814496605969	9.76646134110061e-05	0.034964963583654	0.00208923533485008	0.961708147415657	0.00113998905242769
1.92008369888776e-07	2.83964964509352e-06	1.26985865416345e-07	2.41468878270492e-06	2.8075426181357e-09	5.5761402057217e-06	179336	0.00167144829753518	0.0344339207417625	0.509250043996337	0.0227730761299804	0.433039467018279	0.000503492113640698
3.45781076193118e-07	3.67029885929362e-06	2.01315272284413e-07	2.74749312117466e-06	7.27209257991491e-10	6.9656155382038e-06	143562	0.0020875100533575	0.049641137139516	0.526916657855059	0.0289012896534806	0.394436515496109	0.00010439985583514
1.75118494598846e-05	4.22232714216414e-05	4.34282023291366e-06	1.34639588579871e-05	1.00065246916535e-08	7.75519064971184e-05	12895	0.0229978967132815	0.225808110346524	0.544451752752336	0.0559988842192426	0.173612222653577	0.000129030028320778
4.83058487482928e-08	2.1363701859117e-06	5.7363907382529e-08	3.26211470032751e-06	1.9464435853628e-08	5.52361907822366e-06	181041	0.00165571808397635	0.00874532585687054	0.386770006341338	0.010385203354931	0.590575608877174	0.00352385556968703
4.70969228477269e-06	2.59407082305581e-05	2.08479420597347e-07	1.47658349712999e-06	8.3403540475667e-08	3.24188669735338e-05	30846	0.00967867493544405	0.145276276577389	0.800173190868627	0.00643080527050948	0.0455470420460853	0.00257268523738834
2.2988425992237e-07	2.94034316274229e-06	7.05161090086642e-07	1.15965996606551e-05	1.67940821854292e-09	1.5473667581625e-05	64626	0.00463137812904379	0.0148564817429165	0.190022381392887	0.0455716840475508	0.749440919515818	0.000108533300827609
1.12359586235928e-07	1.80201503978445e-06	2.28357761620752e-07	4.70888893506648e-06	5.362464622905e-09	6.85698378733052e-06	145837	0.00205498780433022	0.0163861531134917	0.26279995631811	0.0333029461208123	0.686728900215133	0.000782044232452918
1.96033242684183e-07	2.55211425067916e-06	1.24920646623749e-08	2.09104507511743e-07	2.63798133884707e-09	2.97238204687631e-06	336431	0.000891318478805969	0.0659515632891791	0.858609092112231	0.00420271165192336	0.0703491355465194	0.000887497400147246
3.57181017997904e-06	1.03942725426261e-05	9.02092780389266e-07	3.37530372836702e-06	4.85956019715171e-09	1.82483387915586e-05	54800	0.00545959353947567	0.19573344296037	0.569601028419877	0.0494342411489293	0.18496498595962	0.000266301511203841
1.40340012691586e-06	6.45759615416513e-06	3.22675870570235e-08	1.90903162225877e-07	4.87969528027591e-10	8.08465499989192e-06	123691	0.00242246738291485	0.173588127994902	0.798747275455967	0.00399121385605877	0.0236130251975414	6.03574955312396e-05
1.31217736988642e-07	2.01259610504953e-06	1.70619331555751e-07	3.36471560023414e-06	3.47177685918023e-09	5.68262055068724e-06	175975	0.00170333867827555	0.0230910608614845	0.354166900129577	0.0300247623493207	0.592106330208379	0.000610946451239008
4.94681046969825e-10	1.30319125374112e-07	1.33993077350866e-09	4.53862495074121e-07	1.29567688699627e-08	5.98973001138674e-07	1669524	0.000179675810500712	0.000825882044815735	0.217570950821439	0.00223704703043608	0.757734479202415	0.0216316409008942
6.59192444007067e-08	2.67109651453758e-06	1.11405054632002e-06	5.80419366825114e-05	2.84249830257938e-09	6.18958454860723e-05	16156	0.0183979805998146	0.00106500272971535	0.0431546979213431	0.0179987935792994	0.937735581874746	4.59238948956436e-05
3.18894453955446e-08	9.03335208401665e-07	1.37474380029603e-07	5.00698389125056e-06	2.3807576132967e-09	6.08206368269067e-06	164418	0.00182296103796575	0.00524319491857686	0.148524457409501	0.0226032457405618	0.823237662818338	0.000391439113022155
1.83655946474243e-07	3.49966549868014e-06	1.30746323293416e-07	3.20348413383971e-06	1.75103364456157e-09	7.01930293593207e-06	142464	0.00210358263372501	0.0261644137816166	0.498577355988616	0.018626681949303	0.456382088517787	0.000249459762677852
5.83397834731343e-07	4.42057740024983e-06	6.87036277790677e-07	6.693425786618e-06	9.7418385433958e-09	1.23941791379332e-05	80683	0.00371137255272525	0.0470703084277533	0.356665604962925	0.0554321726469125	0.540045912853745	0.000786001108664003
1.85072603703624e-08	9.9263262180314e-07	2.45430433726286e-08	1.69254966191244e-06	4.94553739475722e-09	2.73317812485333e-06	365874	0.00081961848711376	0.00677133341660838	0.36317889887122	0.00897967210751973	0.619260649908527	0.0018094456961244
2.26981185836099e-06	9.58563568915069e-06	2.83904875691468e-07	1.54157651361411e-06	8.9597315629314e-09	1.36898886683802e-05	73047	0.00409857254381063	0.165802068471427	0.700198220843887	0.0207382895923185	0.112606943048026	0.000654478044341286
1.53578440385178e-08	8.15647576012398e-07	1.98804783208246e-08	1.35756802344048e-06	5.77445879961755e-09	2.21422838061184e-06	451625	0.000664048671635054	0.0069359801242698	0.368366507788604	0.00897851300927286	0.613111111449739	0.00260788762811447
1.08339408882626e-07	2.03298135253021e-06	5.43001665485275e-08	1.31011181944938e-06	1.32715716644995e-08	3.51900431907524e-06	284171	0.0010551460946977	0.0307869496764632	0.57771493530433	0.015430548423651	0.372296166943513	0.00377139965204337
1.04898985275828e-07	2.14897755523004e-06	2.22240468510745e-07	5.85387816257638e-06	1.63978069202635e-09	8.33163495228503e-06	120024	0.0024963797467793	0.0125904442377254	0.257929874212824	0.0266742925948518	0.702608575159778	0.000196813794821463
2.64545948396607e-07	3.44359522307048e-06	4.8850651430904e-07	8.1760009311865e-06	1.01339309400557e-09	1.23736620100566e-05	80817	0.00370524016355034	0.0213797619638874	0.27830041100781	0.0394795424274567	0.660758385394841	8.18992060056224e-05
8.81295006068289e-08	2.20608305212557e-06	1.35643145545687e-07	4.36580498290439e-06	4.75151716935304e-09	6.80041219835183e-06	147050	0.00203805094445808	0.0129594351101523	0.324404313706196	0.0199463123100923	0.641991228702652	0.000698710170907673
1.45286467246639e-08	8.02961907181925e-07	8.24679238525774e-08	5.86023769817892e-06	7.79662805362467e-09	6.76799280399171e-06	147754	0.00202834483480219	0.00214666994268892	0.118641069876485	0.0121849898841409	0.865875285021372	0.00115198527531328
5.42738693552287e-07	4.17899816878725e-06	1.43265524213762e-07	1.41834082441676e-06	8.0973886107569e-10	6.28415294983113e-06	159130	0.00188347583757498	0.0863662450429172	0.66500580144211	0.0227979053593233	0.225701194057486	0.000128854098164089
3.15180819342786e-06	1.0637782145246e-05	2.56029874950789e-07	1.11106978928948e-06	1.21813767959869e-08	1.51688713797101e-05	65924	0.00454035720051338	0.207781324960255	0.701290285806966	0.0168786370812831	0.0732467011867241	0.000803050964772547
3.19481680160848e-06	1.19420811603321e-05	1.18919334316217e-07	5.71544505490431e-07	9.12349982171379e-10	1.58282741517294e-05	63178	0.00473726342989877	0.201842397407516	0.754477781080593	0.00751309543771227	0.0361090855523237	5.76405218551067e-05
3.27061063860745e-07	3.32034015953135e-06	4.20981520807596e-07	5.49506700308237e-06	7.49184832686769e-10	9.56419893211474e-06	104557	0.00286516097006351	0.0341963886554614	0.34716343554736	0.0440163911055866	0.574545452482276	7.83322093156334e-05
1.28922755323779e-06	7.24825713148938e-06	2.89550384220793e-06	2.09304096432579e-05	1.51580161458866e-08	3.23785561863389e-05	30885	0.00966669828531985	0.0398173268078501	0.223859800596901	0.089426589176623	0.646428133570972	0.000468149847653863
5.33659421394535e-06	2.3364886724451e-05	1.27736531305482e-06	7.19117111825324e-06	1.45301507579435e-08	3.71845475204624e-05	26893	0.0110935790105712	0.143516448896108	0.628349362368696	0.034352046703053	0.19339138426509	0.000390757767052232
4.76174511928766e-08	1.34847720331753e-06	1.40815853724072e-07	5.12727525290377e-06	7.23098611554294e-11	6.6642580709994e-06	150054	0.00199728684600997	0.00714519916329347	0.202344685477539	0.0211300121069524	0.769369252852908	1.08503993070283e-05
4.07030667667091e-09	4.71932800077262e-07	1.9722456132355e-08	2.94022329905599e-06	1.39032282673308e-09	3.43733918476901e-06	290923	0.0010306720200659	0.00118414461241026	0.137295964904603	0.00573771020903204	0.855377703801894	0.000404476472061196
4.17898043332733e-06	1.15050214879336e-05	2.09246063118701e-07	7.40682734155892e-07	4.11923732435192e-09	1.66380499558599e-05	60103	0.00497901989277383	0.251170085701991	0.691488576994059	0.0125763574261301	0.0445174005439877	0.000247579333832998
2.33049553524197e-07	2.82713117047503e-06	3.35809732852569e-07	5.23777885169513e-06	1.04997116861024e-08	8.64426902023302e-06	115684	0.0025899322380164	0.0269600070264721	0.327052659265667	0.0388476726102072	0.605925016844736	0.00121464425291792
9.9691079750088e-07	6.05029286927228e-06	1.84432697311885e-07	1.43918781979425e-06	1.10926602344487e-09	8.67193344990274e-06	115315	0.00259821010951955	0.114958308116636	0.697686727443709	0.0212677712966022	0.165959278643956	0.000127914499096775
7.45883290796737e-07	7.24327991962183e-06	3.30860614633169e-07	4.13125597021419e-06	1.69928100269129e-09	1.24529790762686e-05	80302	0.00372894712901206	0.0598959723796654	0.581650372594393	0.0265687923031753	0.331748406940395	0.000136455782370146
5.14191966927728e-07	4.8991480997692e-06	3.34012856049975e-07	4.09186037122353e-06	2.21094903899822e-09	9.84142424300943e-06	101611	0.00294808763094312	0.0522477188495323	0.497808851523616	0.0339394835343301	0.415779288666482	0.000224657426039601
2.92370543340823e-06	1.05723027838064e-05	9.3238548364059e-07	4.33500879468657e-06	3.0924972509635e-10	1.87637117452669e-05	53294	0.00561335226620552	0.155817008548201	0.563444105693707	0.0496908871921773	0.231031517299879	1.64812660359887e-05
5.91717640599646e-07	4.31532577946299e-06	4.54480923497738e-07	4.26157571965029e-06	4.73443905528315e-09	9.62783450226595e-06	103866	0.00288419694423447	0.061459058156887	0.448213539446213	0.0472048957001467	0.442630761740588	0.00049174495616526
1.4320418001728e-06	1.23025771348282e-05	1.1980803887308e-06	1.32345531804732e-05	1.08053401013136e-08	2.81780578443063e-05	35489	0.00841790578905144	0.050821167593783	0.436601315917665	0.0425182031831513	0.469675846845043	0.000383466460357803
1.49658654022891e-10	8.20119770898126e-08	1.9945720520935e-09	1.40536219398034e-06	1.58183360079455e-09	1.49110023537706e-06	670646	0.000447230366803275	0.000100367936690081	0.0550009819219656	0.00133765122207839	0.942500148975537	0.00106084994372933
1.4427765584936e-07	2.92457131428255e-06	7.16874697814317e-08	1.86842377783666e-06	1.0894630040434e-09	5.01004968075405e-06	199599	0.00150188970246778	0.028797649732616	0.583740980756579	0.0143087343139165	0.372935179667809	0.000217455529079589
2.67103115490208e-06	1.70864169948983e-05	3.92262141155336e-07	3.22654939252796e-06	5.55935837776613e-09	2.33818190418615e-05	42768	0.00699008264427314	0.114235387337487	0.730756532000688	0.0167763740046509	0.137993942505129	0.000237764152045355
4.57329748854496e-06	1.2700240162041e-05	4.6560989640179e-07	1.6625074181316e-06	3.17388988978288e-09	1.94048288550091e-05	51534	0.00580459301222158	0.235678321242417	0.654488645941475	0.023994537642191	0.0856749333144696	0.00016356185944735
1.66623422335651e-06	6.63619984338036e-06	2.23282175279407e-06	1.14336848640794e-05	2.41257872165821e-09	2.1971353262332e-05	45514	0.00656980224920789	0.0758366680223166	0.302038739450681	0.101624225241604	0.520390561635612	0.00010980564978646
1.05967807817226e-07	2.92509691415955e-06	8.44087278932048e-08	2.99592895781087e-06	1.82373868154814e-09	6.1132261463624e-06	163580	0.00183229274797747	0.0173341874290519	0.478486619687723	0.01380755854148	0.490073307625559	0.000298326716186237
2.84043398499529e-07	3.28669859054851e-06	5.3838670414553e-08	8.00995483468038e-07	2.26365900077285e-09	4.4278398019314e-06	225844	0.00132747300862945	0.0641494297909402	0.742280375436091	0.0121591278869369	0.180899833620595	0.000511233265436896
1.58931906715809e-06	8.76039190158961e-06	1.49094187475467e-07	1.05666664137501e-06	1.09355284373624e-08	1.15664073260355e-05	86457	0.00346392897283732	0.137408187551946	0.757399567095507	0.0128902764075982	0.091356513011304	0.000945455933645611
7.76361789049287e-07	1.00789567357807e-05	4.25146371884228e-08	7.09726085109187e-07	1.76442729637075e-08	1.16252035200914e-05	86020	0.00348150678009818	0.0667826406400141	0.866991852517826	0.00365710906608616	0.0610506374260543	0.00151776035001999
1.94498087047734e-07	2.86413244304696e-06	1.14311828577276e-07	2.16436383565781e-06	3.60468708864627e-09	5.34091088141842e-06	187234	0.00160099458190233	0.0364166508983351	0.536262915940344	0.0214030586009175	0.40524245465092	0.000674919909483483
3.20352139984929e-08	1.49382879330976e-06	1.30565260680966e-08	7.82843811460449e-07	1.37000259013801e-08	2.33546437073818e-06	428180	0.000700394738410437	0.0137168498050636	0.639628166469352	0.00559054817178384	0.335198353384862	0.00586608216893925
3.26490166229864e-07	6.21642993962454e-06	5.87795164774202e-07	1.43907572704978e-05	1.06677019915383e-08	2.15321402431179e-05	46442	0.00643889253435537	0.0151629221500272	0.28870469305119	0.0272985015951711	0.668338451636146	0.000495431567465657
5.74315830896195e-07	4.92842803064851e-06	6.84444742238219e-07	7.55186351110837e-06	1.78183588528221e-09	1.37408339507766e-05	72776	0.00411379358010766	0.0417962863792367	0.358670226880223	0.0498110045351023	0.549592807697204	0.000129674508233287
1.60944927468015e-06	1.4782175436221e-05	2.77694095389914e-06	3.27954533177245e-05	4.99764839504831e-09	5.19690166309199e-05	19242	0.0154701979632399	0.0309694002122523	0.284442084813783	0.0534345487739506	0.631057800278104	9.6165921909611e-05
1.84668148449749e-07	5.46740369940464e-06	6.05034948961382e-07	2.30340725028999e-05	1.8663077145778e-08	2.93098423768615e-05	34118	0.00875453549615068	0.00630055071860552	0.18653814746274	0.0206427227134808	0.785881827910616	0.000636751194558163
1.00746421560051e-08	6.11224355632134e-07	3.74276987514063e-08	2.91959722552502e-06	7.56465015866798e-10	3.57908038708043e-06	279401	0.00107314980004436	0.00281486892341731	0.170776928575982	0.0104573506888839	0.81573949444221	0.000211357369506827
3.35788954120626e-08	1.08130029810734e-06	9.58729967362908e-08	3.96947987242713e-06	5.31258548140046e-10	5.18076332123097e-06	193022	0.00155302582778816	0.00648145713865272	0.208714475273582	0.0185055735596721	0.766195949573695	0.000102544454397854
1.58330964811765e-06	8.32299121180018e-06	6.78301394649975e-07	4.58455115957722e-06	4.42365642596512e-09	1.5173577070571e-05	65904	0.0045417625184222	0.10434649923046	0.548518729175768	0.044702800894954	0.30214043387758	0.000291536821238069
5.4677214784326e-08	2.55271601872005e-06	1.1752910676188e-07	7.05558689087009e-06	1.10830735300342e-08	9.79159230466639e-06	102128	0.00293318186436753	0.00558409838594571	0.260704892451813	0.0120030637617407	0.720576048443889	0.00113189695661168
7.3451069897689e-08	1.59321031434268e-06	6.41340565270755e-08	1.78863666549027e-06	7.33599650040684e-09	3.52676810275812e-06	283546	0.00105747277773505	0.0208267364787173	0.451747965253714	0.0181849372168585	0.507160270643101	0.00208009040760851
4.36638075793696e-07	4.25102989679114e-06	1.27361508169076e-07	1.59430796631525e-06	5.45896757275377e-09	6.41479641464191e-06	155890	0.00192259453966759	0.0680673317701962	0.662691318946315	0.0198543336275444	0.248536019424748	0.000850996231196606
1.0894675981264e-06	1.13280337495389e-05	8.56554739777703e-07	1.14520853843102e-05	1.48887904376915e-09	2.4727630350797e-05	40441	0.00739093255391776	0.0440587141861446	0.458112386380516	0.0346395804056532	0.463129107878351	6.02111493356726e-05
5.58616187725881e-07	9.31724659332449e-06	1.40714736706817e-07	3.01803221889989e-06	2.34088493453605e-08	1.30580185860024e-05	76581	0.00390976802922505	0.0427795521998024	0.713526828895168	0.0107761170486966	0.23112482181141	0.00179268004492302
5.83114201776539e-06	2.01185582632466e-05	1.54355230289734e-06	6.84755226928991e-06	5.92711672831469e-09	3.43467319699276e-05	29115	0.0102512901915525	0.169772833784328	0.585748835751288	0.0449402960447243	0.199365467296432	0.00017256712322745
4.92659996379702e-08	1.46822155211692e-06	4.00324933135426e-08	1.53397889145125e-06	2.53513387650005e-09	3.09403407039619e-06	323203	0.000927781001901606	0.0159229014668419	0.474533091333709	0.0129386077860534	0.495786037435208	0.000819361978187727
7.9568556221963e-08	1.56262378180077e-06	2.28230307464785e-08	5.76293488548393e-07	7.46719865237503e-09	2.24877605596998e-06	444686	0.000674406061266675	0.0353830502644881	0.694877454627981	0.0101490900731928	0.256269843775003	0.00332056125933543
1.50461349037753e-07	2.72605349223618e-06	6.05809940730467e-07	1.41124848258184e-05	5.47784986220058e-09	1.7600287457685e-05	56817	0.0052662173051764	0.00854880066018782	0.154886873228078	0.0344204571764506	0.80183263254921	0.000311236386074406
5.64859246268601e-06	1.87254020751478e-05	1.8881522297552e-08	8.04821006320045e-08	5.04515049738076e-09	2.44784033112607e-05	40852	0.0073167124474578	0.230758207177978	0.764976450344438	0.00077135432640192	0.0032878819589912	0.000206106192190234
2.14343023390587e-06	9.90705303885406e-06	2.26775558750551e-07	1.34770544663492e-06	5.84380762319368e-09	1.36308080857686e-05	73363	0.00408092061529919	0.157248948148844	0.726813331720049	0.0166369856668526	0.0988720139081125	0.00042872055614186
6.73836166192861e-06	3.78835931351944e-05	3.0397490599968e-06	2.19765447837139e-05	2.96939991029211e-08	6.96679426399367e-05	14354	0.0206841965301225	0.0967211231822122	0.543773674084038	0.0436319624896499	0.315447018398331	0.000426221845768978
2.73803124931507e-07	3.44130791029158e-06	5.2282485555751e-07	8.44889720605366e-06	3.69535168722588e-09	1.26905284485215e-05	78799	0.00379994456071031	0.0215753919186404	0.271171364080785	0.041198036604884	0.665764017655073	0.00029118974061765
1.23838173935307e-06	1.02969867574859e-05	4.7737820199354e-07	5.10383955084416e-06	4.50301737808635e-09	1.71210892670548e-05	58407	0.00512320215404538	0.0723307798958812	0.601421241188192	0.0278824667372148	0.298102502196821	0.000263009981891238
6.40357424619665e-06	2.87763243874865e-05	3.11567928884973e-07	1.8003839911865e-06	2.31238055618649e-08	3.73149743593165e-05	26799	0.0111322736764575	0.171608700157069	0.771173634219632	0.00834967554539358	0.0482482976900933	0.000619692387811906
1.52977623578514e-06	1.26625526750426e-05	6.56762149095671e-07	6.99016971363276e-06	6.11680735466658e-08	2.19004288471028e-05	45661	0.00654866402388599	0.0698514283197477	0.578187430184396	0.0299885519905037	0.319179581479176	0.00279300802617651
1.14340794908751e-06	9.64722511304911e-06	9.30691754820612e-07	1.00967467364605e-05	1.9012886324899e-08	2.18370844397427e-05	45794	0.00652978455579922	0.05236083380282	0.441781737835456	0.0426197809230791	0.462366977804273	0.000870669634371897
2.42627744738463e-06	1.49939537093327e-05	2.18165585127341e-07	1.73358669176604e-06	1.51556384292183e-08	1.938713907204e-05	51581	0.00579931676558743	0.125148813260632	0.773396923270486	0.0112531087911768	0.0894194179617874	0.000781736715917804
7.92200143666202e-08	1.81844882648481e-06	6.23912443990673e-08	1.84141352824708e-06	1.68858983201221e-09	3.80316220332959e-06	262939	0.00114030019366218	0.0208300383026695	0.478141275408343	0.0164050968808128	0.484179593138299	0.000443996269876127
4.61318898096044e-07	4.59510824060434e-06	2.6087770800003e-07	3.34113341625489e-06	5.00722276051185e-08	8.70851049056042e-06	114830	0.00260915474632051	0.0529733412615268	0.527657197586797	0.0299566393452483	0.383663017903752	0.00574980390267592
1.63604455786776e-08	7.29880205200677e-07	3.37023461420314e-08	1.93318750141853e-06	2.04248099418189e-09	2.71517297933409e-06	368301	0.000814221341388199	0.00602556290269581	0.268815361214917	0.0124125963238987	0.711994232460522	0.00075224709796678
7.76929960000451e-07	6.32952551065197e-06	5.42920889952007e-07	5.6870858040112e-06	2.03496648561186e-08	1.33568118294717e-05	74868	0.00399905271610146	0.0581673209085838	0.473879964130804	0.0406474910991899	0.425781681782974	0.00152354207844848
2.29503204139234e-06	9.13248262575363e-06	1.86589798298255e-08	9.54658811001257e-08	1.50643586784397e-09	1.15431459639438e-05	86631	0.00345697463231709	0.198822058437198	0.791160629370876	0.00161645533099112	0.00827035206851958	0.000130504792415298
1.51892732037907e-08	8.61511900519844e-07	8.89589022773049e-08	6.48747040020855e-06	2.42712435842298e-08	7.47740171979372e-06	133736	0.00224071474506182	0.00203135711748408	0.11521540941679	0.0118970339712815	0.867610253309691	0.00324594618475298
5.09924952854791e-07	5.46900797579222e-06	4.59106827968902e-08	6.3311946997947e-07	6.5211250160902e-09	6.66448420643946e-06	150049	0.00199735455155658	0.0765137911741292	0.820619841893821	0.00688885761819792	0.0949990202344132	0.000978489079438324
2.68909819382744e-06	1.00254190991231e-05	6.34531190158973e-07	3.04163956858975e-06	1.03883578085167e-08	1.64010764095078e-05	60972	0.00490827811448857	0.163958640682178	0.61126592235808	0.038688386927527	0.185453655153176	0.000633394879039431
4.23253420654371e-08	1.87001524304908e-06	2.04720064865154e-07	1.16299843091843e-05	1.19168458588666e-08	1.37589618050228e-05	72680	0.00411920962384338	0.0030762017269345	0.13591252519986	0.0148790343171401	0.845266123563092	0.000866115192973084
2.90856125074959e-07	3.91917911219467e-06	1.41277741103151e-07	2.44769008774496e-06	5.96836808484239e-09	6.80497143420258e-06	146951	0.00203941593598278	0.0427417113925097	0.575928811764942	0.0207609601993438	0.359691456666899	0.000877059976305658
7.48561932281236e-08	1.39517964533614e-06	1.56918258830915e-08	3.76037743802615e-07	6.03909470772811e-09	1.86780450295769e-06	535388	0.000560184912007822	0.0400771028817993	0.746962352391189	0.00840121429102635	0.201326071977637	0.00323325845834782
4.9184312035064e-06	1.91968737898788e-05	7.07857360767341e-07	3.55242345546661e-06	9.21624484174639e-10	2.83765074341033e-05	35240	0.00847693941904226	0.173327574400342	0.676505867907045	0.0249451896929581	0.125188889567053	3.24784326018577e-05
1.46469549547714e-07	4.00270980492965e-06	8.40750227371928e-08	2.95436408725951e-06	2.04342952237974e-08	7.20805275969787e-06	138734	0.00216008726774908	0.0203202660178439	0.555310836140083	0.0116640409747385	0.409869930999693	0.00283492586764222
1.06027858311138e-06	8.57296228607619e-06	3.66948184071485e-08	3.81496012285908e-07	9.87578966506402e-09	1.00613074895457e-05	99391	0.00301385661964226	0.105381789018284	0.852072386713558	0.00364712224979473	0.0379171407575313	0.000981561260832706
1.67383683295856e-07	4.1170991674784e-06	1.28843748901817e-07	4.07499915468004e-06	2.83484090812309e-08	8.51667416343735e-06	117417	0.00255175186123369	0.0196536441436782	0.483416306467774	0.0151284112118497	0.478473060784019	0.00332857739267901
4.85510321822491e-07	1.04688100528349e-05	2.55890602540441e-06	7.09502941770227e-05	3.2362026470672e-08	8.44958826035551e-05	11835	0.0250312265954027	0.00574596426313988	0.123897280320194	0.0302843871980189	0.839689366994523	0.000383001224124859
2.85194754158105e-08	1.81731508899815e-06	3.32926191134432e-08	2.727908825815e-06	2.40124845661994e-08	4.63104849390861e-06	215934	0.0013883531100366	0.00615831932084564	0.392419792491599	0.00718900248123816	0.589047778144221	0.00518510756209612
3.72256827778191e-07	3.52381942459802e-06	6.7961414354719e-08	8.27164443055205e-07	7.75029800907457e-10	4.79197713958705e-06	208682	0.00143656373935019	0.0776833480074303	0.735358145907535	0.014182332756407	0.172614438458379	0.000161734870249036
2.89430050257875e-07	5.4475677335961e-06	3.50329324527317e-07	8.47851957430887e-06	4.61615119837642e-09	1.45704628338885e-05	68632	0.00436163103351039	0.0198641631056982	0.373877466742233	0.0240438020755599	0.581897752389115	0.000316815687394638
8.99775101069196e-08	2.43534639346098e-06	2.07217901391581e-07	7.21145532198368e-06	9.88453182891493e-09	9.95388165877207e-06	100463	0.002981725160904	0.00903943940579452	0.244662984446352	0.0208177983720518	0.724486744889963	0.000993032885839463
5.5626435872444e-07	9.84287022316864e-06	9.7162714183048e-07	2.21078023973824e-05	3.24669150854954e-08	3.35110310361915e-05	29841	0.010003110485537	0.016599440289488	0.293720303995973	0.0289942479173839	0.659717165177827	0.000968842619328293
1.85075896283503e-07	2.60469133925277e-06	1.08364378803775e-07	1.9608859015637e-06	4.28590801897523e-09	4.86330342392272e-06	205622	0.00145793075980416	0.0380555931125147	0.535580676796809	0.022282051798522	0.40320040323169	0.000881275060464609
2.72869912228156e-06	1.15429683129435e-05	5.29273643941959e-07	2.87876313658644e-06	1.90393521493232e-09	1.76816081509684e-05	56556	0.00529048516950936	0.154324148515423	0.652823443116021	0.0299335693576589	0.162811160161853	0.00010767884904338
3.85921988928682e-08	2.10067473374802e-06	6.80809860916478e-09	4.76517638088187e-07	1.22694870678186e-08	2.63486215640606e-06	379526	0.000790147357363602	0.0146467619943762	0.797261719608638	0.00258385380525978	0.180851069164907	0.00465659542681887
4.21256280923814e-07	3.83521459871366e-06	4.21875520380912e-08	4.93840799155607e-07	8.72180872370209e-09	4.80122103955488e-06	208280	0.00143933293496201	0.0877394057580962	0.798799840106763	0.00878683811691419	0.102857334641979	0.0018165813762473
3.81337357996879e-06	1.05802705418337e-05	4.50922010940311e-08	1.60859230675024e-07	1.09959326020475e-09	1.46006951468318e-05	68490	0.0043706612594836	0.261177535837823	0.724641562297776	0.00308835987879767	0.0110172309645085	7.5311021095003e-05
1.09577766272825e-07	1.91316233394672e-06	1.20872546768609e-08	2.71341276668514e-07	1.20380929321561e-08	2.31820672449707e-06	431368	0.000695221045246552	0.0472683325067127	0.825276845990416	0.00521405384132998	0.117047920619495	0.00519284704204613
1.15611103432046e-07	2.26840853597874e-06	2.31373010767125e-07	5.83706739897804e-06	3.09169498794696e-09	8.45555174414389e-06	118265	0.00253346160329959	0.0136728042037133	0.268274455011145	0.0273634433054435	0.690323656646137	0.000365640833561003
4.24022607815854e-09	5.94182714923982e-07	3.93453512603831e-08	7.0892558929605e-06	2.17966171383925e-08	7.74882080236141e-06	129052	0.00232195532891566	0.000547209205930579	0.076680404680788	0.00507759209612808	0.914881899294933	0.0028128947222202
9.22072797298784e-08	2.13526374348194e-06	2.04407671212712e-07	6.08619387470579e-06	4.52790176492377e-09	8.52260047089524e-06	117335	0.00255352523026653	0.0108191484564796	0.250541340143057	0.0239841902610319	0.714124039427895	0.000531281711537059
2.69779971841608e-06	1.99932727487279e-05	2.40801778365504e-06	2.29471568918492e-05	7.38636908529505e-08	4.81201108335011e-05	20781	0.0143326756915771	0.0560638716679321	0.415486839128571	0.0500418170686878	0.476872486251079	0.00153498588373007
1.43035564146235e-08	6.69036811104889e-07	2.11141541554367e-08	1.26980479247124e-06	4.41034726262282e-09	1.97866966140882e-06	505390	0.000593425339206588	0.00722887538713226	0.338124561241078	0.0106708838606255	0.641746733796455	0.00222894571470947
4.317032478349e-06	2.13574180143761e-05	4.65904044684139e-06	2.96369566653372e-05	4.5529527792061e-09	5.9975000557683e-05	16674	0.0178321315207575	0.0719805325253303	0.356105340821713	0.0776830413258671	0.494155171150568	7.59141765213849e-05
3.78025157421867e-06	2.32169860732195e-05	3.70987589059899e-07	2.92987524753856e-06	2.43344685956973e-09	3.03005339308962e-05	33003	0.00904910605233855	0.124758579595989	0.766223662136399	0.0122435990701015	0.096693848835155	8.03103623559731e-05
2.52830748140392e-05	5.20560930027096e-05	1.9578555005802e-07	5.18337925818154e-07	1.44769332154817e-09	7.80547389859466e-05	12812	0.0231452775832776	0.323914667354039	0.666917776921682	0.00250831086749608	0.00664069770205084	1.85471547321275e-05
4.20775402948945e-07	3.471692347874e-06	2.76638756511485e-07	2.93466790145512e-06	4.65020441321256e-09	7.10842461320277e-06	140678	0.00213026272625216	0.0591939038317185	0.488391245146764	0.0389170275503341	0.412843641332911	0.000654182138272319
6.03954372630405e-09	4.71332899589985e-07	2.08513372041981e-08	2.09226609235609e-06	1.77349353577813e-09	2.59226336641235e-06	385763	0.000777377703160553	0.00232983415364261	0.181822921890187	0.00804368008064551	0.807119415205002	0.000684148670523633
2.73965243434146e-06	1.95073442975102e-05	4.59749646565228e-07	4.20946058329897e-06	1.97295255730437e-08	2.69359364872889e-05	37125	0.00804832716070647	0.101709938157684	0.724212588885326	0.0170682629424146	0.156276748918138	0.000732461096437245
5.58742578807965e-09	4.71385869208377e-07	2.33055641829453e-08	2.52804450263879e-06	2.18825381164482e-09	3.03051161562984e-06	329977	0.000908741706239669	0.00184372360074865	0.155546630073024	0.00769030683226786	0.834197265438754	0.00072207405520537
1.4818807630624e-08	1.12002915746269e-06	6.30884349157035e-08	6.13116995567379e-06	1.17693199533185e-09	7.33028328767814e-06	136420	0.00219667681269775	0.00202158730420879	0.152794798441884	0.00860654799272931	0.836416508756216	0.000160557504961673
1.07650496309175e-06	7.12375530822208e-06	2.01343544203626e-07	1.71314636887369e-06	2.27439201019022e-09	1.01170245764013e-05	98843	0.00303052139754634	0.106405292876601	0.704135415944203	0.0199014584459223	0.169333024342921	0.00022480839035376
5.35701755720131e-06	2.73473310195632e-05	6.3205354991123e-06	4.14884078757039e-05	2.90285726791532e-08	8.05423205242599e-05	12416	0.0238740651353848	0.0665118352976649	0.339539894574133	0.0784747131442347	0.515113143073737	0.000360413910230083
4.38496971897819e-07	3.67383795808328e-06	1.34675624267209e-08	1.4507752774427e-07	3.63294456143029e-09	4.27451296471351e-06	233945	0.0012815347622146	0.102584078120163	0.859475217039025	0.00315066594437701	0.0339401304761263	0.000849908420309068
2.28829388160919e-06	1.77483791394442e-05	2.10884283321856e-06	2.103213442748e-05	8.13249507666847e-09	4.31857827768286e-05	23156	0.0128724467273029	0.0529872039933702	0.410977363341139	0.0488318770118498	0.487015241478148	0.000188314175493699
1.33379483320671e-08	1.01058395496168e-06	1.78916689059361e-07	1.74302142964555e-05	9.23339816339835e-09	1.86422862869721e-05	53641	0.00557712777259489	0.000715467412459391	0.0542092283856791	0.00959735765802476	0.934982653315245	0.000495293228591334
4.21624449490899e-07	5.085268086691e-06	1.52970322618526e-07	2.37227497909246e-06	1.20629060771023e-09	8.0333441285006e-06	124481	0.00240711116920844	0.052484300777688	0.633020073004161	0.0190419232852007	0.295303542478174	0.000150160454776308
1.50789874194061e-06	8.65373243758908e-06	7.72659972311214e-08	5.70145113548632e-07	2.23806623301335e-08	1.08314229526396e-05	92324	0.00324417075293404	0.13921520270549	0.79894695973258	0.00713350384053574	0.0526380620571824	0.0020662716642119
1.17946959494251e-06	6.97955507235106e-06	4.20436683089665e-07	3.19891252337065e-06	1.30120905783691e-09	1.17796750828117e-05	84892	0.00352768638116974	0.100127515118267	0.592508284251003	0.0356917045787743	0.271562033832184	0.000110462219771713
1.2790356007558e-08	7.11061066507382e-07	3.68578236449928e-08	2.63459676794515e-06	4.63066555387235e-09	3.39993667965896e-06	294123	0.00101946273225639	0.00376193947495544	0.209139502732947	0.0108407382600696	0.774895833709887	0.00136198582214091
4.8750569772837e-07	4.07555760083974e-06	3.1484241772442e-07	3.38421557445002e-06	4.09069634284658e-09	8.2662119870854e-06	120974	0.00247680149879492	0.0589757071909138	0.493038117968318	0.0380878712300519	0.409403434092581	0.0004948695181345
4.71132138495743e-06	1.33309230590674e-05	7.21477694157434e-07	2.62482129957698e-06	3.29923692730674e-09	2.13918426746866e-05	46747	0.00639707249447552	0.220239156420706	0.623177874940254	0.0337267670265346	0.122701972873192	0.000154228739313364
5.10004476641398e-09	5.78292571436808e-07	3.97924127044891e-08	5.80154545821739e-06	5.99808873705493e-10	6.42533029599881e-06	155634	0.00192574864365491	0.000793740482040261	0.0900019990874125	0.0061930532550628	0.902917856507725	9.33506677592913e-05
7.06141712571874e-07	4.90801712003027e-06	5.11174057524377e-08	4.56816746894381e-07	6.59039498296925e-10	6.12275202474726e-06	163325	0.00183514528858131	0.1153307711496	0.801603119021118	0.0083487630310404	0.0746097090079746	0.000107637790267054
6.30163971911173e-07	4.93058282044253e-06	8.80475491915847e-08	8.85773588872329e-07	4.0779940735854e-10	6.53497572982498e-06	153023	0.00195857860170123	0.0964294280444176	0.754491374457574	0.0134732786825427	0.135543516226043	6.24025894231533e-05
7.22501139119873e-09	1.0702165944361e-06	8.10880247419269e-08	1.54452450388555e-05	3.25939327403971e-08	1.66363686021652e-05	60109	0.00497851798962423	0.00043429017257158	0.0643299400265042	0.00487414210883579	0.928402430134026	0.00195919755806295
2.36657161776899e-07	2.88564885468566e-06	1.29229627084918e-07	2.02602265308878e-06	3.89504501532038e-09	5.28145334165157e-06	189342	0.00158318562389859	0.0448090982666701	0.546374012609052	0.0244685730849429	0.383610821118268	0.000737494921067003
4.23410737299934e-07	5.30893847621065e-06	3.61024926798245e-07	5.82039943298787e-06	6.55002609609966e-09	1.19203235993928e-05	83890	0.00356973169818953	0.0355200707237094	0.445368653958444	0.0302865038677838	0.488275287533667	0.000549483916395803
3.32359528819706e-07	3.23386896705523e-06	9.87599927983679e-09	1.23553029404774e-07	2.48878481492519e-09	3.70214630937447e-06	270114	0.00111002940976312	0.0897748227772938	0.873511929786923	0.00266764153940352	0.0333733513156724	0.000672254580707186
2.37621023522503e-07	5.69615433739746e-06	1.57129017537051e-08	4.84347184413671e-07	6.26064823060376e-09	6.44009609531794e-06	155277	0.00193016987151373	0.0368971238946663	0.884482817195641	0.00243985517003832	0.075208067899142	0.00097213584051259
2.58380581855792e-06	1.65643794022664e-05	1.24473498783092e-06	1.02606933560996e-05	2.22485117763381e-09	3.06558384159325e-05	32620	0.00915473043124704	0.0842842979370307	0.540333595758306	0.0406035212915268	0.334706009892292	7.25751208447623e-05
5.18596887911007e-06	3.39295509013006e-05	2.35427737937129e-06	1.9807805923058e-05	6.67118676580621e-08	6.13443149504979e-05	16301	0.0182355421060073	0.084538703925456	0.553100167940259	0.0383780857487949	0.322895543605662	0.00108749877982818
2.89772026084931e-09	3.59806710282804e-07	3.89721334744821e-08	6.22196113724077e-06	1.06530659014701e-08	6.63429076716037e-06	150732	0.00198831451085646	0.000436779207084649	0.0542343896146128	0.00587434811681657	0.937848724997006	0.00160575806447956
4.14635917556551e-06	1.70529422427684e-05	1.4419526511764e-06	7.62525393152797e-06	1.50291598582391e-09	3.02680109170241e-05	33038	0.00903943709942956	0.136988161757052	0.56339817933583	0.047639491578397	0.251924513719505	4.96536092161444e-05
1.53356342958873e-08	8.9109837903123e-07	1.84023123192016e-09	1.37487492150585e-07	1.72077229362834e-08	1.06296945964591e-06	940761	0.00031884016705841	0.0144271635997857	0.838310424579904	0.00173121740725568	0.129342843204907	0.0161883512081481
1.29411729115242e-06	1.24636858058703e-05	1.14717176074815e-06	1.42065815430583e-05	3.06910972991389e-09	2.91146255105591e-05	34347	0.00869647975023158	0.044449044714076	0.42809019821842	0.0394019067953355	0.487953435564746	0.000105414707422591
6.83220510981326e-06	1.64631816069717e-05	5.82693000345336e-06	1.80528019148259e-05	3.94675363150907e-09	4.71790653886957e-05	21196	0.014054355821146	0.14481433774757	0.348950990684871	0.123506685760874	0.382644331041611	8.36547650741451e-05
2.10508837874038e-06	1.55632460081501e-05	6.33244498823208e-07	6.01994650964795e-06	1.43442210059491e-08	2.43358696163675e-05	41092	0.00727426325879865	0.0865014652003464	0.639518794827973	0.0260210343335053	0.247369278540148	0.000589427098027416
7.62996575552291e-08	1.82775011698157e-06	5.86324940586791e-08	1.80590584602081e-06	5.41168654201897e-09	3.7739998011583e-06	264971	0.00113156137785464	0.0202171864269339	0.484300533460706	0.0155359027948766	0.47851243804161	0.00143393927587332
8.33052272047824e-10	2.53733338206455e-07	5.38243884661726e-09	2.10795476071136e-06	2.94277257348689e-09	2.37084636260997e-06	421790	0.000711001870200678	0.000351373368256031	0.107022260998444	0.00227026049916282	0.889114872205721	0.00124123292841604
1.27115267290425e-07	2.21415183673275e-06	7.8528964722591e-08	1.75873199663354e-06	1.11490479207567e-08	4.18967711330006e-06	238682	0.00125611619180965	0.0303401106703187	0.528477917714461	0.018743440747093	0.41977745517679	0.00266107569133771
2.29275594330688e-07	3.46542965540785e-06	4.55919686955094e-07	8.86032739626729e-06	1.24318193253702e-10	1.30110766511542e-05	76858	0.0038957402267904	0.0176215697192399	0.266344573037347	0.0350408885581848	0.680983413888451	9.55479677715015e-06
5.04156120333051e-07	3.39107775238965e-06	1.5566862187558e-07	1.34625527902928e-06	2.94814885332649e-09	5.40010592248089e-06	185182	0.00161872460070189	0.0933604132160123	0.627965043847092	0.0288269571208825	0.249301643033474	0.000545942782539358
3.11555255164259e-06	1.32960528127025e-05	4.70875296748853e-07	2.58381425715996e-06	7.32683771032327e-09	1.94736217559643e-05	51352	0.00582511127518748	0.15998834683581	0.682772469308659	0.024180160354847	0.132682779276464	0.000376244224219835
1.48629819707474e-06	7.87913798734214e-06	1.68014701910844e-06	1.1451880834573e-05	1.67418307560779e-08	2.25142058688544e-05	44416	0.00673157852578554	0.0660160169864506	0.349962953756318	0.0746260840331352	0.508651333352835	0.000743611871260272
1.09795481854055e-06	6.50209048904598e-06	2.23037493551019e-07	1.6982696069668e-06	5.71144981922449e-10	9.52192355308627e-06	105021	0.00285251449318691	0.115308090053368	0.682854724971879	0.0234235753214724	0.178353627552108	5.99821011729639e-05
1.51243503830704e-07	2.41637691299108e-06	3.23661057734855e-08	6.64873876766856e-07	1.82393739992176e-08	3.28309977336135e-06	304590	0.00098444666296249	0.0460672883163266	0.736004714994426	0.00985839846723513	0.202514063739871	0.00555553448214079
4.89524726193863e-06	1.81805567131669e-05	2.76841411717409e-06	1.32199450719816e-05	8.58346011614309e-09	3.90727466243773e-05	25593	0.0116536173949117	0.125285465826058	0.465300197294656	0.0708528157436183	0.338341842181469	0.000219678954199445
6.92041503819959e-09	9.01226983730794e-07	1.00395372725522e-08	1.68116435419086e-06	2.99728838836024e-08	2.62932417411601e-06	380326	0.000788487269663074	0.00263201285955021	0.342759935272641	0.00381829573218279	0.639390293042157	0.0113994630934694
1.76321509108874e-05	3.46508371113516e-05	5.99930641140078e-06	1.51591573648784e-05	2.4610731808786e-09	7.34439128716991e-05	13616	0.0217930079241616	0.240076409622803	0.471799986635842	0.0816855499227161	0.206404544258968	3.35095596714448e-05
4.54930923346534e-07	4.27553470180652e-06	5.06255081593449e-07	6.11748645804904e-06	6.40714278390182e-09	1.13606143075794e-05	88023	0.00340240231848132	0.0400445707450008	0.376347139868486	0.0445622981193624	0.538482012717186	0.000563978549965135
2.25843354730658e-06	9.81238987243532e-06	7.32382289685496e-07	4.09134300036112e-06	6.19010774044346e-10	1.68951677205626e-05	59189	0.00505576949055975	0.133673342855183	0.580780850165398	0.0433486249914014	0.242160543655431	3.66383325861257e-05
5.95030225225486e-06	3.4415948417395e-05	2.87952696938521e-06	2.14170811205381e-05	2.75345880543487e-09	6.46656122183786e-05	15464	0.0192133359828648	0.0920164836939985	0.532214066127927	0.0445294936613438	0.331197376562548	4.25799541823917e-05
1.10530874632292e-07	1.95183405618287e-06	4.7352553367154e-08	1.07513116792872e-06	6.91347484907604e-09	3.19176212696012e-06	313307	0.000957071880464455	0.034630047677633	0.611522406289666	0.0148358654196619	0.336845643617149	0.00216603699588996
2.77213780630648e-08	8.20556059192117e-07	1.31612942825248e-07	5.00891963672568e-06	6.15152623255787e-10	5.98942516942936e-06	166961	0.00179521959397388	0.00462838707870624	0.137000803245747	0.0219742194120755	0.836293883809036	0.000102706454434991
2.653944952802e-06	1.00757749971173e-05	5.64647380514582e-07	2.75628075085188e-06	1.54884544219776e-09	1.6052196926728e-05	62297	0.00480412084811288	0.165332195020795	0.627688225051643	0.0351757072936481	0.17170738456756	9.64880663542589e-05
5.03317701728092e-08	2.55009550282664e-06	5.7350175885212e-08	3.73635144451178e-06	4.0184705452446e-08	6.43431359884888e-06	155417	0.00192843845827317	0.00782239929707712	0.396327512430053	0.00891317698526104	0.58069153564107	0.00624537564653907
2.12317321612782e-06	9.71494151310476e-06	6.06180973890157e-07	3.56630722831825e-06	1.97518998486361e-09	1.60125781214258e-05	62451	0.00479229204665432	0.13259408947313	0.606706892508805	0.0378565505999966	0.222719115015358	0.00012335240271026
8.56226523078972e-08	1.71676097661298e-06	6.53988832441698e-08	1.68597007468944e-06	1.28842491021493e-09	3.55504101176469e-06	281291	0.00106594567514762	0.0240848564122175	0.482908909048222	0.018396098111877	0.474247714473632	0.000362421954050922
6.51872941382799e-07	8.17124509778383e-06	1.7455059187804e-07	2.81341661090856e-06	1.70260785410867e-08	1.18281113204943e-05	84544	0.0035421660578443	0.0551121750311322	0.690832617006714	0.0147572665786126	0.237858482616224	0.00143945876731697
1.43917468433061e-06	6.97497407369101e-06	5.32421583112072e-08	3.31775027284611e-07	2.00795506164843e-08	8.81924549423392e-06	113388	0.00264228831002111	0.163185692616398	0.790881042856931	0.00603704232363384	0.0376194343950996	0.00227678780793804
8.32811649539787e-07	5.88106461525474e-06	5.89159055133228e-07	5.3493502418606e-06	6.20175561985469e-09	1.26585873174082e-05	78998	0.00379039846698848	0.0657902519971163	0.464590911117471	0.0465422436453877	0.422586668458977	0.000489924781047722
1.60858298441073e-06	1.53672546619103e-05	3.83459850421413e-07	4.71062183157456e-06	2.87094561124235e-08	2.20986287844294e-05	45252	0.00660773416500737	0.0727910767723346	0.69539403606517	0.017352201087318	0.213163535055787	0.00129915101939049
4.9021316725441e-07	8.37386306310723e-06	1.09380504175901e-06	2.40255905950546e-05	8.90121762335663e-09	3.39923730847986e-05	29418	0.0101460631280651	0.0144212693250779	0.246345350535471	0.0321779547144404	0.706793566166136	0.000261859258874081
7.5194606772247e-07	6.16711189260825e-06	6.11335186214608e-08	6.44674605904177e-07	2.12738172678833e-09	7.62699346658315e-06	131113	0.00228549104478371	0.0985901025111718	0.808590163296821	0.00801541510285943	0.0845253911293814	0.000278927959766744
4.34177837841164e-07	4.40538638797478e-06	1.97379476153172e-07	2.57502127343312e-06	1.04261395470365e-09	7.61300758935695e-06	131354	0.00228130483031064	0.0570310528060091	0.578665702912677	0.0259266096659499	0.338239682964854	0.000136951650509483
4.31791521211649e-07	5.36351769826595e-06	2.01650039992543e-07	3.22066535015072e-06	1.34192318466159e-08	9.23104384146747e-06	108330	0.00276549488855149	0.0467760232349852	0.581030465284119	0.0218447711283415	0.348895033482879	0.00145370686967538
4.34917250673464e-08	2.20607950801069e-06	2.89425763454569e-07	1.88769610749356e-05	2.32535269939296e-08	2.14392115984621e-05	46644	0.00641119246694521	0.0020286065496208	0.102899283300555	0.0134998324040671	0.880487651714286	0.00108462603147206
6.69700448677164e-07	4.72282315200583e-06	2.19999449589117e-07	1.99480479702963e-06	1.97795182337838e-09	7.60930579912513e-06	131418	0.00228019681766478	0.0880107156101102	0.620664128460817	0.0289118949082597	0.262153322482977	0.000259938537836894
2.45192217641521e-07	3.02946477671174e-06	5.74369528731066e-07	9.12444354930681e-06	7.24833364761535e-10	1.29741949057559e-05	77076	0.00388471860350703	0.018898453385554	0.233499249758283	0.0442701480055808	0.703276281540893	5.5867309688709e-05
8.60301825431056e-07	8.15564400593563e-06	1.96054510911239e-06	2.3897283348023e-05	1.761697361454e-08	3.48913912621166e-05	28660	0.0104130053272028	0.0246565641068354	0.233743731932829	0.0561899379243456	0.684904857146511	0.000504908889479212
3.16850568934307e-06	1.27937156470679e-05	2.98403333550314e-07	1.54921588300445e-06	4.17687974811099e-09	1.78140174327138e-05	56136	0.0053299977177077	0.177865868904136	0.71818250405287	0.0167510408405867	0.0869661146822194	0.000234471520188396
1.95190960758888e-07	4.48367813254419e-06	3.09018960586037e-07	9.12731092367727e-06	2.6090250481844e-08	1.41412892280482e-05	70715	0.00423343042752844	0.0138029112912662	0.31706289718275	0.0218522480944043	0.645436973707737	0.00184496972384214
1.26109150273857e-06	6.61830211316513e-06	7.58172435524817e-07	5.11592780264646e-06	8.5459021493848e-10	1.37543484442899e-05	72704	0.00411783129673471	0.0916867496738541	0.481178889714162	0.0551223810124986	0.371949847233245	6.21323662403842e-05
7.01120925150028e-08	1.59945397481392e-06	7.77407138235562e-08	2.28027141873571e-06	4.99524499911649e-10	4.0280777243881e-06	248257	0.00120769589874103	0.0174058440060646	0.397076244365889	0.0192997055029184	0.566094195484299	0.000124010640829313
2.6437211062129e-08	9.73793615917339e-07	4.50980969944822e-08	2.13583638080564e-06	3.42139381969457e-10	3.18150744416156e-06	314316	0.00095399840544208	0.00830964928610945	0.306079313975633	0.0141750719701262	0.671328424745682	0.000107540022449837
9.21287377488117e-06	1.94015572979444e-05	5.94834944068972e-08	1.61064586919479e-07	1.38696865663611e-09	2.88363661228086e-05	34678	0.00861372204492039	0.319488028957785	0.672815611208322	0.00206279439488209	0.00558546753892413	4.80979000866224e-05
2.09124144903111e-06	8.21892352844983e-06	2.36988355901134e-07	1.19755513758296e-06	6.50211113152514e-09	1.17512105820966e-05	85098	0.00351917701864668	0.177959660787392	0.699410794405445	0.0201671439929939	0.101909086661036	0.000553314153133411
1.16983991786269e-09	2.02488856936984e-07	5.366572298766e-09	1.19434742082468e-06	1.09814239190746e-09	1.4044708323702e-06	712012	0.000421252793719629	0.000832939987716552	0.144174483563508	0.00382106354584048	0.850389622409663	0.000781890493271569
6.9154601088956e-06	2.18251994939457e-05	5.31353740070722e-08	2.15623029195714e-07	9.51218027547351e-09	2.90189301863196e-05	34460	0.00866801958092633	0.238308582173569	0.752102140010481	0.00183105902477831	0.00743042654609527	0.000327792245075866
4.11103894444172e-06	1.33382573373846e-05	2.15235985006333e-07	8.97893954741013e-07	1.18575436656054e-08	1.85742837652392e-05	53838	0.00555684020925573	0.221329607989262	0.718103454537848	0.011587848432096	0.0483407040664132	0.000638384974380339
1.66289780640288e-08	1.20015106100797e-06	3.18819273196195e-08	2.95866151579235e-06	4.83118497241209e-08	4.25563533190809e-06	234983	0.00127587868995271	0.00390751950463127	0.2820145448106	0.00749169626461502	0.695233798255403	0.0113524411647507
1.85386364556828e-07	2.91274348815253e-06	4.29129529875348e-08	8.66915382006909e-07	1.50134307665286e-08	4.02297161847033e-06	248572	0.0012061659096485	0.0460819469134904	0.724027849159934	0.0106669788050485	0.21549129952265	0.00373192559887787
5.24698391348083e-06	1.48491866530257e-05	8.74736583770318e-07	3.18295836764498e-06	8.50836167887507e-09	2.41623738796008e-05	41387	0.00722259055611985	0.217155149557165	0.614558268447384	0.0362024272999443	0.131732022006836	0.000352132688670061
1.14830775194944e-06	6.7570947286388e-06	2.34183623540263e-07	1.77181738886054e-06	3.53709639513489e-09	9.91494058938417e-06	100858	0.00297007748981992	0.115815898400735	0.681506325501693	0.0236192664423024	0.178701765571607	0.000356744083663197
3.54940118366701e-06	1.06345416572806e-05	1.54717962405657e-06	5.96018012997309e-06	1.38169862505214e-09	2.16926842936023e-05	46098	0.00648674551356065	0.163622036610463	0.490236317154027	0.071322645142301	0.274755306872321	6.36942208880821e-05
2.39441705125571e-07	4.33154785699878e-06	6.66570372529684e-07	1.55045603214836e-05	6.30413107409699e-09	2.07484243872117e-05	48196	0.00620525925293236	0.0115402355695573	0.208765146507632	0.0321263128269405	0.74726446847886	0.000303836617009942
1.24175022201301e-06	8.84033390110483e-06	9.09530493542215e-07	8.325648342251e-06	1.08886236806335e-08	1.93281515825917e-05	51738	0.00578172264863974	0.064245678988332	0.457381238103858	0.0470572930709734	0.430752434172219	0.000563355664617231
1.47055845152388e-07	2.04515953764226e-06	2.807212360491e-07	5.01965558933942e-06	2.49663653494035e-09	7.49508884471812e-06	133421	0.00224600901856153	0.0196202937949188	0.272866617062653	0.0374540238101283	0.669725962338237	0.00033310299406254
4.85953643575049e-07	4.69444825090204e-06	1.58809289062455e-06	1.97250769592485e-05	9.67582341363604e-09	2.65032475677638e-05	37731	0.00791955341300865	0.0183356263164564	0.177127283699827	0.059920690344234	0.744251318968184	0.000365080671298745
1.36610525691158e-06	1.33291547899218e-05	6.25777783565073e-07	7.85118049950841e-06	2.48656067736469e-08	2.31970839366805e-05	43109	0.00693504670004319	0.0588912494622406	0.574604757490444	0.0269765710756238	0.338455493843073	0.00107192812861827
1.98740994484843e-08	8.94307283949951e-07	2.65970234554631e-08	1.53883964404171e-06	5.16976544347897e-09	2.48478781633909e-06	402449	0.00074515950171028	0.00799830847438934	0.359912938267526	0.0107039415118548	0.619304245587026	0.00208056615920458
4.43432854830154e-08	2.72146132881296e-06	6.38748493855768e-09	5.04104903278668e-07	9.36446328655663e-08	3.36994163537877e-06	296741	0.00101047332176085	0.0131584728404447	0.807569276643297	0.00189542895090518	0.149588615418857	0.0277882061464964
9.7167139551773e-07	9.13839630036456e-06	2.18021320936054e-06	2.63641819183618e-05	9.4978628983834e-09	3.8663960686503e-05	25864	0.0115323986197297	0.0251311913799076	0.236354375964246	0.0563887705928073	0.681880010486487	0.000245651576551984
1.82575639583558e-07	2.27656167469001e-06	4.69020347126014e-09	7.51943178131026e-08	5.86958478329075e-10	2.53960879403626e-06	393761	0.000761593446035214	0.0718912456171591	0.896422189132452	0.00184682124360024	0.0296086223947881	0.000231121612000803
2.58445014384461e-06	1.86712476960348e-05	2.34615898590762e-07	2.17953791716639e-06	1.34971396873989e-08	2.3683348795324e-05	42224	0.00707990730598362	0.109125198728436	0.788370253607094	0.00990636504230704	0.0920282826555641	0.000569899966598635
3.39393199757209e-08	1.08446461776131e-06	1.73214960904257e-07	7.11627647461687e-06	7.02758332930493e-09	8.41492295658746e-06	118837	0.00252130366982639	0.00403323003084088	0.12887398058854	0.0205842598676033	0.845673396099964	0.000835133413052049
5.74399602363755e-07	5.77929208707045e-06	1.162104998918e-07	1.50340033145192e-06	9.09269655067059e-10	7.97421179043299e-06	125404	0.00238941387061509	0.072032147810883	0.72474775425505	0.014573289868125	0.188532781792379	0.000114026273563232
1.38412197239738e-07	3.72185439035861e-06	8.03539245079926e-07	2.77817784795382e-05	4.19017933732386e-09	3.24497744915538e-05	30817	0.00968785770295166	0.00426542863266321	0.114695847619137	0.0247625525190961	0.856147043079433	0.00012912814967064
2.4732373240309e-07	2.96851278822716e-06	6.30449233476058e-08	9.72932439955416e-07	4.34907270236077e-10	4.25224879120351e-06	235170	0.00127486401914112	0.0581630437322297	0.698104211204205	0.0148262546344948	0.228804213424222	0.000102277004848765
6.37708682930141e-07	5.48191877346869e-06	1.63433272241211e-07	1.80640342322681e-06	4.88882359007585e-09	8.09435297545692e-06	123543	0.00242536974691243	0.078784392633204	0.677252251055834	0.0201910236354606	0.223168353135086	0.00060397954041532
5.51400406470613e-06	2.954383710639e-05	1.15778688890849e-06	7.97694117719068e-06	2.62731558180731e-08	4.42188423930134e-05	22615	0.0131783411754528	0.124698064587447	0.668127782355921	0.0261831116838876	0.180396879373103	0.000594161999641679
8.80549034110706e-07	8.39185940714184e-06	4.86675558666833e-07	5.96375498340338e-06	1.9126401211971e-08	1.57419653845347e-05	63524	0.00471149271954452	0.05593641026398	0.533088416989291	0.0309158066847838	0.378844371571437	0.0012149944905076
2.1064284690779e-06	1.48975441908641e-05	1.34665869560182e-08	1.22466039690968e-07	1.19090454573721e-08	1.71518143320464e-05	58303	0.00513237256519983	0.122810825041538	0.868569581180087	0.00078514066764688	0.00714012158248199	0.000694331528246623
5.97561899186033e-08	1.54229498187795e-06	3.23859974527811e-08	1.07473871926341e-06	1.8046597505491e-08	2.72722248601824e-06	366673	0.000817833253423994	0.0219110066101896	0.565518577888272	0.0118750844930385	0.394078123355654	0.00661720765284506
2.09054869026112e-06	9.96637868368584e-06	3.12115959774781e-07	1.91318450068096e-06	1.67202509449465e-09	1.42838998594972e-05	70009	0.00427603219145056	0.14635699709636	0.69773512708151	0.0218508924624852	0.133939926735688	0.000117056623957143
1.35045331159735e-06	6.97244102540192e-06	1.8693603898949e-07	1.24095964216956e-06	4.50378025637906e-09	9.75529379841469e-06	102508	0.00292232408831006	0.138432869322379	0.714734088945121	0.0191625227135515	0.127208843507227	0.000461675511721744
1.22694243710678e-06	7.25060693577783e-06	1.75209955844104e-07	1.33128548270379e-06	1.29641338459187e-10	9.98417445277097e-06	100159	0.00299078595081037	0.122888721837814	0.72620996058072	0.01754876746925	0.133339565429399	1.29846828170362e-05
5.03497939002188e-07	4.07007680485199e-06	3.17198678201265e-07	3.29680585738616e-06	3.32270653760276e-09	8.19090198597921e-06	122087	0.00245426401678051	0.0614703899355714	0.496902149704508	0.0387257323728486	0.402496069789319	0.000405658197752874
3.76661166614275e-06	1.54926006866526e-05	1.20006629780485e-06	6.34669524997347e-06	1.20459075224428e-08	2.68180198080961e-05	37288	0.00801323530270615	0.140450775004859	0.577693684974292	0.0447485051615393	0.236657862712797	0.000449172146513453
5.52844902032472e-08	1.43911983116071e-06	7.87342480892301e-09	2.635226184182e-07	2.98110992526485e-09	1.76878147451635e-06	565361	0.000530494149831418	0.0312556926899995	0.81362217543251	0.00445132704201117	0.148985401653563	0.00168540318191652
1.41824810364904e-06	1.30983927118063e-05	1.06519164278031e-06	1.26498017353199e-05	3.32998962017358e-09	2.82349641831757e-05	35417	0.00843483431405179	0.0502302072865433	0.46390682937757	0.0377259781832847	0.448019046642088	0.000117938510513777
4.35531307250757e-07	8.61928735859733e-06	3.20275770506543e-07	8.15061030785213e-06	1.03937366014559e-09	1.75267441178669e-05	57056	0.00524426986419912	0.0248495273464267	0.491779151942474	0.0182735463217068	0.465038472236457	5.9302152935869e-05
2.42306624791364e-07	3.26030766839899e-06	2.32533733469384e-07	4.02291130452148e-06	7.22000745035729e-09	7.76527933863157e-06	128778	0.00232688145105808	0.0312038516870746	0.41985710059125	0.0299453146923575	0.518063952253186	0.00092978077613234
1.24777158875136e-06	8.15330718882574e-06	1.33136655420153e-07	1.118570260546e-06	2.25484086270745e-09	1.0655040534406e-05	93852	0.00319142572974263	0.11710622636509	0.76520658579365	0.0124951805664412	0.104980385286574	0.000211621988243629
9.25380204602729e-08	1.96959343327196e-06	8.1980894953604e-08	2.24352233320243e-06	9.73974144750389e-09	4.39737442333576e-06	227408	0.00131834544567411	0.0210439256591835	0.447902144247672	0.0186431463553688	0.51019588445701	0.00221489928076571
1.0870179755961e-07	2.15288635773162e-06	8.27183641916264e-08	2.10643481553514e-06	1.41517322275824e-08	4.46489306724558e-06	223970	0.00133857421972217	0.0243458904664583	0.482180944830499	0.0185263931175525	0.471777214775407	0.0031695568100834
3.12035836080417e-07	6.37148914874685e-06	4.07876028648311e-07	1.07092708831919e-05	5.5276089217236e-11	1.78007271727567e-05	56177	0.00532603181230795	0.0175293870330183	0.357934206109185	0.0229134475625552	0.601619854023829	3.10527141283497e-06
4.03119380881985e-09	3.44282627970016e-07	8.31444108156743e-09	9.1300099851917e-07	1.3438445782165e-08	1.28306770716174e-06	779382	0.000384846486683799	0.00314184028350087	0.268327716494089	0.00648012652423442	0.711576632646153	0.0104736840520226
8.10273997397188e-07	6.29249946030032e-06	9.59397749483557e-07	9.57965145203656e-06	2.00773487409881e-09	1.76438303940917e-05	56677	0.00527921153822497	0.0459239280416411	0.356640214723864	0.0543758202189942	0.542946244554949	0.0001137924605516
6.43591353861626e-07	4.81756868769937e-06	1.44679810572748e-07	1.39246742190076e-06	1.9679115658287e-09	7.00027518560034e-06	142852	0.00209788626038543	0.0919380076922551	0.688197043683251	0.020667731872935	0.19891609757929	0.000281119172268645
9.55947744828106e-06	3.25538401759871e-05	4.90158631224751e-07	2.14632797928023e-06	2.6698558332462e-08	4.47765027931056e-05	22333	0.0133434281200052	0.213493168335446	0.727029538827662	0.0109467823668494	0.0479342477727115	0.000596262697330906
7.28933066398939e-07	5.22821972696116e-06	4.91074126918859e-07	4.52867929362479e-06	1.12299361560771e-08	1.09881361500598e-05	91007	0.00329103160053157	0.0663381902484863	0.475805874223054	0.0446913034396817	0.412142626536361	0.00102200555241718
6.73490519116762e-09	5.85810864589571e-07	5.80641929219322e-08	6.49376306573246e-06	1.33311212442006e-08	7.15770414967933e-06	139710	0.00214501508989784	0.000940930925661317	0.0818434029039627	0.00811212529991666	0.907241055223466	0.00186248564699309
5.30709348116237e-07	4.58207198323152e-06	4.40767398683223e-07	4.89298016004431e-06	7.30128640988412e-10	1.04472590187163e-05	95719	0.00312928761850495	0.0507989078441982	0.438590827988732	0.0421897645969711	0.468350612469599	6.98871004997948e-05
3.16582513779757e-07	3.91325803150622e-06	6.75281864305315e-07	1.07323933608562e-05	2.40542544088161e-09	1.56399211958884e-05	63939	0.00468102275259008	0.0202419506987659	0.250209574747409	0.043176807341129	0.686217866857135	0.000153800355561508
7.20082257016399e-07	5.38002725422571e-06	5.64845726551118e-07	5.42613842420664e-06	3.09144472721848e-09	1.20941851067271e-05	82684	0.00362170322734279	0.0595395432318852	0.444844130195527	0.0467039094876212	0.448656802944788	0.000255614140178733
1.13433206394605e-06	6.74086211790167e-06	2.06662621712303e-07	1.57905800958473e-06	6.09898464976762e-09	9.66701379779452e-06	103445	0.00289591687682755	0.117340482559861	0.697305523598152	0.0213781242103381	0.163344962841057	0.000630906790591224
3.24275004796519e-08	1.0765523327064e-06	1.16167483262348e-08	4.95867851645034e-07	1.30579651515999e-08	1.62952239830892e-06	613677	0.000488737646636594	0.0199000029169923	0.660655130499355	0.00712892829106882	0.304302568752435	0.00801336954014939
4.21621370029234e-07	3.94769844120546e-06	5.84523096833963e-07	7.03686974759348e-06	1.40613062177099e-08	1.20047739618798e-05	83300	0.00359497634959738	0.0351211419197111	0.328844046022111	0.0486908873661485	0.586172615156143	0.00117130953588634
1.40684909065673e-06	8.33592731445875e-06	5.56086411906101e-07	4.23655181386671e-06	5.20040107342883e-09	1.45406150319617e-05	68773	0.00435271557875083	0.0967530663293361	0.573285744525631	0.0382436651189628	0.291359877457339	0.000357646568731641
1.19150928357669e-08	6.80296034051637e-07	9.04367570056292e-08	6.63901025705586e-06	5.17421740109638e-09	7.42683235834999e-06	134647	0.00222557770243537	0.00160433038755355	0.0915997562927053	0.0121770295385692	0.893922191416051	0.000696692365121047
7.42304131504737e-06	1.70885260219642e-05	1.04212091380936e-06	3.08461278578975e-06	7.88493501816923e-09	2.86461859716289e-05	34909	0.00855715620785025	0.259128434144746	0.596537564857279	0.0363790458821107	0.10767970259094	0.000275252524925254
1.54175953109058e-06	1.39550351082313e-05	5.42494256469806e-08	6.31405547417272e-07	1.19667726727051e-08	1.61944163850589e-05	61750	0.00484658149254957	0.0952031548671938	0.86171892684607	0.00334988457484838	0.0389890893505624	0.00073894436132603
5.40744888038627e-07	7.74352470001584e-06	1.31925322764845e-07	2.42921323138505e-06	5.10574332629629e-08	1.08964655754673e-05	91773	0.00326362025852545	0.0496257143468685	0.71064554339986	0.012107166479915	0.222935888207114	0.00468568756624307
1.3061057409115e-08	1.35665825726255e-06	1.54028252225565e-08	2.05729642400759e-06	6.08681150489497e-09	3.4485053754067e-06	289981	0.00103401843058315	0.00378745455995543	0.393404710033995	0.00446652202789155	0.596576255521991	0.00176505785616678
1.83451821572575e-06	1.19251205634097e-05	1.76528442220554e-06	1.47545223684467e-05	1.61761120372225e-08	3.02956216818249e-05	33008	0.00904764566770455	0.0605539056102727	0.39362521385603	0.0582686317100592	0.487018306585809	0.00053394223782927
7.44950088013685e-07	8.77569170532792e-06	2.52942246582833e-07	3.83144489664459e-06	8.49064240021113e-10	1.3605878000809e-05	73498	0.00407347198182006	0.0547520775924485	0.644992679252753	0.0185906596081335	0.281602179324022	6.2404222643377e-05
4.69663634111516e-06	2.55818064793446e-05	4.30006975893626e-07	3.01177927012096e-06	4.27845087616843e-08	3.37630135752361e-05	29618	0.0100779487531089	0.139105957785711	0.757687296554237	0.0127360365784712	0.0892035085496632	0.00126720053191772
8.15181450920325e-07	5.5886882029647e-06	4.40190721604153e-07	3.88021044144627e-06	1.50801221639984e-09	1.07257788291519e-05	93233	0.00321257949302434	0.0760020753648885	0.521051971328653	0.0410404436466421	0.361764912670039	0.000140596989777672
1.70502207174221e-07	2.31998647230245e-06	1.01468678881133e-07	1.77518863515042e-06	1.80165582009412e-09	4.36894764932832e-06	228888	0.00130982858269302	0.0390259213109212	0.531017228521639	0.0232249701817169	0.406319502460354	0.000412377525368404
6.1859751910449e-06	1.75214912518652e-05	4.88780042198736e-06	1.78004613133619e-05	2.81480418110409e-09	4.63985429824405e-05	21552	0.0138234521847048	0.133322617337057	0.377630204002229	0.10534383426301	0.38364267860951	6.06657881944558e-05
4.10604524739652e-06	1.53654763371553e-05	7.42103560158469e-07	3.57070588476725e-06	8.82803038423659e-10	2.3785213832516e-05	42043	0.00711025071517157	0.172630159068963	0.646009594252614	0.0312002055303772	0.150122925524674	3.71156233717272e-05
2.60168954353787e-07	2.79424519294248e-06	1.61737266155935e-07	2.23344505391919e-06	3.92556537430795e-09	5.4535220327457e-06	183368	0.00163472345263593	0.0477065926921358	0.512374420817304	0.029657396666738	0.409541767780245	0.00071982204357787
2.04249337537513e-08	1.16217052640554e-06	1.44144366151995e-07	1.05456856622599e-05	1.16429947407089e-08	1.18840684833119e-05	84146	0.00355889380171615	0.00171868192971395	0.0977923114493578	0.012129210325101	0.887380081751346	0.000979714544480993
2.45996950479334e-07	7.51230494861687e-06	6.36780037124593e-07	2.50070983645276e-05	5.67339980133771e-08	3.34589142987618e-05	29887	0.0099876312237962	0.00735220958704085	0.224523272977058	0.0190317005339339	0.7473971851338	0.00169563176816758
7.13944766937089e-07	8.40168273902597e-06	2.90828988759908e-07	4.40072401254985e-06	5.63284115642435e-10	1.38077437913885e-05	72423	0.00413378403100872	0.0517061134479015	0.608476146860857	0.0210627451634271	0.318714199730043	4.07947977709248e-05
4.07253550925982e-08	1.29450084943693e-06	7.37821582378615e-08	3.01543157605402e-06	6.10459528679459e-09	4.43054453410821e-06	225706	0.00132828335441493	0.00919195254196797	0.292176467129789	0.0166530677369012	0.680600669475264	0.00137784311607723
1.17899340175865e-07	3.52202156581549e-06	4.58852059614379e-07	1.76251779395603e-05	1.37871392868864e-08	2.17377380444529e-05	46003	0.0065001741640035	0.00542371703692286	0.162023369617072	0.021108546743734	0.810810117571452	0.000634249030818762
1.3222114836805e-06	1.11270135712074e-05	1.69410390964817e-06	1.83312499860968e-05	7.667540238975e-09	3.24822464908719e-05	30786	0.00969750519374701	0.0407056662183777	0.342556774031449	0.0521547642994534	0.56434674218879	0.000236053261929704
1.73543409978523e-06	9.98946824248685e-06	1.05876291818505e-06	7.83606783032854e-06	2.30267692752867e-10	2.06199633584784e-05	48497	0.0061669585542391	0.0841628120096372	0.484456158763222	0.0513464985256492	0.380023363480253	1.11672212384503e-05
4.04809405853402e-06	1.97245269477977e-05	4.0231586606687e-07	2.52062198526975e-06	6.89571277519652e-09	2.67024545704436e-05	37450	0.00797884203027921	0.151600072864267	0.738678419834498	0.0150666248679695	0.0943966397778194	0.000258242655445962
1.94752464288045e-06	1.38565837892455e-05	3.20792464248996e-06	2.93473092710691e-05	1.74627091670752e-10	4.83595169727767e-05	20678	0.0144034690069684	0.0402717968414941	0.286532716963361	0.0663349190252628	0.60685695615177	3.61101811188593e-06
5.34338375478187e-07	5.15641599489323e-06	2.36711990795865e-08	2.93709321894527e-07	1.87430094142921e-09	6.01000919228696e-06	166389	0.00180138373294547	0.0889080795689861	0.857971399030603	0.00393862943004568	0.0488700287299832	0.000311863240381499
6.63142173883142e-09	5.75583020925991e-07	2.05232190589264e-08	2.29040080797811e-06	3.09054383637911e-09	2.89622901353824e-06	345277	0.000868492604063409	0.00228967450703424	0.198735327294722	0.00708618654222161	0.790821719301815	0.00106709235420699
1.29311994909036e-05	4.58038766755773e-05	1.47686351351056e-05	6.72640428570609e-05	8.10517698110998e-09	0.000140775859335629	7103	0.04135622788625	0.0918566546276506	0.325367409524205	0.104908861539216	0.477809499260057	5.75750488710295e-05
3.37174248227509e-09	5.84984036884636e-07	1.45311774022106e-07	3.24159154407787e-05	1.5866824411994e-09	3.31511696766089e-05	30165	0.00989622266523171	0.000101708100050966	0.0176459546553314	0.00438330760089699	0.977821167608786	4.78620349350434e-05
1.19911936137473e-07	1.7776652394987e-06	2.40460071054462e-07	4.58335303627188e-06	5.22188931111578e-09	6.72661217227363e-06	148663	0.00201595566504553	0.0178264976583216	0.2642734847753	0.0357475746922964	0.681376139858927	0.000776303015155213
4.26337008100369e-08	1.37186958067644e-06	1.00534644177802e-07	4.15945961882695e-06	1.00973962763558e-08	5.68459494076759e-06	175914	0.00170392998958169	0.00749986608619824	0.241331105377087	0.0176854543244249	0.731707300549598	0.00177627366269167
1.3744777696114e-06	1.18655401839245e-05	2.75938938910313e-08	3.06303227631323e-07	4.00758379355116e-10	1.35743158334376e-05	73669	0.0040640417290978	0.101255767618553	0.874116996356908	0.00203280181702117	0.0225649109236729	2.95232838452106e-05
8.2219370877975e-07	4.9677157363133e-06	1.07169351275092e-08	8.32550612755212e-08	1.78213468458881e-09	5.88566357618066e-06	169904	0.00176414633033317	0.139694309424544	0.844036644638964	0.00182085418046671	0.0141453992736614	0.000302792482363608
1.12458753899904e-06	1.0843396898977e-05	2.45329008994171e-06	3.04154045440058e-05	1.95066157528553e-09	4.48386297334989e-05	22302	0.0133618181588437	0.0250807740040919	0.241831585028923	0.0547137614267651	0.678330375499466	4.35040407541312e-05
3.04577563871829e-06	2.32191823992913e-05	2.23019984819031e-06	2.18626115590927e-05	2.31514008267428e-08	5.03809208461193e-05	19849	0.0150010039037541	0.060454941822543	0.460872528912496	0.0442667543731904	0.43394624774463	0.000459527147140783
3.43329282114368e-08	1.01070268020744e-06	1.08430479453672e-09	4.10413199802566e-08	7.96046724087071e-11	1.08724083786608e-06	919759	0.000326119240252498	0.0315780340617281	0.929603308675509	0.00099729954649687	0.0377481405691201	7.32171471455641e-05
1.33645187186884e-06	7.61146066670749e-06	3.29689000637929e-07	2.414242895815e-06	2.55027545397673e-09	1.16943947104832e-05	85511	0.00350219189685497	0.114281406174088	0.650864012643966	0.0281920534409861	0.206444451002735	0.000218076738224902
3.29251455949379e-09	3.17524722675145e-07	1.17158520638493e-08	1.45271574925162e-06	8.47542951571949e-10	1.78609638150168e-06	559880	0.000535685862029234	0.00184341371137294	0.177775805361737	0.00655947360130648	0.813346784808014	0.000474522517569498
3.79296387893668e-06	2.24578619270919e-05	1.49153677940973e-06	1.13558144294936e-05	1.36126585390494e-08	3.9111789673471e-05	25568	0.0116651941965605	0.0969775075649223	0.574196734912511	0.0381352219333859	0.290342490699067	0.0003480448901136
5.84955300234726e-06	2.62452829787526e-05	1.03630817157415e-06	5.97874051892583e-06	4.95564503571058e-09	3.91148403166356e-05	25566	0.0116660987485809	0.149548175449394	0.670980189776986	0.026493989574934	0.152850950445605	0.000126694753080788
1.95492692569984e-07	2.70038042194409e-06	3.76356760481688e-07	6.68422722926163e-06	5.9728080899696e-09	9.96242991234737e-06	100377	0.00298428201258027	0.0196229930137518	0.271056403478157	0.0377776068482283	0.67094346339915	0.000599533260712524
5.5961480600097e-07	5.64580823140618e-06	1.15085658838063e-07	1.4928853816181e-06	7.6430492775532e-09	7.82103712714087e-06	127860	0.00234356985554829	0.0715525060044752	0.721874623483615	0.014714884607655	0.190880743480609	0.000977242423646091
6.65069041407219e-08	1.55003461967217e-06	1.00867457714356e-08	3.02263510453637e-07	8.27540743456979e-10	1.92971932078142e-06	518210	0.00057874881507447	0.0344645479912542	0.803243561371661	0.00522705331433953	0.156635997369419	0.000428839953326411
2.9917979131384e-06	1.45896359990884e-05	2.3354681407334e-06	1.46437380018504e-05	1.71821100386353e-08	3.45778221648493e-05	28920	0.0103199065444128	0.0865236074983278	0.421936232118163	0.0675423723795874	0.423500876719089	0.000496911284832222
8.72671381744862e-09	6.83490789746563e-07	9.45595382715657e-09	9.52257412981417e-07	7.74887844376041e-10	1.65470575821696e-06	604337	0.000496288946043588	0.00527387650288481	0.413058809007266	0.00571458326061903	0.575484437793658	0.000468293435571909
3.27635914177624e-09	3.7805918985955e-07	4.2503318455892e-08	6.30594456107697e-06	4.69218749728428e-09	6.73447561603147e-06	148490	0.00201830995554886	0.000486505457674662	0.0561378808707209	0.0063113033410816	0.936367569000565	0.000696741329958117
1.41603609355311e-07	2.55707968532157e-06	2.40050070521208e-07	5.57356344331629e-06	7.50646516477378e-09	8.51980327367916e-06	117374	0.00255268820641186	0.0166205257101156	0.300133653698477	0.0281755414779133	0.654189218257551	0.000881060855943005
1.7977745257482e-06	7.31647866704635e-06	1.38219629423309e-06	7.23253265390739e-06	2.94581719501239e-11	1.7729011599107e-05	56405	0.00530463111765811	0.101402975326541	0.41268395737385	0.0779624000191139	0.407949005700448	1.66158004835463e-06
1.54565888333301e-07	2.62212973369657e-06	2.25353301770108e-07	4.9154683687947e-06	1.47673289212913e-08	7.93228462151596e-06	126067	0.00237686559561978	0.0194856709899249	0.330564252142965	0.0284096338599409	0.619678768896127	0.00186167411104181
3.71232354158311e-06	1.40554028466544e-05	2.22581154777502e-07	1.08355966478634e-06	9.30106215116042e-09	1.90831682699525e-05	52402	0.00570864849380681	0.194533920629331	0.736534030818426	0.0116637421851993	0.0567809102481404	0.000487396118903664
2.26300881440439e-07	4.84255748547742e-06	4.09641161706773e-07	1.12713366673699e-05	3.31400338572929e-09	1.67531501993803e-05	59690	0.00501337802031321	0.013507959920804	0.289053546816321	0.0244515901088218	0.6727890894088	0.000197813745253229
2.62976579597903e-08	1.0157289276953e-06	5.23815581000119e-08	2.60135134139887e-06	9.9801529736501e-09	3.70573963812762e-06	269852	0.0011111062151965	0.00709646670511303	0.27409613920111	0.0141352505073666	0.701978982720233	0.00269316086617805
7.38513321486346e-07	6.72434633235652e-06	1.65384864090572e-06	1.93618534964897e-05	1.44528130216244e-09	2.84800070725405e-05	35112	0.00850772649977094	0.0259309388373853	0.236107607530755	0.0580705137008309	0.679840192706897	5.07472241309916e-05
7.62510556137616e-07	5.9008280087004e-06	6.38734311656219e-07	6.35547578347274e-06	3.31921031524714e-09	1.36608678702822e-05	73202	0.00408990183122393	0.055817138660449	0.431951180900961	0.0467564958333078	0.465232212464217	0.000242972141064897
4.61682439232617e-08	1.41379884865646e-06	2.95124877525834e-08	1.16201751792595e-06	5.01675352808032e-09	2.65651385178634e-06	376433	0.000796637729642558	0.0173792596233655	0.532200819395604	0.0111094800927682	0.437421968323097	0.00188847256516538
1.79100151615492e-07	3.25159967623692e-06	6.21580863868357e-07	1.45097963698987e-05	7.49133691801824e-09	1.85695683985375e-05	53852	0.00555543343287268	0.00964482037340177	0.17510367534945	0.033473091594165	0.781374992594953	0.000403420088030062
1.8450781044651e-06	8.32511813107098e-06	1.70571796719056e-06	9.89550904241818e-06	1.93254582681422e-08	2.1790748703413e-05	45891	0.00651597420638672	0.0846725429023977	0.382048283167391	0.0782771620381911	0.454115146620378	0.000886865271642335
1.10024005189685e-07	2.23522596797215e-06	2.18443732471943e-07	5.70603684777727e-06	7.34674655175952e-09	8.27707729996281e-06	120816	0.00248005304088361	0.0132926154006293	0.270050150187941	0.0263914090149822	0.689378223857219	0.000887601539228409
2.19949046336897e-07	4.6189986091061e-06	7.56804474713996e-07	2.0435476513883e-05	1.0623430984324e-08	2.60418520750243e-05	38400	0.00778221786620559	0.00844598324663097	0.177368283784086	0.0290610849233652	0.7847167112005	0.00040793684541786
6.15612959330288e-07	8.01580958982655e-06	6.70182793456201e-07	1.12206156396503e-05	4.6816147467322e-09	2.052690259701e-05	48717	0.00613921153819785	0.0299905432113249	0.390502636817409	0.0326489975917662	0.546629750232491	0.000228072147008391
5.88672626070677e-06	2.84531885176143e-05	4.29575447891804e-06	2.66983958881347e-05	2.69206424087042e-08	6.53609857877826e-05	15300	0.0194179318799929	0.0900648328625289	0.435323735936261	0.0657235264606584	0.408476028418856	0.000411876321696119
1.40557847021228e-08	1.13854037544492e-06	8.92671095887675e-08	9.29743170623689e-06	3.27505975207467e-08	1.05720455734934e-05	94589	0.00316660613073616	0.00132952365787789	0.107693479708364	0.00844369322551737	0.87943545471916	0.00309784868908057
1.92093523060709e-06	1.42182924161172e-05	1.26544500880804e-07	1.20439109467149e-06	5.70354922875056e-08	1.75271987345641e-05	57054	0.00524440553635175	0.109597389731136	0.811213054147572	0.00721989308144576	0.0687155496386538	0.00325411340119229
7.7116564887107e-06	1.98198874181113e-05	2.47966582184615e-06	8.19421305444279e-06	8.12168963249462e-10	3.82062349520742e-05	26174	0.01139664996445	0.201842879791327	0.518760548977761	0.0649021246128186	0.21447318912009	2.12574980044028e-05
1.02069295108275e-06	9.87860507363566e-06	4.42695775791184e-07	5.50919790660922e-06	9.28760098383865e-09	1.68604793081027e-05	59310	0.00504541535120862	0.060537599935978	0.585902980165474	0.0262564170152884	0.32675215252995	0.000550850353309665
1.75344550369983e-07	2.73388558169216e-06	1.19216453495654e-07	2.38993333049842e-06	1.93111330067837e-09	5.4203110293569e-06	184491	0.00162477633523339	0.0323495366631731	0.504377989913344	0.0219943934674536	0.440921806434045	0.000356273521984123
3.42591369169396e-07	5.77318604977498e-06	5.81402304041081e-07	1.25978275978737e-05	1.69871320002807e-08	1.93119944528594e-05	51781	0.00577690342973924	0.0177398233002635	0.298943025479182	0.030105761756523	0.652331773842675	0.000879615621356265
7.62166765830952e-07	5.62046399079918e-06	4.14225295104882e-07	3.92752547888154e-06	5.00968758973468e-09	1.07293912182063e-05	93202	0.00321365973921461	0.0710354157407981	0.523838107539786	0.0386065981452889	0.366052966007715	0.000466912566412336
7.3408268889848e-06	3.3993816107062e-05	1.02314027026089e-06	6.09255882983482e-06	6.42021868082184e-09	4.84567623148234e-05	20637	0.014432223380985	0.151492310635438	0.701528836908343	0.0211144992233189	0.125731859471987	0.000132493760914312
3.92992849556883e-07	3.58996727690005e-06	3.60977709573809e-07	4.23977391773732e-06	1.02382911502152e-08	8.59395004491828e-06	116361	0.0025748753988003	0.0457290125614897	0.417731922822015	0.042003701171996	0.493344026388	0.00119133705649932
4.63750607767151e-07	4.24295874998217e-06	1.20447919579673e-07	1.41691619655025e-06	2.1150996507509e-09	6.24618857352999e-06	160098	0.00187210784022362	0.074245374168245	0.6792876487852	0.0192834267108274	0.226844927890079	0.000338622445648573
1.75714700344955e-08	8.44920746649288e-07	4.36162432154902e-08	2.69660131570651e-06	5.51025447803681e-09	3.60822003008382e-06	277145	0.00108188230481465	0.00486984437977507	0.23416552749131	0.0120880220307621	0.747349466835	0.0015271392631532
5.08476622886816e-08	1.39833087479607e-06	1.77173633904412e-07	6.2646374636273e-06	8.57801378862402e-09	7.89956764840509e-06	126589	0.00236707370726386	0.00643676521954308	0.177013595810954	0.0224282697218477	0.793035485289138	0.00108588395851714
3.37648845588177e-07	4.14716252272107e-06	1.89628567782891e-07	2.99470645350232e-06	8.83020782930561e-09	7.67797659742376e-06	130243	0.00230075102766159	0.0439762795970842	0.540137426846624	0.0246977267222354	0.390038497187808	0.00115006964624879
1.86704739821337e-07	4.01254327226272e-06	6.28969897180775e-08	1.73810182036961e-06	1.1394907466521e-08	6.01164172963827e-06	166344	0.00180187261471243	0.0310571967222956	0.667462143074877	0.0104625312929056	0.289122655430465	0.0018954734794561
3.6413385582178e-07	4.02394295448664e-06	1.27319629429386e-07	1.80904273320168e-06	3.56424759258631e-09	6.32800342053208e-06	158028	0.00189660619783416	0.0575432457321843	0.635894560586109	0.0201200317016707	0.285878912032821	0.000563249947214253
2.96637325331255e-06	1.20526823460291e-05	4.97249864724031e-08	2.59775488879625e-07	1.45779730418646e-08	1.53431340477355e-05	65176	0.00459239807007161	0.193335549574395	0.785542400172664	0.00324086241557291	0.0169310577663867	0.000950130070982213
1.0225553220613e-05	3.35390474675982e-05	3.06417502384603e-06	1.29229831788611e-05	4.46573801044624e-09	5.97562246289288e-05	16735	0.017767663139439	0.171121138996166	0.561264498817777	0.0512779219717075	0.216261707614722	7.4732599627526e-05
1.0224754889019e-06	1.14425390560413e-05	1.12497689054212e-06	1.618840115468e-05	3.40601978189298e-09	2.97817986099471e-05	33578	0.00889487704980119	0.0343322276230956	0.38421249186137	0.0377739741402448	0.54356694055654	0.00011436581875063
5.68740651970305e-07	4.68132719093642e-06	2.51181521565729e-07	2.65828870330714e-06	8.50643675190093e-10	8.16038871145479e-06	122543	0.0024451323842497	0.0696952892908104	0.573664730500548	0.0307805829412444	0.325755156684594	0.000104240582804106
8.52946886932614e-10	1.87949955084548e-07	1.10908517146737e-09	3.14229816927129e-07	2.23314525526897e-09	5.06374949325346e-07	1974821	0.000151900985127629	0.00168441761992573	0.371167561379088	0.00219024494190525	0.620547713400483	0.00441006265859762
1.41093370568016e-08	1.29868833682969e-06	3.76081832932535e-08	4.45116841570642e-06	1.74596781602714e-08	5.81903395104644e-06	171850	0.00174419238990597	0.00242468718613754	0.223179370966919	0.00646295993624343	0.764932539172755	0.00300044273794478
2.33766778862325e-07	3.78549309637789e-06	1.6976688365641e-07	3.53477661371659e-06	8.78995390354905e-09	7.73259332651676e-06	129323	0.00231709834059757	0.0302313556385654	0.48955026296244	0.0219547151243868	0.45712692552899	0.00113674074561847
7.09667847123184e-07	4.6604588071319e-06	5.72877112661277e-07	4.83715144371735e-06	7.17523724035208e-10	1.07808727343578e-05	92757	0.00322905460752243	0.0658265675339558	0.432289567084806	0.0531382872961263	0.448679022831032	6.65552540796182e-05
4.08649157176048e-07	3.94715197129871e-06	5.24594505641728e-07	6.51499930501242e-06	1.25200633477113e-10	1.13955201397624e-05	87754	0.00341283850310437	0.0358605094075652	0.346377517031971	0.0460351523412486	0.571715834390011	1.09868292049479e-05
5.47906845710043e-07	8.7094477070783e-06	4.24308546378208e-09	8.67301763352141e-08	5.34688252084708e-08	9.40179663979581e-06	106363	0.00281657823077253	0.0582768237499278	0.926359933186925	0.000451305811680929	0.00922485134044526	0.00568708591102137
2.62118539946475e-07	3.61069017614211e-06	5.43335460362255e-07	9.62323701914586e-06	4.90719436812285e-09	1.40442883899648e-05	71203	0.00420445253997148	0.0186637110167695	0.257093138212833	0.0386872901834235	0.685206452042243	0.000349408544731196
7.57092566363322e-08	1.51864446897602e-06	1.15048190214964e-07	2.96717433695651e-06	1.22467020341304e-08	4.68882295481796e-06	213273	0.00140566131554609	0.0161467509790571	0.323886076230614	0.0245366889139517	0.632818591264492	0.00261189261188598
5.55283786184494e-10	1.81772715928523e-07	1.23717522847194e-08	5.20729386181067e-06	2.45111608323455e-09	5.40444472989334e-06	185033	0.00162002414211193	0.000102745760931383	0.0336339300359745	0.00228918101730011	0.963520606105532	0.000453537080262253
1.9964982253387e-06	9.5097422602297e-06	2.29411784088001e-06	1.40498618921061e-05	4.54487735709497e-09	2.78547650959117e-05	35901	0.00832172704033685	0.0716752849454737	0.341404503950582	0.0823599780138418	0.504397069719618	0.000163163370484214
2.348488524598e-06	1.38784989175843e-05	9.65466162045625e-07	7.33611873011011e-06	7.21919313073117e-09	2.45357915274688e-05	40757	0.00733380321614963	0.095716843777743	0.565643007768745	0.0393492975747184	0.298996619770633	0.000294231108160867
1.25230758286354e-06	6.86056040773643e-06	1.95230843411609e-07	1.37517183827505e-06	3.53596416581067e-09	9.68680663645245e-06	103233	0.00290183757261775	0.129279713104934	0.70823757149435	0.0201543037596038	0.141963382762296	0.000365028878815901
1.88355562776251e-06	8.10523779367133e-06	5.78059251770835e-07	3.19828740184516e-06	1.42495939913253e-09	1.3766565034449e-05	72640	0.00412148122557454	0.136821031466395	0.588762539775831	0.0419900861488919	0.232322833898062	0.000103508710819784
3.70842304060481e-07	4.20504378900688e-06	3.22329349966295e-07	4.69940837183582e-06	6.45257770092425e-09	9.6040763925704e-06	104122	0.00287708997456815	0.0386130106532014	0.43783947743896	0.0335617228342379	0.489313930850365	0.000671858223234864
2.66789253833968e-09	3.24532415356217e-07	3.48020812590772e-09	5.44322509930207e-07	1.51737428112712e-08	8.90176768761943e-07	1123372	0.000267017493970734	0.00299703680433066	0.364570753523007	0.00390956970349607	0.611476876314409	0.0170457636547568
7.05837069684397e-06	1.76438211466595e-05	4.5003615960546e-07	1.44643294136522e-06	6.67853054809791e-10	2.6599328797529e-05	37595	0.00794814985294334	0.265358977685921	0.663318284493652	0.0169190795388516	0.0543785503903238	2.51078912514451e-05
2.01525039585045e-06	1.71914070832474e-05	5.06089069638679e-07	5.55155161728278e-06	5.78654802709039e-09	2.52700847140464e-05	39572	0.00755245698445151	0.0797484622095574	0.680306666075067	0.0200272011497203	0.219688682491711	0.000228988073944759
[truncated: 8,394 more rows]
