# Supplementary material for: Quantitative Risk Assessment for African Horse Sickness in Live Horses Exported from South Africa
Source: PLoS One. 2016 Mar 17;11(3):e0151757. doi: 10.1371/journal.pone.0151757 (PMC4795756; doi:10.1371/journal.pone.0151757)
Supplement: S3 Dataset — (ZIP) [file pone.0151757.s003.zip › simulation_results_7.xls]

Detailed Results
G
Thu Oct 01 14:25:22 2015
Pathway 1	Pathway 2	Pathway 3	Pathway 4	Pathway 5	Overall probability	Horses/case	Probability per year	Pathway 1 proportion	Pathway 2 proportion	Pathway 3 proportion	Pathway 4 proportion	Pathway 5 proportion
9.87212439821985e-06	4.09723218620337e-05	1.98519989149675e-07	1.05950236469703e-06	1.80877082258267e-08	5.21205563223261e-05	19186	0.0155149578780089	0.189409421057754	0.786106763877404	0.00380886166912685	0.0203279174179342	0.000347035977781356
4.65326292905402e-06	4.86776150684668e-05	2.9515865117254e-07	3.97183341915565e-06	2.95717320921586e-07	5.78935873887706e-05	17273	0.0172186146955337	0.0803761373052622	0.840811863006241	0.0050982961064491	0.0686057575337964	0.00510794604825171
3.15287047469957e-07	1.78061291589899e-05	7.48531188723125e-08	5.44067372366856e-06	1.95534958276297e-07	2.3832478007277e-05	41960	0.00712432938494933	0.0132293019372004	0.747137127475916	0.00314080301886597	0.228288209140791	0.00820455842722657
1.44708813670489e-06	3.81017780919842e-05	1.93501249441314e-07	6.55709798369064e-06	1.83930734355775e-07	4.64833961961768e-05	21513	0.0138485571058593	0.0311312910656883	0.819685763303113	0.00416280360894174	0.141063229459769	0.00395691256248834
9.01466519888464e-05	0.000332559758108631	1.48143794203041e-06	7.03523555122371e-06	4.62958521030867e-08	0.000431269379442834	2319	0.121385216031843	0.209026321565674	0.771118409886348	0.00343506405194896	0.0163128566194815	0.000107347876547362
3.09303339937977e-05	0.00025143171997269	9.98506085585165e-07	1.04572384056758e-05	4.06351667653928e-07	0.000294224150125402	3399	0.0844957135230255	0.105125068695465	0.854558403399334	0.00339369179980497	0.0355417405444753	0.00138109556092093
7.10773767792496e-06	8.49755291087991e-05	2.89456376021325e-07	4.45379269966702e-06	4.34378753206557e-08	9.6869953737733e-05	10323	0.0286441439881471	0.0733740174705621	0.877212446481217	0.00298809243581351	0.045977029283252	0.000448414329155767
1.06181261842377e-09	1.02450069109342e-06	5.09928317483788e-09	6.33205272576783e-06	6.05421216728864e-08	7.4232566343274e-06	134712	0.00222450736412338	0.000143038651461088	0.138012295891243	0.000686933434479046	0.853001995981991	0.00815573604082622
0.000140143491549066	0.000836539412505437	4.66908439427858e-06	3.60135438527337e-05	5.82893484891563e-07	0.00101794842578641	982	0.263274613510132	0.137672487130966	0.821789583160046	0.00458675928564015	0.035378554492986	0.000572615930361358
5.03160101461741e-07	9.43973553347934e-06	4.88497562599944e-08	1.17851963542241e-06	7.28118966083117e-09	1.11775462162843e-05	89465	0.00334766663260866	0.0450152557391084	0.844526638568204	0.00437034706139943	0.105436346459069	0.000651412172219281
4.11134085724454e-05	0.000163020798472811	5.03944411357521e-07	2.57078941796032e-06	8.57048946525657e-08	0.000207294645769227	4824	0.0603002224166889	0.198333190999132	0.78642069054835	0.00243105367959451	0.0124016199666936	0.000413444806229957
5.76446847589473e-06	5.58662583833286e-05	2.62047590960929e-07	3.26699548097421e-06	1.02065921917798e-07	6.52618358530762e-05	15323	0.0193887621466551	0.0883283223731594	0.856032590151158	0.00401532668420294	0.0500598157907968	0.00156394500068277
7.78963248574232e-08	4.88767535325923e-06	2.82368437705923e-08	2.27865217810836e-06	4.18614645100642e-09	7.27664684644661e-06	137426	0.0021806209804397	0.0107049753136587	0.67169335772369	0.00388047467005784	0.313145907200525	0.000575285092068284
9.83219271182124e-08	1.17174567592826e-05	6.04754399134662e-08	9.27918344865188e-06	1.07537175134195e-07	2.12629747501004e-05	47030	0.00635865786850098	0.00462409085623113	0.551073257481402	0.0028441664736107	0.436401000222609	0.00505748496614694
1.00648438622935e-05	0.000125929963838026	6.32622509108961e-07	1.01927736626075e-05	1.12159134488607e-07	0.000146932363006525	6806	0.0431254162567295	0.0684998434405259	0.857060767697816	0.00430553552780519	0.0693705148004382	0.000763338533415042
1.42412125821589e-05	0.000170494495195483	5.99278422701473e-07	9.24319634022448e-06	1.05377076082987e-06	0.000195631953301398	5112	0.0570059702741781	0.0727959433100296	0.871506378780633	0.00306329519584258	0.0472478865759933	0.00538649613750156
1.34996451158915e-05	0.000135432064772865	4.30823712799376e-07	5.56457585065524e-06	2.07116466995587e-07	0.000155134225919206	6446	0.0454773230317688	0.0870191283445224	0.872999262222106	0.0027771029264925	0.0358694273793151	0.00133507912756437
4.14057266771126e-07	7.44776045247304e-06	4.34637146162927e-08	1.00529667443391e-06	2.49004568136116e-09	8.91306815397573e-06	112195	0.00267036058981296	0.0464550769295344	0.835600078874177	0.0048764032615307	0.112789070729308	0.000279370205449451
7.06937879669921e-06	8.14374013492985e-05	2.46488467582453e-07	3.65417712305058e-06	4.71145726032333e-08	9.2454560309234e-05	10816	0.0273564939833849	0.0764632785343867	0.880837041211529	0.00266604986014773	0.0395240333286796	0.00050959706525723
1.6287078889695e-05	0.000112697217225359	4.81764071131476e-07	4.28929595216385e-06	4.99682709794224e-08	0.000133805324409329	7474	0.039349176566671	0.121722203220184	0.842247628955354	0.00360048505736358	0.03205624268764	0.00037344007945874
1.14289160788478e-06	4.70887868134794e-05	2.03127004251058e-07	1.07811572551887e-05	8.5999016668504e-09	5.92245625824708e-05	16885	0.01761097662649	0.0192975947486871	0.79508880707912	0.0034297763528131	0.182038613458324	0.000145208361055853
1.33193692730345e-06	2.41618235676832e-05	1.54361520650078e-07	3.60178918507468e-06	1.02198237532624e-07	2.93521094382441e-05	34069	0.00876710489500243	0.0453778945634488	0.823171623099831	0.00525895833738458	0.122709721856711	0.00348180214262441
3.4859653001605e-06	7.86505894690751e-05	3.43536726261141e-07	9.98307896356714e-06	5.81308042824788e-07	9.30444785018887e-05	10748	0.027528628746281	0.0374655794334937	0.845300986532786	0.00369217745955949	0.107293620473831	0.0062476361003301
1.80657959571759e-05	0.000126564590742171	5.99872819990013e-07	5.40806162665528e-06	1.00307701518268e-07	0.00015073862884751	6634	0.0442175908390248	0.119848482736642	0.839629441436712	0.00397955603402002	0.0358770785431926	0.000665441249434086
3.66232425983013e-06	4.96753309176311e-05	1.85781150910304e-07	3.24206020373749e-06	1.2906908959855e-08	5.67784034410689e-05	17612	0.0168897462228047	0.0645020648322968	0.874898339985728	0.00327203900868978	0.0571002354284666	0.000227320744818956
7.55783525140899e-07	2.46596804558978e-05	8.20607920793674e-08	3.44523302792499e-06	9.43859187360767e-08	2.90371437197791e-05	34439	0.00867343642081642	0.0260281635285665	0.849246079224399	0.00282606281359108	0.118649170909266	0.0032505235241779
2.16739819887036e-07	1.29670951858749e-05	5.52685726349009e-08	4.25463012923351e-06	3.92639234317512e-09	1.74976600999735e-05	57150	0.00523559022630005	0.0123867887848252	0.741075955972794	0.00315862648600567	0.243154233476049	0.000224395280325571
1.81041063588608e-09	7.06656602675952e-07	2.17874959649649e-09	1.09371024660549e-06	6.21547760614803e-09	1.81057148711998e-06	552312	0.000543024446681528	0.000999911159965215	0.390294781345536	0.00120334911490414	0.604069076745059	0.00343288163453563
9.02356157856229e-06	8.21253868728325e-05	3.76936613751082e-07	4.41402681752337e-06	7.62589900838221e-08	9.60161708727531e-05	10415	0.0283952900234945	0.0939796025663313	0.855328702721029	0.0039257617787177	0.0459717022393355	0.000794230694586702
5.63774316916825e-06	0.000104372632416769	5.3576829799149e-07	1.27772774044471e-05	2.65445140178192e-07	0.000123588866428554	8091	0.0363999450816745	0.0456169178671722	0.844514845332821	0.00433508546096436	0.103385343467274	0.00214780787176849
6.25136028068675e-05	0.000235318865464305	8.71099372736803e-07	4.21966241335706e-06	3.31798674424496e-07	0.000303255028731691	3298	0.0869734382192771	0.206142015412965	0.775976795664308	0.00287249770063177	0.0139145669933489	0.00109412422874629
4.57079295520815e-06	3.80082554160079e-05	1.54946424233249e-07	1.65710047825369e-06	1.07145097184785e-07	4.44982403708878e-05	22473	0.013261056170754	0.102718510150314	0.854151874303645	0.00348207980679209	0.0372396855345726	0.00240785020467648
5.68620581398667e-06	5.5695628066053e-05	1.90733164615678e-07	2.40328306473046e-06	5.17060684881096e-08	6.40275561778739e-05	15618	0.0190255668734031	0.0888087278888157	0.869869652862057	0.00297892307627368	0.0375351365598577	0.000807559612996407
4.84808919287525e-06	6.65939997827225e-05	2.01916873820952e-07	3.56925410050131e-06	2.95175711455559e-08	7.52427775210656e-05	13290	0.0223208033278849	0.0644326186857993	0.88505504417455	0.00268353828065985	0.0474365011246699	0.000392297734321303
2.64927720494758e-05	0.000140689658766571	4.58291961457542e-07	3.13144495794268e-06	2.68956589021148e-08	0.000170799063394349	5855	0.0499532597784621	0.155110757184353	0.823714462893394	0.00268322291908249	0.0183340874107292	0.000157469592441598
1.36389573719157e-06	4.23229201668507e-05	2.29445127605086e-07	9.16610726672202e-06	1.2213710528131e-07	5.32045054036507e-05	18795	0.015835062183292	0.0256349669420662	0.795476244835962	0.00431251312016411	0.172280659263361	0.00229561583844607
6.14769739462614e-07	1.36195900230259e-05	4.73181703766118e-08	1.34819976240656e-06	2.59942129666003e-09	1.56324771165683e-05	63969	0.00467879994532039	0.0393264442275141	0.871236843749538	0.00302691441821852	0.0862435142142414	0.000166283390487423
5.99359163949846e-05	0.000230431098558544	8.974268395666e-07	4.43997311327584e-06	5.66983118036531e-09	0.000295710084737551	3382	0.0849038567860314	0.202684722261599	0.779246669125459	0.00303481986542016	0.015014615132982	1.91736145400567e-05
2.36717379773675e-06	5.55026647736923e-05	2.42499289013425e-07	7.31982947575812e-06	2.41620289994003e-07	6.56737876261946e-05	15227	0.0195099519533332	0.036044423251638	0.845126598904348	0.0036924821573212	0.111457397849832	0.00367909783686103
1.4925070393868e-06	5.81122490343134e-05	2.13284229340595e-07	1.07012993914785e-05	3.5450043263934e-07	7.08738401271587e-05	14110	0.021038443681635	0.0210586450051107	0.819939330647965	0.0030093505439797	0.150990822174709	0.00500185162823563
1.93531295517373e-05	0.000166871586318077	6.79630193733593e-07	7.54519895801315e-06	4.59215549300601e-07	0.000194908760570862	5131	0.0568013181838697	0.099293276993064	0.856152313674011	0.00348691455295825	0.0387114408604019	0.00235605391956534
2.64746355903993e-06	7.59042974628993e-05	3.40139494999853e-07	1.25655561971318e-05	7.23289320666616e-08	9.15297856461376e-05	10925	0.0270865888945555	0.0289246122489052	0.829285209476533	0.00371616182206373	0.137283793558868	0.000790222893630406
3.20683855080214e-05	0.00038776996684182	2.02116944459373e-06	3.15708979725194e-05	2.81085637995616e-07	0.00045371150540495	2204	0.127283343725485	0.0706801241008853	0.854661965196859	0.00445474584734143	0.0695836398161019	0.000619525038812361
9.77458523596467e-07	4.60175030748622e-05	2.00255818111182e-07	1.21476604013905e-05	7.37265296252433e-08	5.94166043475855e-05	16830	0.0176675762702024	0.0164509320976736	0.774488942613769	0.00337036793519352	0.204448916843632	0.00124084050973269
5.62697904963586e-06	0.000142426286572027	4.3305013426893e-07	1.4143936256656e-05	4.91126729388224e-07	0.000163121378741976	6130	0.0477621237040424	0.0344956565045749	0.873130718183271	0.00265477240082629	0.0867080475026442	0.00301080540868334
1.16237168935468e-06	2.48028169665784e-05	1.12648517574529e-07	3.09210604341363e-06	1.54414858643785e-07	2.9324358075565e-05	34101	0.00875885219945038	0.0396384359500522	0.845809374672919	0.00384146576318053	0.105444969518026	0.00526575409582296
2.3531468462969e-05	0.000228006279198651	1.47041149096162e-06	1.83584177208493e-05	5.09417734505744e-07	0.000271875994607937	3678	0.0783353925021787	0.0865522110435052	0.838640717535401	0.00540839029603203	0.0675249675769403	0.00187371354812093
2.10104596502395e-05	0.000165276146556081	6.12882091230293e-07	6.20668015979789e-06	9.90732043062656e-08	0.000193205241661655	5176	0.0563190743479826	0.108746840766533	0.855443388257116	0.00317218148927649	0.0321248021348569	0.000512787352217724
2.19773709160162e-05	0.000214436883641009	9.55073431953492e-07	1.20063664578788e-05	3.68795160196346e-07	0.000249744489607054	4004	0.0721940784109164	0.0879994227323903	0.858625085095581	0.00382420222146321	0.0480746000713351	0.00147668987923059
3.25952917188646e-06	4.28343767902436e-05	1.60901282562077e-07	2.72009812133673e-06	1.63745000062194e-07	4.9138650366091e-05	20351	0.0146338266646067	0.0663333068287881	0.871704380790283	0.00327443430707469	0.0553555724683431	0.00333230560551148
9.31190562371865e-08	8.41014808355402e-06	4.55541127562532e-08	5.2937665550778e-06	4.83957885051734e-07	1.4326545692677e-05	69800	0.0042887713356704	0.0064997563428555	0.587032510415464	0.00317969968012165	0.369507532983593	0.0337805005779661
1.25932317237755e-05	0.000129823314638879	7.54793215640842e-07	1.00176539591788e-05	1.35281831957203e-07	0.000153324275369431	6522	0.0449588106492863	0.0821346241058852	0.846723810212524	0.00492285526099624	0.0653363854813039	0.000882324939291214
9.86017479712764e-05	0.000581308474621152	2.7356847789936e-06	2.08075015198471e-05	1.55504932429578e-07	0.000703608913823699	1421	0.190353032426378	0.140137150104358	0.82618122539421	0.00388807578364345	0.0295725382539152	0.000221010463873319
3.87318958185446e-07	1.36519446088498e-05	5.96465765380305e-08	2.70435285957287e-06	7.58811353742779e-08	1.68791441385204e-05	59245	0.0050509866271442	0.0229465993658727	0.808805499663592	0.00353374413113217	0.160218600977592	0.00449555586181098
6.48206906255121e-05	0.00034842397442954	1.23024579342445e-06	8.51810308870562e-06	2.80466716362893e-07	0.000423273480653545	2363	0.11927418866245	0.153141393421169	0.823165141108213	0.00290650335930548	0.0201243486257477	0.00066261348556457
2.68233690898471e-09	1.87747218797747e-06	5.75020908480661e-09	5.18152368478753e-06	4.36787281827805e-07	7.50421570058659e-06	133258	0.00224874094238581	0.00035744400427816	0.250188995477663	0.000766263832788964	0.69048170941868	0.0582055872665896
9.79041285652516e-06	0.000134116655233204	5.2585419046087e-07	9.27871386609202e-06	8.59944347915954e-09	0.000153720235589761	6505	0.045072268824718	0.0636898116826544	0.872472350296977	0.00342085209825098	0.06036104375259	5.59421695274342e-05
4.02378050941351e-05	0.000177726073448622	7.61861260207788e-07	4.32988562809609e-06	5.57785665176842e-09	0.000223061203287713	4483	0.064735428492805	0.180389079324722	0.796759233919241	0.00341548081413831	0.019411199994789	2.5005947110282e-05
9.24955644535879e-05	0.000337704064710944	1.63499804314946e-06	7.68438760044669e-06	7.05056633626915e-08	0.00043958952047149	2275	0.123576493953172	0.210413488370651	0.768225922102812	0.00371937447779876	0.017480825275827	0.000160389772911486
1.64190328166615e-06	5.90414045449768e-05	3.38405874604547e-07	1.56786549770562e-05	4.94292669038669e-07	7.71946613473423e-05	12954	0.0228931742201008	0.0212696480949415	0.764837924209761	0.00438379894021257	0.203105431171063	0.00640319758402162
4.58988775868564e-07	1.50143526033812e-05	3.77928351503744e-08	1.59027115804311e-06	7.05996032439222e-08	1.71720049756872e-05	58234	0.00513839875568112	0.0267288983737437	0.874350585423143	0.00220083998367593	0.0926083564670917	0.00411131975234574
1.85058559006191e-05	0.000162816726874519	5.68345229552328e-07	6.43823624532663e-06	7.12816952610916e-08	0.000188400445945278	5308	0.0549575753264031	0.0982261788594398	0.864205634214953	0.00301668728383694	0.0341731475900893	0.000378352051681426
8.79653831686459e-07	3.35238803991627e-05	1.33370031450492e-07	6.54332336967104e-06	1.22676536858478e-07	4.12029041688292e-05	24270	0.0122850410136662	0.0213493162540697	0.813629065121196	0.00323690851751633	0.158807334134985	0.00297737597223268
5.78903910471927e-10	2.93079775129784e-07	1.0525507960009e-09	6.85221482265269e-07	4.88573243015628e-08	1.02879003640309e-06	972016	0.000308589546132554	0.000562703651850986	0.284878123581431	0.00102309582981663	0.666045993856023	0.0474900830808785
5.63321710308881e-05	0.000218336828443942	9.15779823137132e-07	4.56742290306505e-06	2.51743560340072e-07	0.000280403945761372	3566	0.0806910016426341	0.200896499077183	0.77865105589402	0.00326593058685584	0.0162887255051396	0.000897788936801585
3.06560463603032e-06	7.84355905945958e-05	2.29142195025237e-07	7.552974841362e-06	1.48009270434444e-07	8.94313215374478e-05	11182	0.0264738534414485	0.0342788699007053	0.877048323184537	0.00256221412236749	0.0844555879474432	0.00165500484494649
1.7289070587053e-05	0.000142251765255188	7.36260913505283e-07	7.79772402927412e-06	1.30485379789107e-07	0.00016820530616481	5945	0.0492135894810154	0.102785524317009	0.84570319747112	0.00437715628770881	0.0463583712492031	0.000775750674959417
9.17356633979315e-07	2.0283589464721e-05	1.16000748260854e-07	3.29917263430266e-06	1.10399700340825e-08	2.46271594512979e-05	40606	0.00736101286691526	0.0372497947151988	0.823626837875207	0.00471027722422694	0.133964805840764	0.000448284344603969
2.04136643740134e-06	6.09797629989507e-05	3.52129907020716e-07	1.3548736872883e-05	2.8706119400069e-08	7.69507023356559e-05	12995	0.022821653886007	0.0265282365909668	0.792452325294699	0.0045760453944233	0.176070347139705	0.000373045580206066
4.60674580658398e-06	3.88626742644978e-05	1.14872123372606e-07	1.24634794872188e-06	6.43053126559245e-08	4.48949454558322e-05	22274	0.0133784877384985	0.102611680664945	0.865635849869359	0.00255868722428046	0.0277614314054138	0.00143235083600198
0.00033129657308745	0.000820204819043302	3.71316586152553e-06	1.18433365776485e-05	1.82970248386325e-07	0.00116724086481831	857	0.295577377084851	0.283828799241893	0.702686860754289	0.00318114793051176	0.0101464375816657	0.000156754491640254
1.7128465451159e-06	6.1544952144309e-05	2.87968081088177e-07	1.33327908456935e-05	7.05795296523907e-07	7.75843529127305e-05	12889	0.0230074074695955	0.0220772163562744	0.793265005555139	0.0037116772941587	0.171848966256001	0.00909713453842696
4.25947686472271e-07	1.86866867056779e-05	1.16801611025082e-07	6.59359904027699e-06	1.32268256605856e-07	2.59553033000581e-05	38528	0.00775645429186234	0.0164108152213855	0.719956399262577	0.00450010580399655	0.254036678518113	0.00509600119392785
1.62620084061279e-06	1.82984344946127e-05	7.31682473901022e-08	1.05875567537881e-06	3.35546853023169e-09	2.10599147265246e-05	47484	0.0062981240934411	0.0772178264598868	0.868875051595822	0.00347428982216856	0.0502735024869461	0.0001593296351768
1.43691800973036e-06	1.40759356095027e-05	3.82532885332188e-08	4.81856930432118e-07	1.80981175110142e-08	1.60510619557094e-05	62301	0.0048037819870731	0.0895216786088876	0.876947310299045	0.00238322477595397	0.0300202523522576	0.00112753396385569
7.89624980101252e-05	0.000345390296681713	1.68578581602521e-06	9.49489144669899e-06	4.08787465107513e-07	0.00043594225941967	2294	0.122616585082329	0.181130634399245	0.792284503781532	0.0038669933451034	0.021780158361657	0.000937710112462357
1.14915734944182e-06	2.15623859787473e-05	9.84258641136713e-08	2.37544727665509e-06	4.27338411821959e-08	2.52281503101401e-05	39638	0.00753997128181294	0.0455505986493166	0.854695477618136	0.00390143006537069	0.0941585985279435	0.0016938951392334
6.13848456934283e-05	0.000285535309066736	1.22851309807552e-06	7.35693072373402e-06	1.6988767288003e-08	0.000355522587349261	2813	0.101182923963716	0.172660888162148	0.803142526599102	0.00345551349419227	0.020693286405757	4.77853388013107e-05
1.99836336036285e-06	3.87441186045062e-05	1.88308882282695e-07	4.69754305728755e-06	9.67600547898169e-09	4.56380099099183e-05	21912	0.0135984101928414	0.0437872590042223	0.848944085883248	0.00412614140393907	0.102930497332371	0.000212016376219745
8.68335199856987e-06	7.15208948321161e-05	2.65990374618905e-07	2.81845167309247e-06	8.4664720790331e-08	8.33733535991877e-05	11994	0.0247028145176134	0.104150206555377	0.857838766759323	0.00319035235043606	0.0338051853670419	0.0010154889678224
1.05270237653293e-06	1.82812893530211e-05	6.12784469274911e-08	1.36864462467468e-06	8.43049661355098e-08	2.08482197672917e-05	47966	0.00623501226350376	0.0504936339065503	0.876875318711969	0.00293926520400698	0.0656480332590273	0.00404374891844597
6.94586791043461e-06	6.55474680633655e-05	2.24802857163497e-07	2.72924746414259e-06	2.91897262083235e-10	7.54476781923683e-05	13254	0.0223809041460993	0.0920620498449904	0.868780453339329	0.00297958615227786	0.0361740417933585	3.86887004446958e-06
1.8582322104326e-05	0.000201968110297401	9.63085009776442e-07	1.34878470916488e-05	9.6739462333772e-08	0.000235098103965486	4254	0.068107415067623	0.0790407144544816	0.85908013246696	0.00409652393418634	0.0573711436380999	0.000411485506271773
3.06425932886893e-05	0.000158663597235381	8.30592918024084e-07	5.53399061052127e-06	2.72102923746691e-08	0.00019569798434499	5110	0.0570246538087957	0.156581036801433	0.81075744222116	0.00424425893196659	0.0282782197734115	0.000139042272028213
1.28432854167357e-05	0.00014805603345293	5.6321739285314e-07	8.36198731195169e-06	7.47124421899629e-07	0.00017057164799637	5863	0.0498884299242279	0.075295546285682	0.867999079519245	0.00330194026656251	0.0490233131365985	0.0043801207919122
1.61839482257574e-06	2.31221331499674e-05	7.08971499455008e-08	1.30274542525173e-06	7.06277905591262e-08	2.61847983382994e-05	38190	0.00782476821225619	0.0618066559713993	0.883036518029911	0.00270756906467377	0.0497519747305539	0.00269728220346161
4.84493072787138e-05	0.000185169262521805	1.07974247409021e-06	5.30946701967434e-06	2.2410515938928e-07	0.000240231884453673	4163	0.0695418906570868	0.201677256076543	0.770793864198796	0.00449458437436696	0.0221014251782146	0.000932870172079497
3.77526372358485e-06	4.76149862608404e-05	1.86436269869611e-07	3.02503737967699e-06	3.77065759178688e-07	5.49787893931506e-05	18189	0.01635880753788	0.0686676401073173	0.866061017101487	0.00339105811400129	0.0550218986825101	0.00685838599468442
2.48891563838645e-05	0.000256983148630437	1.72325886443506e-06	2.29369792518882e-05	2.42101902014419e-07	0.00030677464503264	3260	0.087937274215047	0.0811317258022298	0.837693573414763	0.00561734449811427	0.0747681714355754	0.000789184849317194
1.46098236694347e-06	3.85702960486926e-05	1.56758036692457e-07	5.3262622318342e-06	3.47517176928158e-07	4.58618158610908e-05	21805	0.0136646397632473	0.0318561823057462	0.841011096584503	0.00341805124261227	0.116137185844684	0.00757748402245431
1.37615987089901e-06	1.97288770538325e-05	7.01910994675232e-08	1.29414290834022e-06	7.05691881654898e-08	2.25399401207048e-05	44366	0.00673924697483863	0.061054282466123	0.875285246907553	0.00311407657214878	0.0574155433159931	0.00313085073818214
2.30691951870614e-05	0.000135590559731889	6.6451947061109e-07	5.02565820583833e-06	3.69960500184711e-08	0.000164386928645418	6083	0.0481236456375222	0.140334729635478	0.824825677133716	0.0040424106471656	0.030572127889065	0.00022505469457533
5.72206868800349e-09	1.01353813366647e-06	5.08643478146147e-09	1.15857015350812e-06	1.82719566399487e-08	2.201188747284e-06	454300	0.000660139363041989	0.0025995356804653	0.460450352073191	0.00231076721055271	0.526338395531804	0.00830094950398692
2.1463892950029e-06	3.14626005950829e-05	1.56730720070355e-07	2.95517630375923e-06	2.33859624358879e-08	3.67442828763513e-05	27215	0.0109629513955544	0.0584142382700935	0.856258392658204	0.0042654450652302	0.080425472275612	0.000636451730860672
1.7744845664146e-07	2.22392054505821e-05	9.30935530691734e-08	1.50425833247874e-05	2.50374020690362e-06	4.00560709919838e-05	24965	0.0119451454514277	0.00443000155149943	0.555201868276915	0.00232408098856734	0.375538163186244	0.0625058859967739
6.73625899222251e-08	7.73978449503911e-06	2.34011976221844e-08	3.46000961896362e-06	5.46826683049824e-08	1.13452405698521e-05	88143	0.00339780582667137	0.00593751974737572	0.682205410047113	0.00206264446118214	0.304974548372113	0.00481987737221646
3.20875835952588e-06	4.95370829107789e-05	2.67667057088915e-07	5.31694824550198e-06	8.82146519006639e-08	5.84186712247964e-05	17118	0.0173734242910853	0.0549269316170939	0.847966615333634	0.00458187513473091	0.0910145358329401	0.00151004208160114
1.22508467505948e-06	4.30466007017174e-05	2.04805918156956e-07	9.26646821805339e-06	1.36304218423798e-07	5.3879263731411e-05	18560	0.0160342747320849	0.0227375912404177	0.798945600227675	0.00380120112958329	0.171985798919727	0.00252980848259688
0.000267741412852455	0.000873944581607056	3.20734696708473e-06	1.34988947257648e-05	4.10942577341091e-07	0.0011588031787297	863	0.293789927817377	0.23104994684771	0.754178619500412	0.00276780994905509	0.0116489969768313	0.000354626725991184
1.96465948190305e-06	6.07673528719545e-05	2.57371676329148e-07	1.0254201481124e-05	1.84634100164443e-07	7.34282196114752e-05	13619	0.0217884021980309	0.0267561911796104	0.827574918655088	0.00350507853371576	0.139649327402752	0.0025144842288344
3.74720289777576e-08	7.55798109572113e-06	3.25511047743669e-08	8.45411685576039e-06	2.31953969105153e-07	1.63140750543388e-05	61297	0.00488230505217113	0.00229691409736354	0.463279779610371	0.00199527737036552	0.518210001339425	0.0142180275824748
0.000110841490384913	0.000308276329335592	1.00740842832219e-06	3.60544309933295e-06	8.89313077560394e-09	0.000423739564378936	2360	0.119397379812041	0.261579280536078	0.727513678802744	0.00237742357100574	0.00850862983402873	2.09872561431415e-05
2.59832483278817e-06	5.36272647966265e-05	2.60802855540061e-07	6.92829654781225e-06	4.32811302130868e-07	6.38475003348979e-05	15662	0.0189725730003217	0.040695795750174	0.839927397554119	0.00408477785617413	0.108513199600163	0.00677882923936964
7.56016032723132e-05	0.000292467247657634	1.31659707143573e-06	6.55590569119948e-06	7.96902891369881e-08	0.000376021043981719	2659	0.106695282481082	0.201056841052728	0.777794892968417	0.00350139198991144	0.0174349435919289	0.000211930397014861
6.93981311831642e-05	0.000363484975414359	1.05639206586257e-06	7.12745752343539e-06	6.79085961139637e-07	0.000441746042147961	2264	0.124143568275127	0.157099610549356	0.822836971321662	0.00239140131448815	0.0161347399713614	0.00153727684313282
1.00614753064123e-05	0.000109164947976522	4.97931635416477e-07	6.95421281709517e-06	9.83533254502753e-08	0.000126776921060896	7888	0.0373212226627656	0.0793636193576538	0.861079028130723	0.00392762051049734	0.0548539336568585	0.000775798344266717
3.63400265930318e-06	7.4416086930706e-05	4.75062655250443e-07	1.25266267086571e-05	1.59082624841047e-07	9.12108615787578e-05	10964	0.0269934902837901	0.0398417753807241	0.815868698558998	0.00520840004170163	0.137337006709894	0.00174411930868216
2.22375762287007e-06	3.03975837476413e-05	1.30774687861782e-07	2.29931752066143e-06	1.69677018455747e-09	3.50531303492192e-05	28528	0.010461022310671	0.0634396300905436	0.867185995795621	0.00373075632786374	0.0655952121181284	4.84056678434502e-05
1.90672137920369e-06	1.92296134460915e-05	8.79488277364392e-08	1.14062133484646e-06	9.99776961274002e-09	2.23749027574908e-05	44693	0.00669006711221565	0.0852169683090735	0.859427799732165	0.00393069094823195	0.0509777113764034	0.000446829634126249
0.000104111565986357	0.000642331180762291	3.66755777638145e-06	2.92081087757361e-05	1.20683506457526e-07	0.000779439096807223	1283	0.208577171886383	0.133572419465259	0.824094125369692	0.0047053808198802	0.0374732405589863	0.000154833786182751
1.12145147486179e-05	0.000160693991113082	4.80277687982165e-07	8.86861182721551e-06	1.2768948822932e-06	0.000182534290259191	5478	0.0532926721858896	0.0614378522122818	0.880349609297538	0.00263116419002802	0.0485860043864769	0.0069953699136752
0.000165735667008595	0.00061811703189304	3.00980488212874e-06	1.44655405405928e-05	3.26227698311702e-07	0.000801654272022668	1247	0.213838259175602	0.206742074224122	0.771051877929195	0.00375449241296332	0.0180446123041228	0.000406943129596992
5.86742408998918e-06	8.48648439222652e-05	4.22352226685449e-07	7.86375831228804e-06	1.02635838707075e-07	9.91210143899349e-05	10089	0.029299961071754	0.0591945524982942	0.856174086237788	0.00426097562948605	0.0793349257035706	0.00103545993086101
8.76322773367293e-06	6.27997219427442e-05	3.02328979674428e-07	2.78684025324959e-06	1.43771536095874e-08	7.46664960629507e-05	13393	0.0221517505258253	0.117364925311143	0.841069626326087	0.00404905808650156	0.0373238386718995	0.000192551604369732
1.20178106172613e-06	3.1174751787564e-05	1.70702743500928e-07	5.6978570130543e-06	2.06833341220155e-08	3.82657759399674e-05	26133	0.0114143092079813	0.0314061594781593	0.814690177365591	0.00446097692540541	0.148902168402211	0.000540517828632672
5.56192615659923e-07	3.77410039333308e-05	1.89700390380292e-07	1.65925066558537e-05	9.95410818941749e-08	5.51789446771189e-05	18123	0.0164178733124364	0.0100797979902388	0.683974732647993	0.00343791262211209	0.300703588170183	0.00180396856947233
2.1285392980571e-06	4.59746458373788e-05	2.12387943872744e-07	5.90392003762548e-06	1.11124564649921e-07	5.4330617681584e-05	18406	0.01616750796522	0.0391775280474788	0.846201420105747	0.00390917594785113	0.108666536283954	0.00204533961496976
4.20380637546875e-05	0.000256069324329545	1.01490258374992e-06	7.96083644603811e-06	3.36880106948206e-08	0.000307116815124716	3256	0.0880309223293994	0.136879720303222	0.833784774127588	0.00330461418511971	0.025921200188291	0.000109691195778845
4.39847046782813e-05	0.000239920356454844	1.36015054921911e-06	9.55128441745854e-06	1.19667862191118e-07	0.000294936163961994	3391	0.084691305766082	0.149132965206495	0.813465372411098	0.00461167776425811	0.0323842430482324	0.000405741569916595
2.1516760626144e-06	6.19327820841413e-05	1.56721363757808e-07	5.81018694835585e-06	1.33902616113066e-07	7.01852690749824e-05	14248	0.0208361831497501	0.0306570893147913	0.882418531700369	0.00223296662994018	0.0827835673344579	0.0019078450204417
3.77308856227319e-07	1.82810318769126e-05	8.68731837635943e-08	5.41647109621022e-06	1.00212561464202e-08	2.41717062692601e-05	41371	0.00722537011508018	0.0156095251209946	0.756298776481538	0.0035940029551854	0.224083109230005	0.000414586212275982
1.36139667122244e-07	1.21369162019382e-05	4.50080976442276e-08	5.16448260655217e-06	1.34841801526303e-08	1.74960307534095e-05	57156	0.00523510397288252	0.00778117442984684	0.693695408575632	0.00257247476748158	0.295180242841409	0.0007706993856308
3.85506641075476e-06	7.46255402467131e-05	2.95898933264747e-07	7.37511507384531e-06	8.97643391372448e-08	8.62413850037151e-05	11595	0.0255416796110993	0.0447008870577471	0.865310085679843	0.00343105497728266	0.0855171223598461	0.00104084992528098
3.16719873444717e-05	0.000219113575412171	7.45295235488091e-07	6.63931725765323e-06	1.47897289548275e-07	0.000258318072539332	3871	0.0745780031754406	0.122608484312104	0.848231690714586	0.00288518425428639	0.0257021012598424	0.000572539459180721
3.50832762826523e-05	0.000368741676095275	1.38657032815975e-06	1.88103028145223e-05	7.52535089455994e-07	0.000424774360610065	2354	0.119670826659066	0.0825927351930218	0.868088355346317	0.00326425146322	0.044283046621521	0.00177161137592013
2.29898071162829e-07	8.8283526969097e-06	4.39337896436433e-08	2.16986971674196e-06	6.21419102091156e-09	1.1278268465479e-05	88666	0.00337778203513917	0.0203841637452158	0.782775540760699	0.00389543747589601	0.192393869979561	0.000550988038627755
3.18781725239361e-07	2.27951555784714e-05	1.3321065488826e-07	1.22669646265206e-05	2.89375166205031e-07	3.58034877513246e-05	27930	0.0106837575001807	0.00890365004251764	0.636674162494911	0.00372060554026141	0.342619264126488	0.00808231779582217
2.12969040859805e-05	8.25134344844542e-05	2.50038904277501e-07	1.24594371886514e-06	2.74289328793918e-08	0.000105333750126457	9494	0.0311076715681745	0.202184998259465	0.78335229103107	0.00237377767313251	0.0118285328051963	0.000260400231136387
0.000160558824863003	0.000758725343281476	2.68660429046167e-06	1.63816912218085e-05	4.64496654577105e-07	0.000938816960311327	1065	0.245558378473174	0.171022501350806	0.808171747376475	0.00286169126042498	0.0174492919433157	0.000494768068978079
2.2760551034264e-05	0.000242843655937129	1.1787051576611e-06	1.62112734755619e-05	1.38183240051331e-07	0.000283132368844668	3532	0.081443384842836	0.0803883749750664	0.857703613783412	0.0041630886728736	0.0572568708470622	0.000488051721585888
2.94764000196063e-05	0.000207874542573108	1.02746444712163e-06	9.32978690275899e-06	4.18961859667262e-08	0.000247750090128562	4036	0.071638649410108	0.118976344284317	0.839049311607671	0.00414718092166369	0.0376580565436631	0.000169106642685723
2.94329801201277e-06	5.71261005173866e-05	2.29939321188715e-07	5.74430677840749e-06	1.34546556944517e-07	6.61781911859401e-05	15111	0.0196583193099034	0.0444753469272531	0.863216408512588	0.00347454829254334	0.0868006011567736	0.00203309511084223
0.000111749616121774	0.000488411493049656	1.40906134607861e-06	7.93491088636154e-06	6.45840953293059e-08	0.0006095696654992	1641	0.16717076562971	0.183325421927383	0.801239826541692	0.00231156736601169	0.0130172338544165	0.000105950310497186
5.42722438437908e-05	0.000281519173415621	8.51403989037376e-07	5.68647615482687e-06	2.28736548859636e-07	0.000342558033952135	2919	0.09767906290137	0.158432261003034	0.82181454093398	0.00248542992617811	0.0166000373403049	0.000667730796503803
3.65442484788641e-06	7.06844147716733e-05	2.57633522687641e-07	6.41569838868272e-06	1.21528771428859e-07	8.1133700302359e-05	12325	0.0240472421138643	0.0450420088602831	0.871209059962204	0.00317541935998882	0.0790756290514729	0.00149788276605111
5.48114632601044e-05	0.000240150759088042	1.18086128261049e-06	6.65902120747467e-06	1.63246933046477e-07	0.000302965351771278	3301	0.0868940658841574	0.180916606270819	0.792667404652075	0.00389767765754934	0.0219794810480568	0.000538830371499775
1.84092464376735e-05	0.000162147321160229	6.25377782731948e-07	7.0921683183499e-06	2.89629192310311e-07	0.000188563742891295	5303	0.0550038796822861	0.0976287708092764	0.859907205245207	0.00331653250589363	0.0376115164538205	0.00153597498580244
1.52982079260668e-06	3.10489626568848e-05	1.26868731052529e-07	3.31266472784722e-06	2.35217273976257e-09	3.6020669081131e-05	27762	0.0107482160202627	0.042470637876298	0.861976288862148	0.00352210923030822	0.09196566339137	6.53006398760853e-05
8.71440339988938e-06	8.32387122787266e-05	3.90880685861626e-07	4.80418339102329e-06	2.39320410627242e-07	9.73875001661281e-05	10268	0.0287949634545223	0.0894817444232981	0.854716592342283	0.00401366381922571	0.0493305956393591	0.00245740377583364
7.51977572464351e-07	1.52442081918992e-05	9.7724332653355e-08	2.54788713758556e-06	2.97892906115851e-08	1.8671586525214e-05	53557	0.00558586894539437	0.0402738980669309	0.816438826519293	0.00523385265207049	0.136457988406336	0.00159543435536974
8.72747649055691e-06	0.000125077481000688	5.61409233655514e-07	1.03631284430196e-05	1.37351888265699e-07	0.000144866847056186	6903	0.0425322140228638	0.0602448156214237	0.863396170637838	0.00387534653417129	0.0715355421451276	0.000948125061439544
0.000855576999570112	0.00180706195647082	7.37348362386976e-06	2.0099810856057e-05	1.68357486177053e-07	0.00269028060800704	372	0.554327889202575	0.31802518927716	0.671700175473329	0.00274078607336505	0.00747126927809474	6.25798980507735e-05
2.6805716578411e-06	4.17324802501776e-05	1.44544279791241e-07	2.8951640098804e-06	1.18010107662845e-08	4.74645612084566e-05	21068	0.014138801208857	0.056475222557488	0.879234510709903	0.00304530951326878	0.0609963293912127	0.000248627828127523
2.20328871434566e-07	1.01478318049556e-05	3.99060498857496e-08	2.36421321330138e-06	1.34155179590551e-08	1.27856954575364e-05	78212	0.003828386130867	0.0172324510752128	0.793686337881144	0.00312114816267014	0.18491080294798	0.0010492599329939
0.000158884831387166	0.0008089053996155	2.50855060712538e-06	1.64884272699663e-05	1.50357199590942e-08	0.000986802244599716	1013	0.256351525522597	0.161009799335849	0.819723915345999	0.00254210062943558	0.0167089478770436	1.52368116726298e-05
5.38636454041344e-05	0.000275439357932958	9.3302239905192e-07	6.14294213050176e-06	6.07910635373435e-08	0.000336439758930184	2972	0.0960207842171703	0.16009892997014	0.818688489163126	0.00277322276659203	0.0182586688031022	0.000180689297039826
3.32297620502075e-07	1.78169432122998e-05	8.38280713081285e-08	5.78432308936431e-06	1.08995380408535e-07	2.41263873738828e-05	41448	0.00721187226250708	0.013773202566655	0.738483674998391	0.00347453889424297	0.239750900113041	0.0045176834276699
8.69134296619135e-06	0.000155533601458434	7.32680299053633e-07	1.6904588393318e-05	9.51469259204778e-08	0.000181957360042917	5496	0.0531287729135628	0.0477658225209542	0.854780490449789	0.00402665931667078	0.0929041198956219	0.000522907816963469
8.3230775765244e-06	0.00011799138430107	3.99170450968771e-07	7.28774731189812e-06	6.39864435174775e-07	0.000134641244075636	7427	0.0395900867686536	0.0618167013656591	0.876339082508679	0.00296469669237855	0.0541271536959668	0.00475236573731691
2.57213894721738e-05	0.000292771329932302	8.37633567148586e-07	1.22993930528385e-05	1.35613637385951e-06	0.000332985882398323	3003	0.0950833150531003	0.0772446846302196	0.879230458131209	0.00251552276365457	0.0369366802107417	0.00407265426417471
2.68914020704921e-06	5.80272183032308e-05	2.13049647431218e-07	5.91813923707449e-06	4.59291924081269e-07	6.7306839318867e-05	14857	0.0199902235106573	0.0399534465481193	0.862129597682134	0.00316534916194613	0.0879277544000727	0.00682385220772837
1.47420448797975e-05	0.000207453890655609	1.06585998920095e-06	1.93408003280807e-05	8.61095914795617e-08	0.000242688705444168	4121	0.0702275942027499	0.0607446681658163	0.854814773006959	0.00439188130840379	0.079693862525177	0.000354814993643665
5.74219947620992e-07	2.08534602710268e-05	9.97192397038271e-08	4.65961491225681e-06	1.85741902922027e-07	2.63727562735305e-05	37918	0.00788071426748804	0.0217732246741809	0.790719788813155	0.00378114591700498	0.176682894420616	0.00704294617504391
4.65739047965282e-06	4.23929652369072e-05	1.49629069345782e-07	1.75177454464741e-06	7.58926513570581e-08	4.90276519819102e-05	20397	0.0146010122917066	0.094995177035426	0.864674597358832	0.00305193219126607	0.0357303373470498	0.0015479560674262
4.61483808364831e-07	1.87660771636168e-05	5.26186515025558e-08	2.7531614212768e-06	4.42336741982198e-07	2.24756777867432e-05	44493	0.00672009758298864	0.0205325869477016	0.834950444728549	0.00234113747321969	0.122495145525742	0.019680685324787
8.27903357523981e-06	0.000103527495016336	4.57499542291875e-07	7.36497292010534e-06	1.77366576620694e-07	0.000119806367630593	8347	0.0353057464021258	0.0691034520032114	0.864123477439435	0.00381865798404399	0.0614739689197007	0.0014804436536093
6.83673028474955e-07	1.4976462349436e-05	5.65552631423301e-08	1.59338223806459e-06	1.00194971927036e-08	1.73200923763106e-05	57736	0.00518259647671304	0.0394728280670167	0.864687209747215	0.00326529800843805	0.0919961743531997	0.000578489824130943
2.62605679083879e-06	4.44381137386071e-05	1.9366451499903e-07	4.21668113814648e-06	4.38239200655653e-09	5.14788985745979e-05	19425	0.0153254190812476	0.0510122955920158	0.863229691564048	0.00376201745494597	0.0819108655177636	8.51298712268681e-05
1.08231529265854e-06	2.39865250824292e-05	1.01479984485717e-07	2.89312975892462e-06	6.22290683910507e-08	2.81256791868892e-05	35555	0.00840232390634155	0.0384813922347184	0.852833630186986	0.00360809009487039	0.102864351815307	0.00221253566811851
1.16758944883867e-05	0.000112432511092895	2.67753173072051e-07	3.31856288539825e-06	2.55306115269645e-07	0.000127950027755021	7816	0.0376600036690501	0.0912535518221367	0.878722053176596	0.0020926386478376	0.0259363983238215	0.00199535802960876
9.61875713139102e-06	0.000242690119131866	8.19014619470867e-07	2.67334045534142e-05	3.1397797846896e-06	0.000283001075220832	3534	0.0814071936975563	0.0339884119658743	0.857559000235211	0.0028940335962744	0.0944639681405929	0.0110945860620479
1.95781907890202e-05	0.000192582903612078	1.01439150953877e-06	1.28532897661813e-05	1.50085361480206e-07	0.000226178861038298	4421	0.065609966343342	0.0865606569028797	0.851462876450988	0.00448490855813004	0.0568279887305863	0.000663569357415735
2.4241761960252e-05	0.000101724861969963	4.71517140808151e-07	2.54500694619008e-06	2.46193250299826e-08	0.000129007767342243	7751	0.0379653659831802	0.187909320963143	0.788517343301495	0.00365495156239134	0.0197275481827265	0.00019083599024445
0.000102574899279806	0.000656643433067074	3.6308011578205e-06	3.00098875137531e-05	1.06327103358652e-06	0.00079392229205204	1260	0.212011107139438	0.129200175264863	0.827087788868929	0.00457324500668198	0.0377995275031099	0.00133926335641527
7.00334724886895e-06	0.000117957447135801	5.24341517278916e-07	1.13772900219073e-05	4.42471250447592e-08	0.000136906673048901	7304	0.0402426757221229	0.0511541701577063	0.861590195049649	0.00382991935748544	0.083102523555178	0.000323191879982028
3.10852731525639e-06	6.68415763871694e-05	2.37976529130279e-07	6.58860291795112e-06	3.82308317484085e-07	7.71589914669913e-05	12960	0.0228827173720305	0.0402872984231037	0.866283697030492	0.00308423586941369	0.0853899564092894	0.00495481226770099
5.35439048649413e-05	0.000299595878246687	1.37351901128096e-06	9.89760033852031e-06	2.14922059212366e-08	0.00036443239466735	2744	0.103583064900412	0.146924108966261	0.822089042112061	0.00376892677868194	0.0271589476768516	5.89744661444119e-05
5.3507427376924e-06	8.27285167349119e-05	2.30696810935115e-07	4.59178912546083e-06	1.45028064987123e-07	9.30467734739874e-05	10747	0.0275292983467609	0.0575059460733293	0.889106775508341	0.00247936389755213	0.0493492568739585	0.00155865764681962
8.9361188314899e-05	0.000253001075284813	9.60590438082497e-07	3.49917665187065e-06	2.38293178079417e-07	0.000347060323867745	2881	0.0988974131462634	0.257480276970386	0.728982997725851	0.00276779099200216	0.010082329817695	0.000686604494065488
4.92884914367775e-06	3.88393177412496e-05	1.27442435375021e-07	1.29156689147137e-06	9.2336218314386e-08	4.52795124300881e-05	22085	0.0134923129193464	0.108853847560482	0.857768020387096	0.00281457172428243	0.0285243109334615	0.0020392493946783
3.60902461214269e-05	0.000261751914714256	1.07996955186512e-06	1.00897120630308e-05	7.16037770582038e-07	0.000309727880221161	3229	0.0887452260243945	0.11652243283897	0.845102851339545	0.00348683351041556	0.0325760537147195	0.00231182859634964
2.72702744151673e-09	1.90159238568968e-06	9.19771993219557e-09	8.25705353919397e-06	3.27446685984642e-07	1.0498017358242e-05	95256	0.00314446751252695	0.000259765948984237	0.181138239802655	0.000876138762046762	0.786534567187713	0.0311912882986008
1.71240385209461e-07	1.10380265154265e-05	5.88674637890309e-08	4.88215964033368e-06	1.19510501667765e-07	1.62698045064265e-05	61464	0.00486908842738487	0.010525042580679	0.678436333458498	0.00361820351103657	0.300074880334626	0.0073455401151599
8.18588695949122e-05	0.000394830186923794	1.46920948743687e-06	9.12847391071186e-06	2.2037501314942e-07	0.000487507114930005	2051	0.13609096177065	0.167913179291066	0.809896255525385	0.00301371906674187	0.0187248014052523	0.000452044711554744
5.48246609624136e-05	0.000342904910052999	1.39824335033434e-06	1.12682049288626e-05	6.76246366410953e-07	0.00041107226566102	2433	0.116043153495941	0.133369885400207	0.834171844460473	0.00340145387353222	0.0274117372300535	0.0016450790357348
1.01063933858088e-06	4.00287905199854e-05	2.01037185730866e-07	1.02537494361071e-05	1.6311974302867e-07	5.16573362234329e-05	19358	0.015378131293762	0.0195642944926462	0.774890721171709	0.00389174511169764	0.198495512655873	0.00315772656807409
5.21745698087604e-06	0.000120675856115156	4.84123091078879e-07	1.44368520568179e-05	1.51524178360408e-07	0.000140965812422289	7094	0.0414108632291146	0.0370122151692084	0.856064701373473	0.00343432980493595	0.102413853463772	0.0010749001886109
2.19580123631543e-07	1.87299361527687e-05	7.06797905817533e-08	7.76380891347286e-06	6.58351801183904e-08	2.68498401605732e-05	37244	0.00802270512216452	0.00817807935981601	0.697580918201221	0.00263241010594695	0.289156615720691	0.00245197661232501
1.17687367399831e-05	5.61889969432702e-05	1.80462134926957e-07	1.10807200854764e-06	8.88854780435118e-08	6.93351533047713e-05	14423	0.0205864130963622	0.169736939763472	0.810396952557159	0.00260275093261442	0.0159813883107313	0.0012819684360227
1.69499577079762e-06	2.57271502226203e-05	1.6843281570788e-07	3.28823032667431e-06	5.88760295091978e-08	3.09376851653093e-05	32323	0.00923850942490712	0.0547874141759719	0.831579676538578	0.00544426044831387	0.106285596647077	0.00190305219005901
0.000166749488924856	0.000589727369569793	2.71705116610252e-06	1.23803369415579e-05	9.91366126118336e-08	0.000771673383214921	1296	0.20672979915194	0.216088169621906	0.764218881196718	0.00352098598345173	0.016043493543835	0.00012846965408968
1.47720721377055e-05	0.000103182853229115	5.11540303003556e-07	4.59728668085959e-06	2.45366875191377e-07	0.000123309119225875	8110	0.0363190623768452	0.119797077705553	0.836782014800599	0.00414843854383978	0.0372826171310037	0.00198985181900391
7.04784478062055e-06	0.000155163767689276	8.84466631754442e-07	2.51212356560665e-05	7.10935180119798e-07	0.000188928249937837	5293	0.0551072308619198	0.0373043458717238	0.82128409986505	0.00468149486403149	0.132967069055751	0.0037629903434437
3.27728130908795e-05	0.000295887842773395	1.22410565183261e-06	1.4247391715907e-05	3.5044214602975e-07	0.000344482595378044	2903	0.0982000630772928	0.0951363393407839	0.858934084750146	0.00355346153407038	0.041358814369915	0.00101730000508492
1.40957198678895e-07	1.74144916798699e-05	6.93045969895881e-08	1.10322186076178e-05	1.05672167203038e-07	2.87626442503592e-05	34767	0.00859179511513353	0.00490070375491066	0.605455170543034	0.00240953496439127	0.383560652893729	0.00367393784393515
1.70306075260723e-05	0.000224325313356328	7.10947501188403e-07	1.20757705933811e-05	6.56325061096816e-07	0.000254798964038066	3925	0.0736002381582836	0.0668393907736923	0.88040119865956	0.00279022916703142	0.047393326888005	0.00257585451171129
7.23874115919443e-08	1.31108515100083e-05	4.08128354201285e-08	9.52665011263019e-06	4.80237221585325e-07	2.32309390912359e-05	43046	0.00694513299320842	0.0031159916225364	0.564370276144131	0.00175683106308542	0.410084589142771	0.0206723120274763
1.69162478080983e-07	8.75526277680604e-06	2.58167775009913e-08	1.71873044062311e-06	6.90105767630597e-08	1.07379830497742e-05	93127	0.00321622902957686	0.0157536547875758	0.815354497788126	0.00240424830075832	0.160060826382032	0.00642677274150763
1.15541532548658e-06	3.09883486899804e-05	1.22296095703469e-07	4.22062293576672e-06	1.98557652612049e-07	3.66852406995492e-05	27259	0.0109454321270884	0.0314953726199969	0.844708882893092	0.0033336593510472	0.115049618192054	0.00541246694381071
1.88367961271294e-06	2.56962995397821e-05	1.54587235457226e-07	2.712268299556e-06	3.09455062795806e-08	3.04777801937878e-05	32811	0.00910179895548491	0.0618050133814169	0.843115849526983	0.00507212908795553	0.088991661541966	0.0010153464616786
8.52585671489598e-07	4.80588638304546e-05	1.1585718238124e-07	8.41943360759249e-06	5.28650645827502e-07	5.79753909377455e-05	17249	0.0172427342985175	0.0147059926237516	0.828952820379611	0.00199838553060639	0.145224266217253	0.00911853524877775
2.98658315412178e-06	5.81132388149133e-05	2.65737500380864e-07	6.65558944941168e-06	2.76038379673628e-08	6.80487527567949e-05	14695	0.0202083387246603	0.0438888742721822	0.853994180063946	0.00390510464358701	0.0978061930568902	0.000405647963394986
2.77176959552594e-06	3.80507988551572e-05	2.15820300584258e-07	3.81126064358803e-06	2.8667175854344e-08	4.48783165707097e-05	22282	0.0133735655805797	0.0617618887544227	0.847866002175121	0.00480901061081947	0.0849243228092805	0.000638775650356142
1.77155023626037e-07	1.23092095523476e-05	3.93985366840356e-08	3.52266512790755e-06	1.0519640143893e-07	1.61536246420041e-05	61906	0.00483440300831006	0.0109668899427923	0.762009135729206	0.00243899047781437	0.218072736365781	0.006512247484406
0.000160379881415228	0.000425556624653875	1.64804009855773e-06	5.62869965688333e-06	2.88076929665549e-08	0.000593242053517511	1686	0.163078857479479	0.270344761407737	0.717340623663852	0.0027780230494214	0.00948803211692272	4.8559762066336e-05
0.000176414947167764	0.000488426771240432	3.20293236007381e-06	1.14166733782428e-05	5.94988078298118e-08	0.000679520822954342	1472	0.18447690768174	0.259616690480164	0.718781168643084	0.0047135161305999	0.0168010647982893	8.75599478631571e-05
6.53331633137082e-06	3.95293056055757e-05	1.48394329234335e-07	1.15465019175317e-06	2.88302120903279e-08	4.73944966700243e-05	21099	0.0141180778352108	0.137849682777683	0.834048431420031	0.00313104557829792	0.0243625372749966	0.000608302948991169
2.61769245187164e-07	2.18080722185938e-05	8.79922670692195e-08	9.4422342982274e-06	9.46031191898321e-08	3.16946711482674e-05	31551	0.00946348869177105	0.00825909327036741	0.688067470918875	0.00277624799000414	0.297912360537098	0.00298482728365533
6.03759726079687e-08	4.9276349491525e-06	2.49295314340118e-08	2.6170162382305e-06	8.35596725181095e-08	7.7135163639431e-06	129643	0.00231138845234591	0.00782729558858483	0.638831204427954	0.00323192824877447	0.339276681963595	0.0108328897710919
5.9817613690577e-06	5.49959815713272e-05	2.83626637674048e-07	3.35437414916199e-06	2.68317264687798e-08	6.46425754536897e-05	15470	0.0192065572756834	0.0925359382276325	0.850770273079955	0.00438761351452093	0.0518910969375762	0.000415078240315506
1.11494754136678e-06	1.43722653125691e-05	6.57524704905568e-08	1.0899516942593e-06	1.15746421257561e-09	1.66440744828983e-05	60081	0.00498081828029595	0.0669876563285261	0.863506428509228	0.00395050325916993	0.0654858697838212	6.95421192548077e-05
0.000378258543614095	0.0010103838211325	2.70420787563819e-06	9.31230729934466e-06	1.07293460419307e-07	0.001400766173382	714	0.343297677412241	0.270036891811022	0.721307981540588	0.00193052054441689	0.00664800983654615	7.65962674271743e-05
1.57282738511949e-05	9.12807295300384e-05	3.60400711884141e-07	2.69064836000911e-06	8.45679895691536e-08	0.000110144620442696	9079	0.0325051780111684	0.142796568620233	0.828735249739487	0.00327206821754536	0.0244283229557177	0.000767790467017418
3.87393498265884e-06	4.67006141637134e-05	1.92740463868898e-07	2.98903129369669e-06	1.93996938034517e-09	5.37582608733182e-05	18602	0.0159985533617218	0.0720621337023494	0.868715122197941	0.00358531806531266	0.0556013391270295	3.60869073669762e-05
2.65106625943826e-06	4.51201305054059e-05	1.70927885259967e-07	3.74316592021337e-06	2.5652927288143e-08	5.17109434976056e-05	19338	0.0153939668532319	0.0512670255100067	0.872545102711094	0.00330544897653785	0.072386339661095	0.000496083141266428
1.60669527986246e-05	8.7189374000509e-05	4.63897791165684e-07	3.23817859824242e-06	1.19697472295713e-07	0.000107078100660837	9339	0.0316146191085577	0.150048914759102	0.81425962416606	0.00433233115177349	0.0302412778920979	0.00111785203096613
3.00527538121771e-05	0.000213358853147086	9.45189150901881e-07	8.64062315258269e-06	9.41035620746544e-08	0.000253091522824823	3951	0.0731254640647236	0.118742633007816	0.843010665729656	0.00373457451420091	0.0341403104147558	0.00037181633357111
1.0110755224077e-05	0.000133359146584836	6.61831413398982e-07	1.12432290828642e-05	2.4142805125865e-07	0.000155616390356435	6426	0.0456154055661884	0.0649723027305713	0.856973653478151	0.00425296726060203	0.0722496457931705	0.00155143073750565
9.9930551963294e-07	1.57029376885559e-05	5.9182474110664e-08	1.19598789553684e-06	1.72835387900717e-08	1.79746971166264e-05	55634	0.00537794439853712	0.0555951242543381	0.873613479363212	0.00329254360875548	0.066537304510715	0.00096154826297933
1.38208357939769e-05	0.000113316074304208	3.58115318362622e-07	3.77856238384546e-06	1.08515353692197e-07	0.000131382103154085	7611	0.0386504691365742	0.105195726527287	0.862492467267864	0.00272575419151743	0.0287600996873521	0.000825952325979515
2.50084406267166e-06	1.65315512990531e-05	5.41291037620024e-08	4.60097071398165e-07	2.7149272646664e-08	1.95737708095316e-05	51089	0.00585498111190486	0.12776506310444	0.844576727699445	0.0027653896782956	0.0235057963984188	0.00138702311940034
1.15062125241856e-05	0.000121962989720464	4.67097964938609e-07	6.37393658419983e-06	1.51884858331548e-07	0.00014046212165212	7119	0.041265982146125	0.0819168355770875	0.868298074142209	0.0033254372028885	0.0453783305365845	0.00108132254123086
1.78208294122318e-05	0.000151038804401894	4.30905035214988e-07	4.70155301187953e-06	3.05288736161847e-09	0.000173995144748582	5747	0.0508639081275051	0.102421417781412	0.868063327974702	0.00247653482421956	0.0270211736004078	1.7545819258519e-05
4.74825950929803e-07	1.52150781439966e-05	5.79359121805091e-08	2.38804601373642e-06	4.51228270533158e-08	1.81810088478967e-05	55002	0.00543950426579243	0.026116589838453	0.836866549666568	0.00318661701697657	0.131348377513863	0.00248186596413961
4.69443600589547e-05	0.000458257724850939	2.337642155726e-06	2.94711508759175e-05	9.16184218201875e-07	0.000537927062159739	1859	0.149066706117951	0.0872690060813754	0.8518956510778	0.00434564891816472	0.0547865183759169	0.0017031755467432
2.33111148864687e-05	0.000158601711982745	5.48393049108677e-07	4.80228729207785e-06	1.60105369942789e-07	0.000187423612580343	5336	0.0546805379853442	0.124376617041654	0.846220547129605	0.00292595496137712	0.0256226375426376	0.000854243324725994
1.39073387028855e-05	0.00023277396886289	1.14430700168665e-06	2.47214278593698e-05	1.11560610814838e-06	0.000273662648534981	3654	0.0788294035545024	0.0508192797860312	0.850587283683093	0.00418145116921346	0.0903354111045587	0.00407657425710318
3.32083988971806e-06	6.58774751021122e-05	3.17172428600534e-07	8.10015687174467e-06	2.81327258801951e-08	7.76437770180556e-05	12879	0.0230248257394495	0.0427702002305454	0.848457888476918	0.00408496908292827	0.104324611486392	0.000362330723216273
1.18216591111228e-07	5.39459864320141e-06	2.34713932376067e-08	1.37743221306967e-06	3.44438804638987e-08	6.94816272108381e-06	143923	0.00208228508806529	0.0170140792403302	0.776406491867527	0.00337807189897612	0.198244092483604	0.00495726450956318
2.70814619117042e-06	3.5474712100913e-05	7.98822715180625e-08	1.34599280301184e-06	1.76773853375463e-07	3.97855072199888e-05	25135	0.0118649394399295	0.0680686606858141	0.891649109932423	0.00200782337840671	0.033831233960883	0.00444317204247302
1.30099478942975e-05	0.000166148496915113	8.73989101687886e-07	1.43810491171171e-05	7.31311990600102e-08	0.000194486614227275	5142	0.0566818369931014	0.0668937959868754	0.854292710967518	0.00449382650400069	0.0739436447811853	0.000376021760420745
4.61759166262092e-05	0.000277828362105073	1.55055345661754e-06	1.20147487507071e-05	4.39468279866359e-07	0.000338009049218473	2959	0.0964464092923114	0.13661148047064	0.821955396600929	0.00458731344679276	0.0355456422793618	0.00130016720227602
4.95596001435214e-05	0.000287241949461496	1.01156458192336e-06	7.55057261291724e-06	1.12108785480062e-07	0.000345475795585338	2895	0.0984688161159719	0.143453176103272	0.831438708968955	0.00292803314978831	0.0218555763078115	0.000324505470173726
2.99565627207947e-05	0.000200979664015264	7.66966026713817e-07	6.62466968865413e-06	1.21342231743506e-07	0.000238449204683171	4194	0.0690440257250011	0.125630793193872	0.842861540604875	0.00321647550778326	0.0277823098527688	0.00050888084070037
1.0134535940782e-05	5.3294325660623e-05	1.67207047727583e-07	1.13083009904611e-06	4.23485235073537e-08	6.47692472716861e-05	15439	0.0192438306458056	0.156471417650893	0.822833796988107	0.00258158083922457	0.0174593676270877	0.00065383689468731
4.20963576155941e-06	6.50933287371857e-05	1.82802340551081e-07	3.63793029685206e-06	1.7325830436569e-07	7.32969554405139e-05	13643	0.0217498773729151	0.0574326141687543	0.888076842291409	0.00249399636659451	0.0496327613471547	0.002363785826088
2.19893613648791e-05	6.68202863242411e-05	2.4199850908472e-07	9.45671866657385e-07	4.94976743870773e-09	9.0002267832301e-05	11111	0.0266406034644044	0.244320080976752	0.742428917999552	0.00268880457029849	0.0105072004232097	5.4996030188156e-05
5.52952604549436e-06	3.95325863918614e-05	2.39912589877775e-07	2.20590335699145e-06	2.55444413374912e-08	4.75334728255624e-05	21038	0.0141591831531415	0.116329098565689	0.831678899981438	0.00504723462470758	0.0464073678160785	0.000537399012086363
2.87680184513387e-05	0.000244135216103427	1.50804426199576e-06	1.64882537024425e-05	1.7665403574113e-07	0.000291076186554945	3436	0.0836304595597445	0.0988332944437151	0.838733044406375	0.00518092627172401	0.056645835228194	0.000606899649991752
1.75184768278362e-06	2.77711311787174e-05	1.33535904146387e-07	2.72288683375022e-06	1.75500471619272e-08	3.23969516465595e-05	30867	0.00967216373833524	0.0540744605201047	0.857214329350848	0.00412186632875898	0.0840476247103754	0.000541719089912923
2.65930336013094e-05	0.000102552700230377	3.86129068687138e-07	1.91525660614832e-06	3.47386765980841e-08	0.00013148185818312	7606	0.0386792423228498	0.202256295802211	0.779976048768247	0.00293674788311374	0.0145666986504014	0.00026420889602657
6.3514643882846e-07	2.77934419498067e-05	1.25574391389825e-07	7.07358136800013e-06	2.06895722791047e-08	3.56484337203042e-05	28052	0.0106377355442157	0.0178169521783702	0.779653944065891	0.00352257808505909	0.198426147513214	0.000580378157465037
3.53922639870584e-05	0.000280488249203806	1.15186245588077e-06	1.17629400842676e-05	2.97079572261446e-08	0.000328825023688239	3041	0.0939526662504839	0.107632514065031	0.853001532723187	0.00350296471649573	0.0357726427031908	9.0345792096136e-05
8.79280833122553e-07	4.05550426998454e-05	2.28822941060934e-07	1.35947238640811e-05	1.26571173022689e-07	5.53844415111327e-05	18056	0.0164785116993611	0.0158759537720681	0.732246125325531	0.00413153829518962	0.245461062586475	0.00228532002073628
2.97373230778509e-06	7.12873139717574e-05	3.57765022056209e-07	1.10456667977698e-05	5.00599526173344e-08	8.57145380519858e-05	11667	0.0253876370749171	0.0346934414554217	0.831682881246139	0.00417391296957378	0.128865733267682	0.000584031061183262
0.00035881444084567	0.000680219095951502	2.83186286716252e-06	6.91119641083987e-06	9.09051555715966e-08	0.00104886750123075	953	0.270083682011986	0.342097014565363	0.648527192570396	0.00269992431249858	0.00658919873361529	8.66698181275787e-05
2.79622673801579e-05	0.00023453363633433	8.26227052073361e-07	8.92751099890691e-06	5.57277323662711e-08	0.000272305369497834	3672	0.0784541390556247	0.102687168570065	0.8612890622276	0.00303419302233014	0.0327849245696857	0.000204651610319106
1.80592206901217e-06	4.17879455455154e-05	1.89874798688456e-07	5.65434065082283e-06	1.0284292700909e-07	4.95409259910479e-05	20185	0.0147527419941877	0.0364531351177913	0.84350352177645	0.00383268570157059	0.114134738859031	0.00207591854515747
2.05976885396918e-05	0.000325558071754497	1.81662992511298e-06	3.71078109427977e-05	4.61940320945495e-07	0.000385542141483045	2594	0.10924418346599	0.053425258417821	0.844416308168517	0.00471188420058322	0.0962483914211219	0.00119815779195647
7.41654889221564e-07	2.00755536110302e-05	7.54430764972215e-08	2.62702658057437e-06	2.26038791099594e-07	2.37457169484229e-05	42113	0.00709848555044867	0.0312332068487333	0.845438933456313	0.0031771235486841	0.110631596690908	0.00951913945536213
3.48123602190906e-08	4.81427543963151e-06	2.05885043105168e-08	3.66314553801421e-06	3.98994627101116e-08	8.57272130488544e-06	116649	0.00256852310044076	0.00406082957569746	0.561580770961018	0.00240162995836384	0.427302534135415	0.00465423536950556
0.000111673899412061	0.000530521114928516	1.87104681278729e-06	1.14570797806767e-05	2.23279619858299e-07	0.000655746420553899	1525	0.178635629442406	0.170300433081635	0.809033947116925	0.00285330846519428	0.0174718144416238	0.000340496894622311
4.61526947736547e-05	0.000242518990131854	8.90035480325635e-07	6.02076527172447e-06	1.20956060353257e-06	0.000296792046261091	3369	0.0852009262230995	0.15550516044845	0.817134398266547	0.00299885219815716	0.0202861409110268	0.00407544817581972
8.75590028936307e-06	6.36154420418947e-05	2.079707282959e-07	1.94360616255282e-06	1.25269772117182e-07	7.46481889942237e-05	13396	0.0221463796495845	0.117295548724439	0.852203421128104	0.0027860117050126	0.0260368829939494	0.00167813544849528
3.21781066146078e-05	0.00012725545507819	5.03748239566377e-07	2.56266188253299e-06	1.88228632811056e-08	0.000162518794678178	6153	0.0475899390952962	0.197996217473353	0.783019929049947	0.00309963066464962	0.0157684032028887	0.000115819609161998
4.24930906989035e-06	7.11773276798843e-05	2.76033215492192e-07	5.95175643723214e-06	3.24670567132829e-07	8.19790969696318e-05	12198	0.0242947510746496	0.0518340555942505	0.868237517988898	0.00336711705417352	0.0726009026354229	0.00396040672725511
5.32109945229439e-06	8.97804827556161e-05	4.48609825682798e-07	9.74651086834774e-06	3.13589572516497e-09	0.000105299838797666	9497	0.0310978135519274	0.0505328356914097	0.852617475779136	0.00426030876025179	0.0925595991374277	2.97806317746659e-05
2.67542035154827e-06	2.03815715531167e-05	8.15064780251816e-08	7.98452789938199e-07	2.57637233676402e-09	2.39395275449652e-05	41772	0.00715621569901403	0.111757441600428	0.851377351321342	0.0034046819792951	0.0333529050829629	0.000107620015972532
1.89568553468462e-06	5.61453447393365e-05	2.18014709364503e-07	8.31569143126218e-06	6.93922923612413e-08	6.66441287070091e-05	15005	0.0197953522246429	0.0284448993701864	0.842464982716949	0.00327132657586344	0.124777554941424	0.00104123639557678
0.000137264175762031	0.00040974536298173	2.30973821955778e-06	8.87549003436221e-06	1.66866504520575e-09	0.000558196435662726	1791	0.154228191434603	0.245906578745997	0.734052274080278	0.00413785913343484	0.0159002986535102	2.98938677962823e-06
9.5153465154141e-07	2.58259733872597e-05	1.03244834897829e-07	3.60535221331245e-06	4.34486255703494e-08	3.05295537125817e-05	32755	0.00911718999142197	0.0311676567728295	0.845933538052879	0.00338179967744763	0.118093839407375	0.00142316608946837
3.86748633438478e-05	0.000168372744666947	8.45905003297281e-07	4.73832920812004e-06	7.28087894480938e-09	0.000212639123101157	4703	0.0618059923709371	0.181880280447965	0.791823923139715	0.00397812496101607	0.0222834309087417	3.42405425616138e-05
2.42719760952255e-05	0.000202697701974222	8.55697458869804e-07	9.20325105903092e-06	9.85426115941831e-08	0.000237127169198942	4217	0.0686746375924161	0.102358477846383	0.854805894486788	0.00360860150171953	0.0388114575403618	0.000415568624747125
7.91020921157376e-06	0.00014815895799662	8.44814899588251e-07	2.04008595862559e-05	7.81568725973789e-07	0.000178096410420011	5615	0.0520311931552538	0.0444153208530077	0.831903111619212	0.00474358184758408	0.114549527068759	0.0043884586114374
1.22598682724974e-05	0.000139128338825647	4.75564407806426e-07	6.94973578936596e-06	3.05545570756816e-07	0.000159119052866074	6285	0.0466179026648564	0.07704839899227	0.874366308243098	0.00298873327386316	0.0436763270280106	0.00192023246275846
3.54088288248667e-06	4.48931540108421e-05	2.09612536992719e-07	3.41881734672512e-06	7.4228012582879e-08	5.21366947896295e-05	19180	0.0155197245388621	0.0679153693339032	0.861066360113257	0.00402044160717324	0.0655741097612724	0.00142371918439378
3.16344258359261e-05	0.000214634961256922	1.14381511236773e-06	9.99238498083046e-06	2.94591447595498e-07	0.000257700178633642	3880	0.0744063992120039	0.122756708992814	0.832886350311991	0.00443854993982689	0.0387752349797013	0.00114315577566713
1.24978991646748e-05	0.000155531168322036	7.74822891134238e-07	1.24212481716842e-05	6.42459318002854e-07	0.000181867597867532	5499	0.0531032699645297	0.0687197681787051	0.855188995432386	0.00426036798318852	0.0682983022667489	0.00353256613897109
1.58589496733724e-06	1.44837525712288e-05	6.68218193982646e-08	7.84741216632892e-07	2.79870415568373e-09	1.69240092787529e-05	59088	0.00506437832147388	0.0937068126834603	0.855810956651526	0.00394834452626752	0.0463685172767005	0.000165368862046025
5.48815904473597e-06	6.21353703470984e-05	3.38368509136456e-07	4.92889966566707e-06	2.74010530575473e-08	7.29181986196954e-05	13714	0.0216387072577449	0.0752645999026861	0.852124319076575	0.00464038491819052	0.0675949181270059	0.000375777975542942
7.34863236412879e-06	5.91522194537884e-05	3.02207394093458e-07	3.12910018788858e-06	2.12879789025384e-08	6.99534473788018e-05	14295	0.0207680785844455	0.105050324744334	0.845594058195243	0.00432012152963654	0.0447311791646855	0.00030431636610077
9.04799831063468e-06	6.40665205974565e-05	2.35352608919513e-07	2.14357205668007e-06	8.45881853950233e-08	7.55780317590858e-05	13231	0.0224191371264215	0.119717305413249	0.847687073959221	0.00311403463998279	0.0283623694185761	0.0011192165689715
8.56411545172104e-07	1.48801989223067e-05	5.23042397190481e-08	1.16874331108379e-06	2.46108584369406e-08	1.69822688767185e-05	58885	0.00508176782910863	0.0504297483092016	0.87621972248398	0.00307993237527604	0.0688213877408369	0.00144920909070521
0.00057488364943359	0.00137754496784452	7.19791271407945e-06	2.22489947928188e-05	1.50113697612148e-07	0.00198202563848262	505	0.448546486669343	0.290048543405171	0.695018742996245	0.00363159415010895	0.0112253819329259	7.57375155485226e-05
2.49709806309681e-06	5.23032303353097e-05	1.41032625472383e-07	3.80216992822324e-06	1.30510158279884e-07	5.88740411103821e-05	16985	0.0175076605596822	0.042414246007252	0.88839205444123	0.00239549762191392	0.0645814327760278	0.00221676915357641
4.64749202740308e-05	0.000255015530847837	1.15047905900273e-06	8.12785188513768e-06	4.66518769475178e-07	0.000311235300835483	3213	0.089157354057317	0.149324064941454	0.819365702294279	0.00369649283328201	0.0261148136580883	0.00149892627289659
9.65193175432854e-05	0.000560294731890057	2.51959993428515e-06	1.88664815872683e-05	1.05377201279524e-07	0.000678305508156175	1474	0.184179316211478	0.142294757130385	0.826021203060985	0.00371455030806713	0.0278141359024973	0.000155353598065226
2.96410145196175e-06	6.97797615125403e-05	2.88516206819154e-07	8.74706596481734e-06	6.12380139712093e-08	8.18406831501098e-05	12219	0.0242542315873653	0.0362179461103114	0.852629264892038	0.00352533966865802	0.106879190497148	0.000748258831843916
1.00624889771657e-06	3.96684349891749e-05	1.61419926625988e-07	8.19441472828182e-06	2.4666741974079e-07	4.927718596154e-05	20293	0.0146747803157119	0.020420177777642	0.8050060938978	0.00327575374843794	0.166292262197712	0.00500571237840792
8.4369335573022e-06	6.83816368695155e-05	2.39291587386249e-07	2.49497562697429e-06	1.42863107184911e-09	7.95542662722501e-05	12570	0.0235846594646808	0.106052559499818	0.85955964492841	0.00300790389502615	0.0313619337325795	1.79579441655594e-05
5.49605518857671e-06	5.67537519071734e-05	2.2855548131108e-07	3.03621677498073e-06	8.05031371599189e-09	6.55226296657579e-05	15262	0.019465485365402	0.0838802596387389	0.866170240673855	0.00348819152218066	0.0463384450604164	0.0001228631048091
2.02941624949093e-07	1.02975955326587e-05	2.59793869689213e-08	1.69575948225873e-06	4.07530706146692e-09	1.22263513338969e-05	81791	0.0036612091926419	0.0165987071209419	0.842246002215654	0.00212486834865401	0.138697100708804	0.000333321605945376
9.39856679273794e-08	1.2492214281216e-05	5.85007234080132e-08	1.00138597086174e-05	1.71275189366455e-07	2.28298355705353e-05	43802	0.00682562770996886	0.00411679127679218	0.547188097024174	0.00256246801372129	0.438630391256149	0.00750225242916366
1.57348374415965e-05	0.000254233124335051	1.22940577424686e-06	2.56447748461661e-05	2.61043549327606e-07	0.000297103185946388	3366	0.08528633668806	0.0529608505929514	0.855706489734267	0.00413797573503201	0.0863160546881298	0.000878629249619391
4.99424818620096e-07	2.30364125647456e-05	1.06518350418861e-07	6.32372172746475e-06	7.76622709502186e-09	2.99738436883443e-05	33362	0.00895197816924964	0.0166620211879701	0.768550500371881	0.00355371007890729	0.210974668221273	0.000259100139967763
2.22623201904406e-05	0.000141612122337839	1.00385808171332e-06	8.21740631751688e-06	5.44819025121489e-09	0.000173101155117761	5777	0.0506092744445464	0.128608732710625	0.818088835060055	0.00579925697798143	0.0474717012253706	3.14740259676978e-05
4.71922732638318e-05	0.000253102852171137	1.06332734113849e-06	7.34217087724181e-06	1.10622120974189e-07	0.000308811245774324	3238	0.088494527768115	0.152819153802188	0.819603740584313	0.00344329215884697	0.023775594243117	0.000358219211534253
1.28887699489062e-05	7.98335546713014e-05	4.22904879898616e-07	3.36956997680902e-06	7.60183869304232e-08	9.65908178638457e-05	10353	0.0285627906328546	0.133436803144935	0.826512876035843	0.00437831348001155	0.0348849927076791	0.000787014631531318
2.21708941933981e-06	4.26335846413075e-05	1.79781086442523e-07	4.44847857048383e-06	3.47978599735444e-07	4.98269123173091e-05	20069	0.0148372727409074	0.0444958219610496	0.855633685864521	0.00360811212417972	0.0892786320403501	0.0069837480098995
1.18788568291396e-05	0.000108626131091091	2.40157459714399e-07	2.82638122862881e-06	1.04318892124055e-07	0.000123675845500698	8086	0.0364250917741129	0.0960483171232704	0.878313228030271	0.00194182994053632	0.0228531385185708	0.000843486387351739
4.07159102596004e-06	6.07761565768645e-05	1.7837105000695e-07	3.42634229782194e-06	5.87615473875828e-08	6.8511222498041e-05	14596	0.0203442757750445	0.0594295485834669	0.887097826616688	0.00260353039258715	0.0500114021161994	0.000857692291058783
4.27246656688387e-05	0.000176382132090873	7.14644587485794e-07	3.79598730449651e-06	1.17873369446082e-07	0.00022373530302114	4470	0.0649245901029458	0.190960769677022	0.788351814439437	0.00319415209775039	0.0169664208251384	0.000526842960652232
2.07503334056346e-05	0.000170771770615512	9.07974091215857e-07	9.62091224006559e-06	2.92781837665213e-07	0.000202343772190094	4942	0.0589031986226901	0.102549899021061	0.843968503538025	0.00448728459190161	0.047547360296452	0.00144695255256068
1.03504218073457e-05	8.08208612731131e-05	2.79936570758004e-07	2.81217515078595e-06	7.58085093317943e-08	9.43392033113346e-05	10600	0.0279063156208889	0.109714958829869	0.85670493746265	0.00296734083956771	0.0298091890971913	0.000803573770721955
1.57051121527354e-07	1.43258847115311e-05	7.05553155934812e-08	8.28550570938347e-06	9.72333948317381e-07	2.38113308063528e-05	41997	0.0071180302524998	0.00659564653502918	0.601641496984663	0.00296309837393285	0.347964831397534	0.0408349267088408
2.10629595473229e-06	5.80513988563979e-05	1.90201118901289e-07	6.75063577114763e-06	4.20786620192315e-08	6.71406103631983e-05	14894	0.0199413472058089	0.0313714150547373	0.864624234756994	0.00283287741759261	0.100544748321916	0.000626724448759197
4.45104816330491e-05	0.000311121389226626	1.3208210628837e-06	1.18959138873792e-05	9.41356634041905e-07	0.00036978996244398	2704	0.10502322027369	0.120366927590124	0.841346225761221	0.00357181426492558	0.0321693801766761	0.00254565220705392
3.18267087530152e-05	0.000241754835574106	6.81427395134676e-07	6.66720812410472e-06	4.84459850024578e-08	0.000280978625831364	3559	0.0808495250411879	0.113270924643631	0.860402939400813	0.00242519299508444	0.0237285242049202	0.000172418755551655
4.3424476670011e-06	6.4298338621494e-05	2.28134529658854e-07	4.34723054232123e-06	3.49938997734811e-08	7.32511452602487e-05	13652	0.0217364321509871	0.0592816351413091	0.877779294686153	0.00311441587497822	0.0593469293466507	0.00047772495090901
1.61459256733367e-05	0.000110686811775593	4.3757581679662e-07	3.85974696817459e-06	1.26086912049928e-07	0.000131256147145951	7619	0.038614137354263	0.123010815298297	0.843288593962112	0.00333375484738293	0.0294062186960489	0.000960617196158632
2.45581995004584e-09	2.41282017552615e-06	7.98083025569153e-09	1.0105341781776e-05	1.48177024654238e-08	1.25434163099733e-05	79723	0.00375597709958653	0.000195785573033498	0.192357497822002	0.000636256507674545	0.805629146960641	0.0011813131366486
2.70944416777323e-05	8.82539684073838e-05	4.33256236342076e-07	1.81496122468387e-06	5.83118479749177e-08	0.000117654939394117	8499	0.0346828303035573	0.23028732849857	0.750108485558378	0.0036824313417966	0.0154261370923338	0.000495617508922311
6.94506047421773e-07	3.04427162348883e-05	1.09934553835029e-07	6.20388492648285e-06	3.2384035626301e-07	3.77748821188909e-05	26473	0.0112687057687931	0.0183853928447987	0.805898378162353	0.00291025537787322	0.164233071779206	0.00857290183576933
1.62615041908862e-05	0.000118378399827035	6.87471938784373e-07	6.43995257449267e-06	3.45327273055533e-08	0.000141801861258504	7052	0.0416512952687501	0.114677649831701	0.834815557260084	0.00484811646816903	0.0454151484143968	0.00024352802564841
1.82622879207579e-06	5.34152227460618e-05	1.77904857533221e-07	6.70068117733882e-06	1.80548165212228e-07	6.23005857382219e-05	16051	0.0185171689196326	0.0293131881576417	0.857379141995629	0.00285558884278796	0.107554063865372	0.00289801713856858
6.27035276077114e-05	0.000486683013623246	2.19724612660607e-06	2.20100466837607e-05	3.08131418942651e-08	0.000573624647183218	1743	0.158135976299592	0.109311076355622	0.848434627091254	0.00383045975690835	0.0383701202377564	5.37165584595657e-05
5.55782494918584e-06	0.000136194369795065	6.88504149171014e-07	2.17648195777167e-05	1.93599648916334e-06	0.000166141514960301	6019	0.0486246413340418	0.0334523550631752	0.819749174838133	0.00414408252708859	0.131001692038966	0.0116526955326364
5.95868672284737e-09	3.35659560990498e-06	1.2215790424153e-08	8.86408663348453e-06	8.99061480907254e-08	1.23287628686272e-05	81111	0.00369182007361923	0.000483315867645595	0.272257293426127	0.00099083667634149	0.718976163945922	0.00729239008396437
1.34526786400912e-06	3.71765139665876e-05	9.67784607287023e-08	3.44213880894795e-06	5.55046821099189e-08	4.21162037823833e-05	23744	0.0125556391214947	0.0319418120151615	0.882712842750041	0.00229789135860302	0.081729560117376	0.00131789375881821
8.16639331397606e-07	3.13021392968282e-05	1.15459491674294e-07	5.69688164387239e-06	1.52044610851115e-08	3.79463242248576e-05	26353	0.0113195594389544	0.021520907441745	0.824905703944917	0.00304270555930841	0.150129999683619	0.000400683370410655
2.94472453977575e-05	0.000271678398069758	9.3642863735126e-07	1.11357420292257e-05	3.68536106913245e-07	0.000313566350241005	3189	0.0897942960635946	0.0939107317322937	0.866414390003733	0.0029863811490982	0.0355131920904995	0.00117530502437519
9.49862833304623e-06	5.48588569268223e-05	2.7661141553788e-07	2.05464614242225e-06	2.37105456501426e-08	6.67124533634788e-05	14990	0.0198154450021804	0.142381637222866	0.822318085469397	0.00414632353618865	0.0307985396853512	0.000355414086197028
9.50476556137061e-05	0.000343027522640118	1.57606178266204e-06	7.32217009420303e-06	2.80157071139e-07	0.000447253567201828	2236	0.125590156258427	0.212514024669176	0.766964307934347	0.00352386632156436	0.0163714068062398	0.000626394268673492
8.32788401521552e-06	6.9322232144075e-05	3.0320131253244e-07	3.24685313988153e-06	8.19238048780374e-08	8.12820944165825e-05	12303	0.0240906923686947	0.102456562850533	0.85285981668716	0.00373023498851407	0.0399454906174162	0.00100789485637717
1.0528391499515e-07	1.46566370704159e-05	4.56894014488048e-08	8.19441705179405e-06	2.41309795578642e-07	2.32433372342325e-05	43023	0.00694882668303121	0.00452963849098611	0.630573696139887	0.0019656988576285	0.35254907542818	0.0103818910833185
3.96793825876541e-06	9.36509283340867e-05	3.01146532415473e-07	9.15859839574928e-06	2.56387696116418e-07	0.000107334999217133	9317	0.0316892572759365	0.036967795106035	0.872510635087774	0.00280566948909431	0.0853272321474741	0.00238866816962246
1.15603795188179e-06	1.90996446445328e-05	8.17699270804749e-08	1.73751054977953e-06	9.82349810866627e-09	2.20847865713832e-05	45280	0.00660360884107403	0.052345443690171	0.86483265676117	0.00370254549738007	0.0786745456725825	0.000444808378696095
9.20346306537662e-08	6.9974932165779e-06	3.52411276847442e-08	3.44679151368973e-06	6.14252962902886e-09	1.05777030182352e-05	94538	0.00316829800613894	0.0087008143918491	0.661532395503517	0.00333164276062498	0.325854441909337	0.000580705434671364
0.000212671269989426	0.000728286662401822	3.71768871376415e-06	1.64093720952978e-05	7.09114862735051e-07	0.000961794108063045	1040	0.250745883500027	0.221119331264905	0.757216805859329	0.00386536856755257	0.0170612108742739	0.000737283433939033
9.88880602071483e-06	4.51652014827513e-05	1.45780908581767e-07	8.56237590904381e-07	1.77472046563409e-08	5.60737732076087e-05	17834	0.0166818937641037	0.176353497455973	0.805460358722977	0.00259980558187202	0.0152698408172789	0.000316497421898707
5.34194590179078e-06	7.1821319686288e-05	3.70790904256978e-07	6.41570667534099e-06	1.28697344784031e-07	8.40784605124608e-05	11894	0.0249091166063249	0.0635352487335218	0.854217825213912	0.00441005820036424	0.0763061863435303	0.00153068150867198
0.000299487461843864	0.000864794878419222	3.16181653261277e-06	1.17679446451368e-05	2.96982707258749e-07	0.00117950908414809	848	0.298168249784448	0.25390856744454	0.733182041615071	0.00268062075579215	0.00997698517399403	0.000251785010603158
1.99417812953441e-05	0.000239108691031732	1.43772221254377e-06	2.22276484148256e-05	2.69937301296286e-07	0.000282985780255741	3534	0.0814029775412719	0.070469199114253	0.844949491156917	0.00508054578305832	0.0785468739621401	0.000953889983632171
1.68401717811724e-06	2.88989442255743e-05	1.67122778376914e-07	3.6891739684527e-06	3.44308616769011e-09	3.44427012366889e-05	29034	0.0102797863988511	0.0488932957535689	0.839044069946254	0.00485219719639446	0.107110471478437	9.99656253448113e-05
2.87403252150508e-06	4.06325505011301e-05	1.32529015019306e-07	2.41038443841457e-06	2.47992363487313e-07	4.62974888395563e-05	21599	0.0137935531779819	0.0620775034141705	0.877640483740747	0.00286255298810231	0.0520629627833109	0.00535649707366913
9.1147381042958e-06	0.000106071959338682	2.78084525422383e-07	4.16593761858152e-06	1.16639159721271e-07	0.000119747358746703	8351	0.0352886665457983	0.0761164020625778	0.885797903593448	0.0023222602012509	0.0347893904482149	0.000974043694508477
2.6677071896019e-06	4.85346489625758e-05	2.24855220220387e-07	5.26432468552264e-06	3.35907422872585e-08	5.6725126800208e-05	17629	0.0168740321618492	0.0470286686003867	0.855611114515796	0.00396394389760205	0.0928041060897784	0.000592166896436719
1.13987956781767e-05	0.000111340778080094	4.31096943138456e-07	5.41981888356652e-06	1.38226285081625e-07	0.000128728715870058	7768	0.0378848150768367	0.0885489737168117	0.86492572638171	0.0033488793873592	0.0421026407894679	0.00107377972465098
1.92896011057083e-07	1.24147261029367e-05	6.41002612080655e-08	5.30839317955525e-06	1.79694612888015e-07	1.81598101676451e-05	55067	0.00543317911975116	0.0106221380772339	0.683637438295237	0.00352978696452848	0.292315455423266	0.00989518123973411
1.19136805548723e-06	2.69422270964336e-05	1.51732722444318e-07	4.41442107368092e-06	2.64021455292053e-08	3.27261510935753e-05	30557	0.00976996670618102	0.0364041604550655	0.823262931818549	0.00463643653084843	0.134889711321645	0.000806759873891448
8.45652496825298e-08	1.09023739190236e-05	5.09479622256514e-08	8.45683717943188e-06	1.39630253688005e-07	1.96343545640517e-05	50931	0.0058730500132872	0.00430700430750901	0.55527029846882	0.00259483763825532	0.430716332021191	0.00711152756422421
8.6540900268222e-05	0.000553059736920738	2.43643351257339e-06	2.00903215985984e-05	2.32709999175321e-07	0.000662360102299307	1510	0.180264759172184	0.130655364004875	0.834983470473017	0.0036784122475306	0.0303314187084293	0.000351334566148377
8.62426026585338e-07	4.16124968373301e-05	2.09602060801752e-07	1.30289870287626e-05	1.0497797920046e-06	5.67632917454844e-05	17617	0.0168852890208091	0.0151933758607991	0.733088155350688	0.00369256352752704	0.229531914519371	0.0184939907416154
0.00010119358300197	0.000349736625002632	1.77740288541053e-06	7.90753201915361e-06	1.32445703608182e-08	0.000460628387479527	2171	0.129093236141116	0.219685945878591	0.759259816609058	0.00385864817219831	0.017166836074568	2.87532655841948e-05
9.29294445145254e-06	7.71262442860884e-05	4.27857341177114e-07	4.56844427140977e-06	7.80094397321981e-08	9.149349978986e-05	10930	0.0270759969687784	0.10156944999149	0.842969658644931	0.00467636872739382	0.0499318998825323	0.000852622753653192
1.19989943397378e-05	0.000178561860435661	8.02732565210365e-07	1.53996950404459e-05	1.12117109009174e-07	0.000206875399490064	4834	0.0601820008097501	0.0580010690943179	0.863137235629782	0.00388027076776192	0.0744394697407487	0.000541954767389146
7.91596749149994e-06	6.62792152088612e-05	2.81603590402696e-07	3.03316277610057e-06	4.78051462036831e-09	7.75147295814848e-05	12901	0.022986999230147	0.102122106782022	0.855053169464874	0.0036329042483038	0.0391301471665726	6.16723382275746e-05
0.000154040509868292	0.000596738074076431	2.94608859200541e-06	1.47075726278863e-05	2.89710736140507e-07	0.000768721955900755	1301	0.20602656243233	0.200385209093961	0.776272967743193	0.00383245017186131	0.0191324997484332	0.000376873242551056
3.91321282101811e-05	0.000252533944077793	7.47192860073937e-07	6.20969129084161e-06	1.23603370484694e-07	0.000298746559809374	3347	0.0857373248261074	0.130987711574489	0.845311638865167	0.00250109276756429	0.0207858168971181	0.000413739895661272
1.56070710862134e-09	1.2232814159834e-06	5.43757799235663e-09	5.48490260652504e-06	1.04727873767432e-07	6.81991018137685e-06	146629	0.00204388844067482	0.000228845698420365	0.179369138808282	0.000797309326331751	0.80424851070659	0.0153561954603761
2.63054476297445e-07	2.48050890183551e-05	1.30089026000616e-07	1.58086030266644e-05	7.84824082230275e-07	4.17916596295479e-05	23928	0.0124594896189436	0.00629442521855386	0.593541611848724	0.00311279875347759	0.378271721362492	0.0187794428167524
1.31898318161945e-05	0.000105767202551082	3.89272146871207e-07	4.01676294444272e-06	4.79945037554805e-08	0.000123411063962346	8103	0.0363485382220168	0.106877223100668	0.857031769723278	0.00315427267517908	0.032547834979109	0.000388899521765115
6.01081209619341e-07	3.10260149841332e-05	1.3465630564496e-07	8.95071735380633e-06	1.71912190960042e-07	4.08843820441639e-05	24459	0.0121906499095449	0.0147019761475188	0.758872054140832	0.00329358789132492	0.218927544120335	0.00420483769998872
2.25723273456156e-05	0.000144920431184174	7.39115999711358e-07	6.10677675411089e-06	3.29701557696853e-07	0.000174668352841309	5725	0.0510556120178738	0.129229634209256	0.82968911555397	0.00423153930112838	0.0349621248198239	0.00188758611582257
1.95565659081287e-06	5.57892255699068e-05	3.06414718951382e-07	1.12563974436201e-05	4.94172401733226e-07	6.98018667250243e-05	14326	0.0207235446755079	0.0280172534427615	0.799251197531456	0.00438977828714043	0.161262126240309	0.00707964449833349
1.52843717712525e-05	9.1396741633299e-05	3.74544923726264e-07	2.8811610474796e-06	3.62750152972415e-09	0.000109940446877287	9096	0.0324459086136614	0.139024100823535	0.831329544578929	0.0034067982654675	0.0262065611821233	3.29951499448886e-05
1.50836865177595e-05	0.000116017767906749	5.27762520598213e-07	5.22378102995538e-06	1.32488791197798e-07	0.00013698548676626	7300	0.0402653711746092	0.110111566369779	0.846934742106743	0.0038526893107935	0.0381338282855379	0.000967173927146496
1.49534714548131e-05	0.000137762748915655	5.22414842340894e-07	6.19583090486179e-06	2.20881150686531e-08	0.00015945655423274	6271	0.0467144434834216	0.0937777159851785	0.863951623553708	0.00327622056587519	0.0388559186837718	0.000138521211466878
0.000423306496803607	0.00138736469100193	9.38112517396182e-06	3.97109038358089e-05	1.84060538951627e-06	0.00186160382220482	537	0.428220372264891	0.227388068156337	0.745252386385186	0.00503927047316175	0.0213315547390618	0.000988720246253212
1.56455754836045e-06	2.85602793452512e-05	1.10579003516485e-07	2.5966484600522e-06	3.02043672922032e-08	3.28622687244725e-05	30430	0.00981040353647733	0.0476095415529034	0.869090310979727	0.00336492298945072	0.0790161045125433	0.000919119965375671
2.46138385356449e-05	0.000118951743917066	5.49608374168394e-07	3.4169412183352e-06	5.06655891040137e-08	0.000147582797634318	6776	0.043312140844019	0.166779861407921	0.806000061144018	0.00372406800100252	0.0231527066372717	0.000343302809786499
0.000266075641007287	0.000860004659946179	2.57781927511453e-06	1.07424072952606e-05	2.98167000766928e-07	0.00113969869452461	877	0.289726089201943	0.233461389651124	0.754589492887772	0.0022618427901155	0.00942565552357812	0.000261619147410974
1.66032638045551e-06	4.75849986532702e-05	2.35094910795845e-07	8.67468839676151e-06	5.7063775792911e-07	5.87257460992122e-05	17028	0.0174639474032734	0.028272546382817	0.810291938613762	0.00400326818153442	0.147715252218445	0.00971699460344131
2.11209562350008e-06	4.02861897380982e-05	1.33508366026566e-07	3.27663482412192e-06	6.54172628008425e-09	4.58149702780269e-05	21827	0.0136507773938899	0.046100556448752	0.879323712175793	0.00291407732486509	0.0715188682703	0.000142785780289411
1.90104415634991e-05	0.000154548822537258	7.05965704206004e-07	7.38828983317769e-06	2.11652742729576e-08	0.000181674684912414	5504	0.0530484578212517	0.104640013949462	0.850689916494236	0.00388587823640016	0.040667690365004	0.000116500954897274
6.67784392221251e-08	4.01178416820087e-06	1.59634765998606e-08	1.23332398719023e-06	1.12023175268067e-07	5.43987324648115e-06	183828	0.00163063547973574	0.0122757344144593	0.737477508468776	0.00293453098565978	0.226719250855343	0.0205929752757622
8.03226223787485e-07	3.18383973093192e-05	1.11921097765274e-07	5.71105662932356e-06	2.96620898791431e-07	3.87612221589869e-05	25799	0.0115612412598237	0.0207224173812913	0.8213981793125	0.00288745017652455	0.147339436457873	0.00765251667181136
1.84595681556429e-05	0.000159410031811161	5.04075745516804e-07	5.6044192586961e-06	2.02989645518059e-08	0.000183998393935569	5435	0.0537084803686518	0.100324615670868	0.86636643071451	0.00273956600780612	0.0304590661843419	0.00011032142247347
3.89241375834691e-06	5.30778658758857e-05	2.51161975236325e-07	4.40661724946703e-06	7.93891096696562e-09	6.16359977699029e-05	16224	0.0183214527773018	0.0631516305273084	0.861150428261645	0.00407492349152768	0.0714942145646388	0.000128803154880413
9.53451115464196e-07	1.24435091938785e-05	4.00347474351882e-08	6.71886793990334e-07	1.2219501124635e-08	1.41211013518929e-05	70816	0.0042273996003872	0.067519600044255	0.881199623442298	0.00283510092007248	0.0475803393267389	0.000865336266635959
1.85294596965375e-05	0.000116014593592734	6.50970475612689e-07	5.24407279026535e-06	1.97036248651455e-08	0.000140458800180014	7120	0.0412650266889504	0.131920959546784	0.825968849541983	0.00463460085646748	0.0373353095964401	0.000140280458325808
7.58438511879297e-06	0.000125500816609677	5.91074831619978e-07	1.2601201613324e-05	2.45636954232429e-07	0.000146523115127647	6825	0.0430079121343786	0.051762379691325	0.856525719510841	0.0040340039938753	0.0860014585572123	0.00167643824674651
1.210401594245e-05	6.11005910583614e-05	2.56660215067505e-07	1.66629536547132e-06	1.05742583729032e-08	7.51381368397231e-05	13309	0.0222901090330112	0.161090179388784	0.813176818433692	0.00341584481413195	0.022176426453396	0.000140730909996599
1.50921415597461e-05	0.000127071625139725	4.96743828865675e-07	5.38315933073263e-06	1.32078530950624e-08	0.000148056877712164	6754	0.0434482152781903	0.101934755027636	0.858262223972893	0.00335508783206538	0.0363587252001759	8.92079672295918e-05
2.79457711687535e-06	3.23049303603576e-05	1.10799448326322e-07	1.64738854982678e-06	5.94990794191705e-08	3.69171945548052e-05	27088	0.0110142567712913	0.0756985234272523	0.875064607425667	0.00300129654115063	0.0446238824399607	0.00161169016596972
0.000161294799274677	0.000656184515198083	2.67413450314318e-06	1.40246650623299e-05	1.54823683725005e-07	0.000834332937721958	1199	0.22151406615454	0.193321864668405	0.7864780179837	0.00320511678520637	0.0168094347331204	0.000185565829568867
5.38366452926146e-06	8.09867878327477e-05	2.82657978857353e-07	5.4735555987124e-06	2.85144125861013e-08	9.21551803521651e-05	10851	0.0272691250040635	0.0584195539381306	0.878808847459925	0.00306719576454838	0.059394985477708	0.000309417359687597
5.03974580513905e-08	1.03587925072128e-05	4.72335134354816e-08	1.2508869540074e-05	3.55427573812057e-07	2.33207205925857e-05	42880	0.00697188064262899	0.002161059211327	0.444188354561656	0.0020253882485303	0.536384349291973	0.0152408486865135
1.43948740521668e-06	3.46445123903868e-05	1.67597046316407e-07	5.19036051116339e-06	3.931564728368e-10	4.14423505095561e-05	24130	0.0123559928169391	0.0347346950044436	0.835968808825122	0.00404410088365429	0.125242908458258	9.48682852209704e-06
2.48668921634321e-05	0.000199666013143723	8.11289887232078e-07	8.38874567234305e-06	2.47715097547498e-07	0.000233980655964278	4274	0.0677948869333683	0.10627755555668	0.853344103686103	0.00346733743389427	0.0358523042760585	0.00105869904726362
2.81839053209337e-05	0.000178903426441572	6.3191811363641e-07	5.16314674469138e-06	3.93278643394695e-07	0.000213275675264228	4689	0.0619851762473919	0.132147772060815	0.838836525637196	0.00296291695175047	0.0242087933295475	0.00184399202069088
1.46189796107571e-05	0.000163109397747077	6.98850371178665e-07	1.00433430554257e-05	3.50408338145525e-07	0.000188820979122584	5296	0.0550768168027728	0.0774224330298934	0.86383090748187	0.00370112672027279	0.0531897626105702	0.00185577015739357
1.66446242064894e-05	0.000206010813309387	7.86292239971558e-07	1.25444579945145e-05	7.10477078924576e-08	0.000236057235458255	4236	0.0683755819166236	0.0705109681310018	0.872715521341512	0.00333093894980656	0.053141594961756	0.000300976615923395
4.17061448180587e-06	7.86710899034115e-05	3.33865772371858e-07	8.1091096110788e-06	3.08749438345532e-07	9.15934292070136e-05	10918	0.0271051663203765	0.0455339920987095	0.858916306382679	0.00364508431731796	0.0885337483407364	0.00337086886055676
4.96268727232691e-05	0.000299373448709911	9.58136326686006e-07	7.44477113558859e-06	9.42259697025415e-08	0.000357497454865157	2797	0.101715469443759	0.138817415474993	0.837414209907677	0.00268012069357921	0.0208246829012997	0.000263571022451285
8.07765296572083e-06	6.42942782471215e-05	2.28618879693479e-07	2.34080319878386e-06	5.3938854201703e-08	7.49952921455213e-05	13334	0.0222482067886229	0.1077088005744	0.857310857891779	0.00304844308426542	0.0312126685798057	0.00071922986975022
1.19692743538037e-06	3.26814006349862e-05	1.3737209232632e-07	4.82682322378633e-06	5.22680174411759e-08	3.88947914039204e-05	25710	0.0116008495097794	0.0307734632884476	0.840251340998118	0.00353188916479119	0.124099475779675	0.00134383076896789
2.49190553702358e-07	1.42071950571306e-05	6.33597326248134e-08	4.64819273846953e-06	1.21589547724799e-07	1.92895276296521e-05	51842	0.00577020216745294	0.0129184373244733	0.736523741270426	0.00328466999510221	0.240969754558648	0.00630339685135109
2.19525708221636e-05	0.000208182197080099	7.35265027131358e-07	8.98262250624691e-06	5.20248960942576e-08	0.000239904680331735	4168	0.0694505293215352	0.0915053878557438	0.867770469472413	0.0030648215204249	0.0374424646231409	0.000216856528277476
2.20339832302079e-05	0.000109562860023353	3.9528111108107e-07	2.52845977979701e-06	6.98225109458634e-09	0.000134527566395534	7433	0.03955732865008	0.163787867576704	0.814426834283316	0.00293829080293386	0.0187951053270593	5.19020099869892e-05
4.88413792664629e-06	6.62339604283099e-05	3.36554436808831e-07	5.87327606368841e-06	1.37882713992366e-08	7.73417171268526e-05	12930	0.02293628336189	0.0631501097736883	0.856380785025444	0.00435152527395827	0.0759393026412293	0.0001782772856804
7.1961905426222e-06	8.9889104310534e-05	3.28256350050793e-07	5.2777429199597e-06	8.41375331286777e-08	0.000102775431656295	9730	0.0303636881459943	0.0700185873866033	0.874616655575272	0.00319391847604744	0.051352184417086	0.000818654144991119
3.40047302345126e-07	1.14289714463551e-05	5.90358558213293e-08	2.55207721233701e-06	4.36569513396838e-08	1.44237887681983e-05	69330	0.00431781913617391	0.0235754494058362	0.79236957986752	0.00409295066435611	0.176935287485897	0.00302673257639069
6.52612071501042e-05	0.000330510584598992	1.73351494974912e-06	1.13064316285532e-05	2.83099569787353e-07	0.000409094837897186	2444	0.115518394422186	0.159525863209513	0.807907003417277	0.00423744029296402	0.027637678555589	0.000692014524657732
0.000128056757677923	0.000558138092899041	2.62184087141558e-06	1.47279815739268e-05	3.81750423472696e-07	0.000703926423445778	1421	0.190430204272734	0.181917816142025	0.792892657966877	0.00372459504870048	0.020922615039555	0.000542315802842002
9.60788626989901e-06	0.000120425312886832	4.48779231695783e-07	7.24304594496433e-06	4.90849879025955e-07	0.000138215874212417	7235	0.040619608168206	0.0695136237038381	0.871284239766529	0.0032469442041518	0.0524038645071465	0.00355132781833432
3.53938067879037e-05	0.000187977197040531	9.44100485048364e-07	6.45314575666612e-06	7.46190849664379e-09	0.000230775711978646	4333	0.0668979478263105	0.153368855346349	0.814544977150477	0.00409098720551547	0.027962846268949	3.23340287098075e-05
1.04111511477227e-05	0.000103003141761967	5.26746559690182e-07	6.70714253345964e-06	1.13981247145826e-07	0.000120762163249985	8281	0.035582355177161	0.0862120292278214	0.852942171537156	0.00436185097645016	0.0555400992575417	0.00094384900103087
0.000216882077940042	0.000801335226703927	4.02103524349009e-06	1.91582260986899e-05	3.97824816029748e-07	0.00104179439080218	960	0.268531579789694	0.208181268640776	0.769187503579186	0.00385972057345586	0.0183896422056353	0.000381865000946515
5.70046782009633e-06	0.000126050684868967	5.83014082216739e-07	1.66214243449228e-05	2.24449187047295e-09	0.000148957835608074	6713	0.0437067625967676	0.0382690027471597	0.846217215458354	0.00391395376978167	0.111584760056905	1.50679677998174e-05
1.5165288271897e-05	0.000156767529129254	7.58047603227966e-07	1.00913032415363e-05	3.35515679360774e-08	0.000182815719813852	5470	0.0533726128408486	0.0829539619860847	0.857516680124005	0.00414651214895433	0.0551993190290833	0.000183526711872702
2.12643817810826e-07	1.0204784593316e-05	3.20769367197516e-08	1.980159655923e-06	2.91729403238731e-08	1.24588379440935e-05	80264	0.00373069825542938	0.0170677087835176	0.819079968702373	0.00257463311295085	0.158936143547943	0.00234154585321527
2.58753351776113e-06	5.67810028212713e-05	1.78302651767298e-07	5.03684860576287e-06	1.42609970280303e-07	6.47262975668429e-05	15450	0.0192311927896924	0.0399765414527068	0.877247810484348	0.00275471730146722	0.0778176536447387	0.0022032771167396
4.32041521900806e-05	0.000160732041344114	5.16473763496114e-07	2.47188563763424e-06	3.52168941103716e-07	0.000207276721876429	4824	0.0602951684320907	0.208437068084459	0.775446658404492	0.0024917113645015	0.0119255342098081	0.00169902793673892
3.76652148581172e-08	5.94743652894096e-06	2.73164217420623e-08	5.5508969207179e-06	4.27018185951869e-07	1.19903332722109e-05	83401	0.00359065965574412	0.00314129841123024	0.496019284361752	0.00227820370976439	0.46294767582339	0.0356135376938635
3.31723127971806e-05	0.000206536612942711	8.75336381096629e-07	7.01611705104924e-06	1.2350861644624e-07	0.000247723887788484	4037	0.0716313500011231	0.133908413489394	0.833737169178695	0.00353351624226091	0.0283223273850758	0.00049857370457425
2.2013890540454e-07	4.99475556774409e-06	2.03967953338006e-08	5.950764118135e-07	1.22367124845284e-08	5.84260439278046e-06	171157	0.00175125120520248	0.0376782151597599	0.854885121764528	0.00349104508239585	0.101851224523916	0.00209439346940021
5.30648624991907e-07	2.80617879945058e-05	9.09510208382405e-08	6.19303440762439e-06	2.00220625699504e-07	3.50766426736598e-05	28509	0.0104680024392401	0.0151282615593763	0.80001350914859	0.00259292263756299	0.176557216870557	0.00570808978391356
2.67426135433874e-06	8.68768432728186e-05	2.85507340019168e-07	1.19588457225016e-05	1.10727489117434e-07	0.000101906185178796	9813	0.0301107734025798	0.0262423850882723	0.852517863566301	0.00280166841216009	0.117351519944738	0.00108656298852873
0.000111282575821049	0.000565262048898006	1.72554347351442e-06	1.13016532192101e-05	7.61944051382159e-07	0.000690333765463161	1449	0.187119890144314	0.161201119499619	0.818824280627152	0.0024995785514804	0.0163712884761295	0.00110373284561991
2.51537165825711e-06	3.87982840619916e-05	1.81738096596576e-07	3.60627436582495e-06	1.43878281944539e-07	4.52455464646148e-05	22102	0.0134822601072997	0.0555937955180695	0.857505038475657	0.00401670685398192	0.0797045156399052	0.00317994351238662
2.64071625870531e-06	6.43316665143436e-05	3.96744945185893e-07	1.24461639141782e-05	1.92316410658598e-07	8.00076080430716e-05	12499	0.0237174559866256	0.0330058143631002	0.804069363999872	0.00495884022644831	0.155562254873035	0.0024037265375446
1.36331978704765e-05	0.000194088690086333	1.10259129870227e-06	2.02375271832655e-05	2.58936785880991e-07	0.000229320943224658	4361	0.0664905308896726	0.0594502956370648	0.846362688715224	0.00480807065939067	0.0882497991622135	0.00112914582610677
1.95688640978854e-06	5.12941264812034e-05	1.77725839069389e-07	5.99763259894061e-06	1.09068807588395e-07	5.95354401365904e-05	16797	0.0177025986035013	0.032869269216771	0.861572978439747	0.00298521080320625	0.100740543534749	0.00183199800552683
2.88783014937746e-06	7.22338548677261e-05	2.24841779384134e-07	7.24393721131841e-06	1.37946033809469e-08	8.26042586111871e-05	12106	0.0244777410214368	0.0349598216596833	0.874456790511567	0.0027219151066103	0.0876944764484256	0.00016699627371365
3.83473118078913e-05	0.000294785688126015	1.01180913478887e-06	1.00229952570555e-05	1.01378717634269e-06	0.000345181591502093	2897	0.0983892148679362	0.111093154304721	0.854001764240163	0.0029312372377272	0.0290368765421104	0.00293696767527807
0.000158865430388447	0.000529995862247395	2.30486238780883e-06	9.90370579384788e-06	7.93267779305629e-08	0.00070114918759543	1426	0.189754938728507	0.226578641463269	0.75589599421059	0.00328726386421881	0.0141249622320926	0.000113138229828964
2.07328373838773e-07	1.6397990937984e-05	8.68616474260409e-08	8.84431883906437e-06	2.59167151718493e-08	2.5562416513485e-05	39120	0.00763949257284158	0.00811067192060659	0.6414882931484	0.0033980217551114	0.3459891530364	0.00101386013948162
7.36004729435839e-06	0.000116377620916366	6.34581206451893e-07	1.29245664427537e-05	9.45843665744571e-09	0.000137306274296587	7283	0.0403577406683872	0.0536031389101738	0.847576860653762	0.00462164755181669	0.094129467199992	6.888568425515e-05
2.57650262831225e-06	3.32483321828223e-05	1.00521052437422e-07	1.66850032367316e-06	1.4018960821643e-08	3.76078751480667e-05	26590	0.0112191651549791	0.0685096570377414	0.884078987497155	0.00267287242476898	0.044365716411897	0.000372766628437492
9.44493962717195e-06	8.88794998846694e-05	3.62749648739739e-07	4.39253599996126e-06	7.39077521998072e-08	0.000103153632912742	9694	0.0304737085340109	0.0915618709731865	0.861622585409597	0.00351659595980095	0.0425824653570555	0.000716482300359948
1.37761233746319e-07	1.38549232675468e-05	6.20338919826998e-08	8.03253061311693e-06	1.59792947559906e-07	2.22470419539527e-05	44950	0.00665196390947942	0.00619233936949729	0.622775976070167	0.00278841079686453	0.361060613349982	0.00718266041348995
4.00659832338844e-06	4.79762642804528e-05	1.50508364953714e-07	2.3184839787522e-06	1.55565251008756e-08	5.44674114726481e-05	18360	0.0162078839860648	0.0735595508407893	0.880825120623643	0.00276327368759383	0.04256644323765	0.000285611610323865
1.60654105216826e-05	0.000123245110986825	6.59772972899816e-07	6.51365678150578e-06	1.07807155524493e-07	0.000146591758418438	6822	0.0430276221459371	0.10959286316646	0.840736971276577	0.00450075079266416	0.0444339903674047	0.000735424396893881
1.8465616405604e-06	1.86020849751346e-05	3.93461550015402e-08	5.09713004045792e-07	2.49188921426027e-08	2.10226246668849e-05	47568	0.00628700723667086	0.0878368743113756	0.884860252698932	0.00187161002134613	0.0242459260973582	0.0011853368709881
1.53976182590942e-05	4.81701097363441e-05	1.65152013204738e-07	6.64381337514631e-07	3.19427786951162e-08	6.44292041248528e-05	15521	0.0191437692539932	0.238985076228107	0.747644028676788	0.00256330984447211	0.0103118041971646	0.000495781053467874
1.51710534085046e-05	0.000148654182131193	9.90008252828616e-07	1.24903157977695e-05	4.95918252362497e-08	0.000177355151415532	5638	0.051820325109038	0.0855405286365761	0.838172339200374	0.00558206651978824	0.070425446896129	0.000279618747132183
2.3644469034949e-05	0.000282694579906341	8.03105749300698e-07	1.23873409068031e-05	1.35940622026238e-07	0.00031966543621942	3128	0.0914587267123353	0.0739662983730257	0.884345155515337	0.002512332139498	0.0387509549149392	0.000425259057200441
1.05104866251739e-05	0.000171165581374119	1.17512559617631e-06	2.46733846755302e-05	2.15971675761407e-07	0.000207740549946761	4814	0.0604259449140531	0.0505942947964057	0.823939194432598	0.00565669820589896	0.118770190421915	0.00103962214318175
6.40237743004197e-06	0.000172362046152452	7.77298451090097e-07	2.70304866460026e-05	4.87498038355648e-07	0.000207059706717943	4830	0.0602339747048334	0.030920440927521	0.832426785899221	0.00375398218905495	0.13054440709135	0.00235438389285328
4.38784276618385e-06	8.88711752090839e-05	3.63980770515127e-07	9.49537445701554e-06	1.03956253441227e-07	0.00010322232945624	9688	0.0304936913216152	0.042508658633247	0.860968510178412	0.0035261824881547	0.0919895385720881	0.0010071101280978
3.95299566517959e-06	8.18151546597382e-05	2.17566725469071e-07	5.79934133548039e-06	3.68899568643563e-08	9.18219483427316e-05	10891	0.02717186767696	0.0430506620315305	0.891019588849908	0.00236944139604823	0.0631585523957078	0.000401755326805548
0.000618999406244416	0.00174790141879173	7.90749579684527e-06	2.88511333013611e-05	2.19507775900578e-06	0.00240585453189336	416	0.514524266518918	0.257288792002431	0.726519993466175	0.003286772201735	0.0119920522703656	0.000912390059293526
1.29410685358727e-10	2.42644568450665e-07	9.74806570747384e-10	2.35103952213415e-06	2.58445109290137e-08	2.62063281876994e-06	381587	0.000785881908712649	4.93814640615962e-05	0.0925900670680591	0.000371973732361688	0.897126642578518	0.00986193515699941
1.6946826246207e-05	0.000172504513976892	9.30593816794852e-07	1.22004540232307e-05	1.27707121189023e-07	0.000202710095184313	4933	0.059006637507377	0.0836012939108838	0.850991233663241	0.00459076207304187	0.0601867115307579	0.000629998822075958
3.36979324273095e-05	0.000302702907548917	8.80616197789854e-07	1.01982835209981e-05	2.55517409561249e-07	0.000347735257104576	2876	0.0990799132951738	0.0969068615816985	0.870498177462299	0.00253243287759291	0.0293277236421589	0.000734804436250782
0.000113224818791229	0.000581477473058624	2.18169861694034e-06	1.44487149976561e-05	2.63134914756668e-07	0.000711595840379206	1405	0.192292057788774	0.159113941322215	0.817145688694241	0.00306592379148496	0.0203046647798791	0.000369781412179763
2.68437777161298e-06	3.09527980886e-05	9.73998607924841e-08	1.44448616855794e-06	2.43587042656878e-08	3.52034205938291e-05	28406	0.0105056382886407	0.0762533221582317	0.879255412300071	0.00276677263599656	0.0410325515018603	0.000691941403840674
2.47854882471009e-08	4.73300196138413e-06	1.74805579103143e-08	4.2956632108019e-06	1.13189789998213e-08	9.08225019734327e-06	110105	0.00272097884059208	0.00272900302332027	0.521126577504837	0.00192469459996023	0.472973450132266	0.00124627473961599
8.73229297843769e-05	0.000303161383266656	1.37329312585108e-06	6.13632367300034e-06	1.12308658660564e-07	0.000398106238508545	2512	0.112596637735506	0.219345796015459	0.761508748022668	0.00344956444540019	0.0154137842601746	0.000282107256297501
5.99878132573283e-06	5.73350427075887e-05	3.35795598205838e-07	4.12869434327607e-06	2.6594203279742e-09	6.78009733951314e-05	14749	0.0201354994241518	0.0884763304322057	0.845637456758191	0.00495266633192541	0.0608943225521971	3.92239254807685e-05
6.27010026844717e-10	6.71067467667906e-07	2.33467313292295e-09	3.21494068917544e-06	5.07016894080369e-08	3.93967152941115e-06	253828	0.0011812056137972	0.00015915286900541	0.170335892893133	0.000592606037202269	0.81604282620383	0.0128695219968288
9.75596923384473e-07	1.74778156453975e-05	8.35451783995011e-08	1.92494116924086e-06	1.28831744656407e-08	2.04747820908879e-05	48841	0.00612367093991439	0.0476487084968123	0.853626454621745	0.00408039401975769	0.0940152212949571	0.000629221566727892
7.46607289677172e-07	4.13561478590272e-05	2.33840984159979e-07	1.66918520454131e-05	6.20397882233383e-07	5.96488460605108e-05	16765	0.0177360195299027	0.0125167096932567	0.693326872024874	0.00392029351117302	0.279835288489572	0.0104008362811247
1.16775981991262e-05	0.000141850825463159	5.17579243628525e-07	8.09741914549718e-06	5.06141427559628e-09	0.000162148483465687	6167	0.047484109599914	0.0720179304149787	0.874820549852242	0.00319200792117216	0.0499382971238872	3.12146877196502e-05
1.98950249602637e-05	0.000106201726389995	3.74247690547261e-07	2.57001577159804e-06	4.58789039365657e-08	0.00012908689371634	7747	0.0379882053531854	0.154121184478896	0.822715020344093	0.00289919200759176	0.0199091921542824	0.000355411015136685
8.72247026534594e-06	9.32564449262115e-05	2.55852418053335e-07	3.52050821438161e-06	1.21408576076269e-07	0.000105876684400069	9445	0.0312654888372648	0.0823832963297847	0.880802468028089	0.00241651331927399	0.0332510243811463	0.00114669794170651
1.26900484040452e-06	2.03482578050516e-05	7.2913441458915e-08	1.50368524546255e-06	9.00344356618843e-09	2.32028647759438e-05	43098	0.00693676896316209	0.0546917310710786	0.876971787817694	0.00314243271953686	0.0648060168424346	0.000388031549256064
8.35302951786007e-06	8.25114402691515e-05	3.64786330473812e-07	4.63666089898316e-06	1.45290644990091e-07	9.60112076614587e-05	10415	0.0283938431996543	0.0870005671349679	0.859393838270339	0.00379941404091146	0.048292913003785	0.00151326754999681
2.06237109856086e-06	4.51153991131678e-05	1.55129978381935e-07	4.36742129387589e-06	1.70634991954344e-07	5.18709564759408e-05	19279	0.0154412330898586	0.0397596504609944	0.869762236485721	0.00299069053129738	0.0841978168631154	0.00328960565887174
1.10578300111341e-05	8.1251233462718e-05	3.20108901253121e-07	3.02593905282377e-06	4.0863181992329e-07	9.60637432478524e-05	10410	0.0284091577195157	0.1151092976109	0.845805407073126	0.00333225513008809	0.0314992831896691	0.00425375699621642
2.01341998373462e-05	8.72237767419583e-05	3.67405154620253e-07	2.04716677603998e-06	1.79881195680706e-08	0.000109790536629533	9108	0.0324023889716812	0.183387388890221	0.794456238394009	0.00334641915322804	0.0186461132160029	0.000163840346538865
5.78946941055537e-06	4.37204337320124e-05	2.88344754323395e-07	2.8005562202118e-06	2.62241678383802e-08	5.26250282849413e-05	19002	0.0156639479369798	0.110013611379132	0.830791643384693	0.00547923229156544	0.053217191733333	0.000498321211275894
9.14668407212862e-06	0.000107237870005577	4.259981415432e-07	6.4295501203182e-06	1.8954689925287e-07	0.00012342964923882	8102	0.0363539117889013	0.0741044321889875	0.868817748951761	0.00345134369392034	0.0520908076784524	0.00153566748687847
2.17075030980643e-06	5.64973579652492e-05	1.75545530568865e-07	5.88287865820244e-06	5.21274612687176e-08	6.47786599250957e-05	15437	0.0192466002766456	0.0335102688495949	0.872160029716234	0.00270992840500021	0.0908150718925782	0.000804701136593334
3.14087894418201e-06	4.4217283693713e-05	1.66457641493466e-07	3.01479604207568e-06	9.68323598164983e-08	5.06362486812806e-05	19749	0.0150764541233278	0.0620282707739986	0.873233796840471	0.00328732174733557	0.059538297575156	0.00191231306303888
4.27086180544349e-07	3.30936764426172e-05	1.06504218523403e-07	1.06378833057931e-05	1.63204288806802e-07	4.44283544362848e-05	22508	0.0132403672819885	0.00961291918107924	0.744877384330702	0.00239721276816907	0.23943905734904	0.00367342637100943
2.6597059668393e-06	3.99416638920701e-05	1.95082503968824e-07	3.76889481338048e-06	1.97552796585288e-07	4.6762899972844e-05	21384	0.0139312474100785	0.0568764120356915	0.854131457100926	0.00417173665624056	0.0805958316436564	0.00422456256348537
5.96458180204562e-05	0.000341423210191159	1.37015224019992e-06	1.01035054726472e-05	4.7049886519567e-08	0.000412589735810982	2424	0.116445641069915	0.144564473721618	0.827512612547331	0.00332085876423165	0.0244880194433046	0.000114035523513658
2.517561557067e-05	0.000260300692519092	8.6789270344887e-07	1.15684529158302e-05	1.58162778683879e-06	0.000299494281495879	3339	0.0859424473842387	0.0840604216044652	0.869134099051814	0.00289786068406388	0.0386266237139801	0.00528099494567663
9.19861810819742e-07	3.59000509915526e-05	1.67705775808995e-07	8.42696160074772e-06	6.08767059735901e-07	4.6023347238665e-05	21728	0.0137124380339285	0.0199868515875123	0.780039982867487	0.00364392826404644	0.18310188429033	0.0132273529906244
4.9390188540917e-05	0.000253673000020183	8.78573107741073e-07	5.80924395731261e-06	1.69851337406081e-07	0.00030992085696356	3227	0.0887979961396623	0.15936387445755	0.818508965500214	0.00283483053173274	0.018744282053904	0.000548047456599709
1.64959320609622e-05	0.000178425814890422	9.70779328305564e-07	1.35263109236386e-05	9.21207356007951e-08	0.000209510957938929	4773	0.0609249453164245	0.0787354142391475	0.851629989408152	0.00463354918451826	0.0645613530514304	0.000439694116751868
3.97741803964223e-05	0.000265980857674172	1.07876592942599e-06	9.29162092723601e-06	1.27009631095779e-07	0.000316252434558352	3162	0.0905276982621835	0.12576719117425	0.841039715775201	0.0034110913041112	0.0293803933563762	0.00040160839006077
1.71817539989876e-05	0.000142447452896871	4.01857510290599e-07	4.28860030088488e-06	3.05547800445193e-07	0.000164625212507479	6074	0.0481916994325206	0.104368910067205	0.865283334959396	0.00244104474745836	0.0260506895363312	0.0018560206896092
1.006573329086e-05	8.62726220787025e-05	4.01788451127397e-07	4.43086800783128e-06	9.99221959351439e-09	0.000101181004048115	9883	0.0298997254058454	0.0994824412502714	0.852656315188147	0.00397098699412327	0.043791500682522	9.87558849362948e-05
1.42610840114174e-06	1.29192859625211e-05	5.03223013982324e-08	5.86194115329735e-07	4.55632522962937e-08	1.50274740326871e-05	66545	0.00449812906151681	0.0949000742266952	0.859711082143256	0.00334868663148401	0.0390081602573174	0.00303199674124784
4.45406709630382e-05	0.00032347927135982	1.45875745356013e-06	1.36532139778636e-05	3.62542149884824e-07	0.000383494455904167	2608	0.108696608389405	0.11614423696954	0.843504427194785	0.00380385539113156	0.0356021156698951	0.000945364774648586
1.77671020268627e-06	3.02809581539003e-05	1.54800437552744e-07	3.39384637648818e-06	2.40057032591886e-08	3.56303208738867e-05	28066	0.0106323592879736	0.04986511934526	0.849864873826974	0.00434462653593998	0.0952516366187295	0.000673743673096761
3.31964284220961e-06	7.89685905553635e-05	3.56566829718889e-07	1.0926027404501e-05	3.30381460949486e-08	9.36038657778879e-05	10683	0.0276918267159697	0.0354648049481927	0.843646679537228	0.00380931734769356	0.116726241098068	0.000352957068817485
1.72952452500003e-06	6.0362640250838e-05	2.85029669004652e-07	1.28170714201839e-05	1.57955256900908e-08	7.52100613907166e-05	13296	0.022311206794875	0.0229959196019684	0.802587301946926	0.00378978109755717	0.170416978568853	0.000210018784694683
1.52167469831898e-07	5.1214263948351e-06	2.40316701726383e-08	1.04009211400368e-06	5.94830590012639e-08	6.39720070784459e-06	156318	0.0019173259288161	0.0237865711553026	0.800573036352437	0.00375659155779956	0.162585505989873	0.00929829494458765
4.31911618960337e-07	2.20665848030372e-05	5.58538708959924e-08	3.67304862470812e-06	2.52226547842325e-08	2.62526215723859e-05	38091	0.00784495629609883	0.0164521328953543	0.840547856989954	0.00212755403272727	0.139911688993821	0.000960767088143427
7.87008232805223e-08	9.83671460012182e-06	5.11842902800927e-08	8.23536267517695e-06	2.33158423887823e-07	1.84351208127472e-05	54244	0.00551532168043167	0.00426907011241844	0.533585578312028	0.00277645537558401	0.446721383538886	0.0126475126610834
1.76164378504358e-05	0.000241685271964246	9.77179255200478e-07	1.72939509166548e-05	5.10327524474959e-07	0.000278083167511012	3596	0.0800505461735469	0.063349529596171	0.869111475273581	0.00351398203618988	0.0621898515880863	0.00183516150597195
3.73230935359664e-05	0.000124640198101213	3.9736072144325e-07	1.70682847259701e-06	9.12660095839057e-09	0.000164076607432178	6095	0.0480350107276064	0.227473581518281	0.759646363073015	0.00242179996077443	0.0104026314250954	5.56240228343527e-05
1.02663301595632e-05	0.000102402728908314	3.71225536759632e-07	4.76563160314282e-06	2.57642412515185e-07	0.000118063558620295	8470	0.0348011711440168	0.0869559606667523	0.867352552345574	0.0031442855111079	0.0403649666233557	0.00218223485320979
2.04018123544406e-05	0.000154557488742964	6.3532983918571e-07	6.19543412275402e-06	4.37527526286893e-07	0.000182227592585631	5488	0.0532055464072018	0.111957865792765	0.848156344217384	0.00348646343932334	0.0339983316184277	0.00240099493210006
1.15650680925199e-05	0.000121442897082269	4.00936264864791e-07	5.41995811206718e-06	2.23910690676953e-07	0.000139052770242398	7192	0.0408604818147226	0.0831703537610909	0.873358343530796	0.00288333892353153	0.0389777068275525	0.00161025695702884
2.72444254207439e-06	3.43446954709033e-05	1.2212020514362e-07	1.98016328053572e-06	6.33095083948133e-08	3.92347310070518e-05	25488	0.0117016471120492	0.0694395621467295	0.875364621837993	0.00311255364849248	0.0504696535368068	0.00161360882997858
1.31204550722615e-05	0.000169378701606495	7.12680209468624e-07	1.18548584718532e-05	3.78739239603978e-08	0.000195104569284039	5125	0.0568567333186184	0.067248322888637	0.868143182028242	0.00365281147481012	0.0607615624552319	0.000194121153078992
2.13773199153891e-05	0.000117172810040867	6.98101574174065e-07	4.9228150488099e-06	1.62813163504426e-08	0.000144187327895591	6935	0.0423369805954218	0.148260739881863	0.812642912182372	0.00484162918033668	0.0341418009519853	0.000112917803444088
1.14358093164864e-05	0.000121361330473605	4.84470439203534e-07	6.61884511197976e-06	6.50084142541887e-08	0.000139965463755529	7145	0.0411231026221675	0.0817045077381429	0.867080544137525	0.00346135701053894	0.047289130721137	0.00046446039265612
8.73168081347398e-07	2.13842373136112e-05	8.56088790993924e-08	2.69702781213343e-06	8.40639368772887e-08	2.51241060230687e-05	39802	0.00750899207954969	0.034754195056559	0.851144207637732	0.00340743981182006	0.107348210107737	0.00334594738615185
1.32421881490046e-05	0.000124633134435609	4.23567444417858e-07	5.13155030422176e-06	3.95820668758321e-07	0.000143826261002011	6953	0.0422332259113245	0.0920707251704152	0.866553392734487	0.00294499378254667	0.0356788132325154	0.00275207508003553
0.000747284416833127	0.00149623233444672	4.9401715387645e-06	1.27556703455466e-05	1.19565974184309e-07	0.00226133215913834	442	0.49296125061103	0.330462030451056	0.661659689577335	0.00218462887851332	0.00564077696149114	5.2874131604739e-05
3.36185825878477e-06	4.40355898001441e-05	1.56714051888603e-07	2.64074361599971e-06	8.45277422693505e-08	5.02794334690865e-05	19889	0.0149710124483912	0.0668634872517358	0.875817143548736	0.0031168619269538	0.052521347871259	0.00168115940131507
6.11809723125622e-06	4.94130806359015e-05	2.34866399215214e-07	2.43984950669524e-06	1.81187639957393e-08	5.82240125370639e-05	17175	0.017316036228586	0.105078591540932	0.848671853463318	0.0040338408326926	0.0419045235871041	0.000311190575953613
2.75254231260951e-05	0.000236865761160697	8.65678130519279e-07	9.59740519459707e-06	8.26717307996239e-08	0.000274936939342708	3637	0.079181584603238	0.100115405343131	0.861527598753998	0.00314864249448931	0.0349076599802908	0.000300693428090337
1.44982140740317e-06	2.75424524910497e-05	1.32617369789888e-07	3.24084750997155e-06	1.68851732237337e-07	3.25345905104516e-05	30737	0.00971305650113108	0.0445624605890589	0.846559064027616	0.00407619606422539	0.0996123651511901	0.00518991416790982
1.5174169508317e-05	6.16402121656643e-05	2.06955413270207e-07	1.08115669970281e-06	1.8488074751069e-08	7.81209818617054e-05	12801	0.0231646918061719	0.194239359858268	0.789035297518196	0.00264916554219163	0.0138395175526179	0.000236659528726838
2.34332943604364e-06	4.79377812135573e-05	1.89013446071121e-07	4.97629386534142e-06	8.57580849618414e-08	5.55321760459753e-05	18008	0.0165221031777476	0.0421976879512806	0.863243341551561	0.00340367440156921	0.0896110006786251	0.00154429541696407
3.90719509005052e-06	7.1885573017234e-05	3.38375636160438e-07	8.01478836666779e-06	3.59985454976882e-08	8.41819306556104e-05	11879	0.0249393865211167	0.046413702556133	0.85393115193947	0.00401957562062503	0.0952079419448862	0.000427627938885826
9.53150821467737e-07	4.13520354780011e-05	1.9120118865073e-07	1.06843170206921e-05	4.07995895479755e-08	5.32215040983597e-05	18789	0.0158400812933598	0.0179091297327148	0.776979835097813	0.00359255515021461	0.200751880310377	0.000766599708880324
1.925926334391e-07	1.55397491603963e-05	6.17088622871599e-08	6.40971449547297e-06	1.26801658999538e-07	2.23305668105951e-05	44782	0.00667685492808845	0.00862461911838805	0.695895867409118	0.00276342570300908	0.287037698139922	0.00567838962956259
4.40158902785099e-06	3.56344456649802e-05	1.49259789389983e-07	1.55407581674103e-06	7.07618404955647e-08	4.18101321394578e-05	23918	0.0124649625380985	0.105275654551138	0.852292108193331	0.00356994301984329	0.0371698374823931	0.00169245675329459
5.44621012105235e-06	7.06476402060643e-05	2.5990221260033e-07	4.33864430684718e-06	1.1405989683399e-07	8.08064567433982e-05	12375	0.0239514173751054	0.0673982048036935	0.874282118697603	0.00321635452258045	0.0536918023843638	0.0014115195917597
1.52422356765907e-06	3.86453782179277e-05	2.03309107854633e-07	6.63396600824556e-06	7.53542423770994e-08	4.70822311440641e-05	21239	0.0140257120645783	0.0323736477779736	0.820806008527486	0.00431817063283471	0.14090169150962	0.00160048155208549
2.38626760202421e-07	1.35382328925248e-05	5.27493747256091e-08	3.85067144953363e-06	4.93675283776353e-08	1.77296480053641e-05	56403	0.00530482103011864	0.0134591933314313	0.763592874964513	0.00297520710561483	0.217188262754489	0.00278446184395195
7.06101733430192e-07	2.87717264934324e-05	1.34520903017523e-07	7.05569141032585e-06	1.36606609925731e-07	3.68046471501317e-05	27170	0.0109808626430103	0.0191851243825242	0.781741674524638	0.00365499776342894	0.191706535904138	0.00371166742527085
1.32120449187957e-05	0.000123629225452297	5.56706571851108e-07	6.70535972339681e-06	5.59413471499424e-07	0.00014466275013784	6913	0.0424735788721187	0.0913299719949112	0.85460303591974	0.00384830629391919	0.0463516677030383	0.00386701808839107
1.35846578600465e-07	1.3180605169321e-05	5.35898374663929e-08	6.69370671844568e-06	2.63738078833971e-07	2.03274863826675e-05	49194	0.00607975095819124	0.00668290097669412	0.648412938087593	0.00263632386501496	0.329293381013068	0.012974456057629
5.82995111298795e-06	6.64878477707394e-05	3.57495504464066e-07	5.24589382543413e-06	1.51523408581737e-07	7.80727116222073e-05	12809	0.0231505449766385	0.0746733524665954	0.851614429539391	0.00457900714649162	0.0671924122581899	0.00194079858933242
7.71736201477448e-05	0.000277265821558216	1.40112729464937e-06	6.4785799140359e-06	3.68214177742881e-08	0.00036235597033242	2760	0.103024285240178	0.212977366088233	0.765175253781126	0.00386671507955007	0.0178790483515217	0.000101616699568959
6.99929510282679e-07	1.5049087939848e-05	7.5906763131387e-08	2.09903843758559e-06	3.08951232246947e-08	1.79548577740723e-05	55695	0.00537202448028706	0.0389827376574049	0.838162469968411	0.00422764491295497	0.116906436352656	0.00172071110857301
2.60812436859699e-06	6.93356077121798e-05	2.58394459210325e-07	8.84817716113547e-06	2.78652750250784e-07	8.13289564513734e-05	12296	0.0241044133166195	0.0320688286484579	0.852532858375425	0.00317715203151315	0.108794918159632	0.00342624278497156
1.08005338945346e-05	6.97308732481098e-05	2.41207581476968e-07	2.0031333831519e-06	1.59182031534452e-08	8.27916663104268e-05	12079	0.0245325901301028	0.130454360636228	0.842245075569012	0.0029134282739589	0.0241948673389561	0.000192268181845259
6.06254203091409e-05	0.000261988199398249	9.68762849549092e-07	5.38863471813845e-06	3.46510986006658e-07	0.000329317528261084	3037	0.0940865701584472	0.184094119220635	0.795548906192882	0.00294172877667494	0.0163630364487199	0.00105220936108795
0.000107383806393536	0.000552840762124083	1.85633484765739e-06	1.23225003253523e-05	2.3208874575479e-07	0.000674635492436384	1482	0.183279990433856	0.159173075827555	0.819465872048252	0.00275161160133068	0.0182654195687967	0.000344020954066059
2.02466829416592e-05	0.0001981167655501	1.09338358830936e-06	1.37823218643045e-05	8.11808678096038e-08	0.000233320334812183	4286	0.0676101590489927	0.086776332452794	0.849119155043127	0.00468619072225106	0.059070384394052	0.000347937387776134
1.42603110683925e-05	0.000113609903809744	4.11159515460832e-07	4.21534892308616e-06	4.98458249147136e-08	0.000132546569141598	7545	0.0389862924408694	0.107587176044959	0.857131984218887	0.00310200043745828	0.0318027765666491	0.000376062732046001
6.06337528663433e-06	4.48931762994889e-05	1.92988712832674e-07	1.83774621490458e-06	4.0550039192926e-08	5.30278365530534e-05	18858	0.0157828966435416	0.114343252162815	0.846596414593948	0.00363938499809609	0.0346562547967792	0.000764693448361908
3.51577646245972e-05	0.000187319440293019	1.09715473277468e-06	7.52322499664358e-06	4.08646895366638e-08	0.000231138449336571	4326	0.0669995070480618	0.152106950295415	0.810420943943665	0.00474674263811931	0.0325485656680541	0.00017679745474609
2.91242482504936e-07	1.28355862604118e-05	4.79533491152737e-08	2.71874735216083e-06	5.58238735993942e-08	1.59493533177922e-05	62698	0.00477341502238959	0.0182604571296343	0.804771579427808	0.00300660146902505	0.170461290686183	0.00350007128734932
0.000181807746331379	0.000680296913759772	1.49145182160279e-06	7.19362650716953e-06	8.44916999531155e-08	0.000870874230119876	1148	0.230008727348021	0.208764641372329	0.781165511885831	0.00171259152012971	0.00826023581634667	9.70194053640618e-05
3.58670816552771e-06	3.89245971651954e-05	1.74301533822456e-07	2.43307738961206e-06	9.76294626419427e-09	4.51284472004218e-05	22159	0.0134476017819792	0.0794777659776024	0.862529060490953	0.0038623428155717	0.0539144938625169	0.00021633685335628
2.61185693436259e-05	0.000188844842696997	9.82838045414167e-07	9.14894284685517e-06	1.1632961425776e-07	0.00022521152254715	4440	0.0653387043288052	0.115973503700983	0.838522117168586	0.00436406643096337	0.0406237777862355	0.000516534913232096
6.61602822365646e-06	0.000133215928726164	5.23916812407181e-07	1.35997272904507e-05	4.76612498817371e-07	0.000154432213551496	6475	0.0452762447177133	0.0428409855140122	0.862617491924655	0.0033925357952114	0.0880627621510838	0.00308622461503761
1.46120016519473e-07	1.22864625597995e-05	5.74580953071447e-08	6.21812004848533e-06	2.61499017739845e-08	1.87343106218854e-05	53378	0.00560458123774921	0.00779959398926458	0.655826777284585	0.00306699811201071	0.331910801202438	0.00139582941170177
3.9462107997463e-05	0.000225113266039898	1.07559261257245e-06	7.89892184759365e-06	1.20495686714665e-07	0.000273670384184242	3654	0.0788315418930035	0.144195756201724	0.822570797022546	0.00393024848406077	0.0288629033468082	0.00044029494486164
3.50108862190562e-07	8.27721132294201e-06	3.71458180912624e-08	1.12932683676954e-06	4.00728110067083e-09	9.79780012109404e-06	102064	0.0029350387631818	0.0357334154466777	0.844803039523301	0.00379124064914224	0.115263306335283	0.000408998045596318
2.36658114435936e-05	0.000166815532517224	7.61842816050085e-07	6.91246053782153e-06	1.52764792877607e-07	0.000198308412107567	5043	0.0577629808283673	0.119338414301642	0.841192417126207	0.00384170700553461	0.0348571221178053	0.000770339448811399
6.9292074847747e-06	3.7231486859395e-05	2.25603865633838e-07	1.55884864030929e-06	1.2675763378903e-08	4.59578226134917e-05	21759	0.0136930491148167	0.150773189214158	0.810122950613092	0.00490893286070537	0.0339191143457623	0.000275812966282302
1.0409279546416e-06	2.23971536902922e-05	9.37541445427451e-08	2.59486668113691e-06	1.40181350340319e-09	2.61281042841169e-05	38273	0.00780789249645875	0.0398393983475631	0.857205461473426	0.00358824901811716	0.0993132396028562	5.36515580372718e-05
0.00012751463762	0.00040627616271834	2.1115270401256e-06	8.66087813724166e-06	1.07032904996042e-07	0.000544670238420704	1836	0.150787294504545	0.234113466507248	0.745912175955045	0.00387670720957339	0.015901140775296	0.000196509552837674
7.36496303087306e-07	2.01935867264072e-05	8.59883735214954e-08	3.03295655479307e-06	3.79547043680365e-09	2.40528234282459e-05	41575	0.00718996146933482	0.030619952176692	0.839551613832301	0.00357498044992576	0.126095656247632	0.000157797293449821
7.45378118670383e-05	0.000166858246682464	1.01014127146745e-06	2.90842841547461e-06	2.36285667010317e-08	0.000245338256803146	4076	0.0709665247200825	0.303816505580073	0.680115074007181	0.00411734103205096	0.0118547692209628	9.63101597317973e-05
1.53186729130245e-06	6.52877763339241e-05	2.95276964644196e-07	1.6225299019547e-05	7.64432527634784e-07	8.41046521370525e-05	11890	0.0249167789848589	0.0182138235207988	0.776268311859071	0.00351082796422519	0.192917973111726	0.00908906354417952
1.24051266325787e-06	2.26712231486961e-05	6.23646097506535e-08	1.46600579819089e-06	1.1300814685784e-07	2.55531143667534e-05	39134	0.00763672317328934	0.0485464372543128	0.887219570315592	0.00244058743116631	0.0573709246219428	0.00442248037698578
1.58535505497591e-05	0.00017518375573308	9.21249975296123e-07	1.31137623547292e-05	4.86339933137341e-07	0.000205558658546002	4865	0.0598106018184982	0.0771242168143032	0.852232433176128	0.00448168898266067	0.0637957186891961	0.00236594233771234
1.91146493265909e-06	3.80947679234887e-05	1.79071302882972e-07	4.5919531619689e-06	1.02339173398651e-07	4.48795964943983e-05	22282	0.0133739444394452	0.0425909562911884	0.848821533594749	0.00399003816590292	0.102317166834199	0.00228030511396029
0.000114026444541404	0.000593853205976183	2.90553112557738e-06	1.95158081508123e-05	1.87821343080941e-07	0.000730488811137058	1369	0.196860393857906	0.156096086350609	0.81295318548659	0.00397751626209676	0.0267160945565129	0.000257117344191191
0.00061554174640825	0.00179038261962687	8.09416813675284e-06	3.04284185698101e-05	1.30114490198317e-07	0.00244457706723189	409	0.520144843196661	0.251798871330024	0.732389517853987	0.00331107095998338	0.0124473140886762	5.32257673290097e-05
6.48500777737467e-05	0.000589004312853504	2.02766173198052e-06	2.38060490554109e-05	2.64801894842933e-06	0.000682336120363072	1466	0.185165867843755	0.0950412499623205	0.863217255067919	0.00297164648253063	0.0348890353961383	0.00388081309109112
6.62298778930083e-05	0.000381154733480266	1.66840142854693e-06	1.23720935132961e-05	7.85352137857301e-08	0.000461503641528903	2167	0.129321990979585	0.143508895560601	0.825897564356261	0.00361514250032725	0.02680822511456	0.000170172468250852
1.50394640361683e-05	0.000163753960336905	7.96515387072169e-07	1.1170428480431e-05	7.26364025742376e-07	0.000191486732266319	5222	0.0558323379067037	0.0785405017787422	0.855171313431558	0.00415963747276433	0.0583352608727753	0.00379328644416028
9.46315897609428e-10	1.8457886653531e-06	1.01160607998335e-08	2.54604789071391e-05	1.84451641502408e-07	2.7501781590692e-05	36361	0.00821670475107539	3.44092579780253e-05	0.0671152397624237	0.000367832926258757	0.92577562014223	0.00670689791110971
1.57194903503528e-05	0.00014769061041304	5.94036665938302e-07	7.18576183287117e-06	9.73517464423692e-08	0.000171287251008645	5838	0.050092413705039	0.0917726816081567	0.862239364245424	0.0034680728567961	0.0419515275687886	0.000568353720835043
1.83317401927226e-05	0.000149905452768891	7.93833237888625e-07	8.35635544220319e-06	2.42474652754801e-08	0.00017741162910698	5637	0.0518363931228675	0.103328853271893	0.844958436622531	0.00447452763882765	0.0471015089837445	0.000136673483004086
4.94063863044676e-07	1.8859071750502e-05	8.79489892779127e-08	4.31939999205244e-06	6.86852273021788e-08	2.38291698221792e-05	41965	0.00712334397600811	0.0207335743012256	0.791427980547974	0.00369081214050745	0.181265231826587	0.00288240118370592
3.85808328829702e-06	7.45551796932697e-05	3.06063635414536e-07	7.615284385638e-06	8.88649232944118e-08	8.64234759259137e-05	11571	0.0255949147572254	0.0446416120962822	0.862672773740112	0.00354144093529526	0.0881159234114373	0.00102824981687373
3.75202771360158e-06	8.00367107374256e-05	3.58688253688935e-07	9.85426155283765e-06	8.01269162414657e-08	9.40818151737952e-05	10629	0.0278312440351197	0.0398804775042929	0.850713930099835	0.0038125141721207	0.104741405495144	0.000851672728608064
4.48730234629808e-05	0.000166947248577812	9.89398113895661e-07	4.73562394533363e-06	1.44999851387316e-07	0.00021769029395141	4594	0.0632269147000204	0.206132403280216	0.766902582322188	0.00454498037526883	0.021753950804948	0.000666083217378912
6.97406361055282e-06	8.52086379049311e-05	3.59348047182853e-07	5.65076762289154e-06	2.84022208894402e-08	9.82212194064478e-05	10181	0.0290378705307904	0.0710036349853645	0.867517614013022	0.00365855819500509	0.057531026971964	0.000289165834644237
1.96052205785885e-05	8.81824812815716e-05	2.59698133637855e-07	1.50243399364119e-06	1.04673774897918e-07	0.000109654507762337	9120	0.0323628974707113	0.178790831117317	0.804184735138263	0.00236833066818119	0.0137015251292499	0.000954577946989516
9.1421766264672e-08	1.03767224961555e-05	4.10791472885347e-08	6.00185914003649e-06	3.54232910037059e-07	1.68653154597823e-05	59293	0.00504685889984957	0.00542069707991411	0.615269991296651	0.00243571769448925	0.355869960117187	0.0210036338117587
3.18317784714522e-05	0.00022718839502236	1.07387652891088e-06	9.87019236158037e-06	8.4925261788793e-08	0.000270049167646092	3703	0.0778300005565346	0.117874010680784	0.841285300016541	0.00397659632974032	0.0365496122340046	0.000314480738930069
1.40908351119089e-06	1.81077062000345e-05	7.24811542653323e-08	1.19783432890203e-06	2.01385497527782e-08	2.08072437441455e-05	48060	0.00622279577281715	0.0677208153332348	0.870259724098701	0.00348345773984246	0.0575681403856801	0.000967862442542131
2.84975717696469e-05	0.000312998615452666	8.59309644042052e-07	1.21766297928599e-05	2.08285501613319e-07	0.000354740412160828	2819	0.1009719145469	0.0803335926574022	0.882331430879553	0.00242236185837341	0.0343254655388387	0.000587149065832648
7.05669848135474e-05	0.000369402437970685	1.08616635520096e-06	7.32450712031543e-06	7.19105244798493e-07	0.000449099201504547	2227	0.126074391451354	0.157130060746351	0.822540847841932	0.0024185443918897	0.0163093300896044	0.00160121693022251
0.000200099908886594	0.000550457836736255	2.77627712365004e-06	9.83421513943907e-06	1.81416424189306e-07	0.000763349654310127	1310	0.204744908674257	0.262134013890965	0.721108385427551	0.00363696650411021	0.0128829758209908	0.000237658356383563
3.97719359864026e-05	0.000205425847407731	7.36016726714716e-07	4.89293649635693e-06	1.02514736233166e-07	0.000250929251353438	3985	0.0725238710470347	0.158498603777298	0.818660424401398	0.00293316431920496	0.0194992671040378	0.000408540398061335
2.85418937672793e-05	0.000240826773620476	1.53731217090926e-06	1.67111639472862e-05	1.06630614952239e-07	0.000287723774120903	3476	0.0827081143060711	0.0991989412570606	0.837006863114757	0.00534301406133812	0.0580805809264274	0.000370600640416432
1.58370083840949e-07	1.36794485063999e-05	4.93588869087404e-08	5.48803706930476e-06	9.0794851100156e-08	1.94660093975545e-05	51372	0.00582284082371343	0.00813572420553974	0.702735122901895	0.00253564487207847	0.281929231473309	0.00466427654717779
9.05395410299549e-05	0.000498269128709512	2.10161936367656e-06	1.49112689983205e-05	5.27635395701726e-07	0.000606349193497165	1649	0.166365255887394	0.149319141512766	0.821752768954315	0.00346602153712007	0.0245918839477935	0.000870184048004663
0.000100686812065087	0.000431938467294573	1.64732171015163e-06	9.10280534012041e-06	2.77697951280547e-07	0.000543653104361213	1839	0.150527984887339	0.185204151797115	0.794511176022985	0.00303009712799713	0.0167437751520174	0.000510799899886232
8.83048290872331e-06	6.60221664915083e-05	2.80279076668247e-07	2.69558770058038e-06	8.39725779937051e-08	7.79124887554739e-05	12835	0.0231035860996098	0.113338478205176	0.847388750457156	0.00359735751155242	0.0345976331091207	0.00107778071699456
2.10214244320518e-06	4.95311415146026e-05	2.13210056501026e-07	6.46655477934402e-06	8.20950417296274e-07	5.91339992109491e-05	16911	0.0175842841456387	0.0355487954688502	0.837608519219372	0.00360554096367541	0.109354260926541	0.0138828834215608
1.96121593840655e-06	5.87857405393486e-05	2.5704478963719e-07	9.92346083767588e-06	5.76252621543016e-07	7.15037147266112e-05	13985	0.0212234262778656	0.0274281685350909	0.822135475955497	0.00359484525552247	0.138782451731598	0.00805905852229177
1.41218622751791e-05	0.000157388966595062	7.00706932032702e-07	1.00582443789905e-05	3.77744505499746e-08	0.000182307554631815	5485	0.0532282625616733	0.077461750302665	0.863315658601875	0.00384354303609545	0.0551718462753994	0.000207201783964813
9.13972234263705e-05	0.000598862381773843	1.86342389319736e-06	1.57602043333855e-05	3.02812196930966e-07	0.000708186045623728	1412	0.191464812004337	0.129058210044048	0.845628610553038	0.00263126321778364	0.0222543277021292	0.000427588483001337
1.33863932810133e-05	6.96345418441617e-05	1.96696306451577e-07	1.31600790380514e-06	6.56752959373045e-09	8.45402068650254e-05	11829	0.0250441920362614	0.158343512246021	0.823685491512202	0.0023266598668917	0.0155666510954515	7.76852794341512e-05
1.01160314727304e-06	2.44640040184479e-05	1.26393893820819e-07	3.93226569426123e-06	2.28151197628819e-08	2.95570818735659e-05	33833	0.00882805744242643	0.0342254066758112	0.827686715593094	0.00427626429298685	0.133039713158491	0.000771900279617466
2.11867559802709e-05	0.000125560217840928	6.63777138528392e-07	5.06145417559848e-06	1.13381275517778e-07	0.000152585586410843	6554	0.0447471112982369	0.138851620776452	0.822883869927605	0.00435019554691846	0.0331712470008163	0.000743066748208406
1.20399160233473e-06	1.4946533219376e-05	5.76599714439676e-08	9.20483545486533e-07	1.25524598671577e-08	1.71412207985084e-05	58339	0.0051292107569143	0.0702395480746332	0.871964336441931	0.00336381942230071	0.0536999993353234	0.000732296725811381
4.92188779211405e-07	1.13447851844239e-05	5.10321281627353e-08	1.51274450231743e-06	4.3518925551724e-08	1.34442695196672e-05	74381	0.00402518510614625	0.0366095590758128	0.84383797630864	0.00379582751506745	0.112519650108508	0.00323698699197168
5.32786349640069e-07	1.94374483436195e-05	7.56914275965744e-08	3.55290847138052e-06	1.4830692924118e-07	2.37471415214779e-05	42110	0.0070989098986588	0.0224358097650698	0.818517391915971	0.00318739110255085	0.1496141532726	0.00624525394380816
2.08892832868765e-06	2.44685780224771e-05	6.78778127212907e-08	1.02254258424957e-06	7.69771777992132e-08	2.77249039259348e-05	36069	0.0082830910637981	0.0753448356130675	0.882548703787874	0.00244826142238839	0.0368817358927996	0.00277646328387115
6.95678921332384e-06	0.000121631900921234	6.22951586467588e-07	1.4033252394365e-05	1.00044150833956e-07	0.000143344938266224	6976	0.0420948975853388	0.0485318093367448	0.848525956984513	0.00434582200112728	0.0978984857372642	0.000697925940350623
5.68437396160225e-06	0.000169775449784665	9.29474334365835e-07	3.5874430550601e-05	2.51538273042623e-07	0.000212515266904277	4706	0.0617711239683735	0.0267480734180037	0.798885897741817	0.00437368264363096	0.168808721712967	0.00118362448358086
2.91076983143736e-05	0.000157609072445253	8.40241231063605e-07	5.85450244156649e-06	9.41846733324671e-08	0.000193505699105589	5168	0.0564041477508338	0.150422951101252	0.814493181202127	0.00434220405366519	0.0302549354805923	0.000486728162363187
5.61957805559594e-06	7.79045403201197e-05	3.25599210999301e-07	5.80970762652016e-06	2.17933006873868e-07	8.9877358220109e-05	11126	0.0266041249166314	0.0625249580860358	0.866787162672628	0.00362270562294356	0.064640391546581	0.00242478207181114
5.24884890370304e-06	0.000109513254398377	5.61026853583963e-07	1.50841278655005e-05	1.58572976296807e-09	0.000130408843750927	7668	0.0383696986564004	0.040249179064328	0.839768617284425	0.00430206140509527	0.115667982566506	1.21596796456283e-05
9.84043080845608e-06	0.000107699959644351	5.2215031466369e-07	7.35615745083401e-06	4.78700116962033e-07	0.000125897398335267	7943	0.037067147686781	0.0781623046907675	0.855458183159149	0.00414742736202692	0.0584297812989306	0.00380230348912569
6.93213401831007e-06	8.30347526021859e-05	5.59191616556573e-07	8.62037903997818e-06	1.44652664507551e-07	9.92911099415383e-05	10071	0.0293494982498127	0.0698162607144955	0.836275802043869	0.00563183971743109	0.0868192433849695	0.00145685413923484
3.07178781516138e-05	0.000176797195647882	7.90153449166265e-07	5.85301534337642e-06	1.08239614151896e-07	0.000214266482206191	4667	0.0622640118912272	0.143362964824586	0.825127634651455	0.0036877137339936	0.0273165232523116	0.000505163537653713
4.66597573670864e-07	2.60864991918014e-05	1.17595408432339e-07	8.46523201634923e-06	2.13713466516988e-07	3.53496376567708e-05	28289	0.010549043155619	0.0131995008888441	0.737956621934562	0.00332663688307468	0.239471535706896	0.00604570458662265
3.10366658084682e-05	0.000208146322170976	7.21547388930588e-07	6.23028036707142e-06	2.56044875826037e-07	0.000246390860611272	4059	0.071259921781143	0.125965166611575	0.844781018478465	0.00292846653134981	0.025286166668742	0.00103918170986868
2.78947040843238e-05	0.000116564147438404	4.79054325631369e-07	2.57503292686549e-06	6.1678862426e-08	0.00014757461763765	6776	0.043309792783594	0.189021015475815	0.789865827229255	0.00324618374961758	0.0174490231998306	0.000417950345481796
6.22983677036693e-06	9.9885442145304e-05	3.61099625557061e-07	7.45573933503852e-06	7.42365067047129e-08	0.000114006354382971	8771	0.0336255167581729	0.0546446450646041	0.876139252815399	0.00316736402555293	0.0653975769630623	0.00065116113138165
5.179839311486e-07	1.4568631846258e-05	6.22197700461723e-08	2.2508800431974e-06	2.36334423864719e-07	1.76360500145149e-05	56702	0.00527688970296702	0.0293707451908044	0.826071134651335	0.00352798784279721	0.127629488538809	0.0134006437762543
2.0234801115268e-07	1.03897303867549e-05	4.11788584446296e-08	2.71990933721043e-06	5.4363848991158e-08	1.34075304425538e-05	74585	0.00401420753961612	0.0150921164803365	0.77491753095553	0.00307132313598433	0.202864304419387	0.00405472500876181
4.99485486834117e-06	7.17717127054216e-05	4.06024604035595e-07	7.50883177118335e-06	7.66732250175647e-08	8.47580971739993e-05	11798	0.0251079253748732	0.0589307102787745	0.846782963497658	0.00479039310193656	0.0885913207297295	0.000904612391901186
6.48425004182448e-05	0.000299982788075804	1.71177250164954e-06	1.01959174389403e-05	5.71161893156849e-07	0.000377304140327795	2650	0.107039204632341	0.171857378405418	0.795068900688935	0.00453685056348012	0.0270230732959418	0.00151379704622545
1.18481366691477e-07	7.12177157139694e-06	2.21394734826496e-08	1.71172865070401e-06	5.63770694916847e-09	8.97975876922424e-06	111362	0.00269031432690114	0.0131942705518483	0.793091635802616	0.00246548644029579	0.190620783330005	0.000627823875234848
7.54294273836426e-05	0.000394185637377831	1.70340322250406e-06	1.14687076074445e-05	1.67096862905227e-07	0.000482954272454327	2071	0.134909609420023	0.15618337322148	0.816196604648753	0.00352704866621746	0.0237469844694853	0.000345988994063676
8.04716742881453e-07	1.40447070932218e-05	6.02365067391432e-08	1.35200924189914e-06	4.16361186006544e-08	1.63033057033421e-05	61337	0.0048790899630099	0.0493591151097956	0.861463763777835	0.00369474190297461	0.0829285340347863	0.00255384517460892
7.95380065959092e-06	0.000108440195338293	5.4389213394625e-07	9.54800187430586e-06	2.30028967227259e-08	0.000126508892902859	7905	0.0372438022396083	0.0628714747009786	0.857174486710275	0.00429924032584715	0.0754729699645492	0.000181828298350447
8.16433042663186e-06	6.07198626782733e-05	2.7283725186576e-07	2.6100767885552e-06	5.68259645737868e-08	7.18239331098999e-05	13923	0.0213174551753896	0.113671447289574	0.845398741744817	0.00379869550513593	0.0363399312115286	0.00079118424894437
2.03252799525366e-07	9.89120505386941e-06	4.551535644983e-08	2.84919996086704e-06	3.29807232683738e-08	1.302215389398e-05	76792	0.00389905049101003	0.0156082320313636	0.759567513515717	0.00349522489293197	0.21879636687324	0.00253266268674803
9.09847388820985e-06	5.51200271570934e-05	1.83475362909719e-07	1.42957625355586e-06	2.13048094317779e-08	6.58528574712006e-05	15185	0.0195626268627849	0.138163691563253	0.837018001552917	0.00278614125423422	0.0217086442176189	0.000323521411976619
2.87407517007499e-06	6.27682562000778e-05	2.6318458348649e-07	7.40013518767698e-06	4.83839002861791e-08	7.33540350416024e-05	13633	0.0217666298958908	0.0391808735326553	0.855689208705139	0.00358786784308765	0.100882455661506	0.000659594257612937
5.08894512322335e-05	0.000288426364327326	1.23368204480371e-06	9.00456581566485e-06	1.65585590465844e-07	0.000349719649010494	2859	0.099616274228943	0.145514990010488	0.824735942471083	0.00352763148508906	0.0257479550867176	0.000473480946622118
7.20540206337878e-06	7.12998104623674e-05	2.22323956320625e-07	2.83051874217818e-06	3.12352858307418e-07	8.18704080825524e-05	12214	0.0242629334540015	0.0880098466849384	0.870886222900876	0.00271555940085762	0.0345731602965028	0.00381521071682534
3.11279994582508e-06	3.02371985588992e-05	1.68971494165652e-07	2.11093464549628e-06	7.13829567231875e-08	3.57012876011094e-05	28010	0.0106534234700743	0.0871901310844695	0.846949804632805	0.0047329243710639	0.0591276894290693	0.00199945048259182
2.21780248601455e-07	1.90131114404621e-05	8.60055602662374e-08	9.49525754721127e-06	6.74847637262704e-08	2.88836395602673e-05	34622	0.00862778222213734	0.00767840382922305	0.658265777094683	0.00297765661030293	0.328741726865788	0.00233643560000323
7.65448590622997e-07	1.66304057768783e-05	9.47556020410971e-08	2.64784022752168e-06	2.3867087432343e-08	2.01623172844964e-05	49597	0.00603049926751476	0.0379643162947139	0.824826112108952	0.00469963847429177	0.1313261858823	0.00118374723974289
1.20529215592826e-07	7.01893698875739e-06	2.57804018998467e-08	1.93103269322345e-06	2.52954640418216e-08	9.12157476351533e-06	109630	0.00273274414773117	0.0132136411439526	0.76948741535638	0.002826310430844	0.211699486468853	0.00277314659997076
4.78791374213514e-05	0.000186873079005835	5.94081097796225e-07	2.98336276744362e-06	1.88387473273784e-07	0.0002385180477657	4193	0.0690632570764315	0.200735910216672	0.783475635308752	0.00249071759290852	0.0125079120653135	0.000789824816354524
1.48139922247592e-06	6.97099281802454e-05	3.52790913308384e-07	2.14145436963422e-05	2.81962773596501e-07	9.32406247859684e-05	10725	0.02758585638661	0.0158879160867533	0.74763471759507	0.00378366097522627	0.229669671835627	0.00302403350732301
1.95981345382466e-05	0.000149375820876632	6.5771543104531e-07	6.45267970706439e-06	1.92666694782397e-07	0.000176277017247771	5673	0.0515135417830533	0.111178047168225	0.847392491709075	0.00373114681263776	0.0366053374842091	0.00109297682585354
9.0478205994831e-05	0.000320080538046649	1.11645088414172e-06	5.08381496299463e-06	9.3361455521184e-09	0.000416768346034169	2399	0.117553014820143	0.217094716659247	0.768005874468229	0.00267882840615296	0.0121981791836414	2.24012827292622e-05
7.17598401824319e-05	0.000656643481386151	2.38328777685427e-06	2.82100405562674e-05	1.46017742467615e-06	0.000760456827326381	1315	0.204053921800565	0.0943641211490278	0.863485549462134	0.00313402114520222	0.0370961763279166	0.00192013191571946
2.19739441038823e-06	3.75397201958866e-05	3.20605406404741e-07	7.04649862861852e-06	1.33448372991814e-07	4.72376670142899e-05	21170	0.0140716898923469	0.0465178436886712	0.794698861493952	0.00678707113769516	0.149171182109541	0.00282504157014029
8.01237725519614e-05	0.00020561890813632	6.36843909542827e-07	2.10236139867973e-06	2.76783284878007e-08	0.000288509564324992	3466	0.0829243908191797	0.277716174641982	0.712693558764313	0.00220735805079049	0.00728697297643668	9.5935566477867e-05
3.06238692421787e-05	0.000133043485860545	4.71114495711709e-07	2.63302205776496e-06	7.05555318951639e-09	0.00016677854720939	5996	0.0488064712615154	0.183619954452119	0.797725415448722	0.00282479073954414	0.015787534439062	4.23049205522709e-05
6.49148585382603e-07	2.63816471433301e-05	1.22260169795108e-07	6.39515257602766e-06	2.10954191506818e-07	3.37591626660423e-05	29622	0.0100768050838347	0.0192288117985689	0.781466276409364	0.00362154035052793	0.189434573342082	0.0062487980994568
1.63204235139909e-06	6.62023089488802e-05	3.12525223053071e-07	1.63431938684145e-05	2.65894682687433e-07	8.47559650744343e-05	11799	0.0251073017517102	0.0192557815838189	0.781093211442287	0.00368735371933533	0.192826473677241	0.00313717957731847
3.45800229137465e-06	6.99316688736992e-05	2.49445945507782e-07	6.49505169611224e-06	3.50194012875464e-08	8.01691882079814e-05	12474	0.0237647829982395	0.0431338069983148	0.872301072729797	0.00311149396774044	0.0810168075952353	0.00043681870891216
1.99705220812193e-06	6.42854579253389e-05	2.33107945949264e-07	9.66769648886657e-06	5.71066138764891e-08	7.62404211821532e-05	13116	0.0226133943377382	0.0261941392394802	0.843193898047185	0.00305753748910074	0.126805391929414	0.000749033294819427
8.0341204759555e-06	3.76068689840699e-05	8.86417370185119e-08	5.33565472192386e-07	5.29373011650767e-10	4.62637260422479e-05	21615	0.0137835635385526	0.173659174546788	0.812880245523834	0.00191600946576513	0.0115331279565579	1.14425070554703e-05
3.17966823308219e-05	0.000227448518815388	6.84339074574935e-07	6.30409304738228e-06	2.84078212579884e-08	0.000266262041089425	3756	0.0767814114649784	0.119418758305631	0.854228105083137	0.00257017136868225	0.0236762740253502	0.000106691217200005
2.02178085697519e-05	0.000256818038439398	9.95008100519932e-07	1.63035264906123e-05	7.16988913823025e-07	0.000295051370514105	3389	0.0847229494215425	0.0685230118895019	0.870418049548157	0.00337232156822795	0.0552565692618361	0.00243004773227701
1.75497486005226e-06	1.85442555058478e-05	9.30495089305681e-08	1.26439154510724e-06	6.78049154775054e-09	2.16634519114857e-05	46161	0.00647803245872813	0.0810108595445859	0.856015725546303	0.00429523001739323	0.0583651926882843	0.000312992203433452
8.81717924938198e-06	8.13325805884667e-05	4.81610449175218e-07	5.7160858582849e-06	6.83627741016289e-08	9.64158189194104e-05	10372	0.0285117842257864	0.0914495084748682	0.843560543280236	0.00499513933058821	0.0592857678578939	0.000709041056413888
2.41454072761648e-05	0.000289132387218479	1.08669219016053e-06	1.67888350442962e-05	3.19571522094983e-07	0.000331472893251195	3017	0.0946723465186792	0.0728427807153057	0.872265555058132	0.00327837422692968	0.0506491945076589	0.000964095491973777
5.19153551256464e-06	6.78200495356378e-05	2.89176245332321e-07	4.86129825403845e-06	1.1351521572649e-07	7.82755747632997e-05	12775	0.0232099978398218	0.0663238248746625	0.866426720477253	0.00369433563671389	0.0621049193025883	0.00145019970878212
2.3437269318846e-05	0.000129245843440691	5.86932646608985e-07	4.1643739249125e-06	2.50058476509579e-07	0.000157684477807568	6342	0.0462074398738264	0.148633966035946	0.819648485619603	0.00372219672328975	0.0264095362004784	0.00158581542068294
6.99771893880037e-06	0.000102990617482455	4.30430155062039e-07	8.15724586267992e-06	9.96464684950357e-08	0.000118675658907492	8426	0.0349784153942362	0.0589650734044384	0.867832699902986	0.00362694556764635	0.068735627320498	0.000839653804431036
7.69549167925599e-06	7.88574430238112e-05	4.22901250662972e-07	5.57619940611047e-06	1.47953043523445e-08	9.25668306641929e-05	10803	0.0273892561719895	0.0831344405338141	0.851897407073213	0.00456860462466455	0.0602397140109441	0.000159833757364101
2.02318361939207e-07	7.37807867010587e-06	2.17485066286368e-08	1.01999526125749e-06	2.23987529038656e-09	8.62438067522159e-06	115950	0.00258398111818037	0.0234588858676521	0.855490840206482	0.00252174706192199	0.118268812529114	0.000259714334830079
1.70730982601949e-05	0.000162575565444376	6.26719202305188e-07	7.68475908405418e-06	7.28353249689889e-07	0.00018868849524062	5300	0.0550392528384874	0.090482984871032	0.861608256704023	0.00332144893892964	0.0407272265023598	0.00386008298365555
3.68023667588163e-05	0.000245188784889952	8.01817180644688e-07	6.87943090913116e-06	3.57632566284982e-07	0.000290030032304829	3448	0.0833427316438854	0.12689157211187	0.84539102016943	0.00276460052868579	0.023719719142398	0.00123308804761674
1.18175684817807e-07	9.59396065384977e-06	3.22555768624773e-08	3.36942569806741e-06	3.10873392344189e-08	1.31449049528319e-05	76075	0.00393573202940045	0.00899022741068568	0.729861546224637	0.00245384633652511	0.256329407489669	0.00236497253848318
0.000266805870368871	0.000870226191306057	4.63667268416292e-06	1.94993042605368e-05	2.46483037244401e-07	0.00116141452165687	861	0.294343600238139	0.229724930585719	0.749281307473747	0.00399226339752344	0.0167892719584039	0.000212226584607164
3.95804575622084e-06	6.94466062735209e-05	2.05410812926208e-07	4.63944502138013e-06	1.21845205776946e-07	7.8371353069825e-05	12760	0.0232380662226855	0.0505037312893451	0.886122333649738	0.00262099357584393	0.0591982253674581	0.00155471611761491
1.12095512785308e-06	1.37810504178099e-05	6.39280583215898e-08	1.01065553752329e-06	1.12049663089517e-09	1.59777096381387e-05	62587	0.00478188141066815	0.0701574351543709	0.862517264984874	0.00400107773701143	0.0632540933846273	7.01287391166851e-05
3.33277272795726e-05	0.000274628293418771	1.35280182479952e-06	1.43647532890919e-05	2.26620325673461e-08	0.000323696237844802	3089	0.0925570607088175	0.102959884555568	0.848413609151808	0.00417923246129334	0.0443772636491967	7.00101821331998e-05
3.2543035406346e-06	2.25737556555132e-05	9.9815129707208e-08	8.90336251982711e-07	8.61620390552946e-10	2.68190721982282e-05	37287	0.00801354849818936	0.121342883026714	0.841705316599449	0.00372179652485525	0.0331978766976707	3.21271513117396e-05
2.31131493384707e-06	3.28899166204594e-05	1.58714561327181e-07	2.90513751720935e-06	5.61818309164964e-09	3.82707018159346e-05	26130	0.011415770157944	0.0603938476216998	0.85940197226185	0.00414715575613243	0.0759102232089131	0.000146801151404818
0.000154794199794126	0.00042110510966678	1.3188856021758e-06	4.61831456279675e-06	2.68666460794762e-08	0.000581863376271958	1719	0.160215373747255	0.266031866081525	0.723718190281767	0.00226665855930992	0.00793711161610932	4.61734612884777e-05
2.78134977974412e-07	2.58105054721986e-05	1.3374100061187e-07	1.59951459314838e-05	1.05973671637164e-07	4.23235010539058e-05	23628	0.0126170481611995	0.00657164391055839	0.609838619903508	0.00315997016507516	0.377925869391367	0.00250389662949171
2.06681725107539e-07	7.82739240209821e-06	3.22830438195352e-08	1.57239560034627e-06	3.61544375849716e-09	9.64236821513004e-06	103709	0.00288854451504428	0.0214347472007168	0.811770742151921	0.00334804096869888	0.163071515758856	0.000374953919808216
1.96841406031024e-05	0.000264460009004224	1.22801663088429e-06	2.12881115745223e-05	3.95884531517006e-07	0.00030705616234425	3257	0.0880143230428833	0.0641059943328346	0.861275692971535	0.00399932253926732	0.0693296998568476	0.00128929029951585
6.33402545180728e-06	0.000118924368615746	3.99377893230858e-07	9.66248242277092e-06	7.86466207023723e-08	0.000135398901004258	7386	0.039808389800705	0.046780479049886	0.87832595193669	0.00294963910540381	0.0713630786594573	0.000580851248562934
4.81005717840435e-05	0.000184990659276077	7.99242375901179e-07	3.95485010952827e-06	3.76842808720711e-07	0.00023822216635427	4198	0.0689805996416947	0.20191476099882	0.776546792883115	0.00335502941700476	0.0166015202113763	0.00158189648968389
9.14346194100715e-10	1.52902657628374e-06	6.64331661714096e-09	1.43200251673357e-05	9.93691114826107e-08	1.59559785179133e-05	62672	0.00477539312455044	5.73043008972597e-05	0.095827816173552	0.000416352817828296	0.897470822692513	0.00622770401520985
0.000152353797787522	0.000586208164475208	2.90197068598169e-06	1.43884262758526e-05	6.86476384591027e-07	0.000756538835609156	1322	0.203117107730051	0.20138265296698	0.774855350291701	0.00383585157746074	0.0190187543568299	0.000907390807027487
1.77855556607947e-07	8.05065592478635e-06	3.71406082136856e-08	2.16229258133659e-06	5.82775111280163e-08	1.04862221820726e-05	95363	0.00314094004329768	0.0169608800500157	0.767736538955838	0.0035418483004472	0.206203201094983	0.00555753159871517
0.000118631838214944	0.000500419149060119	1.86951903241722e-06	1.01606750075432e-05	5.30390501301415e-07	0.000631611571816325	1583	0.172663137954146	0.187824041718859	0.792289393338796	0.00295991890560372	0.0160869044535144	0.000839741583226811
3.74574708863968e-07	1.6506017767473e-05	4.99864209801386e-08	2.83409948711564e-06	5.70835447560932e-08	1.98217619291889e-05	50450	0.00592894155839074	0.0188971449764202	0.832722026752164	0.00252179504318081	0.142979191115308	0.0028798421129271
6.83817511717593e-08	5.92368041647848e-06	1.8745227077206e-08	2.08885570283673e-06	3.40283743182748e-08	8.13369147188244e-06	122945	0.00243714269878947	0.0084072221583705	0.728289293607483	0.0023046395529025	0.256815212386374	0.00418363229486984
1.89057607826842e-08	3.57351510326606e-06	1.47930755676135e-08	3.59746266334859e-06	4.02320464967831e-08	7.24490864946173e-06	138028	0.002171120169838	0.0026095236941447	0.493245018835615	0.00204185812180152	0.496550451828798	0.00555314751964087
4.31398234778686e-05	0.000305498872875339	1.64698947814181e-06	1.50280788440185e-05	4.82402112217205e-07	0.000365796166787585	2734	0.103949876313568	0.117934050147987	0.835161493238774	0.0045024787782924	0.0410832048241368	0.00131877301080996
5.4684723147823e-06	4.64891450546411e-05	1.60284824420797e-07	1.75264218673585e-06	6.78369376115177e-08	5.39383813181916e-05	18540	0.0160517264218616	0.101383693413469	0.861893588915726	0.00297162837489042	0.0324934145946413	0.00125767470127322
1.95149303441032e-05	0.000109164114607149	4.0566402828333e-07	2.9193585414038e-06	2.46389382511985e-08	0.00013202870645919	7574	0.0388369591451841	0.147808237068014	0.826821056835023	0.00307254413954831	0.0221115439187171	0.000186618038697625
1.19768485620516e-05	0.000127414890124549	3.51238567582227e-07	4.81074544587612e-06	4.59248366276274e-07	0.000145012971066336	6896	0.0425741918967694	0.0825915673196765	0.878644780447013	0.00242211827672681	0.0331745871455558	0.00316694681102832
1.15016010825509e-06	4.64439077076978e-05	2.00148554726196e-07	1.0410705841163e-05	2.15506836747425e-07	5.84204290485895e-05	17117	0.0173739425065461	0.0196876354211381	0.794994293333064	0.00342600282102907	0.178203173285567	0.0036888951392018
0.000107151338187024	0.00047401596543295	3.39550526715358e-06	1.93530420430245e-05	1.66679455699248e-07	0.000604082530385851	1655	0.165797848850596	0.177378640826746	0.784687425292994	0.00562092941999952	0.0320370827983767	0.000275921661884153
1.07015517965474e-05	0.000125690435858712	4.94626327863197e-07	7.48025838812477e-06	1.88119439873286e-07	0.000144554991811121	6918	0.0424426194612197	0.0740310082859697	0.86949910400149	0.00342171738011986	0.0517468009537759	0.0013013693786451
2.67554572431194e-05	0.000244205318355214	1.09342292518002e-06	1.28600257856119e-05	2.75146440228503e-07	0.000285189370749354	3506	0.0820102128123162	0.0938164601745767	0.856291795565692	0.00383402411635111	0.0450929350972	0.000964785046180149
0.000105437082983802	0.000434810426929387	1.84447659763807e-06	9.79716867465905e-06	6.65705413523678e-07	0.00055255486059901	1810	0.152794737086839	0.190817402039502	0.78690906176813	0.00333808772515098	0.0177306714197359	0.00120477704748087
9.95343762336222e-06	9.34178934204494e-05	4.13403080115237e-07	4.99290941873113e-06	3.17624534559263e-07	0.000109095268077217	9166	0.032200523770045	0.0912361993218369	0.856296474328552	0.00378937682084095	0.0457665076288842	0.0029114418998856
8.52697500623121e-07	2.71618893786256e-05	8.07556245908133e-08	3.31022076534979e-06	1.73000549568104e-07	3.15785638187574e-05	31667	0.00942898443451501	0.0270024154840324	0.860136943988936	0.00255729250558397	0.104824930745696	0.00547841727575156
7.88767489127318e-06	0.000179042744944417	9.80303479140265e-07	2.87263736435434e-05	2.37465645882707e-07	0.000216874562604257	4611	0.0629975902616781	0.0363697558466838	0.825558990388037	0.00452014043218651	0.132456168665396	0.00109494466769726
1.64259481495635e-10	2.8466880421977e-07	1.49222737032004e-09	3.32660808874973e-06	5.88741535102955e-08	3.67180753333161e-06	272345	0.00110093780513321	4.47353190505042e-05	0.0775282477732366	0.000406401304200732	0.905986508974596	0.0160341066289158
2.15917264055407e-05	0.000129151584721949	7.48784797286303e-07	5.7629770800226e-06	8.26150387712523e-08	0.00015733768804357	6356	0.0461081894289621	0.137231750854007	0.8208559966013	0.00475909368312918	0.0366280778094739	0.000525081052089533
0.000168037765114433	0.000858543897746182	3.72820549004015e-06	2.45984754722414e-05	1.07279278131268e-07	0.00105501562310103	948	0.271430140640332	0.159275143832009	0.813773634197612	0.00353379173578659	0.0233157452208514	0.000101685013740308
3.05387226941314e-06	8.49716044755097e-05	3.61322592344564e-07	1.29565092777348e-05	6.56685507966679e-08	0.000101408977165799	9861	0.0299660768931743	0.0301144174289443	0.837910083015482	0.00356302373264074	0.127764914308834	0.000647561514098529
4.46489809057476e-07	1.01786463410659e-05	4.88901307211199e-08	1.433323268603e-06	7.28852479073077e-08	1.21802347973548e-05	82100	0.00364742462078771	0.0366569131454217	0.835669140243208	0.00401389066257882	0.117676160800634	0.00598389514815729
8.56496146574513e-08	3.90271572032556e-06	1.2400394064711e-08	7.26604706946435e-07	1.9855724287423e-08	4.74722616028159e-06	210649	0.00142315757792899	0.0180420337615369	0.822104443428091	0.00261213467528908	0.15305879315919	0.0041825949758933
3.13055606762228e-05	0.000223492283662838	1.04499612027535e-06	9.60705390554038e-06	2.46518589657936e-07	0.000265696412954534	3764	0.0766246969637308	0.117824551442401	0.841156571056462	0.00393304564655216	0.036158011313402	0.000927820541183296
3.32586938475037e-06	1.8592480255172e-05	1.07328814186535e-07	7.71503025254661e-07	7.41462749687041e-10	2.27979229421133e-05	43864	0.00681611900611012	0.145884754203054	0.815533954666862	0.00470783301000955	0.0338409348611977	3.25232588762452e-05
4.79650616139815e-06	7.07275628182452e-05	1.92933198085344e-07	3.66156508232479e-06	1.28627276473392e-07	7.95071945365269e-05	12577	0.0235708698011563	0.060327951317595	0.889574374124744	0.00242661307835113	0.0460532547232894	0.00161780675602003
1.12022414005807e-06	2.63916950678666e-05	1.36461012397275e-07	4.13603040579006e-06	1.29529536020124e-07	3.19139401621321e-05	31334	0.00952864681017884	0.0351014050401486	0.826964484290849	0.00427590613080093	0.129599491155834	0.00405871338236759
1.76799202332115e-05	0.000119438861405772	5.77894838144914e-07	5.02350748126074e-06	4.95753727274353e-08	0.000142769759331116	7004	0.0419295696194067	0.123835189721148	0.83658375530889	0.00404773980745209	0.0351860751520219	0.000347240010487505
6.44684075913045e-07	1.48175759748032e-05	7.30491420462679e-08	2.15941781421067e-06	7.28135611820789e-08	1.77675405681553e-05	56282	0.00531612863138886	0.036284373374023	0.833968883761026	0.00411138175067368	0.121537238422351	0.00409812269192634
3.20534211674972e-06	6.82929001876114e-05	3.49355829792682e-07	9.58391339857743e-06	7.11865243527086e-08	8.1502698057084e-05	12270	0.0241552822322776	0.0393280491708963	0.837921956151434	0.00428643269635069	0.117590136609526	0.000873425371793827
5.94270825434363e-05	0.000458126718553577	1.41510205763438e-06	1.4075815791427e-05	1.10816889751148e-06	0.000534152887843586	1872	0.148102171969412	0.11125481841603	0.857669646611979	0.00264924535622611	0.0263516609415931	0.00207462867417087
3.25457932550389e-06	8.11429513266036e-05	3.14206401490847e-07	1.00923345851844e-05	1.83639637073057e-07	9.49877112758557e-05	10528	0.0280954382751154	0.0342631618531391	0.854246830844831	0.00330786369384513	0.106248844715029	0.00193329889315625
1.53419171392274e-07	1.14071130932659e-05	4.57654828558404e-08	4.37869510350302e-06	1.97067501537956e-07	1.6182060352555e-05	61797	0.00484289258162529	0.00948081814365811	0.704923405594938	0.0028281616715522	0.270589468096482	0.0121781464933692
4.25699679460854e-08	2.91521430673834e-06	1.21532317763371e-08	1.07026070409425e-06	3.08795896701249e-08	4.07107780022514e-06	245635	0.00122058031127559	0.0104566824892738	0.716079242351281	0.00298526148914792	0.262893699559135	0.00758511411116172
2.63818597758376e-09	9.36455910062778e-07	3.8351054748375e-09	1.75084303088101e-06	9.95178184819252e-08	2.79329005087814e-06	358001	0.000837637171611783	0.000944472621722323	0.335251940545301	0.00137297072806021	0.626803160069465	0.0356274560354516
1.20983011387943e-08	2.99530679164079e-06	1.05773252924337e-08	3.36944123976068e-06	4.71157159285662e-09	6.39213522942556e-06	156442	0.00191580918809631	0.0018926854180276	0.468592525679399	0.00165474053861408	0.527122959515906	0.000737088848053052
1.82655329147118e-05	0.000109506501156164	6.39773537728051e-07	4.93470670059225e-06	9.56663877539038e-08	0.00013344218069695	7494	0.0392445005858334	0.136879754357381	0.820628834033038	0.00479438760957445	0.036980111347244	0.000716912652762805
6.21220512739997e-05	0.000283090684955759	1.14319964217672e-06	6.70662782608071e-06	4.23361123722611e-08	0.000353104899810389	2832	0.100530538600295	0.175930867307019	0.80171837068184	0.00323756380268469	0.0189933015080846	0.000119896700371461
1.51990193559087e-05	0.000232071442815653	1.07101944014399e-06	2.11003086926538e-05	1.62994415574095e-09	0.000269443420248515	3711	0.0776623594810177	0.0564089460484514	0.861299350348236	0.00397493261908627	0.0783107216839528	6.04930027327301e-06
1.17865226569231e-05	0.000153963242066879	6.37620318349437e-07	1.07302430424321e-05	1.03351852529226e-07	0.000177220979937113	5643	0.0517821519725077	0.0665074905979277	0.868764195534373	0.00359788281599445	0.0605472503664053	0.00058318068529979
0.00014823353357461	0.00061021584671517	2.63804991515333e-06	1.3997660450858e-05	7.92681702097093e-08	0.000775164358826	1290	0.207560792712538	0.191228520618662	0.787208338163731	0.00340321363478154	0.0180576677597222	0.000102259823103532
5.96314068681565e-06	5.49463505135173e-05	1.21916189399184e-07	1.44506990675987e-06	3.07704986553531e-09	6.24795543463575e-05	16005	0.0185698671776383	0.095441472801787	0.879429296325008	0.0019512973591863	0.0231286846053522	4.92489086666269e-05
5.05630213425082e-05	0.000208330580440929	9.21325127095606e-07	4.88481533262439e-06	3.86995856877865e-08	0.000264738441828844	3777	0.0763592183443428	0.190992365873323	0.7869298429112	0.00348013352624947	0.0184514772349626	0.000146180454264387
3.37374858037801e-07	1.21269554906809e-05	6.57136841639062e-08	3.03827644292208e-06	2.20131078667933e-08	1.55903335836714e-05	64142	0.00466621576379433	0.0216400025199686	0.777850930873092	0.00421502745988267	0.194882067571936	0.00141197157512067
3.05754585630118e-05	0.000254409723962258	9.5481113800391e-07	1.02362555958867e-05	1.18822760497179e-07	0.000296295072019657	3375	0.0850644861191292	0.103192599035138	0.85863636620112	0.00322250090592315	0.0345475053841178	0.000401028473701029
3.14665998300214e-06	5.26114683330335e-05	2.4344399777328e-07	5.23785775911624e-06	9.55848976067937e-09	6.12489885626859e-05	16327	0.0182074635655238	0.0513748889058251	0.858976932805801	0.0039746615166408	0.0855174572189957	0.000156059552736885
3.68595038182089e-07	1.69617153838186e-05	8.31625306136774e-08	4.92412946641472e-06	2.66107290319214e-09	2.23402634919323e-05	44762	0.00667974456983988	0.0164991356666496	0.759244195572893	0.00372254027548555	0.220415012929143	0.000119115555828298
2.08418466085892e-06	6.61638021707152e-05	2.67945911027392e-07	1.09593738522584e-05	8.97531807163962e-08	7.95650597755764e-05	12568	0.0235878213937908	0.0261947224917273	0.831568559834416	0.00336763287532453	0.137741037123214	0.00112804767531825
7.79970471959451e-06	8.88665215352445e-05	2.91446904477677e-07	4.27367794272474e-06	1.68293512560911e-07	0.000101399644614602	9862	0.0299633607465696	0.0769204344772555	0.876398747480886	0.00287423990079455	0.0421468729892304	0.0016597051518332
5.90064451254263e-05	0.000302194640887992	2.01393324032948e-06	1.32813802785111e-05	4.1803634610877e-07	0.000376914435878367	2653	0.106934761902349	0.156551300530363	0.801759264496603	0.00534321068291316	0.0352371228434379	0.00110910144668397
1.50098975421159e-06	3.02022670150148e-05	1.37446772178254e-07	3.55797899525437e-06	4.76954146483658e-08	3.54463779513074e-05	28212	0.0105777596885159	0.0423453633619066	0.852055097322034	0.00387759709516905	0.100376376964156	0.00134556525673469
1.34808599640541e-06	3.17906350791491e-05	1.92527366266886e-07	5.84173054660038e-06	1.93541690467456e-08	3.91923331574685e-05	25515	0.0116890760216702	0.0343966762833183	0.811144234547594	0.00491237318006413	0.1490528906031	0.000493825385923918
4.3411595716601e-07	1.76377761349757e-05	6.54206450743946e-08	3.41985036085835e-06	1.96089691233314e-08	2.15767720671978e-05	46346	0.00645219606539182	0.0201195969357241	0.817442761134305	0.00303199407541829	0.158496847916255	0.000908799938297632
2.03550493968242e-06	4.17495177130132e-05	2.02866394977815e-07	5.35431284769673e-06	1.26688067187924e-07	4.94688899625581e-05	20215	0.0147314487201361	0.04114717231826	0.843955013840264	0.00410088835895368	0.108235961060563	0.00256096442195917
7.69761646573255e-06	0.000154355651521976	7.2762024295439e-07	1.88174403989244e-05	1.25922780071605e-06	0.000182857556430303	5469	0.0533844960450499	0.0420962448367099	0.844130560066896	0.00397916420386884	0.102907644432494	0.00688638646003129
3.75982754772529e-06	3.75579780427358e-05	1.84409788328954e-07	2.36932435924788e-06	1.20924622893871e-08	4.38836322003274e-05	22788	0.013079094009747	0.0856772185711931	0.855853906333115	0.00420224532662039	0.0539910723075972	0.000275557461474142
3.44902297471076e-07	9.61517518675994e-06	2.69264980071324e-08	9.6538693236117e-07	1.8110015665203e-08	1.09705009302645e-05	91154	0.00328575837415579	0.0314390655142818	0.87645726005404	0.00245444562452475	0.0879984367621664	0.00165079204498699
1.41957192234985e-06	1.92673732389214e-05	8.27092315908266e-08	1.44369799532626e-06	1.55134383713236e-08	2.22288658265596e-05	44987	0.00664654720811031	0.0638616442883788	0.866772663493259	0.00372080304214188	0.0649469930940559	0.00069789608216483
1.44903080529871e-06	1.55375090437077e-05	8.69099843787047e-08	1.19836612679454e-06	3.30818180662016e-08	1.83048977782458e-05	54630	0.00547646876398422	0.0791608247613808	0.848817034213269	0.00474790875270506	0.0654669663448607	0.00180726592778448
3.14769955726513e-06	6.64036412727974e-05	1.61109991195252e-07	4.37595796571484e-06	3.62101154479571e-07	7.44505099414522e-05	13432	0.0220883832530879	0.0422790866004877	0.891916540598811	0.00216398774597983	0.0587767359707286	0.0048636490839932
1.94182900569327e-05	0.000168600912472038	7.16162141706974e-07	8.00640288305712e-06	3.41954715390877e-08	0.000196775963025274	5082	0.0573296165353652	0.0986822260117135	0.856816604426339	0.00363947979568515	0.0406879110637552	0.00017377870250695
1.64579791086839e-08	4.66434431099935e-06	2.33288997746074e-08	8.51184056063872e-06	2.2086158994178e-07	1.34368333404631e-05	74422	0.00402296319963857	0.0012248406072823	0.347131217066846	0.00173619030492517	0.633470725204763	0.0164370268161834
4.04442472120729e-05	0.000189357264355158	5.78756161662438e-07	3.486978573492e-06	2.57262625987498e-08	0.000233892972564984	4275	0.0677703591988892	0.172917752801812	0.809589370208836	0.00247444869897336	0.014908436689021	0.000109991601357762
2.66480704428088e-05	9.23606201749768e-05	3.7548504072566e-07	1.67377222672437e-06	8.45608244573843e-09	0.000121066403967681	8260	0.0356703863388483	0.22011119162276	0.762892240523081	0.00310148008382156	0.0138252411228072	6.98466475306872e-05
1.629448203045e-05	0.000109264607604283	6.60693268544445e-07	5.70031005029869e-06	1.07282352647709e-07	0.000132027375306224	7574	0.0388365752579199	0.123417450302686	0.827590545906522	0.00500421421702913	0.0431752129971335	0.000812576576629498
8.51496629546989e-06	0.000101179845382967	3.85396544021776e-07	5.89499399775129e-06	2.95088192743014e-08	0.000116004711039484	8620	0.0342047579915603	0.0734019008294559	0.87220462407366	0.00332224907564832	0.050816849979005	0.000254376042230368
1.9069077405163e-05	0.000129309271140146	3.59028192492625e-07	3.13294662966531e-06	1.65278767617661e-08	0.000151886851244228	6584	0.0445468191786795	0.125547914443895	0.851352635734223	0.00236378718468079	0.0206268456025048	0.000108817034696373
2.81722118897163e-06	3.092085388588e-05	1.68675950231337e-07	2.3810818252274e-06	1.084319998577e-08	3.62986760502961e-05	27549	0.0108307212300647	0.0776122298529026	0.851845225512784	0.0046468898754769	0.0655969331203188	0.000298721638517766
0.000160864097315737	0.000440188940408935	1.74365638664837e-06	6.14195199571263e-06	9.97176736839702e-09	0.000608948617874402	1642	0.167015488575679	0.264166947085371	0.722867131130801	0.00286338836392269	0.0100861580360454	1.63753838594864e-05
3.85171192951891e-05	0.000216776064377397	8.34664970955898e-07	6.04703197947669e-06	3.27451156538985e-07	0.000262502331779557	3809	0.0757392382465222	0.146730579625993	0.825806242968689	0.00317964783511648	0.0230361076737209	0.00124742189648041
2.0101518710654e-05	0.000200706976270793	6.13108983571103e-07	7.88651656762099e-06	1.64053403457525e-07	0.000229472173936097	4358	0.0665328922365955	0.0875989378836489	0.874646249382227	0.0026718227881601	0.0343680736201907	0.000714916325772949
3.96961058031699e-08	4.57815419922998e-06	2.17121011059873e-08	3.22119218079731e-06	2.69272394778188e-08	7.88768182641426e-06	126780	0.00236351636665333	0.00503267077409685	0.580418214119472	0.00275265934704387	0.408382621369206	0.00341383439018101
4.40465623049199e-05	0.000237780452648189	8.51160102260904e-07	5.91528152140997e-06	3.08077191575491e-07	0.000288901533768355	3461	0.083032255303007	0.1524621961344	0.8230501567321	0.0029461944738008	0.0204750782879295	0.00106637437176956
5.61576768870287e-07	1.26052629320015e-05	4.43995062758095e-08	1.28170350780007e-06	2.00486843473046e-08	1.4512991399295e-05	68904	0.00434446440626335	0.0386947634308917	0.868550292988794	0.00305929391496548	0.0883142194835405	0.0013814301818079
1.58208055658844e-05	6.56312826744538e-05	2.57952986820301e-07	1.37621031679704e-06	2.97638749014087e-09	8.30892279314457e-05	12035	0.0246196719649339	0.190407420549601	0.789889186701844	0.00310452983187098	0.0165630413359059	3.58215807781557e-05
1.85954810124211e-05	0.00015517775001869	5.98057627196501e-07	6.42495722861348e-06	1.50821329008785e-07	0.00018094706721593	5526	0.0528416921563354	0.102767518139603	0.857586433459634	0.00330515236526502	0.0355073852672416	0.000833510768255807
1.01971694570437e-07	5.92148934204596e-06	1.64029991115644e-08	1.22508939133463e-06	6.7002874070871e-09	7.27165371446968e-06	137520	0.00217912629532091	0.0140231780244878	0.814324990512534	0.00225574535802283	0.168474660570932	0.000921425534023213
3.30599175661686e-06	2.53224969416006e-05	1.42750016479432e-07	1.40607634930445e-06	7.4673307875409e-08	3.02519883718768e-05	33056	0.0090346736307515	0.109281800454816	0.837052316374061	0.00471869864303324	0.0464788076743935	0.0024683768536956
4.97567032276047e-06	7.93132258009087e-05	3.62179715119369e-07	7.43205428740274e-06	1.65344839408753e-07	9.22484749656e-05	10840	0.0272963522987226	0.0539376973398848	0.859778178777319	0.00392613227757346	0.0805656059915808	0.00179238561364197
2.62682248048183e-05	0.000186671534643534	8.99259069437185e-07	8.22714866027866e-06	6.39176619379682e-09	0.000222072558944262	4503	0.0644579323731567	0.118286675894122	0.840588029115235	0.00404939301691431	0.0370471196413944	2.87823323340058e-05
0.000100617319083786	0.000645587718083351	3.74963688502728e-06	3.10611839247959e-05	5.26126779670478e-08	0.000781068470654927	1280	0.208964236383888	0.128820100751754	0.82654433297253	0.00480065068032154	0.0397675557160194	6.73598793751487e-05
5.91258693558019e-06	4.71069146243282e-05	1.96291674486823e-07	2.01147883875873e-06	8.3995882731714e-08	5.53112679558856e-05	18079	0.0164569199381458	0.106896608125054	0.851669404178169	0.00354885508398358	0.0363665291557412	0.00151860345705158
1.00584509251083e-06	4.28757056127619e-05	2.05437394087532e-07	1.12796379083781e-05	4.43714034058509e-07	5.58103400417968e-05	17918	0.0166041747647929	0.0180225580377677	0.768239462089855	0.00368099162151096	0.202106597091697	0.00795039115916886
1.71014517796538e-05	0.000178166462200221	7.13018790156871e-07	9.56848090417169e-06	3.12067810155036e-07	0.000205861481484358	4858	0.0598960287860921	0.0830726158985363	0.865467696606266	0.00346358524681581	0.0464801906368225	0.00151591161155977
7.48476899398153e-06	4.34202746399671e-05	1.55980502491404e-07	1.16369098086761e-06	1.09983219533106e-08	5.22357134392609e-05	19144	0.0155489702029447	0.143288346251549	0.831237323683837	0.0029860892523805	0.0222776890416312	0.000210551770602297
4.14276641429076e-06	8.98563059571299e-05	4.45174901249211e-07	1.2438758450441e-05	3.22723984126398e-07	0.000107205729707237	9328	0.0316517006024438	0.0386431436603625	0.838167010312919	0.00415252899695675	0.116026993001301	0.00301032402846106
3.67865207749937e-06	5.59943111409152e-05	2.43603540872259e-07	4.77146169764468e-06	7.16991283368241e-08	6.47597275852683e-05	15442	0.0192410295130236	0.0568046255700464	0.864647107528181	0.00376165172331075	0.0736794590644649	0.00110715611399722
3.86843077197353e-06	4.64023692052725e-05	1.75811048404151e-07	2.71291515214082e-06	5.65181649436002e-08	5.32160443427345e-05	18791	0.0158384692244518	0.0726929410058956	0.871962014057658	0.00330372260049715	0.050979271113585	0.00106205122236442
1.37199386600088e-06	3.37049663878352e-05	1.29781759056297e-07	4.10258706388197e-06	1.05971029549113e-07	3.94153001063235e-05	25371	0.011755184610321	0.0348086621768679	0.855123931491463	0.00329267463919361	0.104086155701344	0.00268857599113172
8.91428827679659e-07	1.47164549738092e-05	1.06030586362034e-07	2.25110915174402e-06	6.55732024068511e-08	1.80305967420018e-05	55461	0.0053946242590529	0.0494397850739516	0.81619345074296	0.00588059218888961	0.124849398162188	0.00363677383201079
3.96899969647841e-06	5.8878982536562e-05	2.20824836036287e-07	4.21550380435716e-06	1.59293070254597e-07	6.74436039436884e-05	14827	0.0200304345958026	0.0588491638108826	0.873010620632352	0.00327421464933373	0.0625041302341563	0.00236187067327538
8.17304489088993e-06	5.27790109781625e-05	2.27922562812082e-07	1.89302401477466e-06	1.42268362871041e-08	6.30872292829262e-05	15851	0.0187487792499024	0.129551495346806	0.836603724368134	0.00361281618170171	0.0300064535452182	0.000225510558140084
0.000177135250316104	0.000486308025840201	2.53579306554486e-06	8.962740764616e-06	4.67957894580058e-07	0.000675409767881046	1481	0.18346980639217	0.262263382526771	0.720019237160115	0.0037544512770379	0.0132700786853212	0.000692850350755478
2.15943013208633e-05	0.00022387007818122	1.0160587466466e-06	1.35745717777842e-05	3.61414736001039e-07	0.000260416424762515	3840	0.0751605292839939	0.0829221940995312	0.859661898766089	0.00390166921143005	0.0521264040475305	0.00138783387541945
1.59423245291022e-06	4.16254459416499e-05	1.22615387581284e-07	4.1206665580682e-06	2.11946549360481e-07	4.76749068895701e-05	20975	0.0142010136989688	0.03343965530133	0.873110167536717	0.00257190617834449	0.0864326084078767	0.00444566257573224
9.99821068225467e-08	8.31934153669629e-06	3.96061559841217e-08	4.24006386512442e-06	2.71636547988278e-08	1.27261573194262e-05	78578	0.00381059268405715	0.0078564254953792	0.653719840787839	0.00311218500526186	0.333177074485167	0.00213447422635292
5.00837992194775e-05	0.000266192571474984	1.09776312606348e-06	7.51214771673887e-06	4.88927551654235e-08	0.000324935174292429	3078	0.092894386655725	0.154134741886713	0.819217470237374	0.00337840656510624	0.0231189120509872	0.00015046925982049
6.93529133682186e-06	0.000102467703655204	4.63993727158528e-07	8.82742917842184e-06	1.85713819832439e-07	0.000118880131717439	8412	0.0350376168128165	0.0583385233228547	0.861941370478587	0.00390303846786925	0.0742548738034995	0.00156219392718923
1.18818118463007e-06	2.03104855362141e-05	7.44247978088787e-08	1.63625005245326e-06	1.49972455293123e-08	2.32243388166356e-05	43058	0.00694316661512406	0.0511610338624141	0.874534500059294	0.0032046035151523	0.0704541070198827	0.000645755543256617
7.24197513643297e-06	8.66794733861369e-05	3.46924547873177e-07	5.34425584045744e-06	8.42982312673133e-09	9.96210587340272e-05	10038	0.0294455825387685	0.0726952235648079	0.87009187101251	0.00348244188810934	0.0536458446474232	8.46188871495298e-05
7.52310370276959e-06	6.05296275393527e-05	2.73621171181229e-07	2.83188240982483e-06	2.63470991089419e-08	7.11845819222372e-05	14048	0.0211297071914379	0.105684454408792	0.850319351534239	0.00384382634262199	0.0397822440387218	0.000370123675625766
2.78764959116717e-05	0.000214507793824481	1.32185443091602e-06	1.30992197264587e-05	1.14053683960753e-07	0.000256919417577488	3892	0.0741895177761598	0.108502876795071	0.834922466534801	0.00514501567604304	0.050985713146839	0.000443927847245542
3.50503363576508e-05	0.00030994691479816	1.1246641685531e-06	1.28219108545078e-05	3.66525943304891e-07	0.000359310352122176	2783	0.102204060948351	0.0975489187846517	0.862616156109993	0.00313006336141041	0.0356847799646695	0.00102008177927549
5.14489488161071e-05	0.000142427450556105	7.49085921088908e-07	2.6672471458354e-06	7.96959200273132e-08	0.000197372428359164	5067	0.0574983157491903	0.260669381452227	0.721617764650116	0.00379529160843974	0.0135137778260586	0.000403784463158595
2.09360659548303e-05	0.000199419786579937	8.17021049247063e-07	1.00247323194828e-05	4.20224698809252e-07	0.000231617830602307	4317	0.0671337073360678	0.0903905623344605	0.860986332793807	0.00352745316335299	0.0432813496845826	0.00181430202379707
2.35747070708157e-05	0.000148340073773466	6.73978017353041e-07	5.4576422090433e-06	3.33937687737848e-07	0.000178380338758415	5606	0.0521119506723435	0.132159784171861	0.831594304652408	0.00377832008866081	0.0305955367448579	0.00187205434221149
1.38753818513604e-06	3.85281707168486e-05	1.51188818115368e-07	5.40331597476269e-06	1.22643544925312e-08	4.54824780493552e-05	21986	0.0135523819596283	0.0305070929431407	0.847099198839602	0.00332411127536424	0.118799946847647	0.00026965009424558
1.84950712718761e-06	6.68183048254801e-05	3.21656415451825e-07	1.49768896726541e-05	2.84503377146617e-07	8.42508614179202e-05	11869	0.0249595515122447	0.0219523823977688	0.79308749727831	0.0038178412664088	0.177765418900138	0.00337686015737405
3.35407477341702e-05	0.00024151248468613	8.23978977952516e-07	7.64155320971291e-06	1.39066107326486e-07	0.000283657830715292	3525	0.0815882144143363	0.118243686943496	0.851421884166267	0.00290483423593387	0.0269393345864749	0.000490260067828222
6.52944799909716e-06	8.76752929167423e-05	4.14549805634909e-07	7.16522813216898e-06	1.50485156003096e-07	0.000101935004009646	9810	0.030119159543132	0.0640550129225409	0.860109770618592	0.00406680521242417	0.0702921258676844	0.00147628537875817
1.36183431683343e-07	6.33598332037503e-06	2.66289691351754e-08	1.59336648610496e-06	3.71158114567628e-09	8.09587378844418e-06	123520	0.00242582488785015	0.016821338281944	0.782618835957995	0.00328920260258811	0.196812169722715	0.000458453434757603
4.33653123318917e-05	0.000196545886439848	9.2493930229406e-07	5.39464944345882e-06	4.08810672618167e-08	0.000246271668584754	4061	0.0712267034809032	0.176087296525412	0.798085657068616	0.00375576820350223	0.0219052783231631	0.000165999879307057
1.99198426378606e-08	1.75225139161586e-06	9.43190129614253e-09	1.06689226230666e-06	3.60668462184565e-08	2.88456224407498e-06	346673	0.00086499559676223	0.00690567266446646	0.607458339723838	0.00326978601883737	0.369862797898748	0.0125034036941097
5.2198954045989e-05	0.000400742420254163	1.31368501401907e-06	1.30070203521867e-05	1.60178849027428e-07	0.000467422258515385	2139	0.130867299294848	0.111674087177153	0.857345607646052	0.00281048878200958	0.0278271308548705	0.000342685539914561
5.37915327970145e-08	1.20357222310209e-05	3.55484418100341e-08	1.02540463395362e-05	3.2629073758366e-07	2.27053992827478e-05	44042	0.00678855009411361	0.00236910754693871	0.530081945758424	0.00156563825931239	0.451612685240357	0.0143706231949678
7.38669313991862e-06	3.69801644233262e-05	1.3430138320773e-07	8.6461690514779e-07	6.6104842766151e-08	4.54318806943665e-05	22011	0.0135374076731963	0.162588319634203	0.813969482621742	0.00295610441731908	0.0190310612709238	0.00145503205581247
7.03249992570232e-06	8.43285283074521e-05	3.2791492408393e-07	5.06066807790026e-06	3.90885172297927e-08	9.67886997523684e-05	10332	0.0286204634462132	0.0726582746094824	0.871264192237365	0.00338794637104221	0.0522857326407718	0.00040385414133881
1.19279567460452e-05	0.000229937111131115	7.37858957123149e-07	1.83694133931442e-05	1.40883396490687e-07	0.000261113223623918	3830	0.0753538876216007	0.0456811668918962	0.880603088345666	0.0028258199522897	0.0703503757419874	0.000539549068160568
5.15754655593963e-05	0.00025604384697092	1.2585711699408e-06	8.04345705085207e-06	6.28354421019301e-07	0.000317549695172128	3149	0.0908816883338549	0.162416989666577	0.806311109296234	0.00396338333519291	0.0253297583752745	0.00197875932672113
4.25409148352272e-05	0.000292415445982335	1.40444181473488e-06	1.24368999727533e-05	2.56784553687407e-08	0.000348823381060419	2867	0.0993740615464384	0.121955456959059	0.838290842469892	0.00402622613904319	0.0356538599418	7.36144902061281e-05
1.80401585078601e-06	3.41968959938696e-05	1.68517736151375e-07	4.10975760361839e-06	6.95929673426901e-08	4.03487801517681e-05	24784	0.0120319089419065	0.0447105425244675	0.847532338406297	0.00417652616801577	0.101855807986262	0.0017247849149571
2.21490924252435e-08	2.76410356221941e-06	1.36669517059859e-08	2.19362958220106e-06	1.10352614170822e-07	5.10390180272252e-06	195929	0.00153000279878635	0.00433963921747648	0.541566759913951	0.00267774581765967	0.429794629087678	0.0216212259632342
1.76491045883439e-06	2.15678237067065e-05	9.23155496044623e-08	1.45083031012214e-06	1.85645739380659e-08	2.48944445992055e-05	40170	0.00744060694408699	0.0708957555490398	0.866370953598008	0.00370827913981292	0.0582792801157105	0.000745731597428704
0.000109944967958949	0.000483852715067474	1.79704453643481e-06	1.01897996243676e-05	5.6544389853648e-08	0.000605841071577079	1651	0.16623809269646	0.181474933141705	0.798646275017218	0.00296619793662533	0.0168192618533476	9.33320511045182e-05
7.53554296878418e-07	1.92511042953919e-05	5.61758952071391e-08	1.84607073486665e-06	1.08875650926009e-08	2.19177927874368e-05	45625	0.00655383919272945	0.0343809390017755	0.878332251887455	0.00256302702338435	0.0842270365802901	0.000496745507095115
2.71747963006677e-06	5.27876167473669e-05	2.89776959920464e-07	7.2446367259679e-06	2.38872186007358e-07	6.32783822493294e-05	15803	0.0188050519163265	0.0429448341356036	0.834212488861887	0.00457939899251351	0.114488336592149	0.00377494141784715
2.48196700434385e-05	0.000175490504302927	4.623401043859e-07	4.20825299498406e-06	6.39237655139252e-08	0.000205044691211249	4877	0.0596655928770023	0.121045172624674	0.855864656949962	0.00225482601697583	0.0205235891264723	0.000311755281915918
2.03737912827708e-07	1.0136762190744e-05	4.45505468404373e-08	2.85129869466124e-06	1.21824616960032e-07	1.33581739620335e-05	74861	0.00399945972706794	0.0152519284003017	0.758843403264152	0.00333507760619518	0.213449735178265	0.00911985555108665
1.27551216174655e-05	7.82086482513296e-05	3.89389316403615e-07	3.07117936308243e-06	6.90426300123532e-08	9.44933811782935e-05	10583	0.0279512814256825	0.134984286289837	0.82766271326203	0.00412081049009031	0.032501528940822	0.000730661017220678
6.54238215314176e-06	7.07380360989765e-05	3.32961526943938e-07	4.63218234312294e-06	2.53871096858002e-07	8.24994332190432e-05	12121	0.0244470601552592	0.0793021466677373	0.857436631245222	0.00403592502338648	0.0561480505062876	0.00307724655736666
3.69545298548172e-06	4.91950193226591e-05	2.29828986810711e-07	3.9362723995094e-06	5.05473254298317e-08	5.71071210198907e-05	17511	0.0169866966496571	0.0647108962855012	0.861451574586017	0.00402452413475125	0.0689278732531162	0.000885131740614725
1.05797896316158e-07	9.7071456030395e-06	4.86672767968875e-08	5.74619614923393e-06	7.47382180019002e-08	1.56825451433884e-05	63765	0.00469375019768137	0.00674621978440546	0.618977692350654	0.00310327669086323	0.366407116746383	0.00476569442769366
1.13600056136003e-05	0.000114031868002078	6.66425331255681e-07	8.61068732519313e-06	4.11632621245555e-09	0.00013467310259834	7425	0.0395992671332831	0.0843524459927331	0.846730830447831	0.00494846645987866	0.0639376917815161	3.05653180407703e-05
0.000276003974595128	0.00082950112212422	3.45840633842108e-06	1.33969138470115e-05	1.10649663599504e-07	0.00112247106656838	891	0.286041507944684	0.245889611603912	0.738995549043569	0.00308106501933642	0.0119351974817209	9.85768514620001e-05
2.43166638494829e-05	0.000144395094221357	7.81938536353353e-07	5.97496323440925e-06	2.46991667007872e-08	0.000175493359008303	5698	0.0512904895646041	0.138561732403404	0.822795204544036	0.0044556588395824	0.0340466628946715	0.00014074131830606
4.22456200987668e-05	0.000232898444480135	8.52061623375834e-07	6.04721983226467e-06	9.57701049053751e-08	0.000282139116139447	3544	0.0811695590022964	0.149733297094072	0.825473786360855	0.00302000529042099	0.0214334684073932	0.000339442847258516
1.51462593890927e-05	0.000103421170732658	4.77402071006678e-07	4.19409006672407e-06	5.35666616764149e-08	0.000123292488921158	8111	0.0363142538796724	0.122848192307791	0.83882782834235	0.00387210993292512	0.0340174012498527	0.000434468167080877
1.08628292713224e-09	7.95708519836568e-07	2.45033438230854e-09	2.30904799774381e-06	2.86560777340094e-09	3.11115874266322e-06	321424	0.000932913639929422	0.000349157023791836	0.255759537089845	0.000787595421830195	0.742182636353429	0.000921074111103672
7.3686292448842e-06	9.64088064511308e-05	4.6752839524828e-07	7.87458319725023e-06	1.68202489919846e-07	0.000112287749778433	8906	0.0331270871918975	0.0656227349770924	0.858587037689909	0.00416366341093137	0.0701286045253234	0.00149795939674402
7.59001078254271e-07	1.85743505504773e-05	1.11989871078178e-07	3.52525245899241e-06	2.17337418377499e-08	2.29923277006399e-05	43493	0.0068740425449324	0.0330110586512363	0.807849939871915	0.00487074960553302	0.153322991255657	0.000945260615659415
2.46828227176211e-06	4.7114634253823e-05	1.7139429758955e-07	4.21008234413847e-06	1.87166104409963e-07	5.41515592717231e-05	18467	0.0161146546343611	0.0455810008974385	0.870051294689595	0.00316508517750198	0.0777462810075885	0.00345633822787625
2.82875690135358e-05	0.000159872537184478	8.42691951535738e-07	6.12888622917304e-06	3.59569504104665e-08	0.000195167641329133	5124	0.0568745824251257	0.144939851816067	0.819154938265955	0.0043177851912173	0.0314031884969969	0.000184236229764279
3.80544904558383e-05	0.000381882701862	1.266336781321e-06	1.64016766441155e-05	1.32089182524599e-07	0.000437737294925799	2284	0.12308914457921	0.0869345401841736	0.872401566621671	0.00289291498805387	0.0374692237427375	0.00030175446336367
2.66364193732136e-07	1.38911830139776e-05	4.793731560999e-08	3.2165840974128e-06	1.05321697056735e-07	1.75273903177892e-05	57054	0.00524446271089407	0.0151970252788741	0.792541431560343	0.00273499447098731	0.18351757101844	0.00600897767135588
8.36838901393617e-06	0.000106311468763885	3.58241658503345e-07	5.85927647334755e-06	3.71611146351684e-07	0.000121268987056024	8246	0.0357289987210742	0.069006835276608	0.876658338992898	0.00295410778303808	0.048316363611091	0.00306435433636471
2.84865560035935e-06	4.06075714843491e-05	1.80273507127498e-07	3.30592585363409e-06	2.15000077798995e-08	4.69639264532499e-05	21293	0.013990716182955	0.0606562486463953	0.864654524250049	0.0038385527093215	0.0703928760497691	0.000457798344465547
3.87731290512817e-05	0.000190221984435335	6.54995523206387e-07	4.13539041474761e-06	2.63636478960505e-07	0.000234049135903531	4273	0.0678140424241418	0.16566234650515	0.812743801428685	0.00279853852345073	0.0176688984506745	0.00112641509203935
3.97003001984038e-06	2.70230248130444e-05	8.26433388191702e-08	7.23389130713973e-07	7.46050044623878e-08	3.18736923068804e-05	31374	0.00951668705223507	0.124555071361575	0.847815952819848	0.00259283857117898	0.022695492061264	0.00234064518613312
5.82861696635818e-05	0.000455210592449581	1.63133727851237e-06	1.64393457183882e-05	8.22910892815828e-07	0.000532390356002879	1878	0.147651363277663	0.109480138034782	0.855031627295516	0.00306417511158589	0.0308783687251827	0.00154569083293345
0.00013449817491686	0.00067964449780439	4.26029089343128e-06	2.77739532146852e-05	2.46460426806264e-07	0.000846423377256172	1181	0.224334988905177	0.158901772482772	0.802960452259217	0.00503328595110612	0.0328133106445137	0.000291178662391401
0.00015166449700514	0.000698616894918337	1.9121621214115e-06	1.13612384821076e-05	6.61869853314999e-08	0.000863620979512328	1158	0.228329963733424	0.175614651106302	0.808939235488275	0.00221412189695908	0.0131553525813177	7.66389271470392e-05
1.35819337383088e-06	1.59721805008418e-05	6.76356249076046e-08	1.02283032462166e-06	1.61068946147665e-09	1.84224505136634e-05	54282	0.00551154147808142	0.0737249028202599	0.86699543521616	0.00367136960728657	0.0555208615630728	8.74307932205898e-05
3.15792552259052e-07	7.03192601418695e-06	4.14018317697671e-08	1.18550614692599e-06	4.81266906871992e-09	8.57943921421048e-06	116558	0.00257053331191492	0.0368080645336343	0.819625366951686	0.00482570372445691	0.138179910985602	0.000560953804620295
1.94253920969439e-05	0.000133074319423955	6.12742105252338e-07	5.40182166450122e-06	5.68852368518936e-08	0.000158571160527504	6306	0.0464611596615848	0.122502679757928	0.839208838361709	0.00386414593431734	0.0340655996117546	0.000358736334290918
5.37499613245405e-05	0.000303168760892655	1.43101261835796e-06	1.03951979488488e-05	2.09178749915809e-08	0.000368765850659393	2712	0.104748109541796	0.14575634166892	0.822117233335342	0.00388054538075898	0.0281891556125956	5.67240023830229e-05
4.16881607787572e-06	0.000102621945622522	3.86134887516753e-07	1.22520012873969e-05	6.16387862339686e-07	0.000120045285737651	8330	0.0353748970943047	0.0347270286563881	0.854860272037618	0.00321657685384345	0.102061494644385	0.00513462780776538
6.87731922568029e-06	6.71691090887665e-05	3.01268821667254e-07	3.78557560815541e-06	9.6993273772832e-08	7.82302660180423e-05	12783	0.0231967195717195	0.0879112340496729	0.858607703996242	0.00385105199051442	0.0483901666304234	0.00123984333314759
6.38873154991426e-06	8.91430252232293e-05	3.1144542647452e-07	5.59419572867128e-06	3.19164397849368e-07	0.000101756562326139	9827	0.0300672327137232	0.0627844672016122	0.876042028007177	0.00306069131420055	0.0549762649286578	0.00313654854835228
1.28568329770218e-05	8.83154179702368e-05	3.13393725710874e-07	2.7694864517676e-06	1.62136983724654e-08	0.00010427134482311	9590	0.0307987830693583	0.123301689441454	0.846976876725422	0.00300555944917109	0.0265603791383518	0.000155495245601474
3.38132180088032e-06	5.58132203757537e-05	2.6536472884004e-07	5.63684483217231e-06	9.41248003354284e-08	6.51908765379818e-05	15340	0.0193678855121929	0.0518680217301615	0.856150788879722	0.00407058077652066	0.0864667746703506	0.00144383394324494
2.48970515843535e-07	6.15331424599654e-06	2.40565967180946e-08	7.64549213463046e-07	5.6031713706372e-09	7.19649374339185e-06	138957	0.00215662702246977	0.0345960859164438	0.855043367702055	0.00334282187630392	0.106239127097844	0.000778597407353031
3.36535325718705e-06	3.78852729177066e-05	1.66452362553514e-07	2.41022896450905e-06	5.54383010197711e-08	4.3882745802976e-05	22788	0.0130788315569967	0.0766896691537207	0.863329589442813	0.00379311639478643	0.0549242970193901	0.00126332798928939
3.08281064899322e-06	0.000120505498389678	4.65199529648986e-07	2.34909530705298e-05	7.64077153733999e-09	0.000147552102410387	6777	0.0433033297788017	0.020893030994699	0.816697942090419	0.00315278143821444	0.159204461927586	5.17835490821315e-05
1.2211448966961e-06	3.40152890606337e-05	1.69213147910264e-07	6.06588321049652e-06	8.49146091950083e-08	4.15564449249316e-05	24064	0.0123897990410127	0.0293852108596392	0.81853221857836	0.00407188700130471	0.14596732760596	0.00204335595473578
3.96212620403428e-08	2.0384843655093e-06	8.39208178451853e-09	5.55186007056798e-07	2.25205068473697e-08	2.66420422323833e-06	375347	0.000798943006614095	0.0148717060406816	0.765138178120418	0.00314993937451161	0.208387180762732	0.00845299570165689
2.182211335776e-08	4.45478323553573e-06	1.97518315749283e-08	5.18889168264139e-06	2.42862727509266e-07	9.92811159061908e-06	100724	0.00297401708580347	0.00219801249800409	0.448703985130968	0.00198948525050741	0.522646390028925	0.0244621270915954
9.85499525218318e-06	0.000141445352450425	8.31082450773094e-07	1.53673386849867e-05	1.98742770743131e-07	0.000167697511609111	5963	0.0490687128650898	0.0587664966380322	0.843455285014141	0.00495584247374092	0.0916372493397914	0.00118512653429458
3.93734694209953e-06	6.74505496022656e-05	2.66088297188175e-07	5.86747508094843e-06	2.80707417101748e-07	7.78021673396035e-05	12853	0.0230712512683798	0.0506071627145445	0.86694949393693	0.00342006278599811	0.0754153165854252	0.00360796397710196
0.000132033278283333	0.00029915256385526	1.7601791676917e-06	5.13100873913497e-06	3.32513617204594e-08	0.00043811028140714	2283	0.123187304842294	0.301369960684928	0.682824796748504	0.00401766231561214	0.0117116830097093	7.58972412463396e-05
1.09867106254711e-06	1.31365445907532e-05	4.67831512270981e-08	7.19308538245175e-07	1.13271251999765e-08	1.50126344679725e-05	66611	0.00449369714077741	0.073183095538027	0.875032601291815	0.00311625193612112	0.0479135450729667	0.00075450616106996
1.6375845998566e-06	3.96643685719673e-05	1.48190992851771e-07	4.61932313065183e-06	6.31524912607051e-09	4.60757825444535e-05	21703	0.0137279535133515	0.0355411131276321	0.860850676463268	0.00321624473135746	0.100254903455956	0.000137062221785981
2.71267658645569e-05	0.000136408239610648	6.7522128281625e-07	4.36846901146486e-06	3.99400025833356e-07	0.000168978095795319	5918	0.0494340284549351	0.160534214431054	0.807253975544127	0.00399591011863535	0.0258522797934492	0.00236362011273428
7.80352675994372e-06	7.8596307815032e-05	3.11919608064285e-07	4.04241288030229e-06	3.07015293763461e-08	9.07848685927186e-05	11015	0.0268691228352832	0.0859562488871587	0.865742375721583	0.00343581053648518	0.0445273859285677	0.000338178926204984
1.1466453446327e-05	9.00543743444964e-05	3.1147509910001e-07	3.14738174876584e-06	2.57301372874084e-08	0.000105005414775977	9523	0.0310122203480188	0.10919868723713	0.857616481365485	0.00296627654644787	0.029973518560739	0.000245036290198008
1.27531000420326e-05	8.08205494013066e-05	2.6670865100523e-07	2.17424805215649e-06	1.28504694647332e-07	9.61431108411482e-05	10401	0.0284322935155462	0.132647050115778	0.840627567531508	0.00277407968882864	0.0226147046120535	0.00133659805183185
2.15445795181787e-09	1.83732771800486e-06	1.10010381818817e-08	1.20810040704373e-05	1.53672740784806e-07	1.40851600253606e-05	70997	0.00421666257460085	0.000152959423104794	0.130444220349411	0.000781037500608735	0.857711523950396	0.0109102587764793
5.63847362629187e-06	0.000123895027445158	3.26151853443605e-07	9.23934671710093e-06	1.63226922403441e-07	0.000139262226564398	7181	0.0409207576594861	0.0404881766247253	0.889652783110331	0.00234199798100158	0.066344959039043	0.00117208324489887
6.46051267430598e-07	2.89534201732451e-05	1.24297657124851e-07	7.17135212690266e-06	3.5962794168666e-08	3.69310840188718e-05	27077	0.011018377859475	0.0174934282216158	0.783985115585825	0.00336566500624066	0.194182010017309	0.000973781169008984
1.43020115474117e-06	1.66952947853992e-05	6.60911652109377e-08	9.92131016879359e-07	2.7630929383095e-08	1.92113490516137e-05	52053	0.00574688320355954	0.0744456389240938	0.869032921141828	0.00344021468942006	0.0516429644900977	0.00143826075456029
2.48269095164993e-05	0.000209855342330713	6.74775523986815e-07	7.34633164291397e-06	1.16739362000769e-07	0.000242820098376114	4118	0.0702642520358242	0.102244046858279	0.86424206123852	0.00277891133600329	0.0302542157426151	0.00048076482458197
3.77349046766403e-06	4.71036867339885e-05	1.87699199908352e-07	3.01420418973162e-06	1.39336455823474e-07	5.4218417047116e-05	18444	0.016134389621417	0.0695979461072213	0.868776502513071	0.00346190851985296	0.0555937327921667	0.0025699100676877
8.91652943221287e-06	8.08466509308484e-05	2.13234524557879e-07	2.48762722306433e-06	1.88836484811738e-07	9.26528785954952e-05	10793	0.0274143655160178	0.0962358597744247	0.872575705756639	0.00230143442697361	0.0268488929947318	0.00203810704723123
1.29752174081855e-05	0.000173576795068334	5.9947111407764e-07	1.03347018904017e-05	3.20293452224914e-07	0.000197806478933224	5055	0.0576210600295416	0.0655955127362929	0.877508138279589	0.0030305939285235	0.0522465287595082	0.00161922629608628
2.3596858043742e-06	2.55499455514635e-05	1.63287604090262e-07	2.27380092232772e-06	4.20435299539042e-08	3.03887634122096e-05	32907	0.00907533582613673	0.0776499448946359	0.840769504335871	0.00537328886586602	0.0748237396660293	0.00138352223759826
1.09911127239495e-06	1.43457083504669e-05	5.69778187074193e-08	9.56337781478713e-07	6.73544406016376e-08	1.65254896636497e-05	60513	0.00494541881260646	0.0665100577813809	0.868095810923081	0.00344787475996858	0.0578704656227116	0.00407579091285833
2.51392867854109e-06	3.04379497841499e-05	8.2411105650034e-08	1.28337065591953e-06	7.071623840189e-08	3.43883764626624e-05	29080	0.0102636558141791	0.0731040234269454	0.88512319903204	0.00239648143143695	0.0373198966608081	0.0020563994487693
1.33996434801293e-05	0.000113639930375128	4.34509128395161e-07	4.74239278054987e-06	2.80759873330524e-07	0.000132497235637533	7547	0.0389720673983818	0.10113149467349	0.85767774571545	0.00327938259469677	0.0357923903674748	0.00211898664888819
4.84450324072273e-06	9.75317015275331e-05	4.3958311493695e-07	1.14007219928708e-05	1.61240337441595e-07	0.000114377750213505	8743	0.033733195291541	0.0423552940294738	0.852715684173485	0.0038432572254341	0.099676046884901	0.00140971768670578
1.06606518997767e-05	8.75472751708558e-05	4.36919054068196e-07	4.61651937324685e-06	4.94497959594611e-08	0.000103310815293907	9680	0.0305194299112769	0.103190085853533	0.847416361218273	0.00422917051641895	0.0446857316933701	0.000478650718405253
3.48817109753597e-07	7.58370423673712e-06	3.26591622038211e-08	9.13070235415803e-07	2.39651130490203e-08	8.90221585715936e-06	112332	0.00266711356040661	0.0391831781379544	0.85188950239149	0.00366865539185459	0.10256662499163	0.00269203908707146
9.43413744699419e-06	0.000144897693264574	6.45546691313589e-07	1.27760452381153e-05	1.14244372839917e-07	0.000167867667013837	5957	0.0491172616009764	0.0561998484569189	0.863166182279941	0.00384556896987421	0.0761078381881732	0.000680562105092576
2.28978695943528e-06	3.10794657984189e-05	9.4342545031449e-08	1.64707285640817e-06	6.75376637630729e-09	3.51174219256701e-05	28476	0.0104801085024836	0.0652037317625955	0.885015587539485	0.00268648835416037	0.0469018728053096	0.000192319538450242
7.9986247275962e-07	2.66797947802574e-05	1.37659794587298e-07	5.90885143811585e-06	1.05591434117283e-08	3.35367276291319e-05	29818	0.0100107425760966	0.0238503434683596	0.79553959692483	0.00410474737158671	0.176190459112746	0.000314853122478057
5.1076621243086e-08	3.12971332179145e-06	1.84646286229553e-08	1.45495641747928e-06	4.00863920344216e-08	4.69429738117119e-06	213024	0.00140730134126488	0.0108805678668663	0.666705380520781	0.00393341689365844	0.309941254108678	0.00853938061001588
2.46742765929262e-06	1.70132403403221e-05	6.45126508694957e-08	5.71982230156336e-07	9.63647220300202e-09	2.01267993528435e-05	49685	0.00601990787547857	0.122594140083382	0.84530282446118	0.00320531097560633	0.0284189363708008	0.000478788109031383
1.87221134258392e-05	0.000143151617045837	9.27918226618386e-07	9.1320276572694e-06	5.84661672944297e-07	0.000172518338028508	5796	0.0504432348943455	0.108522454133226	0.829776235278718	0.00537866430445818	0.052933663526021	0.00338898275757609
5.62228288311186e-05	0.000236801591652838	9.2396765832757e-07	5.00846128057704e-06	8.07785997525793e-09	0.000298964927282836	3345	0.08579723433721	0.188058276073062	0.792071477430566	0.00309055535953704	0.0167526717133571	2.70194234777776e-05
7.02900040558887e-05	0.000201302003802567	9.12245490924747e-07	3.36093075290913e-06	7.73515904066265e-08	0.000275942535692696	3624	0.0794594107096279	0.254726962914363	0.729506972519624	0.00330592559293095	0.0121798212242712	0.000280317748811184
9.04176239343954e-06	0.000161157857270906	5.38827192025992e-07	1.23834041443816e-05	1.17954165356127e-07	0.00018323980516611	5457	0.053493062466851	0.04934387692261	0.879491533648021	0.00294055754718543	0.0675803171322728	0.00064371474991037
8.63062247739584e-07	1.09587449677417e-05	3.93619420752615e-08	6.42687337499963e-07	2.2350555100662e-08	1.25262070501572e-05	79833	0.00375083363516948	0.0689005254570461	0.874865386134919	0.00314236719205177	0.0513074177144389	0.00178430350154412
6.55942586944869e-07	1.32447019118172e-05	5.68185563058445e-08	1.47545600798607e-06	7.48409651633224e-09	1.54404031595703e-05	64765	0.00462144481736049	0.0424822189010201	0.857795083129538	0.00367986222371577	0.095558127125168	0.00048470862055784
2.21306700949942e-06	1.80630558674981e-05	5.34043317548712e-08	5.60507311770006e-07	8.71663003705537e-09	2.08987511505595e-05	47850	0.00625007735959859	0.105894701245829	0.86431269205359	0.00255538387773192	0.0268201342621854	0.000417088560663685
1.34345312765552e-05	0.00015047395055908	4.88094428172714e-07	7.04072543426012e-06	4.83474713912873e-08	0.000171485649169459	5831	0.0501489596888434	0.0783420148660918	0.877472554046689	0.00284626982220761	0.0410572282191532	0.00028193304585803
1.38569979129543e-05	0.000101241237201812	2.57807880353673e-07	2.42353463036837e-06	1.03607744071493e-07	0.00011788318536956	8483	0.0347489347530873	0.117548553421873	0.858826785893375	0.00218697755363035	0.0205587813289119	0.000878901802209413
9.58342488460606e-07	2.47170674735973e-05	1.3488672432935e-07	4.47573615720604e-06	1.98530179507482e-07	3.04845630231008e-05	32803	0.00910381534287896	0.0314369764045621	0.810806028443545	0.00442475505478412	0.146819757718501	0.00651248237860712
1.62229100438475e-06	5.00078215695343e-05	1.8993446773022e-07	7.53919867066259e-06	4.85562250048856e-08	5.94078019373168e-05	16833	0.0176649820447468	0.0273077096186202	0.841771954840196	0.00319713003235882	0.126905867997228	0.000817337511596859
7.5983008106872e-07	1.17892413023943e-05	3.56201650133237e-08	7.10704112409128e-07	3.23617294141179e-08	1.33277573902996e-05	75031	0.00399037108774469	0.0570110978777083	0.884563018154496	0.002672630058471	0.0533251087633395	0.00242814514598472
6.481142500879e-08	9.99089229337931e-06	4.37141457224974e-08	8.67731851220664e-06	2.90640911199188e-07	1.90673772875164e-05	52446	0.00570393814164294	0.00339907392776156	0.523978318713	0.0022926145039946	0.455087156527173	0.0152428363280708
7.66003750068298e-05	0.000317885826206468	1.40294606532356e-06	7.49542620163682e-06	5.5992777969407e-07	0.000403944501259952	2476	0.114150168054143	0.189630938824279	0.786954210825852	0.00347311588831534	0.0185555841910403	0.00138615027051386
2.4911413175161e-07	3.03981820462569e-05	9.42778690141384e-08	1.48463443499384e-05	2.99275702919839e-08	4.5617845967253e-05	21921	0.0135924429790116	0.00546089203620965	0.666366010970321	0.00206668831057513	0.325450359067718	0.000656049615176209
2.61537487980476e-06	5.7221617039007e-05	2.34312097982302e-07	6.59943490238732e-06	4.83323749113494e-08	6.67190712940927e-05	14988	0.0198173911681219	0.0391998094259494	0.857650083089112	0.00351192085617427	0.0989137704464966	0.000724416182268244
3.08250924467331e-05	0.000267764996696202	6.95842529391028e-07	7.78961725691675e-06	4.02929870632634e-09	0.000307079578227949	3256	0.088020731473342	0.100381447130461	0.871972660120812	0.00226600066799133	0.0253667707304666	1.31213502688067e-05
2.27879629280091e-06	1.854466332976e-05	8.42890619523624e-08	8.82052114709204e-07	7.33856050683398e-09	2.17971393597293e-05	45878	0.00651787895053368	0.104545658730385	0.850784271445347	0.00386697816448742	0.0404664162646414	0.000336675395138875
1.074095879082e-06	2.58192234984042e-05	1.40742677208323e-07	4.3524913843655e-06	2.61115332766381e-07	3.16476687718264e-05	31598	0.00944952087992612	0.0339391784850259	0.815833345721476	0.00444717360457258	0.137529604968572	0.00825069722035364
0.000123870779096502	0.00036462615054399	1.50630236465677e-06	5.7068878571769e-06	7.3563707177316e-08	0.000495783683569502	2017	0.138234414158758	0.249848438344455	0.735454115631205	0.00303822496499243	0.0115108424224229	0.000148378636924229
2.6670879762637e-07	1.48510202040956e-05	8.17931954435931e-08	5.8605363379652e-06	8.53615347539604e-08	2.11454200698847e-05	47292	0.00632361435044804	0.0126130763420593	0.702327981899324	0.00386812818914309	0.277153933031189	0.00403688053828413
3.8008123754826e-07	3.50885733937234e-05	1.42980400513961e-07	1.70262407789972e-05	1.83281068089389e-07	5.28211568788722e-05	18932	0.0157218662204308	0.00719562501101311	0.664290134238964	0.00270687748929542	0.322337521270903	0.00346984198982395
1.18978758916618e-06	5.0110887682727e-05	2.06905243554464e-07	1.12277674760069e-05	2.74121951330775e-08	6.27627601865876e-05	15933	0.0186532528806082	0.018956903514585	0.798417525515962	0.00329662435079903	0.178892187702195	0.000436758916459119
6.76375247124394e-06	8.86934383649191e-05	2.92650362549094e-07	4.93970583957387e-06	8.16513217362733e-07	0.000101506060255649	9852	0.0299943315154854	0.0666339768700416	0.87377480853399	0.00288308266336056	0.048664147018739	0.00804398491386917
1.53300381968311e-06	2.07298368781697e-05	6.04166075798562e-08	1.05069008815128e-06	4.6396212726222e-08	2.34203436063102e-05	42698	0.00700155942892811	0.0654560772229692	0.885120954100111	0.00257966358630101	0.0448622832274838	0.00198102186313446
1.59533704953316e-05	0.000117286374054577	5.29136950599707e-07	5.00587867419088e-06	5.77070061535932e-08	0.000138832467180852	7203	0.0407970804987833	0.114910948564716	0.844805083682563	0.0038113343466728	0.0360569741058472	0.000415659300201156
0.000114409698423707	0.000400109426490544	2.03939354889224e-06	9.18261692737755e-06	9.10059611819665e-08	0.000525832141351703	1902	0.145971857395087	0.217578366604989	0.76090713181211	0.00387841173734602	0.0174630194795106	0.000173070366045002
6.81923487896435e-06	3.43031926611466e-05	2.0952716202475e-07	1.35537012927982e-06	3.03628155579006e-10	4.26876284595711e-05	23426	0.0127249068123506	0.15974733488469	0.803586282466704	0.00490838141133068	0.0317508884468359	7.11279043919172e-06
1.88083737385043e-06	3.56672469763597e-05	1.75855919066714e-07	4.29053876520917e-06	9.10991298592363e-08	4.21055781643452e-05	23750	0.012552491321922	0.0446695534380077	0.847090778260884	0.00417654683140362	0.101899533322223	0.00216358814748157
4.87569826272883e-05	0.000283355510274937	1.3375799835236e-06	1.00108359456266e-05	2.46758881063378e-08	0.000343485584719482	2911	0.097930198646904	0.141947682221096	0.824941490649012	0.00389413717206204	0.0291448502964173	7.18396614125456e-05
2.6007854936766e-05	9.07668237505802e-05	3.86240079464576e-07	1.7336486614034e-06	8.61674881984804e-08	0.000118980734916413	8405	0.0350667433281132	0.218588790488118	0.762869920196294	0.00324624049209244	0.0145708350399864	0.000724213783508863
9.1863467914966e-08	1.06791242802807e-05	7.12723138842885e-08	1.06657813026073e-05	1.43134979733384e-07	2.16511763444206e-05	46187	0.00647437355910352	0.00424288576535653	0.493235291718116	0.00329184487487005	0.492619021384296	0.00661095625736147
0.000191736384702239	0.00053789635249568	2.19649951296244e-06	7.9345627898321e-06	7.16388642394232e-08	0.000739835438364953	1352	0.199110885635672	0.25916085491387	0.727048644336961	0.002968902811437	0.0107247671284409	9.68308092915177e-05
6.81116006956637e-05	0.000426808050897808	1.46400788581589e-06	1.18266573050467e-05	1.65572255332538e-07	0.000508375889039667	1967	0.141485360834277	0.133978817965439	0.839552111143701	0.00287977442947075	0.0232636078146575	0.000325688646732061
3.45078626340975e-07	8.73015598385818e-06	3.68851786415125e-08	1.2000398082033e-06	1.86030358699317e-09	1.0314019900631e-05	96955	0.0030894397561092	0.0334572387551691	0.846435828897724	0.00357621751721228	0.116350348337983	0.000180366491912564
1.33332784178106e-05	0.000112590469171942	5.78705715304706e-07	6.28894318218741e-06	1.98311344520543e-07	0.000132989707831765	7519	0.0391140596179748	0.100257972103206	0.846610395703488	0.00435150753197218	0.0472889465261707	0.00149117813516375
4.68750824642187e-08	4.22356249186819e-06	1.83991749581147e-08	2.13227887344182e-06	1.64366680616262e-07	6.5854823033486e-06	151849	0.00197370088210269	0.00711794221060825	0.641344444843558	0.00279389938513069	0.323784770077902	0.0249589434828007
3.33332716419854e-06	3.5151591372996e-05	1.26024298200346e-07	1.70933020744647e-06	4.59316241224331e-08	4.03662046669638e-05	24773	0.012037073596337	0.0825771754292912	0.870817349884878	0.00312202495231081	0.0423455764927389	0.00113787324078115
1.277107266402e-06	3.99068539634185e-05	1.36107137395705e-07	5.47501553706284e-06	1.13102217477642e-07	4.69081861217567e-05	21318	0.0139742271258689	0.0272256800356145	0.850743916207605	0.002901564708608	0.116717698758415	0.00241114028975816
5.26950858120052e-06	5.82550809870614e-05	2.68549306014283e-07	3.8195293810469e-06	1.0952255616105e-07	6.77221908114842e-05	14766	0.0201123387039844	0.0778106632118424	0.860206680986207	0.00396545508638127	0.0563999677990215	0.00161723291654761
4.2527279929509e-08	4.88876592910085e-06	2.30987643744097e-08	3.41591810813689e-06	1.46521934323465e-07	8.51683201586512e-06	117415	0.00255179909651493	0.00499332144279579	0.574012252442466	0.00271213102846005	0.40107848807793	0.0172038070083482
1.67429276729979e-05	7.15914581674981e-05	2.66246512129029e-07	1.4641663650222e-06	5.86903378981029e-08	9.01234890555453e-05	11096	0.0266760035539665	0.185777624107282	0.794370689791809	0.00295424106322531	0.0162462237133295	0.000651221324353418
1.03536388195639e-05	8.84464259059694e-05	3.52083875908499e-07	3.86993903043506e-06	1.74796235949214e-07	0.000103196883867826	9690	0.0304862896318945	0.100328986995623	0.857064889858991	0.00341176848284921	0.0375005415414641	0.00169381312107342
7.83520904708523e-07	3.46022522762888e-05	1.69653194660823e-07	9.64764292609068e-06	1.73476365758901e-07	4.53765456675077e-05	22038	0.0135210310134662	0.0172670901493846	0.762558096198716	0.00373878602183473	0.212612987264012	0.00382304036605237
1.86178025624682e-09	2.50740357761151e-06	1.38284536174457e-08	2.40259421667721e-05	1.66547830769341e-07	2.67155838090267e-05	37431	0.00798274947169331	6.96889227484431e-05	0.0938554663650775	0.000517617496824955	0.899323119364295	0.00623410785105387
6.45946253338768e-06	9.43219748007977e-05	5.17738444961688e-07	9.73343902258729e-06	1.05404190722819e-07	0.000111138018992457	8998	0.0327934993325061	0.0581210875625386	0.848692244615223	0.0046585178470459	0.0875797419355467	0.000948408039646382
3.14642641324524e-05	0.000214197761674027	4.83415570505377e-07	4.23735956613954e-06	9.53856872482249e-08	0.000250478186630373	3992	0.0723983255491664	0.125616783464198	0.855155351272628	0.00192997073720734	0.0169170801782933	0.000380814347674053
2.26392871850971e-05	0.000108604172747629	4.38475263760177e-07	2.7058178125212e-06	1.54441933485934e-08	0.000134403197202356	7440	0.0395214883181475	0.168443070227054	0.808047539108133	0.003262387152145	0.0201320940933224	0.000114909419344696
1.53786468417533e-05	0.000103910568121883	5.47281599711436e-07	4.75773112233423e-06	9.15369242239932e-09	0.000124603381378104	8025	0.0366932128424312	0.123420782579627	0.833930564103796	0.00439218898924365	0.0381830016947701	7.34626325639014e-05
9.04353665903312e-06	0.000136422790151133	3.10960634397857e-07	6.04356749438407e-06	2.22205920806269e-07	0.000152043060859755	6577	0.0445916002267573	0.0594801012811426	0.897264165689024	0.0020452142481181	0.0397490517502715	0.00146146703144337
2.66101703247666e-06	7.00143218098308e-05	4.22410564599962e-07	1.43157565740576e-05	4.44943914918139e-07	8.78584498958832e-05	11382	0.0260143348009447	0.0302875481599106	0.796899124589626	0.00480785359974528	0.162941146708399	0.00506432694231939
0.000125090783006964	0.000640408534165793	3.4012444539823e-06	2.2461462351905e-05	7.66652983370035e-07	0.000792128676962015	1262	0.211586651718566	0.157917250877363	0.808465281956334	0.00429380295512948	0.0283558252657252	0.000967838945448
7.03901562724526e-06	0.000138796800820148	6.49577684193799e-07	1.65131865182998e-05	3.54286363028297e-07	0.000163352867012915	6122	0.0478282617735379	0.0430908606378407	0.849674715590846	0.0039765306607226	0.101089052309037	0.00216884080155315
6.6074547409339e-07	3.07072178231607e-05	1.36314512980745e-07	8.15662579840192e-06	7.22213807994186e-07	4.03831174166309e-05	24763	0.0120420865369023	0.0163619234066679	0.760397408311885	0.00337553219515951	0.201981083190046	0.0178840528962422
1.5720160827077e-05	0.000104339342383403	5.12169456796006e-07	4.37369167025946e-06	5.76140417641925e-08	0.0001250029783793	8000	0.036808700684264	0.12575829016951	0.834694850764304	0.00409725802886006	0.0349886996851248	0.000460901352201167
0.000155857515832296	0.000309184254841672	2.7563545242938e-06	7.03448729292178e-06	8.88606721959301e-08	0.000474921473163379	2106	0.132821364881475	0.328175339797025	0.651021847427203	0.00580381111414936	0.0148118956299578	0.000187106031664651
1.29072108240101e-05	0.000145163270953455	7.86176445217741e-07	1.13866173001432e-05	2.00592984102076e-08	0.000170263334821236	5873	0.0498005313053209	0.0758073418305928	0.852580921816582	0.00461741481830582	0.0668765081577799	0.000117813376739439
1.07838953691526e-05	4.61234480316068e-05	2.3651880311856e-07	1.30089209803043e-06	4.15363005640797e-08	5.84862906024725e-05	17098	0.017393358633365	0.184383301762973	0.788619821097988	0.00404400417058696	0.0222426843048144	0.000710188663637419
2.50806197138422e-05	0.000135241515450545	6.60489123615321e-07	4.58243947381506e-06	4.51366491116846e-08	0.000165610200410929	6038	0.0484729602145947	0.151443689166547	0.816625516513896	0.00398821523056217	0.0276700315707887	0.000272547518206529
6.89939203670703e-06	0.000136686943780497	4.18295605417913e-07	1.06836844720667e-05	3.88827391073993e-07	0.000155077143285762	6448	0.0454609743555933	0.0444900640450504	0.88141257237775	0.00269733886345272	0.0688927087880367	0.00250731592570993
0.000130263483445194	0.000398557666093003	1.23796974355605e-06	4.87585715574355e-06	3.78952041172276e-08	0.000534972871641614	1869	0.148311820977607	0.243495493604131	0.745005377319399	0.00231407947800647	0.0091142138493519	7.08357491118058e-05
2.32174139577135e-06	8.08339448253242e-05	2.68505468364493e-07	1.205314533719e-05	6.41160848809371e-07	9.61184978754594e-05	10404	0.0284251188505746	0.0241549904242118	0.840982189818037	0.00279348381736463	0.12539881088037	0.00667052506001625
2.42614995680535e-08	6.41741312944916e-06	2.85902998044488e-08	9.73956820975153e-06	6.83605839520527e-08	1.62781937225253e-05	61432	0.00487159297548334	0.00149042946543149	0.39423373617731	0.0017563557905621	0.598319959558795	0.00419951900790181
9.4606480772429e-07	3.44213864328225e-05	2.10048836392109e-07	9.83813800589978e-06	2.89999795265889e-07	4.57056378781046e-05	21879	0.0136184234044791	0.0206990833438845	0.75311029515928	0.00459568766882331	0.215249988024186	0.00634494580382641
3.94857812623776e-07	8.63336438864341e-06	2.69579747981183e-08	7.57970998576934e-07	5.9446224416331e-08	9.87259739905857e-06	101290	0.00295741205571043	0.0399953321971206	0.874477509785486	0.00273058585379861	0.0767752363374214	0.00602133582617272
1.18025216588322e-05	0.000118331719821531	5.36238331531786e-07	6.92056091145091e-06	2.84247526491165e-07	0.000137875288249837	7253	0.0405215641766302	0.0856028793023843	0.858251839931662	0.00388929980374797	0.0501943531672659	0.00206162779493954
0.000107772658174438	0.000371368647645494	1.12967390826211e-06	5.01128491688088e-06	1.32068753672903e-08	0.000485295471520442	2061	0.135517294828111	0.222076373053274	0.7652423511845	0.00232780640775982	0.0103262552629647	2.72140915016431e-05
1.45084905258252e-05	7.11289276207243e-05	2.92780452766975e-07	1.8461253133831e-06	2.89265740269726e-08	8.78052504867265e-05	11389	0.0259987886728504	0.165234885674843	0.810076017395757	0.00333442990190245	0.0210252268873395	0.000329440140158195
3.64693968623915e-05	0.000229753211558375	8.69429794095284e-07	7.05242684971607e-06	2.23101271821441e-08	0.00027416677519176	3647	0.078968747181407	0.133019024047986	0.838005303150534	0.00317117124599499	0.0257231272636277	8.13742918577195e-05
1.27513696838451e-06	2.54465949169815e-05	8.23615241540623e-08	2.11427419962731e-06	1.12027073727478e-07	2.90303946828748e-05	34447	0.00867142921060993	0.0439242036601287	0.876550084659805	0.00283707903574069	0.072829674646984	0.00385895799734213
6.11066726140555e-06	0.00011294918516612	4.28184273839645e-07	1.01970690758369e-05	7.72329900321123e-07	0.000130457435677523	7665	0.038383718623588	0.0468403140815251	0.865793387548398	0.00328217607234033	0.078163954571688	0.0059201677260485
2.23464566901076e-05	0.00012881811496441	4.22267862490021e-07	3.13200216023515e-06	5.70013853550092e-08	0.000154775843062598	6461	0.0453746762390937	0.144379486151917	0.832288246120621	0.00272825432014761	0.0202357299321473	0.000368283475167087
1.28575303085597e-06	5.00056006674946e-05	2.31094783296664e-07	1.15781102668989e-05	4.73655261846995e-07	6.35742140103931e-05	15730	0.0188921341641615	0.0202244424232406	0.786570490031063	0.00363503956586683	0.18211959749917	0.00745043048065936
2.60383222784696e-05	9.716078131049e-05	5.02937608719353e-07	2.41375215026986e-06	1.45876679481352e-09	0.000126117252114744	7929	0.037130664923807	0.206461224311956	0.770400398686862	0.00398785733344215	0.0191389529171932	1.15667505464384e-05
1.73075972932553e-07	6.88044165083165e-06	2.97333319314305e-08	1.52014634690331e-06	1.04999339129689e-08	8.6138972365119e-06	116091	0.00258084418131632	0.0200926442677923	0.798760591392636	0.00345178623740706	0.176476025330303	0.00121895277186064
6.67818877836741e-06	0.000116543448411738	6.16823679683196e-07	1.38680051766673e-05	1.92779889560404e-07	0.000137899245936016	7252	0.0405284611678253	0.0484280297041365	0.845134776631141	0.00447300255702193	0.100566214721014	0.00139797638668635
4.26685848471182e-05	0.000325535098988891	1.42763236737436e-06	1.40387372099099e-05	8.55848858341518e-07	0.000384525902271635	2601	0.108972471134347	0.110964136863208	0.846588219586123	0.00371270793187257	0.0365092107631094	0.00222572485568718
7.83359099967321e-06	4.5383943681504e-05	1.37257448234196e-07	1.02266981334982e-06	4.93347926961086e-08	5.44267967354574e-05	18373	0.0161958963228825	0.143928937022485	0.833852925464155	0.00252187261545703	0.0187898218284007	0.000906443069503087
1.36049589621217e-05	0.000177130405409053	5.46153830027679e-07	9.16342158149193e-06	5.03628965649566e-09	0.000200449976072351	4989	0.0583682653043268	0.0678720907265716	0.883663889014979	0.00272463903827332	0.0457142562999582	2.51249202178894e-05
3.07690272889071e-06	5.58928428083911e-05	1.94131338537099e-07	4.53860319058044e-06	2.71592599196502e-07	6.39740726655959e-05	15631	0.0190098259522502	0.0480960895670069	0.873679609246596	0.00303453149765622	0.0709444154713198	0.00424535421742127
1.2314183175996e-08	2.02753871798911e-06	8.13957296797634e-09	1.72366828594552e-06	5.39658664860908e-08	3.82562662656469e-06	261395	0.00114703183879972	0.00321886696691406	0.529988656998078	0.00212764437372328	0.450558419364968	0.0141064122963172
3.96495034509652e-06	5.0726976538006e-05	1.67640704642793e-07	2.75934447734171e-06	8.27462186405933e-08	5.77016582837276e-05	17331	0.0171620224899165	0.0687146689199169	0.879125107437535	0.00290530133152291	0.0478208869452868	0.00143403536573798
3.30853995879951e-08	8.06275545412625e-06	4.73321478579583e-08	1.48592841403135e-05	2.1892978216405e-07	2.32213869240497e-05	43064	0.00694228717517831	0.00142478137486825	0.347212484788145	0.00203829977997299	0.639896496661194	0.00942793739581982
2.69115815905936e-06	4.68577097046592e-05	1.59809422962053e-07	3.58048337230956e-06	8.74045905219119e-08	5.33765652495121e-05	18735	0.0158858641596327	0.0504183464499706	0.877870456549984	0.00299399974904742	0.0670796885406989	0.00163750871029887
8.40338038541217e-07	2.14515987326588e-05	1.03902443166925e-07	3.41202540655529e-06	5.86251726409191e-08	2.58664897935631e-05	38660	0.00773001586602895	0.0324875174501001	0.829320054783661	0.00401687449654574	0.131909100685334	0.00226645258435909
3.93037779535924e-06	0.000122527430456283	6.72609290120612e-07	2.706244468889e-05	2.21213050203087e-06	0.000156404992732683	6394	0.0458412030700087	0.0251294906044129	0.783398460084315	0.00430043362663102	0.173028010270384	0.0141436054142574
1.15551635941805e-05	4.30640149880344e-05	1.87547037317427e-07	8.98798594019073e-07	2.09022281034085e-08	5.57264264416548e-05	17945	0.0165794169872826	0.207355187332507	0.772775462878858	0.00336549549815092	0.0161287678290319	0.000375086461452773
9.55989764093722e-05	0.00049505450972411	2.78979487415473e-06	1.86220466854615e-05	5.98987123261472e-07	0.00061266431481636	1632	0.167944073514639	0.156038101285574	0.808035489830182	0.00455354556596126	0.0303951874380724	0.000977675880210212
2.58600856893431e-05	0.000282658236573178	1.07123454705627e-06	1.51009559492808e-05	8.81946961352892e-07	0.000325572459720211	3072	0.0930678520500776	0.0794295860023501	0.868188411317368	0.00329031069758439	0.046382780540646	0.00270891144205138
2.13049740252864e-07	1.81381014014131e-05	7.48584297872655e-08	8.20663010991877e-06	9.28854055424766e-09	2.66419282219263e-05	37535	0.00796082836074685	0.00799678380927112	0.680810384680997	0.00280979774300484	0.30803439006208	0.000348643704647594
6.07849119198588e-06	0.000132292570358133	5.21871289440655e-07	1.46452788909842e-05	3.04348335600218e-07	0.000153842560066144	6500	0.0451073168817618	0.0395111157105839	0.859921794731278	0.00339224262269347	0.0951965365415626	0.00197831039388167
2.62441922148512e-06	3.16318625656863e-05	1.37712443456311e-07	2.13488145345981e-06	7.93926522254587e-09	3.65368149493101e-05	27370	0.0109013891841978	0.0718294472335957	0.865753148148552	0.00376914199136865	0.0584309676807261	0.000217294945757054
2.68573371310292e-06	4.0032660916729e-05	1.94505443712923e-07	3.72979621365564e-06	4.85714790539576e-08	4.66912677662544e-05	21417	0.0139100559079657	0.05752111350988	0.857390746319853	0.00416577773571399	0.0798820934211452	0.00104026901340773
7.68288196627263e-06	0.000148181414301085	7.80370932964199e-07	1.94068522723879e-05	3.10732994107286e-08	0.00017608259277212	5679	0.0514582077258959	0.0436322628223424	0.841544936204204	0.00443184599158037	0.110214484957656	0.000176470024217229
3.7267698567923e-07	9.48730048016424e-06	2.75895017781868e-08	9.03239179014362e-07	4.73263788469946e-08	1.0838132525483e-05	92267	0.00324617711438691	0.0343857195695826	0.875363025674151	0.00254559553625289	0.083339004841529	0.0043666543784844
1.72560246497429e-05	0.000209080348266675	1.01592116130827e-06	1.58662414146818e-05	1.10201004403812e-07	0.000243328736496812	4110	0.0704061454134176	0.070916509484974	0.859250540140846	0.00417509734334884	0.0652049636352328	0.0004528893955986
1.22200303395879e-08	1.52552099988588e-06	8.30074774660724e-09	1.3325686787007e-06	2.63946153986633e-08	2.90500507207145e-06	344233	0.000871123139223218	0.00420654354688417	0.525135399780247	0.00285739526805311	0.458714751141725	0.00908591026309031
0.00010893965069373	0.000381991463227894	1.6571575212793e-06	7.48091733506204e-06	2.4126684856396e-07	0.00050031045562653	1999	0.139404507140673	0.217744101624475	0.763508855215774	0.00331225842403008	0.0149525504632795	0.000482234272441551
1.14856187954013e-05	0.000123553787630521	4.96890518015613e-07	6.88147917151078e-06	1.23474806641413e-07	0.00014254125092209	7016	0.0418638798518676	0.0805775080624143	0.866793204291807	0.00348594189261888	0.0482771066410246	0.000866239112135344
1.67973430131754e-06	2.91253502218446e-05	9.97293008303949e-08	2.2244170851913e-06	1.89961610766027e-08	3.31482270702605e-05	30168	0.00989534859015473	0.0506734281069452	0.878639758322851	0.00300858626975766	0.0671051601184117	0.000573067182034765
2.05248412514399e-05	0.000144817846220365	5.32917484494264e-07	4.83937001235118e-06	9.26486310625373e-09	0.000170724239831756	5857	0.0499319301322549	0.12022218562324	0.848255914702437	0.00312151036677299	0.0283461213072042	5.42680003459613e-05
6.45506708415693e-07	1.77375083618091e-05	7.11408451049977e-08	2.51458217417082e-06	1.01499623474409e-07	2.1070237712975e-05	47460	0.0063012015448114	0.030635948070875	0.841827634003691	0.00337636651632029	0.119342847879801	0.0048172035293131
3.94633627271532e-06	2.5320920520722e-05	8.71548276218021e-08	7.19103657217833e-07	4.28773888686462e-09	3.00778030171638e-05	33247	0.00898288722147811	0.131204272814186	0.841847408411867	0.00289764606717011	0.0239081177839844	0.000142554922791995
5.12595037121052e-08	6.23783179237598e-06	3.51951894623833e-08	5.51079632541428e-06	2.54905797234144e-08	1.18605733906882e-05	84313	0.00355187025074888	0.00432184027058502	0.525930036171215	0.002967410453361	0.464631526983413	0.0021491861214254
1.05671377131585e-05	5.78921883222798e-05	2.16636582688891e-07	1.52642624082679e-06	5.03238238127708e-08	7.02527126827667e-05	14234	0.0208559958426717	0.150416080883246	0.824056269310167	0.00308367569615618	0.0217276484072512	0.000716325703179793
4.0329751900554e-06	3.77074114392653e-05	2.0878775293718e-07	2.51074395041291e-06	2.77607792966762e-08	4.44876791119675e-05	22478	0.0132579296650336	0.0906537556141135	0.847592236591227	0.00469315902975516	0.0564368382556847	0.000624010509220033
1.60362596991916e-05	0.000168831051649035	7.83674269559912e-07	1.0626700771674e-05	9.11341915443038e-08	0.000196368820581005	5092	0.057214446525461	0.0816639813374872	0.859765064278063	0.00399082841787826	0.0541160289104567	0.000464097056114413
5.35361108472205e-06	3.56418500992017e-05	2.02704830356289e-07	1.73549784345811e-06	4.14504672483648e-08	4.29751143249865e-05	23269	0.0128100550778173	0.124574679295486	0.829360216000144	0.00471679560462351	0.0403837865405995	0.000964522559146859
2.20672690488617e-06	4.61598496297941e-05	1.68159487764636e-07	4.52688215655261e-06	1.81623752055593e-07	5.32432419310531e-05	18782	0.0158464996651886	0.0414461408594118	0.866961664159527	0.00315832548255405	0.0850226618885202	0.0034112076099871
6.58077385952044e-05	0.000202097032536238	8.56787552115924e-07	3.38507768438726e-06	3.49785798847905e-09	0.000272150134225934	3674	0.0784112094426624	0.241806746788418	0.742593910934693	0.00314821653332213	0.0124382730657668	1.28526778001704e-05
2.62252010032765e-05	0.000106061636562288	4.120741520832e-07	2.1436031753872e-06	1.52399228057192e-07	0.000134994914121092	7408	0.039691995566688	0.194268066867705	0.785671351049192	0.00305251612452277	0.0158791402575683	0.00112892570101188
2.24338594304365e-06	4.17973046232872e-05	1.88601598703534e-07	4.52137341841117e-06	5.53116792613183e-08	4.88059772627069e-05	20489	0.0145354754935475	0.0459653933568059	0.856397248195764	0.00386431353865434	0.092639747670128	0.0011332972386475
1.38237551095213e-06	1.78196116093765e-05	8.90966757241816e-08	1.47698889733627e-06	1.05547604159758e-08	2.0778627453805e-05	48126	0.00621426409368053	0.0665287211114123	0.857593296236384	0.00428789995500237	0.0710821203479346	0.000507962349266865
4.84221486299783e-05	0.000205265447456681	1.03503770214214e-06	5.64609559209594e-06	6.69084527497862e-08	0.000260435637833647	3840	0.0751658613591861	0.185927506053944	0.788161901205679	0.00397425525458719	0.0216794277429204	0.000256909742869076
2.40703410065164e-05	0.000215587474942299	1.2068956348059e-06	1.39248085724785e-05	8.03888796490487e-08	0.000254869909035749	3924	0.0736199600029128	0.0944416745687313	0.845872609120209	0.00473533984208632	0.0546349650500536	0.000315411418920281
5.29305033595728e-06	9.44056777601111e-05	4.1396792900541e-07	9.50893597074208e-06	1.90013286698868e-07	0.000109811645282515	9107	0.0324085170298246	0.0482011750424078	0.859705521370084	0.00376979989636241	0.0865931472593661	0.00173035643177932
0.000114686070266228	0.000699290200700431	2.13485760639495e-06	1.68082665365131e-05	8.22205653887557e-08	0.000833001615674956	1200	0.221202819881403	0.137678088623275	0.83948240620616	0.00256284929851563	0.0201779519033633	9.87039686857448e-05
3.81408005512154e-06	4.05636304809841e-05	2.40743279421954e-07	3.29330133567747e-06	3.42815712075365e-08	4.79460367224126e-05	20857	0.0142811981258242	0.0795494334016272	0.846026767881368	0.00502112991769801	0.0686876655675275	0.000715003231779351
2.07165522512033e-06	7.03281061079379e-05	2.44378042420465e-07	1.06919108269371e-05	8.80421332998385e-07	8.42164715354141e-05	11874	0.0249494911549966	0.0245991691096815	0.835087303299854	0.00290178438926524	0.126957477937567	0.0104542652636326
1.01975581835564e-06	2.9369440840068e-05	1.41248710574465e-07	5.2347243385381e-06	9.79858666054778e-08	3.58631555741416e-05	27884	0.0107014670801412	0.0284346372211293	0.818930748560346	0.00393854663130396	0.145963852169007	0.00273221541821402
5.52634965203429e-08	7.98745053048789e-06	2.3828896839484e-08	4.43321179230374e-06	1.14292160050921e-07	1.26140468762024e-05	79277	0.00377708672531385	0.00438110759082424	0.633218713144074	0.00188907628720166	0.351450397783714	0.00906070519418665
4.25042483979034e-06	5.46936442056525e-05	2.75150728522473e-07	4.55536550718872e-06	1.31793456390335e-07	6.39063787375443e-05	15648	0.0189899023525598	0.0665101813583635	0.855840141252136	0.00430552839885487	0.0712818594509484	0.00206228953969673
2.52039207434458e-05	0.000283056636737179	1.87971227331849e-06	2.72281734277858e-05	2.2518978337126e-07	0.0003375936329651	2962	0.0963337589653261	0.074657571359029	0.838453718013221	0.00556797311847646	0.0806536935801765	0.000667043929097264
6.85134935467224e-06	5.2690624951062e-05	2.18238918106233e-07	2.15878236278511e-06	6.94291212539997e-09	6.1925938498751e-05	16148	0.0184068429170682	0.110637796063606	0.85086518231976	0.00352419234002622	0.0348607128954316	0.000112116381175878
5.36831396333105e-06	3.16424067746042e-05	1.93348018857641e-07	1.46553459220477e-06	9.25136284202176e-09	3.86788547118397e-05	25854	0.0115368154591157	0.138791957603848	0.81808024075021	0.00499880413466475	0.0378898135201547	0.000239183991122413
2.69338221197599e-08	5.00750711073325e-06	1.87809384303744e-08	4.4935357099352e-06	2.71940923586156e-07	9.81869850480474e-06	101846	0.00294128991872766	0.00274311530256072	0.509997033546029	0.00191277269804995	0.457650849319419	0.027696229133941
5.57471565867131e-05	0.000475207618677897	1.84071302941353e-06	2.02561518959466e-05	1.53248980561884e-07	0.000553204889170532	1808	0.152960024642297	0.100771265182236	0.859008349312344	0.00332736218613952	0.0366160030261453	0.000277020293135268
8.08621193124273e-06	0.000100363327445325	3.29978461497829e-07	5.27229586731782e-06	2.24352632122722e-07	0.000114276166337506	8751	0.0337037443375633	0.0707602660327328	0.878252488352728	0.00288755277739422	0.0461364432872775	0.00196324954986777
3.30665691561324e-06	3.66071417961913e-05	2.12990345276284e-07	3.03288139705877e-06	1.56374730508501e-08	4.31753079271904e-05	23161	0.0128693445846596	0.0765867592928228	0.847872164755015	0.00493315173653109	0.0702457386563016	0.000362185559329898
5.77757802626122e-05	0.000205550293488888	7.11254168397198e-07	3.25580116130165e-06	2.04484305797457e-07	0.000267497613386997	3738	0.0771236503623555	0.215986152291483	0.768419167880622	0.00265891781011222	0.0121713278861721	0.000764434131610823
2.92173535891971e-06	7.80933847802215e-05	3.83046704668552e-07	1.31908836995566e-05	1.27016548203655e-07	9.471606709157e-05	10558	0.0280162238672417	0.0308473044609741	0.824499867638318	0.00404415762215115	0.13926764597187	0.00134102430668766
7.21679562284041e-06	9.22514088066337e-05	3.95612471655605e-07	6.5095795550556e-06	1.3885212071112e-07	0.000106512248576896	9389	0.0314501987282775	0.0677555466086161	0.866110799830058	0.00371424391974969	0.0611157837904062	0.00130362585117031
3.4449983414924e-05	0.000203313408102507	9.3230216935112e-07	7.08266181024324e-06	3.39092483558874e-08	0.000245812264745382	4068	0.0710986585475494	0.14014753678222	0.827108477736472	0.00379274065237071	0.0288132970809233	0.000137947748014166
1.01270273973579e-05	0.000128097259974735	3.81520189144216e-07	6.21473822603108e-06	3.87202919200477e-07	0.000145207748706469	6887	0.0426301439231148	0.0697416459353644	0.882165456842652	0.00262740929835254	0.0427989434544151	0.00266654446921556
1.92530806706494e-06	5.29777904964436e-05	1.72012473638533e-07	6.09438288708757e-06	1.70964654362775e-07	6.13404585785975e-05	16302	0.018234406221006	0.0313872460636724	0.863667988861895	0.00280422542681398	0.0993533962462743	0.00278714340134437
2.82289166233707e-05	0.000262877010060531	7.27404876656749e-07	8.730592025857e-06	5.75839234291647e-07	0.000301139762820707	3321	0.0863936909040771	0.093740249905748	0.872940217519674	0.00241550590942662	0.0289918273962879	0.00191219926886404
3.61674289170384e-06	7.60185456377519e-05	2.69663230206544e-07	7.29895543274139e-06	6.68849056277305e-08	8.72707920980314e-05	11459	0.0258425935428284	0.0414427645808594	0.871065150323835	0.00308995969583536	0.0836357188616148	0.000766406537855169
5.22515693361722e-05	0.000333606903289398	1.14824239743575e-06	9.44577822300539e-06	6.00923528692409e-08	0.00039651258559888	2522	0.112172103703149	0.131777833122883	0.841352621343729	0.00289585359743748	0.0238221397405048	0.000151552195445396
0.000168120376531505	0.000426579098319959	1.85470920539144e-06	6.05713754008008e-06	1.36118761863585e-07	0.000602747440358799	1659	0.165463459621902	0.2789234184577	0.707724446023409	0.00307709179866013	0.0100492132102202	0.000225830510010224
1.25071530579007e-06	1.92751141377216e-05	1.03527472698842e-07	2.05194917889992e-06	3.74584673177248e-08	2.27187645624282e-05	44016	0.00679253254122381	0.0550520827113318	0.848422636924474	0.00455691472194108	0.090319575840554	0.00164878980169868
1.25733928104959e-05	0.000220876667988722	7.95314341698293e-07	1.80331616227282e-05	3.22189551974248e-07	0.000252600726315618	3959	0.0729889474609916	0.0497757587394493	0.874410264809539	0.00314850378024871	0.0713899832583862	0.00127548941237675
7.17870032846199e-06	0.00015741997967573	7.06826667356135e-07	1.99972924505529e-05	6.16082814911832e-07	0.000185918881937013	5379	0.0542536265938279	0.0386120024694106	0.846713244161301	0.00380180140925976	0.107559233587301	0.00331371837272856
4.70098824239922e-08	6.07357194447476e-06	2.3063457876983e-08	3.8340966610554e-06	1.26637917447052e-07	1.01043798632782e-05	98967	0.0030267394342226	0.00465242628049226	0.601083097296017	0.00228252086610494	0.379448982810856	0.01253297274653
2.13583115288886e-07	5.66785663873883e-06	3.48733330355736e-08	1.19002088086108e-06	4.40810272974365e-08	7.15041499522181e-06	139852	0.00214283301614449	0.029870030680962	0.792661215121964	0.00487710616221259	0.166426827206015	0.00616482082884605
0.00057900316651887	0.00199135958187724	1.13736306811237e-05	5.06417355837289e-05	6.39687857445047e-07	0.00263301780251841	380	0.546584831832133	0.219900969133239	0.756303121069884	0.00431961784316275	0.019233343403638	0.000242948550075584
9.54445464077091e-08	8.22437976170047e-06	3.23441832988362e-08	3.58590312365114e-06	4.38858759489782e-07	1.23769303745479e-05	80795	0.00370621705151997	0.00771148770489834	0.664492690256478	0.00261326373503314	0.289724755261226	0.0354578030423647
3.90557431403172e-06	4.03864136523711e-05	1.24343424740157e-07	1.6538580334538e-06	5.20109698970121e-08	4.61222003944938e-05	21682	0.0137416882392487	0.0846788375365105	0.875639351699113	0.00269595604018496	0.0358581771751558	0.00112767754903604
2.0982625552791e-05	7.57170226583441e-05	2.51829604848188e-07	1.1686999125741e-06	1.79721927904706e-08	9.81381499213479e-05	10190	0.0290136706560524	0.213807021730157	0.771535052566479	0.00256607247079769	0.0119087216695112	0.000183131563055491
9.3696233727958e-07	2.08171598983427e-05	9.15858854379094e-08	2.61741173070224e-06	7.71196917919090e-09	2.44708318209416e-05	40865	0.00731445756214033	0.0382889451464313	0.850692777861675	0.0037426551785433	0.106960472363768	0.000315149449582304
9.19394317617845e-05	0.000330200162092598	1.12387912830627e-06	5.19580467492198e-06	2.86969476272662e-08	0.000428487974605238	2334	0.120651459493902	0.214567122558078	0.770617104008131	0.00262289537843317	0.0121259054695965	6.69725857620729e-05
2.12506477712722e-05	0.000239085230544488	8.571355666622e-07	1.24320744442246e-05	5.94181634609943e-07	0.000274219269961257	3647	0.0789832558423452	0.0774950927929848	0.871876110596703	0.00312573061252515	0.0453362538890175	0.00216681210876935
6.21935677222397e-05	0.000342253985516618	1.46986293018873e-06	1.04193269625849e-05	1.62591747284742e-07	0.000416499334878916	2401	0.117481765835519	0.149324530711005	0.821739572804162	0.00352908830122392	0.0250164312161843	0.000390376967425435
1.05328040637872e-05	0.000117548274291941	3.29753201032493e-07	4.73777485331148e-06	1.78996796964568e-08	0.000133166506089769	7509	0.0391650299373957	0.0790949944777176	0.882716515913549	0.00247624729907837	0.0355778265303267	0.000134415779328103
8.25299498270616e-07	4.41139994237692e-05	1.23386015502524e-07	8.49964187355855e-06	3.37931966343707e-07	5.39002587774446e-05	18553	0.0160404725682685	0.0153116054911405	0.818437618377992	0.00228915441782919	0.157692042048514	0.00626957966452511
9.18742051985931e-06	3.56066255158667e-05	2.49922851826067e-07	1.24550904750176e-06	2.39725908412514e-08	4.63134505258951e-05	21592	0.0137982758407501	0.198374779152384	0.768818239875219	0.00539633408843783	0.0268930307148107	0.000517616169148262
6.91064390445709e-07	3.75631041328054e-05	1.30028017277474e-07	9.10562844336489e-06	3.5522648161439e-07	4.78450514655078e-05	20901	0.014251333323106	0.0144438007542725	0.785099043312455	0.0027176899866272	0.190314947198443	0.00742451874820277
1.10996415046283e-06	3.23306451510451e-05	1.18803389444977e-07	4.45334161084146e-06	2.11731489846516e-07	3.82244857916409e-05	26161	0.0114020630087998	0.0290380400802032	0.845809812256921	0.00310804414983019	0.11650494489622	0.00553915861682613
1.04145900164751e-05	0.000107738618525057	4.08321478597784e-07	5.43698781161391e-06	3.82109431281976e-07	0.000124380627263025	8040	0.0366288285105884	0.0837316087371998	0.866200958266787	0.00328283823279259	0.0437124971247847	0.00307209763843638
2.97520234522247e-05	0.000148799865793668	7.73977574072249e-07	4.98058006357933e-06	9.37418241423089e-09	0.000184315821065959	5425	0.0537986062551088	0.16141871750433	0.807309242001635	0.00419919228634896	0.0270219888600719	5.08593476133353e-05
2.39396225085962e-06	2.87096031236408e-05	1.17757029750747e-07	1.81630966722961e-06	4.6463131031803e-08	3.30840952025126e-05	30226	0.00987629859788219	0.0723599130097356	0.86777658412313	0.00355932447388811	0.0548997836002985	0.00140439479294795
2.5394878873663e-05	0.000106700946519156	4.87870452542064e-07	2.63672135027033e-06	3.131342224816e-08	0.000135251730617879	7394	0.0397659895958141	0.187760103014208	0.788906330674712	0.00360712909412171	0.0194949176489264	0.000231519568031469
3.19534149410164e-05	0.000337706265180012	2.21134830263525e-06	3.01558513683086e-05	6.97304146623834e-08	0.000402096610206635	2487	0.113658747606778	0.0794670089971555	0.839863497000055	0.0054995447524386	0.0749965321836753	0.000173417066675965
9.37960579510826e-06	9.65135214316593e-05	4.84264303203796e-07	6.41296920695268e-06	7.65004872952814e-08	0.000112866861224219	8860	0.0332950696615429	0.0831032748972694	0.855109466009932	0.00429058005114331	0.0568188849888613	0.000677794052793821
5.70375234141228e-06	7.07003722345273e-05	2.85245379580458e-07	4.54991470060758e-06	4.17383436861262e-08	8.12810229998137e-05	12303	0.0240903786614725	0.0701732351649333	0.869826309084339	0.00350937241010256	0.055977576716991	0.000513506623633685
3.85192950758976e-05	0.000216366553276712	1.00108103734106e-06	7.23853986568454e-06	1.63978068789941e-08	0.000263141867062514	3800	0.0759165970560506	0.146382236722318	0.822242981293851	0.00380433964582016	0.0275081268765372	6.23154614734817e-05
7.81831701569891e-05	0.000311033400830606	1.53944725168972e-06	7.88382590216643e-06	2.04944117976116e-07	0.000398844788259427	2507	0.112793311776102	0.196024048598412	0.779835690439799	0.00385976524454016	0.0197666514249108	0.000513844292338629
1.26452623099274e-06	5.7214708912431e-05	2.92965529041283e-07	1.7086894271649e-05	4.99397910471467e-07	7.63584928545855e-05	13096	0.0226480168675663	0.0165603875053016	0.749290704589845	0.00383671178003993	0.223772021066324	0.00654017505849026
2.24946629786211e-07	7.41171086733519e-06	2.2826362963874e-08	9.67220773183985e-07	3.25709547205717e-09	8.62996172874132e-06	115875	0.00258565112088549	0.0260657737376802	0.858834731868062	0.00264501323196519	0.112077064022514	0.000377417139778234
2.77141778612893e-06	6.19097443549714e-05	3.20336263329313e-07	9.2130875400881e-06	1.71686412639705e-07	7.43862723571575e-05	13443	0.0220695360649144	0.0372571134203671	0.832273783766427	0.0043063895148725	0.123854674365889	0.00230803893244404
1.74032702796601e-08	1.9647878032351e-06	7.26052091471057e-09	1.05412650403127e-06	1.2493629982173e-08	3.05607172844291e-06	327217	0.000916402765759772	0.00569465373397083	0.642912856052686	0.00237576914413912	0.34492858731701	0.00408813375219389
9.81362137417142e-05	0.000387703471611204	1.38104917376331e-06	7.02566919798554e-06	1.55754692398451e-07	0.000494402158417066	2023	0.13787699789299	0.198494711382164	0.784186446217225	0.00279337205603033	0.0142104339116959	0.000315036432885191
2.64446941232443e-08	2.47196251159601e-06	9.04349006913527e-09	1.08713537992719e-06	2.15840855112969e-08	3.61617016122687e-06	276536	0.00108426476957957	0.00731290092672859	0.683585783130664	0.00250084748945195	0.300631699133967	0.00596876931918877
5.47115814858992e-05	0.000209479029574856	8.89421678297486e-07	4.38187661254091e-06	3.26256290889286e-08	0.000269494534980682	3711	0.0776765066972455	0.203015550908373	0.777303441755772	0.00330033289306308	0.0162596121396488	0.000121062303141944
5.69465445903303e-05	0.000406458444864686	2.47966435740818e-06	2.28213486619479e-05	9.9492581946683e-08	0.000488805495056319	2046	0.136427565223488	0.11650144109728	0.831534115257552	0.00507290605872277	0.0466879953125701	0.000203542273875664
9.09615495079899e-06	8.56880995138285e-05	2.56375895694809e-07	3.10766057166892e-06	7.7303220273827e-08	9.82255941522651e-05	10181	0.0290391449688925	0.0926047333111421	0.872360205640482	0.00261007223124949	0.0316379920985925	0.000786996718533409
3.14104867729466e-05	0.000195854380124682	8.16439896590038e-07	6.55323601778353e-06	8.37764466651295e-08	0.000234718319258667	4260	0.0680012085029487	0.133822050499311	0.834423068226063	0.00347838165835831	0.0279195762754319	0.000356923340835639
3.88331035854603e-06	9.37413874703595e-05	3.51133334423813e-07	1.09226307483198e-05	3.81128496576593e-08	0.000108936574761307	9180	0.0321544426571565	0.0356474431755802	0.860513447166466	0.00322328231076834	0.100265964596854	0.000349862750331274
6.70975441589174e-06	3.89018121619732e-05	1.32509101411522e-07	9.87985849470582e-07	1.24807319530022e-08	4.67445422607001e-05	21393	0.0139258165513078	0.143540916038296	0.832221480424667	0.00283475021902028	0.0211358546193578	0.000266998698658671
4.21271161148642e-06	3.9141576512241e-05	1.35486082867235e-07	1.61909668760811e-06	5.54322781978197e-08	4.51643031724006e-05	22141	0.0134582143425594	0.0932752487159098	0.866648520244634	0.0029998488485488	0.035849035053806	0.00122734713710127
4.03237306250066e-06	3.51508250714765e-05	1.51280340082634e-07	1.69603161506692e-06	1.22042695905778e-08	4.10427143587173e-05	24365	0.0122375713594235	0.0982482061799647	0.856444940854908	0.00368592434604663	0.0413235732959434	0.000297355323137532
1.85502126579186e-06	1.92669239019867e-05	1.0448046929498e-07	1.39549829630147e-06	8.13484167138184e-09	2.26300587750464e-05	44189	0.00676610061506322	0.0819715619933496	0.851386383637318	0.00461688899412793	0.0616656947369601	0.000359470638244737
1.20038059758935e-06	2.29606764620984e-05	7.24957869671183e-08	1.78366351375504e-06	1.56169347670133e-08	2.60328332951769e-05	38413	0.00777953321455149	0.0461102556136961	0.881989148155929	0.00278478282195083	0.0685159196285214	0.000599893779902419
1.74032592289665e-05	7.66609490126018e-05	2.56905389242976e-07	1.4554834725337e-06	8.51160449717347e-09	9.57851087078422e-05	10440	0.0283279309028146	0.181690655924908	0.800343080952472	0.00268210155742029	0.0151953001063362	8.88614588634549e-05
2.20429602541649e-07	6.55373241286349e-06	3.26100930449312e-08	1.24680698230686e-06	3.74306326707202e-08	8.09100972342765e-06	123594	0.0024243691953032	0.0272437693287393	0.810001796671564	0.00403041080898818	0.154097822759588	0.00462620043112038
4.94269768784997e-05	0.000295133361586539	1.80643221786628e-06	1.38925342353673e-05	4.57056173007105e-08	0.000360305010535573	2775	0.10247201746564	0.137180931247748	0.81912089190167	0.00501361947529156	0.0385577048032632	0.00012685257202716
4.3742592740081e-07	2.11154056108492e-05	8.44085832197532e-08	5.24405249809006e-06	1.37691098282644e-07	2.70189837178425e-05	37011	0.00807304117133623	0.0161895773715556	0.781502584677353	0.00312404730323045	0.194087703403406	0.00509608724445536
6.27397532415348e-06	0.000124264153490031	4.81412203958216e-07	1.22894729511829e-05	3.57246337042768e-09	0.000143312586432696	6978	0.0420855992115956	0.0437782575859095	0.86708471728259	0.00335917602173974	0.0857529213385208	2.49277712401445e-05
5.34661443627348e-06	0.000103121011320637	7.59723427038927e-07	1.88766967682564e-05	7.51636024715553e-07	0.000128855681976921	7761	0.0379214659049701	0.0414930436457671	0.80028299674908	0.00589592492456015	0.14649487301334	0.00583316166725325
6.09365222245282e-09	2.32637624500211e-06	9.45795051137496e-09	4.64652044346596e-06	2.85964559757318e-07	7.27441285095921e-06	137468	0.00217995223816769	0.000837683033297912	0.319802613993148	0.00130016685953256	0.638748520143899	0.039311015970122
4.35543447000365e-07	3.00313439241256e-05	9.73112653539336e-08	8.64469611713508e-06	5.14142428661369e-07	3.97230371822764e-05	25174	0.0118464198798193	0.0109645051812578	0.756018322222476	0.00244974383271357	0.2176242485555	0.0129431802080524
9.75993502251683e-06	0.000134578392723634	4.97733710052387e-07	8.84045067272172e-06	6.43247408033663e-07	0.000154319759536959	6480	0.0452440304454818	0.0632448822613631	0.87207492499626	0.00322534010904276	0.057286576257297	0.0041682763760373
0.000253434585944526	0.00073015879397658	3.50872519608321e-06	1.30243553138537e-05	1.1692128502967e-07	0.00100024338171607	1000	0.259347102373274	0.253372919608546	0.72998112991648	0.00350787144431133	0.0130211861952122	0.000116892835450781
6.37654714874767e-07	2.24553759192758e-05	9.50863324116763e-08	4.30862726468105e-06	9.20623976069875e-08	2.75888066288503e-05	36247	0.00824259812004924	0.0231128052566056	0.813930672006439	0.00344655474558448	0.156173020553032	0.00333694743833956
0.000126803837106643	0.000436236943305563	1.51976807581736e-06	6.73228096051171e-06	3.96663341680219e-07	0.000571689492790216	1749	0.15764681314051	0.221805435828037	0.763066225297309	0.00265838028332461	0.0117761145611647	0.000693844030164425
6.57431296891257e-06	9.95306559979344e-05	3.2608825619927e-07	6.35680230920229e-06	1.69849923945562e-08	0.000112804844524643	8865	0.0332770819097705	0.0582804133689167	0.882326077548834	0.00289072918431294	0.0563522101908806	0.00015056970705585
6.77072163451135e-06	6.01379783048625e-05	1.34474459295754e-07	1.53648933457613e-06	6.04192284304645e-10	6.858026792553e-05	14581	0.0203645691803775	0.0987269638821409	0.87689914495763	0.00196083309913249	0.0224042480592898	8.81000180636107e-06
1.25086719427194e-05	0.000176854627933505	7.63505439482453e-07	1.39138311679753e-05	2.19785562010081e-07	0.000204260422045692	4896	0.0594442789658504	0.0612388431270411	0.865829151640269	0.00373790199704797	0.0681180966367673	0.00107600659887463
0.000164863116101963	0.000545951723371962	2.6394967224895e-06	1.12584324638567e-05	7.32486277792045e-07	0.000725445254938063	1378	0.195643383516093	0.227257832317118	0.752574670046707	0.0036384505991632	0.0155193412421147	0.00100970579489776
7.28747128095525e-06	9.85200087258017e-05	2.93348898438544e-07	5.10567756970461e-06	2.08307763387729e-08	0.000111227337251239	8991	0.0328194186271745	0.0655187066511752	0.885753549087181	0.00263738129211824	0.0459030818850942	0.000187281084430895
8.07771017945137e-06	3.72967149868919e-05	1.35688869837494e-07	8.05648114869249e-07	2.68793959572286e-09	4.63184500906458e-05	21590	0.0137997550819667	0.174395087997185	0.805223726482682	0.00292947776905205	0.0173936760252682	5.80317258125548e-05
1.23077620089281e-05	7.38947029912784e-05	2.44346046743241e-07	1.88701681812748e-06	1.13524806412566e-08	8.83451803457184e-05	11319	0.0261565574914452	0.139314470362327	0.836431627646336	0.00276581071867248	0.0213595898581346	0.000128501414529138
3.37683902471414e-05	0.000182582685441801	8.65903786262232e-07	6.02545030547071e-06	3.48344429726665e-07	0.000223590774210402	4472	0.0648840365523724	0.151027654724988	0.81659310893565	0.00387271697287207	0.0269485640753704	0.00155795529111978
4.48047245236778e-05	0.000451708481315055	2.04277303352334e-06	2.66002498215698e-05	1.12592398743341e-06	0.000526282152681259	1900	0.146087206991066	0.0851344175275759	0.85830096843248	0.00388151683106863	0.0505437049043922	0.00213939230448371
1.68061214880742e-05	0.00019445711721796	7.66121675906635e-07	1.14228559636901e-05	1.15042245974793e-07	0.000223567258591606	4473	0.0648774381046768	0.0751725525193033	0.869792466226812	0.00342680623599774	0.0510935994637586	0.000514575554128626
4.88531818706875e-07	2.94333675027904e-05	1.61791395083179e-07	1.25548998983006e-05	1.35293632553165e-08	4.26521199781364e-05	23445	0.0127143893157395	0.0114538695604649	0.690079825290703	0.00379327909529735	0.294355823455815	0.000317202597719685
0.000256770632113227	0.000739447129691236	1.89651869170277e-06	7.03701638395147e-06	2.13643328541334e-07	0.00100536494020866	995	0.260485358291617	0.255400424108618	0.735501209677918	0.00188639827773301	0.00699946467448027	0.000212503261250579
0.000147059482118934	0.000652830392575997	3.64899157615084e-06	2.08872499795022e-05	2.9632028837198e-07	0.000824722436538956	1213	0.219264466645812	0.178313909751366	0.791575884991896	0.00442450867647576	0.0253263995910649	0.000359296989197387
3.88340545296859e-05	0.000201198992069862	1.38033659718683e-06	9.20430169809747e-06	3.62505598115067e-07	0.000250980190492947	3984	0.0725380479472568	0.15472956034264	0.801652878160182	0.00549978304851758	0.0366734190456203	0.00144435940303924
3.39383555143882e-06	3.72143902898889e-05	1.82350973494017e-07	2.57186745875268e-06	2.06893089476611e-08	4.33831335825221e-05	23050	0.0129308906522919	0.0782293778982831	0.85780779802595	0.00420326883827223	0.0592826577144446	0.000476897523050208
3.92410877215529e-06	2.44052958025051e-05	1.06419042388833e-07	8.51083716313248e-07	1.61669292355322e-08	2.9303074262598e-05	34126	0.00875252277637051	0.133914576231476	0.832857862755228	0.00363166818044974	0.0290441783918747	0.000551714440971383
8.14963465293785e-05	0.000386807032188921	1.9737437777127e-06	1.20666273794962e-05	1.57445557589835e-07	0.000482501195433098	2073	0.134791958858122	0.168903926665356	0.801670619368557	0.00409065054427699	0.0250084921938175	0.000326311227992938
4.67181839076771e-05	0.000322819322658671	1.42127216430253e-06	1.26550129367267e-05	5.56430576743081e-08	0.000383669434725051	2606	0.108743412879221	0.12176675981801	0.84139963583498	0.00370441853237817	0.0329841571711221	0.000145028643509701
4.05566628883544e-06	5.60650215260064e-05	1.98723604629133e-07	3.53474999411671e-06	3.85524116293631e-08	6.38927138252171e-05	15651	0.0189858804622295	0.0634761938572525	0.877486933476893	0.00311027021285643	0.0553232095256787	0.00060339292731916
5.28407188617816e-06	8.90656144101879e-05	4.00260480113391e-07	8.68715697254546e-06	8.96423853797805e-08	0.000103526746134405	9659	0.0305822365986759	0.0510406448911092	0.860315017479227	0.0038662519113056	0.0839121994742042	0.000865886244153771
1.99324488545816e-06	3.71490677380948e-05	1.97845069581454e-07	4.74412062096361e-06	1.0319250916432e-07	4.41874708232623e-05	22631	0.0131690532778401	0.045108824929822	0.84071495937572	0.00447740198511879	0.107363479569554	0.00233533413978504
4.02321167841938e-06	7.5913805695403e-05	3.48971377748127e-07	8.47816199972562e-06	3.18709733330502e-07	8.90828604846266e-05	11226	0.0263720682524494	0.0451625784862811	0.852170723778046	0.00391737957054433	0.095171640802764	0.00357767736236426
8.48891166228011e-05	0.00030295183405083	1.25094710204249e-06	5.74609435652396e-06	1.02593406933003e-07	0.00039494058553913	2532	0.111753139472045	0.214941486722413	0.767082050170338	0.00316743112216445	0.014549262767411	0.000259769217673473
2.50768175868068e-05	0.000141330663012598	4.85403558222433e-07	3.52010552872959e-06	1.0205889634579e-07	0.000170515048582702	5865	0.0498722943080692	0.147065128827291	0.828845689499659	0.002846690437337	0.0206439581608088	0.000598533074905058
9.0665944642175e-06	0.000158070624341219	8.07001359940496e-07	1.81392840280512e-05	5.38973452776282e-07	0.000186622477646205	5358	0.0544532696376411	0.048582542567063	0.847007425551849	0.00432424523625923	0.0971977451850107	0.00288804145981846
2.67153353321865e-05	0.0001760840228467	9.41855815982929e-07	7.99077596006761e-06	1.15217448962507e-08	0.000211743511699833	4723	0.0615538278141129	0.126168377570209	0.831591114330417	0.0044480976461659	0.037737996767501	5.44136857075643e-05
9.12799297288039e-06	0.000117442789742106	4.59131564135241e-07	7.60652643520844e-06	1.29838275432136e-07	0.000134766278989762	7420	0.0396261163775472	0.0677320249643	0.871455312281997	0.00340687275464599	0.0564423570364089	0.000963432962647869
1.39849782717624e-06	5.56592476542685e-05	2.23859667737057e-07	1.14803890332958e-05	7.57667779694535e-08	6.8837760960447e-05	14527	0.0204402462471331	0.0203158529223487	0.808556915240885	0.00325198938218928	0.166774585243878	0.00110065721069847
9.3120393332809e-07	1.24531846187293e-05	4.04230228415776e-08	6.95153592905347e-07	4.50347704371815e-09	1.4124468644848e-05	70799	0.00422840553147896	0.0659284222821192	0.881674555826329	0.00286191458652303	0.0492162650776183	0.000318842227410857
3.36142883198979e-05	0.000242195115341583	1.03172981700821e-06	9.57430153322474e-06	1.50880352569951e-07	0.000286566315364284	3490	0.0823894492222752	0.117300207727371	0.845162541290675	0.00360031783811252	0.0334104220206547	0.000526511123186796
5.86494295841246e-05	0.0003150059915002	7.92399456092156e-07	5.4812337837671e-06	6.86203812167926e-08	0.000379997674705401	2632	0.107760752460779	0.154341548614984	0.828968208146046	0.00208527448676225	0.0144243876966261	0.000180581055581436
8.16732920103576e-12	1.10971539286952e-07	5.07058538456496e-10	8.87127833585513e-06	1.39545842116926e-07	9.12231094312667e-06	109621	0.00273296440004311	8.95313616467936e-07	0.0121648494530396	5.55844392520457e-05	0.972481467817025	0.0152972029770667
7.83452237267408e-07	2.88168998705143e-05	1.68943027159854e-07	7.99790991764406e-06	1.0249267225704e-08	3.77774543198114e-05	26471	0.0112694687619719	0.020738619141326	0.762806821935646	0.00447205959749532	0.211711192870129	0.000271306455404249
3.78438327222796e-05	0.000306593106075484	1.40663423773445e-06	1.46882635984832e-05	1.04190209319906e-07	0.000360636026843302	2773	0.102561174096746	0.10493636216418	0.850145529716311	0.00390042628310578	0.0407287750118911	0.000288906824511954
1.42154895971561e-05	0.000145912520037845	8.45729244014047e-07	1.11777140472443e-05	2.87014670856295e-07	0.000172438467597116	5799	0.0504204782441097	0.0824380417852533	0.846171518867555	0.00490452771820035	0.0648214647404535	0.00166444688853809
1.36167866800534e-05	0.000180372630916984	9.81686431603557e-07	1.67589546847248e-05	1.49467616423854e-07	0.000211879526329789	4720	0.0615921278677695	0.064266646787094	0.851298065657532	0.00463322931011072	0.0790966214387299	0.000705436806533203
3.37512674688252e-08	4.66612354565253e-06	2.72977587115918e-08	4.85529224517941e-06	6.28742074386721e-08	9.64533902445103e-06	103677	0.00288943319163992	0.00349923080808932	0.483769780805409	0.00283015025624208	0.503382227713427	0.00651861041683298
2.28813351801491e-06	6.29049251539862e-05	2.31362543865205e-07	8.19199026194935e-06	5.74891886348941e-07	7.41913033641646e-05	13479	0.022012330306844	0.0308409936779748	0.847874647048863	0.00311845908312964	0.110417122903736	0.00774877728629609
1.07930588621402e-05	9.56123518843244e-05	5.17317832467812e-07	5.89706763220203e-06	2.5591261745914e-09	0.000112822355337309	8863	0.0332821609005759	0.0956641866753425	0.847459278779181	0.00458524226799883	0.0522686094840988	2.26827933784957e-05
5.00013501156712e-05	0.000286861924097944	2.15288004860826e-06	1.59061277871416e-05	6.09715660176061e-08	0.000354983253615383	2817	0.101037431796264	0.140855518130573	0.808099878448782	0.00606473693246629	0.044808107495616	0.000171758992562696
1.02493716796236e-05	0.000131420710209622	8.21440477556647e-07	1.35648365162524e-05	2.51416795633323e-07	0.000156307775678688	6398	0.0458133701600757	0.065571732660905	0.840781654265078	0.00525527584274011	0.0867828644950896	0.00160847273618777
5.89783704718011e-06	5.19779497470126e-05	1.82226570072081e-07	2.06576227807054e-06	1.355299305469e-08	6.013732863539e-05	16629	0.0178799632553048	0.0980728140243548	0.864320895631275	0.00303017400684544	0.0343507489432258	0.00022536739429949
1.29795433769234e-05	0.000111691688551852	4.29370821708493e-07	4.75503651088704e-06	1.95853534548071e-07	0.000130051492795919	7689	0.0382665878493792	0.0998031095059504	0.858826655124383	0.00330154473799294	0.036562721493315	0.00150596913835823
2.67362624578499e-05	0.000168593507566501	7.34933755785845e-07	5.96474742450233e-06	1.47631584470489e-08	0.000202044214363086	4949	0.05881860384319	0.132328770423503	0.834438680157046	0.00363748973511869	0.029521990735074	7.30689492574067e-05
1.10740270985345e-05	0.00010927891973441	6.50012768560802e-07	8.25586316001304e-06	5.3903135577068e-08	0.000129312725897096	7733	0.0380533875330877	0.0856375659990879	0.845074751740769	0.00502667285103918	0.0638441661695607	0.000416843239542896
8.95535696191461e-05	0.000407438239983869	1.56384153872402e-06	9.16473056336601e-06	6.17640572349491e-07	0.000508338022277455	1967	0.141475603067523	0.176169331615071	0.801510455894024	0.00307638120736612	0.0180288118569337	0.00121501942660582
9.94694888788752e-08	1.33423651089225e-05	5.34457427715197e-08	9.23369562206243e-06	1.96201013015502e-07	2.29251769756509e-05	43620	0.00685403514565275	0.00433887550724355	0.581996166184176	0.00233131211280441	0.402775325654832	0.00855832054094457
9.01141249257064e-05	0.000462137100182012	2.01796081669318e-06	1.33371514594986e-05	2.11393058898767e-07	0.000567817730442809	1761	0.156667268861781	0.158702555581404	0.813882827895525	0.0035538883492058	0.023488437828628	0.000372290345237922
1.93316681361947e-06	2.89607132207335e-05	1.23449324929958e-07	2.3788117329846e-06	5.23419690698716e-09	3.34013752891745e-05	29939	0.00997054120562335	0.0578768627603791	0.867051520184552	0.00369593538772544	0.0712189756376761	0.000156706029667095
4.85177425016959e-05	0.000238804224485163	9.54805679517903e-07	6.04935896790148e-06	3.00679941828476e-07	0.000294626811576107	3394	0.0846063308955088	0.164675245413512	0.810531204569195	0.00324072909186427	0.0205322758493717	0.00102054507605736
1.00619028706258e-05	0.000190848547762396	6.72628097273701e-07	1.64628797513216e-05	4.23186352181569e-08	0.000218088277116835	4585	0.0633387783711797	0.0461368350635159	0.87509769110677	0.00308420106832867	0.0754872291576775	0.000194043603707712
1.39081755013887e-05	0.0001719008454214	5.93471208830748e-07	9.45090420606155e-06	2.0040859460604e-07	0.000196053804932287	5101	0.0571253271673757	0.0709406048313741	0.876804433766389	0.00302708335110211	0.0482056658340587	0.00102221221707611
5.43509801637031e-06	7.28215961044942e-05	2.5892386649525e-07	4.46469109112113e-06	9.23001782381107e-09	8.29895390963047e-05	12050	0.0245904987475706	0.0654913628338529	0.877479220844796	0.00311995788041169	0.0537982393894261	0.000111219051513229
7.37915733716597e-07	1.81830209514366e-05	6.97152966995859e-08	2.20965826625846e-06	2.71732993141451e-08	2.12274835474254e-05	47109	0.00634807792950243	0.0347622803271985	0.856579203597685	0.00328419977543882	0.104094216411557	0.00128009988812078
1.00988771325844e-05	8.03301632492693e-05	3.74491036099185e-07	3.83236868596095e-06	2.57493872860476e-10	9.46361575977867e-05	10567	0.0279929201621647	0.106712670811358	0.848831623011161	0.00395716653766534	0.0404958187572334	2.72088258226682e-06
3.13795092406316e-05	0.000237964580332207	1.18366775108699e-06	1.15616790264235e-05	1.28046807859178e-07	0.000282217483158209	3543	0.0811911666461946	0.111189104549701	0.843195742762707	0.00419416875893348	0.0409672671481594	0.00045371678049937
7.72764688088734e-07	1.55295426227371e-05	6.00302383739051e-08	1.55153149203798e-06	3.26669759223985e-08	1.79465360171601e-05	55721	0.00536954131693435	0.0430592671114823	0.865322567424046	0.00334494848011368	0.0864529784775423	0.00182023850681619
4.13368421428708e-05	0.000146796673300939	6.36831585101702e-07	2.90919728776772e-06	5.39992193272323e-08	0.000191733543536006	5216	0.0559022580813548	0.215595254646238	0.765628541535673	0.00332144064808414	0.0151731263821418	0.000281636787863838
4.20329941559164e-07	1.96160322653349e-05	1.36486008237579e-07	8.19685558883329e-06	1.6827311401629e-07	2.85379769179812e-05	35041	0.00852496983756657	0.0147287925408028	0.687365902695619	0.00478260980551787	0.287226232342651	0.0058964626154093
1.96570087113696e-05	9.30640731835623e-05	4.83010386826735e-07	2.94140990283817e-06	8.22366948223744e-08	0.000116227738879419	8604	0.0342693831015849	0.169124934382169	0.800704496885308	0.00415572385287332	0.0253072969602355	0.00070754791941441
5.65965622896763e-06	7.21257942877225e-05	2.98057324419013e-07	4.88811560100579e-06	1.85923606287841e-08	8.29902158027438e-05	12050	0.0245906967837402	0.0681966684171524	0.869087923077048	0.00359147547136705	0.0588999022803382	0.000224030754094863
8.95407805406741e-05	0.00037846641766541	1.114814823865e-06	6.06802866186096e-06	1.29383791737777e-08	0.000475202980070984	2104	0.132894631626692	0.188426386819584	0.796431069537645	0.00234597607889259	0.0127693405057236	2.72270581549068e-05
0.000114045995832812	0.000411873694814672	2.34505577814511e-06	1.09049280830755e-05	7.22682882749985e-08	0.000539241942796979	1854	0.149402483445513	0.211493184749817	0.763801296090462	0.00434880077388196	0.0202227000861859	0.000134018299652568
2.40983118027668e-06	4.79553066074383e-05	2.10053539344045e-07	5.37943709391161e-06	1.99905981274211e-07	5.61545344022449e-05	17808	0.0167057189959092	0.0429142758626513	0.853988143930212	0.00374063362077574	0.0957970206889749	0.00355992589738612
2.66149423786821e-07	7.24373014810807e-06	1.4472934826966e-08	5.06550967621841e-07	9.7324333942009e-09	8.0406359077379e-06	124368	0.00240929345250129	0.0331005441411285	0.900890207096316	0.00179997390667049	0.0629988689245787	0.00121040593130637
8.18933114891881e-06	0.00016348405717962	9.27871375189581e-07	2.38931893394113e-05	2.19763401412472e-08	0.000196516425383281	5089	0.0572562017060277	0.0416725020971988	0.831910395585329	0.00472159705418965	0.121583675729957	0.000111829533324683
6.08441516374166e-06	4.48664945823133e-05	9.85676699426701e-08	9.34814381293882e-07	1.00016983349956e-07	5.20843087806415e-05	19200	0.0155042517132247	0.116818583296686	0.861420562789328	0.00189246381972348	0.017948099978267	0.00192029011599613
6.40276933010668e-05	0.000254004630340295	1.19474694155228e-06	6.09999301367439e-06	3.97662345164147e-08	0.000325366829831105	3073	0.0930118844009296	0.196786173115136	0.780671559151087	0.00367199982300737	0.0187480482163497	0.000122219694420163
0.00022052697251549	0.000730521088102654	2.85118413691953e-06	1.21728129437736e-05	1.68365810397871e-06	0.000967755715802816	1033	0.25208600540827	0.227874626741469	0.754861042072626	0.00294618165551653	0.0125783942631385	0.00173975526724945
1.46197339299972e-06	1.58806453555329e-05	8.85569374845088e-08	1.23700101002864e-06	1.21398502899969e-08	1.86803165463358e-05	53532	0.00558847336751012	0.0782627740473966	0.85012720829123	0.00474065507749008	0.0662194886773093	0.000649873906573504
1.42636884810928e-05	9.41936901837046e-05	3.66614779968771e-07	3.11467638506181e-06	5.9640192908496e-09	0.000111944633849119	8933	0.0330275460592817	0.127417349011277	0.841431044480977	0.00327496519808982	0.0278233648006731	5.32765089828961e-05
0.000133949722667479	0.000707992745790453	2.5942793829606e-06	1.76961481369471e-05	8.54235796846742e-07	0.000863087131774687	1159	0.228206260737489	0.155198377702666	0.820302747805628	0.00300581399890208	0.020503315928903	0.000989744563900814
1.21669327093791e-05	6.79430982025345e-05	3.54197298894506e-07	2.54400270731418e-06	2.77391287903682e-09	8.30110048310013e-05	12047	0.0245967806132064	0.146570117229025	0.818483023315488	0.00426687159871877	0.0306465716502699	3.34162064979712e-05
6.67529610524802e-07	1.14461384011314e-05	4.45934705803599e-08	9.83306503961671e-07	7.06189675153002e-08	1.32121869537136e-05	75688	0.00395583725052429	0.0505237787554299	0.866331852647169	0.0033751770798116	0.0744242045171251	0.00534498700046409
2.55736240713505e-06	6.88126299608222e-05	2.95865395053282e-07	1.02545301966852e-05	3.96458876551759e-07	8.23168468362475e-05	12148	0.0243936174827291	0.0310673028113237	0.835948321705165	0.00359422653350468	0.1245738945405	0.00481625440950663
3.12290604644003e-05	0.000220571740565363	7.08155152705743e-07	6.44078924583596e-06	3.71533841587628e-07	0.000259321279269893	3856	0.0748565502235062	0.120426139159595	0.850573239444032	0.00273080232636335	0.0248371027012118	0.00143271636879806
0.000107957977082512	0.000497830906073548	1.54475724708264e-06	9.17970867300677e-06	1.65575221207164e-07	0.000616678924297356	1622	0.168946199783553	0.17506351008431	0.807277314756259	0.00250496196029843	0.0148857181773581	0.000268495021774614
2.51619109426055e-06	4.9028545492579e-05	2.69898617200968e-07	6.76803810775303e-06	1.96851551461116e-07	5.87795248632547e-05	17013	0.0174798000791125	0.0428072717517578	0.834109251591257	0.00459171144763186	0.115142783537265	0.0033489816720886
9.37357095111923e-05	0.000405420350124177	1.32982490316256e-06	7.40797786949311e-06	5.39490541133847e-07	0.000508433352949158	1967	0.141500168317098	0.184361842053595	0.797391335113134	0.00261553435754939	0.0145702043867171	0.00106108408900506
6.73497839203889e-09	1.90046121689541e-06	9.67450264084149e-09	3.51177904696387e-06	1.59530123199377e-07	5.58817986809154e-06	178949	0.00167505417275748	0.00120521861339782	0.34008590663787	0.00173124395942994	0.628429851912266	0.0285477788770352
3.13967942508385e-05	0.000195634661164596	6.4889236403883e-07	5.20481081567059e-06	6.2436819026492e-08	0.00023294759541417	4293	0.067505867375717	0.134780503722378	0.839822625413953	0.00278557227811315	0.0223432691220387	0.000268029463517244
1.78075965700993e-05	0.000101369142111443	3.30431338690713e-07	2.41977960536351e-06	2.30689183128079e-08	0.000121950018543909	8200	0.0359260122276547	0.146023729907737	0.831235151267681	0.00270956366088406	0.0198423881706279	0.000189166993070212
1.84146630582888e-05	0.000177267441807945	7.89044370241838e-07	9.78249289294469e-06	3.07749794022235e-07	0.000206561391923443	4841	0.0600934453438058	0.0891486201115152	0.85818283928705	0.00381990246528876	0.0473587672984424	0.00148987083770376
9.37659148755855e-06	9.30564189051359e-05	3.23332786588778e-07	4.12947239896105e-06	5.82384192464349e-07	0.000107468199770709	9305	0.031727954516992	0.087249916789936	0.865897252430753	0.00300863685516862	0.0384250634864228	0.00541913043771933
4.84281483654853e-05	0.000259668565752482	1.5281290513888e-06	1.05493820121383e-05	1.01407762389611e-07	0.000320275632943884	3122	0.0916250813868068	0.151207720426145	0.810765912366424	0.00477129351784481	0.0329384471593151	0.000316626530271753
3.53972173272198e-05	0.000217454917822032	9.20964748083311e-07	7.28392352500119e-06	1.21931988576763e-07	0.000261178955410913	3829	0.0753721257970004	0.135528596749035	0.832589737101559	0.00352618282983159	0.0278886310481692	0.000466852271404974
1.97757665979211e-06	3.57098559939343e-05	1.32746060408149e-07	3.08389476421658e-06	3.88003047330412e-08	4.09428737830842e-05	24424	0.0122079840726453	0.0483008757584857	0.872187335533053	0.00324222625679476	0.0753218931469024	0.000947669304763647
1.04869361493939e-07	3.56294601214224e-06	1.45637332389456e-08	6.362532412251e-07	1.37593714594214e-08	4.33239171955964e-06	230819	0.00129887606066448	0.0242058817120531	0.822397013653324	0.00336159197544258	0.146859582976437	0.00317592968274345
1.87793313462535e-05	0.000216951029159154	8.2555382854921e-07	1.22930586309682e-05	7.10383410090954e-08	0.000248920011305934	4017	0.0719645060256757	0.0754432367559748	0.871569256408683	0.00331654262836492	0.0493855779873781	0.000285386219598817
7.43832017144709e-06	5.16043582637729e-05	2.42464136731892e-07	2.16350465502778e-06	4.65649644920591e-08	6.14952121914717e-05	16261	0.0182799874942016	0.120957712094514	0.839160585430576	0.00394281323848358	0.0351816763928139	0.000757212843612513
3.13224230353826e-05	0.000117387058960821	4.72688049792284e-07	2.27862994086625e-06	1.01470611876204e-08	0.000151470947048049	6602	0.0444275805579201	0.206788322419656	0.774980689356773	0.00312065157711293	0.0150433464982788	6.69901481793837e-05
9.38103996142431e-07	1.26385739483855e-05	5.40537320776591e-08	9.36463153844301e-07	9.39413254288378e-09	1.45765889629928e-05	68603	0.00436346088124429	0.0643568943683669	0.86704605449687	0.00370825658972008	0.0642443274089571	0.000644467136086069
7.97032528150974e-05	0.000478429914823829	1.29860489201553e-06	1.00511337555431e-05	5.26018529221454e-07	0.000570008924815706	1754	0.157221773833356	0.139828078728534	0.839337585772913	0.00227821852514923	0.0176332918976537	0.000922825075750392
5.21691352803968e-05	0.000233866613918067	6.64061230793038e-07	3.8314347929925e-06	4.4391613889931e-07	0.000290975161361149	3437	0.0836026781304937	0.179290682532335	0.80373394355747	0.00228219215580682	0.01316756652035	0.00152561523403826
3.28627362728313e-08	3.78058563784093e-06	2.51311551387805e-08	3.71876917608999e-06	1.18895204867478e-07	7.67624391021002e-06	130272	0.0023002324133109	0.00428109589237012	0.492504626229041	0.00327388699899882	0.484451669278478	0.0154887216011125
3.9270907551554e-06	9.965945148358e-05	3.31670418951196e-07	1.08492080913563e-05	9.69109701904693e-08	0.000114864331719233	8706	0.0338742514310253	0.0341889487918191	0.867627487070406	0.00288749704966646	0.0944523676668871	0.000843699421221132
7.30303181786129e-06	0.00011217533077717	3.78463434367656e-07	7.48703642178344e-06	3.76991072539543e-08	0.000127381561558436	7850	0.0374958513883041	0.0573319382217734	0.88062455354427	0.00297110060308089	0.0587764534378766	0.000295954192998803
2.68458417803637e-05	0.000275546966764298	1.03232435544771e-06	1.36617738890576e-05	3.93903895197764e-08	0.000317126297178687	3153	0.0907661686779202	0.0846534709331823	0.868887156996127	0.00325524677275831	0.0430799148812304	0.000124210416702156
1.44977562776452e-05	8.58374851433935e-05	3.97148106347425e-07	3.02477095999656e-06	4.04429257749363e-08	0.000103797603413158	9634	0.0306610137214395	0.139673323862191	0.826969817421743	0.00382617799725694	0.0291410481603965	0.000389632558412324
6.40935860130136e-05	0.00028991436864792	1.46165592263808e-06	8.51159902835882e-06	1.57200829604588e-07	0.000364138410441536	2746	0.103503972869035	0.176014351068587	0.796165305100292	0.00401401192712891	0.023374625648632	0.000431706255360356
5.70005819522187e-07	1.14315370113927e-05	3.0161593692343e-08	7.77898849544663e-07	5.23685801740558e-08	1.2861971854326e-05	77749	0.00385118147678665	0.0443171409468194	0.888785727481425	0.00234502096832054	0.060480528052394	0.00407158255104113
1.69424561718747e-06	1.71492069151948e-05	7.41657901009937e-08	9.65363064648025e-07	1.18535816446261e-08	1.98948349687759e-05	50264	0.00595073369042898	0.0851600739511796	0.861992921384356	0.00372789169738748	0.0485233009554048	0.000595812011671864
2.59446126443253e-05	0.000255748731821115	7.51026426022336e-07	9.54249750441011e-06	2.73557430255634e-07	0.000292260425826129	3422	0.0839560569239617	0.0887722399328886	0.875071372041541	0.00256971645716118	0.0326506658485714	0.0009360057198383
5.11001594882558e-05	0.000580611213165478	1.97337632275467e-06	2.90212237836166e-05	2.35850072987087e-07	0.000662941822833092	1508	0.1804078985798	0.0770809107651084	0.875810204105433	0.00297669607616761	0.0437764262022178	0.000355762851073685
3.83130210142032e-05	0.000203033879598469	1.07458470919995e-06	7.32945881373978e-06	3.82292329103375e-08	0.000249789173368522	4003	0.0722065187922781	0.153381431619051	0.812820975627019	0.00430196671340348	0.0293425800441975	0.000153045996328819
1.33751541214656e-07	8.49510714746195e-06	4.17540402628529e-08	3.41150280460816e-06	1.30048868508541e-07	1.22121644020562e-05	81886	0.00365696863464382	0.0109523207198338	0.695626661071778	0.00341905323972079	0.279352839700861	0.0106491252678063
9.3898763740466e-06	0.000134287865559251	5.60435550364711e-07	1.03247310417086e-05	1.74404281864244e-08	0.000154580348953557	6469	0.0453186788473416	0.060744308300583	0.868725335841989	0.00362552908023962	0.0667920024220582	0.000112824355129799
9.96074979829297e-07	2.75472525692522e-05	9.25667371262095e-08	3.29393543743459e-06	2.26324039987372e-07	3.21561537636297e-05	31098	0.00960061819098623	0.0309761853718933	0.856671254023223	0.00287866321969474	0.102435616574275	0.00703828081091452
3.92411584524708e-07	2.15574562205476e-05	8.24172516143585e-08	5.82815189874937e-06	5.12627658820921e-07	2.8373064614257e-05	35245	0.00847591529885239	0.0138304264928621	0.75978596297685	0.0029047708710657	0.205411434329897	0.0180674053293254
3.81109126325431e-05	0.000243363652765105	1.24500707329216e-06	1.02375194090297e-05	1.5635494479956e-07	0.000293113446824769	3412	0.0841905169619288	0.130021031260728	0.830271198409378	0.00424752629665761	0.0349268159476489	0.000533428085587057
0.000114067241838868	0.000363046181329766	1.63916147776883e-06	6.71531488891954e-06	5.98806324657886e-08	0.000485527780167788	2060	0.13557757002837	0.234934532066217	0.747735137223878	0.00337604055776658	0.0138309591401729	0.000123331011966185
2.11706718809263e-05	0.000153428984157199	8.71544987933304e-07	8.12993463764142e-06	1.70569157456705e-07	0.000183771704821157	5442	0.0536441121476152	0.115200933144356	0.834889050556032	0.0047425417791138	0.0442393166323037	0.000928157888194483
6.16714384868678e-08	9.5948532665469e-06	3.68106482664826e-08	7.37424753539115e-06	3.93608760385505e-07	1.74611916490769e-05	57270	0.00522470672140563	0.00353191464398869	0.549495902649584	0.00210814067025194	0.422322123460628	0.0225419185755466
8.78176434225317e-05	0.000606197765067901	2.95147158663924e-06	2.63050232682548e-05	2.09447976374707e-07	0.000723481351321702	1382	0.195168996445838	0.121382041516483	0.837889966286568	0.0040795406560892	0.0363589513678537	0.000289500173006635
1.67441743239719e-05	0.000168138074791218	9.45783447741995e-07	1.2231166887343e-05	1.10729324250907e-07	0.000198169928774526	5046	0.0577238270163564	0.0844940220119022	0.848454030492803	0.00477258811965406	0.0617205999062518	0.000558759469388983
2.86597583737863e-06	5.96915805784365e-05	2.30079949757504e-07	6.16880946071424e-06	1.7136904931093e-07	6.91278148755978e-05	14466	0.020525485961031	0.0414590833304399	0.863495840073309	0.00332832666809381	0.0892377326234832	0.00247901730467432
2.78022673560714e-06	3.33060387803971e-05	1.48118266904407e-07	2.28227472557475e-06	5.07155746375217e-08	3.85673740831209e-05	25929	0.0115037552802117	0.0720875299836375	0.863580670766319	0.00384050691616133	0.0591763058759448	0.00131498645793771
8.48112616292461e-07	2.14376527599032e-05	8.40975319214505e-08	2.73454697709503e-06	5.48892674508479e-08	2.5159299152663e-05	39747	0.0075194709471077	0.0337097075378069	0.852076706502141	0.0033426023281157	0.108689314455947	0.00218166917598888
1.20260430761224e-07	7.09261161514321e-06	2.78486940900408e-08	2.11257985090751e-06	1.17696691959644e-07	9.47099728286163e-06	105586	0.00283727993145411	0.0126977579202607	0.748876955965106	0.00294041833803867	0.223057803504004	0.0124270642725897
4.97354228102429e-07	1.47073840756483e-05	6.73452504286653e-08	2.56158523640302e-06	8.70447116624833e-08	1.79207135022449e-05	55801	0.00536183599094386	0.0277530371790233	0.820691881146693	0.00375795586599992	0.142939913418187	0.00485721239009704
1.14996245219774e-06	6.23098614860814e-05	2.75023646505955e-07	1.92245465255337e-05	1.05054374191602e-07	8.30644484845104e-05	12039	0.0246124205200372	0.0138442194365762	0.750138749162956	0.00331096698435602	0.231441331114341	0.001264733301771
8.4380977052467e-05	0.00032245972380187	1.23120356249506e-06	6.05672974582691e-06	1.65627045046237e-07	0.000414294261207705	2414	0.116897524603932	0.203674018574355	0.778335000011516	0.00297180935817452	0.0146193908845635	0.000399781171391124
4.94496396078964e-06	6.89222116512526e-05	3.6023237996655e-07	6.46157311374395e-06	1.28612498240111e-08	8.07018423555767e-05	12391	0.0239207818029422	0.0612744866344173	0.854035169947887	0.00446374419036615	0.0800672317401864	0.000159367487142904
2.78545993462622e-06	7.22473796113881e-05	2.05636267035308e-07	6.87040814494544e-06	1.04976079178674e-07	8.22138600371738e-05	12163	0.0243634721635706	0.0338806611606211	0.878773719890062	0.00250123600743631	0.0835675169836196	0.00127686595826067
1.62377826724626e-05	0.000189466399336889	9.82536564286589e-07	1.47725382420852e-05	5.24201458306562e-07	0.00022198345827403	4505	0.0644329192576802	0.0731486156613422	0.853515846676287	0.00442617018369759	0.0665479236919045	0.00236144378676836
3.90524104557379e-06	9.09985805850976e-05	4.57280288184901e-07	1.37287719040029e-05	5.15731571573803e-08	0.000109141446980017	9162	0.032213932715713	0.0357814666529832	0.833767400955927	0.0041897949939094	0.125788802365032	0.00047253503214799
6.35595329263468e-06	2.81884187020113e-05	1.5756510136475e-07	8.98562586416604e-07	2.06070690413285e-08	3.56211067514686e-05	28073	0.0106296243404025	0.178432223821137	0.791340339273683	0.00442336344190804	0.0252255661983202	0.000578507264951246
9.20896138891466e-08	9.40623546329048e-06	4.63635240556081e-08	6.09453737802402e-06	2.38428716479202e-09	1.5641610266424e-05	63932	0.00468152710953829	0.00588747656542909	0.601359789885681	0.00296411451672153	0.389636186697889	0.000152432334278912
3.0094955132253e-06	2.02646677773157e-05	1.15096004348506e-07	9.965733722194e-07	9.0458359220584e-09	2.4394878503031e-05	40992	0.00729183742360251	0.123365874228535	0.830693531627874	0.00471803966288275	0.0408517456684844	0.000370808812224028
6.19582977683006e-06	8.40067452343756e-05	3.38991161527371e-07	5.91616174613891e-06	6.80004577714958e-08	9.65257283766434e-05	10360	0.0285438195108576	0.0641883763120019	0.870304183632588	0.00351192544442273	0.0612910344799891	0.000704480130998422
9.50585610702143e-06	0.000103875024908896	5.14798601148541e-07	7.24088766415904e-06	2.77113009592816e-07	0.000121413680290818	8236	0.03577085993914	0.0782931221939107	0.855546299725763	0.00424003785994676	0.0596381531868171	0.00228238703356209
2.99223556865586e-08	5.68190963821368e-06	2.57673248542222e-08	6.29765584186364e-06	4.5892825720085e-08	1.20811479863382e-05	82774	0.00361780620148255	0.00247678082582847	0.470312063442894	0.00213285400388778	0.521279587749878	0.00379871397751127
2.57096008967529e-07	1.88975444953667e-05	7.33103371226442e-08	6.93779172948103e-06	5.05916837999137e-08	2.62163342547378e-05	38144	0.00783415516035291	0.00980671082651712	0.720830925931284	0.00279636109344294	0.264636224960675	0.00192977718808154
8.51674146409651e-06	0.000195954467063231	7.8792168146939e-07	2.34140052920989e-05	1.69738844268763e-06	0.000230370523943583	4341	0.0667844902343463	0.0369697534142095	0.850605640464746	0.00342023653018365	0.101636289622855	0.00736807996800543
1.53183141164719e-05	0.000198138851812985	9.00586225304176e-07	1.50155130638908e-05	3.97065078133646e-07	0.000229770330296785	4352	0.0666164034242736	0.0666679379216882	0.862334364741769	0.0039195061613957	0.0653500956563706	0.00172809551877639
9.42832809581788e-06	0.000171488061760446	7.53443907604192e-07	1.76746235646789e-05	1.03489705509401e-07	0.000199447947034056	5014	0.0580851034256157	0.0472721240605599	0.859813622103435	0.00377764684374284	0.0886177262163591	0.00051888077590355
1.79969093442913e-05	0.000242687610936409	6.22236270750565e-07	1.08237029702827e-05	1.75095461337571e-07	0.000272305554983071	3672	0.0784541903495334	0.0660908637923677	0.89123268510441	0.00228506638724006	0.039748373737567	0.000643010978415245
9.4411613283994e-07	3.61595019258126e-05	1.45059464268124e-07	7.15298633060587e-06	1.30581526730487e-07	4.4532245380257e-05	22456	0.0132711227876359	0.0212007304993991	0.811984700458055	0.00325740287806002	0.160624874616744	0.00293229154774169
3.29181255898586e-06	5.30955258385398e-05	2.57530843098411e-07	5.34523151502703e-06	1.2512669347761e-07	6.21152274491287e-05	16099	0.0184625862130908	0.0529952588788602	0.854790814088608	0.00414601787153278	0.0860534805157831	0.00201442864521564
2.6974003518331e-05	0.000200126219690989	7.0910877855498e-07	6.77421220880075e-06	8.02797059528988e-08	0.000234663823902628	4261	0.0679859679197374	0.114947430199227	0.852820926390551	0.00302180696948507	0.0288677312767717	0.000342105163965155
6.50248701162378e-06	0.000105525613008251	4.46686924368035e-07	9.33615484471447e-06	6.61450577776551e-07	0.000122472392366733	8165	0.0360771009577127	0.0530934922227421	0.861627759277069	0.00364724584647999	0.0762306889274942	0.00540081372621425
1.30912856494684e-05	6.63525709209546e-05	2.65322291089146e-07	1.72957291531142e-06	1.58765204196904e-08	8.14546282972433e-05	12277	0.0241412083977307	0.160718745185305	0.814595466310663	0.00325730160011209	0.0212335744630727	0.000194912440846873
2.37369351052721e-05	8.48170511552734e-05	3.60819280833858e-07	1.65814887664633e-06	2.55537467983787e-09	0.000110575509792706	9044	0.0326302486945499	0.214667200266781	0.767050961956032	0.00326310302806002	0.0149956249783957	2.31097707315878e-05
1.58812815249592e-06	4.40902684332786e-05	2.27331366264877e-07	8.12437860381942e-06	5.87681941518246e-08	5.40888747500106e-05	18488	0.0160961511442693	0.0293614566735946	0.815144863653684	0.00420292282499059	0.15020424516814	0.00108651167959106
1.72389060722183e-08	2.20002812790469e-06	1.40166350698253e-08	2.30052781448802e-06	6.06595165156718e-08	4.59247100005043e-06	217748	0.00137679580945749	0.0037537321568343	0.479051065946967	0.00305209005558694	0.500934641604218	0.0132084702363947
0.000107738190469667	0.000571192211214057	2.59094974010492e-06	1.77145789015054e-05	4.77736557283307e-07	0.000699713666882617	1429	0.189405681828185	0.153974683601172	0.816322787803828	0.00370287142117459	0.0253168970965336	0.000682760077292375
2.33046164038377e-08	6.96783275488738e-06	3.79588065010777e-08	1.46222465880605e-05	9.19717250875422e-08	2.17433144909403e-05	45991	0.0065018362583168	0.00107180606772477	0.320458629147393	0.00174576909683635	0.672493910445579	0.00422988524246676
3.6048352191092e-05	0.000132857210203226	3.60205616000126e-07	1.70768050679807e-06	6.62037146689878e-08	0.000171039652231785	5847	0.0500218402174052	0.210760205137934	0.776762630592724	0.00210597724738116	0.00998412055050194	0.000387066471459328
4.90811903122662e-06	9.2098411082955e-05	3.70584654835132e-07	8.95605716126209e-06	3.20861290564387e-07	0.000106654033220843	9376	0.0314913998899745	0.0460190663494518	0.863524878541174	0.00347464267073502	0.083972981525389	0.00300843091325009
1.34110892782623e-05	0.000109010401370009	5.62934899491105e-07	5.88828001761011e-06	1.38374435366232e-08	0.000128886543008909	7759	0.0379303742326783	0.104053448600412	0.845785749428269	0.00436767785332091	0.0456857626882202	0.000107361429778334
4.84751208371643e-06	8.46532149630419e-05	1.93661393423302e-07	4.35465243045982e-06	1.84842300152797e-07	9.42338831707942e-05	10612	0.0278755979262905	0.0514412854549415	0.898330962437493	0.0020551142212011	0.0462111109500521	0.00196152693631206
1.12763521977131e-06	1.66367084925123e-05	6.24489845661297e-08	1.18488077644993e-06	4.48436729448901e-08	1.90565171462445e-05	52475	0.00570069861590794	0.0591732062641643	0.873019364705416	0.00327704081952019	0.062177194676071	0.00235319353482845
2.10759304413426e-05	9.32955943117101e-05	3.92245882594775e-07	2.23334345313341e-06	8.05719447121157e-08	0.000117077686033493	8541	0.0345156264279632	0.180016629601932	0.796869134268853	0.00335030436527899	0.0190757396118548	0.000688192152081534
2.66622573007977e-05	0.000133979912769127	6.09539219072701e-07	3.94075577227614e-06	7.22638179916021e-08	0.000165264728879265	6051	0.0483743211333505	0.161330596562295	0.810698772071363	0.00368825957726288	0.0238451108049503	0.000437260984129256
1.745019983018e-07	6.29853200889102e-06	2.91250043469249e-08	1.35190900821997e-06	9.98953782681664e-09	7.86405755758653e-06	127161	0.00235644575615734	0.0221898170281646	0.800926488999914	0.00370355940729704	0.171909856752736	0.00127027781188855
2.19544266704504e-06	1.6726870450743e-05	7.71101430300515e-08	7.55446083550042e-07	3.27279701650197e-08	1.97875973145331e-05	50537	0.00591875268801556	0.110950441943378	0.845320944471506	0.00389689267495945	0.0381777570839891	0.00165396382616814
2.23367284350259e-05	0.000138298667059035	5.32481321993515e-07	4.24245651673275e-06	5.33493322604641e-08	0.000165463682665048	6044	0.0484311276912736	0.134994749755707	0.835824906296789	0.00321811598422736	0.0256398047499091	0.000322423213367373
1.12192859528571e-05	0.000178377511353525	5.93291218577699e-07	1.21624462816593e-05	5.7214732557838e-08	0.000202409749539177	4940	0.0589218295304356	0.055428584731713	0.881269364542144	0.00293113953220354	0.0600882433249847	0.000282667868954425
1.06816113451312e-08	4.445317539407e-06	2.14295131234512e-08	1.14874451063527e-05	1.99223206488703e-08	1.59847960908772e-05	62559	0.00478399721209144	0.000668235696245595	0.278096605933185	0.0013406184853169	0.718648210527304	0.00124632935794785
1.12249714594797e-05	0.000150165104162239	4.98400611195893e-07	8.58971090154484e-06	3.16159518453262e-07	0.000170794346652913	5855	0.0499519152104098	0.0657221487681381	0.879215893880866	0.00291813295324545	0.0502927120825654	0.00185111231518546
5.02632664431609e-06	5.40847647706895e-05	3.07642430776558e-07	4.25858675541667e-06	9.22416830536128e-09	6.36865447695042e-05	15702	0.0189251982883306	0.0789228974896894	0.849233774048103	0.00483057185611159	0.0668679196026327	0.000144837003463535
4.95330414928726e-06	6.78406394517098e-05	2.88475730338389e-07	5.08452570545436e-06	7.54098213468118e-08	7.82423548581366e-05	12781	0.0232002623680491	0.0633071967001534	0.867057740973077	0.00368695102366784	0.0649843133514227	0.000963797951678978
0.000239650341710524	0.000575579643802758	2.00740952553317e-06	6.20735727628751e-06	2.56067093931616e-09	0.000823447312986042	1214	0.218965502815358	0.291032999842439	0.698987821959794	0.00243781173837796	0.00753825676323838	3.10969615048044e-06
4.12978019222171e-06	5.77754905205945e-05	1.5044466834219e-07	2.70824493428819e-06	8.53494793428279e-08	6.48493097947894e-05	15420	0.0192673884336775	0.0636827162122477	0.890919127796742	0.00231991163542465	0.041762124267139	0.00131612008844673
1.12328074864415e-05	8.38300440248092e-05	3.92924796560423e-07	3.77255291368986e-06	4.52369213514564e-08	9.92735661428524e-05	10073	0.0293443890599888	0.113150035028235	0.844434699809007	0.00395800021926293	0.0380015855203715	0.000455679423124192
2.12598039795271e-05	0.000168857786781657	6.67418699898064e-07	6.82471592268663e-06	1.77911313048095e-07	0.000197787636696817	5056	0.0576157320025982	0.10748803279406	0.853732769154294	0.00337442072236867	0.0345052705854818	0.000899506743795169
7.41775912635871e-07	2.56616133263086e-05	7.89339735986553e-08	3.51401855356873e-06	2.31360350945808e-08	3.00194778012064e-05	33312	0.00896554616258094	0.0247098206553767	0.854832102551674	0.00262942527253033	0.117057950735822	0.000770700784596962
2.60114342139428e-06	2.14148577400811e-05	1.16444864798569e-07	1.23279722694013e-06	2.24850242266359e-08	2.53877282774407e-05	39389	0.00758748377314988	0.10245672212057	0.843512168794958	0.00458665948863336	0.048558784522504	0.0008856650733345
1.78346146016102e-07	1.89569212033784e-05	1.20870881427985e-07	1.65515953600231e-05	4.11844705469476e-07	3.6219578296315e-05	27609	0.0108072477799895	0.00492402602142518	0.52338878846933	0.0033371697604851	0.456979239918623	0.0113707758301365
1.40091212201821e-05	0.000133252527852932	4.9605013632157e-07	6.07412411724167e-06	1.40126287274718e-08	0.000153845835955405	6500	0.0451082554625202	0.091059476086457	0.86614322074702	0.00322433254849589	0.0394818883430968	9.10822749309491e-05
8.61772582219836e-06	0.000161391845168082	5.80075602026163e-07	1.40098267291554e-05	1.06507668560355e-06	0.000185664550007066	5386	0.0541814503804883	0.0464155694873922	0.869265808480619	0.00312432072791541	0.0754577367010677	0.00573656460300591
2.58492026301632e-07	8.14639944401725e-06	2.74000710709089e-08	1.11051785336831e-06	3.53770337884395e-09	9.54634709813694e-06	104752	0.00285982069904533	0.0270775851374688	0.853352529535312	0.0028702152550326	0.116329088179188	0.000370581892998042
6.60139842338189e-07	3.29320882642496e-05	1.35885757915003e-07	8.72997868420699e-06	4.54746375220123e-07	4.29128389239299e-05	23303	0.0127916108185353	0.0153832712747902	0.767418075570045	0.00316655251254485	0.203435123452967	0.0105969771896526
1.38848845938141e-07	1.23168646695261e-05	3.73429540816584e-08	4.26367248981097e-06	1.39272436929155e-08	1.67706562030498e-05	59628	0.00501860356604422	0.00827927328883475	0.734429501171592	0.00222668413385443	0.254234088290212	0.00083045311550676
9.95246039096984e-06	8.82246031299563e-05	3.99120410274369e-07	4.55245106072895e-06	5.56150702925563e-08	0.000103184250062222	9691	0.0304826146513613	0.0964532899640044	0.855020054676515	0.00386803615894569	0.0441196312226308	0.000538987977903793
2.59823353549169e-06	9.20323550665727e-05	4.78767509006704e-07	2.18749161250106e-05	3.56795454096107e-07	0.000117341067690178	8522	0.0345919196181846	0.0221425762236283	0.784314962171393	0.00408013595266425	0.186421655739218	0.00304066991309619
2.01615601650376e-07	7.21130820009181e-06	4.67128197854423e-08	2.14872805905556e-06	1.38519287571524e-07	9.74688396815471e-06	102597	0.0029198084843971	0.0206851340704475	0.73985780723899	0.00479259011783292	0.220452820211664	0.0142116483610657
3.99817476267804e-05	0.000309444036656701	1.98877754293247e-06	1.98374742892443e-05	3.56393331095325e-07	0.000371608429446754	2691	0.105511513802392	0.10759106752854	0.832715331881459	0.00535180955365664	0.0533827349362824	0.000959056100061884
8.45399761220179e-08	1.12753697175508e-05	3.26121669970716e-08	5.60073451049353e-06	6.16175262810101e-07	1.76094316339735e-05	56788	0.00526894615579909	0.00480083502291561	0.640302875863265	0.00185197158403191	0.318053110793659	0.0349912067361292
5.91713177534467e-08	9.75667218429336e-06	4.01842261348304e-08	8.53270963888377e-06	1.59582355482217e-07	1.85483197225476e-05	53913	0.00554909410592286	0.0031901174143293	0.526013802340974	0.00216646180009405	0.460026016723837	0.00860360172076538
1.08844391583277e-05	9.38872532303497e-05	5.9891199217023e-07	6.64747866955713e-06	6.21591041454592e-09	0.000112024298960819	8927	0.0330506585619115	0.0971614128300372	0.838097217311638	0.0053462686017763	0.0593396140946359	5.54871619122557e-05
1.24902351099746e-05	0.000187049473215999	6.33581669233619e-07	1.22335199756886e-05	5.63372088920597e-07	0.000212970182059816	4695	0.061899186834468	0.0586478115817476	0.878289492955698	0.00297497829557974	0.0574424074645935	0.00264530970238061
4.90436756172082e-06	6.30689156014633e-05	2.79765812531086e-07	4.6293664613351e-06	3.60851062338463e-08	7.29185005432841e-05	13714	0.0216387958813042	0.067258206424714	0.864923375159447	0.00383669179216073	0.063486857612865	0.000494869010813331
0.000121685574449409	0.000369798375661917	1.69258495541905e-06	6.62073624648461e-06	3.22711183689348e-07	0.000500119982496919	2000	0.139355305028243	0.2433127623533	0.739419316572088	0.00338435778344344	0.0132382957654075	0.000645267525760854
1.87196682120518e-07	5.1969092455569e-06	2.24449550361933e-08	8.01258057691219e-07	3.58712436384221e-08	6.24368018404325e-06	160162	0.00187135672722694	0.0299817858382512	0.832347124191027	0.00359482778979536	0.128331053813257	0.00574520836767023
2.47978106204328e-05	0.000159805072486134	6.48475639723321e-07	5.37849315246582e-06	1.74865306341349e-07	0.000190804717205098	5241	0.0556391002324207	0.129964347756547	0.837532084253234	0.00339863526029217	0.0281884705538199	0.000916462176107445
4.5070768704422e-06	9.96712535999596e-05	3.71448229464689e-07	1.058460770532e-05	1.5006492332214e-07	0.000115284451328509	8674	0.0339960242815213	0.0390952710318156	0.864568052771848	0.0032220149828031	0.0918129685603361	0.00130169265319677
5.48145084315358e-06	7.23019083202592e-05	2.33081183364696e-07	3.95656959885739e-06	1.23596356721742e-06	8.32089735128523e-05	12018	0.0246547134945536	0.0658757176268606	0.868919604074813	0.00280115441309579	0.0475497945933231	0.0148537292919076
1.09637960558874e-05	0.000142378094410302	4.00368501153771e-07	6.69713503293013e-06	1.02427111313945e-07	0.000160541821111587	6229	0.0470248133866511	0.0682924609922473	0.886859843899115	0.00249385797657975	0.0417158282281798	0.00063800890387777
7.19947238201424e-06	0.000105092962046175	5.55905686964174e-07	1.044917168084e-05	1.03704350177229e-07	0.000123401216146171	8104	0.0363456909077053	0.058341988894877	0.851636356012009	0.00450486392537406	0.084676407633315	0.000840383534424729
1.25003594351414e-07	9.33979331167612e-06	3.38232872948053e-08	3.25144817495032e-06	1.04483421637111e-07	1.28545517899098e-05	77793	0.00384896399927848	0.00972446152883654	0.726574793452342	0.00263123038808362	0.252941388240589	0.00812812639014966
8.17584706639743e-07	2.86398706613943e-05	1.15735721487523e-07	5.21775691275037e-06	2.27070719356379e-07	3.50180187216283e-05	28557	0.0104505985933404	0.0233475432502061	0.817860967208443	0.00330503340030601	0.149002059603324	0.00648439653772111
8.52599767488695e-05	0.000336964112830898	1.10947840985728e-06	5.64519364347383e-06	9.60890126371976e-08	0.000429074850645736	2331	0.120806332843479	0.198706534816845	0.785327110931307	0.00258574560636116	0.0131566640062406	0.00022394463924555
8.65738040351064e-06	8.25990015298043e-05	3.50391824809404e-07	4.30156657351748e-06	4.44385347008496e-08	9.59527788663427e-05	10422	0.0283768104824171	0.090225426567061	0.860829696708008	0.00365171107027011	0.0448300364443779	0.000463129210283219
1.71300757986502e-05	7.16479143698164e-05	2.66938563561873e-07	1.43591732237375e-06	1.3257999836128e-08	9.04941040542383e-05	11050	0.0267842258524643	0.189294937804823	0.791741242356227	0.00294978956200153	0.0158675234964824	0.000146506780465849
5.74898492489305e-07	1.6911182405754e-05	5.38039390254534e-08	2.03589996972549e-06	2.05868809256619e-07	1.97816536162508e-05	50552	0.00591698009565655	0.0290622060036993	0.854892251872273	0.00271989086803405	0.102918593623183	0.0104070576328106
4.35967272376883e-06	0.000115022092691863	3.51370983025973e-07	1.19552314360578e-05	3.93240727450071e-07	0.000132081608562166	7571	0.0388522153026022	0.0330074169388761	0.870841095471112	0.00266025669168464	0.0905139751567375	0.0029772557415894
0.000127662818005378	0.000638537795745916	3.64175222063552e-06	2.34942841410446e-05	8.45233918548046e-07	0.000794181884031523	1259	0.212072520192194	0.160747582603271	0.804019593728949	0.00458553927489358	0.0295830018455975	0.00106428254728925
7.19685429208401e-08	9.82282577626583e-06	4.37650571726732e-08	7.69032967316368e-06	2.68336341189576e-07	1.78972253907126e-05	55875	0.00535482718908398	0.00402121230244922	0.548846291077229	0.00244535430589058	0.429693961230126	0.0149931810843051
8.94734274245371e-06	4.47124155409998e-05	1.60887550613577e-07	1.03394518011969e-06	1.80258223901467e-08	5.48726168365769e-05	18224	0.0163274746078346	0.163056607435015	0.814840226668312	0.00293201891742718	0.018842643921995	0.000328503057250426
2.03063267883983e-05	0.000133222997187336	4.76494960461119e-07	4.02279970789225e-06	5.55051401035606e-07	0.000158583670045124	6306	0.0464647387157002	0.128048031569835	0.840080174392666	0.00300469121647605	0.0253670488692032	0.00350005395182033
2.19465218221563e-05	8.82499420792464e-05	2.50260536482323e-07	1.29431240136592e-06	2.59465883162679e-08	0.000111766983427567	8947	0.0329760040013233	0.196359614880178	0.789588654653443	0.00223912759213466	0.0115804539200499	0.000232148954195253
3.65897479511146e-05	0.000173845519448846	8.16956842023491e-07	4.99464106501013e-06	1.12236836019739e-07	0.000216359102143014	4622	0.0628526513509402	0.169115824519038	0.80350453355983	0.00377593008073902	0.0230849592900819	0.000518752550311244
0.000150191789145885	0.000669988302478242	2.36610094873213e-06	1.36112569966975e-05	1.00516302120888e-07	0.000836257965871677	1196	0.221963894192658	0.17959983076434	0.801174194830989	0.00282939122291745	0.0162763854602088	0.000120197721544111
1.49417500228911e-06	2.8337191253397e-05	1.28794166774603e-07	3.14215857899127e-06	1.03877528082193e-08	3.31127067542602e-05	30200	0.009884797535338	0.0451239161261521	0.855779971830639	0.00388956927412864	0.0948928338087917	0.000313708960288572
1.01794414563638e-08	1.9063691315002e-06	9.37121228454791e-09	2.25723792096494e-06	7.7260875330168e-09	4.19088379373907e-06	238613	0.0012564777426729	0.00242894863168748	0.45488475112295	0.00223609451985949	0.538606659611302	0.00184354611420128
3.52697875544302e-07	2.81299459018217e-05	1.34428655907392e-07	1.38157637224679e-05	4.44394909814376e-07	4.28772310655556e-05	23322	0.0127810645968884	0.00822576147711259	0.656057893729504	0.00313519909207435	0.322216789170568	0.0103643565307409
7.22697213353695e-05	0.00034716914143708	1.66969426470347e-06	1.03296822234343e-05	2.17869403185675e-07	0.000431656108663773	2317	0.121487189917503	0.167424298845408	0.804272508761131	0.00386811221060243	0.023930351073707	0.000504729109151515
1.18680295198258e-06	3.99898263661889e-05	2.18860372781972e-07	9.49433684098125e-06	1.21886390464608e-07	5.10117129223993e-05	19603	0.0151873945850224	0.0232653028881423	0.783934200112486	0.00429039450439373	0.186120722027593	0.00238938046738453
2.06749288243497e-05	0.000146514298146601	4.78651961085077e-07	4.36566107765222e-06	1.93692273412208e-07	0.0001722272322831	5806	0.0503602905462054	0.120044481643675	0.850703435248653	0.00277918860298636	0.025348262407632	0.00112463209705318
7.36843052869939e-05	0.000364433861999804	1.32167568911701e-06	8.41967173910388e-06	1.03067761889271e-07	0.000447962582476908	2232	0.12577621073065	0.164487633943829	0.813536389545638	0.0029504153713221	0.0187954799540381	0.000230081185172612
9.42884523381974e-06	0.000173981236457504	6.28095897209949e-07	1.49490055989242e-05	1.24171645653185e-06	0.00020022889964399	4994	0.0583057989441788	0.0470903313686705	0.868911714377122	0.00313688932180477	0.0746595802379368	0.0062014846944654
1.43597903324844e-05	0.00012678161410272	4.54703580522412e-07	5.16732345123968e-06	1.7947882770121e-07	0.000146942910294668	6805	0.0431284444264708	0.0977236009800568	0.862795039573411	0.00309442340301132	0.0351655172806741	0.00122141876284673
3.76944814948864e-07	2.98174046776269e-05	8.87575421466015e-08	9.04830168257231e-06	1.82438218293065e-07	3.95138469355877e-05	25308	0.0117844018493974	0.00953956256305109	0.754606473174652	0.00224623895241804	0.228990654777858	0.00461707053202036
1.0511719579801e-05	0.000170432406594316	8.25821321928438e-07	1.72626900686566e-05	1.45072184285658e-08	0.000199047144783131	5024	0.0579718175598197	0.052810200273176	0.856241403412285	0.00414887298598632	0.0867266400001114	7.28833284414702e-05
4.41276050876996e-07	2.29497561099073e-05	1.06427765266519e-07	7.12497430802648e-06	1.41177780699413e-07	3.07636120147767e-05	32506	0.00918676698538179	0.0143440910210751	0.746003300876497	0.0034595341150252	0.231603958098423	0.00458911588897954
0.000296975442040472	0.00110992038210874	5.29867104863373e-06	2.55675455132102e-05	1.34372373415077e-07	0.00143789641308447	695	0.350582423191898	0.206534656695764	0.771905661637906	0.00368501583314157	0.0177812151699889	9.34506631996049e-05
6.44786577185254e-06	4.20585697017484e-05	2.06267984872268e-07	1.73034666177504e-06	5.93576987453114e-10	5.04436436972357e-05	19824	0.0150195392473843	0.127823156680608	0.833773427514183	0.00408907782535089	0.0343025708483835	1.17671314747955e-05
7.69066200001832e-06	0.000154960143634396	6.80989471502196e-07	1.76969463664333e-05	1.18667743136409e-06	0.000182215418903714	5488	0.0532020879783243	0.0422064282281304	0.850422782916521	0.00373727687590501	0.0971210146369924	0.00651249734245128
1.53200649444917e-07	1.39826926197386e-05	7.73567204180317e-08	9.08915593895891e-06	2.1592579683677e-07	2.35183317253972e-05	42520	0.00703075029977962	0.00651409509967399	0.594544408294012	0.00328920951202058	0.386471117300537	0.00918116979375683
1.11800494129868e-07	1.17702558272148e-05	5.52392596184839e-08	7.48634175780007e-06	4.50184870445936e-08	1.94686558258078e-05	51365	0.00582363014433984	0.0057425892742767	0.604574652329723	0.0028373432718071	0.38453305789484	0.00231235722935308
2.65744729176301e-06	8.90936387094994e-05	2.11784308483237e-07	9.15631184102018e-06	5.44928601558381e-08	0.000101173675010922	9884	0.0298975922173758	0.0262661931720493	0.880600993290812	0.00209327484111233	0.0905009315914615	0.000538607104565053
3.20771070096156e-06	9.58543365417649e-05	4.38795089676701e-07	1.69069807473466e-05	2.54099290036019e-07	0.000116661922369786	8572	0.0343951808440059	0.0274957812780936	0.821642011331969	0.00376125372155143	0.144922871181192	0.00217808248719402
0.00010185058467931	0.000428164742736219	2.47789426512652e-06	1.34169088197731e-05	3.37935080357185e-08	0.000545943924008465	1832	0.151111898488076	0.186558692569553	0.78426505710059	0.00453873402772425	0.0245756170730184	6.18992291142241e-05
0.000395644919768974	0.00106460889596263	5.67948345441135e-06	1.97051803368789e-05	1.00238267660822e-06	0.0014866408621995	673	0.360023679637981	0.266133489149231	0.716117068373547	0.00382034666126996	0.0132548356754602	0.000674260140492296
0.000232560645063322	0.000747691561808495	3.10614491709383e-06	1.28704910762676e-05	7.07461401575051e-07	0.000996936304266754	1003	0.258611183542882	0.233275329695582	0.749989300829426	0.00311569044461511	0.0129100435215205	0.000709635508855693
5.26712289533837e-05	0.000307507581455667	1.43856210400532e-06	1.08176473566012e-05	1.72723937962547e-07	0.000372607743807619	2684	0.105779735959263	0.141358385134846	0.825284998946333	0.00386079497249542	0.0290322666030967	0.000463554343228374
6.82945257505786e-05	0.000347894958575304	1.13119696105627e-06	7.42186976890784e-06	6.08696407792799e-08	0.000424803420696626	2354	0.119678504619698	0.160767363027783	0.818955172264852	0.00266287159176176	0.0174713041546061	0.000143288960996268
6.71980323587903e-05	0.000413520597804723	1.5184503392421e-06	1.20445434555828e-05	4.54733523977615e-07	0.000494736357482316	2021	0.137963472536068	0.135825943136173	0.835840324954295	0.00306921113897795	0.0243453776408849	0.000919143129669561
9.20078269031505e-07	4.56492471536836e-05	1.94912570955126e-07	1.24616369896002e-05	9.89335558870306e-08	5.93248085391575e-05	16856	0.0176405220917837	0.0155091654181101	0.769479890079252	0.00328551538141878	0.21005777003688	0.00166765908433955
5.0937824363183e-05	0.000209206610111371	8.15274163965388e-07	4.30878008908661e-06	1.41019070371685e-07	0.000265409507797978	3768	0.0765451960899448	0.191921626266514	0.788240827719756	0.00307175945100638	0.0162344601926105	0.000531326370112651
4.22438104686575e-07	6.77781639906868e-06	2.85116282077243e-08	5.8822048070524e-07	8.73175803017607e-09	7.8257183706984e-06	127784	0.002344970947328	0.0539807446008148	0.866095108207146	0.00364332408312565	0.0751650459218794	0.00111577718703373
2.18203379321105e-07	6.60613508933513e-06	2.32336898440902e-08	9.04554891203149e-07	1.14368300092931e-08	7.76356387971276e-06	128807	0.0023263680067438	0.0281060841002803	0.850915274439597	0.00299265777986356	0.116512841939367	0.00147314174089287
6.97764937732449e-06	0.0001064544136703	4.20268461777038e-07	8.25712883920499e-06	1.30850309185591e-07	0.000122240310657792	8181	0.0360099777459646	0.057081410704675	0.870861772990055	0.00343805132296797	0.067548329963923	0.00107043501837869
2.62207379213789e-06	8.19872370570373e-05	3.80479040640725e-07	1.53351629597845e-05	4.29173590313782e-08	0.000100367870208632	9963	0.0296630262752887	0.0261246331787998	0.816867358912895	0.00379084501693454	0.152789562316185	0.000427600575185735
1.49011648837936e-06	5.11394130558405e-05	2.81467399733216e-07	1.24413372760967e-05	2.24292306747777e-07	6.55766265267976e-05	15249	0.0194813700137794	0.0227232867456277	0.779842083443293	0.00429219090155844	0.189722130201568	0.00342030870795284
1.3981587305969e-05	0.000117224537037533	5.14103433082933e-07	5.54729570195436e-06	3.13579290170476e-07	0.00013758110276871	7268	0.0404368693868575	0.101624329392633	0.85203952198727	0.00373672999225194	0.0403201863505922	0.00227923227725279
1.77492634500045e-05	0.000215342426445769	1.36699070254324e-06	2.1379126536957e-05	1.58556420825759e-09	0.000255839392699482	3909	0.0738894227181605	0.0693765852972197	0.84170941845034	0.00534315958195286	0.0835646391721607	6.19749832708541e-06
7.88515062253619e-07	2.25402189599921e-05	6.30163728280201e-08	2.31752797377765e-06	8.71518415045941e-08	2.5796430210356e-05	38765	0.0077091597016653	0.0305668286589929	0.873772796320606	0.00244283307086118	0.089839096141577	0.00337844580796326
7.79554163302221e-05	0.000413578317088503	1.54898358880637e-06	1.05889791089263e-05	1.10066854124101e-07	0.000503781762970582	1985	0.140300707781917	0.154740449258331	0.820947377391773	0.00307471151729011	0.0210189806127314	0.000218481219874028
9.75425045768155e-07	3.35559824813639e-05	1.4348559909576e-07	6.35372214396582e-06	3.73653845630991e-08	4.10659806547567e-05	24351	0.0122444660903697	0.0237526300411182	0.817123612935737	0.00349402587757612	0.154719844568715	0.000909886576853754
0.000246230067621682	0.000605945393048077	3.2779144778328e-06	1.03867232388626e-05	4.57629031439327e-07	0.000866297727417894	1154	0.228949920863464	0.28423261406399	0.699465523076196	0.00378381978168525	0.0119897847011806	0.00052825837694778
1.28453660865116e-06	4.66712097940138e-05	1.56278618707456e-07	7.31277055801433e-06	1.08893265018248e-07	5.5533688844405e-05	18007	0.0165225495435734	0.0231307632426542	0.84041256335011	0.00281412277771281	0.131681700066843	0.00196085056268001
6.39722162178387e-07	2.68195570194644e-05	1.53275498963036e-07	8.27107867357042e-06	2.14650034020071e-08	3.59050983575782e-05	27851	0.0107139156287722	0.017817028540276	0.746956790157456	0.00426890625494373	0.230359448989636	0.000597826057687894
0.000129279549436958	0.000729412019593588	2.84476343936393e-06	2.07218573480558e-05	1.95829485124095e-07	0.00088245401930309	1133	0.232681326392639	0.146500040352307	0.826572267379591	0.00322369594011318	0.0234820816663295	0.000221914661659935
2.80031248290446e-06	4.05670642444803e-05	1.39206212422102e-07	2.59432322355502e-06	2.52052460145593e-08	4.61261114093765e-05	21680	0.0137428454732451	0.0607099189014926	0.879481556215335	0.00301794814625982	0.0562441347056116	0.000546442031301072
8.8371433223153e-06	0.000128982995354483	5.36807019229795e-07	1.00924995370269e-05	3.07168156579947e-07	0.000148756613389635	6722	0.043649024025214	0.0594067256638088	0.867074023906693	0.00360862624523287	0.0678457199787944	0.00206490420547145
0.000738368566015511	0.00194681275557569	6.50138108055346e-06	2.21536102511116e-05	1.57814075347338e-06	0.00271541445367634	368	0.557684726955444	0.271917447082838	0.7169486606142	0.00239425000914736	0.00815846370012443	0.000581178593690097
3.76868060955482e-08	3.54562399010986e-06	1.23371249458896e-08	1.49281471150995e-06	2.62576909597546e-08	5.114720323621e-06	195514	0.00153324340062622	0.00736830241166883	0.693219524386372	0.00241208202311939	0.291866342058973	0.0051337491198669
4.53534693274215e-07	9.46018018876867e-06	4.36951359871798e-08	1.17206456634823e-06	5.18966430904247e-08	1.11813712274687e-05	89434	0.00334881030662737	0.0405616345301227	0.846066193163171	0.0039078512910685	0.104822972290632	0.00464134872500547
2.4588282079673e-05	0.000240505655456582	8.47060286399788e-07	1.06777040453214e-05	4.00882769679387e-08	0.000276658790144944	3615	0.0796572465045633	0.0888758389595753	0.869322298888746	0.00306175085185619	0.0385952097879386	0.000144901511883776
6.25451790737722e-06	0.000116447584578278	7.56237524555142e-07	1.81416495316593e-05	8.77332411856433e-09	0.000141608762865989	7062	0.0415957691138283	0.0441675909088774	0.822319058662199	0.00534032999971059	0.128111065759593	6.19546696193297e-05
4.02180330045128e-05	0.000149187857538521	7.01476059122293e-07	3.34740980818966e-06	1.37258236984097e-07	0.00019359203464733	5166	0.0564285919231262	0.207746321163362	0.770630144005146	0.00362347583360124	0.0172910513301216	0.000709007667769713
0.000174026207532563	0.000491067632054541	1.64351156312018e-06	5.97096149682905e-06	2.92244457095838e-08	0.000672737537092763	1486	0.18281451491217	0.258683658837617	0.729954261474232	0.00244302045374577	0.00887561815360055	4.34410808052681e-05
0.000154669174550247	0.000592879831632291	3.48806580219046e-06	1.72296233412722e-05	1.49097949961411e-07	0.000768415793275962	1301	0.205953577489129	0.201283180152833	0.771561226123015	0.00453929478377832	0.0224222660336245	0.000194032906749309
2.34703449491909e-06	4.85414021570532e-05	1.31450901042677e-07	3.49893482028691e-06	2.48454838518935e-07	5.47672772118208e-05	18259	0.0162963865039777	0.0428546864917454	0.886321260217336	0.00240017228781103	0.0638873246656802	0.00453655633742752
7.62238299493533e-05	0.000399588719304564	2.47794804052691e-06	1.67365224142338e-05	1.28612500064839e-07	0.000495155632208743	2020	0.138071948442215	0.153939135478155	0.806996211518623	0.00500438221710922	0.0338005292186158	0.000259741567496943
1.51636891677281e-05	0.000214617666781964	6.51097630107584e-07	1.18842793613604e-05	1.01760959195524e-07	0.000242418493900356	4125	0.0701522022893	0.0625517010841631	0.885318868741842	0.00268584141264079	0.0490238148507157	0.000419773910637991
6.71772376633759e-06	4.37387317818578e-05	2.52863242877956e-07	2.11737035226291e-06	1.08427350339845e-08	5.28375318783702e-05	18926	0.0157267017301825	0.127139242268195	0.827796648082323	0.00478567476353809	0.0400732259246515	0.000205208961291834
1.21890923369246e-05	0.000181359724096933	7.38024927686171e-07	1.41565190022075e-05	1.9809419910297e-07	0.000208641454562854	4793	0.0606799034465492	0.0584212392616949	0.869241083834074	0.00353728806786015	0.0678509408969961	0.000949447939375315
4.9895904867105e-05	0.000336336067088886	1.10336419988705e-06	9.58422658509272e-06	2.93041380249547e-08	0.000396948866878996	2519	0.112288345019744	0.125698569842032	0.847303255286564	0.00277961292234497	0.0241447384910015	7.38234580573514e-05
5.66387934999324e-05	0.00051297445154719	1.57940816483041e-06	1.84778216682089e-05	8.96964977586789e-07	0.000590567439857748	1693	0.162406657740166	0.095905716565707	0.868612823745839	0.00267439086247431	0.0312882499459499	0.00151881888002976
2.28149467896883e-07	6.0568867150143e-06	2.60338909302448e-08	8.88756574735426e-07	1.26576637962527e-09	7.20109241495647e-06	138868	0.00215800365762453	0.0316826190736037	0.841106649656975	0.00361526966049944	0.123419687392083	0.000175774216839143
3.58261631664208e-06	0.000113835263646244	6.18492862138776e-07	2.53586711888496e-05	3.06816027581784e-07	0.000143701860041456	6959	0.0421974759726845	0.0249308973148193	0.792162770985733	0.00430400039331674	0.176467243928046	0.00213508737808453
3.25247810757389e-05	0.000141857865623105	5.05923219768896e-07	2.83880477479567e-06	5.35884337321414e-08	0.00017778096312714	5625	0.0519414626848634	0.182948615552716	0.797936197036208	0.00284576712191104	0.0159679907503116	0.000301429538852355
2.31966153158833e-05	0.000251338956785309	1.09352664458256e-06	1.52753170347262e-05	3.26204644688893e-07	0.00029123062042519	3434	0.0836729264887953	0.0796503310057742	0.863023800238999	0.00375484776630299	0.0524509305114436	0.00112009047748016
3.31901047494579e-06	4.04886617631325e-05	1.56702791555639e-07	2.45900501690105e-06	4.79147098954654e-08	4.64712947564304e-05	21519	0.0138449767772844	0.0714206585450586	0.871261753634052	0.00337203412078282	0.0529144933402309	0.00103106035987593
2.44650662551458e-05	0.000193708935724914	7.97221361218606e-07	8.12812294497552e-06	1.00734655230307e-07	0.000227200080941484	4401	0.0658962526949217	0.107680711000481	0.852591842935144	0.00350889558628252	0.0357751762732379	0.000443374204854492
3.05981848262917e-06	9.35905984602136e-05	2.97818634927535e-07	1.17456581254682e-05	8.47619316631461e-07	0.00010954151301987	9129	0.0323300919477096	0.0279329580017225	0.854384752228472	0.00271877415892103	0.107225633475938	0.0077378821349465
1.560816986736e-09	1.43138710477471e-06	5.22959956316334e-09	6.17427656921188e-06	1.11217926133468e-07	7.72367201666996e-06	129472	0.0023144281248787	0.000202082245772127	0.185324687750251	0.000677087213423398	0.799396524850611	0.0143996179399419
0.000123546661307694	0.000566827470770844	2.7446392835344e-06	1.62321601639972e-05	2.84766872900114e-07	0.00070963569839897	1409	0.191816613479933	0.174098712320183	0.798758393989592	0.00386767363835651	0.0228739340490044	0.000401286002863984
1.38239452300312e-07	4.42090852797926e-06	2.03014070896638e-08	8.34855058940202e-07	2.10100462284385e-08	5.43531449253787e-06	183982	0.00162927007527014	0.0254335701255375	0.813367567607856	0.00373509336350924	0.153598298697596	0.00386547020550203
2.92474404844499e-06	3.57061103252812e-05	1.33654489662432e-07	2.09880001041157e-06	3.53966547068775e-07	4.1217275420869e-05	24262	0.0122892995901436	0.0709591795813885	0.866289922385375	0.00324268133440864	0.0509203965808209	0.00858782011800704
6.9769492096979e-05	0.000350501729566025	1.61149212836386e-06	1.04269701857194e-05	2.70034006038039e-07	0.000432579717983125	2312	0.121730682185124	0.161287016465485	0.810259277065084	0.0037253067154358	0.0241041587301745	0.000624241023821123
1.92246176606483e-05	0.000148357841346383	8.43415320706027e-07	8.37784148652223e-06	1.17893758703896e-07	0.000176921609572963	5652	0.051696972567973	0.108661783639946	0.838551275361303	0.00476716961111637	0.0473534098335634	0.000666361554071639
1.22774288714665e-06	3.69709446720017e-05	1.58742967891619e-07	6.15280983550412e-06	9.15796113584237e-08	4.46018199739025e-05	22421	0.0132917188687999	0.0275267441522572	0.828911122766609	0.00355911413445691	0.13794974821889	0.00205327072778664
5.20046594715581e-07	1.14255814821189e-05	4.76010115288793e-08	1.34494657755139e-06	5.73032276801317e-09	1.33439059886827e-05	74941	0.00399519638827783	0.0389725913204607	0.856239656649947	0.00356724721901149	0.100791071122059	0.000429433688522175
2.28318187393423e-07	1.77877545667387e-05	8.55789722014217e-08	8.58404140686748e-06	2.27428833995899e-08	2.67084360166006e-05	37441	0.00798062219254725	0.00854854201314942	0.665997610480926	0.00320419256852892	0.321398130595594	0.000851524341801747
2.40294263486376e-05	0.000265288182290894	1.06077390156678e-06	1.51012948011412e-05	2.93131188877507e-07	0.000305772808531118	3270	0.0876630276909887	0.078585883630631	0.867598997979236	0.00346915707339237	0.0493873044947501	0.000958656821990357
0.00014021423482152	0.000669590244977876	3.19994608356251e-06	1.97103013114977e-05	4.62588950245556e-07	0.000833177316144702	1200	0.221243903534105	0.168288588880844	0.803658755469028	0.00384065434998805	0.0236567906129534	0.000555210687187283
2.31651131438187e-05	0.000205684956245095	4.79905276958286e-07	5.48859107457689e-06	2.49334877423974e-07	0.000235067900617873	4254	0.0680989691611532	0.0985464756478001	0.875002310840633	0.00204156022875459	0.0233489602797754	0.001060693003037
7.67154016533635e-06	4.12355224768285e-05	1.88043316958743e-07	1.29983106167958e-06	4.87343367177197e-08	5.04436713575209e-05	19824	0.0150195474212564	0.152081320785795	0.817456806118861	0.00372778808318651	0.0257679710199321	0.000966113992225382
2.7542246646159e-06	4.83152733570283e-05	1.98446120389718e-07	4.47958959602493e-06	7.86563307353067e-08	5.58261900687941e-05	17913	0.0166088510698469	0.0493357089427363	0.865458905533223	0.00355471365939847	0.0802417215021261	0.00140895036251586
4.47380878296044e-07	1.21662551201342e-05	4.36082395271363e-08	1.52523033453086e-06	1.11693116696456e-07	1.42941676891847e-05	69959	0.00427909940779081	0.0312981411736581	0.851134209747621	0.00305077150872739	0.106702983181377	0.00781389438861599
8.12086562927919e-05	0.000378521699226387	9.17208786230346e-07	5.50639195814153e-06	5.2636304040855e-09	0.000466159219893955	2145	0.130537758588406	0.174207980507745	0.812000885260825	0.00196758692542646	0.0118122558197908	1.12914862121206e-05
8.71310540152916e-07	1.61705837405134e-05	7.59958743778554e-08	1.81391352713777e-06	1.01601206904498e-08	1.89419638028723e-05	52793	0.00566652728673611	0.0459989549774554	0.853690985200873	0.00401203777859249	0.0957616404515938	0.000536381591485731
8.18438218917446e-05	0.000241804352478188	8.67331975573017e-07	3.29698505563115e-06	1.782880112591e-07	0.000327990779412395	3049	0.0937258039189547	0.249530861929625	0.737229116353169	0.00264437914116631	0.0100520662853322	0.000543576290707038
3.30064849833201e-05	0.000226169600406947	9.80556729173603e-07	8.65212226018913e-06	2.68115846146381e-07	0.000269076880225777	3716	0.0775609044873488	0.122665629821578	0.840538957554337	0.00364415080311188	0.0321548334176066	0.000996428403367137
2.22628335383004e-06	5.22674174859872e-05	2.72656719654691e-07	8.24026153820432e-06	3.63423645874013e-07	6.33700427435503e-05	15780	0.018832034298172	0.0351314794411533	0.824796942263495	0.00430261220996954	0.13003402209387	0.00573494399151249
1.87269983902958e-05	0.000147513520042423	6.67491487496661e-07	6.76792811208924e-06	2.35155772700142e-08	0.000173699453609575	5757	0.0507796944124237	0.10781264996025	0.849245734382044	0.00384279555073896	0.0389634392708083	0.000135380836158934
1.64894779871854e-06	5.47790026594306e-05	2.64668135772805e-07	1.13250790435117e-05	1.6375870058013e-07	6.81814563380138e-05	14667	0.0202473471639392	0.0241846960637476	0.803429636173512	0.00388181992565099	0.166102040815422	0.00240180702166709
5.07845109796727e-06	0.000121091704462978	5.66025188484633e-07	1.74026876765872e-05	5.79395402969035e-07	0.000144718263828986	6910	0.0424895277947878	0.0350919846852813	0.836740997708985	0.00391122152455827	0.120252186670453	0.0040036094107217
4.23103069201201e-08	5.22579185125718e-06	2.37129027142908e-08	3.76802458699048e-06	1.36835894575222e-07	9.1966755424573e-06	108735	0.00275521276472845	0.0046006088531438	0.568226184247975	0.00257842114847023	0.409715942418002	0.0148788433324092
6.02565553343182e-05	0.000239326115927354	1.01355144994882e-06	5.18067631076445e-06	1.26997667045905e-08	0.00030578959878909	3270	0.0876676245970002	0.197052337858877	0.782649628617429	0.00331453866960299	0.016941963792358	4.15310617329069e-05
4.12455434584761e-07	1.22214540251796e-05	2.99057339365319e-08	1.13972873830484e-06	7.16405950719477e-09	1.38107079915129e-05	72408	0.00413466962690912	0.0298649015559685	0.884925959819731	0.00216540194426744	0.0825250044389637	0.00051873224106956
1.04786010981466e-05	7.36889568308408e-05	3.3342170505819e-07	3.016206206604e-06	9.22411686150387e-08	8.76094270092646e-05	11414	0.0259415622814768	0.11960586270058	0.841107622163175	0.00380577429210821	0.0344278727708724	0.00105286807326436
7.51126714074215e-07	1.2243748939798e-05	7.01793759659772e-08	1.47109637900321e-06	6.5354450821706e-08	1.46015058596632e-05	68486	0.00437090341381807	0.051441729455399	0.838526454563947	0.00480631084495528	0.100749634533732	0.00447587060196637
2.21669569981697e-05	0.000111032701050653	4.70230117662404e-07	3.02998014730859e-06	7.50072531132815e-08	0.000136774875566907	7311	0.0402047216985557	0.16206892462005	0.811791643680483	0.00343798607539131	0.0221530462722037	0.000548399351872121
2.11229344118679e-05	0.000126936342426751	5.95493134725512e-07	4.60449891609408e-06	9.47135952342659e-08	0.000153353982484673	6521	0.0449673233723002	0.137739718718939	0.827734241850797	0.00388312794410168	0.0300252972990401	0.000617614187122479
1.60902762406325e-06	4.14953159812237e-05	1.38614378368711e-07	4.60098939711203e-06	1.78434613790262e-07	4.8022381994558e-05	20824	0.0143037754416797	0.0335057853699467	0.864082835081485	0.00288645362040597	0.0958092707195038	0.00371565520865839
2.79541721048529e-05	0.000156373665005486	5.89048516073243e-07	4.24023989388239e-06	4.32133079886892e-08	0.000189200338828283	5285	0.0551843707454742	0.147749059425437	0.826497806367089	0.00311335867430902	0.0224113757942622	0.000228399738902736
2.01495470007479e-06	3.26483242792604e-05	1.60755831873989e-07	3.35069626753969e-06	1.86161791843137e-09	3.81765926966673e-05	26194	0.0113878582596689	0.0527798464384877	0.855192199541435	0.00421084807518778	0.0877683426114714	4.87633334180157e-05
6.19729146005638e-08	6.50562806920478e-06	2.13191649274798e-08	2.87936899234509e-06	2.73868910032628e-08	9.49567603208118e-06	105311	0.00284466259273031	0.00652643523127664	0.685114787743968	0.00224514451161275	0.303229489150339	0.00288414336280388
0.000176593853894205	0.000513175821462677	2.9442977238095e-06	1.10169026895883e-05	1.52902559468394e-07	0.000703883778329748	1421	0.190419839651383	0.250884960459305	0.729063287522261	0.0041829316351004	0.0156515933862411	0.000217226997092074
1.6895457936037e-06	6.72973372958265e-05	2.45088948529576e-07	1.25852211786744e-05	2.41876688263868e-06	8.42359600992729e-05	11871	0.0249551923187652	0.0200572984698287	0.798914587267908	0.00290955250276409	0.149404377463527	0.0287141842959722
1.33510079442892e-05	4.93706418480569e-05	1.78212389523534e-07	8.47453560191222e-07	3.57183405164135e-08	6.37830340825773e-05	15678	0.018953598657494	0.209319110266912	0.774040347220529	0.00279404064241926	0.013286504356222	0.000559997513918363
1.26225646853921e-06	1.61059150814103e-05	6.4022067052308e-08	1.05051107064381e-06	4.93640605663502e-08	1.8532068748212e-05	53961	0.00554424576535517	0.0681120108979194	0.869083495223071	0.00345466380047209	0.0566861198777477	0.0026637102007898
0.000116185157053481	0.00051954231678108	2.10673676245308e-06	1.21403801791159e-05	5.50686392444223e-07	0.000650525277168574	1537	0.177347240838879	0.178602063795553	0.798650467576601	0.00323851637498653	0.0186624265116294	0.000846525741230376
5.44768340271222e-06	4.19593139870876e-05	1.8051605791733e-07	1.78820082038628e-06	1.77534725545481e-08	4.93934677406579e-05	20246	0.0147091540228534	0.110291576030164	0.849491155538954	0.00365465447506411	0.0362031843922214	0.000359429563596614
1.08595960619955e-08	3.59584302396238e-06	1.59447743721251e-08	6.79616921485036e-06	6.14520439900481e-07	1.10333370491473e-05	90634	0.00330454730014185	0.000984253088038736	0.32590711295639	0.0014451452267886	0.615966790879063	0.0556966978497201
7.90172359789787e-06	0.000157282225353072	6.7964304759724e-07	1.74478555139485e-05	1.20173600272508e-08	0.000183323464872543	5455	0.0535168218711347	0.0431026306610101	0.857949229043995	0.0037073434547496	0.0951752440751611	6.55527650844153e-05
0.000117595041204105	0.000587794528053044	2.42901729649256e-06	1.56562209727725e-05	7.37841962776286e-09	0.000723482185946042	1382	0.19516919811118	0.162540340990338	0.812451971135171	0.00335739751949292	0.0216400918735823	1.01984814154265e-05
2.72670067984425e-08	4.28244791243435e-06	1.30003669060621e-08	2.62691428592269e-06	3.41181986869739e-09	6.95304139193024e-06	143822	0.00208374565078795	0.00392159420050178	0.615910027143603	0.00186973817258595	0.377807945882719	0.000490694600589776
0.000255215772900721	0.000814880861292238	3.26637081446258e-06	1.344390548807e-05	1.00438635815362e-08	0.00108681695435907	920	0.278355317299246	0.234828663536289	0.749786666488651	0.00300544705468719	0.0123699813792455	9.24154112728146e-06
2.97478356243561e-06	6.38180641722733e-05	3.44390851247431e-07	9.51208145460315e-06	7.65466634396454e-07	7.74147866749559e-05	12917	0.0229577028658304	0.0384265550575749	0.824365304269691	0.00444864432286608	0.122871635551253	0.00988786079861519
5.35777021818101e-07	1.81851675122569e-05	1.18218420065671e-07	5.16212573239204e-06	1.00049861616384e-07	2.41013385481491e-05	41491	0.00720441160150997	0.022230176998167	0.754529358439035	0.00490505619965867	0.214184192387458	0.00415121597568144
3.6936698691607e-06	3.20923029010562e-05	1.29304601838833e-07	1.44484618689126e-06	6.87388234582464e-10	3.73608109471816e-05	26766	0.0111458719874084	0.0988648205303299	0.858983038307877	0.00346096882162531	0.038672773696853	1.83986433151639e-05
1.03922539066502e-07	1.45662643612878e-05	4.62779446694759e-08	8.3568549153692e-06	9.42029947240174e-08	2.3167522755117e-05	43164	0.00692623960478911	0.00448569923357684	0.628736378733914	0.00199753530658579	0.360714220665799	0.00406616606012444
2.85663588423981e-06	7.60151157373791e-05	2.47514556144596e-07	8.48530612915433e-06	1.7336479637492e-06	8.9338220270667e-05	11193	0.0264466596757216	0.0319755181554445	0.850868928293813	0.0027705337692502	0.0949795742902253	0.0194054454912666
2.81783297933945e-05	0.000203540303841138	9.44769507433411e-07	8.78701598476947e-06	7.01602242545e-08	0.000241520579350989	4140	0.0699016307514667	0.11667051258785	0.842745178850134	0.00391175571859003	0.0363820590708328	0.000290493772592934
5.33328217523088e-06	0.000109406911830584	4.19205565935808e-07	1.1081405205006e-05	5.24535542042207e-08	0.000126293258330961	7918	0.0371815112949887	0.0422293497350003	0.86629257393831	0.003319302799499	0.0877434421397724	0.000415331387418656
3.33435413653624e-05	0.000207950045291341	8.72303042187366e-07	7.00357568192467e-06	2.49422247727693e-07	0.000249418887628543	4009	0.0721034227242122	0.133684909280088	0.833738163410619	0.00349734156254628	0.0280795722750356	0.00100001347171091
3.32184844104311e-05	0.000285502543713697	1.56889809474146e-06	1.73793015317993e-05	5.85676103336331e-07	0.000338254903854005	2956	0.0965130722263682	0.0982054776795449	0.844045542165808	0.00463821241574259	0.0513793039917031	0.00173146374720148
6.86883186532081e-06	4.33022939397378e-05	1.51971432558763e-07	1.23211813496763e-06	5.8226122241621e-09	5.15610379848092e-05	19394	0.0153496842092113	0.133217486182968	0.839825876905261	0.00294740832416012	0.0238963019970745	0.000112926590536784
1.52875800383911e-06	1.85481164544613e-05	5.9920238302176e-08	9.34923960006364e-07	2.43542133110059e-08	2.109607286992e-05	47402	0.00630890338664403	0.0724664734173771	0.879221292457153	0.00284035036623398	0.0443174407754077	0.00115444298382812
2.96433583912129e-09	6.08972802473064e-07	2.95563577899311e-09	7.80764019323647e-07	3.91524924384492e-09	1.39957204265867e-06	714504	0.000419783772765192	0.00211803018977869	0.435113580374355	0.00211181396091515	0.557859113733426	0.0027974617415245
3.29836370847557e-08	3.99719911406056e-06	1.74974321507899e-08	2.72762655309743e-06	5.00998301834953e-07	7.27630503822849e-06	137432	0.00218051866085223	0.00453302011274475	0.549344632070804	0.00240471393913	0.374864239303731	0.0688533945735908
3.59388904985748e-06	0.000104483498582747	2.65245382887961e-07	9.9448466592217e-06	2.75210701524748e-07	0.000118562690376239	8434	0.0349457058386928	0.0303121415215264	0.881251076971905	0.00223717412321067	0.0838783822099799	0.002321225173378
3.66193216068499e-05	0.00026246774368955	1.22973774404612e-06	1.13536851168767e-05	3.55563079868817e-07	0.000312026051237192	3205	0.0893734705271576	0.117359821276632	0.841172532385865	0.0039411380529612	0.0363869781765304	0.00113953010801182
4.56977198536652e-09	2.4583008933647e-06	1.18074063472711e-08	8.17731442067901e-06	2.46699818163744e-07	1.08986923105401e-05	91754	0.00326428610587992	0.000419295439779239	0.225559252735971	0.0010833782632667	0.750302347077984	0.0226357264829984
2.99525673512759e-06	8.03193147510677e-05	3.18320782274721e-07	1.09984046736222e-05	3.90069863432744e-07	9.50213668055249e-05	10524	0.0281052521467826	0.0315219285495842	0.845276356795129	0.00334999161742444	0.115746647763255	0.00410507527460722
4.61821652320824e-06	0.000104085549786224	2.66994349691486e-07	7.75502054548835e-06	7.12182788416933e-07	0.000117437963993029	8515	0.0346199858470726	0.0393247325326789	0.886302403815536	0.00227349266466622	0.0660350391117875	0.00606433187533129
2.89995799946809e-05	0.000175642105183791	4.38199984982507e-07	3.41597804573068e-06	3.43113442342403e-08	0.000208530174553419	4795	0.0606485381158793	0.139066588597	0.842286280918048	0.0021013744697665	0.0163812170255274	0.000164538989658069
1.23334389070937e-05	0.000131512352881695	4.5201687018606e-07	6.20566717919576e-06	1.11329778084e-07	0.000150614805616254	6639	0.0441820804090026	0.0818872942578936	0.873170153117417	0.00300114499591585	0.0412022387427631	0.000739168886010135
5.90608407951619e-09	1.27934712228135e-06	5.00363009234011e-09	1.39392055003528e-06	1.64273501949425e-08	2.70060473668344e-06	370287	0.000809854405768862	0.00218694872274028	0.473726163960039	0.00185278135092253	0.516151264604213	0.00608284136208569
3.19193075873322e-05	0.000141562502318339	3.87192608506417e-07	2.20921557283115e-06	1.3914539520554e-08	0.000176092132626529	5679	0.0514609228852868	0.181264813545244	0.803911567239499	0.00219880696957431	0.0125457937267228	7.90185189594196e-05
3.80209907721475e-06	4.01335157585509e-05	1.18118177471661e-07	1.60371896801247e-06	2.64128713790316e-07	4.59215806950401e-05	21776	0.0136823248670158	0.0827954748000522	0.873957628442125	0.00257217142101598	0.0349229914070811	0.00575173392972608
1.41937774774056e-05	4.29566233887752e-05	1.59514743754372e-07	6.20774079494645e-07	1.29503866500532e-08	5.79436400760799e-05	17258	0.0172333726943229	0.244958332938166	0.741351826229302	0.0027529292868886	0.0107134118374263	0.00022349970821732
3.34347206373698e-07	1.04648191770612e-05	4.01700969773245e-08	1.61704776519719e-06	7.76730428163937e-08	1.25340572884258e-05	79783	0.00375317989980173	0.0266750979894148	0.834910750465823	0.00320487580780552	0.129012316442051	0.00619695929490591
1.25773219527641e-05	4.20883971287491e-05	2.30299484695174e-07	9.90996897971966e-07	1.05072581696318e-09	5.58880661899973e-05	17893	0.0166271064490555	0.225044858592999	0.753083797633384	0.0041207273823404	0.0177318158514014	1.88005398753846e-05
6.70897717793173e-06	7.13566415049631e-05	4.1799761966948e-07	5.72036056424314e-06	4.89441785298636e-08	8.42529210453373e-05	11869	0.0249601540288207	0.0796290157622139	0.846933739740197	0.0049612240677632	0.0678951007664761	0.000580919663349432
4.04403179448352e-05	0.000262187385625644	1.23072450631874e-06	1.02763172177395e-05	5.70532070057336e-08	0.000314191798501543	3183	0.0899651196271235	0.128712201074964	0.834481952985658	0.00391711213401611	0.0327071466115593	0.000181587193802748
1.04666583399252e-05	9.39496005178184e-05	5.4066542541863e-07	6.24487307905609e-06	1.45471404915795e-07	0.000111347268767134	8981	0.0328542205041097	0.0940001353945608	0.843753075922318	0.00485566849914702	0.0560846543269624	0.00130646585701196
1.78552940213782e-05	0.000107503002560538	4.8335969663614e-07	3.74410508464602e-06	3.21857160961618e-08	0.000129617947079294	7715	0.038141476849217	0.137753254265438	0.829383623046988	0.00372911087953308	0.0288856996196332	0.000248312188407613
6.19532413748015e-06	8.19523302873641e-05	2.34169718211289e-07	3.98696131166452e-06	1.8288943895575e-07	9.25516748936758e-05	10805	0.0273848335530045	0.0669390818112951	0.885476469026754	0.00253015105864162	0.0430782189111626	0.00197607919214704
1.82121395400696e-05	0.00014554241949917	6.15555926277773e-07	6.33203742559006e-06	1.17441114144845e-07	0.000170819593505252	5854	0.0499591121295683	0.106616221045566	0.852024153158372	0.0036035440293847	0.0370685662906426	0.000687515476034863
6.27395593730155e-06	0.000104901396569987	4.68741197579123e-07	1.0094305192828e-05	5.52772177601523e-08	0.000121793676115456	8211	0.0358807879549969	0.0515129860384054	0.861304132659108	0.0038486497208178	0.0828803720749755	0.000453859506693529
5.59360337005551e-07	1.35799539627397e-05	3.94430023008118e-08	1.231582708125e-06	7.68678047313071e-08	1.54872078149024e-05	64569	0.00463542144041595	0.0361175715913952	0.87684972817841	0.0025468117153344	0.0795225790758699	0.00496330943899016
2.53417434894577e-07	1.91543272040377e-05	4.90275750992576e-08	4.77137859069885e-06	3.14985738486065e-07	2.45431365432165e-05	40745	0.00733599061205181	0.0103253891143192	0.780435180740248	0.00199760837466426	0.194407857459344	0.0128339643114248
2.13108545292145e-07	9.97810398167266e-06	2.71558025801883e-08	1.63552167028639e-06	2.98123988939912e-09	1.18568712397208e-05	84339	0.00355076353660244	0.0179734215699523	0.841546119540017	0.00229030087542958	0.13793872238465	0.000251435629950328
5.6923155724983e-06	9.71606029039348e-05	4.79319459091959e-07	1.0536284205175e-05	3.54004517985374e-08	0.000113903922592499	8779	0.0335958166767819	0.0499747106415559	0.85300488949389	0.00420810318189626	0.0925015044729361	0.000310792209722097
1.36038836115459e-05	0.000198945261008072	9.9357271551081e-07	1.87360514714436e-05	2.53161503087035e-07	0.000232531930309659	4300	0.0673895514709434	0.0585032928313536	0.855561043780695	0.00427284422482403	0.0805741020017899	0.00108871716133738
4.82531763129872e-05	0.000315192969751315	1.4512180064938e-06	1.22129128799238e-05	2.44421768247121e-07	0.000377354698718967	2650	0.107052753640374	0.127872202139779	0.835269762961275	0.00384576636098704	0.0323645443435152	0.000647724194443257
4.16249912149501e-07	1.36628198570993e-05	7.62890925445898e-08	3.22096748428139e-06	1.39448101029773e-07	1.75157744471046e-05	57091	0.00524099615859763	0.0237642882081248	0.780029447076937	0.00435545072671341	0.183889527351948	0.00796128663627685
6.23153473924388e-06	5.90449922622527e-05	2.55361649968161e-07	3.11264395989032e-06	9.8082595816963e-08	6.8742615207172e-05	14547	0.0204122836393084	0.0906502425091581	0.85892851303819	0.00371475029279245	0.0452796849597537	0.00142680920010634
1.23478327972683e-05	0.000128014066648511	4.76626893356095e-07	6.36157835601506e-06	4.51154284849303e-08	0.000147245220123636	6791	0.0432152347600114	0.0838589720392984	0.869393699442489	0.00323696003819949	0.0432039719229834	0.000306396557029483
5.41051193385164e-05	0.000390882913368189	1.84568177815387e-06	1.7192352749694e-05	2.23501793991681e-08	0.000464048417413953	2155	0.129986748952646	0.116593694339124	0.842332176341641	0.00397734742516628	0.0370486184297394	4.81634643292635e-05
3.03589988114353e-05	0.000197239850266007	9.12956596376671e-07	7.63581975766393e-06	7.94010462282691e-08	0.000236227026477711	4233	0.0684230463540189	0.128516195898947	0.834958866506399	0.00386474236241895	0.032324073462375	0.00033612176985922
1.67148607862875e-05	0.000131070678253057	5.02751844350867e-07	5.07393857052606e-06	1.69330453811757e-07	0.000153531559908033	6513	0.0450182074972968	0.108869217484014	0.853705116599932	0.00327458305414223	0.0330481796287708	0.00110290323314104
8.59794988583063e-05	0.00022850458879242	5.60360977862986e-07	1.91591103204887e-06	7.43737041945792e-09	0.000316967797031058	3155	0.0907229198288175	0.271256259038459	0.720907899580822	0.00176787983861994	0.00604449742211869	2.3464119980394e-05
5.17857128169403e-06	7.94093628436868e-05	3.53057538162856e-07	6.96912206555785e-06	1.88729969466314e-09	9.19120010287962e-05	10880	0.0271981514724411	0.0563427106768307	0.863971646301202	0.00384125613859982	0.0758238531154861	2.05337678816485e-05
9.17500493114759e-07	3.9934795294385e-05	1.81537619444449e-07	1.01767359741976e-05	1.61727632097836e-07	5.13722970132396e-05	19466	0.0152939266038369	0.0178598300340415	0.777360515612005	0.00353376488884006	0.198097740725411	0.00314814873970217
1.30618934599387e-05	0.000106508373442071	5.89593754759178e-07	6.18656173126224e-06	1.70904120399682e-07	0.000126517326508431	7904	0.0372462383965422	0.103241933894867	0.841848119790719	0.00466018189785167	0.048898928723806	0.00135083569275623
1.03569336757875e-06	2.35477618803138e-05	8.90351148953424e-08	2.60408813966416e-06	1.27779047430844e-08	2.72893564071951e-05	36644	0.00815349708089275	0.0379522826454669	0.862891800339607	0.0032626315390812	0.0954250478027972	0.000468237673048068
3.95472899268719e-07	7.75688483687873e-06	3.04480064364785e-08	7.67961766471753e-07	9.38717857730509e-09	8.96015468763299e-06	111605	0.00268444885491237	0.044136838375632	0.865708808307179	0.00339815633746855	0.0857085388862439	0.00104765809347706
3.19103190745352e-07	9.10489965957039e-06	2.65598455214053e-08	9.74599714547542e-07	6.92038800248068e-08	1.04943662904095e-05	95289	0.00314337562434519	0.0304070948082851	0.867598805645949	0.00253086701820934	0.0928688486353103	0.0065943838922461
9.33265291627399e-06	7.2496707687837e-05	3.57632368951375e-07	3.57385990606692e-06	7.30436492660532e-08	8.58338965283953e-05	11650	0.0254225379176812	0.108729223462279	0.844616295193518	0.00416656336734129	0.0416369295885877	0.000850988388274895
3.7688487717995e-05	0.000141158324821803	6.8252068091205e-07	3.28840915572949e-06	8.71731672925259e-09	0.000182826459693168	5470	0.0533756633928051	0.2061435077901	0.772089144310424	0.00373316139281755	0.017986505680022	4.76808266368149e-05
4.14116003161097e-08	6.11446995598965e-06	2.09205674511864e-08	3.97507474702267e-06	5.30784625978062e-08	1.02049553333774e-05	97992	0.00305682060215329	0.00405798937508961	0.59916675342919	0.00205004008030895	0.389523973125229	0.00520124399018211
9.61153791315496e-06	8.26198412952448e-05	3.07217106258347e-07	3.39772657380714e-06	1.17860854405607e-07	9.60541837428709e-05	10411	0.0284063710695899	0.100063709238155	0.860137872978144	0.00319837298373949	0.0353730201164644	0.00122702468349646
7.73248564149674e-05	0.000304166448211033	1.78652227246685e-06	9.04610021028146e-06	1.57371418160584e-07	0.000392481298526909	2548	0.11109730316809	0.197015390810184	0.774983290548247	0.00455186598488173	0.0230484872635562	0.000400965393131449
5.60854873865856e-07	9.56349957572085e-06	3.56274644284716e-08	7.81206962556374e-07	2.52821547005746e-09	1.09437170920416e-05	91377	0.00327774950433068	0.0512490289312866	0.873880373120713	0.00325551767546881	0.0713840604600859	0.000231019812445262
2.12328564330945e-06	6.04068713199347e-05	2.13843733439031e-07	7.83544680422543e-06	1.067328509954e-07	7.0686180351904e-05	14147	0.020983324717099	0.0300382002923187	0.854578236073942	0.00302525518247601	0.110848354872444	0.00150995357881896
3.51858691254144e-07	2.63961916224905e-05	1.27208195036551e-07	1.22938853101575e-05	2.27835815248274e-07	3.93969796341869e-05	25383	0.0117497528478585	0.00893110828599705	0.670005464063165	0.00322888191474876	0.312051467506139	0.0057830782299506
6.21631499267655e-06	5.50233338111232e-05	2.51096197567093e-07	2.85896304863842e-06	6.20144902447363e-09	6.43559094990297e-05	15539	0.0191222001808455	0.0965927611165261	0.854984946051501	0.00390168050644796	0.0444242505605725	9.63617649528693e-05
1.52146921386058e-05	5.72727822367162e-05	3.08387554886475e-07	1.49286042794159e-06	4.63673064443618e-09	7.42933590887945e-05	13460	0.0220422748437015	0.2047920880845	0.770900426890975	0.00415094375417719	0.020094130165219	6.24111051284465e-05
4.62062767129691e-06	5.72462091489481e-05	2.1124377372675e-07	3.36729117460353e-06	5.0946309543263e-08	6.54963180781186e-05	15268	0.0194577450018705	0.0705478995901084	0.874037057788036	0.00322527708313001	0.0514119155612275	0.000777849977497947
0.000396491537455169	0.000922608355433413	3.92217749946662e-06	1.17594209819414e-05	1.61999591567095e-07	0.00133494349096156	749	0.33018290509287	0.297009978429557	0.691121655470869	0.00293808503957084	0.00880892791459744	0.000121353145405733
0.000154517225524053	0.000507684067353798	2.71699704320547e-06	1.14966316732818e-05	2.32397581723236e-07	0.000676647319176061	1478	0.183773104524379	0.228357108858726	0.750293473373978	0.00401538137550578	0.0169905818695639	0.000343454522226175
7.07419134335416e-06	8.71939211342673e-05	2.59614636823583e-07	4.11858657972646e-06	7.86760043964111e-08	9.87249896985679e-05	10129	0.0291846164547541	0.0716555288073814	0.883200103646424	0.00262967499532035	0.0417177716837605	0.000796920867114078
1.26988641726634e-05	0.000108855258812979	3.94356049680625e-07	4.3503174177344e-06	3.46788935535321e-08	0.00012633347534661	7916	0.0371931291982834	0.100518600773252	0.86165015657427	0.00312154833545633	0.0344351915103958	0.000274502806626561
5.1773674608071e-05	0.000337006536348492	1.53465727220192e-06	1.28717198605342e-05	1.09465002774523e-07	0.000403296053092073	2480	0.113977753384192	0.128376348370191	0.835630633537473	0.00380528710964486	0.0319163050613727	0.000271425921318232
8.10679454895201e-06	0.000110258825464529	4.3349877178791e-07	7.59181875742225e-06	5.86317219946148e-07	0.000126977254762637	7875	0.0373790853663477	0.0638444622551204	0.868335243746129	0.0034139875885509	0.0597888084099304	0.00461749800026918
2.93975973841462e-05	0.000146336785748419	6.97972559011196e-07	4.47032273426493e-06	2.49453013995986e-07	0.000181152131439838	5520	0.0528999693998047	0.162281266858345	0.807811559186756	0.00385296354761909	0.0246771743657323	0.00137703604154849
2.7177508656082e-07	5.16187516843548e-06	2.37438374060857e-08	5.79876450746371e-07	5.45599405661738e-08	6.09183048371493e-06	164154	0.00182588575044507	0.044613041562359	0.847343861953239	0.00389765235089178	0.0951891967933996	0.00895624734011016
7.8671110693248e-05	0.00037094564882691	1.80115198281538e-06	1.09381901503826e-05	1.8049900232705e-07	0.000462536600655683	2162	0.129591886294642	0.170086238757593	0.801981180086213	0.00389407450191423	0.0236482694231697	0.000390237231110313
3.81932701784543e-08	3.35647599711584e-06	1.10430698363982e-08	1.2481260932063e-06	3.65536223971744e-08	4.69039205273417e-06	213202	0.00140613138535728	0.00814287371909355	0.71560670395543	0.00235440229990176	0.266102722154906	0.00779329787066866
2.47219696701697e-05	0.000140531086368766	6.24730811872393e-07	4.56953073321464e-06	6.20768938711912e-08	0.000170509394477894	5865	0.0498706823953692	0.144988900733999	0.824183833383946	0.00366390845375612	0.0267992901341695	0.000364067294129294
1.07872755123715e-07	3.96232258439367e-06	1.76799441190732e-08	8.35076321249518e-07	3.21228639279573e-08	4.95507446881394e-06	201813	0.00148542169104326	0.0217701582090523	0.799649452158911	0.00356804811518909	0.168529519890224	0.00648282162662358
1.86035647092702e-05	0.000182621477723667	7.03780631297537e-07	8.89845914287618e-06	3.03889591085029e-07	0.000211131171798196	4736	0.0613813811024925	0.0881137756723669	0.86496691212523	0.00333338097498093	0.0421465909893283	0.00143934023809375
1.79878305403627e-06	3.29070255798895e-05	1.0743500426828e-07	2.52848590425595e-06	6.26171881094663e-08	3.74043467305595e-05	26735	0.0111587875476276	0.0480902144072645	0.879764745443458	0.00287225987509374	0.0675987184716735	0.00167406180250992
1.6725833412893e-06	4.25371715029605e-05	1.91681536683077e-07	6.27441186793151e-06	1.41232860686509e-07	5.08170811095509e-05	19678	0.0151298872193564	0.0329138019101012	0.837064439243555	0.00377199029337896	0.123470528628065	0.00277923992489929
0.00012331709774959	0.000678983092195257	2.59093662506041e-06	1.84105362595216e-05	2.75246268467191e-07	0.000823576909097896	1214	0.218995892961438	0.149733554191879	0.824431919708604	0.00314595588637665	0.0223543618770074	0.000334208336133029
3.78108361248942e-05	0.000318241916591389	1.22401412831885e-06	1.32811552003414e-05	3.70021182867305e-07	0.00037092794322781	2696	0.105328821200754	0.101935798624026	0.857961559385501	0.00329987036745599	0.0358052161958167	0.000997555427200726
3.5439331933826e-06	6.31518907939172e-05	3.32831532770884e-07	7.63406319297968e-06	8.98710382584883e-08	7.47525897513089e-05	13377	0.022177008055369	0.0474088350005366	0.844812079474631	0.00445244149905932	0.10212439754097	0.00120224648480376
1.91251869418381e-07	6.48428397691827e-06	3.32461787387326e-08	1.44956347688923e-06	5.63609288808051e-08	8.21470643084542e-06	121733	0.00246138785653127	0.0232816438455121	0.789350664141864	0.00404715360416247	0.176459559339365	0.00686097906909678
2.76790096580661e-06	7.08070794922453e-05	2.8805999556834e-07	9.49158254497103e-06	2.64209011772436e-07	8.36188320103637e-05	11959	0.0247746421911346	0.0331014066958453	0.84678388575757	0.00344491771342414	0.113510106716088	0.00315968311707213
2.03979398881579e-06	3.08801391890138e-05	1.19994656866366e-07	2.33669037700365e-06	5.15074999341379e-09	3.5381768961693e-05	28263	0.0105585811520889	0.0576509894410373	0.872769793461909	0.00339142616063887	0.0660422145521758	0.000145576384238741
1.43845717277637e-05	0.000147772141468773	6.56378163185755e-07	8.68263438814539e-06	1.94733315287033e-07	0.000171690459063155	5824	0.0502073295783866	0.0837820098231109	0.860689302568737	0.00382303225681464	0.0505714437221672	0.00113421162917039
6.4930009603064e-06	0.000115457397374719	8.37835532596137e-07	1.91939911197958e-05	9.13096962121852e-08	0.00014207353468363	7039	0.0417294105354988	0.0457016922593294	0.812659427611345	0.00589719636709142	0.135098990551176	0.000642693211058023
5.05475939519561e-06	3.19956367818865e-05	1.34952591948663e-07	1.09850799861479e-06	1.17164667744088e-08	3.829557323442e-05	26113	0.0114231466604536	0.131993308058186	0.835491783502771	0.00352397367504002	0.0286849864314722	0.0003059483325315
2.24984362267693e-06	2.62594880891467e-05	9.89933657187373e-08	1.48599302457963e-06	6.46336525601051e-08	3.01589517546821e-05	33158	0.00900701359073774	0.0745995298834498	0.870702944278227	0.00328238748229599	0.0492720382547426	0.00214310010128488
9.14991731488545e-07	4.34925279318815e-05	2.29036480736291e-07	1.40262315304313e-05	3.30178606685408e-07	5.89929662812231e-05	16951	0.017542714921025	0.0155101834874131	0.737249381978013	0.0038824370967288	0.237761082627502	0.00559691481034242
1.32634799400172e-05	8.8799323240649e-05	4.77951200539058e-07	4.11657744842965e-06	1.57467534487319e-08	0.000106673078583084	9374	0.0314969341435728	0.124337650288088	0.832443615766527	0.00448052317311533	0.0385905938321954	0.000147616940074223
2.68484949094492e-06	3.75391440407957e-05	1.45843953730896e-07	2.62315533410245e-06	1.488484304207e-08	4.30078776626161e-05	23252	0.0128197585385643	0.0624269235512331	0.872843443596057	0.00339109860000528	0.0609924385174344	0.000346095735270573
0.000940946377174857	0.00192828790682263	1.02706714393327e-05	2.71687298711705e-05	1.54098020663935e-07	0.00290682778332866	344	0.582436330155574	0.323702141066425	0.66336503245284	0.00353329202997074	0.00934652201516361	5.30124355999774e-05
3.5073406094198e-05	0.000138576588743067	5.76532211268112e-07	2.93032912192684e-06	3.15428205648213e-08	0.000177188398991024	5644	0.0517728821341963	0.197944144729106	0.782086127151509	0.00325378080365925	0.0165379287730642	0.000178018542661019
5.1814640138077e-06	8.51800410153153e-05	4.26974782113885e-07	9.03727623710891e-06	2.53002784558244e-08	9.98510563268016e-05	10015	0.0295125544616472	0.0518919298845406	0.853071005443651	0.00427611682661065	0.0905075676668947	0.000253380178302965
4.02791501583964e-06	6.63778439328331e-05	3.47412551646192e-07	7.36894090974514e-06	2.56361991474242e-08	7.81477486092115e-05	12796	0.0231725363988531	0.0515423040013831	0.849389075362421	0.00444558618551477	0.0942949866232812	0.000328047827399629
9.45707931756626e-08	1.03286533398483e-05	5.1759957479925e-08	7.27632471121622e-06	3.88084384813458e-08	1.77901172402014e-05	56211	0.00532286572382579	0.00531591736573581	0.580583770213047	0.0029094781547004	0.409009373742263	0.00218146052425377
3.35956055354004e-06	7.03386423782036e-05	3.37300358165304e-07	9.09305444978475e-06	4.840382082368e-07	8.36125959479305e-05	11960	0.024772817567005	0.0401800771217795	0.841244570638696	0.00403408546692363	0.10875220828507	0.0057890584875302
5.81883147952324e-07	3.77699319430894e-05	2.22237531592404e-07	1.85923380932065e-05	1.58132281010876e-08	5.71822039439417e-05	17488	0.0170088399195859	0.0101759482464644	0.660518996086911	0.00388648069266923	0.325142033899802	0.000276541074152896
2.98682741510207e-09	1.5382467068355e-06	6.39384216176153e-09	4.23706058815582e-06	5.58295052658812e-08	5.84051746983407e-06	171218	0.00175062622092859	0.000511397736678104	0.263375071606318	0.00109473898413717	0.725459791883167	0.0095589997896997
1.40735639851048e-06	2.03735613143898e-05	1.01320408814203e-07	1.88638974756382e-06	1.2169319921032e-08	2.37807971891994e-05	42051	0.00710893511106037	0.0591803709233795	0.856723227245005	0.00426059765819038	0.0793240753266494	0.00051172884677554
2.62213445540573e-06	9.59888934367499e-05	4.35751540128313e-07	2.05814497432917e-05	3.67737191958778e-07	0.000119995966367534	8334	0.0353606228647765	0.0218518549813118	0.799934333982081	0.00363138489833611	0.171517846527049	0.0030645796112216
1.50939461305703e-06	2.27761297783746e-05	9.39795793119632e-08	1.82391017203135e-06	4.78558258069494e-08	2.62512699685819e-05	38093	0.00784455398528394	0.0574979654265681	0.867620111546359	0.00358000125039437	0.0694789308941719	0.0018229908825068
0.000116545270939986	0.000342609699063941	1.72070094466283e-06	6.51013191763273e-06	4.60558582362044e-08	0.000467431858724459	2139	0.130869803618534	0.249331038877021	0.732961805382423	0.00368118028873412	0.0139274458856907	9.85295661315918e-05
2.96232560379247e-06	5.43558317737473e-05	1.90547215524705e-07	4.499790105079e-06	1.75890196322378e-07	6.21843848944659e-05	16081	0.0184829514535287	0.0476377728720785	0.874107412431521	0.00306422932136557	0.0723620586215601	0.00282852675347491
2.17381893863533e-07	1.00885702515165e-05	4.92043312489685e-08	2.93735297248479e-06	1.82019107050234e-07	1.34745285561641e-05	74214	0.00403422635829553	0.0161328014525665	0.748714154225561	0.00365165512424993	0.217993005116388	0.0135083840812351
4.36067986974083e-06	6.52247018916003e-05	2.89995162255464e-07	5.58231899993002e-06	2.09086438851521e-07	7.56667823623782e-05	13216	0.0224451670157407	0.0576300423197191	0.861999147515361	0.00383252932398577	0.0737750281648764	0.00276325267605775
3.74996186722606e-06	5.91199209870607e-05	2.78656733862623e-07	5.65358118811689e-06	3.41450978968233e-07	6.91435717552345e-05	14463	0.0205301163088346	0.0542344251538058	0.855031342556946	0.00403011772155851	0.0817658250014961	0.0049382895661936
0.000132198382402491	0.000515289895593029	2.77263272638271e-06	1.39229355440916e-05	7.51757620772582e-07	0.000664935603886766	1504	0.180898303661102	0.198813812389873	0.774947066424163	0.0041697763064209	0.0209387728115437	0.00113057206799924
3.21284182526556e-05	0.000193027833563524	1.06146687487599e-06	8.20883678772745e-06	7.46937283353306e-08	0.000234501249207118	4264	0.0679404995756165	0.137007450328245	0.823142026817248	0.00452648708040985	0.035005514109126	0.000318521664971426
0.000379721248386341	0.00113988990261988	4.2751737500332e-06	1.65571621858217e-05	5.71212499574107e-07	0.00154101469944165	649	0.370393957870695	0.246409880790835	0.739700862706172	0.00277425890329418	0.0107443246270271	0.000370672972672533
1.72516219592333e-06	2.47767085161539e-05	1.08573522517532e-07	2.00556009109744e-06	3.68780383320095e-08	2.86528823640242e-05	34901	0.00855914798997104	0.0602090279786093	0.864719583927894	0.00378927052218154	0.0699950554927614	0.00128706207855419
0.000278017792194029	0.000908020064072231	3.43628863312439e-06	1.44725815099906e-05	3.72863635441892e-08	0.00120398401277292	831	0.30330866563713	0.230914853722784	0.754179502750167	0.0028540982244525	0.0120205761508897	3.09691517068522e-05
9.5619268671567e-07	4.57466511674302e-05	2.22581689471082e-07	1.37213069224435e-05	1.43924884236393e-07	6.07906573502968e-05	16450	0.0180724501960853	0.0157292703911023	0.752527660686775	0.00366144567558284	0.225714073848167	0.00236754939837298
1.24742271648898e-05	9.95977952266254e-05	3.88057789697638e-07	3.98676368654991e-06	3.28947029199163e-07	0.000116775790896962	8563	0.0344281697305499	0.106822031082594	0.852897629393976	0.00332310136130907	0.0341403269969515	0.0028169111651696
1.88450658960419e-05	0.000174072232043393	7.59468546676666e-07	9.03403584464859e-06	7.00920943032469e-08	0.000202780894425064	4931	0.0590266278327145	0.0929331431813267	0.858425210801703	0.003745266775896	0.0445507249105613	0.000345654330512626
6.85480928576721e-06	0.000162531300061597	5.94428875499928e-07	1.81913960544441e-05	1.61655599625784e-07	0.000188333589876934	5310	0.0549386170188827	0.0363971678671153	0.862996877868693	0.00315625521654611	0.0965913519002703	0.000858347147375132
9.00209081891648e-07	3.95515255956164e-05	1.62769929519611e-07	9.21068323320786e-06	7.28512927962442e-07	5.0553700768198e-05	19781	0.015052061572176	0.0178069867925069	0.782366572468563	0.0032197431057709	0.18219602310504	0.0144106745281194
9.53704132918561e-09	1.37782658714269e-06	4.06837939249162e-09	7.5584520236101e-07	1.34242635266507e-08	2.16070147375203e-06	462813	0.000648001098965567	0.00441386348139277	0.63767559002499	0.00188289749505606	0.349814729865711	0.00621291913284977
2.33682282952068e-06	5.04991309300876e-05	1.75065909027771e-07	4.86941044047077e-06	3.36540124043498e-07	5.82169702331503e-05	17177	0.0173139599977563	0.0401398908284311	0.867429732736796	0.00300712847691418	0.0836424571902233	0.00578079076763537
5.08513737577282e-06	6.16127118122448e-05	2.57894284103385e-07	4.02046652661685e-06	7.93456526668028e-08	7.10555556514047e-05	14073	0.0210918137680469	0.0715656549182484	0.867106185398281	0.00362947389178972	0.0565820151536225	0.00111667063805776
2.62609158016837e-06	6.13469088548238e-05	2.6501714024495e-07	7.97115263837774e-06	1.55932905456469e-08	7.22247635041605e-05	13846	0.0214351422888194	0.0363599886348827	0.84938885056079	0.0036693389827394	0.110365922318577	0.000215899503011161
0.000184363597466106	0.000862427164822067	4.05638551878331e-06	2.44954961584863e-05	7.29721905935582e-07	0.00107607236587138	929	0.276022905280306	0.171330110607211	0.80145833326339	0.00376962149334496	0.0227638000336998	0.000678134602355178
0.000156826809532486	0.000629770774068352	2.25730607013509e-06	1.16841103228521e-05	1.31413069294787e-07	0.00080067041306312	1249	0.213605997139003	0.195869370185061	0.786554322219853	0.00281926999337883	0.0145929088076981	0.000164128794009061
1.11139513227251e-06	1.49729325403377e-05	4.58919698401656e-08	7.95072540085456e-07	9.79282562141083e-09	1.69350850081573e-05	59049	0.00506768426324067	0.0656267820171658	0.884136839769366	0.00270987537517883	0.0469482461825545	0.000578256655735346
8.96232479589309e-05	0.000293962651713027	1.29289068182047e-06	5.45750427617426e-06	5.77736180090935e-08	0.000390394068247962	2562	0.110540307383237	0.22957123391026	0.752989544724113	0.00331175800806298	0.0139794754071619	0.000147987950401947
4.52929611722456e-06	9.43066773375959e-05	4.22107578656696e-07	1.13221819329292e-05	4.69679079709618e-07	0.000111049942046116	9005	0.0327679395767747	0.0407861186937285	0.849227614170505	0.00380106077391203	0.101955766246392	0.0042294401154624
6.55397881239695e-06	0.000143421561735807	6.02493866418564e-07	1.70047869382216e-05	1.32820033562287e-06	0.000168911021688467	5920	0.0494148975213293	0.0388013685956199	0.849095342045401	0.00356693044891873	0.100673045300647	0.00786331360941354
3.38457485241652e-05	0.00017372237501721	5.95463942265332e-07	3.93311853905526e-06	1.86498431736517e-08	0.000212115355865869	4714	0.0616585308839657	0.159562933979978	0.818999521784094	0.0028072646595274	0.0185423564597669	8.79231166339737e-05
5.53253708577616e-05	0.000230092390391384	8.02106880449745e-07	4.29307614625371e-06	1.08538086199269e-07	0.000290621482362049	3441	0.0835054115391919	0.190369171639	0.791725334690645	0.00275997105902344	0.0147720537083542	0.000373468902976878
7.09401424900302e-05	0.000404074188954198	2.43078883266278e-06	1.78425283191686e-05	2.51861204926305e-07	0.000495539509800986	2018	0.138171254374399	0.143157389243333	0.815422748261745	0.00490533809027461	0.0360062678480156	0.000508256556631488
1.59595173141383e-06	1.53687932503448e-05	5.49064230821552e-08	6.79910181637319e-07	3.02303949385113e-09	1.7702584625972e-05	56489	0.00529674491033461	0.090153599891417	0.868166630752711	0.00310160489229355	0.0384073962081109	0.000170768255467958
1.02999111994266e-06	2.28215977460489e-05	6.16552390830555e-08	1.75730017335965e-06	1.67580387891032e-08	2.56873023172234e-05	38930	0.00767667235094061	0.0400972864811908	0.888438866184363	0.00240022242591491	0.0684112388158946	0.000652386092636395
1.39404503292994e-05	6.79184849258945e-05	2.31541654480813e-07	1.45086707929394e-06	2.38999890488782e-08	8.35652439780175e-05	11967	0.024758962632023	0.16682115273865	0.812759966856089	0.0027707889483542	0.0173620875166188	0.000286003940288444
3.81089897474861e-06	2.84280476935887e-05	1.08464116278104e-07	1.04049898674477e-06	2.26348700941021e-08	3.34105446414543e-05	29931	0.00997326467151838	0.114062761192472	0.850870526017001	0.00324640371601505	0.0311428322378729	0.000677476836639705
9.04055606657035e-06	0.000101463022061925	5.90262483743689e-07	8.52695702346902e-06	2.75564112048293e-07	0.000119896361747757	8341	0.0353317942146641	0.0754030892579567	0.846256054669847	0.00492310588194086	0.0711193976128185	0.00229835257743715
1.37368201373178e-05	0.000180395552634768	4.92593875052371e-07	8.33684884704432e-06	2.57437220008575e-07	0.000203219252714191	4921	0.0591503898616786	0.0675960567409296	0.887689282513392	0.0024239527922345	0.0410239125264835	0.00126679542696005
6.21494342359405e-06	0.000135409421315134	4.32474892161457e-07	1.21506810918059e-05	4.61034292926342e-07	0.000154668555015621	6465	0.0453439450237921	0.0401823332672006	0.87548125927379	0.00279613973323652	0.0785594789488963	0.00298078877687697
1.87608141598473e-06	5.94684161217946e-05	2.6375365997543e-07	1.07694476721585e-05	1.93922116983044e-07	7.25716209868964e-05	13779	0.0215369711259076	0.025851447032215	0.819444506173182	0.00363439119022922	0.148397507534013	0.00267214807036017
1.48657044651991e-06	2.25878616605682e-05	8.25732770030799e-08	1.6136965152966e-06	1.47396118206909e-07	2.59180980175947e-05	38583	0.00774537893237204	0.0573564636382939	0.871509230547483	0.0031859311955308	0.0622613786783709	0.00568699594032123
3.11998395922878e-06	2.80280753682648e-05	1.28401866150256e-07	1.48342382186952e-06	6.31785085984224e-08	3.28230635241118e-05	30466	0.00979875691104226	0.0950546239212815	0.853914057951215	0.00391194033597542	0.0451945571984709	0.00192482059305682
8.1251420109934e-05	0.000287768315234839	9.57974758669344e-07	4.36668011258854e-06	1.07570432749825e-07	0.000374451960648781	2671	0.106274524711522	0.216987567561822	0.768505297011258	0.0025583382098188	0.011661522896082	0.000287274321019568
5.26567775916798e-05	0.000168874946934368	7.09764425886209e-07	2.92821836531001e-06	4.21550954445983e-08	0.000225211862412688	4440	0.0653387996480004	0.233809964659806	0.749849253610424	0.00315154103466186	0.013002060965795	0.000187179729313509
3.49615386967062e-06	4.70276351177901e-05	1.79688878107033e-07	3.10957951802347e-06	1.07827995232165e-07	5.39208853788234e-05	18546	0.016046561599971	0.0648385842537311	0.87215992073193	0.00333245414730528	0.0576692963436522	0.00199974452338115
4.39726221305128e-06	9.64468386847064e-05	2.93146000113213e-07	8.28423645948344e-06	4.05857680805744e-07	0.00010982734103816	9105	0.0324130736433282	0.0400379556810306	0.878167838472894	0.00266915321214376	0.0754296369298884	0.00369541570404337
1.89012965427763e-05	0.000143252981125429	5.85430681437328e-07	5.71086057620372e-06	3.07324246762094e-07	0.000168757893172608	5926	0.0493712206381537	0.112002444374224	0.848866849616968	0.00346905659007334	0.033840553877753	0.00182109554098165
8.67816349690385e-06	0.000161864636796493	7.95048757947568e-07	1.91237369231502e-05	3.55999347359255e-08	0.000190497185909231	5249	0.0555519534384136	0.045555336975103	0.849695684605123	0.00417354594585139	0.100388553415495	0.00018687905842813
1.16188055527481e-05	5.44545584786766e-05	2.33305256437426e-07	1.40621556235477e-06	8.26526239289247e-09	6.77211501126098e-05	14766	0.0201120327528342	0.171568343618321	0.804099729377411	0.00344508703779359	0.0207647915018639	0.000122048464610371
2.78998212574205e-05	0.00020386819170851	9.59958777885186e-07	9.03209683960435e-06	9.045783067961e-08	0.0002418505264141	4135	0.0699937134166877	0.115359770644659	0.842951201021759	0.00396922343779204	0.0373457811877551	0.000374023708034966
7.40884776928846e-06	4.16643593507596e-05	2.05535460339592e-07	1.48643585699633e-06	2.36688732574732e-09	5.07675453247098e-05	19698	0.015115250472978	0.145936694829372	0.82068886892746	0.00404856013866703	0.0292792540488036	4.6622055697369e-05
1.38153130753887e-05	0.000147550545996337	4.80666152088601e-07	6.61076138346203e-06	3.81192141590874e-07	0.000168838478748867	5923	0.0493942063306454	0.0818256192413208	0.873915395884406	0.00284689933035674	0.0391543529203137	0.00225773262360332
7.90388936801338e-05	0.000430123047038793	1.55956431052792e-06	1.09374413601128e-05	3.33058021156405e-07	0.000521992004410724	1916	0.144986898610065	0.151417824434611	0.824003133006526	0.00298771685648425	0.0209532737430722	0.000638051959306145
2.05080258857595e-09	1.01391207446019e-06	3.97462014375813e-09	2.52774340549611e-06	1.20833230275038e-08	3.55976422571613e-06	280917	0.00106736113295303	0.00057610629764767	0.284825626128712	0.00111654027956263	0.71008731062451	0.00339441666956832
0.000150623747511646	0.000751766809602108	2.75119956060452e-06	1.77210931125989e-05	1.24904444028742e-06	0.000924111894227245	1082	0.242219675462163	0.162992975691109	0.81350193012151	0.00297712817873111	0.0191763499888913	0.00135161601975904
9.02731901246254e-06	9.47418789551344e-05	3.15719516164629e-07	4.26441286199817e-06	1.51361521262758e-07	0.000108500691867023	9217	0.0320278604224268	0.0832005663477828	0.873191473020736	0.00290983873680338	0.0393030937279607	0.00139502816671681
6.44040304789805e-08	6.93096320550922e-06	2.7161475840529e-08	3.76097536150647e-06	3.81715272842863e-08	1.08216756006195e-05	92407	0.00324125599812675	0.0059513917119539	0.640470428175879	0.00250991406903513	0.347540944702794	0.00352732134033856
5.71291353576502e-06	0.00010015175145342	4.51062034103276e-07	1.0184544230711e-05	1.27287841274303e-07	0.000116627559095274	8574	0.034385225228371	0.0489842502070896	0.858731437323537	0.00386754243681634	0.0873253655458156	0.0010914044867416
3.99606484427892e-07	7.75198312487941e-06	4.17442413180534e-08	1.04132436417577e-06	1.68502073911706e-08	9.25150842219229e-06	108090	0.00277161732217324	0.0431936573142306	0.837915588584899	0.0045121551441188	0.112557251926385	0.0018213470303665
4.28281602133081e-07	1.27964411156039e-05	6.09547164359909e-08	2.34248202065822e-06	5.11611067663653e-08	1.56793205615976e-05	63778	0.00469278734818157	0.0273150612904774	0.816134925319754	0.00388758659512859	0.149399459718651	0.00326296707598868
2.02581542790971e-08	2.82408345532676e-06	6.73775031957014e-09	1.20811231329739e-06	2.95978862820969e-08	4.08878955950492e-06	244571	0.00122588736102325	0.00495456026393054	0.690689362763075	0.00164785940227894	0.295469428229432	0.00723878934128386
2.31674197097021e-07	1.10469006531323e-05	5.19717142216196e-08	3.18787785892212e-06	7.94285287507141e-09	1.45263672762482e-05	68840	0.00434845978604714	0.0159485295044018	0.760472349559476	0.00357775025464196	0.219454582023034	0.000546788658445849
6.80045757277806e-06	0.000101708548098131	4.31438147637605e-07	8.30885523531972e-06	7.07186093675484e-08	0.000117320017663234	8524	0.0345858223237131	0.0579650234310286	0.866932601306663	0.00367744700547219	0.0708221444286703	0.000602783828166011
4.91890591718175e-05	0.000158674963626201	6.24301513982952e-07	2.59059550933596e-06	1.42143763089015e-08	0.000211093134197646	4737	0.0613706679396604	0.233020649197249	0.751682257356763	0.00295746953758534	0.0122722869182017	6.7336990200698e-05
1.29549020608661e-05	0.000102662732400588	4.78513090928969e-07	4.8794185035263e-06	1.19949861803376e-07	0.000121095515917712	8258	0.0356788093765726	0.106980856910254	0.847783104292232	0.00395153435123173	0.0402939651939052	0.000990539252377316
4.83162582732788e-08	4.3271781601563e-06	1.51938216374692e-08	1.75021103118231e-06	1.09358540542597e-09	6.14199285665479e-06	162814	0.00184090696395833	0.00786654419842391	0.704523476524048	0.00247376087730334	0.284958167817791	0.00017805058243288
1.98400815379055e-05	0.000107274734383571	3.91007501457746e-07	2.71978192240411e-06	1.09357435892997e-07	0.000130334962781232	7673	0.0383483817873047	0.15222378642335	0.823069513309586	0.00300002004921776	0.0208676310973387	0.000839049120507707
3.63332059142484e-05	0.000214889816569084	9.84914632174762e-07	7.4990057786236e-06	2.37956664247677e-08	0.000259730738560555	3850	0.0749702153154501	0.139887970579106	0.827356121805286	0.00379206033769135	0.0288722306038306	9.16166740858044e-05
9.61561744980066e-05	0.000424636859551373	2.33306487373477e-06	1.32715579175308e-05	4.45372941214408e-07	0.000536843029781859	1863	0.148789780502672	0.17911413423227	0.790988866380401	0.00434589767270106	0.0247214868802963	0.000829614834331333
4.62871323039061e-06	2.50900541815335e-05	1.24637332612788e-07	8.68745318348931e-07	3.50488466647409e-08	3.07471989095505e-05	32523	0.00918188812674225	0.150540972659232	0.816011053733422	0.0040536158425174	0.0282544540367573	0.00113990372807112
6.52681934879572e-05	0.000418745907405069	1.47506574872111e-06	1.22003791653449e-05	9.22051525215413e-08	0.000497781750959614	2009	0.1387510756776	0.131118092140048	0.841223903041481	0.00296327807493447	0.024509494656695	0.00018523208684085
1.06873322278955e-05	8.00549472988018e-05	4.58978592800479e-07	4.42297351259837e-06	1.6027327694811e-08	9.5640258959791e-05	10456	0.028285702007125	0.111745120142227	0.837042351928997	0.00479901035183774	0.0462459382764519	0.000167579300486307
0.000125847221484291	0.000268336364718695	1.10791045162003e-06	3.03900793341613e-06	1.69166160591257e-08	0.000398347421204081	2510	0.1126608688908	0.315923273969977	0.67362395345148	0.00278126678533818	0.00762903880293777	4.24669902669182e-05
8.68962614472498e-05	0.000285549773396103	1.62344742310461e-06	6.86543688473636e-06	5.03178172126142e-07	0.00038143809732332	2622	0.108146376427305	0.227812224465857	0.748613668639558	0.00425612290564809	0.0179988232243015	0.0013191607646355
0.000100217416768267	0.00050798299702061	2.329541098533e-06	1.52208132969321e-05	4.28268274605445e-07	0.000626179036458947	1597	0.171312827681503	0.160045946818977	0.811242420208224	0.00372024766543861	0.0243074462904508	0.000683939016910099
5.65302691978124e-07	2.35886518965887e-05	6.50524295197115e-08	3.49346633572761e-06	1.71416739594003e-07	2.78838900934082e-05	35863	0.00833039203214125	0.0202734514475713	0.845959864910138	0.00233297539553458	0.125286189409902	0.00614751883685434
2.94790682395978e-07	1.65081084632376e-05	7.63539808149349e-08	5.50248279795354e-06	2.74628488768232e-07	2.26563644131703e-05	44138	0.00677393905707824	0.0130113851022194	0.728630073306966	0.00337008972059744	0.242866979785818	0.0121214720843998
5.63559946032704e-05	0.000549985169502315	2.56513447406886e-06	3.23600504190814e-05	1.80387612457548e-07	0.000641446736611193	1559	0.175102188754219	0.0878576370986046	0.857413621601575	0.0039989828112941	0.0504485385490334	0.000281219939492636
7.54665601717197e-06	0.00010381195790456	3.38321004675379e-07	5.992182283936e-06	2.16817579876498e-07	0.000117905934790219	8481	0.0347555231781097	0.064005735000525	0.880464228448414	0.00286941454878693	0.0508217189796036	0.00183890302267027
9.03732482369567e-05	0.000340454876394777	1.3136747807736e-06	6.37099670702636e-06	3.32447810380664e-08	0.000438546040900571	2280	0.123301971445402	0.206074710083739	0.776326416482154	0.00299552306543668	0.0145275435480919	7.580682057874e-05
0.000188265179991016	0.000515862193774031	1.77334020713534e-06	6.256234175473e-06	8.88033431364256e-09	0.000712165828481969	1404	0.192430259530883	0.264355817790804	0.724356846597972	0.0024900664089926	0.00878479972678358	1.24694754486769e-05
2.81097167971518e-06	5.0642344447059e-05	1.96240853508437e-07	4.54972902609503e-06	2.47251146525313e-07	5.8446537152903e-05	17110	0.0173816392772341	0.048094751488208	0.866472966817054	0.00335761300956202	0.0778442872362551	0.004230381448921
1.91051409413352e-06	7.17344383164071e-05	2.71438299780802e-07	1.31390443335377e-05	1.33531741173252e-07	8.71889667850324e-05	11469	0.0258186779427447	0.0219123378172833	0.822746741491628	0.00311321844712351	0.1506961811571	0.00153152108686504
4.56093579444381e-05	0.00027894975071375	1.06483108727985e-06	8.38757374835192e-06	3.09020216506072e-07	0.000334320533710326	2991	0.095445687881153	0.136424040241443	0.834378156848265	0.00318506038340581	0.0250884193539228	0.000924323172963777
8.50401050028114e-06	7.17858402866179e-05	3.49623717014446e-07	3.79683646911895e-06	5.64677268760648e-08	8.44927786999085e-05	11835	0.025030318655538	0.100647778794028	0.849609178336747	0.0041379124038067	0.0449368162290426	0.000668314236375397
5.21420778182951e-09	3.95134541314653e-06	1.14097086702847e-08	1.11500855668938e-05	2.39201389814502e-07	1.53572562863069e-05	65116	0.00459661534096767	0.000339527301271822	0.257295010220653	0.000742952286370193	0.726046720782773	0.0155757894089312
1.69631525513878e-05	5.95082312513613e-05	3.08391536946438e-07	1.39125680086052e-06	1.02045312779875e-08	7.8181236671834e-05	12791	0.0231823507344481	0.216972169711137	0.761157456502604	0.00394457225383774	0.0177952774871076	0.000130524045313085
2.33394831703254e-06	2.45457519430664e-05	1.06563672157529e-07	1.4412860762274e-06	4.18051196249469e-08	2.84693551281088e-05	35125	0.00850455800830519	0.0819810742649436	0.862181522293475	0.00374310101784901	0.0506258771841433	0.00146842523958933
1.13270655500199e-06	2.97781803200529e-05	1.34119194003818e-07	4.53684623883674e-06	4.42670443149261e-08	3.56261193522103e-05	28069	0.0106311121879008	0.0317942727301764	0.835852482995888	0.00376463101910922	0.127346068596025	0.00124254465880185
7.45140099100934e-07	1.30815137372581e-05	5.42016058835882e-08	1.22370221583544e-06	9.42634849932553e-09	1.51139840065774e-05	66164	0.00452396536788191	0.0493013687705808	0.86552385734729	0.00358618917818097	0.0809649008033153	0.000623683900632904
1.82624601864659e-05	0.00019280349203008	1.02066088178771e-06	1.38823143625938e-05	1.18071111275012e-06	0.000227149638573678	4402	0.0658821138545412	0.080398367794639	0.848795064085224	0.00449334142989027	0.0611152826381936	0.00519794405205335
2.5452090744754e-05	0.000140508157185615	6.72693198700845e-07	4.77831039947946e-06	2.41764451136424e-08	0.000171435427973663	5833	0.0501346463303303	0.148464591278439	0.819598135848564	0.00392388671730204	0.0278723625329856	0.000141023622709751
9.10320743772852e-05	0.000272206567870061	1.3761605109101e-06	5.29504099173182e-06	7.98258387205755e-08	0.000369989669588709	2703	0.105076858484299	0.246039502882551	0.735713967832274	0.00371945657953065	0.014311321171799	0.000215751533845018
1.05372422500862e-06	4.61457176802585e-05	2.67633217844557e-07	1.50995176088831e-05	2.05562172237633e-07	6.27721549042324e-05	15931	0.0186560188930279	0.0167864911857211	0.735130373501757	0.00426356587969409	0.240544834440039	0.00327473499278854
1.78469692293885e-05	0.000105708486573512	5.27809932562072e-07	4.02195755628378e-06	3.33311252474594e-08	0.000128138554416994	7804	0.0377144371237619	0.139278684004115	0.824954574011433	0.00411905639925086	0.0313875677354324	0.000260117849769024
2.24563989084218e-06	2.4064637280851e-05	1.07965889928241e-07	1.48792623650378e-06	3.30780097634991e-09	2.79094770991016e-05	35830	0.00833800437202892	0.0804615537176965	0.86223891602848	0.00386843112627561	0.053312580211389	0.000118518916158998
7.22264523078804e-05	0.000155361923964348	6.67095576966174e-07	1.84554656115183e-06	8.32997398746155e-09	0.000230109348384334	4346	0.0667113506045549	0.31387882680562	0.675165633448577	0.00289903726923765	0.00802030240887631	3.62000676893345e-05
2.26435478052731e-07	1.89820086662614e-05	8.80137030348087e-08	9.50123658140616e-06	2.65924733546219e-07	2.90636191623013e-05	34407	0.00868131036111952	0.00779102825385361	0.65311923337074	0.00302831187483257	0.326911680487828	0.00914974601274545
3.08299715854911e-05	0.000220430532311503	8.18390563392349e-07	7.53505757348671e-06	4.08162239179885e-08	0.000259654768257791	3851	0.0749491271608708	0.118734471130075	0.848936970387752	0.00315184107298901	0.0290195232078532	0.000157194201330688
4.10172031115237e-06	5.73572314943732e-05	2.70210200165983e-07	4.86199374747626e-06	2.19053322134004e-07	6.68102090753018e-05	14968	0.0198441920915264	0.0613936158548662	0.858509983552451	0.00404444476234806	0.072773215572433	0.00327874025790144
1.53348401614282e-06	5.0658621164774e-05	1.68415130276323e-07	7.16515556228749e-06	2.67407413051121e-07	5.97930832865318e-05	16724	0.0177785248582588	0.0256465118012778	0.847232127535807	0.00281663230961462	0.119832515208351	0.00447221314495007
5.27555927142974e-05	0.000226278546233506	1.01632467948808e-06	5.61010518528468e-06	3.51978388807602e-08	0.000285695766651457	3500	0.0821497019125937	0.184656543331488	0.792026248360765	0.00355736695506578	0.0196366409311514	0.000123200421529875
4.80264131448212e-07	2.22864017306238e-05	1.04667762238438e-07	6.25120227015894e-06	3.83936741500531e-08	2.91609295686194e-05	34292	0.0087102504685469	0.0164694383393399	0.764255531641439	0.00358931501110556	0.214369101487285	0.00131661352083128
5.48858274936809e-06	7.44482378854953e-05	1.84204290516391e-07	3.21570410078627e-06	2.88741908751024e-08	8.33656032170411e-05	11995	0.0247005466481502	0.0658374981715018	0.893033037758635	0.00220959584538503	0.0385735120564561	0.000346356168022066
1.50450277591023e-05	0.000203712354439917	5.89817608515014e-07	1.02964265341735e-05	3.20652026850632e-08	0.000229675691544393	4354	0.0665898966810625	0.0655055293746412	0.886956530184399	0.00256804542330511	0.0448302842366029	0.000139610781051531
3.38695811773919e-05	0.000276205933548752	1.12655984961376e-06	1.1838547072593e-05	4.93755163400257e-07	0.000323534376811751	3091	0.0925129814784429	0.104686189798925	0.853714329434189	0.0034820406434561	0.036591311220944	0.00152612890248614
3.23050933242079e-06	5.23161967922466e-05	2.17774529349447e-07	4.53819535469582e-06	2.66838276493357e-07	6.0569514285206e-05	16510	0.018007300141261	0.0533355660936815	0.863738093488802	0.00359544784070751	0.0749254044423511	0.00440548813445796
1.53731458820466e-05	0.000244831265133279	1.27313663103095e-06	2.61709335951857e-05	6.46933824476022e-07	0.000288295415066018	3469	0.0828654546100289	0.0533242815482383	0.849237456923184	0.00441608351884268	0.090778181779938	0.0022439962297974
1.65786487987368e-05	0.000182797405092955	7.32592329896937e-07	1.04064173624062e-05	2.5313845857529e-07	0.00021076820204257	4745	0.061279146918931	0.0786582066842716	0.867291191562351	0.00347581998990992	0.0493737540177162	0.00120102774575153
3.68308603767977e-06	5.62303399832464e-05	3.06362101218696e-07	6.01878229616558e-06	2.57928378361587e-07	6.64964987966721e-05	15038	0.0197519361156938	0.055387668589013	0.845613543581946	0.00460719145763549	0.0905127699214563	0.00387882644994981
7.79324249887208e-05	0.000463848059689558	1.79840111930509e-06	1.38002858992913e-05	6.61224890671182e-07	0.000558040396587547	1792	0.154188576362254	0.139653733789315	0.831208748553007	0.00322270776506939	0.0247299048306913	0.00118490506191777
4.42932386889107e-06	2.47484151338063e-05	8.38565353054554e-08	6.02491687500451e-07	3.80945867766951e-08	2.99021818122799e-05	33442	0.00893067119421032	0.14812711315507	0.827645798195329	0.00280436176302754	0.0201487534014332	0.0012739734851405
1.81880288238716e-05	0.000160521455202287	6.62461499979398e-07	7.52776333944649e-06	1.18185684169713e-07	0.000187017894549755	5347	0.0545654494893854	0.0972528798255336	0.858321368598137	0.00354223589980132	0.0402515671431847	0.000631948533343534
3.53591970192805e-06	5.86611162561222e-05	2.57005076355255e-07	5.48724261036026e-06	4.13819646395418e-08	6.79826656094053e-05	14710	0.0201889117199561	0.0520120779353327	0.862883438451206	0.00378045011991556	0.0807153200183005	0.000608713475245324
1.494362886618e-05	0.000183745231194139	6.22268043646184e-07	9.85968957169386e-06	2.84453247464877e-08	0.000209199263000406	4780	0.0608371113389669	0.0714325120072291	0.87832637916025	0.00297452311600628	0.0471306133218774	0.000135972394637129
2.23313964841483e-05	0.000128985344841978	5.37150769014682e-07	3.99196495245603e-06	1.01203545896393e-07	0.000155947060593493	6412	0.0457100915940164	0.143198572638438	0.827109817595111	0.00344444304990698	0.0255982058094822	0.000648960907061916
2.04905057231061e-05	0.000125679344336006	4.95499573076564e-07	3.91049619572931e-06	1.93888111683285e-08	0.000150595234639087	6640	0.0441764676599965	0.136063440335368	0.834550606048105	0.00329027392044687	0.0259669318561183	0.000128747839961838
0.000138226005812135	0.000552582894728865	2.65364015680596e-06	1.36694675311343e-05	5.35233425194973e-08	0.00070718553157146	1414	0.191221918415845	0.195459323814189	0.781383201521321	0.00375239599558721	0.0193293936610367	7.5685007865703e-05
7.19608606557629e-06	8.77371602363742e-05	4.17472276772072e-07	6.55120164223559e-06	5.67292915021614e-08	0.00010195864951246	9808	0.0301260402162272	0.0705784756858403	0.860517088603178	0.00409452536659043	0.064253515258997	0.000556395085394188
3.02170885301986e-08	9.52176130578961e-06	3.34169784957746e-08	1.35793790268844e-05	2.59732640371083e-07	2.34245070400711e-05	42690	0.00700279974214846	0.00128997756403188	0.406487158491797	0.00142658193141951	0.579708209169777	0.0110880728429747
5.31569043833407e-07	1.16410588075289e-05	4.42967996309869e-08	1.24755507391876e-06	2.71405958972062e-08	1.34916203208093e-05	74120	0.00403933325783346	0.0393999409406387	0.862836229505653	0.00328328240624027	0.0924688839630736	0.0020116631843949
1.82777930747983e-06	2.23963670349054e-05	1.07468615207358e-07	1.69355078310681e-06	7.29129739498679e-08	2.60980787146493e-05	38317	0.00779895488289273	0.0700350139741845	0.858161525213501	0.00411787459078487	0.0648917800280902	0.00279380619343985
7.65798847970133e-08	3.2583763877419e-06	1.07258696952315e-08	5.86844993396924e-07	9.26306557156067e-09	3.94179020120263e-06	253692	0.00118184046685932	0.019427691705573	0.826623493748546	0.00272106559399307	0.148877784824235	0.0023499641276531
5.13973484001296e-05	0.000275535674200488	1.2255929720283e-06	8.45993290414497e-06	1.5931961999385e-07	0.000336777868096785	2969	0.0961125035367417	0.152614982363861	0.818152557819813	0.00363917314090273	0.025120216337119	0.000473070338304012
3.15977087527781e-07	3.67664404227992e-05	1.43051479487755e-07	2.14930932272224e-05	2.25542584279973e-07	5.8944104801317e-05	16965	0.0175283126711184	0.00536062238272759	0.623750933986153	0.00242690053517547	0.364635162407999	0.00382638068794512
1.86613663418214e-05	9.11980361839863e-05	4.90857999943367e-07	3.08556369114032e-06	1.17383229404991e-08	0.000113447562539832	8815	0.0334634840961	0.164493321178843	0.803878321775017	0.00432673905859392	0.0271981488368864	0.000103469150660489
9.34243076711618e-05	0.000720439205481669	2.95678058470676e-06	2.94801563369891e-05	7.5346465715215e-07	0.000847053914731679	1181	0.224481825106151	0.110293224606318	0.850523435346949	0.00349066397461062	0.0348031640303882	0.000889512041734468
1.18659191992444e-06	4.19075610444851e-05	1.59414122597157e-07	7.24941919523991e-06	5.09186102930861e-10	5.05034954683495e-05	19801	0.0150372258288241	0.0234952434266273	0.829795257849994	0.0031564968150979	0.143542919713015	1.00821952660676e-05
5.27118217089982e-05	0.000228934947052259	9.11996067967375e-07	5.09766124910664e-06	1.84985663341855e-08	0.000287674924644665	3476	0.0826946675704796	0.183233981112909	0.795811269734539	0.00317023136129737	0.0177202140763685	6.43037148859425e-05
1.30324577687546e-05	0.00017703777456509	8.73202507326754e-07	1.52876616084461e-05	5.89133200592431e-08	0.000206290009769677	4848	0.0600169042684849	0.0631754188353828	0.85819848844233	0.00423288800219499	0.0741076197801086	0.000285584939983375
2.97666033176241e-06	7.68832687104896e-05	3.85853663871142e-07	1.28389477226791e-05	4.05191092744901e-07	9.34899215215471e-05	10696	0.0276585863588169	0.0318393713816132	0.822369592991581	0.00412722203197285	0.137329751846246	0.00433406174858661
1.80802613049279e-06	1.96465402855965e-05	8.40342347579867e-08	1.17428678227086e-06	2.87831519434581e-08	2.27416705850616e-05	43972	0.00679935780271612	0.0795027842712853	0.863900486646825	0.00369516542083705	0.051635906776445	0.00126565688460745
8.97626471498763e-08	9.38836890070596e-06	3.51353731463619e-08	4.72942375643791e-06	6.85468177923681e-08	1.43112374952325e-05	69875	0.00428419849645378	0.00627217927029575	0.656013772661765	0.00245508979625742	0.33046923845778	0.00478971981390171
1.32984474906916e-07	1.09779051383681e-05	3.48680083348912e-08	3.70409554933191e-06	5.30137474079746e-08	1.49028669183498e-05	67101	0.0044609138243511	0.00892341558409628	0.736630421415835	0.00233968460739312	0.24854919322745	0.00355728516522543
2.96080820151056e-05	0.000245854119404124	8.61416972105892e-07	9.21531328386587e-06	2.86971588741497e-07	0.000285825903263943	3499	0.082185545234108	0.103587819287898	0.860153389166736	0.0030137820339902	0.0322410011781056	0.00100400833327026
1.82464004362157e-06	3.31499360152487e-05	1.68198942277592e-07	3.93126598074368e-06	4.3235467711461e-08	3.9117276449603e-05	25564	0.0116668210904057	0.0466453753745448	0.84745000225048	0.00429986332239393	0.100499480985302	0.00110527806727965
3.30201606114779e-06	2.93722296375878e-05	1.11953556118357e-07	1.28071609960536e-06	2.63266975421207e-08	3.40932420520014e-05	29331	0.0101760173578549	0.0968525098349791	0.861526445410712	0.00328374626113871	0.0375651015427608	0.000772196950409274
1.12345128476957e-05	0.000134695105320615	5.11907255866644e-07	7.90375667043881e-06	1.95555556556519e-07	0.000154540837651172	6471	0.0453073608202516	0.0726960783857927	0.871582601516932	0.00331244002327796	0.0511434827878899	0.00126539728610715
1.13358732478254e-07	6.0780022252443e-06	2.76927052701419e-08	1.90966011679488e-06	2.1329623688718e-09	8.13084674215644e-06	122988	0.00243629135247492	0.0139418114832391	0.747523894864645	0.00340588208686335	0.234866081892032	0.00026232967322
7.91409444553296e-05	0.000248113256028839	6.76744894417023e-07	2.72995257031014e-06	3.87572750240801e-08	0.00033069965522392	3024	0.0944622424573558	0.23931365879938	0.750267658612583	0.00204640338665848	0.00825508139239414	0.000117197808984219
3.55728032159682e-05	0.000238363755871592	8.14409768836982e-07	7.02752094499675e-06	5.77679011385143e-07	0.000282356168812779	3542	0.0812294043260905	0.125985571222123	0.844195318536295	0.00288433495985345	0.024888852170453	0.00204592311127504
1.91226034034379e-06	2.98656264408997e-05	1.54569742709435e-07	3.10523442616755e-06	3.84201285550454e-08	3.50761110786756e-05	28509	0.0104678446246109	0.0545174559418688	0.851452043070318	0.0044066955530713	0.0885284693962374	0.00109533603850408
2.44773355172742e-06	5.3909957025549e-05	2.58879694633848e-07	7.33939180796827e-06	9.91646182605063e-08	6.4055126698139e-05	15612	0.0190336811521631	0.0382129218674785	0.841618146812833	0.00404151405169837	0.114579303582605	0.00154811368538574
9.80047514658461e-07	3.21259484035709e-05	1.94691301287065e-07	8.21398242256328e-06	6.20655972940246e-08	4.15767352393738e-05	24052	0.0123958109490674	0.0235720171152434	0.772690501517474	0.00468269815237175	0.197561986896569	0.00149279631834218
2.30885249652613e-07	1.13889900497852e-05	6.08585297794841e-08	3.86186415741174e-06	2.74003263361634e-09	1.55453380192626e-05	64328	0.00465277978231371	0.0148523788525227	0.732630582601213	0.00391490553013854	0.248425872285724	0.000176260730401687
6.44714703641469e-05	0.000437048171002673	2.46650454974392e-06	2.15612121382814e-05	3.03405841967625e-07	0.000525850763896813	1902	0.14597663114526	0.122604120390321	0.831125864996241	0.00469050293179363	0.04100253079125	0.000576980890394146
3.05732216614049e-06	5.5751062428644e-05	2.4457052478136e-07	5.73984237435573e-06	7.46237197101341e-08	6.48674212136317e-05	15416	0.0192727175025557	0.0471318592436661	0.859461674066489	0.00377031366756359	0.0884857493479256	0.0011504036743556
2.34432710036008e-05	0.000183591958898624	7.75471509724721e-07	7.81930307896391e-06	2.96759261196191e-07	0.00021592676375211	4631	0.062731067753881	0.108570473600551	0.850251055998751	0.00359136355424187	0.0362127553948833	0.00137435145157309
2.7400621277615e-05	0.000148473109658739	6.31275458976971e-07	4.40147703465577e-06	1.35464243741213e-07	0.000181041947673728	5524	0.0528686566971788	0.151349571906928	0.820103360389801	0.00348690161086121	0.0243119182665228	0.00074824782588699
3.50901291890813e-05	0.000217057514966182	7.52223632780068e-07	5.99050103066195e-06	4.19598791024795e-07	0.00025930996760973	3856	0.0748534099313581	0.135321173777219	0.837058123785124	0.00290086663352714	0.0231016998146321	0.00161813598949773
2.18298403752188e-05	0.000254522639220175	1.07242436342245e-06	1.61241190383737e-05	5.27493193328028e-07	0.000294076516190518	3400	0.0844551528438284	0.0742318382236151	0.865498008876309	0.00364675281560967	0.0548296723833863	0.00179372770107998
4.51694497959543e-05	0.0002236737982999	8.63798148073692e-07	5.50561259908355e-06	9.90153572360392e-08	0.000275311674200247	3632	0.07928512609715	0.1640665980735	0.812438480677035	0.00313752822354133	0.0199977447926129	0.000359648233311096
2.67008520643387e-06	4.32236036804592e-05	1.87165762284813e-07	3.89824418838538e-06	3.85697716193261e-08	5.00176686091826e-05	19993	0.0148936517388886	0.0533828401178954	0.864166701134965	0.00374199292948357	0.0779373428786667	0.000771122938989708
2.79365110647961e-05	0.000232638767479435	7.32193707271028e-07	7.85452736472949e-06	1.24611100459959e-06	0.000270408110620832	3698	0.0779293239816115	0.103312400654908	0.860324666095697	0.00270773574649806	0.0290469370415563	0.00460826046133985
1.29751806639128e-06	3.93014779562398e-05	1.50344732200668e-07	5.86196134845381e-06	2.12707328109339e-07	4.68240094313949e-05	21357	0.0139493255285471	0.0277105288963424	0.8393445677441	0.00321084704249748	0.125191358442779	0.0045426978742816
3.82195049347388e-06	6.49098242675582e-05	2.30829476953023e-07	5.04589393283017e-06	4.37224757887032e-07	7.44457229287023e-05	13433	0.0220869787648905	0.0513387518196877	0.871908038689116	0.00310064121714678	0.0677795007466406	0.00587306752740877
1.72865202623653e-05	0.00014779001997603	7.1251272807619e-07	7.8418903845535e-06	1.79634832491802e-08	0.000173648906834274	5759	0.050765297795283	0.0995486846275579	0.851085230942897	0.00410318003761576	0.0451594572492046	0.000103447142724164
2.63557857201708e-05	0.000153181711992305	7.12721282894434e-07	5.33064328746268e-06	4.47699142435231e-08	0.000185625632197076	5387	0.0541704055096085	0.141983547251649	0.825218533557229	0.00383956285809573	0.028717172431247	0.000241183901779208
1.21999235027256e-05	7.44325885308876e-05	3.68844245776678e-07	2.89460560532243e-06	1.46627670516006e-08	8.99106246517639e-05	11122	0.0266138401637193	0.135689453276268	0.827850866559711	0.00410234326816505	0.0321942553122462	0.000163081583610297
1.22803821510047e-06	1.1875767711085e-05	3.9710521038597e-08	4.93798194009927e-07	5.6714829309086e-10	1.36378817895271e-05	73325	0.00408303409283883	0.0900461108295796	0.870792685723728	0.00291178070403072	0.036207836497683	4.15862449787758e-05
3.60476564160105e-06	7.14355615716811e-05	3.84085526463887e-07	9.79989393781287e-06	4.01621796164138e-07	8.5625928473723e-05	11679	0.0253617265136454	0.0420989962486338	0.834274884313848	0.00448562174227116	0.114450075023949	0.00469042267129854
0.000143453138792742	0.00042147532791241	1.76963722215994e-06	6.69308800523157e-06	5.99285354228634e-08	0.000573451120467966	1744	0.158092124237714	0.250157569969829	0.734980389555197	0.00308594256597811	0.0116715928635202	0.000104505045476166
1.86890154867425e-05	0.000102629357861796	3.95987746318973e-07	2.797403058214e-06	2.99650846937749e-09	0.000124514760661541	8031	0.03666759863015	0.150094779024179	0.824234470809173	0.00318024741978468	0.0224664372589364	2.40654879265493e-05
3.0323549039358e-06	3.88158289110468e-05	1.38957451101531e-07	2.28807236352854e-06	8.84030350053367e-08	4.4363616664618e-05	22541	0.0132212020590893	0.0683522925297081	0.874947351666307	0.00313223901811315	0.0515754245382204	0.00199269224765081
2.86409850442821e-05	0.000163588655399407	6.76507971406376e-07	4.97263531522597e-06	1.79488038045512e-07	0.000198058271768367	5049	0.0576922567121283	0.144608880954885	0.825962248073775	0.003415701678936	0.0251069307574366	0.000906238534967256
8.00181128193101e-06	0.000197689095758097	8.11457508883048e-07	2.59021935452205e-05	4.65488133293632e-09	0.000232409212975464	4303	0.0673552086146593	0.0344298368360112	0.850607827577675	0.00349150319169453	0.111450803578751	2.00288158689636e-05
1.19464062104522e-05	0.000132562308799444	5.19693934071356e-07	7.42525876458817e-06	6.150655844935e-08	0.000152515174267006	6557	0.0447269295852061	0.0783292958741134	0.869174555492885	0.00340749001906877	0.0486853770470662	0.000403281566866727
2.66655476294923e-05	0.000141822582253136	5.70735832239e-07	3.90571536124245e-06	3.38284403924519e-08	0.000172998409516502	5780	0.0505800052121205	0.154137530535786	0.819791249234621	0.00329908138366184	0.0225765969303312	0.000195541915599086
3.26123516625977e-05	0.000358059344401294	1.71075309718545e-06	2.42446038413963e-05	6.57899291758969e-07	0.000417284952294233	2396	0.117689824562667	0.0781536728877831	0.858069150187861	0.00409972391235228	0.0581008342335363	0.00157661877846742
0.000187941153866679	0.000460767781057847	2.81617013319164e-06	8.88690695855773e-06	8.69762544331162e-09	0.000660420709641719	1514	0.179787368014237	0.28457792301613	0.69768826799483	0.00426420627348199	0.013456432890148	1.31698254102754e-05
5.12294539114569e-06	7.34785369864826e-05	2.40279691272294e-07	4.43566119338223e-06	2.64328481052008e-07	8.35417517433348e-05	11970	0.0247520888560556	0.0613219771460491	0.879542689172123	0.00287616295155631	0.0530951422590456	0.00316402847122603
6.13155963630914e-05	0.000318445349534913	1.54111399485945e-06	1.03075946725395e-05	1.7859877879736e-07	0.000391788253344201	2552	0.11091239651855	0.156501875285228	0.812799635560147	0.00393353803158953	0.0263090957540371	0.000455855368998146
4.92969037312881e-05	0.000259408155244377	1.4170324774072e-06	9.60015654698071e-06	1.39829299964228e-07	0.000319862077300017	3126	0.0915123392356364	0.154119250857768	0.811000032995669	0.00443013591785712	0.0300134252488336	0.000437154979873009
0.000727393392928892	0.0015988680476719	5.25792933116744e-06	1.49118926979974e-05	2.22997596598721e-08	0.00234645356238962	426	0.505774426532344	0.309996926676067	0.681397694503539	0.00224079837566135	0.00635507684320469	9.50360152755894e-06
1.25721765234512e-06	4.23746641977365e-05	2.31716238439233e-07	1.00557303798701e-05	1.11603231024293e-09	5.39204445007013e-05	18546	0.0160464314518859	0.0233161589075693	0.785873792215964	0.00429737255664166	0.186491978561849	2.06977579761683e-05
1.5328761729834e-05	9.52772892556151e-05	3.4281498927192e-07	2.7412106403616e-06	9.03834816831996e-08	0.000113780460096766	8789	0.03356001753667	0.134722268804305	0.837378308846576	0.00301295133611139	0.0240921036707911	0.000794367342216159
5.11798759156046e-06	5.03774273512358e-05	2.52615080090526e-07	3.19855864479411e-06	1.91965615460889e-08	5.8965785229227e-05	16959	0.0175347031490721	0.0867958863205926	0.854350148232499	0.00428409592288978	0.0542443152814781	0.000325554242540197
3.02591489109693e-05	0.000183968465049916	9.28798175508822e-07	7.2683492983622e-06	1.00774552491137e-08	0.000222434838890006	4496	0.064559627887768	0.136036014241153	0.827066775905949	0.0041755966832521	0.0326763079679097	4.53052017363926e-05
5.00952564613547e-06	6.70358847886519e-05	2.9588769168096e-07	5.09529680778751e-06	3.69819200221646e-08	7.7473576854278e-05	12908	0.0229749361960201	0.0646610863928229	0.865274168439924	0.00381920783440143	0.0657681885189241	0.000477348813928196
4.72456705966287e-06	7.17173657441673e-05	2.59148937317481e-07	5.06322868383295e-06	9.32736672653363e-08	8.18575840922459e-05	12216	0.0242591792866503	0.057716913002694	0.876123654753217	0.00316585127928335	0.0618541182222915	0.00113946274251419
8.59066469638836e-05	0.000609334599697449	2.03907352923172e-06	1.86763325115902e-05	2.49949165208276e-07	0.000716206601867363	1396	0.19340932711318	0.119946739865144	0.850780484442245	0.00284704654203863	0.0260767388388985	0.000348990311673454
6.86604265813254e-08	5.70149248669361e-06	2.69725452245493e-08	2.88106172664513e-06	9.15150984504175e-09	8.68733869498966e-06	115110	0.00260281970458298	0.00790350520360448	0.656299090765495	0.0031048110556695	0.331639162210489	0.00105343076474269
5.76903290896032e-06	8.76403294219481e-05	3.22983113923007e-07	6.31686887847726e-06	3.18180647527678e-07	0.000100367394970836	9963	0.0296628879191762	0.0574791535701074	0.87319521889966	0.00321800833843357	0.0629374597229782	0.00317015946882085
4.88470946105677e-05	0.000186856719372345	7.92057507973325e-07	3.89833879030973e-06	3.23397788761868e-08	0.000240426550060072	4159	0.0695962405895749	0.203168471195727	0.777188373437367	0.00329438453355266	0.0162142608182653	0.000134510015088211
2.56697769279938e-06	7.14612745890778e-05	3.47039146725413e-07	1.24461004865296e-05	8.63004958478712e-08	8.69076924109801e-05	11506	0.0257364636449461	0.0295368294979038	0.822266391001877	0.00399319251377991	0.143210573670198	0.000993013316240897
3.09543283166473e-08	3.40084742205898e-06	1.46037463423589e-08	2.06364803507819e-06	7.50568328192051e-08	5.58511036461538e-06	179047	0.00167413485864809	0.0055422948331978	0.608913199568113	0.00261476414770267	0.369491003821963	0.0134387376290234
1.37467632263621e-05	0.000105603464452157	4.12967214027497e-07	4.08214533789734e-06	2.09589564252329e-07	0.000124054929794696	8061	0.036534681951002	0.110811906057359	0.85126374765537	0.00332890611208224	0.0329059501678254	0.00168949000736357
1.33105922103018e-05	0.000175028027644275	5.99371369892421e-07	1.01566542487406e-05	7.72139147075236e-08	0.000199171859387917	5021	0.0580070693210518	0.0668296829241191	0.878778900704951	0.00300931753980894	0.0509944240112707	0.000387674819850618
1.67335853162527e-07	7.21273139609588e-06	3.73635173493741e-08	2.07127144262206e-06	2.61482503002185e-08	9.51485045953006e-06	105099	0.00285039859557157	0.0175868085236089	0.758049895452809	0.0039268633288872	0.217688281222274	0.00274815147242051
1.92904807435435e-07	1.90882771627335e-05	8.06082996303923e-08	1.02746444595554e-05	5.51199822332965e-08	2.9691554711588e-05	33680	0.00886804353162907	0.00649695879212914	0.64288574135472	0.00271485614052176	0.346046024176209	0.00185641953642072
2.23710705139999e-09	1.0908711425629e-06	6.14208481401537e-09	3.85279822916719e-06	3.88937772324867e-08	4.99094234082799e-06	200363	0.00149616606459757	0.000448233399352166	0.218570175343265	0.00123064631778463	0.771958072456517	0.00779287248308188
7.84590989510397e-06	9.98938819706201e-05	3.94276529447618e-07	6.46235819282828e-06	3.47412709008368e-08	0.000114631167858901	8724	0.0338066616286237	0.0684448221339024	0.871437357190491	0.00343952292218581	0.0563752277284898	0.000303070024930739
9.6486942597701e-06	0.000157867321420524	6.69338488830336e-07	1.41167650557737e-05	2.86124492393321e-08	0.000182330731674137	5485	0.0532348467498166	0.0529186395029353	0.865829473567108	0.00367101301401336	0.0774239478235806	0.000156926092363127
8.27557455290872e-06	0.000126354056279134	4.67520922958353e-07	9.19546647337288e-06	2.03019811857132e-09	0.000144294648426493	6930	0.0423678176180742	0.0573519159799229	0.875666961020402	0.00324004339770453	0.0637270097931407	1.40698088301283e-05
[truncated: 8,387 more rows]
