# Supplementary material for: Quantitative Risk Assessment for African Horse Sickness in Live Horses Exported from South Africa
Source: PLoS One. 2016 Mar 17;11(3):e0151757. doi: 10.1371/journal.pone.0151757 (PMC4795756; doi:10.1371/journal.pone.0151757)
Supplement: S3 Dataset — (ZIP) [file pone.0151757.s003.zip › simulation_results_8.xls]

Detailed Results
H
Thu Oct 01 14:25:23 2015
Pathway 1	Pathway 2	Pathway 3	Pathway 4	Pathway 5	Overall probability	Horses/case	Probability per year	Pathway 1 proportion	Pathway 2 proportion	Pathway 3 proportion	Pathway 4 proportion	Pathway 5 proportion
1.60580235390383e-06	1.65246135291522e-05	1.69498308883329e-09	2.24296723219206e-08	2.35293052174323e-09	1.81568934689885e-05	55076	0.00543230884806589	0.0884403687583724	0.910101364937553	9.33520423925093e-05	0.00123532543495008	0.00012958882673195
3.5032239950529e-06	4.22361622111804e-05	6.75547929520442e-09	1.04770388742337e-07	1.39767371561938e-07	4.59906794458328e-05	21744	0.0137027715905207	0.0761724774946834	0.91836351887181	0.000146888008105228	0.00227807873257742	0.0030390368928242
3.86411508628254e-05	0.00019712489763985	1.21012822194658e-08	7.94520451498232e-08	1.93801025257104e-07	0.000236051402855302	4236	0.0683739513917124	0.163698035239012	0.835093099449557	5.12654535117668e-05	0.000336587896486795	0.000821011961432413
7.7653348749118e-06	8.82628296028727e-05	6.01805754377143e-09	8.80349665286631e-08	7.35373613606445e-08	9.61957548632176e-05	10395	0.0284476390396702	0.0807242989667628	0.917533520355188	6.25605314114807e-05	0.000915164776801654	0.000764455369836315
2.01667084602914e-06	4.97407586269691e-05	6.81471801944986e-09	2.16373505058342e-07	1.94464478983748e-07	5.21750821750598e-05	19166	0.0155310625520486	0.0386519917546604	0.953343177497585	0.000130612501894771	0.00414706591802496	0.00372715232783484
2.4050751748716e-05	0.000221713475178125	1.31195161690971e-08	1.55818081022206e-07	2.40558887742026e-07	0.000246173723411774	4062	0.0711994057001616	0.0976982897093626	0.900638265146054	5.32937308956901e-05	0.000632959841784451	0.000977191571903243
1.74737290162306e-06	4.21328638616766e-05	4.70721520617394e-09	1.46078452105912e-07	1.28925950197008e-08	4.40439150256314e-05	22705	0.0131265508965065	0.039673423686477	0.956610324880458	0.000106875494683762	0.00331665457125919	0.000292721367121836
4.78818689092691e-05	0.000217557400655403	1.34590490076534e-08	7.87031163490285e-08	2.72644787845668e-07	0.000265804076517875	3762	0.0766545285723593	0.180139708677678	0.818487825715393	5.06352241996119e-05	0.000296094466947484	0.00102573591578207
2.43851101766964e-05	0.000348949275869062	2.42610936538179e-08	4.48630076546905e-07	5.6328662135607e-08	0.000373863605878094	2675	0.106116703439521	0.0652246161255067	0.933359841350387	6.48929001710016e-05	0.00119998328131781	0.000150666342617939
5.88917295757682e-08	3.22948955098991e-06	4.64688647385779e-10	3.27689884234376e-08	1.87372649796126e-08	3.34035222261611e-06	299370	0.0010016053985985	0.0176303951352906	0.966811083311634	0.000139113667187421	0.00981003985195711	0.00560936803393083
1.11634163448224e-05	8.49473499556942e-05	5.52559261730513e-09	5.40950094083428e-08	2.15320970177102e-08	9.619191899956e-05	10396	0.0284465209087559	0.11605357769059	0.883102768290575	5.74434180622845e-05	0.000562365424985338	0.000223845175786634
5.75496529246456e-05	0.00017651893795671	5.92567531719785e-09	2.33811766148192e-08	4.30576182166937e-08	0.000234140955351505	4271	0.0678397259227801	0.245790629999989	0.753900306299301	2.53081538353763e-05	9.98594055436312e-05	0.000183896141330991
3.54704435412117e-05	0.000104298287378864	4.36051044959051e-09	1.64901894078083e-08	6.60604620092849e-09	0.000139796187666134	7153	0.0410744000935792	0.253729691298331	0.74607390315931	3.11919124719225e-05	0.000117958791889166	4.72548379981953e-05
1.12417192368873e-05	0.000125292344435774	5.17789319212355e-09	7.43015548338132e-08	2.06505431057204e-07	0.000136820048551745	7309	0.0402177304352275	0.08216426873022	0.915745504858444	3.78445501732539e-05	0.000543060433177032	0.00150932142798578
3.73431558954882e-06	7.6706305624518e-05	8.1480262447595e-10	2.1552810875394e-08	6.43954240918018e-07	8.11069430684847e-05	12329	0.0240394073079923	0.0460418732141791	0.945742777652822	1.00460280421116e-05	0.000265733241323068	0.00793956986363398
7.25505403245181e-05	0.00038481961638278	1.28084542381956e-08	8.75283430064607e-08	4.73110452834134e-07	0.000457943603957376	2184	0.128391172158773	0.158426801242694	0.840320976332704	2.79695013261672e-05	0.000191133454534737	0.00103311946874177
1.49987711537499e-05	0.000142753959612331	7.39809629354331e-09	9.06544165935961e-08	6.49295314266862e-08	0.000157915712810395	6332	0.0462736130882948	0.0949795994763268	0.903988318019575	4.68483861541126e-05	0.000574068374705958	0.000411165743238265
7.30492062957101e-07	9.89243590249351e-06	1.28851826748726e-10	2.24378371391293e-09	1.44485306334765e-08	1.06397491316247e-05	93987	0.00318685289013443	0.0686568878570496	0.929762138196474	1.21104196306412e-05	0.000210886900260052	0.00135797662658519
3.8359322647007e-07	1.89700617839806e-05	1.30017381186487e-10	8.27469664337598e-09	6.46323387312358e-09	1.93685229583483e-05	51630	0.0057937641966046	0.0198049808596649	0.979427384564913	6.71281860088593e-06	0.000427223937580092	0.00033369781924118
6.2316455662923e-06	6.9709659996963e-05	2.01028875710298e-10	2.89355976644115e-09	3.0565207711939e-08	7.59749653596094e-05	13162	0.0225355494239174	0.0820223548217006	0.917534607182892	2.6459883826044e-06	3.80857003717629e-05	0.000402306306653327
1.71529884181741e-05	0.000182425219220647	1.28130365390215e-08	1.75544902527271e-07	3.57258667475259e-08	0.000199802291444635	5005	0.0581852467775239	0.0858498082987563	0.913028663994061	6.41285765362304e-05	0.000878593039439264	0.000178806091207545
2.39630907811151e-06	3.24085272270096e-05	1.88537747723799e-09	3.27981835380931e-08	3.9261153394246e-09	3.48434459814758e-05	28700	0.0103987709206598	0.0687735960267961	0.930118313907276	5.41099602559497e-05	0.000941301372875976	0.000112678732795599
1.40046035485581e-05	0.000157643424880137	1.5764097840108e-08	2.28555985089146e-07	5.20269710173036e-08	0.000171944375482642	5816	0.0502796896412893	0.0814484539505737	0.916828040682561	9.16813812365699e-05	0.00132924374203923	0.000302580243589043
6.1473932459172e-05	0.000233468969578204	1.68724890033339e-08	8.24608266643583e-08	4.3746647720091e-09	0.000295046610017816	3389	0.0847216418829051	0.208353291893305	0.791295211167166	5.71858426108169e-05	0.000279484067481335	1.48270294369589e-05
2.5557600242875e-06	4.14975453690339e-05	8.31591429180652e-10	1.73720037462117e-08	4.30683554928176e-08	4.41145773439896e-05	22668	0.0131474720266856	0.057934591651159	0.94067648082517	1.88507173648339e-05	0.000393792818431673	0.000976283987875165
7.27898380675107e-06	7.65286603299138e-05	3.34497515988978e-09	4.52523188181932e-08	2.4745919848587e-07	8.41037006291288e-05	11890	0.0249165006215908	0.0865477232547606	0.90993214041058	3.97720330362165e-05	0.000538053836866725	0.00294231046475694
9.45916259669231e-07	2.70894189710861e-05	1.14511995197716e-08	4.21968258523344e-07	5.24698912755002e-08	2.8521224580074e-05	35062	0.00851998682546717	0.0331653452331105	0.949798592799968	0.000401497470335542	0.0147948857293508	0.0018396787672349
3.38736997596305e-06	3.05668856228661e-05	1.49240514192915e-09	1.73196704869315e-08	2.48536169880333e-08	3.39979212914461e-05	29414	0.0101477107569703	0.0996346202147166	0.899081016184269	4.38969526735343e-05	0.000509433219121228	0.000731033429219878
4.70790458710062e-06	5.93201528690311e-05	1.4860679388392e-08	2.40925531010823e-07	3.4051295436499e-08	6.43178949619675e-05	15548	0.0191110131126738	0.0731974295782613	0.922296242812493	0.000231050462661744	0.00374585535103858	0.000529421795545925
1.92889931702612e-05	0.000193058431313843	3.25326930971234e-09	4.19456502808424e-08	3.31733965816755e-07	0.000212724357369512	4701	0.0618299870513205	0.0906759969040846	0.907552072085906	1.52933559181531e-05	0.00019718310963319	0.00155945454445782
2.85545643665811e-05	0.00015904032362666	6.14993142246113e-09	4.40790257140211e-08	1.8804729050508e-07	0.000187833164240882	5324	0.0547966997909259	0.152020887695647	0.846710559710862	3.27414567460211e-05	0.000234671155608564	0.00100113998113732
8.3669529302752e-07	1.62616954798764e-05	2.96532680385017e-09	7.41229779583917e-08	7.4640324845567e-08	1.72501194025117e-05	57971	0.00516171279689159	0.0485037392208248	0.942700459076741	0.000171901813237212	0.0042969544864483	0.00432694540274886
1.47960448583824e-05	8.98426674762028e-05	1.88495827271163e-09	1.47238181179631e-08	8.02856624910269e-08	0.000104735606773467	9548	0.0309337767497374	0.141270436236502	0.857804430068601	1.79973013073635e-05	0.000140580826058604	0.000766555567531844
2.56992648096318e-07	1.53324003056574e-05	3.24627313933419e-11	2.49239663515458e-09	3.33120900523036e-08	1.56252299031726e-05	63999	0.00467663591760625	0.0164472874760158	0.981259181507741	2.07758424000856e-06	0.000159511037635902	0.00213194239436693
9.23802413899396e-06	8.30783803702941e-05	3.53557106796646e-09	4.09108054135275e-08	2.50930680579273e-08	9.23859439538274e-05	10824	0.0273364701509099	0.0999938274550827	0.899253466650889	3.8269577780506e-05	0.000442824997642216	0.000271611318605656
4.81568271224072e-07	2.5148609176733e-05	2.53915969721659e-09	1.707114874398e-07	1.45641167968619e-07	2.59490692630627e-05	38537	0.00775459853706795	0.0185582097894186	0.969152647510594	9.78516674904778e-05	0.00657871331372953	0.00561257771876745
1.04736067968027e-05	5.62154803835816e-05	6.20058851156691e-10	4.28024054781081e-09	2.27857565078695e-08	6.67167732362911e-05	14989	0.0198167153679321	0.156986111419212	0.842598909639754	9.29389748752725e-06	6.41553891200862e-05	0.000341529654426917
1.22277394333527e-05	0.000104080795549596	7.51528596852429e-10	8.23189853976433e-09	3.76816297019924e-08	0.000116355200039787	8594	0.0343063146338158	0.10508975472666	0.894509188364644	6.45891714848539e-06	7.07480072824375e-05	0.000323849984264625
3.0249412968673e-05	0.000198407113016981	1.22720195027403e-08	1.03625764594317e-07	3.04760705814193e-07	0.000229077184475565	4365	0.0664222474123255	0.132048999283469	0.866114683010452	5.35715485190507e-05	0.000452361787279476	0.00133038437028067
6.87592821383698e-06	0.0001247312160663	5.47864099861851e-09	1.28070565131975e-07	5.43600357724198e-08	0.00013179505352204	7588	0.0387695743243537	0.0521713678175875	0.946402863635859	4.1569397729349e-05	0.000971740302154495	0.000412458846669304
1.63306767074812e-05	0.000153288256014696	4.97172320741033e-09	6.00873729787203e-08	1.58338347112397e-07	0.000169842330165476	5888	0.0496804917917587	0.0961519822035552	0.902532695267127	2.92725800603797e-05	0.000353783258391343	0.000932266690866342
0.000109521052554254	0.000488202696640507	5.36588803527256e-08	3.0820436555458e-07	1.63608623181992e-08	0.000598101973302987	1672	0.164298905497188	0.183114347457224	0.81625327859133	8.97152705522726e-05	0.00051530404397855	2.73546369155868e-05
2.16200043179015e-05	0.00031839299909545	3.25120012286132e-09	6.18523966826281e-08	1.91171985590081e-06	0.000341989826866058	2924	0.0975251855732979	0.0632182673853894	0.931001375137835	9.50671589460662e-06	0.000180860340933045	0.00558999041994764
1.67338917215234e-07	1.90402373654001e-05	1.01539207074736e-09	1.4886738488968e-07	7.11968581559273e-07	2.0069427641135e-05	49827	0.00600279948261551	0.00833800147206239	0.948718503878732	5.05939725289512e-05	0.00741761985202587	0.0354752808246507
9.76970895070472e-05	0.00059346254553226	4.88124874852167e-08	3.8261927031816e-07	2.86834660470845e-07	0.000691877901457581	1445	0.187496622471627	0.141205679934608	0.857756179640961	7.05507248929086e-05	0.000553015596411006	0.00041457410312798
1.55706542247436e-06	2.87066111642007e-05	3.196132209554e-10	7.5800910249005e-09	1.61761464572465e-08	3.02877524373782e-05	33017	0.00904530618020716	0.0514090778341406	0.947796018326333	1.05525565693995e-05	0.000250269181926682	0.000534082101030498
3.80029290996248e-06	9.16285530046194e-05	3.4554499282577e-09	1.07356309992602e-07	3.33744041084309e-07	9.5873401715587e-05	10430	0.02835367058337	0.0396386572496533	0.955724438321692	3.60417995651021e-05	0.00111977157450906	0.00348109105458025
1.67677124545079e-05	0.000147648592293524	2.70897691426948e-09	3.07094282734996e-08	2.01030862379024e-07	0.000164650754015599	6073	0.0481989937913475	0.101838054461137	0.896738026960606	1.64528667388479e-05	0.000186512527422682	0.00122095318409522
4.50568871964052e-05	0.000307038058000584	2.71324545220976e-09	2.38219894977897e-08	1.21586301899862e-07	0.000352243066733839	2839	0.100297868706631	0.127914191794301	0.871665298759698	7.70276467715384e-06	6.76294063604381e-05	0.000345177274963185
2.43965058286067e-06	3.70577315695374e-05	1.5522297893246e-09	3.03316806530136e-08	4.1228508844714e-08	3.95704945716852e-05	25271	0.011801196394074	0.0616532749784324	0.936499075148135	3.92269494259823e-05	0.00076652265738214	0.0010419002666248
5.19833313234362e-06	6.28371405194777e-05	4.06123188950108e-09	6.31662413057518e-08	1.88076295135864e-08	6.81215087545301e-05	14680	0.0202297256633712	0.0763097181402038	0.922427316545583	5.96174683114459e-05	0.000927258401356989	0.000276089444544719
2.0059222221414e-05	0.000163847998562895	4.15066998860662e-09	4.3648858811591e-08	1.78289519549182e-07	0.000184133309832659	5431	0.0537467875752433	0.108938584983042	0.889833559782319	2.25416574132012e-05	0.00023705031344551	0.000968263263779989
1.24053408680524e-06	6.52031681942597e-05	2.0586026142375e-10	1.39597702609441e-08	2.25430479711055e-07	6.66832983912984e-05	14996	0.0198068712168374	0.0186033702101203	0.977803584514472	3.08713375597829e-06	0.000209344327556025	0.00338061381409519
3.96855423333315e-07	1.38189899132316e-05	3.99060561121525e-09	1.78746020890223e-07	3.18520503462371e-07	1.47171024665287e-05	67948	0.00440543072486366	0.0269655949080934	0.938974906552447	0.000271154299583844	0.0121454628244077	0.0216428814154679
7.19698755918601e-07	3.67135668221765e-05	3.6151966811157e-09	2.37557796560881e-07	3.54172624030802e-07	3.80286111953679e-05	26296	0.0113439667203541	0.0189251916726915	0.965419605611273	9.50651777037824e-05	0.00624681756955186	0.00931331996878031
2.92450858725743e-07	1.96039370811767e-05	7.17165372972333e-10	6.1890891330862e-08	4.99102131519636e-07	2.04580981281259e-05	48880	0.0061186962869465	0.014295114672643	0.958248267184968	3.5055329604973e-05	0.00302525146488442	0.0243963113478994
0.00025844369453202	0.000689072917461604	8.21885210478739e-09	2.82264621738325e-08	1.58166375656998e-07	0.000947711223683559	1055	0.247570651474368	0.272703000738455	0.727091650116075	8.67231694570672e-06	2.97838217681142e-05	0.000166893006756043
5.14049963334327e-05	0.000200879986693442	3.95142423449797e-08	1.98687684319499e-07	6.4437310423953e-09	0.000252529628684582	3960	0.0729691697679928	0.203560257864393	0.79547096211965	0.000156473688061112	0.000786789595163373	2.55167327333449e-05
5.65013016094198e-05	0.000263939907895209	2.86759174935201e-08	1.7244293961054e-07	4.58681084316465e-08	0.000320688196470164	3118	0.0917375391758299	0.176187655895456	0.823042166192621	8.94199344071835e-05	0.000537727741490427	0.000143030236025272
4.27979437186835e-06	9.53222635405688e-05	3.11789160835756e-08	8.94753383627898e-07	2.83373481232467e-07	0.000100811363693381	9920	0.0297921321109171	0.0424534915020631	0.945550779676908	0.000309279777014094	0.00887552108063234	0.00281092796338268
2.11203896852757e-07	1.01848946606097e-05	2.23198395343239e-10	1.38453427276858e-08	2.59615128823925e-08	1.04361286114678e-05	95821	0.0031259589051218	0.0202377629402414	0.975926518327677	2.13870874586554e-05	0.00132667421446605	0.00248765743015705
3.58232396590306e-07	2.26530592557062e-05	9.62925839811585e-10	7.84013648565985e-08	6.9198517675913e-08	2.31598544606688e-05	43178	0.00692395499464526	0.0154678172610572	0.978117513397017	4.15773700757435e-05	0.00338522700951094	0.00298786496233944
2.50418191459222e-05	0.000178867452049798	9.19312793377709e-09	8.45336871401105e-08	4.92176626890587e-08	0.000204052215673483	4901	0.0593855162254925	0.122722603443783	0.876576867638699	4.5052820933283e-05	0.000414274781879252	0.000241201314705717
3.75073051866002e-06	2.35906843220027e-05	4.99966374425754e-09	4.04365768594578e-08	2.6769850956926e-08	2.74136209322233e-05	36478	0.00819047280337792	0.136819959972935	0.860546090584955	0.000182378816596997	0.00147505420606173	0.000976516419451156
1.64723966348069e-06	3.73359450225125e-05	4.9887180025556e-11	1.4550304493833e-09	1.00438099087573e-08	3.89947334135314e-05	25644	0.011630484998847	0.0422426189201511	0.95746121986711	1.27933122395049e-06	3.73135119030816e-05	0.000257568369611474
0.00015176196551761	0.000551869725554446	9.9280594551125e-09	4.65112914784087e-08	8.6219263897496e-08	0.000703774349686888	1421	0.190393243117948	0.215640092005527	0.784157202944346	1.41068788021751e-05	6.60883584334976e-05	0.000122509812890815
5.16049429130115e-07	2.45763561321014e-05	7.89914745672469e-10	4.84239996046947e-08	8.6494061883994e-08	2.52281135374658e-05	39638	0.0075399603329156	0.0204553316427619	0.974165432369861	3.13108922908318e-05	0.00191944592023423	0.00342847917485163
2.44926839505024e-06	3.31431588388099e-05	1.8504272668236e-09	3.22083876655225e-08	2.05246298193514e-08	3.56470106786118e-05	28053	0.0106373131579472	0.068708942164393	0.92975983702038	5.19097459112848e-05	0.000903536847897529	0.000575774221417846
4.33101092091121e-07	2.80879398527095e-05	5.94059711116364e-09	4.96248965937941e-07	8.29874141027369e-07	2.98531046488771e-05	33497	0.00891607898936531	0.0145077403903253	0.940871650807214	0.000198994281534035	0.0166230270444119	0.0277985874765151
2.48513741698428e-06	2.85437324563887e-05	6.00493238650598e-09	8.87064890444565e-08	1.01067080354039e-08	3.11336880028394e-05	32120	0.00929676713922722	0.0798214916510256	0.91681179736193	0.000192875716682146	0.00284921237202501	0.000324622898337073
8.28323625870195e-05	0.000410122757920043	4.33469443944108e-08	2.76505021532393e-07	2.21842990896451e-07	0.000493496815463886	2026	0.137642695246676	0.16784781581449	0.831054517615334	8.78363203897572e-05	0.000560297478865145	0.00044953277092157
6.05238210363265e-06	0.000115690148765344	7.26847237575941e-09	1.79028966666264e-07	3.09468183745893e-08	0.000121959775126394	8199	0.0359288343879254	0.049626051682698	0.948592670373886	5.95972923714125e-05	0.00146793454219415	0.000253746108850376
2.04586504357889e-07	1.29506827148026e-05	6.14132185562198e-11	5.00240412910974e-09	1.62639544141191e-08	1.31765969909223e-05	75892	0.003945202301047	0.0155265054018754	0.982854884590057	4.66077991142395e-06	0.000379643100001922	0.00123430612815462
5.20004878865427e-09	1.0347383709667e-06	7.43216862797694e-11	1.90183403964306e-08	1.30425255717748e-08	1.07207360740984e-06	932772	0.000321570539752014	0.00485045873036434	0.96517474529259	6.93251711133272e-05	0.0177397710987209	0.0121656997072112
6.02150396015888e-06	2.88146776573e-05	1.3397466237601e-09	8.24395911450372e-09	1.88962096688672e-08	3.4864661532866e-05	28682	0.0104050696008752	0.172710810758411	0.82647231868685	3.842706525337e-05	0.000236456020280947	0.000541987469204432
0.000111081490447054	0.000409657152671762	7.6680604980963e-08	3.64139067245692e-07	5.01365194958503e-08	0.000521229599310538	1919	0.144791214256486	0.213114317747857	0.785943763005093	0.000147114832086269	0.000698615481022875	9.61889339403765e-05
5.55471818195656e-06	4.74065205928602e-05	6.25525054274628e-09	6.86658934341519e-08	2.8271896970385e-07	5.33188788884975e-05	18755	0.0158688321146532	0.104179200646225	0.889113229330994	0.000117317743229889	0.00128783453188783	0.00530241774766275
3.89214273120496e-05	0.000227365002079264	5.21322830175966e-10	3.92071086910699e-09	3.44788277619473e-07	0.000266635659702632	3750	0.0768849127367957	0.145972325515113	0.852717908522944	1.9551879548196e-06	1.47043755268129e-05	0.00129310639846149
1.89322401071429e-07	1.19253067266523e-05	8.21127261468165e-10	6.65501899517797e-08	3.69401045700679e-08	1.22189405495071e-05	81840	0.00365899406751558	0.0154941748267256	0.975968962148147	6.72011831255935e-05	0.00544647792352704	0.00302318391847467
1.36727943872872e-05	8.97465737864663e-05	1.40457215754359e-08	1.1860562019797e-07	9.88492559589206e-08	0.000103650868771486	9648	0.0306183376729531	0.131912009511768	0.865854525390678	0.000135509926177289	0.0011442800393642	0.000953675132013113
2.17651769851053e-06	2.62866427243593e-05	3.4544533060624e-09	5.36580237285304e-08	1.34466672794317e-08	2.85337195671838e-05	35046	0.00852370348354259	0.0762787933548526	0.921248372910734	0.000121065649991013	0.00188051275972592	0.000471255324696488
5.1847468776153e-05	0.00017908385723561	2.5396985554268e-09	1.12855978964756e-08	4.8228281233393e-08	0.000230993379589448	4329	0.0669588917357837	0.224454349593496	0.77527701250097	1.09946811460168e-05	4.88568023747427e-05	0.000208786422013959
9.30386945946738e-06	0.000142910656495405	2.23881995731489e-08	4.43121686826634e-07	3.80590584678841e-08	0.00015271809489974	6548	0.0447850900759157	0.0609218538613607	0.935780770374502	0.000146598211481402	0.0029015663606696	0.000249211191986582
7.61083408059935e-07	2.50052191467334e-05	8.93126107215654e-10	3.7758363704725e-08	1.24507926944555e-07	2.59294619715499e-05	38566	0.00774876179506334	0.0293520709722016	0.964355495465717	3.44444519595356e-05	0.0014561954176355	0.00480179369248642
3.10588429522937e-06	7.28082645629397e-05	2.52757060163605e-09	7.63110708732354e-08	2.92965309247753e-07	7.62859528088917e-05	13109	0.0226267458654006	0.0407137117761392	0.954412468902838	3.31328443647812e-05	0.00100032926198624	0.00384035721467197
2.5653510474306e-06	2.91111296968067e-05	1.62995657737037e-09	2.37890080573098e-08	3.10867518228403e-09	3.17050083840542e-05	31541	0.00946656060720608	0.0809131168285962	0.918187099784773	5.14100661203465e-05	0.000750323348574613	9.80499719359011e-05
1.94438262152939e-07	1.1730485210959e-05	1.57104374889486e-09	1.21948039404769e-07	7.4918057231091e-08	1.21233606134967e-05	82485	0.00363042424730897	0.0160383138266526	0.967593523358505	0.000129588139706564	0.010058930299327	0.00617964437580833
7.14132871255456e-06	6.54876683407402e-05	1.22780773775523e-10	1.44849346817512e-09	3.84973025679853e-08	7.26690656301047e-05	13761	0.021565576579311	0.0982719214927694	0.901176694277057	1.68958789700825e-06	1.9932738306395e-05	0.000529761903970827
2.43703167382327e-05	0.000254290505143275	1.82983329993483e-08	2.46141528004578e-07	6.64469681648095e-07	0.00027958973142416	3577	0.0804663569375715	0.0871645629261718	0.909513034859983	6.54470852922287e-05	0.000880366838763336	0.00237658828978966
2.58099556446363e-07	1.62115341043851e-05	4.79227356817369e-10	3.87405928561328e-08	1.23096336615789e-08	1.6521163114706e-05	60528	0.0049441272446894	0.0156223599182688	0.981258643343017	2.90068776326526e-05	0.00234490711018093	0.000745082750900376
2.67609803460868e-06	2.75117952780928e-05	3.63354327883721e-09	4.80412849685321e-08	1.07458134118527e-07	3.03470262750674e-05	32952	0.00906292786406049	0.0881832048502002	0.906573020655274	0.000119733091667781	0.00158306400545091	0.0035409773974069
6.42671182618178e-09	2.26312032508583e-06	1.01641755247664e-11	4.60555783770951e-09	5.00994558227039e-08	2.32426221474795e-06	430244	0.000697036431925202	0.00276505455598035	0.973694065465522	4.37307609282315e-06	0.00198151387932319	0.0215549930230815
2.72283184682147e-07	6.9915580959553e-06	3.37905354178819e-11	1.11575975750872e-09	2.79408415511483e-08	7.29293167248153e-06	137119	0.00218549579854543	0.0373352167427477	0.958675935815579	4.63332675189924e-06	0.000152991938991946	0.00383122217592929
1.92947185222614e-06	2.98304355142435e-05	2.8443567160265e-09	5.65653092571684e-08	3.00172564188537e-08	3.18493342888617e-05	31398	0.00950944893207162	0.060581230198614	0.936610958448691	8.93066300924607e-05	0.00177602799305448	0.000942476729548198
9.81156176395498e-07	5.22940436188538e-05	1.55464959378561e-09	1.0683412544546e-07	4.74485611827174e-09	5.33883334264068e-05	18731	0.0158893387077603	0.0183777262451538	0.979503203465577	2.91196501934007e-05	0.00200107623873903	8.88744003371503e-05
4.47439307718389e-06	6.30792538419297e-05	9.43686145525021e-09	1.71203016918928e-07	3.94420887615724e-09	6.7738231006364e-05	14763	0.0201170542887255	0.0660541766548867	0.931220861613636	0.000139313668441735	0.00252742084308111	5.82272199548093e-05
5.89754542799282e-07	2.12372152856674e-05	1.51772800402412e-09	7.03230044268857e-08	4.3687102078284e-08	2.19424976629758e-05	45574	0.00656120221602263	0.0268772749509912	0.967857698419696	6.91684250050084e-05	0.00320487692454189	0.00199098127976554
9.6882864973423e-06	0.000121054041901556	4.01786265166868e-09	6.4644448790414e-08	1.43481580917325e-07	0.000130954472291258	7636	0.0385271142251158	0.0739820971963023	0.924397920769884	3.0681370260746e-05	0.000493640634484307	0.00109566002906877
1.6812056164738e-05	0.000218996177684256	1.82871781623859e-08	3.07152821405022e-07	5.4192940656782e-07	0.00023667560325513	4225	0.0685484327011237	0.0710341747671182	0.925301022464004	7.72668492690937e-05	0.00129777981836987	0.00228975610123886
1.44233076351107e-05	0.000164649003737842	1.0469318029832e-08	1.53949096366624e-07	6.22645559326855e-08	0.000179298994343282	5577	0.0523731961876769	0.080442769285678	0.918292957196451	5.83902774701995e-05	0.000858616619298353	0.000347266621102598
2.41251043368647e-05	0.000191772706194054	3.83117937646094e-09	3.92156224568746e-08	4.92799661458463e-07	0.000216433656994211	4620	0.0628736163175652	0.111466509746726	0.886057690182557	1.77014029595379e-05	0.000181190037637832	0.0022769086301196
0.000111819487431839	0.000309633362738434	6.17374997652173e-08	2.19986876681271e-07	5.59149885916211e-08	0.000421790489535311	2371	0.118882103214638	0.265106706305851	0.734092802992213	0.000146370061196102	0.000521554852798203	0.000132565787941836
0.000131938905521182	0.000382142520147923	6.20383828273271e-08	2.31280647170292e-07	3.35463378096677e-08	0.000514408291036913	1944	0.143038420957606	0.256486739852555	0.742877840047298	0.000120601444238533	0.000449605208936448	6.52134469723399e-05
3.34700778980282e-06	6.15375351488346e-05	1.35167976876592e-10	3.19885400856564e-09	4.51212552575957e-09	6.48923890861487e-05	15410	0.0192800639538157	0.0515778173209104	0.9483012725443	2.08295577925399e-06	4.9294748638688e-05	6.95324303712943e-05
1.68084190687304e-05	0.000178885858689367	6.51086039323082e-09	8.92611999591025e-08	5.73109039319763e-07	0.00019636315885777	5093	0.0572128448723102	0.085598638596485	0.910995014186639	3.31572400398528e-05	0.000454572031119933	0.00291861794571597
5.11783066928436e-06	7.78565823306432e-05	2.66936686858683e-09	5.22730747413572e-08	1.16115863870595e-07	8.31454713054081e-05	12027	0.0246361307982628	0.0615527290775183	0.936389933309322	3.21047776466594e-05	0.00062869419008221	0.00139653864543122
6.04128030953841e-10	9.59486133359768e-07	3.28504738835975e-11	6.71831139929683e-08	7.4179622816504e-08	1.10148584867408e-06	907865	0.000330391345339298	0.000548466448008447	0.871083486469442	2.98237820514367e-05	0.0609931703379036	0.0673450529625944
7.5441185543431e-07	1.77051492072631e-05	2.27530115338966e-09	6.8683915272265e-08	7.65385427291009e-08	1.86070588218522e-05	53743	0.00556661822221416	0.0405443903121501	0.951528630976871	0.000122281612326476	0.0036912827508022	0.00411341434785028
1.54036763284377e-05	5.46561615389906e-05	1.42223874604593e-08	6.48957042003617e-08	2.6295515798761e-08	7.01652514748878e-05	14252	0.0208303025664827	0.219534256696146	0.778963381304947	0.000202698446332077	0.000924898049051929	0.000374765503522384
2.05183908066896e-07	2.85155113413102e-05	1.64651734808738e-09	2.95383939245722e-07	4.14894315516803e-07	2.94326200214878e-05	33976	0.00879104673113185	0.00697130965293264	0.968840399546219	5.59419224956974e-05	0.0100359376443576	0.0140964112339949
9.80604282023365e-06	0.000150264464087255	1.74274129135799e-08	3.44148170494059e-07	1.37842834918696e-07	0.000160569925325815	6228	0.0470328494286552	0.0610702334222055	0.935819480406128	0.000108534726401707	0.00214329158960335	0.000858459855660991
4.98519896621455e-07	3.39003333252012e-05	5.48327557595525e-09	4.80521341940748e-07	4.38335517168162e-08	3.49286913910562e-05	28630	0.0104240791685849	0.0142725042584649	0.970558356900874	0.000156984855646762	0.0137572099842192	0.00125494400079472
1.37834086870784e-05	0.000130071573422607	7.50690238119723e-09	9.11938756164627e-08	1.74237642090723e-07	0.000144127920529773	6938	0.0423199103113089	0.0956331614056075	0.902473115163949	5.20849975050218e-05	0.000632728726545557	0.00120890970639329
3.91980841622408e-06	4.20008512310371e-05	5.45428911322838e-09	7.51746657565468e-08	1.25331419099125e-07	4.612662002123e-05	21679	0.0137429959668007	0.0849793116083504	0.910555579656735	0.000118246017391216	0.00162974581102945	0.00271711690649436
5.55717235093224e-06	6.70374150307717e-05	1.13529218485335e-08	1.76224926935354e-07	3.81806255329483e-08	7.28203458560208e-05	13732	0.0216099841362122	0.0763134572571214	0.920586331233815	0.000155903157490906	0.00241999574245065	0.000524312609122159
4.9183286371359e-05	0.000354902951724394	5.95344006240174e-08	5.53762626634725e-07	6.16979988484722e-08	0.00040476123312186	2471	0.114367279779298	0.121511850312383	0.876820512150047	0.000147085233842278	0.00136812170069658	0.000152430603031336
8.05165069323122e-06	8.94169843220686e-05	1.29525491715599e-08	1.85125845727832e-07	5.62728875329494e-09	9.76723406989526e-05	10238	0.0288779595710172	0.0824353203334009	0.915479077108137	0.00013261225316062	0.00189537636144536	5.76139438558094e-05
3.89218916386513e-05	0.000246395727498517	4.32311199163617e-09	3.5241975270292e-08	1.06347560150015e-07	0.000285463531784581	3503	0.0820857343639302	0.136346283517654	0.863142573617617	1.51441830927059e-05	0.000123455262568834	0.000372543419067163
2.32944612773795e-05	0.000174599338256431	9.38476219415721e-09	9.05582108714027e-08	9.4856550347281e-08	0.000198088599057223	5048	0.0577008316633445	0.11759617357206	0.881420430491273	4.73765892576491e-05	0.000457160135931106	0.000478859211477784
2.7426619020567e-05	0.00022111503914721	1.19133299501747e-08	1.2370898089629e-07	4.60020099530273e-07	0.000249137300578154	4014	0.0720250147690252	0.110086361845136	0.887522818277654	4.78183311873748e-05	0.000496549415158661	0.00184645213086414
5.8762157875417e-06	7.21441422375684e-05	2.02698731327153e-09	3.20246465258274e-08	2.88503793504464e-08	7.80832600382996e-05	12807	0.0231536364775073	0.0752557690939061	0.923938654740874	2.59593069279804e-05	0.000410134598761878	0.000369482259530345
6.54661510380332e-07	2.66148740497056e-05	9.4679778408751e-11	4.95427939480027e-09	3.42559769549811e-09	2.72780101169547e-05	36660	0.00815012084954725	0.0239996065539043	0.975689719873047	3.47091954298758e-06	0.000181621730234675	0.000125580923271559
1.28742933028825e-06	4.31254118577076e-05	7.82534861832487e-10	3.37510785161823e-08	5.11731479771086e-07	4.49591062811449e-05	22242	0.0133974791441073	0.0286355632213306	0.959214170940796	1.74054808149216e-05	0.000750706170739363	0.0113821541863188
1.27643908422911e-07	1.39101455667327e-05	8.86045802048369e-11	1.24334903508828e-08	3.04739610485056e-07	1.43550511805718e-05	69662	0.0042972863916737	0.00889191594075715	0.969007033953234	6.17236254265363e-06	0.000866140440356659	0.0212287373031099
5.64377823128622e-06	0.000147896236836617	1.7107587196266e-08	5.7865506010927e-07	2.78758890762587e-07	0.000154414536605971	6476	0.0452711809423547	0.0365495267177325	0.957787006893092	0.000110790004440582	0.00374741311814353	0.00180526326659201
5.50721432512132e-07	1.36640046293167e-05	3.92765034164204e-10	1.25334507772583e-08	5.31404223940821e-08	1.42807927000343e-05	70024	0.00427510401582509	0.0385637859242091	0.956809955604484	2.75030274869307e-05	0.000877643912387873	0.0037211115314316
1.02912404303862e-06	4.09571486710294e-05	3.6313389148507e-09	1.86116105910293e-07	4.7609290409871e-07	4.26521130629919e-05	23445	0.0127143872674812	0.0241283249324302	0.960260716990522	8.51385465823853e-05	0.00436358465137289	0.0111622348790921
5.50775694032494e-07	1.32694771211593e-05	1.91340147486551e-09	5.92882364896752e-08	3.03937337069022e-08	1.39118481868632e-05	71881	0.0041648861915401	0.0395904042823429	0.953825612738463	0.000137537547072452	0.00426170812772816	0.00218473730439372
4.44938970271677e-07	3.99408886263312e-05	1.30005337734014e-09	1.50589290111176e-07	1.30076614762988e-06	4.18384830877212e-05	23901	0.0124733621201094	0.0106346821737965	0.95464475952889	3.10731480062115e-05	0.00359930090666625	0.0310901842426411
5.54253420563573e-06	0.000119836624454363	5.22512920441612e-09	1.45631469771938e-07	4.1416707399714e-07	0.000125944182332972	7940	0.0370806642484603	0.0440078620779984	0.951505835637076	4.14876583231282e-05	0.00115631756127422	0.00328849706532821
0.000106608112307301	0.000395329490257719	7.19775820146056e-09	3.43676372897721e-08	5.47367949023069e-08	0.000502033904755414	1992	0.13984957289388	0.21235241543943	0.787455760483588	1.43371954230208e-05	6.84568053357188e-05	0.000109030076223585
2.13059365935936e-06	4.86035259405059e-05	2.1050731284031e-09	6.18104111910802e-08	9.93599687048306e-08	5.08973950528896e-05	19647	0.0151536177810957	0.0418605639275914	0.954931502682996	4.13591525895506e-05	0.0012144120760375	0.00195216216078606
2.83044413035098e-06	7.77302650226867e-05	1.29190704693804e-09	4.57133791018554e-08	6.14269824534337e-07	8.12219842637208e-05	12312	0.0240730921626522	0.0348482514433626	0.957010170673782	1.59058789150401e-05	0.000562820269859796	0.00756285173408046
1.476904810089e-05	0.000146857233392368	2.88006272264042e-09	3.68744670176901e-08	1.03443940146815e-07	0.000161769479963145	6182	0.0473757838396976	0.0912968756792363	0.907817923540494	1.78034986778505e-05	0.00022794452344219	0.000639452758149325
1.73038237230882e-06	4.86390619031588e-05	1.75272172993211e-09	6.34302347019061e-08	5.77159649078988e-07	5.10117868809784e-05	19603	0.0151874164367177	0.0339212264088333	0.95348673075586	3.43591518176297e-05	0.00124344271354192	0.0113142409699473
6.48977324823786e-06	8.2634808891057e-05	6.88998164726439e-09	1.12915651758714e-07	7.61188761076155e-08	8.93205066488085e-05	11196	0.0264414856530517	0.0726571477449678	0.925149352499327	7.71377358432875e-05	0.00126416268777647	0.00085219933208508
3.704599337073e-06	7.27381740377837e-05	1.02215984887859e-08	2.58408481899814e-07	2.0531238229511e-07	7.69167158375404e-05	13001	0.0228116898076098	0.0481637742424893	0.945674464201222	0.000132891769721102	0.0033595880828507	0.00266928170371654
2.67951863934475e-05	0.000129943693390185	1.17172035165926e-08	7.31039640483797e-08	3.8986471928405e-08	0.000156862687423126	6375	0.0459722286219227	0.170819376064682	0.82839134994335	7.46971998827629e-05	0.000466037942160121	0.000248538849925744
1.76382631586987e-06	3.74485004446793e-05	1.49265518554676e-08	4.07782261476156e-07	7.82246944043132e-08	3.97132602682852e-05	25181	0.0118435214326884	0.0444140396420301	0.942972201015326	0.000375858132891393	0.010268163800236	0.00196973740951667
1.58959803291564e-06	2.21638950818556e-05	1.05992727738972e-09	1.90070016599698e-08	4.02070189510495e-08	2.38137670626597e-05	41993	0.00711875594400857	0.0667512212046516	0.930717724060085	4.45090134039188e-05	0.00079815182578875	0.00168839389607093
1.32398578730309e-05	0.00015405522900713	1.34708881845701e-08	2.01890422374549e-07	1.0156342199682e-07	0.000167612011612717	5966	0.0490443170756467	0.0789911041914036	0.91911807229597	8.03694678857253e-05	0.0012045104669529	0.000605943577787802
0.000575315593383532	0.00148182379756937	2.89281576858072e-08	9.61676973286361e-08	3.67240246860739e-07	0.00205763172705478	486	0.460938421019511	0.279600856566796	0.720159870245781	1.40589578326604e-05	4.67370793637048e-05	0.00017847715022668
2.28901467244722e-05	0.000121950833815178	1.7660400536258e-08	1.21049716001724e-07	9.43555764661356e-08	0.000145074046232654	6893	0.0425917367629557	0.157782507063761	0.840610963725422	0.000121733700788466	0.000834399530068923	0.000650395979959215
1.26198498330868e-07	7.68006063798398e-06	1.50025846119294e-09	1.17442193794848e-07	1.98861070114739e-09	7.92719019927203e-06	126148	0.00237534088831282	0.0159197010742164	0.968825074827806	0.000189254757799391	0.0148151098740677	0.000250859466110705
0.000212983704124701	0.000936547273000787	8.0622246608211e-08	4.577091927825e-07	2.88124686484458e-07	0.00115035743325136	869	0.291996244320091	0.185145675568615	0.814135890228253	7.00845183225711e-05	0.000397884326690386	0.000250465358119262
2.30344778345683e-05	0.000180122228710533	4.32122741381407e-08	4.35064953556392e-07	6.46196561088482e-07	0.000204281180333885	4895	0.0594501374423525	0.112758687789643	0.881736772893788	0.000211533309468415	0.00212973585156159	0.00316327015553912
1.03991364165527e-05	9.96708627996384e-05	5.85590827835029e-10	7.22313196345814e-09	2.3498348129658e-08	0.000110101306287112	9083	0.0324926046784917	0.0944506179557471	0.90526503418339	5.31865467888255e-06	6.56044165781496e-05	0.000213424789605867
5.95405711440291e-08	1.28732227084612e-05	8.34406580272256e-10	2.32602098117933e-07	3.48650546443591e-07	1.35148503307471e-05	73993	0.0040462741802213	0.00440556644630912	0.952524252464263	6.17399793450862e-05	0.0172108526861559	0.0257975884239273
5.92246632708929e-05	0.00031474556928481	1.07817291511143e-08	7.37937118585478e-08	1.56834815959542e-07	0.000374211642812672	2672	0.106210064806851	0.158265153980098	0.84108972911452	2.88118484771772e-05	0.000197197797759297	0.000419107259145468
2.64132420101185e-06	9.3819299953012e-05	5.49922715380322e-09	2.51985704864467e-07	6.63196151744014e-07	9.73813052377862e-05	10269	0.0287931583133749	0.027123524320836	0.963422083159838	5.64710766648196e-05	0.00258761888895581	0.00681030255370492
1.7841909473848e-06	4.72656565198981e-05	8.26195947468116e-09	2.81758619316675e-07	5.9730077078493e-08	4.93995981231528e-05	20243	0.0147109661736093	0.036117519477321	0.95680245013462	0.00016724750379718	0.00570366217583902	0.0012091207084233
0.000144519563602223	0.000649540208491823	8.70637023300463e-08	5.04589160676578e-07	1.02555845418162e-06	0.000795676983411234	1257	0.212426130945246	0.1816309464962	0.816336556207907	0.00010942091344252	0.000634163324058085	0.00128891305839317
3.36894798706499e-05	0.000159729872255278	1.50471109911649e-08	9.17949734356395e-08	8.41121772032501e-08	0.000193610306387558	5165	0.0564337651179895	0.174006645096735	0.825007073412404	7.77185433560777e-05	0.000474122349932599	0.00043444059757273
2.57341067119108e-07	9.96499346436273e-06	3.04589426203531e-10	1.51703271892778e-08	1.79615455839437e-08	1.02557709936813e-05	97506	0.0030720187395904	0.025092318001022	0.971647423728778	2.96993201575185e-05	0.00147919909664758	0.00175135985339474
4.94582416272631e-06	6.14348213583337e-05	3.63011324323386e-09	5.80193138616134e-08	1.25103225348237e-07	6.65673981735131e-05	15022	0.019772786974286	0.074297994189808	0.922896538605866	5.45328996301116e-05	0.000871587525629011	0.00187934677906661
2.16191308290429e-06	5.29035723096311e-05	1.21178097692973e-08	3.81750150907336e-07	4.28543891060504e-07	5.58878972442725e-05	17893	0.016627056605295	0.038683027802157	0.946601588504974	0.000216823505030675	0.00683064079578443	0.00766791939205445
1.20758206423818e-06	1.99041365550674e-05	1.46380585048818e-09	3.10311031660539e-08	4.10142679907433e-08	2.11852277963128e-05	47203	0.00633548133004824	0.057001136633912	0.939529031570365	6.90955917284468e-05	0.00146475192357642	0.00193598428041834
2.48652209700307e-06	4.32413974498131e-05	1.43363581944531e-08	3.20787709372277e-07	1.40725546657149e-08	4.60771161690486e-05	21703	0.0137283481264447	0.053964360266829	0.938457113747489	0.000311138356442613	0.00696197453406948	0.000305413095170394
2.20790296515082e-05	0.000108337904323424	9.38371869626825e-09	5.92312692663081e-08	1.07876752915111e-07	0.00013059342571581	7657	0.0384229540149519	0.169066930670426	0.829581609714281	7.18544493708939e-05	0.000453554755468349	0.000826050410453784
1.52346252574651e-06	4.06127798986183e-05	3.3966995194907e-09	1.16547760764909e-07	1.34707701279018e-07	4.23908945859282e-05	23590	0.0126370117723698	0.0359384377382833	0.958054324998836	8.01280452481474e-05	0.00274935836819063	0.00317775084944148
2.74257679072828e-06	0.000129590156246893	1.03482640564657e-08	6.32595051403982e-07	1.72193627063142e-07	0.000133147869980145	7510	0.0391596573392597	0.020597977204872	0.973279980116975	7.77200871332664e-05	0.0047510715079281	0.00129325108309145
0.000141368806890172	0.000517497490994911	2.22706296104978e-07	1.05016523098877e-06	4.12009091875345e-07	0.000660551178504052	1514	0.179819492265868	0.214016432777139	0.783432847954166	0.00033715221977098	0.00158983174228389	0.000623735306639557
9.15264458014125e-06	6.25055120084231e-05	6.49670655022538e-09	5.70683070155147e-08	2.84745425558469e-08	7.1750196144686e-05	13937	0.0212958038574098	0.127562641942953	0.871154580293819	9.05461852274888e-05	0.000795374926926124	0.000396856651073501
4.50908316790546e-05	0.000435364665624347	5.44898274632299e-09	6.79312923344318e-08	9.55000353390426e-07	0.000481483877931873	2077	0.134527733800805	0.0936497227544443	0.904214420417102	1.13170616838265e-05	0.000141087366468465	0.00198345240030146
2.91733616233044e-05	0.000240749709783657	8.21580358573563e-09	8.73455770815207e-08	4.43589401428318e-07	0.000270462222189057	3697	0.0779442963162194	0.107864830020186	0.890141727872699	3.03768989222926e-05	0.000322949269493411	0.00164011593869935
2.94772482032661e-05	0.000205831959675509	2.84402724556402e-08	2.55699808298891e-07	1.169692332923e-07	0.000235710317192822	4242	0.068278594733862	0.125057097857759	0.873241197614312	0.000120657732738846	0.0010848053294575	0.000496241465733609
1.46907222741806e-05	0.000156928704049427	2.02822246007593e-09	2.79029662204125e-08	2.44874441236668e-07	0.000171894231953525	5818	0.0502654003787923	0.0854637302672989	0.91293757949863	1.17992467636977e-05	0.000162326367227706	0.00142456462007913
3.53479828729331e-06	6.7240435932294e-05	4.40342731684292e-09	1.07834668113209e-07	3.85734433115569e-08	7.09260457583289e-05	14099	0.0210537768404573	0.0498378028762193	0.948035876149177	6.20847711128153e-05	0.00152038178584833	0.000543854417642157
6.99249163843899e-06	7.07723924593799e-05	5.17325861866521e-09	6.73677724678869e-08	1.57625254598287e-08	7.78531876543653e-05	12845	0.0230862052814591	0.0898163819506358	0.90904938630874	6.64488991977086e-05	0.000865318100614851	0.000202464740811996
3.43939852669974e-05	0.000102598279931624	9.47188050472151e-09	3.63388566998385e-08	9.49570272538213e-08	0.00013713303296308	7292	0.0403078576157807	0.250807442407091	0.748166052443736	6.90707432050423e-05	0.00026498981255393	0.00069244459341453
3.28819309672247e-06	7.90084609386069e-05	1.22262367962511e-11	3.78426874220394e-10	9.59178384441869e-07	8.32562230728822e-05	12011	0.0246685399380786	0.0394948626704336	0.94897964407349	1.46850725927697e-07	4.54532838811484e-06	0.0115208010769622
3.81844247962035e-07	2.2501724446702e-05	8.19034799864957e-10	6.21375504873774e-08	7.98239911417338e-08	2.3026349271093e-05	43429	0.0068841790378531	0.0165829260846572	0.977216326469536	3.55694595883318e-05	0.00269854112589979	0.00346663686031827
2.88434788822183e-05	0.000143255780507173	1.9839990826176e-08	1.2678268244977e-07	2.56043048082201e-07	0.00017250192511075	5797	0.0504385585769853	0.167206707192979	0.830459024820739	0.000115013156018046	0.00073496386992999	0.0014842909603346
3.25107783254674e-06	7.86848572639598e-05	5.56145730477595e-09	1.73391496153146e-07	9.91671891764491e-07	8.3106559941729e-05	12033	0.024624743963776	0.039119388828346	0.946794781532656	6.69195946586578e-05	0.00208637556740072	0.0119325344769392
1.27865235122854e-06	5.2367515179684e-05	8.43549407077922e-10	4.45144415808649e-08	1.05157595173568e-06	5.47431014736362e-05	18267	0.0162892515591301	0.0233573238784129	0.956604828188329	1.54092366776875e-05	0.000813151618789862	0.0192092870777903
6.93012041012376e-06	0.000104820145638799	2.47678471303231e-09	4.82422961413747e-08	1.36681555148766e-07	0.000111937666684926	8934	0.0330255247141489	0.0619105312390523	0.936415317051759	2.2126463650558e-05	0.00043097464481874	0.00122105060071947
2.59432267880595e-05	0.00026909333811168	2.87067965449586e-08	3.83909283351094e-07	1.29965476097905e-06	0.000296748835740614	3370	0.0851890639426138	0.0874248646108801	0.906805034095877	9.67376888718476e-05	0.00129371790926474	0.00437964569510585
8.82861732044738e-05	0.000375565880585784	5.74942456161505e-09	3.14962539267984e-08	1.92189710782544e-07	0.000464081489179529	2155	0.129995384779673	0.190238514706887	0.809267099297075	1.23888254448151e-05	6.78679384141826e-05	0.000414129232179299
1.05454768126852e-05	5.31887110422493e-05	2.25974977231854e-10	1.46579977739234e-09	5.4840792322508e-08	6.37907204220117e-05	15676	0.0189558609958752	0.165313649742798	0.833800130965381	3.5424427837921e-06	2.29782602813582e-05	0.000859698588755625
7.42266521543205e-07	1.70250074032084e-05	6.36068267134846e-10	1.87648622476238e-08	9.51807750152409e-09	1.77961929327679e-05	56192	0.00532467876017328	0.0417092871687449	0.956665701901921	3.57418167772086e-05	0.00105443126619921	0.000534837846357497
1.73423186924509e-05	0.000190183401101724	6.33499916539013e-09	8.95090537353843e-08	3.32454326627898e-08	0.000207654809279739	4816	0.0604017716705779	0.0835151314462864	0.915863214347816	3.05073558727746e-05	0.000431047342683037	0.00016009950734155
4.66944775051174e-07	1.8345078862656e-05	1.12121011641345e-09	5.66759860765616e-08	1.63100094667734e-07	1.90329209285679e-05	52541	0.00569365994609428	0.024533532020842	0.963860404375481	5.89089883061799e-05	0.00297778708214421	0.00856936753322637
1.0137233208715e-05	0.000186089500449511	5.43937903545193e-10	1.28822767424937e-08	1.20463863262375e-07	0.000196360623736135	5093	0.0572121277072102	0.051625590792262	0.947692551127636	2.77009663748127e-06	6.56051936349755e-05	0.000613482789829857
9.1341945688234e-05	0.000493975478001145	1.6484927771489e-08	1.14930310317226e-07	7.98512597685112e-07	0.000586247351525153	1706	0.161319770875423	0.155807860710335	0.842605901273656	2.81194068145512e-05	0.000196044058908291	0.00136207455028622
1.68585057991645e-05	0.000190448129642456	4.33307666928307e-09	6.30721845161103e-08	5.77047753915963e-07	0.000207951088456722	4809	0.0604853003327827	0.0810695722935492	0.915831367153875	2.08369992263102e-05	0.000303302978523416	0.00277492057482573
2.15579548466099e-06	7.9811779076709e-05	6.24841456109986e-09	2.98309010871041e-07	5.32801507301723e-07	8.28049334941038e-05	12077	0.0245364729554596	0.0260346261230256	0.963852945819853	7.54594478545748e-05	0.00360255118002459	0.00643441742924244
0.000194279803048527	0.000679224280196532	3.72420292942142e-08	1.67803384255223e-07	6.34086028093377e-07	0.000874343214686702	1144	0.230810336003541	0.222200847201796	0.776839425053369	4.25942909702329e-05	0.000191919353220293	0.000725214100644203
6.25115232500871e-08	5.32227372907962e-06	2.61778017168811e-10	2.86689490676917e-08	2.62816937265526e-08	5.43999767314112e-06	183824	0.00163067274704409	0.0114910937478384	0.978359559850046	4.81209796212389e-05	0.00527002965630643	0.00483119576618812
4.69088192286865e-06	6.24390983257828e-05	1.92922344932914e-09	3.30438622044575e-08	1.30009290200557e-07	6.72949626245057e-05	14860	0.0199867314864282	0.0697062861754299	0.927842083428772	2.86681703070982e-05	0.000491030248264444	0.00193193197722668
2.15729916528166e-07	8.69605454582703e-06	7.05213844895503e-10	3.65619652262222e-08	1.37676287860513e-07	9.08672792928683e-06	110051	0.00272231851630511	0.0237412100600989	0.957006153755232	7.76092175735311e-05	0.00402366677100365	0.0151513601960919
0.000104405454617662	0.00053182173058458	2.2141326309412e-08	1.45403702657567e-07	6.43370761904362e-07	0.000637038100993114	1570	0.174009766014976	0.163892009684976	0.834835043234454	3.47566751107896e-05	0.000228249617143604	0.00100994078831608
9.91157660575699e-06	0.000105866643983456	8.54711128212062e-09	1.17509410834046e-07	9.80503880778816e-08	0.000116002327499407	8621	0.0342040673077005	0.0854429115295781	0.912625171111305	7.3680515437626e-05	0.00101299183703574	0.00084524500664336
1.54063830245933e-06	2.83684469776938e-05	2.25982239358847e-09	5.35279703456695e-08	1.36484883864184e-07	3.01013579567565e-05	33221	0.00898989041194465	0.0511816877056709	0.942430803900865	7.50737689919144e-05	0.00177825765942412	0.00453417696504782
2.86656585141198e-10	4.9514727186881e-07	6.75676446645223e-11	1.50185451680378e-07	1.10128955093722e-07	7.55815902872717e-07	1323074	0.000226719151878663	0.000379267734446536	0.655116239267852	8.93969608309512e-05	0.198706392799558	0.145708703237313
1.33276606835196e-05	0.000122675934566405	1.56614452349959e-08	1.8555532812377e-07	1.28089624215682e-08	0.000136217620985705	7341	0.0400442312827163	0.0978409444173027	0.900587851106862	0.000114973709874432	0.00136219768618072	9.40330797798355e-05
6.45121548978946e-09	2.95360588765567e-06	3.13693413108995e-10	1.84905592454251e-07	7.33949792738843e-08	3.2186713682867e-06	310687	0.000965136919947929	0.00200431008687396	0.917647547605294	9.74605286516013e-05	0.0574478010635413	0.022802880715639
3.01967389167576e-06	2.68740031753966e-05	2.65579195615613e-09	3.03958822614761e-08	6.90394229304571e-09	2.9933632683583e-05	33407	0.00894002242800418	0.100878965262773	0.897786227935359	8.87226747327826e-05	0.00101544248179896	0.00023064164533669
6.2246545662089e-05	0.000336291270577551	2.56157996341566e-08	1.78256457760793e-07	5.10929853718627e-08	0.000398792781482406	2508	0.112779463917152	0.156087443284966	0.843273214042333	6.42333583344631e-05	0.000446990181462592	0.000128119132903906
1.1405288463036e-07	6.77266499049915e-06	2.91669211900704e-10	2.22773332592726e-08	4.26336032688599e-08	6.95192048086954e-06	143845	0.00208341007575419	0.0164059535698393	0.974214968243139	4.19551996751583e-05	0.00320448620213304	0.00613263678521353
3.3763645386238e-05	0.000130659526819395	1.11875676369958e-09	5.56918650448225e-09	8.20183873463451e-08	0.000164511878536248	6079	0.0481593318912473	0.205235303898124	0.794225486827727	6.80046190982541e-06	3.3852792600962e-05	0.000498556019638871
3.38352911480673e-06	2.5037039099211e-05	2.59206863933026e-09	2.46651920298093e-08	1.31916476947569e-08	2.84610171223816e-05	35136	0.00850207780620416	0.118882930299281	0.879695865806636	9.10743501605873e-05	0.000866630729455299	0.000463498814467281
1.62753440557487e-06	6.62761236416584e-05	8.07737210433598e-10	4.2405438440698e-08	3.96516636067405e-07	6.83433878589518e-05	14632	0.0202949451081137	0.0238140726786006	0.969751803619102	1.18188055309845e-05	0.000620476095335149	0.00580182880143054
3.78533576262759e-05	0.000141608973668801	1.37749596820581e-08	6.62905329030397e-08	1.19889649477793e-07	0.000179662286437139	5566	0.0524764886954958	0.210691728224889	0.788195321773037	7.66714036386132e-05	0.000368973000497985	0.000667305597937717
1.04663370952234e-05	7.67615591496371e-05	4.72854630889229e-09	4.46134694882198e-08	1.68906891032207e-07	8.74461451516899e-05	11436	0.0258938431146659	0.119688947718254	0.877815242930165	5.40738108088108e-05	0.000510182231713363	0.00193155330905908
2.82769781420379e-05	0.000147358962104202	2.49339435752568e-09	1.67191093520833e-08	1.0446427109484e-08	0.000175665599177059	5693	0.0513395186722199	0.160970493224098	0.838860669331587	1.41939820272523e-05	9.51757739159368e-05	5.94676883716701e-05
1.53367674399455e-05	8.51851155256924e-05	5.33624409022206e-09	3.81255175768594e-08	1.44658623946139e-07	0.000100710003351251	9930	0.0297626265088951	0.152286435603171	0.845845622987303	5.29862368449199e-05	0.000378567335003328	0.00143638783767692
4.00405840054062e-05	0.000246274095672036	9.84565013133639e-08	7.79771046145059e-07	1.11733128962311e-07	0.000287304640353863	3481	0.0825927334775498	0.139366297586038	0.85718801954855	0.000342690257950928	0.00271409137417565	0.000388901233285663
3.23798135486954e-06	7.54689280187121e-05	6.316522239531e-09	1.8961972504624e-07	1.09730908765146e-07	7.90125765296326e-05	12656	0.0234259597355204	0.0409805817894722	0.955150829569626	7.99432510236149e-05	0.00239986763341562	0.00138877775646252
5.07908881686861e-06	3.5401744867188e-05	1.8664736451457e-09	1.67306346102027e-08	1.3481078192415e-08	4.05129118705044e-05	24683	0.012080556781307	0.125369631121639	0.87383856732753	4.60710810200881e-05	0.000412970429370284	0.000332760040441081
4.87110024236733e-06	6.72725515963004e-05	8.51522429522966e-09	1.51340696651554e-07	2.56466522271327e-08	7.23291544118416e-05	13826	0.021465790006117	0.0673462904685892	0.930089009657862	0.000117728796423418	0.00209238857943536	0.000354582497689671
1.61143054932463e-06	1.32701581636004e-05	4.79836494261061e-10	5.08100615495757e-09	1.16955999871892e-08	1.48988451555614e-05	67119	0.00445971265914291	0.108158084234007	0.89068367548252	3.22062877525745e-05	0.000341033556755971	0.000785000438965132
2.07591467408218e-05	0.000163819884563363	3.99535572183457e-08	4.05900957338426e-07	1.36405602222443e-07	0.000185161291420963	5401	0.0540386157231794	0.112113858039724	0.884741531592144	0.000215777049899223	0.0021921480144336	0.000736685303799948
0.0002552336795952	0.000571601781199864	1.30511081904817e-09	3.76274843600316e-09	7.78499347705207e-11	0.000826840606504254	1209	0.219760837980827	0.308685468018178	0.691308308643068	1.57843096817167e-06	4.55075428855803e-06	9.41534972497993e-08
1.45522466591644e-09	8.42310059833275e-07	2.06760191856129e-12	1.53944909131598e-09	1.69431909680819e-07	1.01473871087325e-06	985475	0.000304375436093296	0.00143408805668222	0.830075812430981	2.0375707523585e-06	0.00151708915292212	0.166970972788662
5.347481158769e-06	0.000154665238118358	2.15542713985913e-10	8.05167296483253e-09	3.75385864894362e-07	0.0001603963723577	6235	0.0469832230892707	0.0333391652202929	0.964268928560546	1.34381289811986e-06	5.01985976769879e-05	0.00234036380858548
2.49460625166134e-07	1.64069310014377e-05	1.39076769605033e-09	1.17731924335145e-07	3.26885973818221e-07	1.71024002924532e-05	58471	0.00511762407477012	0.0145862932044816	0.959334989292559	8.13200294852203e-05	0.0068839415708856	0.0191134559025885
2.24214988094863e-05	0.000295559358928194	1.93612402193454e-08	3.2943239889199e-07	4.44858979668206e-07	0.00031877451035646	3137	0.0912157838195627	0.0703365485038756	0.927173752373406	6.07364754405716e-05	0.00103343394214177	0.00139552870513629
2.93378932670902e-05	0.000195806650830421	2.21566577826408e-08	1.90377903798725e-07	1.77554711354018e-07	0.000225534633370447	4434	0.0654293201134915	0.13008154370199	0.868188836030356	9.82406003527089e-05	0.000844118266687776	0.000787261400613267
9.98155707065902e-07	1.56754158147283e-05	1.0610654590427e-09	2.14296158689543e-08	2.71982413022917e-09	1.66987820272524e-05	59885	0.00499714893535541	0.0597741622974006	0.938716116489574	6.3541488074462e-05	0.00128330412565307	0.000162875599297626
2.67551448574277e-07	1.11502981582245e-05	1.26533867695168e-09	6.78316569642729e-08	1.54680385362016e-07	1.1641626987802e-05	85899	0.00348641671193806	0.0229823072715364	0.957795518608153	0.000108690879571858	0.00582664751545006	0.0132868357252889
0.000140272011237902	0.000545562046887622	4.47750163115667e-08	2.2437769200592e-07	2.92684780127935e-07	0.00068639589561397	1457	0.186158355587269	0.20436021272014	0.794821254575868	6.52320571811056e-05	0.000326892531612849	0.000426408115197328
3.50147093273774e-05	0.000241932425055803	1.35550089899045e-08	1.20619297580478e-07	1.51562115970132e-07	0.000277232870805721	3607	0.0798157820509224	0.12630071327983	0.872668613763857	4.88939459109218e-05	0.00043508295834445	0.000546696052057778
2.19265654456301e-05	0.000191059780055671	4.53402377700942e-09	5.08806849167194e-08	4.94276156490986e-07	0.000213536036366486	4683	0.0620584557958282	0.102683208973675	0.89474256105307	2.12330614268207e-05	0.000238276806961961	0.00231472010486639
0.000120060661921501	0.00040235230396989	3.71575212309561e-08	1.6031879596366e-07	1.06661108670273e-07	0.000522717103317256	1913	0.145172966284489	0.229685734711137	0.769732425850408	7.10853365905723e-05	0.000306702793817628	0.00020405130804671
2.80899971733508e-05	8.87268136711299e-05	6.29433394210996e-09	2.55693228307689e-08	7.41788834310174e-08	0.000116922853384685	8553	0.0344707735876033	0.24024385618552	0.758849199302487	5.38332221623189e-05	0.00021868541598659	0.000634425873844898
4.95524937441247e-06	7.06231327888207e-05	1.88016964678833e-08	3.44874443149635e-07	9.22234107227216e-08	7.60342817135734e-05	13152	0.0225529444794506	0.0651712525289481	0.92883277381199	0.00024727920148849	0.00453577564458098	0.00121291881299193
5.89574351346417e-06	3.45996188797548e-05	3.26739334390551e-09	2.46585101369313e-08	6.28150457420575e-08	4.05861033424419e-05	24639	0.0121022496062506	0.145265079126205	0.852499156862225	8.05052240747811e-05	0.000607560423548847	0.00154769836394642
7.52199277875077e-07	1.45806783909184e-05	4.80272753007895e-10	1.19729195374845e-08	2.06493213346425e-09	1.53473957932174e-05	65158	0.00459367074094685	0.0490115253434398	0.950042508017036	3.12934363248874e-05	0.000780127110735996	0.000134546092463245
1.41548088105386e-06	5.41536158347998e-05	8.13354546008247e-10	4.00914969764123e-08	1.11047847832517e-06	5.67204800457013e-05	17630	0.0168726615796412	0.0249553755524171	0.954745372238859	1.43396978543359e-05	0.00070682576988258	0.0195780867409872
1.27986055922487e-05	7.50631397670904e-05	2.69621916782388e-09	2.03401955498007e-08	4.63533813705885e-09	8.78894171121939e-05	11378	0.0260233840415464	0.145621691584447	0.854063461033878	3.06774041336747e-05	0.000231429405474788	5.27405720661645e-05
5.76222269654498e-06	4.77373358611933e-05	5.00272767348479e-09	5.33078743522453e-08	2.14603767951515e-08	5.35793295365592e-05	18664	0.0159457285006286	0.107545629002565	0.890965532307013	9.3370479189577e-05	0.000994933583778262	0.000400534627453825
7.91504683482643e-05	0.000310264540715005	8.47661954130777e-09	4.27735797573153e-08	6.89441886579792e-07	0.000390155701149148	2563	0.110476674896011	0.202868926726273	0.795232620723381	2.17262480500505e-05	0.000109632076710226	0.00176709422558517
2.88858168447004e-07	2.53397791751237e-05	6.07961425062501e-10	6.87241591663908e-08	6.48558477329149e-07	2.63465279414913e-05	37956	0.00787290754081438	0.0109638040006061	0.961788180643638	2.30755804488782e-05	0.00260847119282697	0.0246164685824799
3.3383851274982e-05	0.0002498902308694	9.84250256860955e-09	9.49027899524929e-08	2.79682707935293e-07	0.000283658510144838	3525	0.0815884016662761	0.117690286316233	0.880954464372685	3.46984215759432e-05	0.000334567046495573	0.000985983843010687
4.2301172784389e-05	0.000268867011384911	5.83606032699392e-09	4.77743398084869e-08	1.03852905934298e-06	0.000312260323628778	3202	0.0894374886567676	0.13546765177467	0.861034819475002	1.86897274017174e-05	0.000152995229279536	0.00332584379364701
2.18506512107548e-05	0.000167859550378989	1.23264396696794e-08	1.21906135883344e-07	2.81352883218877e-08	0.000189872569453619	5267	0.0553749278479706	0.115080610504364	0.884064248258846	6.4919538957893e-05	0.000642041850669338	0.00014817984716197
3.89645361279586e-05	0.000276855847176827	6.92614013676666e-09	6.3398423030474e-08	9.83338658627962e-08	0.000315989041733815	3165	0.090455808152445	0.123309770219126	0.876156482065749	2.19189250955137e-05	0.000200634878610379	0.000311193911419344
2.24124245300927e-05	0.000147212923537761	1.2104390670364e-08	1.02321148728297e-07	4.00348103489984e-08	0.000169779808417601	5890	0.0496626639061815	0.132008775006777	0.867081456327637	7.12946420612707e-05	0.000602669714861627	0.00023580430866388
5.81609144806181e-05	0.000547059844052745	2.47704299558369e-09	3.011241856875e-08	2.33628961012093e-07	0.00060548697695594	1652	0.166149465128622	0.0960564251489265	0.903503898305238	4.09099301860615e-06	4.9732561912626e-05	0.000385852990904366
1.36082801236052e-05	8.59940134751741e-05	1.03071362672914e-08	8.37883706332716e-08	1.5641730930374e-07	9.98528064149836e-05	10015	0.029513064043979	0.136283401660739	0.861207777353668	0.00010322330074986	0.000839118835429132	0.00156647884941438
4.49738589654617e-06	5.47197716601196e-05	5.62392840330445e-10	8.80355326597108e-09	4.55029931946922e-08	5.92720264959668e-05	16871	0.0176249657640091	0.0758770395146217	0.923197246577069	9.48833494614384e-06	0.000148527961441813	0.000767697611921342
9.84151760796213e-07	4.98032712965362e-05	3.74404740575457e-09	2.44220973867971e-07	1.0835515159199e-07	5.11437432301981e-05	19553	0.0152264033383877	0.019242857457002	0.973790109033896	7.32063624850963e-05	0.00477518770514571	0.00211863944147152
1.27959785413054e-05	0.000127697963355682	3.76391305223479e-08	4.8355894372655e-07	1.99990894079591e-08	0.000141035139060644	7090	0.0414308025619315	0.0907290099937664	0.905433668560944	0.000266877678662502	0.00342864159206894	0.000141802174558495
5.09911488104145e-06	4.85466810195343e-05	2.22806416512767e-09	2.72858730955087e-08	4.11706159316893e-08	5.37164804537681e-05	18616	0.0159862190236137	0.0949264515837012	0.903757666351889	4.14782231878591e-05	0.000507960924934252	0.000766442916287552
5.44755998495355e-07	1.65575919604782e-05	3.55130874987792e-10	1.3885032088156e-08	7.36327422279517e-08	1.71902208641647e-05	58173	0.00514383552065201	0.0316898777973802	0.963198326031677	2.06588895974054e-05	0.000807728545076531	0.00428340873626871
1.21464413519504e-05	0.000120339179826645	2.15852500751122e-08	2.75282575878812e-07	8.3959751180992e-08	0.00013286644875573	7526	0.0390785228631669	0.0914184240317971	0.905715332603521	0.000162458244931314	0.00207187426514958	0.000631910854600689
3.10459863572367e-06	6.85778680183103e-05	6.9618008251368e-09	1.98018088790076e-07	3.24272823619937e-09	7.18906892718854e-05	13910	0.0213370563147578	0.0431849891434801	0.953918632758601	9.68386990811532e-05	0.00275443302596788	4.51063728702838e-05
4.25079573196769e-08	2.5690749389889e-06	1.31715327537434e-10	1.02365774287619e-08	4.71774553013367e-08	2.66912864436621e-06	374654	0.000800419155484455	0.0159257806510748	0.962514468686813	4.93476879862831e-05	0.00383517574185434	0.0176752272322712
0.000173618656092141	0.000537314795952362	5.59635166535938e-08	2.23052427964846e-07	1.11786193163167e-07	0.000711324254182285	1406	0.192226199551914	0.244078077011064	0.755372522155935	7.86751138099848e-05	0.00031357348867748	0.000157152230513597
3.15405427546834e-05	0.000196412907873618	3.5689113587644e-08	2.86097310417036e-07	6.79943927115446e-08	0.000228343231445017	4379	0.0662166170787413	0.138127776133702	0.860165228593219	0.000156295911912053	0.00125292660792499	0.000297772753241941
2.81244202056713e-05	0.000140406167152438	3.63323062824307e-09	2.33369976832741e-08	9.35360596651322e-08	0.000168651093646086	5929	0.0493407569997218	0.166760971409354	0.832524498459999	2.15428821106099e-05	0.000138374422476303	0.000554612826059802
4.79345811323169e-07	1.87448455301833e-05	7.39777293243356e-12	3.72217961323793e-10	2.20377629743832e-08	1.92466087202151e-05	51957	0.00575740046079221	0.0249054687135455	0.973929786939307	3.84367606780696e-07	1.93394050211477e-05	0.00114502057452004
3.83940147408275e-06	8.06172576704478e-05	2.44519559824275e-10	6.61242634023699e-09	4.25738694003059e-07	8.48892547844336e-05	11780	0.0251462872286299	0.0452283564490284	0.949675643580167	2.88045360328823e-06	7.78947389399103e-05	0.00501522477826167
0.000157172439018804	0.000660422903604863	8.41906007940468e-08	4.5610747752139e-07	2.44993073880317e-07	0.000818380633775863	1222	0.21777644787386	0.192052979423082	0.806987453451567	0.000102874624984228	0.000557329265499589	0.000299363234867817
9.90677386881809e-05	0.000395493019697775	1.5482489163366e-08	7.95939760068927e-08	3.4471736139288e-07	0.000495000552212519	2020	0.138031827306142	0.200136622566126	0.798974906048141	3.12777209927613e-05	0.000160795731744397	0.000696397932996411
5.8827640344978e-07	1.82984815033093e-05	7.5901216916352e-10	3.03720675999975e-08	1.71582900593159e-07	1.90894718871214e-05	52385	0.00571052881753997	0.0308167982293244	0.958564050986359	3.97607735641752e-05	0.00159103760332353	0.0089883524074292
7.83847652408104e-06	0.000106840599712796	1.01882186602727e-09	1.78806018500409e-08	1.68107161306454e-07	0.0001148660828219	8706	0.0338747590247978	0.0682401308681748	0.930131829066139	8.86964925588132e-06	0.000155664765531918	0.00146350565089875
1.02409447665541e-05	0.000140789069325985	2.08630169781669e-08	3.69483438720122e-07	1.07919749319111e-07	0.000151528280297556	6599	0.0444440187285144	0.0675843792752349	0.929127348700303	0.000137683981743858	0.00243837941006502	0.000712208632653842
1.03609627320255e-06	1.17069548221714e-05	2.44914649185955e-10	3.55844721215453e-09	3.42676313356496e-09	1.27502812203689e-05	78430	0.00381780234220352	0.0812606604744814	0.91817228340574	1.9208568419236e-05	0.000279087743293836	0.000268759808065301
3.91782606013374e-06	5.24986483792372e-05	6.1832071514156e-09	1.06602462084099e-07	2.00097857871123e-07	5.67293579664775e-05	17628	0.0168752801626899	0.0690617028038438	0.925422924938788	0.000108994837471444	0.00187914099340049	0.00352723642649657
2.44702966242263e-06	3.41340170280125e-05	1.36256002101019e-09	2.44486732756068e-08	2.01776114666568e-08	3.66270355351984e-05	27302	0.0109281609180971	0.0668093834695152	0.931935018197415	3.72009364421747e-05	0.000667503468909236	0.000550893927718125
8.3742603061466e-06	6.16351008924221e-05	6.42330536438996e-09	6.08109648389179e-08	6.67811092609848e-08	7.0143376578033e-05	14257	0.0208238763237516	0.119387755689668	0.878701652234468	9.15739400889002e-05	0.000866952345404516	0.00095206579036999
3.70065224589412e-06	3.0931901483307e-05	1.1344835415128e-10	1.21950438944105e-09	1.64872853775058e-08	3.46503739673222e-05	28860	0.0103414479780084	0.106799777958648	0.892685935005434	3.27408743865996e-06	3.51945520296876e-05	0.000475818396449473
3.82213436997018e-05	0.000355196585031301	1.05530332725257e-09	1.26511538467287e-08	2.18162302136734e-07	0.000393649797490314	2540	0.11140897560823	0.0970947881680093	0.902316188896404	2.68081765564363e-06	3.21380931157216e-05	0.00055420402481498
9.15577721877927e-06	0.000100151699173001	2.85304929097821e-09	4.01692672924334e-08	3.84710320443376e-08	0.000109388969740408	9142	0.0322858026238177	0.0836992727923747	0.915555740315244	2.60816908482527e-05	0.000367214970465115	0.000351690231068392
2.02928686172215e-07	1.68511298651791e-05	3.49387912984108e-10	3.73549151854787e-08	1.1821744737597e-07	1.72099803018257e-05	58106	0.00514973294411969	0.011791337503779	0.979148701488718	2.03014708242893e-05	0.00217053793963471	0.00686912159704384
1.5210229136686e-05	0.000222421771870377	3.56752584421111e-08	6.72940858415167e-07	2.47141853825094e-06	0.000240812035662171	4153	0.0697038574374426	0.0631622464170522	0.923632289635251	0.000148145662005694	0.00279446522082981	0.010262853064861
1.99040961724412e-05	0.000180823212018407	1.78814023033698e-08	2.09205942466887e-07	3.44162647262751e-08	0.000200988811800345	4975	0.0585204990022723	0.0990308664156552	0.899668048179868	8.89671526648587e-05	0.00104088352278387	0.000171234729027917
1.21637798090333e-05	0.000137919804544731	1.30557458678712e-09	1.90627719895996e-08	8.75740161242324e-07	0.000150979692861583	6623	0.0442867201913355	0.0805656679947349	0.913499040372103	8.64735225010729e-06	0.000126260503172941	0.00580038377773887
4.11519812578481e-06	4.77576064612939e-05	1.40314649203953e-09	2.09478912087624e-08	1.59893245273561e-07	5.2055048870053e-05	19210	0.0154956093480106	0.0790547356137871	0.917444272898734	2.69550509027906e-05	0.000402418049036039	0.00307161838754025
4.75914572307323e-05	0.000167006562231194	6.88809581597252e-09	3.10958947785139e-08	8.35138842843953e-08	0.000214719517336805	4657	0.0623914787734668	0.22164476625607	0.777789389164984	3.20795049346538e-05	0.000144820997942807	0.000388944076068301
7.32105720750007e-06	6.18496381583802e-05	1.06575129941151e-08	1.15821945442149e-07	6.90488523483221e-08	6.93662236766649e-05	14416	0.0205955429103111	0.105542104203705	0.891639113103208	0.000153641245396214	0.00166971674834178	0.000995424699349036
3.64323343088779e-06	7.77771648837772e-05	2.18924145095532e-09	6.0190413525332e-08	1.57885781498947e-07	8.16406637511402e-05	12249	0.0241956746193938	0.0446252304120556	0.952676782747138	2.68155763361826e-05	0.000737260217638681	0.00193391104683103
3.49731128355689e-05	0.000379025255280678	3.43556896602708e-09	4.80706004810156e-08	1.13427623386082e-06	0.000415184150519555	2409	0.117133349966004	0.0842351828503185	0.912908777481924	8.27480760459633e-06	0.000115781395847748	0.00273198346430472
7.54168624343866e-06	8.95187517559559e-05	1.98593384510926e-09	3.03401334774733e-08	2.81263308299495e-07	9.73740273750166e-05	10270	0.0287910376115134	0.0774506965229379	0.919328841264748	2.03949030213245e-05	0.00031158343035997	0.00288848387893278
4.74416979788221e-06	6.53725357775894e-05	6.27245353505948e-09	1.11226705029476e-07	1.82686276016094e-08	7.02524733616377e-05	14234	0.0208559255387808	0.0675302885559731	0.930537141960427	8.9284451278617e-05	0.00158324254943902	0.000260042482882677
2.85260075046035e-05	0.000196780512024813	2.04920661905512e-08	1.81996376557714e-07	9.88333671517371e-08	0.000225607841339316	4432	0.0654498499253299	0.126440673937836	0.872223726164079	9.08304696720668e-05	0.000806693488476712	0.000438075939936373
5.10478461358881e-06	5.02421762147081e-05	9.29448241932294e-09	1.17672684504327e-07	1.5227451734171e-08	5.54891554469548e-05	18022	0.0165094094487388	0.0919960769355872	0.905441357144775	0.000167500880928131	0.00212064291763851	0.000274422121070626
5.26052238815537e-06	6.56711591025738e-05	2.53510464305174e-09	4.07232962378909e-08	1.85711974577066e-08	7.09935110890679e-05	14086	0.0210735915252221	0.0740986367268913	0.92503044426389	3.57089627511339e-05	0.000573619977561045	0.000261590068906541
3.19567421023484e-06	5.63414781264323e-05	4.75960561576819e-09	1.07997468474854e-07	3.44949029773903e-08	5.96844043137352e-05	16755	0.0177464983766549	0.0535428684759349	0.943989954733727	7.97462196447333e-05	0.00180947551905115	0.000577955051642394
2.6186443499572e-06	4.87404368643345e-05	6.72918509845534e-10	1.6118132461799e-08	2.02164047803791e-07	5.15780363130671e-05	19388	0.015354705678147	0.0507705321323716	0.944984345051272	1.30466097189329e-05	0.000312499924657185	0.0039195762819798
8.22911569005343e-06	7.74090674478252e-05	1.92638385200124e-08	2.33153868023057e-07	2.30845427507167e-08	8.59136853871724e-05	11640	0.025445867768909	0.0957835256742706	0.901009741334912	0.000224223165764563	0.00271381523179157	0.000268694593261662
3.65684849189048e-05	0.000226702873770089	1.36350721090858e-08	1.08833959896869e-07	2.7938889843346e-08	0.000263421766610843	3796	0.0759942093894918	0.138821045008509	0.860607977415171	5.17613722074421e-05	0.000413154771897232	0.000106061432214979
1.14279707389739e-05	8.49237199836648e-05	1.21135169135686e-09	1.15810813293691e-08	1.29891559930478e-07	9.64943747155898e-05	10363	0.0285346809735818	0.118431470981153	0.880089852221658	1.25535990561857e-05	0.000120018201719048	0.00134610499641377
1.05266468012029e-05	0.000117285940960524	3.74375694099051e-09	5.37003822773493e-08	3.3525304334447e-08	0.000127903557205279	7818	0.0376465857184135	0.0823014389217349	0.916987326414113	2.92701549729532e-05	0.000419850576877722	0.000262113932301667
8.92254708352833e-05	0.0003778308512	3.80798465049011e-08	2.07656607451961e-07	7.97781268273806e-07	0.000468099839757514	2136	0.131044036406397	0.190612051654417	0.807158685197851	8.13498387964143e-05	0.000443616061820341	0.00170429724711522
2.81665650018376e-06	7.82646533268187e-05	1.58790269600923e-09	5.68525214123694e-08	3.53531419933171e-08	8.11751033931041e-05	12319	0.0240593652605899	0.0346985267951385	0.964146025756307	1.9561449627228e-05	0.000700368943628583	0.000435517055298514
0.000159635206687662	0.000541431655896599	7.97759347375445e-08	3.48523687021565e-07	3.30157982247669e-07	0.000701825320188269	1425	0.189919387336403	0.2274571778699	0.771462129282194	0.000113669217172364	0.000496596057446419	0.000470427573287186
2.00153431543666e-05	0.000138042868429329	8.02863391005709e-09	7.12609292833669e-08	3.33972221686943e-08	0.000158170898369057	6322	0.0463466349940016	0.126542514209315	0.872745048885261	5.07592356928012e-05	0.000450531229310558	0.000211146440420217
8.47650727816375e-06	8.01997239394457e-05	4.8759874967337e-09	5.93598952134761e-08	1.781564563309e-07	8.89186235566506e-05	11246	0.0263240911023747	0.0953288179586284	0.901945180115727	5.4836515700529e-05	0.000667575507122617	0.0020035899028216
0.000198118196980246	0.000685312853886591	1.01802943676916e-08	4.53842302145506e-08	8.87757655632002e-07	0.000884374373047051	1131	0.233123646707013	0.224020734903979	0.77491261028448	1.15112950781422e-05	5.13178938668048e-05	0.00100382562259611
2.51485650307004e-05	8.50258034549621e-05	5.47748267074552e-09	2.38170483810223e-08	4.17148077169354e-08	0.000110245377824431	9071	0.0325344254655927	0.228114461821249	0.771241435539983	4.96844654972162e-05	0.000216036706944318	0.000378381466326573
1.37007482924562e-06	4.27580142294536e-05	3.22888709117265e-09	1.29733447845946e-07	2.45550909765996e-08	4.4285606484613e-05	22581	0.013198107127672	0.0309372488716318	0.965505897368932	7.29105311517981e-05	0.00292947208233497	0.000554471145949674
3.49038990124056e-05	0.000173431938812372	3.81553630409372e-10	2.43966535400144e-09	1.08201224020027e-08	0.000208349479166164	4800	0.0605976051760797	0.16752573201572	0.832408794619811	1.83131549901823e-06	1.17094862140536e-05	5.19325627561246e-05
3.67550297073144e-05	0.00023963256701476	4.73351456453503e-10	3.97409667088854e-09	4.97769470606536e-07	0.000276889813640809	3612	0.0797210481923593	0.132742440843253	0.865443780194891	1.70953004817848e-06	1.43526286454289e-05	0.00179771680316222
1.84813861980646e-05	0.000264221085641181	4.83521540890583e-08	8.92172760736414e-07	1.22351760613331e-06	0.000284866514360204	3510	0.0819212694932757	0.0648773557663416	0.927525954514549	0.000169736180462118	0.00313189762840391	0.00429505591024368
0.000202529083270718	0.000822148788003853	6.00205090643412e-08	3.14317581281614e-07	1.68952706648411e-08	0.00102506910463558	976	0.264848335049757	0.197576029123147	0.802042305524497	5.85526466390564e-05	0.000306630626033116	1.64820796846155e-05
5.74119695900397e-06	0.000104189743477837	3.47140853528836e-09	8.11517229557728e-08	1.33778647830003e-07	0.000110149342216162	9079	0.0325065486486067	0.0521219359416345	0.945895285269796	3.15154722256618e-05	0.000736742692448559	0.00121452062389506
2.43849337640962e-08	5.00524188145139e-06	4.07518176770418e-10	1.07656985116487e-07	1.12038313637107e-07	5.24972963214585e-06	190486	0.00157368348315545	0.00464498849898461	0.953428506261088	7.76265075205109e-05	0.0205071484933753	0.0213417302390315
3.55203666163566e-06	6.52826226213558e-05	1.2520162477607e-08	2.96208191298227e-07	1.80027269338234e-07	6.93234149061056e-05	14425	0.0205829638270092	0.0512386279072762	0.941711003558859	0.000180605102829467	0.00427284477689714	0.00259691865413829
4.45040010891404e-05	0.000333989104077181	1.29674498238533e-08	1.25437578134826e-07	1.74897671572247e-07	0.000378806407865852	2640	0.107441705898244	0.1174848158981	0.881688105433151	3.423239299702e-05	0.000331139008026621	0.000461707267724427
1.84835755794769e-05	7.65260506035747e-05	2.40558861426777e-08	1.28093408458158e-07	5.77405401297857e-09	9.51675495316655e-05	10508	0.0281478775326828	0.194221409192918	0.804119166461378	0.000252774041793242	0.0013459777948316	6.06725090789203e-05
8.942642575159e-05	0.000332729416707067	2.17397309066948e-09	1.04126980256267e-08	7.2213090556633e-08	0.00042224064222033	2368	0.119001136687067	0.211790189786909	0.78800897743388	5.14865901879496e-06	2.46605773685642e-05	0.0001710235428236
5.48260437439266e-08	5.62469086519577e-06	7.63578389046624e-11	1.00776857912275e-08	2.42647149284783e-08	5.71393566749831e-06	175011	0.00171271722063293	0.00959514543640822	0.984381202817845	1.33634404284593e-05	0.00176370305471775	0.00424658525060048
1.09706073389525e-05	0.000149612767508213	1.38713966566584e-08	2.43721124259485e-07	2.11404423821019e-07	0.000161052371791902	6209	0.0471707883185172	0.0681182600224465	0.928969662747526	8.6129726015968e-05	0.0015133035393878	0.00131264396462399
4.21927489600982e-07	3.05385592925984e-05	1.1830592833294e-09	1.10338459944957e-07	3.89383701139362e-07	3.1461392002567e-05	31785	0.00939416262342807	0.0134109606328466	0.970667772427446	3.76035263548692e-05	0.00350710674009447	0.0123765566732582
6.14576176651297e-06	4.40379507913448e-05	2.14200577788797e-09	1.97402946188294e-08	8.90445039589356e-08	5.02946393622134e-05	19883	0.0149755061377521	0.122195165219344	0.875599295467475	4.25891467768884e-05	0.000392493014547	0.00177045715185772
2.7535657014955e-06	3.82749446169804e-05	1.0482290584354e-09	1.87435196594992e-08	1.5920626078735e-08	4.10642226932725e-05	24352	0.0122439451379646	0.0670551034671506	0.932075225260525	2.55265773874523e-05	0.00045644403887791	0.000387700656059008
8.09611019281846e-07	4.49351452144858e-05	9.74904485616179e-09	6.97438375529129e-07	4.4060321703154e-07	4.68925468711844e-05	21325	0.0139696006867979	0.0172652387916971	0.958257723512529	0.0002079017990416	0.0148731178420532	0.0093960180546792
5.27950171198707e-06	3.3001105657574e-05	7.8348357830501e-09	6.29795446403712e-08	4.37101620330079e-08	3.83951319120175e-05	26045	0.0114526737730085	0.137504455619141	0.859512756283689	0.000204058050926967	0.00164030025433143	0.00113842979191137
4.56152541616538e-06	6.63679934583736e-05	8.91854001794502e-09	1.66996403219527e-07	1.45304018297902e-07	7.12507378360743e-05	14035	0.0211491357999355	0.0640207463768308	0.931470964006935	0.000125171195257848	0.00234378489670849	0.00203933352426751
2.11066167625174e-05	0.000229579496268401	2.25149366731515e-08	3.15660938809539e-07	1.62042912003943e-07	0.000251186331818405	3981	0.0725954170485676	0.0840277279807422	0.913980846833559	8.9634402119573e-05	0.00125668039548324	0.000645110388096641
3.30594303343906e-05	0.000307865533032089	3.87413284860181e-08	4.65198797544877e-07	1.16748456031804e-06	0.000342596388052828	2919	0.0976894487119746	0.096496727599162	0.89862457331166	0.000113081543872098	0.00135786252794102	0.00340775501736466
9.51298704313842e-07	2.17203675865181e-05	8.68513335352782e-10	2.55086137460405e-08	7.27554764046942e-08	2.2770798894318e-05	43916	0.00680803703897803	0.0417771334562715	0.953869369595898	3.81415399338274e-05	0.0011202335879575	0.0031951218199397
7.31743326978223e-07	2.05025382147456e-05	4.6085264733941e-09	1.66113589437061e-07	1.48138861516633e-07	2.15531425191509e-05	46397	0.00644515276287461	0.0339506559810494	0.951255168313771	0.00021382155615123	0.00770716331919866	0.00687319082982931
3.65975886117924e-05	0.000212546877591495	1.03390751422635e-08	7.72976207083006e-08	1.68417891532275e-07	0.00024940052079067	4010	0.0720983086768513	0.1467422301115	0.852231089645127	4.14557079090521e-05	0.000309933678018175	0.00067529085744626
2.64611173506534e-06	4.8337802467762e-05	3.5655031676796e-09	8.38162661497903e-08	8.25736009725312e-07	5.18970319818701e-05	19269	0.0154489353197106	0.0509877276987583	0.931417474599482	6.87034119586105e-05	0.00161504931879478	0.0159110449710068
5.49889147446606e-05	0.000244547001273861	2.54522776185203e-09	1.45690727246307e-08	8.39350211007752e-10	0.000299553869669219	3338	0.0859587922397658	0.183569368692789	0.81637069667603	8.49672803313335e-06	4.8635902252635e-05	2.80200089531342e-06
1.45398882485154e-05	0.000107784435951152	7.63148901348857e-09	7.27941365995916e-08	3.76841486008033e-08	0.000122442433973881	8167	0.0360684365834905	0.118748768516125	0.880286616763466	6.2327158696604e-05	0.000594517229338316	0.000307770332373839
9.84450337710331e-06	7.74475035286843e-05	1.57518245749241e-09	1.59424092240052e-08	1.53398498187444e-08	8.73248643472878e-05	11451	0.0258583972588916	0.112734253304443	0.886889479961611	1.80381895725364e-05	0.000182564374341342	0.000175664170032242
9.03017323454115e-07	3.56264989700309e-05	7.49063171019316e-09	3.80497962998576e-07	2.2114633524748e-07	3.71386512234412e-05	26926	0.0110799622679687	0.024314758175282	0.959283597987643	0.000201693692781853	0.0102453360707514	0.00595461407354223
3.35453731144624e-07	3.4433221137715e-05	2.59189327648085e-09	3.43285257563468e-07	1.71600178561614e-07	3.52861521982612e-05	28340	0.0105301975862832	0.00950666792060016	0.975828164664885	7.34535537317263e-05	0.00972861125901918	0.00486310260176427
8.90909843831484e-06	0.000133745668794776	7.21629732500255e-09	1.39566495081971e-07	4.15240714819467e-08	0.000142843074096979	7001	0.0419506446100419	0.062369831331593	0.936311890795438	5.05190564584408e-05	0.000977061687899658	0.000290697128610905
1.33916120739634e-05	0.000127227518955881	2.40441154790464e-09	2.94054611617134e-08	5.91408856386501e-08	0.000140710081788192	7107	0.0413373078658729	0.09517166008134	0.904181970041019	1.70876991708664e-05	0.000208979063817024	0.000420303114652961
4.40861832044137e-05	0.000167987421333684	7.88899457790988e-09	3.86739748402994e-08	5.45588330940074e-08	0.00021217472634061	4713	0.061675247214942	0.207782444048689	0.791740959118803	3.71815942170485e-05	0.000182274182732844	0.000257141055558251
8.25436771356156e-08	1.48101065788273e-05	1.3028587481624e-09	3.0135456474547e-07	8.15777678392291e-07	1.60110853578488e-05	62457	0.00479184635647256	0.00515540797458504	0.924990795303405	8.13722941976403e-05	0.0188216200220145	0.050950804405798
1.58587826607799e-05	9.38124072197715e-05	4.18133930193881e-09	3.18193746130714e-08	8.84464793233796e-08	0.00010979563707379	9108	0.0324038696864314	0.144439096884349	0.854427459232496	3.80829276406373e-05	0.000289805455490792	0.000805555500023538
0.000264151190222036	0.000781434462749737	8.84714860086023e-08	3.37285299571722e-07	8.90499452315251e-09	0.00104602031475188	956	0.269459299022204	0.252529694210283	0.747054767225146	8.45791279202722e-05	0.000322446222903165	8.51321374696709e-06
6.37828630570391e-06	0.000101954179195354	9.39195280269158e-09	1.93335645773927e-07	4.96400630802258e-08	0.000108584833162715	9209	0.0320522966953698	0.0587401216166721	0.938935726341959	8.64941495891761e-05	0.00178050322630429	0.000457154665475611
1.62869201873638e-05	0.000124964068961493	3.04962836920815e-08	3.01130535593244e-07	6.38837539115748e-08	0.000141646499722053	7060	0.0416066207380393	0.114982863814658	0.882224899356526	0.000215298533687193	0.00212592994662162	0.000451008348507948
1.8513988041645e-05	0.000208098011918387	1.35977444801448e-09	1.96970463858597e-08	4.13767066044266e-07	0.000227046823846911	4404	0.0658532945426855	0.0815425986937757	0.916542272613777	5.98896044866641e-06	8.67532346505788e-05	0.00182238649734759
8.38029658081847e-07	2.66600575888179e-05	2.03834525284725e-09	8.34435900136701e-08	5.87026823907919e-09	2.75894394504053e-05	36246	0.00824278640684273	0.0303750157587756	0.966313854862543	7.38813579924802e-05	0.00302447572969607	0.000212772290993138
5.99944773301464e-06	9.80200814615287e-05	1.724141467092e-08	3.62759906285218e-07	6.16351847698362e-07	0.000105015882363198	9522	0.0310152635520397	0.057128956096998	0.933383401212836	0.000164179115415042	0.00345433374573392	0.00586912982901678
2.75147345296733e-06	5.05969235398545e-05	1.10196058982092e-09	2.60780026727074e-08	3.46815381086558e-08	5.3410258494193e-05	18723	0.0158958120400221	0.0515158235616194	0.947325943860684	2.06320025569757e-05	0.000488258312315465	0.000649342262824408
4.53914896184262e-05	0.000268776474162419	4.55578779670368e-08	3.47390970341207e-07	4.64929384404004e-07	0.000315025842013557	3174	0.0901928653905864	0.144088146319351	0.853188654125879	0.000144616319968684	0.00110273801070027	0.00147584522410068
1.32421278344403e-05	8.50718358001053e-05	5.5529602148057e-09	4.58917599874484e-08	7.19067548759973e-08	9.84373151096239e-05	10159	0.0291008209033647	0.134523456066364	0.864223447230004	5.64111303586622e-05	0.000466202881867932	0.000730482691405377
1.93425839327391e-07	1.31379620116737e-05	1.74205310744322e-09	1.52267664401916e-07	1.51233855493857e-08	1.35005209540598e-05	74071	0.0040419926943609	0.0143272870717796	0.973144818365168	0.000129035991527375	0.011278651017991	0.00112020755353428
3.5356486649501e-06	6.69877419339972e-05	4.63395376465122e-09	1.13025203381587e-07	1.92501620141589e-07	7.08335513762352e-05	14118	0.021026610430224	0.049914886325131	0.945706386768457	6.54203223559666e-05	0.00159564501829435	0.00271766156576153
0.000113768973389535	0.000719242082691563	1.20977988917809e-07	9.87868394854426e-07	3.38486245189741e-07	0.00083445838871006	1198	0.221543388618198	0.136338701760077	0.861926840718082	0.000144977856960395	0.00118384380601831	0.000405635858862881
1.20786884552914e-05	7.93554154496411e-05	2.89681491798669e-09	2.44821023387277e-08	2.69521865916407e-08	9.14884350087809e-05	10930	0.0270745185382862	0.132024211083424	0.867381931301204	3.16631814470175e-05	0.000267597782565392	0.000294596651358763
5.90655362931095e-07	1.84267275923536e-05	1.02915105267873e-10	4.13035777643622e-09	1.16464010010995e-07	1.91380802381774e-05	52252	0.00572502822044429	0.0308628324043094	0.962830511891953	5.37750411676999e-06	0.000215818813853482	0.00608545938576787
4.88743011191125e-05	0.000368585737461452	1.8417063764878e-08	1.79076417320841e-07	1.07464579182338e-07	0.000417764996640832	2394	0.117816932884207	0.116989938152074	0.882280086711856	4.40847460006607e-05	0.000428653474467128	0.000257236915601928
3.31031658003274e-08	6.71905338648575e-06	2.3573521671517e-10	6.16029884505249e-08	2.04787334667455e-07	7.01878261062077e-06	142475	0.00210342686341614	0.00471636858366805	0.95729612373498	3.35863396536113e-05	0.00877687654228067	0.0291770447994176
8.3445938998274e-05	0.000253222334622702	3.23265863540115e-08	1.26222102115166e-07	9.02360141107044e-08	0.000336917058323556	2968	0.0961502591580051	0.247675019524055	0.751586565200037	9.59482031419345e-05	0.000374638502256983	0.000267828570508433
6.63814189110246e-07	2.88797124029863e-05	3.0152673419079e-09	1.68874429523185e-07	7.53739706711802e-08	2.97907902596328e-05	33567	0.00889755062687048	0.0222825303835504	0.969417465978368	0.000101214748438334	0.00566867908005831	0.0025301098095848
4.84687672580407e-08	3.41782966639209e-06	9.18796001836881e-11	8.33214339883292e-09	8.35724946067914e-08	3.55829495125594e-06	281033	0.00106692081942339	0.0136213461565161	0.960524552689408	2.58212434444925e-05	0.00234161122475021	0.023486668685881
1.94234388745e-05	0.000156565229924101	2.48179969934352e-09	2.57531408881059e-08	1.31679529714665e-07	0.000176148583268903	5677	0.0514769892709311	0.110267357897785	0.888824803575589	1.4089240193064e-05	0.00014620123767213	0.000747548048760897
5.32743784718788e-05	0.000270809612561605	1.33962370048325e-08	8.76744073745531e-08	1.33204854594252e-08	0.000324198382163323	3085	0.0926937948991019	0.164326478486375	0.835320678513375	4.13211099803819e-05	0.000270434438289038	4.10874519809129e-05
6.89734927996701e-06	7.06553517382168e-05	1.20484498497786e-09	1.58801055747311e-08	8.57902589122414e-08	7.76555762276558e-05	12877	0.0230282842623398	0.0888197553224855	0.909855481995046	1.55152410619648e-05	0.000204494079448678	0.00110475336195739
9.57704189918795e-07	1.24712317916507e-05	5.96246710865898e-10	9.98433120122437e-09	4.83345575097551e-08	1.34878511169914e-05	74141	0.0040382070483751	0.0710049496848556	0.924627035357771	4.42062049539363e-05	0.000740246249355954	0.00358356250306363
2.59786808387259e-06	4.34399975710203e-05	9.25086770429153e-09	1.99028633702211e-07	7.56626111397805e-08	4.63218077674392e-05	21588	0.0138007485299916	0.056083046173744	0.937787181992397	0.000199708693381224	0.00429665082808174	0.0016334123123961
0.000268588336656886	0.000746844071385647	3.24864359894288e-08	1.16384694462113e-07	8.15141704841543e-07	0.00101639642087783	984	0.262931163788575	0.264255492384473	0.734796046153551	3.19623675586848e-05	0.000114507186439712	0.000801991907977729
1.91100334921599e-05	7.67735092011816e-05	2.86813905587578e-09	1.48193332250607e-08	2.07662544942096e-09	9.59033067910718e-05	10427	0.0283623885272759	0.199263551295386	0.800530365114885	2.99065710228752e-05	0.000154523693925852	2.16533247799781e-05
5.05127599001614e-05	0.000232473630610558	4.73747616937563e-09	2.8062734828768e-08	7.06986540671994e-09	0.000283026260587124	3533	0.0814141361650219	0.178473756447106	0.821385372962575	1.67386452393074e-05	9.91524064606345e-05	2.49795386196809e-05
6.00551580077514e-06	4.73571891074519e-05	5.24764941377253e-10	5.3223964040248e-09	2.67655654914346e-08	5.33953176350639e-05	18728	0.015891400785952	0.112472704850648	0.886916516371712	9.82792058591759e-06	9.96790849789732e-05	0.000501271772074975
1.41656659581424e-05	0.000194461796510537	1.54551910104451e-08	2.73516264301584e-07	2.71596660494147e-08	0.000208943593590041	4786	0.0607650589450449	0.0677966034504807	0.930690399113562	7.39682454240213e-05	0.00130904355382266	0.000129985636710659
9.18687024791276e-05	0.000334548410070595	1.33352049189039e-09	6.25124129593270e-09	1.96383467401824e-08	0.000426444335658251	2345	0.120111942221057	0.215429529242828	0.784506633331624	3.12706813148777e-06	1.46589854131452e-05	4.60513720034974e-05
8.55490396457018e-05	0.000426788184162231	2.10693904964726e-08	1.35432614879444e-07	1.72449061886108e-07	0.000512666174875195	1951	0.142590195673335	0.166870848591733	0.832487503717463	4.10976801845797e-05	0.000264173104286458	0.000336376906333034
5.16549212285591e-06	6.56275770116829e-05	7.24877018869496e-09	1.18507619882081e-07	8.72113408989542e-08	7.10060368655085e-05	14083	0.021077270323496	0.0727472247555485	0.924253484756333	0.000102086674720697	0.00166897949968035	0.00122822431371772
1.96960062201377e-05	0.000177697974314822	4.91123268379014e-09	5.70608603848073e-08	5.71842069098442e-07	0.000198027794697127	5050	0.0576836393320677	0.0994608168528146	0.89733855081607	2.48007240160484e-05	0.000288145714454271	0.00288768589264474
4.46014093217912e-06	7.11692458391975e-05	6.95781379415196e-09	1.42907682571327e-07	1.74255714342118e-08	7.57966778391764e-05	13193	0.0224832631438924	0.0588434883866881	0.938949408708952	9.17957619318736e-05	0.00188540826122414	0.000229898881204067
0.000335405374201073	0.000781277761279865	1.32569235945237e-09	3.97755915223222e-09	1.77226537948825e-07	0.0011168656652704	895	0.284838542683454	0.300309504205118	0.699527065406486	1.18697565936133e-06	3.5613586091119e-06	0.000158682054126821
3.79101389137748e-06	9.83174729584926e-05	2.2559969489387e-09	7.54176085636655e-08	1.00812482498905e-06	0.000103194285280372	9690	0.0304855337437469	0.0367366650302152	0.952741449697246	2.18616461445448e-05	0.000730831250575175	0.00976919237581849
4.00165217054006e-06	7.70610303801357e-05	5.13111229814938e-09	1.27232562627294e-07	3.85174918004796e-07	8.1580221143606e-05	12258	0.0241779789674225	0.0490517445827456	0.94460433300965	6.28965235227429e-05	0.00155960060960519	0.00472142527447641
7.20754427501331e-05	0.000360785010338549	1.98701645258804e-08	1.28113502603218e-07	2.01539545278324e-07	0.00043320997630109	2308	0.121896799354277	0.166375306878988	0.832817871414384	4.58672828717829e-05	0.000295730730157925	0.000465223693598067
9.17892986406512e-06	6.85371049532223e-05	4.31853309677724e-10	4.14798292344314e-09	7.49042146198763e-09	7.77281050749825e-05	12865	0.023049543272448	0.118090230750002	0.881754481047829	5.55594799668826e-06	5.33652907071602e-05	9.63669634652973e-05
3.38960071355311e-07	1.73916593875059e-05	3.53648009397989e-10	2.33505202534913e-08	1.27695591416286e-07	1.78820192185404e-05	55922	0.00535028967385553	0.0189553577374456	0.972578050328563	1.9776738022478e-05	0.00130581004125536	0.00714100515471367
8.3759626588577e-07	2.60471326548718e-05	2.98548401821967e-09	1.19463938136491e-07	2.49272472012923e-08	2.70321055901136e-05	36993	0.00807694605083276	0.0309852394995121	0.963562848185899	0.000110442155838262	0.00441933528774697	0.000922134871003496
3.79033588565505e-07	2.73551904528875e-05	6.01524766402132e-09	5.59269813513513e-07	1.13047821117924e-08	2.83108138847424e-05	35322	0.00845739767185261	0.0133882971400472	0.96624528578566	0.000212471732127176	0.0197546356593769	0.000399309682788206
2.66751021211156e-07	1.20550744989912e-05	1.87657229189862e-10	1.09096419048261e-08	1.71620385212232e-07	1.25045432045486e-05	79971	0.00374435875665546	0.0213323283264056	0.964055567788041	1.50071239005036e-05	0.000872454253335505	0.0137246425083168
5.31689757148597e-06	6.91060247361002e-05	5.77672544167464e-10	9.66217216512350e-09	1.19702963083479e-07	7.4552865115379e-05	13413	0.0221184133233721	0.071317146071549	0.926939891969958	7.74849555779581e-06	0.000129601620946025	0.00160561184198925
6.65262301361693e-05	0.000273307898479195	1.5624506429492e-08	8.26226295077056e-08	1.25002191091645e-07	0.000340057377942393	2941	0.0970016593549002	0.195632368098301	0.803711127024846	4.59466767756437e-05	0.000242966731107661	0.00036759146896916
9.00222939887731e-06	5.88047649765799e-05	1.13911639043145e-08	9.57066133386642e-08	6.8563336384242e-08	6.79826554890845e-05	14710	0.0201889087449821	0.132419502211454	0.86499658704891	0.000167559855118391	0.00140780928091329	0.00100854160360433
3.10153182595343e-06	7.20519836721995e-05	2.50701461927722e-08	7.50067917731501e-07	1.18531606328949e-07	7.60471851684061e-05	13150	0.0225567284930441	0.0407843080461835	0.947464176519364	0.00032966566924541	0.00986319107104989	0.00155865869415759
4.40819486831508e-05	0.000327469461516699	8.98949522004731e-10	8.60701906316245e-09	2.64845620798492e-07	0.000371825761789234	2689	0.10556985396993	0.118555391296793	0.880706758834861	2.41766336382656e-06	2.31479901278096e-05	0.000712284214853885
1.06446890173025e-05	0.000126756531134619	5.30072398799753e-09	8.12783727728996e-08	2.0518729744204e-08	0.000137508317978426	7272	0.0404159137953704	0.0774112371803756	0.921809916651774	3.85483879515503e-05	0.00059107968134445	0.000149218098554759
9.3055060807068e-08	9.63854612942773e-06	1.28474430504206e-09	1.7126446719852e-07	6.01648455661054e-08	9.96431524730446e-06	100358	0.00298484593063975	0.0093388314698535	0.967306421987716	0.000128934530186568	0.0171877808908997	0.00603803112134386
1.23645170301869e-05	0.000112250859315661	5.24831250408875e-09	6.13225692403647e-08	1.65024988814413e-07	0.000124846972216407	8010	0.0367636148632627	0.0990373800075386	0.899107582049231	4.20379638441809e-05	0.000491181869705817	0.0013218181096804
3.1356268852674e-06	9.63528559089517e-05	7.56058372123349e-09	2.99595492205532e-07	2.96514229217736e-07	0.000100092153099364	9991	0.0295827533580754	0.0313273996829162	0.962641455152835	7.55362282368723e-05	0.00299319659861965	0.00296241233739253
0.000267278301408164	0.000863121255464154	6.64142130999105e-08	2.76523778386061e-07	8.42065074612648e-08	0.00113082670137127	884	0.287830953217683	0.236356553204887	0.763265719157068	5.87306728956569e-05	0.000244532409829677	7.44645553197091e-05
4.01365281869663e-07	2.55035525299708e-05	2.80682851611045e-10	2.29682483921744e-08	2.67347502716825e-07	2.61955142458011e-05	38174	0.00782795790806978	0.0153219088620869	0.973584724875512	1.07149204622328e-05	0.000876800820806792	0.0102058505211318
2.16189499907592e-06	3.2538292571619e-05	1.92505572452193e-09	3.72701261541823e-08	9.70785911293613e-09	3.47490906116865e-05	28778	0.010370757292451	0.0622144338461867	0.936378247569908	5.53987367909568e-05	0.00107254968398074	0.000279370163133744
7.677081231672e-05	0.00030928448484451	7.91014531407272e-09	4.10235963351645e-08	2.27719861276226e-07	0.000386331950764155	2588	0.109455298094262	0.198717222753306	0.800566673899874	2.04749964335765e-05	0.000106187428334677	0.000589440922051107
3.14422626967266e-05	0.000137118676508106	2.9031785151987e-08	1.62877472838856e-07	9.3192405064733e-08	0.000168846040867888	5923	0.0493963632706353	0.186218536929322	0.812092932729131	0.000171942350574288	0.000964650826289129	0.000551937164683953
4.80834928367905e-05	0.000212499344755574	3.65508776330905e-09	2.07879980141398e-08	4.84528578297227e-07	0.000261091809256439	3830	0.0753479458376374	0.184163160743062	0.813887441972036	1.39992433072425e-05	7.96194950478979e-05	0.00185577854654694
1.39673419382306e-06	4.23804981641262e-05	2.87446339646972e-09	1.12282934567875e-07	5.70180051958331e-07	4.44625698078719e-05	22491	0.0132504963844431	0.0314137082012693	0.953172485244496	6.46490611966563e-05	0.0025253361434812	0.0128238213495564
3.12005057955701e-07	5.94629779991315e-06	1.15697522479936e-09	2.83532444975555e-08	1.92560039257663e-08	6.30706908151697e-06	158552	0.00189033774813963	0.0494691042579572	0.942798901210537	0.000183441026227206	0.00449547073784961	0.00305308276742941
1.31628727650529e-06	4.41964268435855e-05	1.55676281522569e-08	6.73053940579433e-07	1.66881948459378e-07	4.63682176372818e-05	21566	0.0138144798844479	0.0283877048456343	0.953162081607593	0.000335739196922245	0.0145154154046731	0.00359905894517711
2.3591652881952e-05	0.000258036589259694	3.28801597679671e-09	4.63698548992685e-08	2.31360221816157e-07	0.000281909260234338	3547	0.081106179361677	0.0836852711483879	0.915317890037383	1.16633840763639e-05	0.000164485036286937	0.00082069039386588
5.15802054496846e-05	0.000384837847980248	1.3990683517528e-09	1.34596611138775e-08	5.03518826258859e-07	0.000436936430985657	2289	0.122878341179547	0.118049679065049	0.880763929691367	3.20199519320633e-06	3.08046208999206e-05	0.00115238462749147
2.58000091784518e-05	0.000124257143918171	3.61496194312819e-09	2.23980382360767e-08	2.55228824545416e-07	0.000150338394921347	6652	0.0441028057045904	0.171612908279017	0.826516366515543	2.40455004526252e-05	0.00014898415170519	0.00169769555328128
4.56011534720463e-09	2.67332553304273e-06	9.90267511302953e-11	7.47577620523863e-08	7.68924163477161e-07	3.52166660067061e-06	283956	0.00105594393894526	0.00129487423549301	0.75910806904142	2.81192862241525e-05	0.0212279498684375	0.218340987568425
1.92048049290917e-07	2.30359596981846e-05	4.72906207283112e-10	7.31348274087239e-08	7.61052269663587e-07	2.40626677507551e-05	41558	0.00719289359823549	0.0079811619925181	0.957331910858542	1.96531079671443e-05	0.00303934826205747	0.0316279257789155
0.000107443430422739	0.000380079777108882	2.22432026016074e-09	1.01303062040469e-08	2.8833267262107e-07	0.000487823894830706	2050	0.136173098628833	0.220250446034477	0.779133169031797	4.55967877697477e-06	2.07663181557814e-05	0.000591058936793437
3.05356150395535e-06	7.42776756604231e-05	8.23623518140231e-09	2.58055395294913e-07	2.20425338417617e-07	7.78179541332724e-05	12851	0.0230758783892367	0.0392398070338082	0.954505634178121	0.000105839780461162	0.00331614211873218	0.00283257688887725
2.01192934010837e-07	2.13523310535968e-05	1.32907845933305e-09	1.8176795086101e-07	1.94357869224734e-07	2.19309788861527e-05	45598	0.00655776917484829	0.00917391490162217	0.973615047665689	6.0602787784007e-05	0.00828818229248211	0.00886225235242245
9.87542000863478e-06	0.000132140384129156	6.96408305457299e-10	1.20021679641537e-08	1.55022607056847e-07	0.000142183525321117	7033	0.0417610347463382	0.0694554449000433	0.929364944572312	4.89795357010935e-06	8.44132112848316e-05	0.00109029936278998
3.05261253496987e-06	6.29212168566906e-05	7.93237105766082e-10	2.10493165693541e-08	3.74015167779395e-07	6.6369687113115e-05	15067	0.01971464085647	0.0459940775337279	0.948041486913339	1.19517981818138e-05	0.000317152565951975	0.0056353311887994
0.000341743567044717	0.00079301124612465	1.85613886198107e-08	5.54800416105665e-08	1.05682141841697e-07	0.00113493453674144	881	0.288709048783053	0.301113021043409	0.698728623063582	1.63545896427675e-05	4.88839134016114e-05	9.31173899642931e-05
9.34270366283459e-06	6.33127032553564e-05	1.19122961506104e-09	1.0383523821803e-08	5.31297439543028e-09	7.26722946460233e-05	13760	0.0215665244618407	0.128559359634117	0.871208258439393	1.63917985645472e-05	0.000142881463594617	7.31086643308712e-05
5.35100015532683e-08	6.68989791842757e-06	1.11579088923913e-10	1.79504687780588e-08	5.6899726959872e-08	6.8183696948077e-06	146663	0.0020434272360409	0.00784791730991312	0.981157991993606	1.63644821149669e-05	0.00263266287712859	0.00834506333723765
5.2109307730448e-06	8.52115107041086e-05	3.43903354679607e-09	7.24054182134339e-08	7.56217203080259e-07	9.12545031319939e-05	10958	0.0270062304173264	0.0571032726517344	0.93377869342903	3.76861790789845e-05	0.000793444879193566	0.0082869028609628
6.13402375612223e-07	1.87720305578309e-05	2.06316315260976e-09	8.12257337134337e-08	2.86159961281079e-08	1.94973378264372e-05	51289	0.0058321847644015	0.0314608271689525	0.962799676803933	0.000105817685007859	0.00416599098997487	0.00146768735213206
1.04120556001212e-05	9.92183557752383e-05	1.05577174035832e-08	1.29473701768888e-07	5.40247567396198e-08	0.000109824467551272	9105	0.0324122394468492	0.0948063380799945	0.903426695229987	9.61326527593168e-05	0.00117891490535515	0.000491919131903811
6.52213633112244e-08	3.49602601289037e-06	2.14263652805429e-10	1.47692748684854e-08	8.24324187312651e-10	3.57705523891019e-06	279560	0.00107254290523751	0.0182332558361875	0.977347504970453	5.98994531800152e-05	0.00412889203046949	0.000230447709709899
3.64003806144246e-07	7.40634304864041e-06	1.0934489566353e-10	2.86092420682317e-09	2.96950231861503e-09	7.77628662620576e-06	128596	0.00233017597368057	0.0468094636477993	0.952426705013849	1.40613252725334e-05	0.000367903646604534	0.000381866366474704
4.81268301531887e-06	8.37264913963706e-05	9.10330999992189e-09	2.03917379783156e-07	6.87279957232165e-08	8.88209230971958e-05	11259	0.0262955495725211	0.0541841139170823	0.942643787936651	0.00010249060336786	0.00229582594587552	0.000773781597023126
2.61492352116501e-07	2.97291296306921e-05	2.09376669367878e-09	3.07097452430871e-07	4.46544362541252e-08	3.03444676381872e-05	32955	0.00906216720625641	0.0086174638235348	0.979721575120969	6.89999481501487e-05	0.0101203770022448	0.00147158410510157
3.30013776115418e-05	0.000303299058600048	8.37717473241813e-09	9.92659019018305e-08	1.2810490624395e-06	0.000337689128350663	2961	0.0963596561251227	0.0977270952509684	0.898160565847698	2.48073569123585e-05	0.000293956463409597	0.00379357508101128
4.95747762741939e-05	0.000479624529412783	1.50015217112569e-10	1.87481938700175e-09	1.48591153248649e-07	0.00052934992167483	1889	0.146873142261522	0.0936521840172233	0.906063285879558	2.83395181466978e-07	3.54173923568354e-06	0.000280704968801197
7.01457254826536e-06	0.000112366279263952	1.50014494780028e-09	3.09526425549326e-08	1.56036828825505e-07	0.000119569341428546	8363	0.0352371384067812	0.0586653105592058	0.939758285204756	1.25462340920959e-05	0.000258867717971247	0.00130499028397469
2.76746009684858e-06	6.84559608272612e-05	3.54247654153233e-09	1.12854741242238e-07	1.56123544914732e-08	7.1355430496385e-05	14014	0.0211798810596464	0.0387841552856834	0.959365816323248	4.96455072429532e-05	0.00158158587870835	0.00021879700511742
2.60690083567892e-06	0.000113431604252449	8.36774248815111e-09	4.70470632577891e-07	4.11573605045031e-07	0.000116928917068239	8552	0.0344725301904955	0.0222947488186994	0.970090265919858	7.15626441940599e-05	0.00402356101787317	0.00351986159937528
9.05622240635668e-06	6.41887687603824e-05	5.01781130944782e-10	4.57476268284128e-09	6.02177546175062e-08	7.33102854651703e-05	13641	0.0217537896813558	0.123532766908393	0.875576576371107	6.84462115732966e-06	6.24027399949867e-05	0.000821409359347204
2.54671722225675e-05	0.000211468964234138	1.43091188449874e-10	1.53034462420013e-09	2.78222241846057e-07	0.000237216032134364	4216	0.0686994712428576	0.107358562544973	0.891461518563625	6.03210445611129e-07	6.45126980006695e-06	0.0011728644111561
3.53719847853742e-07	3.1013064310327e-05	5.82576335689413e-10	6.58523884463015e-08	2.20023764758988e-07	3.16532428877217e-05	31592	0.00945117736390622	0.0111748375706222	0.979775260953024	1.84049494630262e-05	0.00208043102186682	0.006951065505024
3.11027600957372e-05	0.000304762510588314	6.91247760029492e-09	8.73468942194311e-08	2.6900189274373e-08	0.000335986430245145	2976	0.0958977945906678	0.0925714769880549	0.907067914516519	2.0573680893158e-05	0.00025997149395498	8.00633205773992e-05
1.45786215582093e-05	7.21333876876105e-05	1.76513412646768e-08	1.12330353001547e-07	5.48545489919512e-09	8.68474763949852e-05	11514	0.0257188620761862	0.167864653797253	0.830575517929219	0.000203245298509284	0.00129342103725231	6.31619377660105e-05
2.55418416096809e-05	0.000151937175598339	1.11172293765848e-09	8.51032767274321e-09	1.19306387596941e-07	0.000177607945646227	5630	0.0518922434515579	0.143810241803917	0.855463842259506	6.25942118531617e-06	4.79163679405127e-05	0.000671740147451425
1.82995185138614e-05	0.000138780856134431	1.45357229167925e-08	1.41882628903968e-07	1.55952524295937e-08	0.000157252388252543	6359	0.046083775244727	0.116370369424679	0.882535760993041	9.24356258007895e-05	0.000902260566472981	9.91733900063136e-05
1.72975342806563e-06	3.0787946619721e-05	2.11208214370491e-09	4.8360423133901e-08	3.28297433368461e-08	3.26010022964011e-05	30674	0.00973278696452273	0.0530582898138866	0.944386505046802	6.47858039609434e-05	0.00148340295473798	0.00100701638061203
1.7397302840868e-06	3.53484116684922e-05	1.36993899272423e-10	3.58134497322724e-09	5.72114101598784e-08	3.71490717016114e-05	26919	0.0110830538838793	0.0468310567235881	0.951528801376723	3.68768028371705e-06	9.6404696246337e-05	0.00154004952315933
1.41263094747631e-06	2.10313088572872e-05	3.83022497722048e-10	7.33402565729343e-09	1.04503369215814e-07	2.25561602221343e-05	44334	0.00674408030913098	0.0626272793580399	0.93239756457525	1.69808377822298e-05	0.00032514513042413	0.00463303009850344
3.24396879754564e-05	0.0002726040479853	1.46062105200239e-08	1.58175130781715e-07	2.40996061715735e-07	0.000305457513363774	3274	0.0875767005938769	0.106200327561835	0.892445057197371	4.7817486494854e-05	0.000517830218153258	0.000788967536145457
1.34210129104826e-05	0.000152071472232184	3.99916255639624e-09	5.83616453523904e-08	1.71924256149455e-07	0.000165726770206725	6034	0.0485062409400476	0.0809827699757947	0.917603547347798	2.41310595228988e-05	0.000352155812121307	0.00103739580476347
9.51120320132388e-06	7.34305975811268e-05	2.47897582265818e-09	2.46209557315775e-08	1.3304782031232e-07	8.31019485343172e-05	12033	0.024623394494912	0.11445222848651	0.883620647604952	2.98305378680078e-05	0.000296274108680017	0.00160101926198972
6.17703020815872e-05	0.000248169822045021	2.27935505859904e-08	1.17858177938687e-07	3.13177244042993e-07	0.000310393953099176	3222	0.0889273529247069	0.199006138698361	0.799531754942812	7.34342610685701e-05	0.000379705135238345	0.00100896696251981
4.05584677493754e-07	1.15036685948254e-05	2.24414667695282e-10	8.18638836542437e-09	7.66868773998708e-08	1.19943509527521e-05	83373	0.0035918606457398	0.0338146415001049	0.959090545219193	1.87100301282905e-05	0.000682520329584487	0.00639358292098956
1.29819908415845e-06	3.25284080356723e-05	1.00332384989277e-10	3.23490707481055e-09	6.68193158732124e-08	3.38967616751637e-05	29501	0.0101176693579804	0.03829861674101	0.959631729644131	2.95994012498224e-06	9.54341038772674e-05	0.00197125957085662
1.29526726873639e-05	0.000113063152938973	2.4190089790385e-10	2.71752360823349e-09	4.31023564164886e-08	0.00012606188740726	7933	0.0371146700804676	0.102748522600797	0.896886087178019	1.91890588725169e-06	2.15570595056551e-05	0.000341914255791211
3.72705596881798e-08	4.71713130410837e-06	2.27412031264248e-10	3.70279447261421e-08	2.36128794105483e-08	4.81527009996451e-06	207673	0.00144354159808979	0.00774007665498443	0.97961925420199	4.72272637968791e-05	0.00768969215795704	0.00490374972127158
1.36073588993011e-08	2.26753824049792e-06	1.97224444642135e-11	4.22717520626341e-09	9.7930919835094e-08	2.38332341688304e-06	419582	0.000714742327017737	0.00570940511174816	0.951418604976177	8.27518595441274e-06	0.00177364732638418	0.0410900673997363
3.47290453175083e-05	0.000107080774180467	1.91458172517443e-08	7.59242489075355e-08	2.177383912269e-08	0.000141926663403257	7046	0.0416871808800078	0.244697116699153	0.754479613715836	0.000134899368396657	0.000534954088872021	0.000153416127742141
9.63103946536214e-07	3.47978908203035e-05	4.40640078143236e-10	2.04953795514618e-08	2.71945370054354e-08	3.58091253234748e-05	27926	0.0106854307611959	0.0268954892876104	0.971760424360091	1.23052454971407e-05	0.000572350744854023	0.000759430361947656
1.33923795458696e-05	0.000140330501620657	6.64056050247284e-09	8.95951383350756e-08	7.88496351115683e-08	0.000153897966500476	6498	0.0451231913520534	0.0870211598658656	0.911841168611044	4.31491114111134e-05	0.000582172333867702	0.000512350077811616
3.4753159321199e-06	4.65118492217837e-05	1.30511930946445e-09	2.24716391310148e-08	6.41661168438758e-09	5.00173585240284e-05	19993	0.0148935600942247	0.0694821964748568	0.929914145694825	2.6093327356291e-05	0.00044927680697531	0.000128287695986685
9.39516120184253e-06	0.000155217032103593	7.04684512826267e-09	1.50070430690293e-07	3.06436217166962e-07	0.000165075746798421	6058	0.0483203586304155	0.056914243212937	0.940277630808681	4.26885551931975e-05	0.000909100419660973	0.00185633700352821
1.73051098981128e-06	3.22178473756308e-05	1.97573958407043e-09	4.73213569545965e-08	7.23213110733733e-08	3.40699767730541e-05	29351	0.0101691085389687	0.0507928432513619	0.945637491631982	5.79906348992006e-05	0.00138894597051862	0.00212272851123785
0.000229336508053383	0.000669483132648308	8.53067624184619e-08	3.20809405773701e-07	1.10263859241597e-07	0.000899336020729125	1112	0.236561112274156	0.255006474518225	0.744419346292316	9.48552715027477e-05	0.000356718065749895	0.000122605852206611
1.3762763422262e-05	0.000192458943161238	2.42275936598811e-08	4.36780975023916e-07	3.39577842760236e-07	0.000207022292994944	4830	0.0602234244175567	0.0664796202532552	0.929653229016927	0.000117028911763009	0.00210982580042519	0.00164029601762999
3.33029401513267e-05	0.000216010598099797	2.28012631263038e-08	1.90417292237541e-07	1.1242549961533e-07	0.000249639182306103	4006	0.0721647592058127	0.133404299131581	0.865291241961083	9.13368763495842e-05	0.000762770052675686	0.000450351978310344
1.16743125573932e-05	0.000123330235644143	2.35952275464327e-08	3.20903425202308e-07	4.89974908493352e-07	0.000135839021762779	7362	0.0399351787030681	0.0859422602275551	0.907914633392458	0.00017369992245408	0.002362380272163	0.00360702618536974
1.00483679985353e-05	0.000139256996841074	2.69699189143191e-08	4.81490275177704e-07	1.42341256111927e-07	0.000149956166289813	6669	0.0439931715746871	0.0670087015902718	0.928651353835884	0.000179852016636619	0.00321087346449728	0.000949219092710272
2.6037723475734e-06	6.8053625641068e-05	5.64757348852823e-09	1.90121153862143e-07	1.48674200826452e-07	7.10018409168185e-05	14084	0.0210760379823546	0.0366718991219371	0.958476917813941	7.9541226193622e-05	0.00267769330213392	0.00209394853579402
1.22290379369448e-05	0.00012017581769227	5.16044781430992e-09	6.52786293585619e-08	2.25388169002355e-07	0.00013270068287539	7536	0.0390307289301606	0.0921550490318742	0.905615668949637	3.88878768555828e-05	0.00049192383900436	0.00169847030262837
1.946642951332e-06	3.79396603923968e-05	4.37072820384527e-09	1.09604169529226e-07	2.23471878789218e-07	4.02237501202511e-05	24861	0.0119948490493816	0.0483953620811687	0.943215395853796	0.000108660385736754	0.00272486203304162	0.00555571964625716
2.66265403441056e-07	5.58238278270523e-06	3.80565682832971e-11	1.02595853239475e-09	1.60979279382439e-08	5.86581012918521e-06	170479	0.00175820075091127	0.045392775691163	0.951681465946231	6.48786228076963e-06	0.000174904831523631	0.00274436566880149
0.000337912203971599	0.000890984229743354	1.79927423071636e-07	6.11411930028073e-07	1.11931516676324e-07	0.00122979970458473	813	0.308690019359575	0.274770113142695	0.724495400691461	0.000146306282560373	0.000497163828994845	9.10160542883855e-05
4.38746397828563e-06	4.75847834052045e-05	1.70519050368226e-10	2.37901034157235e-09	4.26219842525109e-08	5.20174188971346e-05	19224	0.0154844946448318	0.0843460531358145	0.914785554802407	3.27811440827986e-06	4.57348786620284e-05	0.000819379068707671
2.95144514081466e-05	0.000235464838499047	3.44874533069698e-08	3.54418551730649e-07	7.4954304759729e-08	0.000265443150216991	3767	0.0765545186934178	0.111189350277148	0.887063155732451	0.00012992406576993	0.00133519569610639	0.000282374228524851
9.26707428103561e-05	0.000441851350945672	7.29643838225925e-09	4.48238036148587e-08	2.72315447146444e-08	0.00053460144554274	1871	0.148216863139657	0.173345477426225	0.826506090901221	1.36483700953179e-05	8.38452720032444e-05	5.09380304555635e-05
1.73234878386682e-07	5.46446556389698e-06	3.16533121421642e-10	1.28395816400202e-08	1.12443256835139e-07	5.76329981388024e-06	173512	0.00172750107585917	0.0300582798016972	0.948148758587302	5.49222028427722e-05	0.00222781775279112	0.0195102216553671
7.51953733069565e-05	0.000291161025128068	2.11616275559137e-08	1.05469429312552e-07	3.00813561521574e-08	0.000366513110848045	2728	0.10414265151122	0.20516421126919	0.794408212176569	5.77377095922967e-05	0.000287764410578696	8.2074434070188e-05
2.36139268564715e-05	0.000170390171548769	1.04539137594138e-08	9.71035833000201e-08	3.39725816454346e-10	0.000194111995628117	5152	0.0565757950719133	0.121651043667139	0.877793105971699	5.38550630299096e-05	0.000500245144488921	1.75015364380261e-06
0.000139035948964138	0.000678976417584624	7.26492499568483e-10	4.57672995160339e-09	4.58940069034332e-07	0.000818476609840247	1222	0.21779898841859	0.16987162161088	0.829561174285907	8.87615468584108e-07	5.5917663334285e-06	0.000560724721411293
4.80965120658715e-06	4.47431035746793e-05	2.04924810247445e-09	2.45206781418554e-08	2.99258593230816e-09	4.95823172934431e-05	20168	0.0147649767247571	0.0970033566225271	0.902400412426796	4.1330220416008e-05	0.000494544819209127	6.03559110518602e-05
3.5398809777132e-05	0.000190150839332876	1.25751329487403e-08	8.69383366088166e-08	1.01692803581309e-08	0.000225659331859923	4431	0.0654642892139323	0.15686836208088	0.842645583347338	5.57261817851442e-05	0.000385263644504553	4.50647454918612e-05
1.73200121751718e-08	4.50328854293609e-06	7.48611929766679e-10	2.50548993569372e-07	5.05509909769643e-08	4.82245715158737e-06	207363	0.00144569460918331	0.00359153262138798	0.93381618568737	0.000155234542523673	0.0519546334355507	0.010482413713168
3.47505905226824e-05	0.000210513095032193	5.43124782611211e-09	4.23561618708467e-08	1.20632457556338e-07	0.000245432105422129	4074	0.0709926873242991	0.141589424345741	0.857724357903881	2.21293290735973e-05	0.000172577918434903	0.00049151050286945
5.32816757840213e-07	1.51883214852269e-05	9.9247404165857e-11	3.63901430550465e-09	9.31360222152563e-08	1.5818012526992e-05	63219	0.00473419947290954	0.0336841785231241	0.960191519592577	6.27432833274726e-06	0.000230055090631329	0.00588797246533521
1.0584986411264e-05	0.000152135127427225	1.24024674379972e-09	2.29692390672894e-08	4.5961894437251e-07	0.000163203942268672	6127	0.0477857132960257	0.0648574186635675	0.932178017959728	7.59936755546004e-06	0.000140739486730514	0.00281622452241913
9.49408539859849e-06	7.80866486341347e-05	4.29195933579737e-09	4.5415392061962e-08	3.38987784565014e-09	8.76338312619765e-05	11411	0.0259486942307844	0.108338129942264	0.891055971302897	4.89760549549271e-05	0.000518240403368822	3.86822965153296e-05
7.85914268582684e-06	0.000100608451146509	5.59975178232783e-09	9.22855342190376e-08	1.44249428573881e-08	0.000108579904061194	9210	0.0320508652051549	0.0723811901822783	0.926584454244931	5.15726352011867e-05	0.000849931992636746	0.000132850944952561
1.76557027114572e-05	9.61584254427458e-05	1.20013905873363e-08	8.40825879943899e-08	3.23521913242479e-08	0.000113942564324109	8776	0.0336070209475839	0.15495265370047	0.843920145321846	0.000105328422776219	0.000737938350722189	0.000283934204185736
9.44112655199773e-07	3.32786384809599e-05	1.13441252276541e-08	5.14716196947717e-07	4.11841389400896e-07	3.51606528477359e-05	28441	0.010492942227415	0.0268513971935697	0.946473850331331	0.000322636933869805	0.0146389829329026	0.0117131326083274
0.000147477541429609	0.000664689804579002	4.34233766416821e-08	2.52389892330028e-07	6.49060090869423e-07	0.000813112219368453	1230	0.216538136042857	0.181374154657466	0.817463799886404	5.34039159753487e-05	0.000310399827130947	0.000798241713024004
4.9650143127449e-06	5.3514857146327e-05	4.17549160838965e-09	5.78970963543079e-08	9.12983024202703e-08	5.86332423494549e-05	17055	0.0174366789440503	0.0846791702760245	0.912705062895512	7.12137252022269e-05	0.000987444903852331	0.00155710819940898
1.3716794519236e-05	7.39877907630739e-05	1.72952213814687e-09	1.19991783208905e-08	2.17253218923014e-08	8.77400393046612e-05	11397	0.0259797320827151	0.156334492529767	0.843261427159439	1.97118915361027e-05	0.00013675829662243	0.00024761012263585
6.00829535405878e-05	0.000349953968684375	2.91628004651875e-08	2.18838133160563e-07	9.00578202714469e-07	0.000411185501361303	2432	0.116073193977952	0.1461212842906	0.851085380018969	7.09237080797811e-05	0.000532212669065569	0.00219019931328547
8.13920354497899e-06	6.52583831825682e-05	1.61852335274036e-08	1.66934182157715e-07	7.41471053797952e-08	7.36548532486121e-05	13577	0.0218549135239989	0.110504646822202	0.886002487335047	0.000219744291292965	0.00226643832408777	0.00100668322737025
5.1901530046421e-08	3.60497070415376e-06	7.00789531535243e-10	6.25982843380963e-08	1.15414180527358e-08	3.73171272612254e-06	267973	0.00111888948256067	0.0139082329899359	0.966036500858821	0.000187793000953587	0.0167746793315303	0.00309279381875892
5.99869877497784e-05	0.000242543579204091	3.20265074492913e-08	1.66653191603873e-07	2.26439239732502e-07	0.000302955685892656	3301	0.0868914172865513	0.198005815844081	0.80059094612943	0.000105713505111896	0.000550090984801395	0.000747433536575825
3.64379387629915e-05	0.00021952606437743	8.59363653948427e-09	6.66545801512572e-08	4.73135612494772e-07	0.000256512386969607	3898	0.0740764318799393	0.142051380806451	0.85581077378318	3.35018384141522e-05	0.000259849362203139	0.0018444942097507
6.9732422194213e-06	0.000111849347267061	2.76584878452262e-09	5.7141841462582e-08	6.87408065187782e-07	0.000119569905241917	8363	0.035237301610122	0.0583193756431673	0.935430592177557	2.31316465370335e-05	0.00047789484609	0.0057490056866483
5.12482773810501e-05	0.000253491735296102	3.5784447810915e-08	2.27860707344627e-07	2.12252329251117e-07	0.000305215910161559	3276	0.0875105446792808	0.167908276321254	0.830532507830022	0.000117243061778704	0.000746555797907174	0.000695416989038239
2.34983711350603e-06	2.60365922261064e-05	3.86937257372955e-10	5.5138732430307e-09	2.29502202962189e-08	2.8415280370409e-05	35192	0.00848847295761834	0.0826962494430669	0.916288415482968	1.36172246878796e-05	0.000194046061525851	0.000807671787751167
3.55065867794491e-06	5.70433373873997e-05	5.28278189023328e-09	1.09219957297042e-07	1.41460022636568e-07	6.08499588271684e-05	16434	0.0180899200293653	0.0583510448713666	0.937442497692058	8.6816523660072e-05	0.00179490601805103	0.0023247348948642
1.89104900567158e-05	0.000136120839102491	3.43596512302736e-08	3.18303532113603e-07	4.03739167860423e-07	0.000155787731510411	6419	0.045664469551861	0.121386259838131	0.873758400502765	0.000220554281759841	0.00204318741294677	0.0025915979643971
3.77547659863182e-07	1.70289668368668e-05	2.30357639732392e-09	1.33689635234654e-07	8.98767140424099e-08	1.76323844224044e-05	56714	0.00527579580834359	0.0214121726715223	0.965777879435816	0.000130644633314421	0.00758205084644043	0.00509725241290731
1.61492865646941e-07	1.37596996746624e-05	1.30890999225631e-09	1.43555699028398e-07	3.18204288269029e-07	1.43842614375991e-05	69520	0.00430601189851121	0.0112270530084231	0.956580199432132	9.0995981819056e-05	0.00998005352246708	0.0221216980551587
1.46923971059208e-05	0.000130371438216841	5.57659272420295e-09	6.3695247274812e-08	7.10520203396925e-08	0.0001452041591831	6887	0.0426291128223798	0.101184409514014	0.897849200396831	3.84051858815625e-05	0.000438659936692952	0.000489324966580999
7.84067260989648e-05	0.00031665595400769	3.84565150499745e-08	1.99942812507566e-07	1.21468026991309e-08	0.000395313226236912	2530	0.111852472247653	0.198340760933649	0.801025447648235	9.7281124176016e-05	0.00050578326055739	3.07270333825139e-05
2.77174132236031e-07	1.44972679753987e-05	6.15723578529926e-10	4.14375087753174e-08	5.55798117043369e-08	1.48720751516929e-05	67240	0.00445171732280925	0.0186372197160717	0.974797923459152	4.14013224280834e-05	0.00278626273419554	0.00373719276815315
8.38636287811878e-06	9.14005325600193e-05	3.45989970760411e-09	4.853071978774e-08	2.29157441945131e-07	0.000100068043499579	9993	0.0295757337187246	0.0838066038350605	0.913383827279527	3.45754707157703e-05	0.000484977202416717	0.00229001621227956
3.36880167927827e-05	0.000104404868377256	5.62181818255914e-09	2.24082115325359e-08	3.71383116965304e-08	0.000138158053511451	7238	0.0406029641098434	0.243836793705194	0.755691512175243	4.06912086532342e-05	0.000162192582791988	0.000268810328117805
0.000212192656924181	0.000625399246027261	8.72096533434927e-08	3.31085401153526e-07	6.06994180108304e-08	0.00083807089742395	1193	0.222387291358236	0.253191773603422	0.746236682301705	0.000104059994937846	0.000395056554488661	7.24275454468201e-05
9.74853119526545e-06	6.62478952234007e-05	1.57991330666634e-09	1.38104032102514e-08	2.28364875506308e-08	7.60346532227338e-05	13152	0.0225530534268874	0.128211687461878	0.871285557511994	2.07788585822597e-05	0.000181633013697	0.000300343153847684
4.66257619352222e-06	7.265530324304e-05	1.25063661202287e-09	2.50847662924516e-08	1.75408735607372e-07	7.75196235750741e-05	12900	0.0229884337888916	0.0601470437870062	0.937250465008731	1.61331615705239e-05	0.000323592467759576	0.00226276557493209
2.53002774801174e-05	0.000268344873003073	5.0891330935427e-08	6.95986476970471e-07	6.34763895733255e-07	0.000295026792186829	3390	0.0847161986112375	0.0857558640440212	0.909561030081431	0.000172497319847479	0.00235906194082106	0.00215154661387934
6.05465456402399e-06	0.0001083400354368	7.54614726711366e-09	1.73946334630993e-07	1.89583242053407e-07	0.000114765765724776	8713	0.0338456795845513	0.0527566258612687	0.944010043000233	6.57525980806017e-05	0.001515663957213	0.00165191458320467
9.68424093660275e-06	9.36234165326459e-05	9.08248436231584e-10	1.12995721064875e-08	4.438901626511e-08	0.000103364254306056	9675	0.0305349738181226	0.0936904252018129	0.90576202731973	8.7868716543178e-06	0.000109317986013134	0.000429442620789159
1.13537892700116e-07	6.14318400587857e-06	2.92224322217252e-11	2.03356471403873e-09	3.62221530170954e-08	6.29500683874204e-06	158856	0.00188672588652827	0.0180361825822582	0.975882022569206	4.64216052028385e-06	0.000323044083371498	0.00575410860464353
8.56218311786183e-05	0.000292324005047679	1.51822506647998e-08	6.67106360632231e-08	7.53328852919358e-08	0.000378103061998317	2645	0.107253281553458	0.226451038841361	0.773133133338603	4.01537363505071e-05	0.000176435059030334	0.000199239024655852
1.50215005379624e-06	2.9150432748832e-05	1.15274633888516e-10	2.87776901003827e-09	7.40748083248822e-09	3.06629833271047e-05	32613	0.00915685434453795	0.0489890379475373	0.950671773775658	3.75940699112007e-06	9.38515662138605e-05	0.000241577303599821
2.15481058300414e-05	0.000234205375587503	4.11096971801484e-08	5.75955288350231e-07	2.82392892248137e-07	0.000256652939295323	3896	0.0741154832898359	0.0839581494340362	0.912537281788189	0.000160176218098343	0.00224410166480695	0.00110029089486949
1.59576909268395e-05	8.21033978153244e-05	4.80788596146069e-09	3.18180339766346e-08	1.04978815710494e-08	9.81082125436731e-05	10193	0.029004949125759	0.16265397679869	0.836865698463071	4.90059479915654e-05	0.000324315703565292	0.000107003086682231
8.0884559468831e-06	0.000105090449300565	1.06587801301813e-08	1.78297189111029e-07	1.7401498073834e-08	0.000113385262714763	8819	0.0334454173614462	0.0713360427380299	0.926843989989555	9.40049868473203e-05	0.00157248997658153	0.000153472308986133
3.36937605255295e-06	9.50675331158869e-05	4.70193606258937e-09	1.71031712604094e-07	6.32653540934064e-08	9.86759081712e-05	10134	0.0291703202079465	0.0341458833771985	0.963432056292275	4.7650294278839e-05	0.00173326717507742	0.000641142861169747
5.59394385501319e-06	7.60205586620642e-05	4.14203728038993e-09	7.24471357714923e-08	3.08528141958848e-09	8.16941769715488e-05	12241	0.024211341302678	0.0684742054132128	0.930550517554506	5.0701744407468e-05	0.000886809053682284	3.77662341914893e-05
4.07631747692018e-05	0.000228794167467516	4.68597285980169e-09	3.38595102959257e-08	8.96467679841136e-08	0.000269685534487858	3708	0.0777293684335332	0.151150764710508	0.848373895552107	1.73756922806428e-05	0.000125551822274139	0.00033241222282966
1.24609548260478e-08	1.56155811631507e-06	2.8314358183115e-11	4.56292202143635e-09	3.37875671656388e-08	1.61239787468637e-06	620194	0.000483602778841075	0.00772821337814749	0.968469470737057	1.75604040588446e-05	0.0028298983105047	0.0209548571702321
0.000107726664451274	0.000355907707122287	5.63422939994339e-08	2.39610140159954e-07	5.37621233900267e-07	0.000464467945241621	2153	0.130096291345803	0.231935627754104	0.766269687216284	0.0001213050213188	0.000515880896872886	0.00115749911142004
1.44541899934715e-05	5.37731498760965e-05	2.0774458147587e-09	9.93877392222071e-09	5.5635185716984e-08	6.82949912750219e-05	14642	0.0202807197195913	0.211643485468281	0.78736593814843	3.04187141102762e-05	0.000145527127783025	0.000814630541395675
6.17393597511175e-07	1.72489854139346e-05	4.23838969887189e-10	1.52319786293867e-08	9.51078138310198e-08	1.79771426428761e-05	55626	0.00537867412367887	0.0343432551977794	0.959495385701352	2.35765481927211e-05	0.000847296977722027	0.00529048557495364
6.49580016653336e-07	2.89973058543727e-05	5.35978210972955e-09	3.08021077057255e-07	1.76971602263622e-07	3.01372383324567e-05	33182	0.00900055802033695	0.0215540657537211	0.962175284095083	0.000177845828161277	0.0102206139016238	0.00587219042141063
3.39121182624731e-05	0.000137026838379852	7.84551687400083e-09	4.07809670062589e-08	9.87370287718484e-08	0.000171086320154978	5845	0.0500351424521579	0.19821642216487	0.800922237708587	4.58570671629036e-05	0.000238364861488152	0.000577118197892199
7.28892309914809e-07	1.65002695974526e-05	1.19284640497386e-10	3.47311398564491e-09	4.86106267426234e-08	1.72813649327362e-05	57866	0.00517103818914044	0.0421779363349977	0.954801293860536	6.90250110229569e-06	0.000200974517878838	0.00281289278548478
2.7064309064235e-05	0.000274422538635319	2.51594954004243e-08	3.28916747266772e-07	4.13209568037482e-07	0.000302254133510259	3308	0.0866991608273462	0.0895415680504379	0.907919886647324	8.32395412040589e-05	0.00108821256949198	0.0013670931915426
1.83482488062729e-07	8.71910004684492e-06	9.12111958414506e-10	5.57506269343046e-08	2.91771261771272e-09	8.96216298641808e-06	111580	0.00268504973237282	0.020473013974505	0.972878986920734	0.000101773641005725	0.00622066648629278	0.000325558977462743
2.85079390719715e-05	0.000234916473640935	6.14011347665064e-08	6.5179794872853e-07	2.25167298492161e-08	0.00026416012852625	3786	0.0761989159218691	0.107919159606021	0.8892957273739	0.000232439070608662	0.00246743500756496	8.52389419055666e-05
1.83622186954192e-06	3.73374576029305e-05	9.50352478640027e-11	2.48644648853039e-09	9.11131300547946e-09	3.91853722672143e-05	25520	0.0116870120814533	0.0468598806978352	0.952841722373277	2.42527357443321e-06	6.34534354190827e-05	0.000232518219894589
0.00027637801138125	0.000924545007593697	1.96694178056296e-09	8.48621902587929e-09	2.53180573238041e-07	0.00120118665270899	833	0.302723046732104	0.230087481206976	0.769693041051202	1.63749886508228e-06	7.06486290597771e-06	0.000210775380051928
7.29302030325548e-05	0.00061626969000847	5.42814248408311e-08	5.92857612781967e-07	8.11793212510339e-07	0.000690658825291158	1448	0.187199211448326	0.105595122167316	0.892292500206121	7.8593688885316e-05	0.000858394320136341	0.00117538961754107
2.146537492376e-06	0.000107159940407842	6.57505512824121e-09	4.24319129310532e-07	9.32060318380542e-07	0.000110669432403037	9036	0.0326575086937272	0.0193959383884677	0.96828851545552	5.94116639570005e-05	0.00383411317919516	0.00842202131286041
2.12276603015273e-05	0.000215787063458176	2.23956307392473e-09	2.9335192552887e-08	1.11319920422516e-07	0.000237157618435752	4217	0.0686831470154325	0.0895086585939806	0.909888811000326	9.44335285830778e-06	0.000123694919633519	0.000469392133201378
1.85602303065376e-07	1.81914498186884e-05	7.33616022961634e-10	9.2613650122018e-08	1.81018945284445e-07	1.86514183331832e-05	53615	0.00557985215436851	0.00995110933387662	0.975338684368231	3.93329885082488e-05	0.00496550173652193	0.00970537157286266
3.39845566516104e-06	0.000110612628092653	2.79443762494227e-09	1.17365309425583e-07	4.46969670451432e-07	0.000114578213175316	8728	0.0337913104086016	0.029660574824649	0.965389710899093	2.43889090910023e-05	0.00102432483604892	0.00390100053111776
2.71501025122252e-06	6.13789410737664e-05	1.34809384772099e-09	3.92389361752904e-08	4.26002535118489e-08	6.41771386085238e-05	15582	0.0190695896696353	0.0423049439424823	0.956398842400466	2.10058266378043e-05	0.00061141610589162	0.000663791724522147
6.91191972205349e-06	9.20481207521901e-05	9.01082448575874e-10	1.54475370481504e-08	5.35461691042648e-10	9.89769245554314e-05	10103	0.0292579956057278	0.0698336481265642	0.929995765837715	9.1039649152892e-06	0.000156072105872507	5.40996493321801e-06
2.46372644465279e-06	4.21138562577119e-05	2.95860009225417e-09	6.50693440101604e-08	6.77022966159448e-08	4.47133129430831e-05	22365	0.0133247231015164	0.0551005121850162	0.941863921184277	6.61682147332778e-05	0.00145525660540943	0.00151414181056378
4.67360801666496e-06	8.20574778309678e-05	4.19350122460379e-09	9.48014628365874e-08	2.42457285128881e-07	8.70725380968228e-05	11485	0.0257846475872985	0.0536748798050196	0.942403651306473	4.81610082382198e-05	0.00108876420635827	0.00278454367391098
6.48392027631503e-05	0.000332717042178356	3.21266143958866e-08	2.12320219556371e-07	3.27733407340235e-07	0.000398128425182799	2512	0.11260254662708	0.162860018682112	0.835702806263056	8.06940985967929e-05	0.000533295806394345	0.000823185149841432
1.02354157277281e-05	7.97332273177984e-05	1.75413896709885e-08	1.75797380119602e-07	4.11576995206179e-08	9.02031395148377e-05	11086	0.026699263084223	0.113470725994459	0.883929625361686	0.000194465400709285	0.00194890533816381	0.000456277904981875
1.96900980681583e-05	0.000143174149005263	3.19020425972796e-08	2.9856082939649e-07	1.14712369293174e-08	0.000163206181182344	6127	0.047786352977914	0.120645541274931	0.877259353586	0.000195470798753857	0.00182934756045128	7.02867798646734e-05
1.35798397231303e-06	2.32083235554873e-05	9.61747434550627e-10	2.11410740185507e-08	1.89511762614373e-08	2.46073615255148e-05	40638	0.00735511704638792	0.055186086119187	0.9431455514409	3.90837284019017e-05	0.000859136157146715	0.000770142554364767
7.68855661910033e-05	0.000300924679905591	6.18122877894537e-08	3.11419002434824e-07	8.91501746063232e-07	0.000379074979132881	2638	0.107513644914312	0.202824165200446	0.793839468365714	0.000163060848623792	0.000821523496874371	0.00235178208834175
1.03545011720371e-05	0.000129574721003537	4.22680358343416e-09	6.81168679419212e-08	1.65532873814374e-07	0.000140167098720914	7134	0.041181111925783	0.0738725511659045	0.924430356238826	3.01554617453425e-05	0.00048596902242764	0.00118096811109692
1.5427042357479e-08	1.89468234768803e-06	3.33511406086049e-12	5.26756635687274e-10	6.59633916362125e-08	1.97660287343147e-06	505919	0.000592805669298202	0.00780482643470866	0.958554888872937	1.68729596910409e-06	0.000266495937432693	0.0333721014589527
0.00016938647996866	0.000763093685637596	7.31658394646687e-09	4.25263318185892e-08	3.88886946513716e-07	0.000932918895468535	1072	0.244221020377001	0.18156613698299	0.817963586485566	7.84267955339494e-06	4.55841681684788e-05	0.000416849683721335
7.53994768376738e-08	1.20748888841185e-05	5.5513813319111e-10	1.14526020826663e-07	9.94148664254879e-08	1.23647843863416e-05	80875	0.00370258670821777	0.00609792087607787	0.976554746676922	4.48967095458882e-05	0.00926227399105894	0.00804016174639519
9.20482937539874e-08	1.18061551160131e-05	1.31997546449087e-09	2.18003317130379e-07	1.68217569990484e-07	1.22857442723524e-05	81395	0.00367896189861705	0.00749228469301051	0.960963768599791	0.000107439601153128	0.0177444127354148	0.0136920943706306
1.43751451709439e-05	0.000123501673044095	7.81780619479365e-10	8.64474126181697e-09	2.92421041370957e-07	0.000138178665778291	7237	0.040608897515616	0.104033029194311	0.893782497815216	5.65775197694945e-06	6.25620548087179e-05	0.00211625318368719
9.08784044780215e-06	0.000135891947159926	1.89921358907259e-08	3.65879538908966e-07	4.95998214309989e-08	0.000145414259103959	6877	0.0426894627541373	0.0624962125709084	0.934515968360261	0.000130607108324557	0.00251611871602903	0.000341093244477072
1.69136460612412e-05	0.000141367844033467	8.92469425030765e-09	9.60209147489539e-08	9.03288703453694e-09	0.000158395468590743	6313	0.046410891644503	0.106781123296792	0.892499294905522	5.6344378596884e-05	0.00060620998569757	5.7027433391266e-05
9.79496432370084e-05	0.000518258299063943	4.65506272482034e-08	3.17550186356591e-07	3.03273411634315e-07	0.000616875316526191	1621	0.168995192310157	0.158783534715884	0.840134602860122	7.54619710030609e-05	0.000514772074436064	0.000491628378554906
1.47456807833721e-08	5.22718657387651e-06	2.69178954470304e-10	1.22912815096271e-07	1.09323365889104e-07	5.47443761459973e-06	182667	0.00164098788439782	0.00269355170731089	0.954835353303903	4.91701565385334e-05	0.0224521354976219	0.019969789334625
3.18497984606063e-06	3.96507027142086e-05	1.30635442715108e-09	2.09201271517631e-08	1.10373339766803e-07	4.29682823816149e-05	23273	0.0128080316610749	0.0741239739995611	0.922790032937741	3.04027611704125e-05	0.000486873712241157	0.00256871658928655
8.29848479216692e-06	9.84116849891e-05	5.88738628876773e-09	8.98717399105937e-08	6.18821381471901e-07	0.000107424750288938	9309	0.0317153318028728	0.0772492816585252	0.916098801481075	5.48047472573364e-05	0.000836601804229169	0.00576051030891363
7.65584683250976e-06	0.000116146440464121	4.23957222678165e-09	8.28414657196873e-08	1.83759211610207e-07	0.000124073127546187	8060	0.0365399424599863	0.0617043108682805	0.936112780915306	3.41699472772897e-05	0.000667682578476543	0.00148105569065953
4.09577882274545e-05	0.000268038109450166	1.50925410340383e-08	1.27213139097127e-07	5.02593399107133e-09	0.000309143229291743	3235	0.0885853327407041	0.132488064905352	0.867035354661495	4.88205453136264e-05	0.0004115022651105	1.62576227290693e-05
4.0706846693766e-05	0.000399663293390549	1.1818328979828e-08	1.49778115852111e-07	4.32069033002507e-07	0.00044096380556215	2268	0.123937915296268	0.0923133513007312	0.906340357982557	2.68011315912012e-05	0.000339660792933268	0.000979828792187822
5.33412110176636e-06	4.39566278717811e-05	2.28050100388751e-10	2.41709483546994e-09	3.40221215287722e-08	4.93274162400121e-05	20273	0.0146896288839293	0.108137046461387	0.891119608979753	4.62319168064933e-06	4.90010428218883e-05	0.000689720324357372
1.30415821395407e-05	8.78390426913469e-05	1.60437389677447e-09	1.39015966157453e-08	3.0954648704082e-08	0.000100927085450104	9908	0.0298258171716436	0.1292178614034	0.870321800135329	1.5896366070807e-05	0.000137739007856497	0.000306703087343042
2.59953884564486e-05	0.000139081057447101	3.02363026597491e-10	2.08146250642924e-09	9.20511364229805e-08	0.000165170880865506	6054	0.0483475238748169	0.157384814564354	0.842043444451635	1.83060733837036e-06	1.26018732570914e-05	0.000557308503415535
3.04905467764875e-06	2.37854487264229e-05	1.18220880104469e-09	1.18594734904902e-08	3.26869317881559e-08	2.68802320181513e-05	37202	0.00803174973370568	0.113431114567383	0.884867686795313	4.39806025575369e-05	0.000441196842441014	0.00121602119230532
1.16712193964489e-06	1.74698243780423e-05	3.94967575786713e-10	7.60312019183238e-09	8.94291278488405e-09	1.86538873182397e-05	53608	0.00558058873036416	0.0625672236426388	0.936524601012272	2.11734728021283e-05	0.000407589048980589	0.000479412823306793
6.05642736893971e-08	6.55346469601393e-06	5.5939040845404e-11	7.78793737572224e-09	1.82982655500445e-08	6.64017111166994e-06	150599	0.00199007511672167	0.00912089051183589	0.986942141369877	8.42433725045014e-06	0.0011728519107038	0.00275569187033235
2.14280549752373e-05	7.8367923136734e-05	2.52798598062357e-09	1.18904768937213e-08	3.94434541270748e-08	9.98498400289727e-05	10015	0.0295122003056875	0.214602797250548	0.784857773572743	2.53178771231886e-05	0.000119083584813668	0.000395027714772801
0.000175114869799585	0.000610245498621163	1.44391293035562e-08	6.48329106863281e-08	5.47666192096555e-07	0.000785987306652834	1272	0.210131582079399	0.222796053215312	0.776406302564763	1.83706901897003e-05	8.24859512838982e-05	0.000696787578451894
1.51273798199153e-05	0.000276958963159349	1.27235704335726e-08	3.01047930140928e-07	4.25890153958544e-07	0.000292826004633797	3415	0.0841115177261159	0.0516599604561533	0.945814097029082	4.34509580168076e-05	0.00102807785298103	0.00145441370376635
1.05589384216209e-05	9.49264870471076e-05	2.63150093169992e-09	3.04429374003402e-08	1.66748174185677e-07	0.000105685248081246	9462	0.0312098460629098	0.0999092930500923	0.898199973700513	2.48994157602482e-05	0.000288052854613512	0.00157778097902073
7.34869172394758e-07	2.817188649714e-05	1.27864209574626e-09	6.30913243784428e-08	5.28101904999558e-08	2.90239358265089e-05	34454	0.008669508298355	0.0253194183169178	0.970643218946526	4.40547451382666e-05	0.00217376873886341	0.0018195392525545
3.03096847672262e-06	8.32195492745124e-05	5.57780726395794e-09	1.97355776384759e-07	2.76691128382194e-07	8.67301424632659e-05	11530	0.0256845636248804	0.0349471174684899	0.959522801542262	6.43122114819584e-05	0.00227551541804913	0.0031902533597173
1.17465475764481e-07	1.17669418043629e-05	6.24189667400821e-11	8.04873889272781e-09	2.27141161578504e-07	1.21196595995653e-05	82511	0.00362931795997912	0.00969214314968826	0.97089705430216	5.15022441243488e-06	0.000664106019365137	0.0187415463043739
5.11053246157389e-07	2.25454805455233e-05	4.54144630397365e-09	2.57848665697958e-07	2.56716807155358e-08	2.33445955843982e-05	42836	0.00697899334455809	0.0218917155497412	0.965768734952559	0.000194539515047706	0.0110453258770644	0.00109968410558771
6.38708422504484e-06	8.06178268152246e-05	2.47082801833411e-09	4.0138252032846e-08	6.89576338944358e-08	8.71164777542151e-05	11479	0.0257974906278449	0.0733166031237506	0.925402735435134	2.83623498335774e-05	0.000460742365480955	0.000791556725800927
2.88928106140192e-07	2.05276605773308e-05	2.05561464351159e-10	1.88049223221281e-08	8.10844666364592e-08	2.09166836338939e-05	47809	0.00625542357818276	0.0138132847059945	0.981401303219371	9.82763175793615e-06	0.000899039381733351	0.00387654506114286
3.11367577539714e-05	0.000208481683586493	5.3292016934473e-10	4.59419591841098e-09	1.23273397886751e-07	0.000239746841854439	4171	0.0694064547543947	0.129873484518624	0.869590948409955	2.22284541987122e-06	1.91626962961219e-05	0.000514181529705389
3.12999110523688e-06	3.90459203408163e-05	1.75827355874051e-09	2.82146882100418e-08	4.22830631469969e-09	4.22101127141366e-05	23691	0.0125834588561035	0.0741526355647142	0.925037102015114	4.16552680313418e-05	0.000668434325232028	0.000100172826908458
6.96209309764369e-06	0.000105592671015963	6.97096909524727e-09	1.3615381560055e-07	7.5885488013462e-08	0.000112773774386316	8867	0.033268069986893	0.0617350366743466	0.936322931378057	6.18137428952909e-05	0.00120731806966169	0.000672900135039465
1.91112989062448e-06	2.79837380975788e-05	3.87236002978617e-10	7.29312829007249e-09	5.39182013818386e-08	2.99564665538781e-05	33382	0.00894681152855581	0.0637969063269601	0.934146824267431	1.29266247834054e-05	0.000243457561223232	0.00179988521960239
3.03530539141733e-07	1.27249476506449e-05	1.43473902903706e-09	7.73754053629975e-08	8.52860816708617e-08	1.31925744158495e-05	75800	0.00394997666977914	0.0230076806523124	0.964553789846899	0.000108753529357649	0.00586507249639152	0.00646470347503965
8.15898960955032e-05	0.000290074841200551	4.51113698936837e-08	2.06420633044942e-07	2.42534914047572e-07	0.00037215880421304	2687	0.105659247713002	0.219234088168441	0.779438341688402	0.000121215377368474	0.000554657395467066	0.000651697370321337
6.15788969231488e-08	9.24447841923877e-06	3.35174023733704e-10	6.47843519382643e-08	2.94697922891128e-07	9.66587476501504e-06	103457	0.00289557615320246	0.00637075261372404	0.956403703128713	3.46760155580376e-05	0.00670237857547531	0.0304884896665293
4.78970020150976e-06	4.52811217920976e-05	1.49249124055032e-09	1.81489376904064e-08	3.77356571269196e-08	5.01281990796653e-05	19949	0.0149263181134117	0.0955490181065116	0.903306374923533	2.97734861405734e-05	0.000362050463084931	0.000752783020729489
6.09546528963688e-05	0.000354351130019741	2.85937688912721e-08	2.14161787249484e-07	1.11786878045058e-07	0.000415660325350295	2406	0.117259513028693	0.14664534760444	0.852501690463513	6.87911911418895e-05	0.00051523268926136	0.000268938051643131
2.26976935808436e-07	7.45902447161756e-06	2.84967019183371e-10	1.20433105168767e-08	5.38367812401131e-09	7.70371336308607e-06	129808	0.00230845432271387	0.0294633153014289	0.968237539490892	3.69908647625507e-05	0.00156331238576252	0.000698841957153847
4.48124565016172e-06	8.13958599308827e-05	9.67632125817366e-09	2.2630943801794e-07	3.99157480426802e-08	8.61530070883632e-05	11607	0.0255158408628501	0.0520149650210759	0.944782575579732	0.000112315537033421	0.00262683156010822	0.000463312302050472
2.67160903034202e-06	3.4734171597613e-05	7.20816014942483e-10	1.20545020209076e-08	5.94903199834831e-08	3.74780462659744e-05	26682	0.0111806512659048	0.0712846398497439	0.926787147630679	1.92330200413061e-05	0.000321641686852062	0.00158733781268351
3.45964119571794e-07	1.29046570435179e-05	2.23041374571146e-10	1.07017451607742e-08	5.97032374965668e-08	1.33212491871216e-05	75068	0.00398842639000885	0.0259708466309794	0.968727246390192	1.67432777090285e-05	0.000803358980111276	0.0044818047210081
7.6027762922475e-07	1.59335024782721e-05	1.34287424104687e-10	3.61962846280141e-09	2.0403953228097e-08	1.67179379766119e-05	59816	0.00500286708174003	0.0454767585744345	0.95307821458381	8.03253513038225e-06	0.000216511657589902	0.00122048264903493
3.62356284975195e-06	7.04788649636649e-05	9.144412693557e-09	2.28992174115893e-07	8.44801348986828e-08	7.4425044535125e-05	13436	0.0220809117933672	0.0486874125824917	0.946977800334433	0.000122867413122491	0.00307681608450795	0.00113510358544444
5.36583760507469e-06	9.3656911956987e-05	5.28366828452192e-09	1.18766818847027e-07	1.07752020022219e-07	9.92545520692155e-05	10075	0.0293388516593566	0.0540613754554331	0.943603190024726	5.32335109510881e-05	0.0011965881299248	0.00108561287896476
2.95541841663285e-06	4.56634534355653e-05	3.15672142049573e-10	6.27534277310491e-09	8.49760487769485e-08	4.87104389158903e-05	20529	0.0145072288160324	0.0606732043974404	0.937446971365085	6.48058504655755e-06	0.000128829526335017	0.00174451412609275
1.51354637004248e-08	2.10845245438384e-06	1.526934227999e-11	2.73565000820816e-09	2.45137048045361e-08	2.15085254223929e-06	464932	0.000645048323430153	0.00703696018354985	0.980286845786599	7.09920460846323e-06	0.00127189100809302	0.0113972038171498
3.72475680712474e-05	0.00024640001049577	1.06070153638135e-08	9.03631186544931e-08	1.84800007007219e-07	0.000283933348708043	3522	0.0816641445164122	0.131184196011958	0.867809334891243	3.73574129706061e-05	0.000318254685705869	0.000650856998123319
4.64922879942565e-07	1.29609039387952e-05	2.8705189438154e-10	1.02923919054742e-08	8.31793732197961e-09	1.34447241998596e-05	74379	0.00402532096296937	0.0345803211007794	0.964014117815116	2.13505230835853e-05	0.000765533881727503	0.000618676679293017
2.75028006981345e-05	0.000106026308126355	9.45701091214532e-09	4.68935102459477e-08	2.62274581428716e-07	0.000133847733927076	7471	0.0393614003462321	0.205478269158585	0.7921412265681	7.06549945574554e-05	0.000350349676233566	0.00195949960252304
4.46142294114506e-06	5.7044040628109e-05	5.41786647949712e-10	8.91306321459255e-09	6.47313154130836e-08	6.15796497345297e-05	16239	0.0183048569173645	0.0724496316620554	0.926345649480409	8.7981443591407e-06	0.000144740401301677	0.0010511803118748
1.83780323641264e-05	0.00024553199077838	1.71545198452185e-08	2.95643543959098e-07	1.95309484322981e-07	0.000264418130690634	3782	0.0762704348594745	0.0695036770592272	0.928574716631855	6.48764886145008e-05	0.00111809104461523	0.000738638775687777
4.06306758385963e-07	2.15079966773307e-05	2.12480055863429e-11	1.44778618176382e-09	2.24763391476706e-07	2.21405358613807e-05	45166	0.00662022341257684	0.0183512612761408	0.971430719291969	9.59687955132348e-07	6.53907471268192e-05	0.0101516689968085
1.68075236470821e-05	0.000137955539358826	1.98050827774312e-09	2.09242401315559e-08	7.11496653480334e-08	0.000154857117419665	6458	0.0453979555271572	0.108535687136248	0.890856950313521	1.27892621969445e-05	0.000135119654041156	0.000459453633992273
3.87019343648235e-05	0.000482231129439599	1.98190439759808e-08	3.19447285381768e-07	1.87951194073343e-06	0.000523151842074513	1911	0.14528450527105	0.0739783964276113	0.921780429038256	3.7883922758238e-05	0.000610620587925348	0.00359267002344939
2.12528285700628e-05	0.000116746909570739	1.26213826527153e-08	8.91987927852473e-08	4.28631282200853e-08	0.00013814442144446	7239	0.0405990399902982	0.153845000383221	0.845107665948541	9.13636795517629e-05	0.000645692325846897	0.00031027766283938
2.44001378123958e-05	0.000113469330798988	5.4490568567723e-09	3.2597288287442e-08	1.81623151288013e-08	0.000137925677271657	7250	0.0405360702213348	0.176907870202715	0.822684601181984	3.95071966624452e-05	0.000236339519459011	0.000131681899179867
4.89493518015133e-06	5.31908654916548e-05	1.09356557514474e-09	1.52873000827016e-08	9.20089628301186e-08	5.81941905002941e-05	17184	0.017307243986273	0.0841138116720876	0.91402363422146	1.87916622904001e-05	0.000262694608366868	0.0015810678357946
9.95268176530372e-06	0.000103299901812772	4.44501247002455e-09	5.93805341545856e-08	4.61242632545308e-08	0.000113362533387955	8821	0.0334388258511845	0.0877951600750061	0.911234944434895	3.92105957513547e-05	0.00052381093100108	0.000406873963346268
9.61383206384467e-06	0.000160677730979613	1.53058026504875e-09	3.29787278488604e-08	1.06678803913625e-06	0.000171392860390708	5835	0.0501225141315594	0.056092371887189	0.937482055047867	8.93024517800585e-06	0.000192415995471935	0.00622422682429355
6.1465789843007e-07	2.94834287160338e-05	6.81423746084009e-10	4.20845426662839e-08	4.998473423056e-09	3.01458510542993e-05	33172	0.00900311865497727	0.0203894690955295	0.978026086008574	2.26042298443197e-05	0.00139603100242486	0.000165809663626768
0.000105414999214254	0.000467056303176211	3.30371210546827e-08	1.88589186187108e-07	9.87599479084839e-08	0.000572791688645615	1746	0.157925457979104	0.184037236056116	0.815403422281809	5.76773750554937e-05	0.000329245675042935	0.000172418611977428
6.66420811246155e-08	3.42509232494339e-06	3.01407498513696e-10	1.99204307195794e-08	7.53821355269973e-08	3.5873383798131e-06	278758	0.00107562454504795	0.018577026772726	0.954772581314685	8.40198126303879e-05	0.00555298346865657	0.0210133886313019
9.89966809066362e-06	0.00012691195261032	6.06493831029848e-09	1.00129528123202e-07	4.48922275978306e-08	0.000136962707395015	7301	0.0402588116083066	0.0722800262856367	0.926616850850447	4.42816765647496e-05	0.000731071472137436	0.000327769715214206
7.4220621492781e-05	0.000492063076690493	5.53541519089672e-08	4.7338997994226e-07	4.09871158347568e-07	0.000567222313473473	1763	0.156516529465978	0.130849262678472	0.86749597997524	9.75881071567823e-05	0.000834575736351738	0.000722593502779641
1.65229472595953e-06	1.79935854626096e-05	3.75545776254021e-10	5.25923631574011e-09	5.16717066837466e-09	1.96566821413295e-05	50873	0.00587970905567392	0.0840576611088127	0.915392808065858	1.91052474448071e-05	0.000267554629918048	0.000262870947966867
1.66645318646985e-05	0.000111814023739283	3.15590289239518e-09	2.72456819478028e-08	3.78488464941218e-08	0.000128546806035316	7779	0.0378323014244055	0.12963785237978	0.869831209252793	2.4550613039177e-05	0.000211951450122515	0.000294436304265106
3.6574305081767e-06	0.000112529791946128	3.50750957196809e-09	1.39235991529802e-07	1.14642624516055e-08	0.000116341430217858	8595	0.0343023249323536	0.0314370426883001	0.967237481397706	3.01484137284543e-05	0.00119678769006941	9.85398101960562e-05
3.07422943574901e-06	5.21889220130468e-05	6.35065043887013e-09	1.387363543563e-07	8.21186153838266e-08	5.54903570689748e-05	18021	0.0165097640035379	0.0554011471205299	0.94050434651512	0.000114446018629439	0.00250018853156504	0.00147987181415598
6.32767680613245e-05	0.00021236611599536	1.42840826211006e-11	6.16804944857231e-11	2.40485105206474e-08	0.000275667008531782	3628	0.0793832963907137	0.229540591013557	0.770371895884218	5.18164385980694e-08	2.23750004812824e-07	8.72375357817792e-05
7.99129628997303e-06	0.000110059625559539	1.5868198502915e-08	2.81412579468743e-07	5.80828626165194e-07	0.000118929031253649	8408	0.0350517742562581	0.0671938231206929	0.925422702929502	0.000133425777841171	0.00236622275068022	0.00488382542128354
5.55934955383765e-06	6.70249494838682e-05	8.98033051638177e-09	1.3931596178262e-07	8.36089111909645e-08	7.28162042411959e-05	13733	0.0216087684125538	0.0763476977654988	0.920467500089064	0.000123328737194751	0.00191325493047058	0.00114821847777205
2.18888966535151e-06	2.42682000885703e-05	6.11191525718263e-10	8.71469947652087e-09	3.55434755969373e-08	2.6501959120521e-05	37733	0.00791916992977992	0.0825935039518118	0.915713437569186	2.30621261974933e-05	0.000328832273753411	0.00134116407905162
9.41437151132487e-07	3.81763821649371e-05	4.43426485933434e-09	2.31549757359073e-07	2.68738431694236e-07	3.96225417699822e-05	25238	0.0118166267783243	0.0237601402907906	0.963501594283365	0.000111912680541199	0.00584388953902228	0.00678246320628099
6.42661031734994e-06	0.00010245984871741	5.98793174451457e-09	1.22943428123963e-07	1.70598447300216e-07	0.000109185988841929	9159	0.0322268661391684	0.058859294910576	0.938397406152027	5.48415763599801e-05	0.00112600004293547	0.00156245731810146
1.95760478607191e-05	0.000123479931037154	1.69653731712665e-09	1.37694997052516e-08	2.51555279814753e-07	0.000143323000214711	6977	0.0420885922893948	0.136586924857786	0.861550001410593	1.18371602226097e-05	9.60732030771309e-05	0.00175516336832121
4.4873541710897e-06	0.000112857294245431	1.01590369488289e-09	3.29441121014275e-08	3.92546937569453e-07	0.000117771155369886	8491	0.0347164892619738	0.0381023193412358	0.958276191576601	8.62608243667322e-06	0.000279729888001517	0.00333313311172479
5.05616017867086e-05	0.000248211005637888	6.81646860821298e-09	4.30759530589481e-08	7.82136047231623e-08	0.000298900713450987	3346	0.0857796175624589	0.16915851823485	0.830412891197696	2.28051265904078e-05	0.000144114587622126	0.000261670853241331
1.32308681539703e-06	1.49720882539343e-05	7.97163084769093e-10	1.16000347774647e-08	6.25460611154121e-09	1.63138268733051e-05	61298	0.00488223096013363	0.0811021733693914	0.917754514021089	4.88642604190878e-05	0.000711055405181859	0.000383392943918992
0.000118437219887696	0.000517709972794405	7.24179206588428e-08	4.079219009351e-07	2.55164198575444e-07	0.00063688269670227	1570	0.173971231844009	0.185963946737688	0.812881203202831	0.000113706842773116	0.000640497697687954	0.000400645519020481
1.84530359992394e-09	5.37537423025847e-07	1.06802057308322e-11	4.00067241908581e-09	2.45705969047443e-09	5.45851138941062e-07	1832001	0.00016374197919089	0.00338059860698245	0.984769261576804	1.95661508585501e-05	0.00732923710088253	0.00450133656447263
8.3260618009546e-07	1.97402671093141e-05	1.2487992636852e-09	3.80850012047193e-08	2.02329308509049e-08	2.06324400207288e-05	48467	0.00617067853976605	0.0403542275784621	0.956758729916654	6.05260096445484e-05	0.00184587965196828	0.000980636843270958
6.96336980545581e-06	8.93146908713191e-05	5.537265554758e-09	9.14201975375208e-08	7.59798005629396e-08	9.64509979404301e-05	10368	0.0285220379618046	0.0721959332111474	0.926011060315638	5.74101426941991e-05	0.000947840867276289	0.000787755463244311
3.14149547616504e-05	0.000274307021699748	4.07728608687818e-08	4.58841194230254e-07	7.37318219077622e-07	0.000306958908735575	3258	0.0879877063135939	0.102342541192418	0.89362782409435	0.000132828400507199	0.00149479679909051	0.0024020095136342
2.88281824934469e-08	2.92330883278002e-06	2.03752377898004e-11	2.6572561837671e-09	3.53663341757806e-09	2.95835128011261e-06	338026	0.000887112979209848	0.00974467862800579	0.98815473754988	6.88736254101129e-06	0.00089822199332121	0.00119547446625184
0.000104520222802562	0.000609399288093372	3.29475511841227e-08	2.47871191912167e-07	4.25997732061226e-08	0.000714242929412236	1400	0.192933682866906	0.146337077342262	0.853210109611946	4.61293347506231e-05	0.000347040455991836	5.96432550493412e-05
1.32336783900937e-05	0.00017189816486987	2.5877555912962e-08	4.33144993177262e-07	3.37871081098287e-07	0.000185928736890153	5378	0.0542564231955217	0.0711760785957051	0.924537904925523	0.00013917996941081	0.00232962908489593	0.00181720742446555
4.22483449391086e-05	0.000173372228197316	4.49303698101356e-09	2.37226834178149e-08	1.52783872195155e-10	0.000215648941640696	4637	0.0626529294262078	0.195912600440677	0.803955850087968	2.08349595728582e-05	0.000110006027561872	7.08484219921267e-07
4.79985381581682e-07	3.50327079519288e-05	4.06994556862394e-09	3.82909545617779e-07	1.40745675640556e-07	3.60404185003375e-05	27747	0.0107540773585411	0.0133179746949161	0.972039432660883	0.000112927256063517	0.0106244478158375	0.00390521757229978
5.17311130137935e-05	0.000341586840894682	1.29893173848696e-08	1.10526186498267e-07	5.83497778358294e-08	0.000393499819190195	2541	0.111368978155035	0.131464134139258	0.868073692124314	3.30097162728081e-05	0.000280879891446265	0.000148284128709159
3.97166532819433e-06	3.80437982225316e-05	5.36122837043441e-09	6.60508436479064e-08	1.54295850330784e-08	4.21023052077774e-05	23752	0.0125515217187838	0.0943336786096135	0.903603687132646	0.000127338119468196	0.00156881774814803	0.000366478390124543
1.80524725981149e-06	6.1730761921241e-05	9.16214441254369e-10	4.03671554817594e-08	2.21633267919026e-07	6.37989258188946e-05	15674	0.018958276103913	0.0282958880050117	0.967583092174241	1.43609697106064e-05	0.000632724688756505	0.00347393416228
1.49225295523817e-05	0.000104182387744532	2.59147096629594e-09	2.32787214774189e-08	7.71934817800313e-08	0.000119207980971137	8389	0.0351325321032887	0.125180624911304	0.873954804836066	2.17390727129536e-05	0.000195278212815761	0.000647552967101436
2.05707039356092e-06	3.24897289252473e-05	6.98814247221621e-10	1.41979712136581e-08	4.27247058650765e-08	3.46044208101342e-05	28898	0.0103278040310233	0.0594453062759683	0.938889545457511	2.01943633461124e-05	0.000410293566002991	0.00123466033717184
1.71712261959533e-06	3.40564360157045e-05	1.23510056169097e-10	3.15165389647244e-09	1.15475919653525e-08	3.57883813912178e-05	27942	0.0106792738392797	0.0479798904796712	0.951605931640755	3.45112160337614e-06	8.80636053924986e-05	0.000322663152577954
9.65086583909547e-06	0.000144495249618571	1.49848857745012e-08	2.89087779086872e-07	3.03863602827725e-08	0.00015448057448281	6473	0.0452900981559615	0.062473005887024	0.935361938563022	9.70017481140879e-05	0.00187135359934229	0.000196700202497976
7.42552032316646e-07	1.71309716408659e-05	1.64293203316676e-09	4.87518337053448e-08	1.00880877232479e-07	1.80247993161536e-05	55479	0.00539289438107082	0.0411961331325992	0.950411227353494	9.11484230337249e-05	0.00270470882089955	0.00559678226997349
1.8196865148768e-06	3.33345565681799e-05	4.60768830602767e-09	1.0859034191451e-07	1.42894706942782e-09	3.52688700603467e-05	28354	0.0105250673459205	0.0515946927634265	0.945155217934199	0.000130644625079956	0.00307892886074056	4.05158165538852e-05
8.30479881794438e-06	0.000106099530722626	9.79724584229888e-09	1.61147444837959e-07	3.49285821762717e-07	0.000114924560053013	8701	0.0338917097223798	0.0722630464203082	0.923210240471519	8.52493656515157e-05	0.00140220197287354	0.00303926176964781
5.54196719377214e-06	0.000101948673269131	1.09623247589525e-09	2.59766461787169e-08	2.21313403091984e-07	0.000107739026744649	9282	0.0318066300430188	0.0514388087698906	0.946255747332465	1.01748874945141e-05	0.000241107117481986	0.00205416189266788
2.06775128075341e-05	0.000208230009592776	2.82740670291839e-08	3.6685384923939e-07	3.1054854258126e-07	0.00022961319885916	4355	0.0665723931062393	0.0900536768368322	0.906872996096797	0.000123137812502349	0.00159770366451979	0.00135248558934865
4.83859137258337e-06	8.45158817281238e-05	1.12225885574836e-09	2.52406410161207e-08	1.52129459934252e-07	8.95329654605132e-05	11169	0.0265035415503956	0.0540425679825978	0.9439638382736	1.25345882377068e-05	0.00028191449804321	0.00169914465752109
2.9488060606225e-05	0.000256372851849633	5.24983274608514e-08	5.88151075260937e-07	4.93842190348843e-08	0.000286550946077614	3490	0.0823852170939148	0.102906868778015	0.894685065112967	0.000183207657065742	0.00205251835079139	0.000172340101161307
9.21764804504984e-05	0.000406549395595979	4.71067896898192e-08	2.67610572714108e-07	1.66073560895877e-07	0.000499206666969778	2003	0.139119342752852	0.184645932335032	0.81439095768445	9.43633024289539e-05	0.00053607171221996	0.000332674965869258
1.97028067872024e-06	4.15630652853421e-05	6.76656264598649e-09	1.83684939324667e-07	1.15871618558509e-07	4.38396690845915e-05	22810	0.0130660769175569	0.0449428729701051	0.948069776830282	0.000154347940741295	0.00418992531559112	0.00264307694328001
3.34113272424556e-05	0.000170023653898239	1.99669960817878e-08	1.30752294986758e-07	1.41949555502253e-07	0.000203727649987265	4909	0.0592939057314477	0.163999963895643	0.83456346700542	9.80082776345573e-05	0.000641799456259033	0.000696761365043605
1.32599650388602e-05	0.000232141836612493	1.41853334393938e-08	3.20610774034121e-07	6.8136064708422e-07	0.000246417958405911	4058	0.0712674736536364	0.053810871271881	0.942065416474632	5.75661511488829e-05	0.00130108526224374	0.00276506084009451
3.60260818275953e-05	0.000133316274484023	1.26209102010655e-08	6.00780424162656e-08	3.10764519769101e-08	0.000169446131716213	5902	0.0495675113763785	0.212610824825034	0.78677673626271	7.4483318522744e-05	0.000354555408304534	0.000183400185428586
2.40041128198186e-05	0.000136175470609138	1.04393934312962e-08	7.62024741304666e-08	4.00057478640172e-07	0.000160666282775159	6224	0.0470604011008828	0.149403548804392	0.847567194914855	6.49756330387341e-05	0.000474290391326889	0.00248999025638768
3.15630047457318e-07	3.72090196386457e-05	4.74943221499785e-09	7.23072415074339e-07	4.19394954208218e-07	3.86718664876006e-05	25859	0.011534743096087	0.00816174847827734	0.962172840831877	0.000122813627744621	0.0186976342428721	0.0108449628192291
0.000123078440457961	0.000539435317690541	2.08782177213455e-08	1.1793103990787e-07	5.65974245145795e-07	0.000663218541651277	1508	0.180475979864506	0.185577502329054	0.81335982608004	3.14801478097446e-05	0.000177816258897476	0.000853375184198915
2.10146082368595e-06	2.20823301498948e-05	8.40864468040369e-10	1.13630494339348e-08	2.00264744401803e-08	2.42160213619229e-05	41295	0.00723856881660423	0.0867797724604864	0.911889274454345	3.47234772993113e-05	0.00046923684382778	0.000826992764041321
1.16044802512667e-05	4.54273139061484e-05	7.01531058128841e-10	3.53150641753486e-09	3.02907277317183e-10	5.7036330102168e-05	17533	0.016965818712237	0.203457694954773	0.79646277775543	1.22997229462731e-05	6.19167890221714e-05	5.31077782835242e-06
7.99257285596971e-05	0.000357104310046181	7.23199512858821e-08	4.16108459309459e-07	4.3115748376274e-07	0.000437949624500236	2283	0.123145025499137	0.182499822099183	0.815400425228561	0.00016513303640438	0.000950128590210115	0.000984491045641957
8.80430815795717e-07	9.56604350524227e-06	1.2240336619496e-09	1.71009441430999e-08	5.88440685434862e-09	1.04706837056974e-05	95505	0.0031362930825114	0.084085322462434	0.913602566376551	0.000116901025410936	0.00163322134673926	0.000561988788864547
4.99345375089744e-05	0.000228205814487857	6.58925863308845e-10	3.8757951652466e-09	3.81850499810225e-07	0.00027852673721767	3590	0.0801729906161622	0.17928094806191	0.819331805511774	2.36575443309735e-06	1.3915343295095e-05	0.00137096532858821
3.20425163763861e-07	1.41149104954241e-05	1.62880530749799e-09	9.23071968978243e-08	2.42326283941491e-08	1.45535042897875e-05	68712	0.00435656557370323	0.0220170453372327	0.969863354857352	0.000111918427003245	0.00634260966017638	0.00166507171823584
4.27124272150189e-05	0.000185644732019399	2.35066342762615e-08	1.3146627610692e-07	1.60272299901657e-07	0.000228672404444703	4373	0.0663088464830414	0.186784353445444	0.811837057777959	0.000102796112776895	0.000574910979862947	0.000700881683956815
6.88460606917662e-07	1.53123990616572e-05	3.13053959092906e-09	8.95521050525471e-08	4.91775453117222e-08	1.61427198585301e-05	61947	0.00483114733079282	0.0426483648945855	0.948563760992599	0.000193928880533402	0.00554752271224147	0.00304642252003995
1.25511392212667e-08	4.27346286772936e-06	3.00885740277544e-10	1.3190978858389e-07	1.88996540547212e-07	4.607221221822e-06	217051	0.00138121479414433	0.00272423194306765	0.927557558445033	6.53074219341596e-05	0.0286310950208125	0.041021807169153
5.51404469455134e-06	0.000139549587528349	9.77965087960384e-10	3.19354920184618e-08	9.173756563105e-09	0.00014510571943657	6892	0.0426008352959943	0.0380001885243516	0.961709766301461	6.73967292094148e-06	0.000220084309167577	6.32211920986003e-05
2.00915432755441e-05	0.000201609047457283	8.82394345205422e-09	1.1407406184072e-07	2.95383319090554e-07	0.00022211887205721	4502	0.064470933529989	0.0904540127070749	0.907662845529646	3.97262212360842e-05	0.000513572128222127	0.00132984341382065
9.35076366338147e-06	8.90552385131937e-05	1.30261353963559e-08	1.59639907119618e-07	5.5143733965246e-08	9.86338119530563e-05	10139	0.0291580584434278	0.094802821448611	0.902887526597659	0.000132065618659812	0.0016185109746706	0.000559075360399647
1.00091464526678e-06	1.41357008905238e-05	3.15431609508412e-09	5.72870814867173e-08	1.58109686157899e-09	1.51986380302339e-05	65795	0.00454924674557244	0.06585554858769	0.930063658493892	0.000207539391938237	0.00376922467478723	0.00010402885169275
6.53315400630223e-06	4.66010904350692e-05	4.56816806355724e-09	4.1908699550586e-08	3.66466679105153e-08	5.32173679768961e-05	18791	0.0158388600461314	0.122763568636813	0.875674468818163	8.58397969914724e-05	0.000787500418449488	0.000688622329582801
2.47916529533752e-08	4.28777371830195e-06	1.05633400182207e-09	2.35068602008118e-07	1.4856954300853e-07	4.6972598502738e-06	212890	0.00140818883504501	0.00527789684701606	0.91282446681165	0.000224883024463826	0.0500437722206098	0.0316289810962599
3.37439791081851e-06	4.70675807043997e-05	4.10077814596305e-09	7.35905214169946e-08	2.44463463605567e-08	5.05441162611417e-05	19785	0.0150492293527944	0.0667614385299431	0.931217799144412	8.11326510246204e-05	0.00145596613138473	0.000483663543235219
0.000253841934347066	0.000572248113505931	4.31538972866947e-08	1.25241278101731e-07	1.14741162277019e-07	0.000826373184190662	1210	0.219651329424172	0.307175909387325	0.692481465339879	5.22208344998017e-05	0.000151555351138833	0.000138849087158357
0.000388687213247983	0.00117358363579628	8.61740911155621e-08	3.35727955341326e-07	2.54916331295039e-07	0.00156294766742201	640	0.374529494262285	0.24868856542657	0.750878394880637	5.51356215641571e-05	0.000214804348436752	0.000163099722792068
8.84831827581035e-06	0.000133399612457124	1.26944444741028e-08	2.46564031058614e-07	4.53001541500569e-07	0.000142960190749968	6995	0.0419843098896394	0.0618935819083072	0.933124191827886	8.87970588700804e-05	0.00172470412752768	0.00316872507740881
3.6217804332136e-06	9.53830729628615e-05	7.56974375138392e-09	2.5696417434561e-07	3.03857044871876e-07	9.95732443590439e-05	10043	0.0294316591163094	0.0363730282821165	0.957918701723995	7.60218651115628e-05	0.0025806548335318	0.00305159329524526
7.11554995326009e-05	0.000189804087280838	7.43138608258935e-10	2.54994927156033e-09	8.80179890976849e-08	0.000261050897890417	3831	0.0753365941707819	0.272573280182589	0.727076937159258	2.84671921937188e-06	9.76801570945272e-06	0.000337167923224815
2.46749024526029e-05	0.00014553392345065	6.17516321161222e-10	4.68678776477127e-09	6.76931141590592e-08	0.000170281823321498	5873	0.0498058025171623	0.144906261697797	0.854665052393038	3.62643709772434e-06	2.75237114176447e-05	0.000397535760650461
8.42116620244008e-06	6.05872925307347e-05	8.32347246589301e-09	7.70278542517469e-08	5.61452449541514e-08	6.91499553048466e-05	14461	0.0205319921851113	0.121781224084896	0.876172547959525	0.000120368443178294	0.00111392485956312	0.000811934652837242
9.45998442896994e-07	4.4749936967928e-05	2.33799615316411e-08	1.42499621249812e-06	8.2752450708647e-08	4.72270640355634e-05	21174	0.0140685536061697	0.0200308543885902	0.947548569486131	0.00049505430856416	0.030173296638238	0.00175222517847673
1.2935283152295e-06	3.37321081480685e-05	2.18488987899883e-10	7.33203338066398e-09	1.4257724682816e-07	3.51757642324947e-05	28429	0.0104974282215995	0.0367732824987087	0.958958785518223	6.21135013459202e-06	0.00020843991710323	0.0040532807158302
6.67054367182963e-06	7.21565308662898e-05	1.65161304659839e-08	2.29882921795318e-07	4.61006632688429e-09	7.90780836567076e-05	12646	0.0234451528319757	0.084353886227032	0.912471920532805	0.000208858506709437	0.00290703708493091	5.82976485229135e-05
5.14981491579578e-07	3.28888105532425e-05	9.70057715494992e-10	7.98207058312749e-08	3.92389068193603e-08	3.35238217151882e-05	29830	0.0100069094252946	0.0153616582248515	0.981057912569139	2.89363701947949e-05	0.00238101450692036	0.00117047832889479
7.07434502335379e-05	0.000267634575469147	1.39433705849465e-08	6.78905015918353e-08	1.19633346537073e-07	0.000338579492921399	2954	0.096601076317391	0.208941922687447	0.790463040628625	4.11819701915126e-05	0.000200515692802446	0.000353339020933693
1.70755762274412e-08	5.14072907977213e-06	3.99820630158337e-10	1.55000704874311e-07	2.47126223198696e-07	5.56033140470273e-06	179845	0.00166671354674608	0.0030709637582032	0.924536453964647	7.19058993174728e-05	0.027876163054457	0.0444445133233759
2.91331570668784e-06	4.20769695854702e-05	4.75601690129927e-09	8.83708532065851e-08	3.82906282918278e-07	4.54663184451842e-05	21994	0.0135475995496296	0.0640763494013759	0.925453633027263	0.000104605278455376	0.00194365535254692	0.00842175694035846
3.64841222052732e-05	0.000165383567563706	6.30583841529653e-08	3.67791557754921e-07	4.64160735623061e-08	0.000202344955784449	4942	0.0589035328533059	0.180306556513019	0.817334768354112	0.000311638033715746	0.00181764628789025	0.000229390811262681
1.36751616943146e-05	9.89936155265706e-05	7.05164529215057e-09	6.567822135562e-08	1.11732501291379e-07	0.000112853239588824	8861	0.033291118776946	0.121176509811676	0.877188956978544	6.24850940730007e-05	0.000581979051686205	0.000990069064020418
2.96930525006164e-05	0.000159456712361412	1.71910179270476e-08	1.18797321363378e-07	2.14801128749886e-07	0.000189500554330069	5277	0.0552694775173439	0.156691111567397	0.841457762090095	9.07175073330106e-05	0.000626896959659856	0.00113351187551541
0.000319551470233344	0.00099452295328804	7.80190005115683e-08	3.13165154817057e-07	3.61737110541352e-07	0.00131482734478725	761	0.326123046700249	0.243036830272988	0.756390530841112	5.93378292753656e-05	0.000238179678920298	0.000275121377704449
1.02082107179476e-05	6.18860913448003e-05	3.38709228453985e-09	2.64105839177844e-08	1.95040586350752e-08	7.21436037975853e-05	13861	0.0214113142676977	0.141498486083243	0.857818130605664	4.69493081333042e-05	0.000366083512987306	0.000270350489972723
6.68128991762094e-08	4.23193819440731e-06	6.00464854781438e-10	4.89133633559087e-08	1.91812746052921e-08	4.3674461963995e-06	228967	0.00130937873473136	0.0152979329731159	0.968973171986892	0.000137486491596956	0.0111995342715916	0.00439187427680393
2.70215012036872e-06	2.65826667277769e-05	3.82426657528553e-09	4.83832812439349e-08	8.88050371258883e-08	2.94258294330907e-05	33984	0.00878902740203102	0.0918291913066699	0.903378672408243	0.000129962915199426	0.00164424528300724	0.00301792808688081
1.12319576914174e-08	1.36795028647187e-06	1.01312455087065e-10	1.58669897036026e-08	1.56172168506686e-08	1.41076776317265e-06	708834	0.000423141078035871	0.0079615922511286	0.969649521474403	7.18137015402344e-05	0.0112470600178159	0.0110700125551121
7.39001814492742e-05	0.000321749596272347	3.51488290955392e-08	1.9703266266602e-07	1.05065684853387e-08	0.000395892465781868	2526	0.112006854958776	0.186667309526401	0.812719675371713	8.87837787620485e-05	0.000497692377845307	2.65389452779526e-05
3.09100872833399e-05	0.000212718148589557	4.85580625119502e-08	4.30276810052849e-07	4.84343615728015e-08	0.000244155505107035	4096	0.0706367407264619	0.126600001379405	0.871240435460606	0.000198881702424293	0.00176230640330727	0.000198375054257198
1.11545187223924e-05	0.000121430495332346	2.54060157376454e-08	3.56068657267069e-07	5.78597466048217e-08	0.000133024348474348	7517	0.0391240466063656	0.0838532107115973	0.912844127597906	0.000190987710363	0.00267671791931936	0.000434956060814531
5.54192407938595e-06	7.00944897285156e-05	5.04427556161701e-09	8.21017506888385e-08	1.32188437164926e-07	7.58557482713169e-05	13183	0.0225005870048051	0.0730587227162255	0.924049809354002	6.64982638306448e-05	0.00108234052869904	0.00174262913724245
5.43898128411383e-06	4.17265750313254e-05	4.08009601176824e-10	4.02577186952139e-09	2.69116536280181e-08	4.71969017505379e-05	21188	0.0140596317610019	0.115240218793638	0.884095639410267	8.64483866617736e-06	8.52973758913213e-05	0.000570199581537391
2.4170506130567e-05	0.000133076724545746	3.03756126611814e-08	2.15181298529217e-07	3.55960306555792e-08	0.000157528383618159	6348	0.046162767344209	0.153435879778689	0.844779343818555	0.000192826282879981	0.00136598429811104	0.000225965821764934
3.81845056638485e-05	0.000214262481826825	5.23046835247385e-08	3.77804814514894e-07	4.86661789029794e-08	0.000252925763167617	3954	0.0730793597319953	0.150971198764529	0.847135851814476	0.000206798559663041	0.00149373796399111	0.000192412897339872
4.81779013972492e-06	6.49963191011011e-05	8.9138774757171e-10	1.54751069579002e-08	6.13289328902094e-08	6.98918046684218e-05	14308	0.0207499683977624	0.0689321181872655	0.92995622890916	1.27538235963515e-05	0.000221415186391546	0.000877483893586151
1.08948978601311e-05	6.08068613312278e-05	2.77724955795761e-09	1.99359208860809e-08	1.51530938130813e-08	7.17396254556161e-05	13939	0.0212926999564684	0.15186722527387	0.847604945593811	3.87129085260675e-05	0.000277892737235085	0.000211223486557735
6.61099616437005e-06	8.92366002925847e-05	1.76417159921957e-10	3.06539263883687e-09	3.10445349361109e-08	9.58818828016896e-05	10429	0.0283561430021504	0.0689493778302563	0.930693032771903	1.83994259152e-06	3.19705094358332e-05	0.000323778945813148
4.37370185143321e-06	7.30481152922061e-05	1.82901756217126e-09	3.93236332824322e-08	3.99115041465889e-08	7.75028812986305e-05	12903	0.0229835261768585	0.0564327645391745	0.942521285250551	2.35993492309503e-05	0.000507382856269719	0.000514968004773961
7.66287602330697e-05	0.000391871728503655	2.82150999622549e-08	1.85888613698948e-07	1.07889228163612e-07	0.000468822481678549	2133	0.131232487462315	0.163449414709618	0.835863773214578	6.01829073154404e-05	0.000396501065890444	0.000230128102597237
2.65952646498523e-06	3.74730137322118e-05	1.76026103265676e-10	3.1905492948305e-09	7.8627684204091e-08	4.02145344567992e-05	24867	0.0119921173988511	0.0661334639554821	0.931827615024799	4.37717620366271e-06	7.93382128607747e-05	0.00195520563065469
1.97412819841784e-05	0.000159187079860826	1.63218006231536e-08	1.69435405856345e-07	5.51420044062623e-08	0.00017916926105589	5581	0.0523363072358977	0.110182303972445	0.888473161761655	9.10971029682495e-05	0.000945672292545157	0.000307764870387344
5.94848514354154e-06	4.10251835481359e-05	7.00138759511685e-09	6.21005819870394e-08	2.57266683686972e-08	4.70684973296283e-05	21246	0.0140216495085888	0.126379329722029	0.871605975878727	0.000148748908342771	0.00131936614742848	0.000546579343473176
9.92295438737973e-06	5.19777041645786e-05	6.98070551257218e-09	4.70260151530193e-08	2.83483017354773e-08	6.19830135743594e-05	16133	0.0184236511656246	0.160091512418567	0.838579816746443	0.000112622880205681	0.000758691977707786	0.000457355977076988
8.38399034041472e-06	0.000104196019130426	1.47172310675946e-08	2.35469696463085e-07	1.02428595379441e-07	0.000112932624993751	8855	0.0333141438749259	0.0742388688908864	0.922638778087304	0.000130318683980018	0.00208504580918148	0.000906988528648025
6.57987170039859e-07	1.5041801266057e-05	5.14484057766004e-11	1.51268422099137e-09	4.37307231191614e-08	1.57450832918428e-05	63512	0.0047124236989311	0.041790008845539	0.955333229253214	3.26758549465755e-06	9.60734340335348e-05	0.00277742088171851
6.34350213148561e-07	1.10922637918365e-05	1.23021563444315e-10	2.76631152256042e-09	3.7762339604178e-08	1.17672656776753e-05	84982	0.00352397664198956	0.0539080386662845	0.942637320824722	1.04545581627948e-05	0.000235085328939979	0.00320910062189046
1.63493313627974e-05	0.000143770509938174	5.21572360158031e-09	5.9044524271489e-08	3.6434542944723e-07	0.000160548446978291	6229	0.0470267079749104	0.101834254211179	0.895496111261753	3.24869140732676e-05	0.00036776764511134	0.00226937996788281
2.43714599230642e-05	0.00017980572206928	1.81309705438259e-08	1.72212792307507e-07	8.70729704400874e-08	0.000204454598725635	4891	0.0594990787646339	0.119202307382526	0.879440830335967	8.86796905368537e-05	0.000842303344512223	0.000425879246457711
4.68218886352856e-05	0.000440395986765468	1.37848367644434e-08	1.67401105084389e-07	8.40824083529334e-08	0.000487483143750956	2051	0.136084746042694	0.0960482208164431	0.903407620162671	2.82775659859241e-05	0.000343398755896081	0.000172482699003618
9.82697779535917e-06	6.07303630971881e-05	3.61463679205367e-10	2.87314923636611e-09	1.33340922727149e-08	7.05739095977355e-05	14170	0.0209503473504093	0.139243777925468	0.860521451104881	5.12177490613281e-06	4.07112097479478e-05	0.00018893798499641
4.31351286643751e-05	0.000280776837819498	3.10788055093378e-08	2.60577077296993e-07	1.27459932439526e-07	0.000324331082299119	3083	0.0927299257928605	0.13299720877382	0.865710544389167	9.58243202872395e-05	0.000803429247205705	0.000392993269519492
7.65014986218741e-05	0.000376829104050175	3.21521199271259e-08	2.04003847088103e-07	2.58489996434016e-07	0.000453825248635499	2203	0.127313136419703	0.168570388826732	0.830339663082155	7.08469174507073e-05	0.000449520708029082	0.000569580465633433
4.48449244095767e-06	3.3609342290494e-05	3.4296480261181e-10	3.30559923555851e-09	1.3732681422971e-09	3.80988565636321e-05	26248	0.0113648018460039	0.117706746223938	0.882161443201325	9.00197101818516e-06	8.67637386974475e-05	3.60448650211718e-05
1.66039919805297e-05	0.000179891065709555	1.12199985566882e-08	1.5659750877068e-07	9.68046661986853e-08	0.000196759679863611	5082	0.0573250107215801	0.084387167086464	0.914267932506555	5.7023870766946e-05	0.000795882107956415	0.000491994428257802
4.33796984948686e-06	6.08054929178919e-05	1.36388504073931e-10	2.460081326745e-09	9.63972561206271e-08	6.52424564933302e-05	15327	0.0193830606726492	0.0664899834041401	0.931992695954177	2.090486952892e-06	3.77067550636524e-05	0.00147752339966663
6.79189180662633e-07	1.94432168623262e-05	1.61513658696841e-09	5.94802947892561e-08	1.32232069274353e-07	2.03157335436394e-05	49223	0.00607624646538119	0.0334316838328134	0.957052169470574	7.95017607165897e-05	0.00292779459139336	0.00650885034450324
1.59708783195715e-06	3.63648846189804e-05	1.00464811905657e-09	2.9435552155616e-08	2.32122787813773e-08	3.80156249299936e-05	26305	0.0113401148815112	0.0420113528292174	0.956577320139993	2.64272419802816e-05	0.000774301414479494	0.000610598374329585
6.41480808569033e-07	1.24839408631405e-05	1.22157630173411e-09	3.05730426442282e-08	1.36606459710297e-08	1.31708769366265e-05	75925	0.00394349303079355	0.0487044873060166	0.947844317672141	9.2748289093573e-05	0.00232126097535757	0.00103718575739184
1.56740668770848e-06	3.70007571707152e-05	1.76110236105485e-09	5.34980709506865e-08	1.28321472453022e-07	3.87517445041885e-05	25805	0.0115584307225083	0.0404473839245886	0.95481526429645	4.54457569223626e-05	0.00138053322850805	0.00331137279353068
8.28870503361702e-06	5.31511478576685e-05	7.42159314231443e-09	6.12090563343333e-08	8.02985948569717e-08	6.15887821356191e-05	16237	0.0183075466494462	0.134581408272779	0.863000468829358	0.00012050235261954	0.000993834497320474	0.00130378604792271
2.25837347002309e-05	0.000173642816310665	1.01440856315361e-08	1.00415359496913e-07	3.24250090452058e-08	0.000196369535465069	5092	0.0572146487598589	0.115006305060228	0.884265555242161	5.16581434462912e-05	0.00051135915384785	0.000165122400317404
2.04602976100961e-05	0.000217912651777721	1.55303523986818e-08	2.13162105065669e-07	3.04526861434687e-07	0.000238906168706716	4186	0.0691716714578763	0.0856415626304458	0.912126517943674	6.5006075325527e-05	0.000892241946784343	0.00127467140376994
4.27581545890774e-06	6.81698836855719e-05	3.58841750857854e-09	7.36366950279372e-08	3.14221889338565e-07	7.28371461463547e-05	13729	0.0216149156538422	0.0587037752730751	0.935921947691296	4.92663111946779e-05	0.00101097721319251	0.00431403351124145
1.84019929618099e-05	0.00011286524848123	1.69625002824853e-08	1.33853827499023e-07	1.44100920760183e-07	0.000131562158691582	7601	0.0387024034537664	0.139872993456647	0.857885349432565	0.000128931453019482	0.00101741890548341	0.00109530675228578
1.31558158666417e-06	4.31425878256468e-05	2.14414756804191e-11	9.05324284992204e-10	8.59001428123279e-08	4.4544996320884e-05	22449	0.0132748974649483	0.0295337679946645	0.968517036456018	4.8134420139949e-07	2.03238154622489e-05	0.00192839038965316
0.000141352727271035	0.000462601189246201	8.55547709293213e-08	3.60538016566572e-07	1.46623464389695e-07	0.000604546632769121	1654	0.165914057549064	0.233816085656735	0.765203483356212	0.000141518894146244	0.000596377511715069	0.000242534581192005
1.47286384509061e-06	2.26131087314041e-05	1.43593619854889e-09	2.83549035849361e-08	6.94331487118011e-09	2.41227067311494e-05	41455	0.00721077600592046	0.0610571550492182	0.937420040936122	5.95263298829846e-05	0.00117544452622813	0.00028783315854909
8.84309547613444e-06	9.57833244358846e-05	3.67749285050055e-08	5.12664599045241e-07	2.83695838728079e-07	0.000105459555278297	9482	0.0311442422264306	0.0838529562617478	0.908246997468573	0.000348711204100568	0.00486124370326017	0.00269009136231832
4.22771637058056e-06	4.5375601923217e-05	6.10334788106618e-10	8.42637746297697e-09	4.34960938031226e-08	4.96558510998518e-05	20139	0.0147867119879345	0.0851403465440385	0.913801715571691	1.22912964854698e-05	0.000169695560066679	0.000875951027717908
1.57376585842206e-06	5.0967583728439e-05	3.14336518547541e-09	1.31103109584156e-07	2.38227999414012e-07	5.29138240610447e-05	18899	0.0157492303710741	0.0297420548665405	0.963218679293328	5.94053679025169e-05	0.00247767217566637	0.00450218829656268
4.22660274037489e-07	3.40358764028291e-05	1.15813716753809e-09	1.20239861660429e-07	6.79871358428921e-07	3.52598060341234e-05	28361	0.0105223766593592	0.0119870277683448	0.965288248321335	3.28458178816206e-05	0.00341011126221352	0.0192817668302248
1.25480938061686e-08	2.22430493769623e-06	6.8991328259469e-11	1.57299355506113e-08	4.13192713656955e-08	2.29397122974697e-06	435925	0.000687955408354646	0.00547003102892129	0.969630703669104	3.00750625660981e-05	0.00685707621204402	0.0180121140273643
6.04192549507879e-05	0.000338772688742306	6.43844055437267e-08	4.65036190943307e-07	2.65554965704958e-07	0.000399986919255286	2500	0.113097373005816	0.151053077093819	0.846959419005623	0.000160966277756284	0.0011626284974747	0.000663909125326849
4.90119884583473e-08	6.76373368556115e-06	1.40096550469178e-09	2.48806799260462e-07	2.80531560823237e-08	7.09100659486697e-06	141024	0.0021250484016172	0.00691185204845615	0.953846762807592	0.000197569341665245	0.0350876558823916	0.00395615991989498
0.000109848939592515	0.000342810292097595	3.5026117491841e-09	1.40689054899792e-08	9.56508907087607e-08	0.000452772454098059	2209	0.1270373398613	0.242614007540143	0.757135927759756	7.7359205876635e-06	3.10727946513553e-05	0.000211255984861759
5.77903569117401e-05	0.000373503896744957	1.91471952253067e-09	1.59493926940582e-08	2.376807567287e-07	0.000431549798525642	2317	0.1214591589268	0.133913530047231	0.86549431379879	4.43684489964349e-06	3.69584060716703e-05	0.00055076090300753
5.27308845084027e-06	9.57603542460292e-05	4.97447942276259e-09	1.16351311907809e-07	5.64741573266002e-09	0.000101160415903933	9885	0.0298937330117821	0.0521260060441812	0.946618827041679	4.91741693459092e-05	0.00115016640519057	5.58263396032605e-05
7.21469406251055e-06	9.21611640673445e-05	6.65717974044812e-09	1.09465561147905e-07	8.01462359484625e-07	0.000100293443230228	9971	0.0296413580847305	0.0719358497439249	0.918915146384839	6.63770185371567e-05	0.00109145281707621	0.00799117403562298
1.21170787630213e-05	5.97655408276498e-05	1.85548348676334e-08	1.17701643807665e-07	1.2291824291991e-08	7.20311678936384e-05	13883	0.0213783027801978	0.168219940302974	0.829717781556727	0.000257594530398724	0.0016340376985344	0.000170645911366329
2.67731057055747e-06	4.88362261049685e-05	1.16169947409475e-09	2.72690071641084e-08	3.64331432228764e-08	5.1578400525387e-05	19388	0.0153548132696876	0.0519075920014171	0.946834830229587	2.25229836959166e-05	0.000528690437980654	0.000706364347319066
8.40256681968386e-09	1.13804503740456e-06	3.05807672679682e-10	5.3260747381137e-08	7.49318971136753e-09	1.20750734898943e-06	828152	0.000362186817922883	0.00695860511881438	0.942474626226497	0.000253255330442182	0.0441080109580378	0.00620550236620805
3.90325272829091e-05	0.000346535516635182	4.63240753398678e-08	5.30418331390261e-07	5.45827895301834e-08	0.000386199369114352	2589	0.109419862736336	0.101068335177295	0.897296951649278	0.000119948604385606	0.00137343137718386	0.000141333191857239
7.62845363024254e-05	0.000453245448618919	3.85598186604177e-08	2.95361393209956e-07	1.31595453149831e-07	0.000529995501586364	1887	0.147038442277153	0.143934309016007	0.855187350198785	7.27549923442779e-05	0.000557290377608661	0.000248295415255307
6.32564895153766e-07	1.08217214792459e-05	2.35360380371509e-10	5.17785077639218e-09	3.65896745605999e-08	1.1496289260117e-05	86985	0.00344296595606042	0.055023397623463	0.94132299861214	2.04727260289129e-05	0.000450393223346877	0.00318273781502149
1.17048316679579e-06	3.44034692558425e-05	1.18313770874865e-09	4.47565995048045e-08	3.0224423535419e-07	3.5922136395206e-05	27838	0.0107189724455252	0.03258389628942	0.957723362478903	3.29361732757783e-05	0.00124593367756316	0.0084138713808382
5.0876956501344e-05	0.000474882980145285	5.59312415126781e-08	6.74234043012364e-07	2.97590378146473e-07	0.000526787692309301	1898	0.146216771412752	0.0965796225768157	0.901469390948602	0.000106174161487126	0.00127989710628336	0.000564915206811142
1.44082264188203e-05	0.000135331229526002	6.54860947896749e-09	7.91835233189623e-08	7.97519788603368e-07	0.000150622707866224	6639	0.0441843466812916	0.0956577306498632	0.898478266943635	4.34769071127287e-05	0.000525707739826915	0.00529481775956178
1.99107627690127e-07	2.00051054804891e-05	4.62684016932172e-09	5.98906365135316e-07	3.93098462601631e-07	2.12008447760854e-05	47168	0.00634013682942935	0.0093914949990446	0.943599450482974	0.000218238481446777	0.0282491745711417	0.0185416414653932
3.05792952121778e-05	0.0001407927360652	1.80544074462015e-08	1.06945474315805e-07	9.08920732178442e-08	0.000171587923232358	5828	0.050178107779161	0.17821356326324	0.820528236562104	0.000105219569688205	0.000623269238890334	0.00052971136607768
1.06146263469621e-06	1.91350102138994e-05	1.21929625099115e-09	2.82701177760703e-08	4.71436565124175e-08	2.02731059191351e-05	49326	0.00606353554358041	0.0523581654893011	0.943861798494257	6.01435347822209e-05	0.00139446406923702	0.00232542841242299
1.99877446620843e-05	7.25816577254933e-05	3.43416320667379e-09	1.60377345686214e-08	6.41528792440211e-08	9.26530271645969e-05	10793	0.0274144088688666	0.215726838871398	0.783370602630748	3.7064770701696e-05	0.000173094555670918	0.000692399171481513
1.18093569303621e-06	5.01462692721502e-05	5.57133678809397e-09	3.04821671734573e-07	2.08743696106953e-07	5.18463416698161e-05	19288	0.0154339622689761	0.0227776088920027	0.967209404889302	0.000107458628876365	0.00587932845244575	0.00402619913737287
3.82054039907803e-05	0.000137075793863364	1.37992936972709e-08	6.36870476937531e-08	1.43896399197811e-07	0.000175502580594733	5698	0.0512931146036731	0.217691408646597	0.781047169784338	7.86272979605694e-05	0.000362883824716047	0.000819910446388783
8.06254011244747e-06	9.0925322566662e-05	1.04227711688792e-08	1.51281920279569e-07	6.97463127322257e-08	9.92193136832902e-05	10079	0.0293285892270689	0.0812597851481139	0.916407493574258	0.000105047805532589	0.00152472250274239	0.000702950969353176
1.51847503867797e-05	0.00013726488444012	1.31942335443958e-09	1.53539805047678e-08	1.02347464740243e-07	0.000152568655695499	6554	0.0447422586110655	0.0995273263538867	0.899692560142085	8.64806305348148e-06	0.000100636532679502	0.000670828908294967
1.06962451373358e-06	2.32262451383789e-05	3.01623465614077e-10	8.42512900400511e-09	1.33064305834958e-07	2.44376607104171e-05	40920	0.00730457872685775	0.043769513228311	0.950428333284709	1.23425670397946e-05	0.000344760044909442	0.00544505087503064
1.92337880049235e-05	9.60383942711392e-05	1.38207722383634e-09	8.87698224745877e-09	4.41454720772644e-09	0.000115286855882742	8674	0.03399672120429	0.166834179470435	0.833038541434592	1.19881595629779e-05	7.69990835424253e-05	3.82918518674538e-05
2.73515892224001e-06	4.57379111796437e-05	5.49033061602014e-09	1.18132517654364e-07	3.00581433679772e-08	4.8626751093522e-05	20565	0.0144824851779967	0.0562480293404669	0.940591549940847	0.000112907617567556	0.00242937303023112	0.000618140070887473
5.09687373872246e-06	5.77749039829973e-05	2.4942494281418e-09	3.63751314752975e-08	4.80930044256379e-08	6.29587401070489e-05	15883	0.0187109520886778	0.0809557772289635	0.917662962835065	3.96172068230848e-05	0.000577761426188784	0.000763881302959133
3.2121857040009e-07	1.69142735571347e-05	2.37281185805389e-09	1.60785934965787e-07	1.21124801056648e-08	1.74107633544643e-05	57436	0.00520965689871555	0.0184494248678491	0.971483743290193	0.000136284194423071	0.00923485844315724	0.000695689204377074
6.71993588854914e-06	8.77040261497097e-05	2.51594190691472e-09	4.22666670658673e-08	3.26758532042933e-07	9.47955031792745e-05	10549	0.028039388962797	0.0708887622637604	0.925191841472125	2.65407305466446e-05	0.000445872068276633	0.00344698346529135
1.3274286121383e-06	5.75260953773314e-05	5.68466472032488e-09	3.17535570887327e-07	2.84959476819013e-07	5.94617037018963e-05	16818	0.0176808677377249	0.0223240931473002	0.967447815920834	9.56021164281505e-05	0.00534016940515614	0.00479231941028163
6.73837896984493e-05	0.0002403688352406	2.09624979743536e-08	9.62239883583148e-08	4.41425563875897e-08	0.00030791395398177	3248	0.0882490531213131	0.21883967526343	0.780636382769556	6.80790776230775e-05	0.000312502850598358	0.000143360038792536
1.33060686492812e-08	4.13333516746767e-06	2.49975469732246e-10	9.99659447488829e-08	3.18947610350303e-08	4.2787519173706e-06	233713	0.00128280482293142	0.00310980138747051	0.966014213324083	5.84225200618461e-05	0.0233633420865201	0.00745422068186427
2.36063223001901e-05	0.000129113281989452	3.95650755142685e-08	2.78423658201368e-07	4.61900041403985e-08	0.000153083783027498	6532	0.0448898935771533	0.154205245214966	0.843415804313248	0.000258453735149473	0.00181876651265768	0.000301730223978731
8.19279620219718e-06	6.91032713142983e-05	1.12691722770394e-08	1.22280264806477e-07	1.35965955547571e-07	7.75655829091266e-05	12892	0.0230019055809623	0.105624116972029	0.890901205438726	0.00014528572924208	0.0015764758056384	0.00175291605436478
4.15773001197628e-06	7.24188286197587e-05	3.17507858625574e-09	7.11940445646412e-08	1.53559668801078e-07	7.6804487423687e-05	13020	0.0227787862364887	0.0541339464846686	0.9428984041032	4.13397536102367e-05	0.000926951626822322	0.00199935803169906
3.52178613298469e-07	1.26524296366609e-05	6.35361221822518e-11	2.93611971619428e-09	6.59452936863171e-08	1.30735531994841e-05	76490	0.00391441024208217	0.0269382476152212	0.967788132545345	4.8598970159665e-06	0.000224584676513968	0.00504417526590396
5.40989795813768e-06	6.97514032085449e-05	2.57792548634918e-09	4.27730413039633e-08	1.08660322526738e-07	7.53153124559996e-05	13278	0.0223420794671217	0.0718299875778678	0.926125125608351	3.42284377808994e-05	0.000567919589113463	0.00144273878688638
2.50273009854047e-05	0.000150377569891252	7.32152833428102e-09	5.66120038277268e-08	3.39355549863555e-07	0.000175808159958682	5688	0.0513800974695828	0.142355741572442	0.855350342820226	4.1644985852771e-05	0.000322010103746217	0.00193026051773313
7.81396724936228e-05	0.000547221086840646	4.89521295406492e-09	4.42474017109275e-08	3.27865823245972e-07	0.00062573776777218	1598	0.171203049588831	0.124876068727359	0.874521428982819	7.82310610959827e-06	7.07123718430196e-05	0.000523966811869572
7.03406549041389e-07	2.2573791783177e-05	3.37410640761419e-09	1.39320961613113e-07	2.48231699635809e-08	2.34447165702027e-05	42654	0.00700882026703764	0.0300027746948918	0.962851980555286	0.000143917560168014	0.00594253128187459	0.0010587959077795
0.000107348900244798	0.000380765847477854	2.95970959588587e-08	1.35158205778374e-07	4.6874486616325e-08	0.000488326377511006	2048	0.136303369808879	0.219830230740257	0.779736391506462	6.06092509475216e-05	0.000276778425255818	9.59900770776375e-05
2.64813020872595e-08	3.91522488136442e-06	8.16791595530359e-11	1.55354864614182e-08	2.3712106985151e-08	3.98103545605781e-06	251191	0.00119360010617642	0.00665186290842093	0.983468980515298	2.05170640790821e-05	0.00390237329782592	0.00595626621437625
4.3114072540795e-06	6.34314744713204e-05	4.31607687929414e-09	8.17194809902051e-08	2.71903716604149e-08	6.78561076549298e-05	14737	0.0201517076206803	0.0635374972582334	0.934793884640273	6.36063138375513e-05	0.00120430546069301	0.00040070632696303
2.0340634503475e-05	6.11673002926805e-05	4.23782899660574e-10	1.6387874668017e-09	1.7603452157969e-08	8.15276008186799e-05	12266	0.0241625731678938	0.249493843793015	0.750264937008493	5.19802981327858e-06	2.01010142619849e-05	0.000215920154416412
2.34225375997747e-05	0.000288566939605974	1.60497075644047e-08	2.55142017620485e-07	4.88032192135391e-07	0.000312748701123069	3197	0.0895709300534261	0.074892517588931	0.922679897853263	5.13182229271324e-05	0.000815805203040907	0.00156046113183807
0.000112769847675756	0.000622329096633454	5.9240525826163e-08	4.21788511303948e-07	8.69875999906279e-08	0.000735666960946331	1359	0.198107972316296	0.153289264928649	0.845938623956846	8.0526282911983e-05	0.000573341652806289	0.000118243178786677
1.80402085930978e-05	0.000240944988120698	1.37080789791176e-09	2.36160010803219e-08	2.20629089574781e-07	0.000259230812612348	3858	0.0748314349802349	0.0695912974669219	0.92946122296428	5.2879821040474e-06	9.11002856579287e-05	0.000851091301035682
9.22978829407904e-06	4.16369851530056e-05	1.72975371213506e-09	1.003454959621e-08	2.74361931292857e-08	5.09059739435223e-05	19644	0.0151561525736589	0.181310513856764	0.817919429244195	3.39793854853683e-05	0.000197119293058667	0.000538958220497358
7.37446858644843e-08	3.39812003694424e-06	7.12964691155554e-10	4.22462811166573e-08	2.62873460315667e-08	3.5411113146481e-06	282397	0.0010617711969666	0.020825294466015	0.959619660327432	0.000201339248559151	0.0119302324504463	0.00742347350754744
6.21313810168187e-06	7.52601120160997e-05	1.7019140653069e-09	2.65297253620739e-08	1.26347840024446e-07	8.16278295972334e-05	12251	0.0241919172185463	0.0761154392115855	0.921990850270634	2.08496792540542e-05	0.000325008339594185	0.00154785249893167
9.5371827946467e-07	4.03836364894238e-05	8.42268886653003e-10	4.59331619819175e-08	2.27363978015441e-07	4.16114941777725e-05	24032	0.0124061097456843	0.0229195874435606	0.970492343218846	2.0241255530375e-05	0.001103857549207	0.00546397053285559
9.79838656064954e-08	1.57329861806888e-05	1.00030793650491e-09	2.07032606156252e-07	1.43132812371019e-07	1.6182135772759e-05	61797	0.00484291509847901	0.0060550638668748	0.972244109283376	6.18155693755104e-05	0.0127938987203884	0.00884511255998535
3.07179103737025e-06	4.4890643467656e-05	5.04837052260483e-09	9.4917254302545e-08	1.33162429988213e-07	4.81955625598396e-05	20749	0.0143549876039014	0.0637359722392764	0.931426900804815	0.000104747621035376	0.00196941895189408	0.00276296038297879
1.31800602008964e-05	0.000128037959885788	1.00763855012455e-08	1.26012142244333e-07	1.53839680394105e-07	0.000141507948294824	7067	0.0415667782380671	0.0931400699375307	0.904811082548013	7.12072051264e-05	0.000890495154249527	0.00108714515508054
1.68289960669711e-05	0.000101041231805229	8.61231125975201e-09	6.65224797097367e-08	8.68748001749155e-08	0.000118032237463345	8472	0.0347921006874348	0.14257965813956	0.856047754212979	7.29657544823428e-05	0.000563595854313915	0.000736026038665027
9.48078807347034e-06	9.34579065767248e-05	7.16501822689318e-09	9.08938198508993e-08	1.72596087671607e-08	0.00010305401309704	9704	0.0304447299040543	0.0919982423638643	0.906882747872427	6.95268239592599e-05	0.000882001749561268	0.000167481190188182
9.9989015831041e-07	1.23313686728051e-05	3.41472981156725e-10	5.41534180264487e-09	5.9758579578585e-09	1.33429915038572e-05	74946	0.00399492313519834	0.0749374799512808	0.924183206535084	2.55919357407978e-05	0.000405856647744953	0.000447864930149359
2.14639297292769e-06	3.0255874488943e-05	5.27005301436939e-09	9.55532128361936e-08	1.07510731616349e-07	3.26106014593376e-05	30665	0.00973563877429173	0.0658188710687854	0.927792593051964	0.000161605514112969	0.00293012727641162	0.00329680308872577
0.000495460665220899	0.00152769982429895	5.50258075008104e-07	2.19183955580187e-06	8.73308988308165e-07	0.00202677589613897	493	0.455914989891171	0.244457547657221	0.753758630744148	0.000271494286100576	0.00108144149532139	0.000430885817209406
5.07432302873469e-08	6.93393269598727e-06	4.60743203629982e-10	8.10246827033543e-08	6.53592871829283e-07	7.71975422401089e-06	129538	0.00231325549757599	0.00657316655619933	0.898206405900921	5.96836622333032e-05	0.01049575936645	0.0846649845141962
4.48301434406868e-06	2.16834456980837e-05	1.93711138894475e-09	1.20476622465115e-08	8.1764812113761e-09	2.61886212969993e-05	38185	0.0078259061548881	0.171181762232835	0.827972020832127	7.39676734783555e-05	0.000460034230511093	0.000312215031049114
3.60909272557109e-06	5.72897850785586e-05	5.46420828840643e-09	1.11621192073332e-07	2.80358024965759e-08	6.1043999006988e-05	16382	0.0181470808519523	0.0591228095190476	0.938499869119	8.95126200329849e-05	0.00182853669302619	0.000459272048893233
9.72264504705455e-07	4.44275831039009e-05	2.01161043558696e-09	1.1842481611454e-07	3.41463692394758e-07	4.58617477275513e-05	21805	0.0136646196015869	0.021199900851606	0.968728522249736	4.38624896621306e-05	0.0025822133255379	0.00744550108345795
1.11970305007593e-06	3.59695563335181e-05	4.4692573559201e-09	1.84805633040225e-07	3.8735722803979e-08	3.73172699967941e-05	26797	0.0111329547261744	0.0300049561549417	0.963884987744499	0.000119763781120753	0.00495228169306334	0.00103801062637505
2.11863604674009e-05	0.000119833765032035	1.44552384665071e-08	1.05193131934501e-07	3.2790471956569e-08	0.000141172564341793	7084	0.0414703268166415	0.150074205750818	0.848845989238426	0.000102394105638752	0.000745138635293307	0.000232272269824183
1.15278546092623e-06	1.34561725217527e-05	2.35914863738627e-09	3.54112331822726e-08	2.66650705438136e-08	1.46733934350424e-05	68151	0.00439237550513083	0.0785629763169296	0.917045711431496	0.000160777304025137	0.00241329542065606	0.00181723952689315
1.21933116263531e-05	0.000108232953281316	8.9152415041506e-10	1.01843578388567e-08	2.73495055204275e-07	0.000120710835844862	8284	0.0355675029530627	0.101012568929801	0.89662997131771	7.3856182353078e-06	8.43698725766892e-05	0.00226570426167682
5.05228768411709e-06	5.88688606770216e-05	7.73205784182548e-09	1.15913887334395e-07	5.29865608632285e-08	6.40977808671781e-05	15601	0.0190462345671518	0.0788215694172988	0.918422757864398	0.000120629103491861	0.00180839158183321	0.000826652032977959
1.30777149476687e-05	0.00010174723506529	9.26364520347339e-09	9.27388183800151e-08	2.2195691391071e-07	0.000115148909390453	8684	0.0339567387411375	0.113572199831473	0.883614405068138	8.04492656726932e-05	0.000805381647737121	0.00192756418697886
4.15003993716404e-08	5.41771799534546e-06	7.01573988779872e-10	1.17839178323444e-07	5.03124812726229e-08	5.62807162830195e-06	177681	0.0016870016500774	0.00737382217435664	0.962624208281451	0.000124656194006462	0.0209377538357658	0.0089395595144198
2.51142826312163e-05	0.000113415994109899	9.63972266164549e-09	5.59996391566011e-08	4.9849790708121e-09	0.000138600901082004	7215	0.0407304332753176	0.181198552355423	0.818291895828264	6.95502163867036e-05	0.000404035173793485	3.59664261335697e-05
1.95694813675328e-06	5.53741756128644e-05	3.89652248149607e-09	1.41981807423776e-07	7.94876037813125e-08	5.75564896833043e-05	17374	0.0171192159267908	0.034000477574659	0.962083961644504	6.76990987973048e-05	0.00246682534332808	0.00138103633871143
5.9863054802864e-08	1.27659323028082e-05	4.98474410765997e-10	1.37047573687179e-07	1.58811287603603e-07	1.31221526933126e-05	76207	0.00392893310308617	0.00456198431781484	0.972853509722841	3.79872435884725e-05	0.0104439855936916	0.0121025331220644
1.42203207509394e-05	0.000135837937135893	8.59162901052119e-09	1.05656682352004e-07	9.81131912268633e-08	0.000150270619389422	6655	0.0440833666529388	0.094631411041754	0.903955395191878	5.7174376770593e-05	0.000703109382135425	0.000652910007461976
2.45753516321561e-06	2.18849419921923e-05	2.56497188405251e-09	2.93736153328922e-08	2.2269224801487e-08	2.43966849674263e-05	40989	0.00729237542417793	0.100732339926381	0.897045726557209	0.000105136082524211	0.00120400027184476	0.000912797162041491
1.44351529182771e-07	1.60018204613212e-05	1.75657735885063e-09	2.50803397932948e-07	1.82540249108602e-07	1.65812722149044e-05	60309	0.00496207095386458	0.00870569684351593	0.965053842306363	0.000105937429654626	0.015125702942595	0.0110088204778715
4.64049758006757e-06	5.22354748055532e-05	2.77414927076735e-09	4.01726985329637e-08	1.85543838635415e-07	5.71044630720599e-05	17512	0.0169859127651437	0.0812633081623015	0.914735416383085	4.85802531277926e-05	0.000703494899904233	0.00324920030158199
1.34386453794946e-06	3.13864254344931e-05	1.41053469861521e-09	4.23870816595664e-08	1.02294860156472e-07	3.28763824489572e-05	30417	0.00981459624437253	0.0408762898422873	0.954680019409758	4.29041942435474e-05	0.00128928667031342	0.00311149988339779
2.49128423103218e-05	0.000240517113467822	1.12495959638138e-08	1.39964651450229e-07	5.7188874686758e-08	0.000265638358900245	3765	0.0766086108461119	0.0937848073352889	0.905430655661232	4.23492902545689e-05	0.000526899247645142	0.000215288465579755
3.25020148500417e-07	9.48239475618395e-06	1.9150150891596e-09	7.18529503937826e-08	5.1133146743846e-09	9.88629618484169e-06	101150	0.00296150956962593	0.0328758255289538	0.959145323880036	0.000193703997266016	0.00726793422434099	0.000517212369403282
1.58505712213335e-06	1.72275542147011e-05	1.98800326180494e-11	2.77857181068718e-10	1.09980078905243e-08	1.88239070819387e-05	53124	0.00563130967327874	0.0842044701577492	0.91519545542332	1.05610554341952e-06	1.47608665862635e-05	0.000584257446801611
6.6564977160373e-08	4.95292570702315e-06	1.03776878876066e-10	9.93164747389879e-09	4.37576971399228e-08	5.07328380567622e-06	197111	0.0015208313645827	0.013120688632853	0.976276095865481	2.04555634675821e-05	0.0019576368786597	0.00862512305953883
1.43752355291703e-05	0.000117704162570904	9.87415033665285e-09	1.04049633755682e-07	1.24423670183187e-08	0.000132205764251185	7564	0.0388880189566956	0.108733803027363	0.890310367612046	7.4687744460918e-05	0.000787027966178484	9.41136499515918e-05
4.48026456860679e-07	2.96601269751299e-05	2.12547206881239e-09	1.81270063988563e-07	1.29273105802953e-07	3.04208220738509e-05	32872	0.00908486638563599	0.0147276249068164	0.97499426225648	6.98689885385904e-05	0.00595874968626766	0.00424949416189754
8.26341568755606e-07	2.43742102183437e-05	3.25298925786979e-09	1.23455597409614e-07	9.42141982635732e-08	2.54214745720304e-05	39337	0.00759753105108762	0.0325056505441576	0.958803949364963	0.000127962256817661	0.00485635076202245	0.00370608707203913
1.08907853381173e-06	1.34002251866657e-05	2.68528184520183e-10	4.24872749212742e-09	6.05560615628075e-09	1.44998765823103e-05	68966	0.00434054698969455	0.0751095037002174	0.924161327208383	1.85193427679091e-05	0.000293018183155491	0.000417631565476117
1.3622501420009e-05	0.000174116048710892	4.33158713535928e-09	7.134201253157e-08	3.43755740959844e-07	0.000188157979471527	5315	0.0548888175488089	0.0723992756420431	0.925371590404644	2.30210121703329e-05	0.000379160175571324	0.00182695276557146
2.94305236786638e-06	3.5235058876861e-05	1.29083103842674e-09	1.98780722795593e-08	2.23885468414053e-08	3.82216686948868e-05	26163	0.0114012274837316	0.0769995782068013	0.921860820837859	3.37722313677903e-05	0.000520073376132282	0.000585755347840175
5.92576138304488e-05	0.000229639664498227	3.2905088639768e-10	1.64095860969001e-09	2.60087688209563e-07	0.000289159336026382	3458	0.0831031919691994	0.204930660876336	0.794163064744608	1.13795698565188e-06	5.67492868202013e-06	0.000899461493388662
7.66562803610209e-07	1.21245980266815e-05	4.60138613033314e-10	9.35914287366066e-09	6.51884641067534e-08	1.29661685758851e-05	77124	0.0038823200245659	0.0591202250012303	0.935094893739941	3.54876315497775e-05	0.000721812524562352	0.00502758110271626
5.2611230328038e-06	2.48430007117145e-05	2.23337777170197e-09	1.35607342282908e-08	2.21405353756307e-08	3.01420583918939e-05	33176	0.00900199106537292	0.174544251902142	0.824197219337731	7.40950648646675e-05	0.000449894099864716	0.000734539595397537
2.95710223543788e-06	5.68921035671103e-05	4.85755085519511e-09	1.20288491088423e-07	2.77436973339554e-07	6.02517888178314e-05	16597	0.017913688797932	0.0490790778739955	0.944239244732154	8.06208570816329e-05	0.00199643020478794	0.00460462633198116
6.41943499490964e-07	2.53032713743949e-05	4.8008836396556e-09	2.4354521653079e-07	2.16439956015592e-07	2.64100009300719e-05	37864	0.00789179984074873	0.0243068336570943	0.958094300768584	0.000181782789495817	0.00922170420120947	0.00819537858361606
8.016969397251e-07	2.14984142344175e-05	3.88287820079418e-09	1.33950733774676e-07	1.50761398928643e-07	2.25887061850467e-05	44270	0.00675377842179448	0.0354910517299042	0.951732872980969	0.000171894670238554	0.00592998698895596	0.00667419362993196
8.00895848841886e-05	0.000479637312320017	2.04898663348227e-08	1.58225667689751e-07	5.32169411410376e-08	0.000559958829679371	1786	0.154675498206238	0.143027631031459	0.856558173383308	3.65917371935274e-05	0.000282566609013648	9.5037239026143e-05
6.59864779040525e-06	3.03017167440993e-05	6.34341081435966e-10	3.74576083419686e-09	2.88676476206477e-08	3.69336122840408e-05	27076	0.011019128009229	0.178662399433281	0.820437397540798	1.71751703179618e-05	0.000101418751174128	0.000781609104428746
7.09554004674796e-07	1.37753296979045e-05	1.49085561561e-09	3.72231223299641e-08	3.35436977304891e-08	1.45571413782554e-05	68695	0.00435765196188365	0.0487426745566054	0.946293598445181	0.000102414036991971	0.00255703515977154	0.00230427780145041
2.39742979420843e-06	1.88003914609875e-05	1.74992059989987e-10	1.76460643214675e-09	7.46840724678437e-08	2.12744449261559e-05	47005	0.00636207710769032	0.112690592047406	0.883707731329494	8.22545831853139e-06	8.29448870826825e-05	0.00351050627769955
1.46837346868208e-07	1.57314345657603e-05	2.12506245970355e-10	2.93212856045337e-08	4.61455388309166e-08	1.595395124331e-05	62680	0.00477478783664675	0.00920382321776129	0.986052566279282	1.33199758937126e-05	0.00183786982656282	0.00289242070049995
8.08294629010429e-06	7.73228253213817e-05	4.47331118600583e-10	5.50596485252649e-09	9.39192007053405e-09	8.54211168275277e-05	11707	0.0253018343707101	0.0946246852101504	0.905195672839339	5.23677440911691e-06	6.44567181630683e-05	0.000109948457938066
8.43513510198694e-07	2.31890305640427e-05	2.02797642382477e-09	7.17257633471118e-08	9.92122755799343e-08	2.42055100895923e-05	41313	0.00723543818014671	0.0348479956454783	0.95800627535684	8.37816024664872e-05	0.00296319982853623	0.00409874756667875
9.76289246017404e-05	0.000387938434642878	1.01773874184769e-08	5.20759396569781e-08	1.33285565230711e-07	0.000485762898136924	2059	0.135638569875189	0.200980612097347	0.79861684811821	2.09513477820369e-05	0.000107204440389968	0.000274383996270421
1.26467506297346e-06	1.52095755004509e-05	1.40490538284824e-10	2.17274700071447e-09	2.10788683813124e-08	1.64976426693447e-05	60615	0.00493710585682638	0.0766579255182583	0.921924168518499	8.5157947168948e-06	0.000131700452256236	0.00127768971626961
5.15110439779933e-05	0.000281662265297957	9.86424373848023e-09	6.94557169715063e-08	1.95903367144083e-07	0.000333448532603804	2999	0.0952089461639282	0.154479744072521	0.844694871195074	2.95825075655699e-05	0.000208295164561518	0.000587507060278026
6.32833413830279e-06	9.13693251555079e-05	1.59609214223142e-08	2.9667988301028e-07	5.45274663978808e-08	9.80648275646412e-05	10197	0.0289923098238067	0.0645321497570712	0.931723712003472	0.000162758879189312	0.00302534446221015	0.000556034898056982
0.000958793624402677	0.0018858667255255	2.54748395143834e-08	6.46647851160176e-08	5.30281995868453e-08	0.0028448035177524	352	0.574571038787981	0.337033337599425	0.662916336315373	8.95486783372315e-06	2.27308440503854e-05	1.86403733178527e-05
1.34190427521485e-05	0.000129614599031474	2.91367656422927e-09	3.62296047514904e-08	3.00420318105961e-07	0.000143373205383044	6975	0.0421030218802337	0.0935951924649895	0.904036417998664	2.03223228248607e-05	0.000252694390522255	0.00209537282299954
4.4258518203051e-05	0.000320848523103283	1.06067934245782e-08	9.90940945503772e-08	1.93131530793677e-07	0.000365409873725103	2737	0.103845990929443	0.121120203326379	0.878051049448809	2.90271122573924e-05	0.000271186143768314	0.00052853396878643
7.57320813469689e-06	3.38069621623498e-05	2.51804592291858e-09	1.44543954092422e-08	2.01812234909252e-08	4.14173239618698e-05	24144	0.0123485772859451	0.182851218047526	0.816251725811008	6.07969246211265e-05	0.000348993948101269	0.000487265268743696
1.55180332498541e-06	3.10341597085486e-05	1.47484187395229e-09	3.79457536661091e-08	3.7758866997632e-09	3.26291595157739e-05	30647	0.00974115215336735	0.0475587893778025	0.95111734930058	4.52001184167588e-05	0.00116293996625212	0.000115721236948743
2.88079638188218e-05	0.000175840803425056	6.81369919568156e-10	5.35305751866682e-09	1.02358953235094e-07	0.000204757160624551	4884	0.0595844602825305	0.140693315588826	0.858777309124163	3.32769763699516e-06	2.61434447632449e-05	0.000499904144611494
8.04374941966232e-07	2.57909229864524e-05	2.50550448057298e-09	1.03373169206822e-07	1.44408223408329e-08	2.67156174244469e-05	37431	0.00798275947605775	0.0301087910186259	0.96538749513802	9.37842626193716e-05	0.00386939098447441	0.000540538596260119
1.76749153542623e-05	0.000239279871563105	1.662951117091e-08	2.90396223513928e-07	2.12127953684325e-07	0.000257473940605737	3884	0.0743435595515536	0.0686473951992193	0.929336269915985	6.45871622261544e-05	0.0011278664661392	0.000823881256430341
5.32586630288707e-05	0.000335268312747596	3.62620797554422e-09	2.94117510819925e-08	5.88435946788301e-07	0.000389148449682313	2570	0.11020773737061	0.136859502003282	0.861543488150339	9.31831535884191e-06	7.55797719507895e-05	0.00151211175906953
1.34699553331786e-05	0.000125164369626222	2.07768432666899e-09	2.48510737180349e-08	1.34334816363773e-07	0.000138795588533809	7205	0.0407864667349563	0.0970488721973858	0.901789249560575	1.49693830230266e-05	0.000179048008517803	0.00096786085049851
4.71593259989934e-07	1.14976229116546e-05	7.14029455603836e-10	2.23883908727802e-08	1.31546929960885e-08	1.2005473284969e-05	83295	0.00359518539478532	0.0392815217522806	0.957698429602918	5.94753275156431e-05	0.00186484866871602	0.00109572464856994
2.87263719301869e-05	0.000157384414994511	2.76584614543044e-08	1.94997309123713e-07	8.65797591235344e-08	0.000186420022454399	5364	0.0543958279257419	0.154094885044946	0.844246304245613	0.000148366366928585	0.0010460105441271	0.000464433798385112
2.07671406555492e-05	0.000170465193248843	3.43706124532454e-09	3.63245761621716e-08	1.95859402577606e-07	0.000191467954944377	5223	0.0558270181910819	0.108462748565849	0.890306648432968	1.79511043836188e-05	0.000189716217383343	0.00102293567941698
1.91298323192045e-06	1.81686349684786e-05	5.71517624898996e-10	6.98007683567822e-09	5.87648058986732e-09	2.00950462754495e-05	49764	0.006010439061919	0.095196756737882	0.904135015139307	2.84407220100423e-05	0.000347353110811489	0.000292434289989504
2.60946473483095e-06	4.20116445189872e-05	2.10221386254824e-09	4.35445530553703e-08	1.16348729485173e-07	4.47831047502212e-05	22330	0.0133453823648856	0.058268955432753	0.938113709473876	4.69421196737785e-05	0.000972343326757736	0.00259804964693962
9.19751521989e-05	0.000389178204088545	1.51314481622695e-08	8.24557672209093e-08	5.89738717987358e-08	0.000481309917374627	2078	0.134482543455798	0.191093407550361	0.808581311208737	3.14380560550387e-05	0.000171315329778942	0.000122527855067723
1.16473503811653e-09	6.07419096275282e-07	2.16249589112719e-12	1.45043657615888e-09	1.02421971489076e-07	7.12458401874525e-07	1403591	0.000213714756439498	0.00163481128870406	0.852567805610997	3.03525916100859e-06	0.00203581931568592	0.143758528525451
2.30876713265779e-05	0.000169298959186919	6.01127055295916e-09	5.67447521267843e-08	1.65355468051704e-07	0.000192614742004229	5192	0.0561518542995003	0.119864508221656	0.878951202931303	3.12087771185613e-05	0.000294602331765128	0.000858477738158139
1.20054183029093e-07	1.34596876167854e-05	1.33539990776571e-09	1.92784106991922e-07	3.06371553014045e-07	1.40802328597282e-05	71022	0.00421519063597764	0.00852643448621279	0.955927913328927	9.48421749178008e-05	0.0136918266134161	0.021758983396526
0.000233151480796243	0.000789661834791692	2.73296145513995e-08	1.19330166791808e-07	6.49920747392785e-07	0.00102360989611667	977	0.264526112589591	0.227773765846504	0.77144802701447	2.66992480778874e-05	0.000116577777573779	0.000634930113374664
2.58620736598978e-07	7.55778695134797e-06	2.1180056565316e-12	7.95973958289874e-11	1.57637958041053e-08	7.83225319915254e-06	127677	0.00234692681207838	0.0330199662884955	0.964956923528179	2.70420989040647e-07	1.01627710194047e-05	0.00201267699131725
1.40945427242686e-06	3.66065373223627e-05	1.36341092385515e-10	4.55714436599288e-09	8.32711682785689e-09	3.80290121970758e-05	26296	0.0113440856606788	0.0370626053898723	0.962595008586038	3.5851862698658e-06	0.000119833361497181	0.000218967476323174
1.76579424404712e-08	2.5922563704075e-06	4.09859784620793e-10	7.73896743524577e-08	2.87495659057334e-08	2.71646341289078e-06	368126	0.000814608157215013	0.00650034245139349	0.954276195330345	0.00015087992081021	0.0284891281749685	0.0105834541224831
4.04776200715577e-06	3.87358869992253e-05	5.07860611647902e-09	6.25098761702398e-08	2.71091678888995e-08	4.28783466565567e-05	23322	0.0127813950107443	0.0944010747330626	0.90339040610611	0.000118442209471303	0.00145784250197252	0.000632234449383886
5.07978478996121e-05	0.000251684494285564	4.28327524991066e-08	2.7319622497558e-07	7.40149166620192e-07	0.000303538520329271	3294	0.0870511090890462	0.167352228786343	0.829168218954691	0.000141111422868645	0.000900038073188285	0.00243840276290896
2.03981342780958e-06	3.62446554409091e-05	8.41012954431421e-10	1.92256404054909e-08	9.8234478837295e-08	3.84027700009159e-05	26040	0.0114549390410721	0.0531163097808031	0.94380315378408	2.1899799269984e-05	0.000500631605611584	0.00255800503023485
2.11104164569379e-05	0.000108921557190006	2.50459865117009e-08	1.66243233642278e-07	2.81856303850835e-08	0.000130251448497483	7677	0.0383242848519288	0.162074331613639	0.836240659481885	0.000192289504651342	0.00127632541180907	0.000216393988014868
5.09355998940689e-06	3.94871891705979e-05	3.84999846422698e-09	3.83859989147653e-08	2.82612371415423e-08	4.46512463945254e-05	22396	0.0133063502508277	0.114074307005939	0.884346851635466	8.62237624949934e-05	0.000859684824374169	0.000632932771726779
1.42770845506535e-05	0.000103861250734133	1.81745819361839e-09	1.70118545572592e-08	6.14100432727579e-08	0.00011821857464081	8459	0.0348460617880358	0.120768539072919	0.878552723628247	1.53737109345165e-05	0.000143901705877839	0.000519461882021021
8.83862146979245e-07	3.67511845354309e-05	2.37516440413563e-09	1.27171878772409e-07	7.74868102208279e-08	3.78420805358076e-05	26426	0.0112886386748285	0.0233565949457484	0.971172409525835	6.27651643489358e-05	0.00336059426362867	0.00204763610043869
4.02545012511937e-05	0.000368695006821144	4.54933872624885e-11	5.37557176372631e-10	1.33790521863792e-06	0.000410287996341539	2437	0.115835065489392	0.0981127929896452	0.898624893023261	1.10881594558321e-07	1.31019474409665e-06	0.0032608929107548
4.83092991806175e-07	2.5794675084416e-05	1.79126877455295e-09	1.23141575972458e-07	4.96546511578104e-08	2.6452355572127e-05	37804	0.0079044062101522	0.0182627588869708	0.975137167428522	6.77167963234405e-05	0.00465522156001155	0.00187713532817212
0.000172263206398694	0.000501190005552734	2.32753381066568e-08	8.71938570573503e-08	5.14009100476755e-09	0.000673568821237597	1485	0.183018420746569	0.255747001593961	0.744081361473741	3.45552486587656e-05	0.000129450553986663	7.63112965253243e-06
2.24135435481507e-07	1.08061352575281e-05	6.90278299749523e-10	4.2810973572997e-08	4.69921272824127e-09	1.10784711576106e-05	90265	0.00331804284617687	0.0202316215200445	0.975417555707097	6.23080829411487e-05	0.00386433948908078	0.000424175200836539
5.15857225534478e-06	6.01818337173084e-05	3.67747708348496e-10	5.51995829831684e-09	8.56532891012725e-08	6.54319469677612e-05	15283	0.019438808001173	0.0788387400100817	0.919762233988857	5.62030820402896e-06	8.43618225365748e-05	0.00130904387032033
0.000110055440740021	0.000475908579935766	3.13985208880629e-08	1.74929867229047e-07	9.37033912712731e-07	0.000587107382976616	1703	0.161536257366612	0.187453682122073	0.810598867830488	5.34800307379434e-05	0.000297952082193479	0.00159601793450799
3.44800160584451e-05	0.000252026836979499	3.85185118362279e-09	3.62657804196728e-08	8.64780867785767e-07	0.000287411751537333	3479	0.0826222208506389	0.119967314746232	0.876884245795225	1.34018569631188e-05	0.000126180576214059	0.0030088570253657
7.60577820445814e-06	0.000157912417971428	1.52395154624914e-09	4.08153880428999e-08	1.33870502364349e-07	0.00016569440601784	6035	0.0484970010669148	0.0459024440670571	0.953034093102855	9.19736268033731e-06	0.000246329306002675	0.000807936161405085
1.30488536866943e-05	0.00018897731407519	4.32957512488738e-09	8.08395374163881e-08	7.57420080419681e-08	0.000202187078882467	4946	0.0588589495614127	0.0645385143245464	0.934665633035054	2.14137082785799e-05	0.000399825438218931	0.00037461349390184
1.28569921515873e-05	0.000135454382432671	4.89320685202282e-10	6.63764034886975e-09	2.34351017842079e-09	0.000148320845055471	6742	0.0435239730349705	0.0866836495354303	0.91325249921555	3.29906888690716e-06	4.47519048747822e-05	1.58002752583046e-05
1.12020568762532e-05	8.80782119273226e-05	1.77296901331151e-11	1.79356704352987e-10	4.18963359973852e-08	9.93223622259677e-05	10068	0.0293585996246398	0.112784841451591	0.886791352454308	1.78506529000774e-07	1.80580385255974e-06	0.000421821783719431
4.50201931714805e-07	1.66171741582494e-05	6.63782055125003e-10	3.15200255642002e-08	2.28970159790302e-07	1.73285300573739e-05	57708	0.0051851147027614	0.0259803878473367	0.958948860822634	3.83057335461955e-05	0.0018189670710579	0.0132134785254256
2.97863122639752e-05	0.000220520471670458	8.11820454110381e-09	7.74013500012467e-08	1.46509457647536e-08	0.00025040695443474	3993	0.0723784978404373	0.118951617502852	0.880648351673191	3.24200442413014e-05	0.000309102237898983	5.85085418167646e-05
4.67167774163555e-07	9.59998096576805e-06	1.88171134240771e-09	4.97256716524365e-08	1.68259472849302e-08	1.01355820702114e-05	98662	0.00303607181476684	0.0460918545109084	0.94715635463922	0.000185653998889524	0.00490604992470842	0.00166008692627352
1.3889315819991e-06	3.1825946148081e-05	7.04809847979162e-10	2.07794565271614e-08	4.61424533041321e-08	3.32825044497593e-05	30046	0.00993523370900873	0.0417315825525007	0.956236517480916	2.11765869074873e-05	0.000624335724450318	0.00138638765522544
3.68638330080475e-07	3.15952551287432e-05	7.41672151646023e-09	8.19523435574175e-07	5.78419677654852e-07	3.33692532935691e-05	29968	0.00996100032455294	0.0110472454039455	0.946837343070909	0.000222262136081108	0.0245592380615875	0.0173339113274771
1.40657393801358e-06	4.14153281023385e-05	2.87726150365549e-09	1.09056985679732e-07	3.54510150481624e-08	4.29692873025836e-05	23272	0.0128083292888027	0.032734402321097	0.963835583557568	6.69608849547406e-05	0.00253802174822607	0.000825031488153886
2.24755701464002e-07	2.51502444126617e-05	4.37297483654301e-09	6.30933304566465e-07	7.93531827115147e-07	2.68038382206439e-05	37308	0.00800901479644689	0.00838520586543827	0.938307573923924	0.000163147337353164	0.0235389163064165	0.0296051565668674
5.89009071397386e-06	9.99912896920961e-05	9.04920616286305e-10	1.97849736275823e-08	7.49761637309813e-08	0.000105977046464045	9436	0.0312946587465073	0.0555789287444636	0.943518365800282	8.53883596947874e-06	0.000186691121216468	0.000707475498068525
1.51675066187458e-08	4.35837918432766e-06	3.48452487030784e-10	1.28897473278937e-07	5.08247733860258e-07	5.01104035057263e-06	199559	0.00150218645847311	0.00302681789760735	0.869755356056874	6.95369549341116e-05	0.0257226971369742	0.101425591953611
2.32771674788054e-06	2.09616164237103e-05	1.5406357563328e-09	1.78410777445526e-08	4.44914366004324e-08	2.33532063216922e-05	42821	0.00698155859407334	0.0996743965610573	0.897590512196162	6.59710591817855e-05	0.000763966947355768	0.00190515323624343
5.98413206571508e-07	2.66449161750554e-05	2.35627365186663e-09	1.35051708023468e-07	1.01948531422317e-07	2.74826858947246e-05	36387	0.00821102294089582	0.0217741893519358	0.969516454000227	8.57366583780271e-05	0.00491406511506182	0.00370955487439772
2.07188953621855e-07	1.62829930437114e-05	4.61890360187549e-09	4.67313476332959e-07	4.91258616139155e-08	1.70112402388821e-05	58785	0.0050904151794342	0.0121795325157004	0.957190235106664	0.00027152068497147	0.027470864544305	0.0028878471483596
4.31441702248497e-06	3.8787894549082e-05	9.79098867808507e-10	1.13213098090986e-08	6.26669123560646e-08	4.31772788926e-05	23160	0.0128699282897989	0.0999233192350249	0.898340412918651	2.26762522539676e-05	0.000262205263959765	0.00145138633010995
3.29366318955186e-05	0.000218341803563809	1.54715330488042e-08	1.32058493700348e-07	8.63461084755509e-08	0.000251512311594553	3976	0.0726861299550549	0.130954352439867	0.868115768089256	6.15140187401437e-05	0.000525057770981928	0.000343307681155363
1.16191943358991e-06	2.42906572329258e-05	3.01708660686771e-09	8.11365002563916e-08	2.80385845855575e-08	2.55647688379645e-05	39116	0.00764019289666751	0.0454500269865309	0.950161426723068	0.000118017363113694	0.00317376232778218	0.00109676659950546
2.15909293010181e-05	0.000212311956175807	1.1930109847662e-08	1.51148349491113e-07	3.99055688190711e-07	0.000234465019624355	4265	0.0679303667065171	0.0920859296436191	0.905516552174649	5.08822589688462e-05	0.000644652024141059	0.00170198389862186
6.35840276591315e-05	0.000217293443238633	2.26765837108873e-08	9.97111503837352e-08	3.64849927324277e-08	0.000281036343624591	3558	0.0808654447780687	0.226248416269133	0.773186273476763	8.06891500879285e-05	0.000354798063117877	0.000129823040898811
0.00021067465794187	0.000640097334566651	2.8929912374063e-08	1.13233258336014e-07	1.97297290610963e-07	0.000851111452969842	1175	0.225426060427368	0.247528872049305	0.752072284226837	3.39907450112625e-05	0.000133041633902236	0.000231811344944919
9.27484808931562e-06	5.79879695332978e-05	3.37952821337166e-09	2.71762308282275e-08	7.41788899599056e-08	6.73675522716149e-05	14844	0.0200080743363032	0.137675301782095	0.86077002322275	5.01655188501723e-05	0.000403402378620754	0.00110110709768448
1.68805884307295e-06	2.14877882719107e-05	5.71384633096427e-09	9.35396987450882e-08	5.79382700113978e-08	2.33330389300711e-05	42858	0.00697555045808695	0.0723462918024543	0.920916831121287	0.000244882218218065	0.00400889481329139	0.00248310004474934
4.71310607465157e-05	0.000309607965597992	1.36770532856306e-07	1.15752138222934e-06	3.69563389687551e-08	0.000358070274598562	2793	0.101869877952604	0.131625169945634	0.864656989316128	0.000381965615575438	0.00323266538538294	0.00010320973727905
8.51915376257049e-05	0.000459983157031045	2.26763219697094e-09	1.57814875822024e-08	1.69856787800806e-06	0.000546891311654537	1829	0.151353263902867	0.155774165378438	0.84108697144856	4.14640377099896e-06	2.88567165831504e-05	0.00310586005264794
3.98842142537945e-07	1.0240526965647e-05	5.02938591090987e-10	1.66071440582069e-08	4.79837109017582e-09	1.06612775619244e-05	93797	0.00319329088459819	0.0374103516413799	0.960534692598185	4.71743267323963e-05	0.00155770675341176	0.000450074680290914
2.39597535272097e-05	0.000235063756188559	4.1818118970947e-09	5.28712569985505e-08	3.96272484896816e-08	0.000259120190033154	3859	0.0748007231510188	0.0924657917399027	0.907161098324615	1.61385027409853e-05	0.000204041441123463	0.000152929991617447
2.45266496557387e-06	4.99020548764555e-05	4.05720059072692e-09	1.06241247618513e-07	5.05751476585316e-08	5.25155934378972e-05	19042	0.0156316295078741	0.0467035561251781	0.95023309477532	7.72570645236029e-05	0.00202304193218628	0.000963050102791654
2.29752171169319e-06	2.76946680225362e-05	7.10466226987647e-10	1.10146205966755e-08	4.09584672438455e-08	3.00448732882969e-05	33284	0.00897309670136548	0.0764696755299055	0.921776828838345	2.36468371881731e-05	0.00036660565984034	0.00136324313472141
1.22561795053071e-06	2.82031526548447e-05	8.66069053255778e-10	2.5640225011997e-08	3.54727156056282e-07	2.98100040554969e-05	33546	0.00890326363266514	0.041114316799454	0.946096907680362	2.9052966636416e-05	0.000860121486876115	0.0118996010666718
6.08266273363465e-05	0.000345710176613033	8.82423874132051e-09	6.46096907413179e-08	1.30610998012265e-07	0.000406740848876874	2459	0.114893300745297	0.14954639423187	0.849951947456558	2.1694990227037e-05	0.000158847312532595	0.000321116008812292
8.75020507694135e-06	8.44929672984172e-05	4.19605744005802e-10	5.21366684849768e-09	1.44081346869151e-07	9.33928869948202e-05	10707	0.0276302780949468	0.0936924144707794	0.904704523194613	4.49290901596258e-06	5.5825095639102e-05	0.00154274432995247
5.3698169790956e-07	1.71479573684671e-05	1.94202500214513e-09	7.97793151230208e-08	1.73008033350383e-08	1.77839612098369e-05	56230	0.00532102871067541	0.030194718239294	0.964237222862476	0.000109200924317746	0.00448602615478559	0.000972831819126363
4.16789069513218e-06	0.000126175297552721	1.54511273547557e-08	6.03722410032864e-07	1.41856101552458e-06	0.000132380922800766	7554	0.0389385284058411	0.0314840734371136	0.953122964270434	0.000116717175162842	0.00456049404445889	0.0107157510728303
2.04642916083007e-06	1.8122780341639e-05	3.0513341458038e-09	3.47481798808797e-08	2.18173855055762e-08	2.02288264020013e-05	49434	0.00605033188045911	0.101164008240617	0.895888865794312	0.000150840888401807	0.00171775560234389	0.00107852947432569
1.22153212937252e-05	0.000176961522945834	6.14126126715862e-09	1.14682329234289e-07	1.87319607891067e-07	0.000189484987437951	5277	0.055265064715411	0.0644659054993748	0.933907880189091	3.24102787782575e-05	0.000605231743078554	0.000988572289677604
8.42531641582714e-05	0.000510199202413179	1.98059960696432e-08	1.54684528932434e-07	6.9027981947341e-07	0.000595317136915926	1680	0.163600009308103	0.141526522476322	0.857020856238567	3.32696555188203e-05	0.0002598355050449	0.0011595161245474
3.773927264164e-05	0.000241406013215348	2.1287241926845e-09	1.75344300556909e-08	7.74595009058882e-08	0.000279242408512142	3581	0.0803705126331021	0.135148786470945	0.86450340584586	7.62321240540346e-06	6.27928621197538e-05	0.000277391608669354
1.3219213688021e-05	0.000195092408462975	4.74847334782939e-09	9.03634268112567e-08	3.98793240969863e-07	0.000208805527292125	4789	0.0607261470041039	0.0633087344930625	0.934325882044469	2.27411285965919e-05	0.000432763576630976	0.00190987875724161
5.21873706442897e-07	1.41055773978506e-05	1.3451924081701e-09	4.67649030633978e-08	4.04491301533896e-08	1.47160103299184e-05	67953	0.00440510452241583	0.035462988591541	0.958519128596505	9.14101293769314e-05	0.00317782483261256	0.00274864784996477
2.24765167484487e-05	0.000115810380035507	1.4335446621255e-08	9.5024076487158e-08	2.10578836626116e-08	0.000138417314190726	7225	0.0406775917058522	0.162382263229571	0.836675532339333	0.000103566860150906	0.000686504264605392	0.000152133306340533
7.21876870839954e-05	0.000454216826391921	3.27470559861513e-08	2.65684895206181e-07	3.83314778361861e-07	0.00052708626020547	1897	0.146293281981107	0.136956116169401	0.861750458482558	6.21284568741854e-05	0.000504063405300322	0.000727233485867069
2.71343409969555e-06	2.55997667250307e-05	9.07233721841881e-10	1.10074146978231e-08	4.40182205796012e-08	2.83691336937255e-05	35250	0.00847474598429199	0.0956474078126569	0.902380982140906	3.19796061323697e-05	0.000388006726488714	0.00155162371381601
5.2710141661509e-05	0.000365417994947427	2.29387200089148e-08	2.0498236345125e-07	4.58485069433224e-08	0.000418401906199339	2390	0.117985548518502	0.12597968814319	0.873365989812988	5.48246068410264e-05	0.000489917374691859	0.000109580062289388
8.20703784650176e-07	1.25018782845041e-05	1.82474888084522e-10	3.57453168837793e-09	1.94091019467457e-08	1.33457481776775e-05	74930	0.00399574684418535	0.0614955245463802	0.936768633579879	1.36728856003543e-05	0.000267840486781909	0.0014543285013582
5.99605955543524e-05	0.000283395948433533	3.79779184858816e-08	2.31093029750737e-07	4.06265120754734e-07	0.000344031880056877	2907	0.0980780763210052	0.174287904784985	0.823749090888556	0.000110390695419282	0.000671719811874795	0.00118089381916458
2.70594822075865e-05	0.000189643781033321	7.58624704420477e-10	6.84494115664716e-09	4.80760212140248e-08	0.000216758942827982	4613	0.0629650818468471	0.1248367511603	0.87490637552989	3.4998542367985e-06	3.15785871039205e-05	0.00022179486846906
2.72298652990454e-06	3.70828929417717e-05	2.40231852931835e-09	4.20845564500439e-08	5.10919351457394e-08	3.99014582818013e-05	25062	0.0118993128045108	0.0682427822731099	0.929361846373541	6.02062839997512e-05	0.00105471224015986	0.00128045282919
1.27323497985223e-05	0.000114060812686843	1.03634404950719e-08	1.19487137571188e-07	2.61584110254616e-07	0.000127184597173686	7863	0.03743896875631	0.10010921197584	0.896813098610352	8.14834557436176e-05	0.000939478051795958	0.00205672790626833
9.39830396639509e-06	6.76810327121872e-05	1.72974448597469e-09	1.60234429116897e-08	1.72954407890463e-09	7.70988194100589e-05	12970	0.0228650773052431	0.121899453692139	0.877847848126155	2.24354211803795e-05	0.000207829938698117	2.24328218270873e-05
1.60022317306537e-06	1.61239975311158e-05	1.81773527899014e-09	2.35525452717341e-08	1.15821029053978e-08	1.77611730876373e-05	56303	0.00531422850676955	0.090096705052619	0.907822780148398	0.000102343199405864	0.00132606923853064	0.000652102361046159
7.47753869252283e-07	2.38246097436168e-05	5.30577307327724e-09	2.17515618043362e-07	1.7272546951772e-07	2.49679104735035e-05	40051	0.00746248302148433	0.02994859622097	0.954209194593999	0.00021250368864098	0.00871180703223822	0.00691789846415144
7.76446514130401e-10	4.9624604075423e-07	6.62799757043765e-11	5.44816360002729e-08	4.77450569086903e-08	5.99315460153028e-07	1668570	0.000179778529825425	0.0012955556226301	0.828021424021866	0.000110592801472955	0.0909064418033896	0.0796659857506416
1.06761983456472e-06	1.94009171645802e-05	3.18518593094569e-09	7.44454380694785e-08	6.99406614156388e-08	2.0616108284561e-05	48506	0.00616580913992448	0.0517857114363452	0.941056231214559	0.000154499864231457	0.00361103254998079	0.00339252493488385
1.18220981163679e-07	1.44959961503178e-05	1.32876073785075e-09	2.09855345469093e-07	3.48777228722727e-07	1.51741784664112e-05	65901	0.00454194212046299	0.00779093124714244	0.95530681825085	8.75672274971612e-05	0.0138297665296094	0.0229849167449007
6.22822575408995e-09	1.21567924763752e-06	7.38255861887756e-11	1.85314385270677e-08	7.12397406570256e-09	1.24763671157057e-06	801515	0.000374221208740533	0.00499201866723657	0.97438560148425	5.9172341999973e-05	0.0148532328002273	0.0057099747062866
3.58398844602977e-05	0.000186025889926324	2.59672338334024e-08	1.73459142309808e-07	1.4799724458383e-07	0.000222213198007349	4500	0.0644974124384585	0.161286029730387	0.837150500485449	0.000116857297704449	0.00078059783966599	0.000666014646794
3.82385721885162e-06	4.87160746071996e-05	1.73073379919265e-09	2.83671240482069e-08	5.13618862068112e-08	5.26213915701054e-05	19004	0.0156628739550327	0.0726673526631701	0.925784612561929	3.28903084382872e-05	0.000539079701273473	0.000976064765189339
2.36758311793627e-05	0.000100774703407875	1.6013327698239e-08	8.76715697850529e-08	1.38617101578339e-08	0.000124568081194878	8028	0.0366830100454659	0.190063385036199	0.80899298151843	0.000128550809682837	0.000703804449294652	0.000111278186393095
3.5286193943031e-05	0.000165767232770696	3.58116605293967e-10	2.16471965836472e-09	1.575799985739e-07	0.000201213529548564	4970	0.0585839797745799	0.175366905109204	0.823837408660369	1.77978392455728e-06	1.0758320592166e-05	0.000783148125911021
1.14875367643972e-05	5.13687118687377e-05	1.74987903852612e-09	1.00629211988567e-08	3.83432436518111e-08	6.29064046770241e-05	15897	0.0186955441427464	0.18261315081313	0.816589536987155	2.7817184077049e-05	0.000159966560647076	0.000609528454990776
2.42687559795752e-05	0.000145317386816924	1.28311316706747e-08	9.88685500577333e-08	7.87324020340246e-07	0.000170485166498567	5866	0.0498637752785679	0.142351129297686	0.852375545635196	7.52624520607928e-05	0.000579924647336189	0.00461813796772085
1.32182996731749e-05	0.000159760790651855	3.48960343332332e-09	5.43322618084999e-08	7.1017806019239e-07	0.000173747090250465	5755	0.0507932619725114	0.0760778189385508	0.919501963581392	2.00843848854844e-05	0.000312708901945796	0.00408742419322611
1.07947966397505e-05	0.000134819382932735	1.06633009976512e-08	1.71517432649692e-07	3.38742971659379e-07	0.000146135103277793	6843	0.0428964920645578	0.0738686078678193	0.92256672017026	7.29687854490443e-05	0.00117369084362742	0.00231801233284416
0.00036096766996292	0.00124061280536919	5.10358324657713e-08	2.26495375827535e-07	1.98651383744883e-07	0.00160205665792415	624	0.381836563964741	0.225315171081802	0.774387596863587	3.18564466576984e-05	0.000141377881179941	0.000123997726773461
2.12953472321421e-06	3.03098842994506e-05	2.95108581699311e-09	5.40273156955609e-08	1.2575643433747e-07	3.26221538585148e-05	30654	0.00973907085903636	0.0652787897589531	0.929119653806651	9.04626294692936e-05	0.00165615415615665	0.00385493964877017
1.64502899187248e-05	0.000198178693327842	4.83442874348334e-08	7.50612408554613e-07	6.40706197966854e-08	0.000215492010562353	4641	0.0626087892058687	0.0763382822212096	0.919656802174105	0.000224343757843612	0.00348324936314715	0.000297322483694339
1.37272274717305e-07	1.07755388579061e-05	2.29523322454766e-10	2.31843846646078e-08	1.06311113551999e-07	1.10425361541625e-05	90559	0.00330729793855034	0.0124312271022594	0.975821016790991	2.07853811162979e-05	0.00209955252497574	0.00962741820065719
4.88833017594427e-05	0.000237557785321388	3.94192167176274e-08	2.46583424779512e-07	8.12324673253998e-10	0.000286727902047001	3488	0.0824339429913191	0.170486727697082	0.828512968655723	0.000137479528278227	0.000859991033377321	2.83308554017474e-06
6.08258348966771e-05	0.000206902019667266	2.00091388285694e-09	8.75700714124431e-09	8.95763743663313e-10	0.000267739508248711	3735	0.0771906375728862	0.227182888676162	0.77277358511867	7.47336056581622e-06	3.27071906515556e-05	3.34565395119503e-06
2.97833289944452e-05	0.000307698875357556	3.82102711427542e-08	5.09176885613881e-07	8.45381499677425e-07	0.000338874973008436	2951	0.0966811808183252	0.0878888421001921	0.908001179980608	0.000112756249904011	0.00150255087029164	0.00249467079900404
1.58428704791201e-05	8.01239274441269e-05	4.52604259288824e-09	2.94420203547639e-08	1.2373951093051e-08	9.60131399372877e-05	10415	0.0283944064768906	0.165007315555642	0.834510021195651	4.71398247765305e-05	0.000306645740093433	0.000128877683837162
4.49055243521541e-07	9.15167189636216e-06	4.93220276228777e-10	1.29260874663511e-08	1.96184130135528e-09	9.61610828892763e-06	103992	0.00288068918651396	0.046698230721736	0.95170225016078	5.12910484584174e-05	0.00134421192835721	0.00020401614066828
3.46998423860116e-05	0.000179736521320186	6.41088592099851e-09	4.27342999617919e-08	5.00919055815828e-08	0.000214535600797662	4661	0.0623397337257661	0.161743982150256	0.837793450839441	2.98826204003544e-05	0.00019919444513126	0.000233489944770642
0.00010547250059867	0.000653644566871553	4.27911320154979e-08	3.42355891097905e-07	2.24601802800692e-07	0.000759726816296137	1316	0.203879455261322	0.138829508629004	0.860367901791644	5.63243669930143e-05	0.000450630257816853	0.000295634954542849
2.48885706332261e-05	0.000176076934870331	1.33755587124866e-08	1.21815213583929e-07	2.1716334500316e-07	0.000201317859620856	4967	0.0586134506452699	0.123628229905181	0.874621532346598	6.64400005924808e-05	0.000605088956406278	0.00107870879122272
5.65014583475157e-07	1.51321654758578e-05	2.61473838569155e-10	9.00721057406358e-09	1.66206060041879e-08	1.57230693497498e-05	63601	0.00470585051288164	0.0359353870994755	0.962418032971318	1.66299488193325e-05	0.000572865919096574	0.00105708406129064
2.38744825539776e-05	0.000132133267695547	4.06779019632659e-09	2.89667241608643e-08	1.28552517420484e-07	0.000156169337281302	6403	0.0457737343240457	0.152875609063854	0.846089699782359	2.60473039531405e-05	0.000185482788523893	0.000823161061309538
3.27355772131415e-05	0.000261398932730806	4.31831071994913e-08	4.4427636175248e-07	3.89112083628825e-07	0.000295011081496528	3390	0.0847118834059022	0.110963890058234	0.886064792565706	0.00014637791563772	0.00150596499459872	0.00131897446582326
2.57538879497345e-05	0.000174269828928902	6.56946817625295e-10	5.7222619659149e-09	3.52318113920766e-08	0.000200065327898813	4998	0.0582595781900219	0.12872739229838	0.871064620537564	3.28366151459067e-06	2.86019672974473e-05	0.000176101535244007
9.92082684871679e-08	1.09105199246941e-05	8.54881994792049e-10	1.2102380970561e-07	1.53170098687734e-07	1.12847769835694e-05	88615	0.00337972801530739	0.00879133620731851	0.966835227721361	7.57553291515426e-05	0.0107245194018296	0.0135731613403393
1.22087719818159e-05	0.000140648413937826	2.07000667322678e-08	3.0710398631745e-07	2.37032741796194e-07	0.000153422022714487	6518	0.0449868203567491	0.079576398262823	0.916742012974024	0.000134922394881925	0.00200169428667329	0.00154497208159811
9.57990625509759e-06	0.000118174658492597	1.15037738120669e-11	1.82718835647461e-10	1.2347310074281e-07	0.000127878232071047	7820	0.0376392732366194	0.0749142844716147	0.924118644578549	8.99588117989899e-08	1.42885018574502e-06	0.000965552140838248
2.00649047788036e-06	7.00848345641954e-05	7.11714605538818e-10	3.2041069042457e-08	8.75000714799004e-08	7.22115778972036e-05	13848	0.0214312711100867	0.0277862710705018	0.970548443962327	9.85596252379329e-06	0.000443710966793565	0.00121171803785344
1.87841833907671e-06	5.47843985466589e-05	1.64010431326268e-08	6.15994556422471e-07	3.58088746883936e-07	5.76533012321747e-05	17345	0.0171477634200332	0.0325812798041202	0.950238709246459	0.000284477085996836	0.0106844628712901	0.00621107099213422
2.53796889603323e-06	7.35238951725017e-05	6.80708836383256e-10	2.54084425662392e-08	1.06243993019946e-06	7.7150393150137e-05	12962	0.0228801967051115	0.0328963831862045	0.952994432956705	8.82314151087443e-06	0.000329336527382221	0.0137710241881972
1.58678339385504e-06	4.14427168222352e-05	3.71767806965095e-09	1.24973547338825e-07	2.4207756295324e-07	4.3400269004452e-05	23041	0.012935965013103	0.0365616027332058	0.954895390578894	8.56602540705357e-05	0.00287955697523453	0.00557778945859548
1.74508665118499e-05	7.19989601796903e-05	9.66819852984691e-10	5.13012987077785e-09	5.53979773686926e-08	8.95113216186327e-05	11172	0.0264972199028858	0.19495708695041	0.804355905797541	1.08010901358811e-05	5.73126368598938e-05	0.000618893525052823
6.01873151804176e-05	0.000483254699103607	9.55283244516361e-08	9.90031195748592e-07	7.66870299502347e-07	0.000545294444103727	1834	0.150946391331693	0.110375808576859	0.886227072967722	0.000175186682139502	0.00181559010265703	0.00140634167062313
1.38691842266762e-06	6.91930378604904e-05	2.47205093847119e-09	1.59120292798276e-07	1.17603692586791e-06	7.19175855527627e-05	13905	0.0213449535687651	0.0192848301567369	0.962115695746301	3.43733861401334e-05	0.00221253663586269	0.0163525640749592
1.43561430553135e-05	0.000106137410203121	3.77721699719015e-09	3.59325923159976e-08	6.24220632865305e-08	0.000120595685131034	8292	0.0355341818300668	0.119043587999975	0.880109517084268	3.13213278989708e-05	0.000297959187154622	0.00051761440070352
1.2823521495271e-12	1.38879789783236e-08	3.19035935330995e-13	4.44304961695770e-09	6.38342157365032e-08	8.21668457198693e-08	12170359	2.46497509326371e-05	1.56066858632862e-05	0.169021688208304	3.88278182685364e-06	0.0540735083357751	0.776885313988231
5.3752619750674e-05	0.000606748954108389	2.09568387753389e-08	3.06271195200998e-07	3.46986184069779e-07	0.000661175788077109	1512	0.179973267261316	0.0812985301639708	0.917681749770346	3.16963191230693e-05	0.000463222036747176	0.000524801709812931
5.90010504179196e-05	0.000204483122524432	1.21392249562528e-08	5.41304256587501e-08	7.93088726727812e-08	0.00026362975146564	3793	0.0760518765502248	0.223802700908776	0.775645090842805	4.60464909167697e-05	0.000205327453968355	0.000300834303533143
3.99022483411664e-06	4.08217407114756e-05	8.59756411178473e-10	1.13134639646634e-08	7.14397707067403e-08	4.48955785366749e-05	22274	0.013378675130271	0.0888779021047041	0.909259709798119	1.91501354743907e-05	0.000251995059055126	0.00159124290264757
1.0899777222431e-05	5.45723208564374e-05	4.83711425254167e-09	3.11461478966768e-08	3.2445353040709e-09	6.55113258763217e-05	15265	0.0194621600151761	0.166380043093748	0.833021162775183	7.38363052164999e-05	0.000475431499516241	4.95263263362465e-05
3.70078004456029e-06	4.13720506643373e-05	6.98236020858047e-10	1.00406444048514e-08	2.2981018894608e-07	4.53133797782694e-05	22069	0.0135023364422623	0.0816708014866515	0.913020632466215	1.5409047488285e-05	0.000221582332944111	0.00507157466670118
1.80106528460214e-05	0.000146147402896049	8.46748529408566e-09	8.84457726705239e-08	1.27246061369076e-09	0.000164256241460648	6088	0.0480863193600256	0.109649731942371	0.889752508619661	5.15504629765576e-05	0.000538462172785765	7.74680220596435e-06
1.75219289596179e-06	6.86526996194086e-05	7.24757080694254e-10	3.66090751339331e-08	1.38780546171673e-08	7.04561044022022e-05	14193	0.0209157431580744	0.0248692843697306	0.974403853319809	1.02866470810952e-05	0.000519601182105504	0.000196974481273387
9.40692260900312e-05	0.000420920002518336	7.41734683700988e-08	4.27530032640844e-07	4.31415032870081e-07	0.000515922347142248	1938	0.14342777948157	0.182332140895023	0.815859217670758	0.000143768667476712	0.000828671281655041	0.000836201485087315
7.35782786491637e-07	3.10684127872124e-05	6.56404272028547e-09	3.56826173852382e-07	1.8704938763243e-07	3.23546351779091e-05	30907	0.00965959109841885	0.0227411863074881	0.960246116711743	0.000202877970472906	0.0110285951886119	0.00578122382168421
6.50310352997223e-05	0.000391589444516766	9.14234587393095e-09	7.09483885710267e-08	2.72732818903211e-08	0.000456727843832823	2189	0.128073068494324	0.142384652431056	0.85738027537489	2.00170539137906e-05	0.000155340624682817	5.97145154572708e-05
6.38514104299019e-06	2.96837842906997e-05	2.30153884228494e-10	1.37585130867889e-09	2.4545608504852e-08	3.60950769473876e-05	27705	0.0107702990043664	0.176897837128792	0.822377642634394	6.37632341285677e-06	3.81174227910455e-05	0.000680026490610613
1.29367597066888e-06	5.13943020344777e-05	4.23627499668734e-09	2.1682493464323e-07	1.6036233317331e-08	5.29250754481039e-05	18895	0.0157525527971972	0.024443535691081	0.971076594588379	8.00428711876142e-05	0.0040968280688771	0.000302998780475154
0.000156272739968665	0.000383620236071839	1.03152000388015e-08	3.25874467167591e-08	1.2843824949028e-07	0.00054006431693675	1852	0.149612423662219	0.28935949861499	0.71032324121641	1.90999473864694e-05	6.03399367349344e-05	0.000237820284477936
1.56072415469808e-06	4.17074261423379e-05	4.25792483675035e-09	1.4645864652981e-07	4.30652798887841e-07	4.38495196672904e-05	22805	0.0130689936034011	0.0355927309247654	0.951148985411797	9.71031123956997e-05	0.00334002852576425	0.00982115202527719
0.000102902305043604	0.000276730378607673	1.29406472679531e-08	4.47771020518127e-08	1.59959159664124e-07	0.000379850360560261	2633	0.107721304763355	0.270902217630722	0.728524722734261	3.40677503869321e-05	0.000117880899167158	0.000421110985463307
8.37760066739923e-06	5.37066875690457e-05	2.19781859152544e-10	1.81215224011801e-09	8.48932404635163e-08	6.21712134110077e-05	16085	0.0184790727940253	0.134750477073943	0.863851365003867	3.53510647604042e-06	2.91477701768188e-05	0.00136547504553748
5.88037934757958e-07	1.62367039063683e-05	1.57912406185457e-09	5.60851818252563e-08	8.55492603878102e-09	1.68909610730522e-05	59203	0.00505451385465983	0.0348137641318772	0.961265841306825	9.34892961404018e-05	0.00332042573437307	0.000506479530784636
0.000127599124934274	0.000674845453386659	2.81880386741191e-08	1.92366712432277e-07	2.82818866149819e-08	0.000802693414958655	1246	0.214083497997898	0.158963712117716	0.840726285790471	3.51168181385554e-05	0.000239651539239531	3.52337344345084e-05
3.98285981873248e-05	0.000198881038565127	5.38207813524909e-09	3.45879783544823e-08	3.90264112276823e-08	0.000238788633220169	4188	0.0691388414295514	0.166794363911794	0.832874814362515	2.25390884929044e-05	0.000144847675067478	0.000163434962131129
1.90023219988428e-05	0.000129046047376593	5.28876725611192e-09	4.62187685710237e-08	1.53328672354153e-07	0.000148253205583617	6745	0.0435045612995443	0.128174779924912	0.870443555460317	3.56738812850086e-05	0.00031175561020133	0.0010342351232849
4.87448284760541e-06	7.69688919959687e-05	1.27238043473163e-08	2.58629124631815e-07	2.70151951088914e-07	8.23848797236421e-05	12138	0.0244135309151593	0.0591672023307764	0.934259930392067	0.000154443441442143	0.00313927902182269	0.0032791448138922
6.4855740289323e-06	8.95827935449183e-05	1.42104237014821e-10	2.52677592389537e-09	2.90313327156255e-07	9.63613497811677e-05	10378	0.0284959077280024	0.0673047237679915	0.929654822689354	1.47470160326245e-06	2.62218817983929e-05	0.00301275695925331
5.2486837074667e-06	0.000116565215956773	2.76391103308605e-09	7.91259025332581e-08	2.29536483728168e-07	0.000122125325961535	8188	0.035976719878849	0.042977848092867	0.954472096913686	2.26317597216207e-05	0.000647907400944667	0.00187951583278037
2.0159343074721e-06	2.21879363588413e-05	1.28736817253001e-09	1.82219093523422e-08	2.03392789874466e-08	2.42437192228257e-05	41248	0.00724681819261719	0.0831528483292314	0.915203486515845	5.31011005653762e-05	0.000751613611132159	0.000838950443226425
6.24288198157672e-06	9.29181540238927e-05	1.0989639513148e-08	2.10593981795004e-07	9.66442324028988e-08	9.94792638591805e-05	10052	0.0294042916573869	0.0627556109624408	0.93404545248168	0.000110471660995648	0.00211696361256868	0.000971501282314525
5.45706656433808e-06	3.47920362090211e-05	1.79696309155252e-09	1.47333192884072e-08	8.14914829491368e-09	4.02737822040341e-05	24830	0.0120096791219317	0.135499232147893	0.863887976370298	4.461868225956e-05	0.000365829045153139	0.000202343754396561
8.89524939581329e-06	0.000116725059824148	2.76452707069316e-09	4.67131367973817e-08	4.50815682826301e-07	0.000126120602566655	7929	0.0371316328596248	0.07052970898321	0.925503505761146	2.19197102965956e-05	0.000370384662352795	0.00357448088299485
9.0031306570712e-08	4.56109777926839e-06	7.01571961918805e-11	4.57080750603846e-09	1.08956832853813e-07	4.76472688339515e-06	209876	0.00142840033415259	0.0188953761199759	0.957263215896719	1.47242849189059e-05	0.000959301050804719	0.022867382647581
2.48518565219398e-05	0.00014118232767505	3.82987914683593e-09	2.79962620848962e-08	2.22646561487824e-08	0.00016608827499437	6021	0.0486094433305598	0.149630409026659	0.850043915982844	2.30592987191043e-05	0.000168562543538038	0.000134053148240218
1.80298570457791e-05	0.00022870655086766	3.20869763009396e-08	5.2484182647289e-07	6.06766907475649e-08	0.00024735401340696	4043	0.0715283048423911	0.0728909015764194	0.924612249939035	0.000129720863870312	0.00212182458349439	0.000245303037180708
1.42272448609292e-05	0.000107164758301324	6.85710627137133e-09	6.64611364572204e-08	3.05400475109834e-08	0.000121495861452493	8231	0.0357946349748973	0.117100654218517	0.882044515921454	5.64390110855963e-05	0.000547023871123444	0.00025136697782027
1.05863616265078e-05	0.000113702317823852	9.85484735536299e-09	1.36253881897034e-07	4.86325901034158e-07	0.000124921114080647	8005	0.0367850421432966	0.084744374114959	0.910192953854448	7.88885644183489e-05	0.00109071939439374	0.0038930640717805
5.54791148856761e-06	0.000112045672729366	7.69128777540575e-11	2.00169293162548e-09	6.11958090741217e-07	0.000118207620914484	8460	0.0348428897982546	0.0469336193863608	0.947871819621715	6.50659214347096e-07	1.69337045796191e-05	0.00517697662813069
1.11451510774624e-05	5.01371334697655e-05	1.167749234055e-09	6.75562609943326e-09	9.61681892696308e-09	6.12998247414884e-05	16313	0.018222437543151	0.181813751090862	0.817900111153697	1.90497972707034e-05	0.000110206287341324	0.000156881670828894
2.10082840572461e-06	2.76409356212255e-05	2.01391651417457e-09	3.40805155128003e-08	1.3547234144897e-07	2.9913330800426e-05	33430	0.00893398611383878	0.070230507586761	0.924034030367217	6.73250507478054e-05	0.00113930861595376	0.00452882837932045
4.10702593799664e-07	1.12180893244845e-05	7.33508738591192e-10	2.57676237311341e-08	6.72461645246516e-09	1.16620176672064e-05	85748	0.00349251264100559	0.0352171129833356	0.961933830372236	6.28972412427241e-05	0.00220953393027286	0.000576625472912358
2.09423145728407e-08	2.04715287259369e-06	1.47817801365982e-10	1.85816273403803e-08	1.273116412876e-08	2.09955579643704e-06	476291	0.000629669075328243	0.00997464063988198	0.975040947265	7.04043215316446e-05	0.00885026602861111	0.00606374174497524
8.8318596670843e-06	6.22803831001659e-05	1.12214567539472e-10	1.0178499772533e-09	1.67134803362277e-09	7.11150441798286e-05	14062	0.0211092849962896	0.124191157707097	0.87576944960728	1.57793008263785e-06	1.43127236858556e-05	2.3502031854138e-05
4.81520264680004e-05	0.000127516440450229	1.64669168092443e-09	5.60860882568204e-09	9.11109349734398e-08	0.00017576683315371	5689	0.0513683342999293	0.273953996917559	0.725486362598994	9.36861438178377e-06	3.19093695041844e-05	0.000518362499560782
1.96700165230213e-10	1.95774493414123e-07	3.30546961394821e-13	4.23071419298888e-10	1.58469911647975e-09	1.97979294662094e-07	5051033	5.93920304912121e-05	0.000993539074709483	0.988863475588529	1.66960369244163e-06	0.0021369478056833	0.00800436792738593
4.54408119818053e-08	8.94868708180352e-06	4.28944466225186e-10	1.08799639400717e-07	7.01071454979856e-08	9.17346362315025e-06	109010	0.00274826828710562	0.00495350653237784	0.975497091329879	4.67592704180673e-05	0.0118602573542831	0.00764238551304247
6.85274954980647e-06	8.35756181727383e-05	3.58168385839262e-11	5.62199244290862e-10	5.27479322056234e-09	9.04342405318482e-05	11058	0.0267667460769333	0.0757760501940981	0.924159009698384	3.96053954489866e-07	6.21666352240635e-06	5.83273900409958e-05
7.99459015775776e-05	0.000443580621252037	1.75901303580324e-08	1.25795569512442e-07	2.29079655421208e-07	0.000523898988184906	1909	0.145476163335843	0.152597930861743	0.846691120341463	3.35754234207914e-05	0.000240114167710596	0.000437259205662669
1.22484963159078e-06	4.93570413073384e-05	1.6833213790924e-09	8.73868133964826e-08	1.96679507393511e-09	5.06729278687787e-05	19734	0.0150872924713217	0.0241716767336322	0.974031763768459	3.32193431461368e-05	0.00172452662736949	3.88135273933307e-05
5.16227134441571e-05	0.000214122120976661	2.6058772864339e-09	1.39093138379938e-08	5.20310340751931e-08	0.000265813380646017	3762	0.0766571065313766	0.19420660208563	0.805535524420444	9.80340899356053e-06	5.23273651769878e-05	0.000195742719756018
8.47069838623644e-05	0.000418811535160085	1.46546739672662e-08	9.3352075607583e-08	4.45313756619557e-07	0.000504071839528644	1984	0.140375555826539	0.168045459436047	0.830856838881764	2.90725900914635e-05	0.000185195974635037	0.000883433117461924
3.77897111255905e-07	2.64812608976583e-05	1.25916497623998e-09	1.13658469436918e-07	3.46392788891047e-07	2.73204684322184e-05	36603	0.00816275479644357	0.0138320143446098	0.969282827758164	4.60887037630394e-05	0.00416019475357469	0.012678874439889
2.11145075609127e-05	0.000210753530031788	1.6947830597183e-08	2.17956987036169e-07	2.51569997657809e-08	0.0002321280994101	4308	0.0672765332926032	0.0909605843263715	0.907919078161453	7.30106809139091e-05	0.000938951327263078	0.000108375503998489
1.1485543112247e-06	3.01372284631263e-05	2.0261073875735e-10	6.84073571119613e-09	3.84264743769656e-08	3.13312525951779e-05	31917	0.00935548559709898	0.0366584230150271	0.961890316117288	6.46672960622499e-06	0.000218335851412751	0.00122645828666549
6.69992525181807e-05	0.000317096335062274	6.22009532147952e-09	3.79067879488477e-08	1.21945040298966e-08	0.000384151908967755	2603	0.108872455585008	0.174408224856185	0.825445162863659	1.61917595000202e-05	9.8676557538673e-05	3.17439631177785e-05
1.07763216741212e-06	4.02964652796492e-05	4.52997487766052e-09	2.18118954257587e-07	3.96781596934567e-07	4.19935279731312e-05	23813	0.0125192962635421	0.0256618631352341	0.959587517996398	0.000107873167516646	0.00519410882546344	0.00944863687538806
6.23598410245388e-06	5.77143547078147e-05	1.43304727181081e-08	1.70614532977875e-07	7.10024391389324e-08	6.42062862551035e-05	15575	0.0190781677266756	0.0971241986754561	0.898889471328475	0.000223194231498929	0.0026572870497445	0.00110584871482563
2.6286093771328e-05	0.000256373925974843	1.79757127304772e-08	2.25980546362929e-07	2.50119384836077e-07	0.0002831540953901	3532	0.0814493736376188	0.0928331752896379	0.905421924488281	6.34838521608246e-05	0.000798083270000375	0.000883333099920341
2.65900945727281e-07	2.19256476241025e-05	2.26443976185946e-09	2.40506262764758e-07	5.29640162402109e-08	2.24872832885966e-05	44470	0.00672355590822249	0.0118245028674549	0.975024298965499	0.000100698680796527	0.0106952120306467	0.00235528745560249
2.30789923360567e-06	5.54427080648285e-05	8.5930379640434e-10	2.65765832435213e-08	3.2727598536788e-07	5.8105319170842e-05	17210	0.0172810421498387	0.0397192419995139	0.954176121153645	1.47887286167004e-05	0.000457386408383379	0.00563246170984139
3.16321928149364e-06	2.3339475812326e-05	6.17715908013568e-10	5.86097504562241e-09	3.5532578337941e-09	2.6512727042607e-05	37718	0.00792237480424507	0.119309465088605	0.88031215253031	2.32988446273698e-05	0.000221062700800396	0.000134020835656923
2.75022200129482e-06	3.49307281617326e-05	2.34477292606447e-09	3.83069890004244e-08	2.11429961057223e-08	3.77427449210596e-05	26495	0.011259172846931	0.0728675671853495	0.925495170920703	6.21251297691425e-05	0.00101494973618228	0.000560187027995545
6.0523289413248e-06	7.72975400939983e-05	7.00677319204357e-10	1.15168966889869e-08	7.04514743957732e-08	8.3432538083727e-05	11986	0.0247201325466041	0.0725415896523621	0.926467561329944	8.39813021750826e-06	0.000138038431450202	0.000844412456026126
6.82381189657452e-05	0.000557455060903422	1.45657393135059e-08	1.53695241150342e-07	2.164649357099e-07	0.00062607790578534	1597	0.171287669840274	0.108993015621832	0.890392482712132	2.32650588351858e-05	0.00024548900341332	0.000345747603788014
1.02796896798173e-05	0.000152082798718593	3.03027803635076e-08	5.77709364644311e-07	7.72415797350308e-08	0.000163047742123153	6133	0.0477410841671821	0.0630471145810341	0.932750105816993	0.000185852192547502	0.00354319144271226	0.000473735966712676
1.44785034547449e-06	5.06705201521604e-05	2.67530806499677e-09	1.20593379584036e-07	6.92599051814698e-08	5.23108990904654e-05	19116	0.0155711760907811	0.0276777950799624	0.968641736868866	5.11424600133549e-05	0.00230532033822405	0.00132400525293387
2.73444763675332e-08	7.63078571464339e-06	6.78491600809571e-11	2.43959844986523e-08	9.40324006133142e-07	8.6229180308028e-06	115970	0.00258354345483813	0.00317113954578407	0.884942392747407	7.86846863655508e-06	0.00282920287674137	0.109049396361431
2.04321602843614e-06	7.69504195675516e-05	1.1843845448136e-09	5.75177258632917e-08	1.01052043360384e-07	7.91533897497562e-05	12634	0.0234672164873749	0.0258133736899427	0.972168340621048	1.4963156329224e-05	0.000726661562380768	0.00127666097029907
5.3433542172047e-06	7.4632229438553e-05	2.23734152637821e-09	4.02200934865529e-08	7.58256651867026e-08	8.00938667559574e-05	12485	0.0237427215449599	0.0667136502909228	0.931809543743896	2.7933993163238e-05	0.000502161964649576	0.000946710007368482
3.98897977418472e-08	4.03456231627265e-06	1.09858196050009e-10	1.42918655459874e-08	6.72646668090651e-08	4.1561185045656e-06	240609	0.00124606116266301	0.00959784897808551	0.970752472972217	2.6432883453474e-05	0.00343875313716089	0.0161844920290827
7.90127683090553e-06	3.46307738573503e-05	1.10399778852622e-09	6.22219377437232e-09	3.80610255213529e-08	4.25774379053401e-05	23487	0.0126922683645162	0.185574267020763	0.813359740770284	2.59291738263039e-05	0.000146138285450753	0.000893924749675445
9.59730472611336e-06	0.000132739425384435	7.08782886856628e-10	1.26272663643981e-08	6.76238265183369e-07	0.000143026304424983	6992	0.0420033137999858	0.0671016759098821	0.928077012952933	4.95561211419248e-06	8.8286321982269e-05	0.00472806920308882
6.50821821472864e-07	3.810198475922e-05	6.12538891967153e-10	4.6210196599799e-08	2.39675502270495e-07	3.90393048184551e-05	25615	0.0116437013314993	0.0166709377766686	0.975990349633685	1.56903124893143e-05	0.00118368390048672	0.00613933837667091
1.31616233471256e-05	0.000100998660950684	4.22806654033785e-10	4.17474243262466e-09	7.37310804259258e-08	0.000114238612927322	8754	0.0336928567163526	0.115211687273364	0.884102654633409	3.70108357585514e-06	3.65440574394982e-05	0.000645412952211114
1.06905785541414e-05	0.000126685326218041	2.51684259712123e-09	3.84043173373017e-08	4.64871842624334e-08	0.00013746331311638	7275	0.0404029561415754	0.0777704124233533	0.921593720869994	1.83091949412744e-05	0.000279378668145352	0.000338178843565892
1.81330431246338e-05	0.000112047697764849	1.08620528493635e-08	8.63554579480643e-08	1.25023422502307e-08	0.000130290460742531	7675	0.0383355413910722	0.139173988803884	0.859983893880525	8.33679824866705e-05	0.000662791868690317	9.59574644143504e-05
1.4763457354644e-07	1.45421412685128e-05	9.82265473399743e-10	1.24577007007698e-07	1.18680114262451e-07	1.49340152288028e-05	66961	0.00447021672782866	0.00988579235286314	0.973759638363419	6.5773702406924e-05	0.00834182938071672	0.00794696620059394
0.000134361797025386	0.000381140834715189	6.69059700913673e-08	2.44281011943965e-07	7.84489675634409e-07	0.000516598308398245	1936	0.143601554464524	0.260089502503378	0.737789552383451	0.000129512561314447	0.000472864521568757	0.00151856803028795
4.10317016861492e-07	1.80783982900675e-05	1.79585132526427e-09	1.01812668715914e-07	6.66775792387893e-09	1.85989915848941e-05	53766	0.00556421147559183	0.0220612507397846	0.97200959565736	9.65563814074114e-05	0.00547409617619297	0.000358501045255293
0.000179456760183012	0.000703248775658368	8.77920081480274e-08	4.43561190594667e-07	3.93406828553904e-08	0.000883276229722978	1132	0.232870739479915	0.203171730591341	0.796182159095267	9.93936043943598e-05	0.000502177207614634	4.45395013830824e-05
7.11710383458499e-07	2.8740299376742e-05	8.05291031960771e-10	4.18591881035343e-08	2.40526009801944e-07	2.97352002491379e-05	33630	0.00888102137841607	0.023934945031323	0.966541309153457	2.70820786547122e-05	0.00140773183811829	0.00808893189844643
0.000112735863334769	0.000412733535727069	2.19343319086809e-08	1.03403492243931e-07	3.62752256667967e-07	0.000525957489142659	1901	0.146003988851018	0.214344059476242	0.784727937613073	4.17036212269458e-05	0.000196600475092548	0.000689698814364777
4.32998274931678e-05	0.000309705927012208	1.42032650920561e-08	1.30907147102698e-07	2.26025111587564e-08	0.00035317346742873	2831	0.100549047289663	0.122602153011128	0.876922972914739	4.02161158805689e-05	0.000370659630961985	6.3998327290307e-05
2.56601983048216e-07	6.53714367142932e-06	3.69709204367586e-10	1.2111699987992e-08	9.24419983219624e-09	6.81547126350209e-06	146725	0.00204255947715004	0.03764992516693	0.959162384916321	5.42455818642266e-05	0.00177708914317518	0.00135635519170925
3.80110638349729e-05	0.00025754814832181	7.75310506817208e-08	6.76595825172561e-07	4.22078259936574e-07	0.000296735417292574	3370	0.085185380239192	0.12809749568079	0.867938686496172	0.000261280070269728	0.00228013167873876	0.00142240607402929
9.60306931442129e-06	0.000127465293340384	3.0780070602945e-09	5.26179404012082e-08	1.59840000288248e-08	0.000137140042602296	7292	0.040309876019186	0.0700238174948659	0.929453505494611	2.24442620979832e-05	0.000383680356245765	0.00011655239217898
9.14353922336571e-06	0.000117416395953289	9.6213320279309e-09	1.59093084604551e-07	3.95540618895301e-08	0.000126768203655177	7888	0.037318704721841	0.072128017592149	0.926229074545178	7.58970447676452e-05	0.00125499202495053	0.00031201879295475
3.81666725155946e-06	6.36038118487037e-05	5.62655377714259e-10	1.2068334303306e-08	2.86593033343899e-07	6.77197031232881e-05	14767	0.02011160735767	0.056359775302189	0.939221658029257	8.30859191290176e-06	0.000178210088743815	0.00423204798789708
6.10064952018805e-05	0.000389271730754707	3.72847306135438e-08	3.06646207267038e-07	4.69215226812886e-07	0.000451091372121281	2217	0.126596773131863	0.135241990807748	0.862955389556967	8.26544973321267e-05	0.000679787347350534	0.00104017779060233
5.22862827922556e-05	0.000279837254312289	1.51645722249539e-09	1.04506975988458e-08	1.51186469583421e-07	0.00033228669072895	3009	0.0948934189091113	0.157352925203093	0.842156072211017	4.56370136031836e-06	3.14508461832151e-05	0.000454988038346518
4.48533743422753e-06	0.000103521578000086	1.68214101644835e-09	5.00364517967044e-08	4.34103634974463e-07	0.000108492737662102	9217	0.0320255503344027	0.0413422827267667	0.954179793328677	1.55046416257588e-05	0.000461196324057578	0.0040012229788732
6.42551041948998e-05	0.000203594014647602	2.6352746700128e-09	1.07425736275944e-08	1.90430147335862e-07	0.000268052926838136	3731	0.0772774244252027	0.239710511475595	0.759529161084457	9.83117289968678e-06	4.00763153542484e-05	0.000710419951694293
2.55493552830528e-05	0.000210200595105151	5.03644711285987e-09	5.33675210508818e-08	1.58217035017198e-07	0.000235966571391384	4238	0.0683502361324606	0.108275316848485	0.890806667510979	2.13439008888518e-05	0.000226165599373668	0.000670506140273456
4.4050735355652e-06	6.10827118194712e-05	5.74552106787346e-09	1.02519764315535e-07	3.52988519218563e-08	6.56313494923417e-05	15237	0.0194974680038733	0.0671184360772471	0.93069413156892	8.75423271396223e-05	0.00156205479711335	0.000537835229579963
2.92081070226618e-06	6.93320030004201e-05	1.54509177492712e-08	4.72331083301726e-07	2.80687704865614e-07	7.30212834086029e-05	13695	0.0216689652479891	0.0399994435310358	0.949476642480538	0.00021159471633514	0.00646840292656482	0.00384391634552599
1.90969515585424e-05	0.0001793895794766	6.19288098360552e-09	7.49212935646796e-08	1.79561374541632e-07	0.000198747206584232	5032	0.0578870318107302	0.09608664135085	0.902601765125045	3.11595875486224e-05	0.000376967781597105	0.000903466154959674
3.15389492711712e-09	1.20197758996032e-06	2.66495476309335e-10	1.30641917354033e-07	8.52080540287706e-09	1.34456070312065e-06	743737	0.000403287139975728	0.00234566942183949	0.893955614774841	0.000198202636512292	0.0971632720269307	0.00633724113987619
6.89725874546444e-07	2.57471645632992e-05	9.84364322233106e-11	4.72902534767862e-09	2.63888209684555e-07	2.67056061093101e-05	37445	0.00797977997283816	0.0258270069484022	0.964110848408089	3.68598382753027e-06	0.000177079873354007	0.00988137878632751
7.24791135460127e-06	8.77802745413087e-05	3.02138914603627e-09	4.70975270803585e-08	1.57612102262573e-07	9.5235916914399e-05	10500	0.0281678121218696	0.0761048099228773	0.921713964493127	3.17253116673616e-05	0.000494535345553414	0.00165496492677484
1.19771832526583e-07	1.13647778115346e-05	5.02633458225439e-10	6.13863321043825e-08	2.61502017620856e-07	1.18079406272447e-05	84689	0.0035361361947549	0.0101433295023716	0.962469085025078	4.25674107020579e-05	0.00519873312732829	0.0221462849345201
3.92988016247362e-05	0.000269904415821871	1.11083022820989e-09	9.82724192308028e-09	2.95673922108846e-07	0.000309509829440867	3231	0.0886855956669976	0.126971093925288	0.872038268734328	3.58899822411656e-06	3.17509849067905e-05	0.000955297357253514
4.39196401846513e-05	0.000280360783081846	3.19269923299116e-08	2.62507402921331e-07	1.09080574872323e-07	0.000324683938236621	3080	0.0928259925722744	0.135268903116001	0.863488303747033	9.83325276369045e-05	0.000808501351643772	0.000335959257685324
5.64261430775826e-06	0.000115641730750748	4.39952432584634e-09	1.16203651733126e-07	3.9992466755607e-07	0.000121804872902121	8210	0.0358840268551975	0.0463250293138312	0.949401514040199	3.611944432947e-05	0.000954014802236224	0.00328332239940381
1.61969279580954e-05	8.38283490035103e-05	2.34088503164418e-09	1.55837306460768e-08	3.9364483210724e-08	0.000100082566060494	9992	0.0295799620463301	0.161835658253459	0.83759192338095	2.33895384959379e-05	0.000155708743885097	0.000393320083209401
5.77039102658525e-07	2.6043199305607e-05	5.28932403816836e-10	3.07288062524876e-08	2.09133332460398e-07	2.68606294793822e-05	37229	0.00802591603099523	0.0214827095955235	0.969567720875541	1.96917352299147e-05	0.00114400916315362	0.00778586863055187
0.000171907057211379	0.000788852220248519	7.92136655837135e-08	4.69064753730887e-07	7.27258971420247e-07	0.000962034814850633	1039	0.250800038802882	0.178691097824843	0.819983027715059	8.23397078368857e-05	0.00048757565369785	0.000755959098562521
7.08438195103779e-06	0.00012268569159771	6.9108078294669e-09	1.54202989065324e-07	3.88392499138787e-07	0.000130319579844781	7673	0.0383439432908859	0.0543616082823146	0.94142178591917	5.30296969779838e-05	0.00118326800354168	0.00298030809799562
2.52573193548811e-05	0.000156982098762329	3.85984787941687e-09	3.08746676420414e-08	3.08483414719426e-07	0.000182582636047451	5477	0.0533064053870137	0.138333632932745	0.859786572045829	2.11402790702054e-05	0.000169099692667474	0.0016895550496886
4.84080998305891e-06	4.65716550165585e-05	3.49506137348529e-10	4.3251155325577e-09	4.70228779553573e-08	5.14641624992427e-05	19431	0.0153210657759019	0.0940617654689347	0.904933700558011	6.79125279370227e-06	8.40413080193688e-05	0.00091370141224098
3.26247594597831e-07	1.4438290130709e-05	6.84750888627754e-10	3.89873257107816e-08	1.89756666886916e-07	1.49939664687931e-05	66693	0.004488121808228	0.0217585917159978	0.962940003951544	4.56684287011661e-05	0.0026002009402866	0.0126555349634705
2.70060987983244e-08	6.98104073404872e-06	5.53331131753527e-11	1.84236284728453e-08	3.41443334584423e-07	7.36796912901749e-06	135723	0.00220795774913496	0.00366533821266507	0.947485068382695	7.50995453515579e-06	0.00250050294053038	0.0463415805095744
1.85908107654272e-06	2.40870822652681e-05	2.09306801334601e-09	3.48778170745085e-08	8.4224352382335e-08	2.6067358579281e-05	38362	0.00778981043709137	0.0713183528315126	0.924032336917064	8.02945955179991e-05	0.00133798815742805	0.00323102749847768
3.66762820192128e-07	1.3827390161392e-05	6.30061249812291e-10	3.0556867738121e-08	7.28384655327565e-08	1.42981783761048e-05	69939	0.0042802974816315	0.0256510172516146	0.967073552845053	4.40658406433964e-05	0.00213711613705895	0.00509424792562977
1.02240085473552e-05	9.6744571509363e-05	7.7376235669946e-09	9.42227771654632e-08	7.48540816518864e-08	0.000107145394539103	9333	0.0316341709278225	0.0954218199609501	0.902927950618131	7.22161097103504e-05	0.000879391760801037	0.000698621550407083
9.98283846261892e-06	6.63208927051979e-05	3.57991323078683e-09	3.05917860931442e-08	3.51849343858665e-08	7.63730878015266e-05	13094	0.0226522965051102	0.130711468528831	0.868380402237347	4.68740145755279e-05	0.000400557146159183	0.000460698073086986
0.000119572362960323	0.000331520957767668	3.79377919194628e-08	1.35361982686546e-07	1.32519109581869e-08	0.000451279872413555	2216	0.126646185057734	0.264962765391731	0.734623851036415	8.40671038940032e-05	0.000299951296215798	2.93651717443378e-05
4.02081122220319e-05	0.000253614309149552	5.45133645318581e-10	4.42797390290504e-09	1.98132130477387e-07	0.000294025526609609	3401	0.0844411436428332	0.136750413087154	0.862558812746509	1.8540350955391e-06	1.50598281515341e-05	0.000673860303090132
4.50697340735848e-05	0.000258920557005264	1.9877173658316e-08	1.47037786343733e-07	2.99321433499262e-09	0.000304160199253186	3288	0.0872214132794232	0.148177618847719	0.851263767057622	6.53510015679931e-05	0.000483422179183074	9.84091390767743e-06
1.9825823970146e-06	4.34969680229077e-05	1.17662436844576e-09	3.3221976775205e-08	1.75188647172811e-07	4.56891376682388e-05	21887	0.0136135405183512	0.0433928609336133	0.952019894504269	2.57528250366542e-05	0.000727130746402762	0.00383436099067798
4.15052768019653e-07	9.04588693639808e-06	1.43858435218135e-10	4.03193297289888e-09	9.57948434540033e-09	9.47469498017125e-06	105544	0.00283838610307863	0.0438064516998468	0.954741757421153	1.5183437094197e-05	0.000425547522251319	0.00101105991965424
3.13902662212497e-07	3.20072741792917e-05	1.08647317649476e-09	1.4290458833409e-07	3.23889578813619e-07	3.27890574818284e-05	30498	0.00978865468047641	0.00957339692934025	0.97615718893506	3.31352365677751e-05	0.0043583011928076	0.00987797770622464
1.29667660777163e-06	2.07123109532397e-05	6.43329801039369e-10	1.32165716334915e-08	3.41084631628623e-08	2.20569559256087e-05	45337	0.00659531456447471	0.0587876501247462	0.939037599888938	2.91667537084048e-05	0.00059920197864415	0.00154638125396359
9.26758518568087e-06	9.6636456999963e-05	4.8574389391326e-09	6.5187589610912e-08	9.15286294636851e-08	0.000106065615843658	9428	0.0313204004230022	0.0873759616815071	0.911100701497898	4.57965467931902e-05	0.000614596814362532	0.000862943459439295
4.11088399203155e-06	9.97400336249479e-05	1.03784555905378e-10	3.24540476111969e-09	1.08632000375255e-06	0.000104940586810049	9529	0.0309933729342509	0.0391734420112647	0.950442880650986	9.8898394853877e-07	3.09261160030879e-05	0.0103517622377973
2.21812527267978e-05	6.18573695439547e-05	4.72063275566547e-09	1.69287544366884e-08	3.78351948097791e-08	8.40981068527546e-05	11891	0.0249148641628609	0.263754483387295	0.735538192937676	5.61324497343408e-05	0.000201297687548764	0.000449893537746621
1.04391849325785e-05	8.05822119427955e-05	3.14209024167476e-09	3.12037121515771e-08	4.25131202957425e-08	9.1098255798063e-05	10977	0.0269606168847022	0.114592588421441	0.884563718996131	3.4491222846679e-05	0.000342528096484594	0.000466673263097168
5.69655884130791e-05	0.000461704590254552	1.66121000413022e-08	1.73764521269171e-07	4.31535870592292e-07	0.000519292091159534	1926	0.144293718659781	0.109698548048132	0.889103836000286	3.19898960991469e-05	0.000334618077624039	0.000831007977858298
6.1356460893251e-06	4.82486253370197e-05	5.39284542395687e-09	5.45446285363666e-08	3.75147734095469e-08	5.44817236737146e-05	18355	0.0162121082762927	0.112618428265428	0.885592857266699	9.8984486178412e-05	0.00100115460485481	0.000688575376840479
2.49057456903788e-07	6.99155051721235e-06	5.97087714108551e-10	2.15546919911064e-08	3.2858015567476e-08	7.29561776938883e-06	137069	0.00218629987202024	0.034137953052967	0.958321932180672	8.18419677376506e-05	0.00295447111847693	0.00450380168014595
1.00863848906643e-05	0.00013665948709317	6.68506570118593e-09	1.16670808100172e-07	1.50007777129469e-08	0.000146884228635348	6808	0.0431115965598197	0.0686689441363003	0.930389112315371	4.55124812465886e-05	0.000794304529384271	0.000102126537697846
2.65457039639615e-05	0.00020336093708649	9.73570807348643e-09	9.60427264900328e-08	2.21360309002906e-08	0.000230034555515915	4347	0.0666904045499332	0.11539876652195	0.884045167172373	4.23228069002566e-05	0.000417514343767313	9.62291550095354e-05
2.17290662656991e-05	0.000223344374360573	8.4187733884744e-08	1.11513980365205e-06	8.38348599040355e-07	0.000247111116762849	4047	0.0714606288473209	0.0879323704669762	0.90382163816173	0.000340687764223648	0.00451270593674763	0.00339259767032218
1.77160185054593e-05	0.000130094897001687	8.76299759823702e-10	8.28146526259727e-09	7.52921101946888e-08	0.000147895365382363	6762	0.0434018588233103	0.119787516394831	0.87964147264077	5.92513333705995e-06	5.59954346181618e-05	0.000509090396443671
9.78677404541086e-06	0.000131000450641291	5.81269464896962e-09	1.00212071701769e-07	8.68909911323067e-08	0.000140980140444185	7093	0.0414149842070359	0.0694195225978337	0.929212087805765	4.12305919873226e-05	0.000710824030860176	0.000616334973554006
7.84406982487891e-07	2.05098098235102e-05	4.43434939989367e-10	1.49151548386832e-08	5.16824127783214e-08	2.13612578085551e-05	46814	0.00638795549402149	0.0367210109778151	0.960140550117612	2.07588403250193e-05	0.000698233922943886	0.0024194461413046
2.2908967313555e-06	5.28452437322286e-05	4.75894132455019e-09	1.41314309406746e-07	6.36631842250061e-08	5.53458768985405e-05	18068	0.0164671322659966	0.0413923648830274	0.954818076676318	8.59854715695305e-05	0.00255329425289985	0.00115027871618536
1.85534030948562e-05	0.000103470109120322	1.293934004687e-09	9.28322519758026e-09	3.62361183090003e-08	0.000122070325492689	8192	0.0359608112854773	0.151989461975895	0.84762704369555	1.05999062381831e-05	7.60481727243059e-05	0.000296846249592171
7.91739764957893e-06	0.00011623537413866	1.32442524235854e-08	2.50421673856536e-07	9.7254605925913e-08	0.000124513692320445	8031	0.0366672898413772	0.0635865622649991	0.933514796425118	0.000106367839365813	0.00201119787864019	0.000781075591876443
0.000104611048720943	0.000310822619209725	6.86423211391904e-08	2.62466155365315e-07	3.15210209219957e-07	0.000416079986616393	2403	0.117370687861579	0.251420525105405	0.747026122879324	0.000164973859226917	0.000630806969351537	0.000757571186692444
4.29719085739724e-06	7.73504364557079e-05	1.38769632914084e-08	3.21605637601002e-07	2.75883500090598e-07	8.22589934140882e-05	12157	0.0243766832919154	0.052239769526055	0.940328020625407	0.000168698433027893	0.00390967144445901	0.0033538399710511
5.7414147153347e-07	2.76945384519551e-05	8.06890849167948e-09	5.01090640433731e-07	7.97634800758155e-07	2.95754742731721e-05	33812	0.00883352659818359	0.0194127561989521	0.936402175537613	0.000272824314401571	0.0169427761599167	0.0269694677891164
0.000117366356107256	0.000275101681902421	1.98888998723739e-08	5.99770797419382e-08	3.40220132208628e-08	0.000392581926002512	2547	0.111124147710578	0.298960161773991	0.700749738286883	5.06617817964615e-05	0.000152775957753986	8.66621995752425e-05
4.6201141749489e-07	7.47844465464245e-06	1.11088067462514e-10	2.31218747046461e-09	1.66033708339384e-09	7.94453968475866e-06	125873	0.00238053339838173	0.0581545861469159	0.941331398846128	1.39829457552629e-05	0.0002910410876165	0.000208990973583925
0.000139243734922604	0.000590757826748473	3.61006587543196e-08	1.97418882332913e-07	2.3229210183876e-07	0.000730467373314002	1369	0.196855224795964	0.190622798511697	0.808739511620222	4.9421315822139e-05	0.000270263792121553	0.000318004760137187
5.00535792324012e-08	4.23317786832036e-06	8.32426686689259e-10	9.05476974696806e-08	2.37477545240016e-08	4.39835932623313e-06	227358	0.00131864052824437	0.0113800568620819	0.962444755950797	0.000189258454106834	0.0205866985286143	0.00539923020439982
2.78331229922841e-06	3.49923827300569e-05	3.53273826909751e-09	5.71292791453792e-08	1.77493994849688e-08	3.78541064461848e-05	26417	0.0112922058496829	0.0735273543752855	0.924401234508171	9.33250999893453e-05	0.00150919634641481	0.000468889670139281
1.0046210966034e-05	4.13593521911237e-05	1.52674695288486e-09	8.08270896237119e-09	4.26582018202904e-08	5.14578308148932e-05	19433	0.0153191952750071	0.195231917221166	0.803752345097944	2.96698661546181e-05	0.000157074420634767	0.000828993394100555
2.1670130620351e-05	0.000249465830568612	2.26696946863377e-08	3.36508306826375e-07	1.41881663386652e-09	0.000271496558007109	3683	0.0782304440302819	0.0798173309430447	0.91885448714263	8.3499013220433e-05	0.00123945699089696	5.22591020778013e-06
8.36941382111109e-07	2.96216284023945e-05	9.48406666781604e-09	4.32025328370248e-07	1.66833624810194e-07	3.10669128043539e-05	32189	0.00927692000164693	0.0269399598016645	0.953478338479876	0.000305278697228226	0.0139062845121097	0.00537013850912193
1.35832871486429e-06	2.43057854614522e-05	1.93673237932603e-09	4.45767012538748e-08	1.61492463612969e-08	2.5726776856311e-05	38870	0.00768842403526648	0.0527982468402792	0.944766054341152	7.52808014055961e-05	0.0017326966958529	0.000627721321310226
7.51790260841989e-05	0.000436045060516571	1.14840860446662e-08	8.58580300815858e-08	3.13318938630159e-08	0.000511352760610759	1956	0.142252115691446	0.147019888959639	0.852728476513472	2.24582459102197e-05	0.000167903718714723	6.12725622632663e-05
1.32147105339877e-05	0.000150894909753766	6.35006645872801e-09	9.33880200251432e-08	7.17520089433871e-08	0.000164281110383181	6087	0.0480934224205845	0.0804396226879936	0.918516495303739	3.86536616651584e-05	0.000568464748060921	0.000436763598541718
7.0602953140954e-05	0.00044685698909886	5.01635579659785e-08	4.09369303750555e-07	3.54354895314798e-07	0.000518273829996846	1929	0.144032143266262	0.136227123683601	0.862202494580095	9.67896796299435e-05	0.000789870682363118	0.000683721374310864
4.10931311709769e-05	0.000144514426978308	4.79573713476066e-09	2.16951569506848e-08	3.76529959559881e-08	0.000185671702039326	5386	0.0541834801126215	0.221321454586941	0.778333076020917	2.58291224892466e-05	0.000116846868490976	0.000202793401161438
3.58092925723796e-06	6.85267800421365e-05	1.62514939525537e-09	4.00381237100392e-08	2.9224233630591e-07	7.24416149087856e-05	13804	0.0214988057721125	0.0494319357974952	0.945958757661898	2.24339200237553e-05	0.000552695073963397	0.00403417754661992
9.39805539361601e-07	1.46785779065563e-05	2.28066133881604e-09	4.58090031729821e-08	6.92128363557755e-08	1.57356859467854e-05	63550	0.00470961773259926	0.059724472294364	0.932820974960731	0.000144935616186592	0.00291115387838178	0.00439846325033671
4.6070696166193e-06	2.82792731248372e-05	1.97546610926055e-09	1.55931168548608e-08	2.17606502222165e-08	3.29256719746428e-05	30371	0.00982923834851912	0.139923328525151	0.858882186113499	5.99977461593472e-05	0.000473585379422766	0.000660902235768344
4.30114721340449e-07	3.29292657455277e-05	2.11654550708185e-09	2.08867819850079e-07	1.32008457488477e-06	3.48904494071101e-05	28661	0.010412725703162	0.0123275775649023	0.943790243607962	6.06626037511151e-05	0.0059863894962475	0.0378351267271371
0.000442370344056153	0.00170831240098443	1.80251295623103e-08	9.00985103526907e-08	3.9428977397683e-06	0.00215473376642026	464	0.476447288712906	0.205301625170649	0.792818318256788	8.36536273910821e-06	4.18142193512727e-05	0.0018298769904733
7.84811144079267e-06	9.18920404283651e-05	1.95799366774137e-08	2.95078026194539e-07	6.92025407410865e-07	0.000100746835239441	9926	0.0297733482319774	0.0778993347249113	0.912108456905563	0.000194347908109261	0.00292890615862265	0.00686895430279431
3.2571649990474e-05	0.000132568194970646	4.3700605246024e-09	2.28805329537308e-08	4.08989629343104e-08	0.000165207994517533	6053	0.0483581213560771	0.197155410581643	0.802432081799632	2.64518707909055e-05	0.000138495313259811	0.000247560434673577
9.77467951618025e-06	0.000137011839543556	3.45385041551106e-09	6.23650995768085e-08	3.5977426377001e-07	0.000147212112273498	6793	0.0432057301874775	0.0663986092259877	0.930710370414413	2.34617271783609e-05	0.000423641089130923	0.00244391754329021
6.0680050748592e-05	0.000215008308682681	3.12999708564673e-08	1.42701689406381e-07	1.19352399554737e-07	0.000275981713491091	3623	0.079470233058667	0.219869823913355	0.779067228632241	0.000113413205753858	0.000517069365217156	0.000432464883433625
1.31691930802988e-06	3.94917323910447e-05	4.51997415681709e-09	1.74479013593025e-07	1.9011679231999e-07	4.11777674791445e-05	24285	0.0122775923134281	0.0319813187710302	0.959054723183969	0.000109767343727567	0.00423721401801091	0.00461697668326189
1.38084120194381e-05	0.000146488290025292	7.13912443179493e-09	9.7527274943473e-08	7.37931469830269e-08	0.000160475161591088	6231	0.0470057526759587	0.0860470360804107	0.912840894334559	4.44874107681934e-05	0.000607740624633147	0.000459841549629105
1.32833056636742e-07	1.23889495955193e-05	5.39899703696499e-10	6.48170280574001e-08	1.68379899483556e-07	1.27555194794007e-05	78397	0.00381936783905124	0.010413770826916	0.97126186162207	4.2326751534377e-05	0.00508148869687944	0.0132005521025998
1.99680358674041e-05	0.000149007374682898	2.78798547566288e-08	2.67788243969943e-07	1.15519821002729e-07	0.000169386598470031	5904	0.0495505336490569	0.117884390192398	0.879688098284003	0.000164593037515666	0.00158092934381301	0.000681989142270706
3.4809294694524e-07	2.2795226409116e-05	2.17394113631421e-10	1.83312321607052e-08	4.35526317410431e-08	2.32054206140767e-05	43093	0.00693753041318335	0.0150005015092932	0.982323345403539	9.36824706808149e-06	0.000789954746589908	0.00187683009350943
8.16204992819187e-05	0.000584417302123877	1.94161319388583e-08	1.79501277097875e-07	8.07190507235493e-07	0.000667043909322068	1499	0.181416559868302	0.122361508952044	0.876130182670934	2.91077268940081e-05	0.000269099641851623	0.00121010100827674
9.08799467357069e-06	0.000123870597906195	6.81455561299594e-09	1.19624043161003e-07	2.74728236081628e-07	0.000133359759414621	7499	0.0392207411124679	0.0681464537238384	0.92884539121787	5.10990394921845e-05	0.000897002541741901	0.0020600534770574
1.96620424268378e-05	0.000156347568275111	5.4396514716114e-09	5.56826154208439e-08	2.1040774425193e-07	0.000176281140713093	5673	0.0515147153045151	0.111537980451572	0.886921695892443	3.08578186504064e-05	0.000315873922732724	0.0011935919146018
1.97842674421759e-08	2.80958944574217e-06	1.69952159912454e-10	3.10432714209681e-08	2.88715429096813e-08	2.88945847967491e-06	346086	0.000866463200047352	0.00684705026265055	0.972358476685319	5.88179969042417e-05	0.0107436295206639	0.00999202553446263
3.70703776308548e-07	1.41730714104869e-05	2.53414743601876e-10	1.24637566419349e-08	9.94111681060565e-08	1.4655903526287e-05	68232	0.00438715148886726	0.0252938193570699	0.967055452095865	1.72909669572639e-05	0.000850425674512646	0.006783011905595
1.0919200775309e-05	6.75834296618571e-05	2.05708578537168e-09	1.63767640489369e-08	9.02974838288741e-08	7.86113617708294e-05	12721	0.0233083986199362	0.138901051061055	0.85971579857475	2.61677922762433e-05	0.000208325662856204	0.00114865690906249
5.76632712952641e-06	5.00785983774932e-05	8.90224660609913e-10	9.94457119354166e-09	2.05646088956701e-08	5.58763249117694e-05	17897	0.016623642432972	0.103198038500772	0.896240016797257	1.59320546226977e-05	0.000177974682645011	0.000368037964704056
4.78869260939802e-05	0.000402090151334809	6.02420193163951e-08	6.52572729136836e-07	7.20399456041947e-07	0.000451410291633284	2215	0.126680370455311	0.106082929391611	0.890742100451396	0.000133452915081818	0.00144563103950446	0.00159588620240671
2.07053911217663e-05	0.000159733100677	6.64747598159796e-09	6.6016046568351e-08	1.38838049313547e-07	0.00018064999337063	5536	0.0527572603406924	0.114616063557147	0.884213155487276	3.67975434571963e-05	0.000365436197016125	0.000768547215103962
1.51757477383996e-06	3.81814738909604e-05	9.965443776057e-10	3.22672449739209e-08	1.31102993741577e-07	3.98634154478935e-05	25086	0.0118880352452846	0.0380693615132809	0.957807389606855	2.49989712725019e-05	0.000809445066645087	0.00328880484194701
3.27949570307156e-06	7.83929802188558e-05	4.27660785496152e-09	1.3168356845618e-07	2.03496173496297e-07	8.20119322717348e-05	12193	0.0243043630884484	0.0399880311587516	0.955872859562824	5.21461662528763e-05	0.00160566352734947	0.00248129958482189
9.19513412568547e-06	0.000142576475188035	1.24049552622446e-08	2.47853347491295e-07	2.56135328870358e-07	0.000152288002945344	6567	0.044661814248912	0.0603798982706837	0.936229200137355	8.14572062298089e-05	0.00162753035496991	0.00168191403076107
1.47452732769521e-05	0.000176822329771439	1.61245859294056e-09	2.49139802254893e-08	6.92036104320006e-08	0.000191663333097642	5217	0.0558823684041743	0.0769331986386787	0.922567331547752	8.41297376436157e-06	0.000129988244610131	0.000361068595195228
1.48431688461173e-06	1.36220879224269e-05	3.22788587990283e-09	3.80920181423454e-08	6.0281731759938e-09	1.51537528842369e-05	65990	0.00453584216615222	0.0979504480474757	0.898925040317687	0.000213009008696487	0.0025137019478501	0.000397800678290351
2.44635590303753e-05	0.000153309949268234	1.55999906218725e-08	1.25816528037277e-07	1.96700232059461e-07	0.000178111625049327	5614	0.0520355208143546	0.137349591996593	0.860752066159493	8.75854712883123e-05	0.000706391444143144	0.00110436492848227
5.31062603322538e-09	8.51266412392921e-07	2.96491313024115e-11	6.1113266800942e-09	2.12437239119385e-08	8.83961738149482e-07	1131271	0.000265153479255598	0.00600775554419679	0.96301273647318	3.35411930435813e-05	0.0069135647125269	0.0240324020770524
0.000138276399965415	0.000396861027069288	3.80151794518388e-08	1.40439055273683e-07	5.58307699595927e-08	0.000535371712039388	1868	0.148413775736928	0.258281109845493	0.741281278305736	7.10070752655717e-05	0.00026232064958888	0.000104284123916292
1.36418133656353e-06	3.93506195802569e-05	2.63954893807978e-09	9.8004940626402e-08	2.66534909571948e-08	4.08420988973421e-05	24485	0.0121781190116648	0.0334013523641977	0.963481815152691	6.46281412890746e-05	0.00239960587904017	0.000652598462781975
1.52803260680406e-05	0.000128399325705711	6.36596340872704e-10	6.88507328791696e-09	2.28460462354558e-07	0.000143915633905735	6949	0.0422589087813582	0.106175581160621	0.8921846933587	4.42339948479589e-06	4.78410378432317e-05	0.00158746104335127
6.7348632201088e-05	0.000305859587942914	8.30664682344701e-08	4.85700583726347e-07	5.42120800328876e-07	0.000374319107996292	2672	0.1062388905205	0.179923040962566	0.81710920284076	0.000221913512989278	0.00129755754742598	0.00144828513625932
0.000136093901410411	0.000783317390449881	2.09544706337984e-09	1.55776070735008e-08	5.99873918311357e-07	0.00092002883883274	1087	0.241290031300281	0.147923516813969	0.851405257517462	2.2775884569427e-06	1.69316508526672e-05	0.000652016429259358
6.82069723141518e-05	0.000418098435474007	2.55957812646225e-08	2.02247313316834e-07	1.55763002267051e-07	0.000486689013885007	2055	0.135878802928395	0.140144877669804	0.859066926817447	5.25916561384929e-05	0.000415557589234222	0.00032004626737651
6.23558023480329e-06	0.000139461709401395	4.90156781636105e-08	1.41391117304839e-06	3.82146034680672e-07	0.000147542362522091	6778	0.0433005339266183	0.0422629821578846	0.945231640712774	0.000332214269351092	0.00958308616507811	0.00259007669491163
0.000268405973551421	0.00093722686845319	1.51668740532244e-07	6.8316520935631e-07	4.19921979685301e-07	0.00120688759793418	829	0.303916003973415	0.222395170860027	0.776565166513791	0.000125669317334815	0.000566055372949126	0.000347937935897325
9.31711270852563e-06	0.000113592695399206	3.82880976558727e-09	6.01008800657759e-08	1.34348661933464e-08	0.000122987172663757	8131	0.0362259702877509	0.0757567842786202	0.923614169989625	3.1131781328571e-05	0.000488676003879608	0.000109237946546482
7.21706078670931e-06	7.86177406901365e-05	6.80016805372362e-09	9.53228446679933e-08	6.28883801131061e-10	8.59375533733687e-05	11636	0.0254528465369767	0.0839802915420888	0.914824050768235	7.91291791165996e-05	0.00110921059450982	7.31791605002741e-06
4.48335176822362e-05	0.000258007716218511	3.18641583875577e-09	2.3611524263634e-08	2.55660249172706e-08	0.000302893597865766	3301	0.0868744040412899	0.148017382995679	0.851809737929331	1.05199180874331e-05	7.7953196865184e-05	8.44059600381541e-05
2.21195716320584e-05	0.000194628525778981	2.06213368869425e-08	2.33688793397651e-07	2.13856679341242e-07	0.000217216264220665	4604	0.0630936587602098	0.101832023082708	0.89601267417647	9.49345895480173e-05	0.00107583469514167	0.000984533456131948
9.55755458814094e-07	1.79283366611112e-05	8.78944707695737e-10	2.12053478938185e-08	2.82631950235489e-08	1.89344396075504e-05	52814	0.00566428277389774	0.0504770924634586	0.9468638646143	4.64204236255951e-05	0.0011199353312449	0.00149268716737085
4.38007643392116e-07	1.15215707907852e-05	3.14131331027684e-10	1.06271654791117e-08	2.79078896698638e-08	1.19984276206573e-05	83344	0.00359307926713404	0.0365054203134095	0.960256723218371	2.61810414630376e-05	0.000885713179684921	0.00232596224707108
3.88300027180708e-07	2.18013647591261e-05	1.37710936090066e-09	9.95319111821078e-08	3.48691204352355e-07	2.26392650112022e-05	44171	0.0067688438571295	0.0171516180842696	0.962989070022305	6.08283599409807e-05	0.0043964285560003	0.0154020549774835
7.3784088164845e-06	4.55150201168085e-05	5.06779792086322e-09	4.02047885371864e-08	1.77966227505889e-08	5.29564981425017e-05	18883	0.0157618315567154	0.139329621015155	0.859479416375518	9.56973761223068e-05	0.000759204062719527	0.000336061170485624
6.85077868554755e-07	4.55478002287927e-05	1.0651584717683e-10	9.13295657083271e-09	1.67422104275004e-07	4.64095396740405e-05	21547	0.0138267057341259	0.0147615743092138	0.981431846743143	2.29512828450678e-06	0.000196790501155117	0.00360749331820357
8.97710656731018e-06	0.000136755540068425	4.05700538423069e-09	7.9628415792308e-08	3.8980825412526e-07	0.000146206140311037	6840	0.0429168917671398	0.0614003389201876	0.935361126266606	2.77485294092291e-05	0.000544631132611172	0.00266615515118577
6.36186096841944e-06	5.58128894796781e-05	5.32833508504574e-09	6.01311085848191e-08	4.75127985803703e-08	6.22877226903478e-05	16055	0.0185133812181965	0.10213667627642	0.896049607675366	8.55439058437664e-05	0.000965376578041713	0.000762795564329292
1.09599910607874e-05	0.000137625748600909	3.34586681032681e-09	5.41123481142341e-08	9.39334579139345e-07	0.00014958253245576	6685	0.0438859905664161	0.0732705275198414	0.920065640963877	2.236803158361e-05	0.000361755796120366	0.00627970768857759
4.82636238277521e-09	2.06797781581956e-06	5.83354141967697e-10	3.21653419496237e-07	1.5672173994833e-09	2.39660816924002e-06	417256	0.00071872490576852	0.00201383039777657	0.862876895089332	0.000243408225614403	0.134211934860522	0.000653931426754785
6.30326521978684e-06	9.65309981272471e-05	1.1439305709724e-08	2.25574294681345e-07	1.75183388043691e-07	0.000103246460335469	9686	0.030500710532723	0.0610506665246077	0.934956973959188	0.000110796105479601	0.00218481383234261	0.00169674957838249
1.03150852111438e-06	1.59118069489342e-05	1.74944041916974e-09	3.47053918866345e-08	1.24998464902393e-09	1.69810202870034e-05	58889	0.00508139514932282	0.0607447905767979	0.937034800029799	0.000103023280674642	0.00204377542103266	7.36106916956351e-05
7.62295097354031e-06	5.61085855477354e-05	4.06669801257131e-10	3.85010104898539e-09	7.68051525662451e-08	6.38125984446922e-05	15671	0.0189623003773549	0.119458400995021	0.879271286787764	6.3728763781591e-06	6.03344973065525e-05	0.00120360484352967
5.68661008173586e-07	1.95667167619144e-05	7.98652865428653e-10	3.53557373246902e-08	2.43661228446147e-08	2.01958982831227e-05	49515	0.00604051296568586	0.0281572525372047	0.968846073970668	3.95453004482633e-05	0.00175063950258832	0.00120648868909074
1.28765318423058e-06	1.71095501677561e-05	2.05595436795006e-09	3.51314760509404e-08	8.28081296077144e-08	1.85171989120132e-05	54004	0.00553980945502264	0.0695382271556849	0.923981550830349	0.000111029447689102	0.00189723490134075	0.00447195766493558
4.07807654867396e-06	2.2797190587458e-05	1.4243891087583e-10	1.02389267003414e-09	5.79531810833643e-08	2.69343866487962e-05	37127	0.00804786593871709	0.151407811948679	0.846397242480993	5.28836660485812e-06	3.80143302828801e-05	0.00215164287344016
1.29723295021213e-06	3.33286097353108e-05	4.99998250558482e-10	1.65304565186789e-08	2.76866747388467e-08	3.4670559815031e-05	28843	0.0103474412966285	0.0374159793534608	0.961294248293665	1.44214069004364e-05	0.000476786547632042	0.000798564398341311
5.1387351107403e-07	3.81755768018789e-05	5.38667567705116e-10	5.15982717099371e-08	9.95083258145563e-08	3.88410955780451e-05	25746	0.0115849268900475	0.0132301497531521	0.982865602366211	1.38684957179632e-05	0.0013284453216892	0.00256193406322976
3.76451666280421e-05	0.000263899772002891	7.23197715742902e-09	6.5303799569266e-08	3.49658030097591e-07	0.000301967132437758	3312	0.086620498180023	0.124666437450114	0.87393541764777	2.39495507310541e-05	0.000216261283279651	0.00115793406810479
1.43063778786316e-05	0.000169527924461718	1.03035042300483e-08	1.57296022213075e-07	4.62649127713858e-07	0.000184464550994507	5421	0.0538408316387435	0.0775562448259104	0.919027116851121	5.58562833590456e-05	0.000852716803120395	0.00250806523648891
4.03342976645506e-06	4.84492256718582e-05	7.1083318641884e-10	1.09844321767363e-08	1.37020434317832e-07	5.26313711379943e-05	19000	0.0156658210834573	0.076635468148451	0.920538922401036	1.35058838682942e-05	0.000208705035404384	0.00260339853124058
3.18858653444679e-07	1.72124043046411e-05	2.87637265966798e-09	1.99819243604923e-07	1.29930463262711e-07	1.78638890376131e-05	55979	0.00534487960866492	0.0178493413597291	0.963530632573889	0.000161016039318856	0.0111856518580135	0.00727335816904915
4.22826800743908e-05	0.00024176735174169	1.03408893062175e-08	7.61272102584354e-08	2.13434402645184e-08	0.00028415784335591	3519	0.0817260084506964	0.148799975306089	0.850820617465324	3.63913562409238e-05	0.000267904659464513	7.51112128824316e-05
4.19870881600267e-06	5.82556498733805e-05	2.23704647864247e-09	3.99386597556034e-08	4.06018590747577e-08	6.25371362546922e-05	15990	0.0185868218769983	0.0671394481337101	0.931536897310509	3.57714889522883e-05	0.000638639089467528	0.000649243977360912
2.69880434110106e-05	0.000129939513487709	9.60379614247811e-09	5.9487995624217e-08	1.20930531218464e-08	0.000157008741743608	6369	0.0460140362304732	0.171888794925072	0.827594132942594	6.11672702795168e-05	0.000378883334542988	7.70215275121058e-05
3.65574755304427e-06	7.00212023257476e-05	3.67435517589258e-09	9.06073301007627e-08	8.6660887571427e-08	7.38578924516399e-05	13540	0.0219144966435963	0.0494970467162728	0.948053078709164	4.97489848941796e-05	0.00122677925260445	0.00117334633706438
1.76585187797926e-05	0.000125205881208138	3.91260033472657e-09	3.5699883771374e-08	9.2064542577835e-08	0.000142996077014615	6993	0.0419946251903414	0.123489533058923	0.875589623310727	2.73615921248433e-05	0.000249656385802286	0.000643825652422799
7.2946495208385e-06	3.58620622062823e-05	3.96443064280511e-10	2.5062980941049e-09	8.91714172556773e-09	4.31685316100047e-05	23165	0.0128673377628549	0.16898071925958	0.830745472889119	9.18361244857891e-06	5.80584513911065e-05	0.000206565787461279
3.770260912599e-05	0.000275626927103017	7.19036412885792e-09	6.77212692239215e-08	2.35812583419884e-07	0.000313640260445779	3188	0.0898144842178281	0.120209723944251	0.878799573470785	2.29255138311587e-05	0.000215920204656343	0.000751856866477287
1.5550790223458e-05	0.000140393254392776	5.05737975805037e-08	5.87781237990348e-07	2.02053098092596e-07	0.000156784452749898	6378	0.0459498334317506	0.0991857926644334	0.895453930095552	0.000322568958168187	0.0037489765578222	0.00128873172402439
2.81624838700097e-05	0.000291756626368228	2.79139086636952e-08	3.72938641363236e-07	2.90276328455428e-07	0.00032061023911672	3119	0.0917162903926416	0.0878402509776269	0.910004082127933	8.70649319890653e-05	0.00116321500645357	0.00090538695599722
4.74395837527277e-06	3.48989660652508e-05	4.64629520065541e-09	4.39576533850502e-08	9.31791707480528e-08	3.97847075598574e-05	25135	0.0118647023788119	0.119240750183606	0.877195490572457	0.000116785958365156	0.00110488818647	0.0023420850991015
7.85952152026646e-08	1.13631660190653e-05	3.37746604483535e-09	6.28861175200952e-07	8.01813877386575e-07	1.28758137529003e-05	77665	0.003855318098691	0.00610409693018127	0.882520222576666	0.000262310880667606	0.0488404995031323	0.0622728701093524
8.61947069603614e-08	9.70441434731348e-06	1.07455293788133e-09	1.55717247131935e-07	2.3800472213741e-07	1.01854055764811e-05	98180	0.00305097352639194	0.0084625699303906	0.952776428434206	0.000105499278336305	0.0152882716316667	0.0233672307254001
5.78049173495098e-06	6.72367753642684e-05	2.78900685591499e-09	4.1742305827267e-08	2.93870525855239e-07	7.33556689377578e-05	13632	0.0217671094304575	0.0788008864025999	0.916585948133317	3.80203315749388e-05	0.00056903994512933	0.00400610518737942
6.92710917919378e-09	4.75201124792319e-06	7.46730643676825e-10	6.60786139490371e-07	2.33831967364653e-06	7.75879090088297e-06	128886	0.00232493943209666	0.000892807818600378	0.612468013203243	9.6243171547753e-05	0.0851661229090698	0.301376812897539
9.64381264287779e-07	1.57716224149921e-05	6.80792368978586e-10	1.43185432834991e-08	2.77927016810211e-09	1.67537822851005e-05	59688	0.00501356669849362	0.0575620028884716	0.94137682742948	4.06351447925898e-05	0.00085464541915606	0.000165889118099247
3.38270961307716e-06	9.00085135991186e-05	6.50400480949326e-09	2.23043968196961e-07	1.38273798437161e-06	9.50035091695738e-05	10526	0.0281000449153116	0.0356061543688801	0.947423041379034	6.84606796774646e-05	0.00234774452171914	0.0145545990506891
7.74349882711207e-05	0.000341246612790012	6.42610252636309e-08	3.64651989288517e-07	2.83918049241245e-07	0.000419394432124926	2384	0.118248246112926	0.184635231991003	0.81366510056186	0.00015322336288072	0.00086947265236916	0.000676971431887475
8.815746474384e-07	3.76595944440478e-05	6.27799264504444e-10	3.45368959882038e-08	1.55721232758796e-08	3.85919059100148e-05	25912	0.0115110304197444	0.0228435115252918	0.97584178744266	1.62676408355755e-05	0.000894925896345568	0.000403507494866652
1.21614493825197e-05	9.92421749998103e-05	2.17112128606016e-08	2.27977402090823e-07	1.27711346781028e-07	0.000111781024344062	8946	0.0329800778190557	0.10879708299225	0.887826673464206	0.000194229861356203	0.00203950002631134	0.00114251365587716
6.84823900744697e-06	0.000138503464619417	3.6471077023068e-08	9.51041391000485e-07	3.36545801158158e-07	0.000146675761896046	6818	0.0430517420811352	0.0466896433256679	0.944283246454717	0.000248651014670824	0.00648397103043187	0.00229448817451298
7.22974665562139e-08	7.65747165229145e-06	1.72905412414633e-09	2.35650400381034e-07	2.71564827322714e-08	7.99430505608512e-06	125089	0.00239542747684862	0.00904362118395549	0.957865830559309	0.000216285732407748	0.0294772839825097	0.00339697854181839
1.09687463120698e-06	3.51094435942692e-05	5.55664700690296e-10	2.28935772210338e-08	1.63705031885262e-07	3.63934724992832e-05	27477	0.0108588527730514	0.0301393232324448	0.964718153645842	1.52682517641382e-05	0.00062905723606025	0.0044981976338885
6.8788867252091e-07	9.96219729046537e-06	5.05261443080086e-10	9.40936430609916e-09	2.42161576842452e-08	1.06842167464197e-05	93596	0.00320015071413371	0.0643836313739537	0.932421863661996	4.72904523627714e-05	0.000880678905101045	0.00226653560658624
8.03122568997471e-06	9.0944157945443e-05	1.59668286820612e-09	2.32704351708447e-08	2.53662820120358e-08	9.90256170354688e-05	10098	0.0292721772568377	0.0811025059010548	0.918390217279523	1.61239375830824e-05	0.000234994094129298	0.000256158787709954
3.28006840088866e-05	0.000268883336247085	2.73401349588219e-08	2.88794247001506e-07	2.59736841161296e-08	0.000302026128322048	3311	0.0866366686097657	0.108602140454257	0.890265149379317	9.05224164237519e-05	0.000956189613812374	8.59981361891779e-05
2.76680948693861e-05	0.00016243949336671	1.04079828776259e-08	7.86390997796227e-08	2.72697542673677e-07	0.000190469332861427	5250	0.0555440601749262	0.145262727882371	0.852838044457741	5.46438774225037e-05	0.000412870138190883	0.00143171364427508
2.27207991620963e-06	6.48148474587269e-05	1.44539302561267e-09	5.31114327820502e-08	4.15705830463698e-07	6.75571900312079e-05	14802	0.0200638295535926	0.03363194820803	0.959407095362993	2.13951028002344e-05	0.000786169951081675	0.00615339137509514
1.87910490936139e-07	1.69784801557099e-05	1.87922147518788e-10	2.18644731897677e-08	2.16493266581678e-07	1.7404936308565e-05	57455	0.00520791786020192	0.010796390610385	0.975497976821366	1.07970603389287e-05	0.00125622253377671	0.0124386129741332
3.63864698772205e-05	0.000159347765106281	1.01560313047746e-08	5.72239875603017e-08	6.10094994271824e-08	0.000195862624501794	5106	0.0570712372611284	0.185775463643331	0.813569028351408	5.18528296585832e-05	0.00029216389653646	0.000311491279065464
1.27155127840678e-06	3.57167235394712e-05	9.51358072746465e-11	3.43924418557813e-09	1.56871513213822e-07	3.71486807110847e-05	26919	0.0110829378824037	0.0342287062169443	0.961453350584637	2.56094713065434e-06	9.25805202162106e-05	0.00422280173107234
4.05697687597562e-05	0.000232440773271912	1.22963379009325e-09	9.07006374276669e-09	1.03902860987289e-07	0.000273124744590188	3661	0.0786807005128473	0.148539338025302	0.851042528646312	4.50209589006027e-06	3.32085024239599e-05	0.000380422730072264
3.80753160110437e-06	5.47776384758733e-05	1.07160050854124e-08	1.98371811834996e-07	1.48196396427155e-07	5.89424542903252e-05	16966	0.0175278261682168	0.0645974390945804	0.929340984107349	0.000181804528067832	0.00336551665897557	0.00251425561102704
3.06132766732436e-07	9.57808790986549e-06	5.88099019434399e-10	2.36643269505248e-08	1.75497012491137e-08	9.92602280381699e-06	100745	0.00297339230698546	0.0308414329468107	0.964947199817261	5.92482035411251e-05	0.00238406937181575	0.00176804966057151
3.91869928705366e-06	4.41518959860815e-05	7.21005456428874e-10	1.04497703919955e-08	1.26405905962675e-07	4.82081719549462e-05	20743	0.0143587162927948	0.081287033466358	0.915859162370736	1.49560837341582e-05	0.00021676346495282	0.00262208461421872
3.07551226527471e-06	9.66079913068912e-05	3.5319024962853e-09	1.43079270121184e-07	5.7754173060052e-07	0.000100407656475384	9959	0.0296746091946435	0.0306302564289876	0.962157615246959	3.51756292325295e-05	0.00142498366303631	0.00575196903178505
5.45870134952484e-06	0.000132038038042774	2.77053393469159e-09	8.64402242979402e-08	5.63721614758597e-07	0.00013814967176529	7239	0.0406005513467639	0.0395129520017893	0.955760779997368	2.00545821013502e-05	0.000625699816679973	0.0040805136020615
2.94749372872616e-05	0.000198788625594754	2.1093850167765e-09	1.83156852895081e-08	2.1043992162537e-08	0.000228305031944485	4380	0.0662059135558751	0.129103318644456	0.870715042509849	9.23932774854224e-06	8.0224623756702e-05	9.21748941900418e-05
2.62648634123934e-07	7.66070377151043e-06	1.47912657048609e-09	5.54805035916061e-08	3.31476943489623e-09	7.98362680523135e-06	125256	0.00239223164462532	0.0328984107763943	0.959551837579717	0.000185270004043386	0.00694928569998437	0.000415195939860841
6.53770442198569e-05	0.000239043068662438	3.52352178779842e-08	1.65787817878651e-07	9.46272442306943e-08	0.000304715763162282	3282	0.0873735789753507	0.214550909809806	0.784478840811169	0.000115633065753868	0.000544073651320616	0.000310542661950504
1.74834668313925e-08	2.4908372701193e-06	9.97712987345104e-11	1.82819340992349e-08	2.18233987643044e-08	2.54852584111296e-06	392384	0.000764266526030899	0.00686022741043007	0.977363945045002	3.91486313872099e-05	0.00717353295160273	0.0085631459615783
1.25115156487254e-05	0.000101657343087241	5.84132215788888e-09	6.10722450698834e-08	9.36102596859028e-08	0.000114329382562881	8747	0.0337191727697048	0.109433947496779	0.889162005500471	5.10920467420191e-05	0.000534178036309205	0.000818776919698816
3.86745146437181e-05	0.000339982498328313	1.37952121728931e-08	1.5639117713457e-07	2.67271156018648e-07	0.000379094470517358	2638	0.107518865616533	0.102018144951938	0.896827901141192	3.63899060676525e-05	0.000412538797838807	0.000705025202962992
6.53191022071025e-05	0.000187359695358588	1.09977748775075e-08	4.05806455334343e-08	9.1631386576638e-08	0.000252822007372678	3955	0.0730504999685893	0.258360033154935	0.741073521666989	4.35000694433057e-05	0.000160510732254473	0.000362434376377554
5.48758170121493e-06	4.42624574507785e-05	1.48416687314736e-09	1.53970283577599e-08	6.54489093381352e-09	4.97734652381582e-05	20091	0.0148214756064602	0.110251148377106	0.889278197509248	2.98184357075774e-05	0.000309342101943023	0.000131493575994704
1.14312177392496e-05	0.000160145125328873	5.00624833715873e-09	9.03769971678335e-08	6.89964586137803e-08	0.000171740722772241	5823	0.0502216539608455	0.0665609038714097	0.93248195735879	2.91500364989025e-05	0.000526240927072896	0.000401747806228123
7.91130245753177e-06	0.000114864789103303	1.01298742524784e-08	1.89415127203205e-07	8.20356640993544e-08	0.00012305767222639	8126	0.0362463562743782	0.0642893881738419	0.933422411013802	8.23181039361968e-05	0.00153923866571064	0.000666644042708959
4.16390218260095e-07	2.36870222948197e-05	3.47755204718044e-10	2.54691954811793e-08	6.66125241349764e-07	2.47953547051154e-05	40330	0.0074110999908702	0.0167930736709401	0.955300804385464	1.40250143163429e-05	0.00102717608939568	0.0268649208398837
1.86597600527843e-07	1.39190958296627e-05	2.33728313738633e-10	2.2439483060143e-08	1.49129744763286e-07	1.42774963863277e-05	70040	0.00427411933476696	0.0130693502193096	0.974897520758036	1.63703990821846e-05	0.00157166792082898	0.0104450907027436
9.33658025477874e-06	0.00012972543751892	5.97516310777149e-10	1.06934509841032e-08	4.55967420577523e-07	0.000139529276161571	7167	0.0409976018106277	0.0669148476336053	0.929736332672588	4.28237232511149e-06	7.66394786691253e-05	0.00326789784281204
1.20476014676133e-05	0.000196663360405946	6.58700033881448e-09	1.38694899865065e-07	9.57444644199887e-08	0.000208951988238183	4786	0.0607674248004763	0.0576572712669302	0.941189227554851	3.15239897660414e-05	0.000663764441939492	0.00045821274651309
1.24906771788064e-05	0.000118242939946137	9.57681836195167e-09	1.16692349022505e-07	4.77905155552625e-09	0.000130864665343884	7641	0.0385012064010636	0.095447286293696	0.903551311084782	7.31810862526251e-05	0.000891702498270737	3.651903699878e-05
1.46904925677697e-05	0.000186144038335834	9.75865492402129e-09	1.59359350872937e-07	5.60003728414681e-07	0.000201563652637815	4961	0.0586828779430422	0.0728826471217341	0.923500025425276	4.84147553207739e-05	0.000790615514193356	0.00277829718347552
5.99450978247838e-05	0.000406997863806917	1.14154692741813e-08	9.99275210195776e-08	3.95923184981702e-07	0.000467450227806976	2139	0.130874595382506	0.128238461035764	0.870676362093845	2.44207160358793e-05	0.000213771467153591	0.000846984687202228
1.24199034285088e-06	3.8501886121456e-05	3.90228715123654e-09	1.55721045120479e-07	1.320874353213e-09	3.99048206709318e-05	25060	0.011900309557493	0.0311238171721842	0.96484298072544	9.77898681318748e-05	0.00390231161304058	3.31006212032716e-05
2.07317781530004e-05	0.000293257977044407	5.32210028079395e-09	9.71988849166665e-08	2.66547867870096e-07	0.000314358824050475	3181	0.0900107325419794	0.0659494073869916	0.932876555732757	1.69300171448008e-05	0.000309197253203428	0.000847909609902658
6.55566232889363e-06	4.2408683742687e-05	1.42523360797428e-08	1.18573572889332e-07	1.35740915299127e-08	4.91107460720796e-05	20362	0.0146255774406181	0.133487329214505	0.863531653142552	0.000290208095369284	0.00241441196424306	0.000276397583331152
2.33921294968798e-05	0.000270254558188756	2.55730223903317e-08	3.81062580274116e-07	5.59445927240255e-08	0.000294109267881024	3400	0.0844641511383928	0.0795355061926937	0.918891676334667	8.69507532849212e-05	0.00129564968496085	0.000190217034393683
1.50593349440955e-05	0.000138631972937134	1.06372162641747e-08	1.26062531407643e-07	1.86443324566125e-07	0.000154014450953467	6493	0.0451565643977463	0.0977787139509744	0.900123151294543	6.9066351880114e-05	0.000818511059366308	0.00121055734323564
5.10718549831607e-06	7.95526876995879e-05	1.2865070907764e-09	2.57970292926028e-08	9.87174346300317e-08	8.47856741689174e-05	11794	0.0251159914034077	0.0602364202252032	0.938279827097867	1.51736375677489e-05	0.000304261652047582	0.00116431738731426
0.000155633745718297	0.000681814529413375	1.00699074630802e-08	5.68904546163808e-08	1.87777482179622e-07	0.000837703012975931	1194	0.22230139315863	0.185786302911111	0.813909606211438	1.20208562069116e-05	6.79124388179984e-05	0.000224157582425954
8.56949379734974e-06	0.00015667213203748	3.32652971594087e-09	7.8419740125521e-08	1.56012661572043e-07	0.000165479384766244	6043	0.0484356109118007	0.0517858693362621	0.946777341835031	2.01023814576053e-05	0.000473894317629334	0.000942792129620416
8.32580102215942e-05	0.000387116919273559	1.65069123015623e-08	9.88579568044475e-08	1.60860097108948e-07	0.000470651154461368	2125	0.131709188066182	0.17689961967028	0.822513480746883	3.50724993343604e-05	0.000210045074504459	0.000341782008997816
9.74759833555996e-06	0.000167103715582153	4.43752900678166e-09	9.80905613882702e-08	6.47802200889753e-07	0.000177601644208998	5631	0.0518904507990167	0.0548846176451451	0.940890588746515	2.49858554325075e-05	0.000552306606310689	0.00364750114659655
9.10926617021193e-06	0.000147977628768307	1.31332956759869e-08	2.74967276877187e-07	1.22497725204132e-08	0.000157387245283592	6354	0.0461223732291225	0.0578780456688098	0.940213601818047	8.34457433467518e-05	0.00174707471613554	7.78320536606418e-05
5.13247180576127e-05	0.000303551503232331	2.07421660363455e-09	1.58011100780695e-08	1.25116536848239e-07	0.000355019213153473	2817	0.101047133071527	0.144568846293469	0.855028381523415	5.84254746443222e-06	4.45077604046143e-05	0.000352421875246937
4.45661391448132e-06	8.88705145124338e-05	1.44583350155491e-08	3.7135415347285e-07	2.12587904615949e-08	9.37341997058651e-05	10668	0.027729846957026	0.0475452281927625	0.94811194624061	0.000154248236619279	0.00396177867457287	0.000226798655435309
1.18949466442029e-05	0.000173980317023766	1.89016744745497e-08	3.5636446785009e-07	4.92131614190152e-07	0.000186742661424483	5355	0.0544873672019376	0.0636969964627666	0.931658120841987	0.000101217763152601	0.00190831845884449	0.00263534647324904
2.00950582649124e-06	6.74630338467284e-05	2.51568744715563e-10	1.08834598692974e-08	8.61646002995023e-08	6.95698393021332e-05	14374	0.0206553718545005	0.0288847271554589	0.969716683601134	3.61606045434475e-06	0.000156439341796261	0.00123853384115637
6.99025381410386e-06	7.74999958388722e-05	4.84608657487557e-09	6.91382354011843e-08	5.92705505408351e-08	8.4623504525493e-05	11817	0.0250685572540614	0.0826041636221533	0.915821157176553	5.72664368138485e-05	0.000817009834192772	0.00070040293028729
2.20916056557145e-07	4.90141977571326e-06	3.85726260026079e-10	1.10043787165791e-08	3.05776613014039e-09	5.13678370337715e-06	194674	0.00153985227800957	0.0430066884871763	0.954180681676522	7.50910068049946e-05	0.00214227021265161	0.000595268616844831
3.31057411078429e-06	2.57316936052003e-05	1.74974197661156e-10	1.74892199330448e-09	4.39824360562484e-08	2.90881740482318e-05	34378	0.00868861306176227	0.113811685301901	0.884610136151343	6.01530358595306e-06	6.01248462830477e-05	0.00151203839688665
9.64871638119381e-06	0.000125182572294322	2.04381129375943e-08	3.41481843412676e-07	8.82185312788469e-07	0.000136075393944654	7349	0.0400032653308197	0.0709071353864183	0.919950100201342	0.00015019697790408	0.00250950472024036	0.00648306271409568
2.38911164530277e-07	2.47481089235894e-05	1.09778015531913e-09	1.46583771088991e-07	1.95424975201385e-06	2.70889513913778e-05	36915	0.00809386236260357	0.0088195058228175	0.913586818700797	4.05250147729434e-05	0.00541120137768224	0.0721419490839305
3.71162845762302e-06	8.07100984328963e-05	7.20256181862215e-10	2.01725319690477e-08	1.12314478630707e-07	8.45549341573009e-05	11827	0.0250484999287215	0.0438960599356405	0.954528546882292	8.51820404143765e-06	0.000238573090619643	0.00132830188740688
4.68274351497668e-06	6.78407237219287e-05	1.69370787654501e-09	3.15791873850522e-08	7.40225560456533e-09	7.25641423877715e-05	13781	0.0215347757042723	0.0645324723877094	0.934906986971587	2.33408377858874e-05	0.000435189976011815	0.000102009826906088
2.84458322001104e-06	8.62082355628604e-05	3.9539115449909e-09	1.54469800577173e-07	5.21618217477612e-09	8.92164586771684e-05	11209	0.0264110934290569	0.0318840633464753	0.966281747124785	4.43181852722737e-05	0.00173140475274999	5.84665907178739e-05
2.88177726719305e-07	1.36264692114171e-05	1.12839561080544e-10	6.86450241032141e-09	6.25240482888682e-10	1.39222495205907e-05	71827	0.00416799363391962	0.0206990778532662	0.978754847861608	8.1049805143671e-06	0.000493059860776735	4.49094438340561e-05
4.33116098368878e-05	0.000308273914462077	2.47134385279114e-08	2.2665647665928e-07	5.19128326888096e-08	0.00035188880704684	2842	0.1002022114873	0.123083226773742	0.87605490225508	7.02308173292415e-05	0.000644113913600865	0.000147526240247532
6.81250398172341e-05	0.00028043123992124	2.82217885422466e-08	1.49537920349656e-07	1.6576880120284e-07	0.000348899808248569	2866	0.0993947182083569	0.195256741926035	0.803758653032709	8.08879451207389e-05	0.000428598459541486	0.000475118636593632
9.6477469219856e-06	0.000119943273385354	1.43153932431363e-09	2.29164723917719e-08	4.43895042026194e-08	0.000129659757823258	7712	0.0381535431439338	0.0744081824920313	0.925061679884139	1.10407372984993e-05	0.000176743137396646	0.000342353749134157
0.000452806004865562	0.000876257815361849	1.94133377665639e-07	4.83842157517357e-07	7.04837164818623e-08	0.00132981227947908	752	0.32914964136466	0.340503702554874	0.658933466688323	0.000145985550488138	0.000363842449783132	5.30027565315255e-05
8.30344183629384e-07	3.05551891138937e-05	7.78537324731276e-10	3.68757110139865e-08	2.43600663772356e-07	3.16667882096342e-05	31579	0.00945520267397859	0.0262212946299607	0.964897005393106	2.45852948387869e-05	0.00116449166773306	0.00769262301436189
1.12828390139415e-06	6.81423640540714e-05	8.39313057382665e-10	6.54445081274517e-08	2.07879876068902e-07	6.95448116527193e-05	14379	0.02064801810715	0.0162238400619787	0.979833900397183	1.20686653315546e-05	0.000941040842187582	0.00298915003331919
7.76622946395563e-06	6.7557791027314e-05	3.97095009548008e-09	4.44385309513695e-08	1.32587748294928e-07	7.55050177206114e-05	13244	0.0223977221361393	0.102857130537903	0.894745714480801	5.25918702538903e-05	0.000588550698919162	0.00175601241212257
3.16676050209553e-05	0.000244165398575545	2.73634015097134e-08	2.71772031119165e-07	1.77375186333113e-08	0.000276149876547763	3621	0.0795166844403951	0.114675427042887	0.884177105664266	9.9088950724121e-05	0.000984146849952184	6.42314921703158e-05
0.000123410294666933	0.000795908747660179	1.66834068801764e-07	1.390588331194e-06	7.03354536489123e-07	0.000921579819263597	1085	0.241643297690978	0.133911672203875	0.863635174103706	0.000181030514464906	0.00150891794951106	0.000763205228442556
2.39142860428087e-07	8.93154766844311e-06	6.92407602335488e-10	3.32598718160873e-08	8.57332606652653e-08	9.29037606895489e-06	107638	0.00278324533834151	0.0257409235808244	0.9613763320399	7.45295558754899e-05	0.00358003503509722	0.0092281797883032
1.82979743628958e-05	6.00890943999241e-05	1.33599051932825e-08	5.6419105833888e-08	9.5810567790596e-08	7.85526583416377e-05	12730	0.0232911965728344	0.232938957753856	0.764953034925786	0.000170075787062205	0.000718232928394512	0.00121969860490145
3.23469224863372e-06	8.72323723774356e-05	5.57951360334861e-09	1.93915776827107e-07	5.52513425655524e-07	9.12190733421553e-05	10963	0.0269958875293035	0.0354607005982253	0.956295313922277	6.11660851061303e-05	0.00212582489299956	0.00605699450139217
0.000240004092602894	0.000721344771348225	2.31888835608077e-08	8.98039039191436e-08	1.06644146384701e-08	0.000961472521153238	1040	0.250673525332827	0.249621374841811	0.75025001284801	2.41180928738284e-05	9.34024654302427e-05	1.1091751874176e-05
3.0185698886165e-07	1.29247955457011e-05	4.74607123523508e-10	2.61421817787626e-08	1.49900052792295e-07	1.34031693762574e-05	74609	0.00401290445326874	0.0225213142047108	0.964308902086724	3.54100668431629e-05	0.00195044776685963	0.0111839258748629
1.63526170559838e-06	4.76022646566445e-05	1.29275808092722e-08	4.84513284787418e-07	2.72575169260611e-07	5.00075423971002e-05	19997	0.0148906589659191	0.0327003013388078	0.951901700720347	0.000258512620088722	0.00968880415958041	0.00545068116117654
5.95647724363423e-05	0.000367925201594866	2.65008030026028e-08	2.10943473030263e-07	4.25897317999034e-07	0.00042815331562524	2336	0.120563132662191	0.139120194244809	0.859330497201868	6.18955921523186e-05	0.000492682096183742	0.000994730864987203
8.62319277483579e-06	9.30436263046831e-05	3.39900576523256e-08	4.72010563286955e-07	4.87346982743146e-09	0.000102177693170286	9787	0.0301897780495496	0.0843940835546629	0.910606057132451	0.000332656342081231	0.00461950694561404	4.76960251912275e-05
7.12140361651268e-05	0.000386234119606192	4.27951987862513e-08	2.99046655513452e-07	4.30658990660181e-08	0.000457833063524685	2184	0.128362254032917	0.155545856860745	0.843613426764596	9.34733687794131e-05	0.000653178372944944	9.40646329351356e-05
8.90180738346401e-06	0.000164437978349867	2.90023664850991e-10	6.90925417911608e-09	1.29559797418421e-06	0.00017464258298536	5726	0.0510482744599179	0.0509715742363376	0.941568634286933	1.66066980855009e-06	3.95622537241979e-05	0.00741856855319657
6.88453093455963e-07	1.40020715781237e-05	6.75422832723422e-10	1.76669631004882e-08	1.89353893068647e-09	1.47107605964436e-05	67977	0.0044035365157834	0.0467992860697087	0.951825127349895	4.59135221659925e-05	0.001200955109334	0.000128717948896826
8.38056693496478e-07	4.7554526578051e-05	2.23863253477837e-09	1.63766679848663e-07	6.06359319358728e-08	4.86192245158667e-05	20568	0.0144802597950303	0.0172371464547523	0.97810129741028	4.60441843133017e-05	0.00336835236430434	0.00124715958635014
0.000161399914771899	0.000604912613654117	1.70185012523401e-07	8.219491078002e-07	3.57087531832678e-07	0.000767661750078172	1303	0.205773795484763	0.210248738790832	0.787993688095725	0.000221692708417569	0.00107071780991628	0.00046516259510952
7.35785457358029e-06	0.000184890390174465	1.01916563575058e-08	3.30821518857799e-07	5.63266764095895e-08	0.00019264558459967	5191	0.0561605891596353	0.038193735864076	0.959743720878311	5.29036592179611e-05	0.00171725461315538	0.000292384985239294
1.90046167622165e-07	5.5280158416799e-06	7.07067043992995e-11	2.64475281262663e-09	1.43008257044493e-08	5.73507829452354e-06	174366	0.00171904916149679	0.0331375018547944	0.963895444454287	1.23288124011869e-05	0.000461153741379977	0.00249357113713778
0.000167056454076673	0.000777335134015496	4.14646615401439e-08	2.48973285904554e-07	4.60447291474771e-08	0.000944728070768761	1059	0.246896328178776	0.176830200399076	0.822813630786845	4.38905784882655e-05	0.000263539629665026	4.87386059249925e-05
1.41301423634991e-07	9.35016982515686e-06	1.92686532466327e-09	1.64035488193249e-07	2.9727198464639e-08	9.68716080077441e-06	103229	0.00290194351460238	0.0145864641395954	0.965212616725573	0.000198909191691051	0.016933288459518	0.00306872148362217
1.50175692995547e-05	0.000202230809519487	9.6519373569969e-09	1.6757042908289e-07	1.96517139743912e-07	0.000217622118325225	4595	0.0632077508054127	0.0690075504049258	0.929275071283255	4.43518215486377e-05	0.000770006423852856	0.000903020066417271
2.29017784353148e-05	0.000106356421250487	1.63180260077804e-08	9.74813008167177e-08	1.07770876491656e-07	0.000129479769889118	7723	0.0381015987840838	0.17687534087315	0.821413424981887	0.000126027610504364	0.000752868968644269	0.00083233756581393
4.30203675769142e-06	8.12294504955493e-05	1.74003653715388e-09	4.23068679286208e-08	1.81191453106026e-07	8.57567256108125e-05	11661	0.0253999730094179	0.0501655902443761	0.947207929372103	2.02903798478808e-05	0.00049333585940094	0.00211285414427228
2.31084134305813e-05	0.000257199107355037	6.62934936898369e-09	9.5140815528369e-08	1.47869744225194e-07	0.000280557160694741	3564	0.080733268086239	0.0823661508883184	0.916744048585812	2.36292288978385e-05	0.000339113837952924	0.000527057459018425
7.38271890439818e-07	3.11307278960649e-05	1.22892862214371e-09	6.67138498546603e-08	2.56807994877714e-07	3.21937505598592e-05	31062	0.00961178924053208	0.0229321491780561	0.966980465298139	3.81728938310158e-05	0.00207226087965788	0.00797695175031624
0.000323687685779739	0.000917483941756584	6.64785352433994e-08	2.42904123633204e-07	8.06561811677351e-07	0.00124228757200688	805	0.311278263479672	0.260557775086514	0.738543926889985	5.35130003240759e-05	0.000195529705928556	0.000649255317248627
2.30967844930733e-07	5.71440856346068e-06	5.8406719444434e-10	1.85818290863284e-08	2.43668495573062e-08	5.98890915422949e-06	166975	0.00179506506640048	0.0385659289501193	0.954165177046482	9.75248045016444e-05	0.00310270678813111	0.00406866241076604
5.01456076069796e-06	4.67536001778845e-05	3.03767463847779e-10	3.64298517310089e-09	4.28086506098999e-09	5.17763885562804e-05	19314	0.0154132989436265	0.0968503385524308	0.9029907546963	5.86691100553656e-06	7.03599705325335e-05	8.26798697312914e-05
3.27439711517406e-06	7.59316887981618e-05	8.12515652400892e-09	2.42681041407494e-07	2.58799479300792e-07	7.97156915905682e-05	12545	0.0236319475325815	0.0410759418859696	0.952531268099114	0.000101926689236304	0.00304433213292486	0.00324653119275469
7.12606706361636e-06	9.03247155411741e-05	1.4125006884814e-08	2.30456169124685e-07	9.48133910388519e-08	9.77901771718388e-05	10226	0.028912292398345	0.072870990417517	0.923658368901958	0.000144441980711347	0.00235663924322095	0.000969559456592904
5.74420810056544e-05	0.000252884328709543	1.61737510217294e-08	9.16498537817838e-08	1.91668190773505e-08	0.000310453400139079	3221	0.0889436059967247	0.185026419359302	0.814564532378305	5.20971940216593e-05	0.000295212916787917	6.17381515833426e-05
3.18787510155287e-07	8.94556616447009e-06	3.8870795569772e-09	1.40276021743674e-07	1.13545732534865e-08	9.41987134917952e-06	106159	0.00282198540716216	0.0338420237748845	0.949648443473622	0.000412646777529055	0.0148915008012176	0.00120538517274713
4.35474892046943e-06	7.76841529387922e-05	2.8128666732769e-09	6.46051058698754e-08	2.61251847690855e-08	8.21324450165739e-05	12175	0.0243396404738028	0.0530210554378438	0.945840013932569	3.4247935425632e-05	0.000786596647120859	0.000318086047040407
1.02373983940313e-07	1.7315737948906e-05	9.18582135904604e-10	2.00352668750841e-07	5.29760668995256e-07	1.81491438527283e-05	55099	0.00542999654800835	0.00564070596227731	0.95408015327968	5.06129734470377e-05	0.0110392352596138	0.0291892925249815
1.29263542396376e-05	0.000203306419296353	1.11889651455972e-08	2.26991317790434e-07	3.78059509636032e-07	0.000216849013328563	4612	0.0629904067564577	0.0596099287758898	0.937548279218175	5.15979527591577e-05	0.00104677127327531	0.00174342277990081
5.82486616588645e-07	3.26158192314674e-05	2.95360709213683e-09	2.13027745538078e-07	1.66544508607872e-07	3.35808317092941e-05	29779	0.0100238416986926	0.0173458067278134	0.971262996515966	8.79551500601863e-05	0.00634373047642887	0.00495951112973112
3.71261549987452e-06	2.86860140528098e-05	1.2586443261769e-09	1.25064493789262e-08	1.16813626501481e-07	3.25292082728909e-05	30742	0.00971145745997271	0.114131751032149	0.881854049817624	3.86927439370181e-05	0.000384468299197702	0.00359103810709191
7.42214728961779e-05	0.000250812711726986	2.5589657487748e-09	1.11275045642743e-08	1.51170521286316e-07	0.000325199041614763	3075	0.0929662138201819	0.228233984109037	0.771259074078402	7.86892155668221e-06	3.4217519550553e-05	0.000464855371454002
8.20144348894544e-07	1.64726457417141e-05	1.77297795190612e-10	4.57999148860093e-09	9.92713783549822e-08	1.73968187582474e-05	57482	0.0052054952326589	0.0471433519134488	0.946876895748817	1.01913917512396e-05	0.000263266034569089	0.00570629491141421
7.76960517025563e-05	0.00037024490735654	8.52870295324679e-09	5.23464467790221e-08	1.62383566003942e-06	0.000449625669868868	2224	0.126212470850268	0.172801636804269	0.82345144454168	1.8968452036411e-05	0.00011642228254959	0.00361152791946466
4.88883769641406e-06	3.83038143347043e-05	2.75618549867575e-09	2.77728042095924e-08	7.4391982576403e-08	4.3297573003403e-05	23096	0.0129055529675475	0.112912511193868	0.884664235838202	6.36568127839203e-05	0.000641440207454805	0.00171815594769148
4.06628370056189e-07	1.70439401667033e-05	8.46174011603287e-10	4.56338665147622e-08	1.02277935543705e-07	1.75993265128295e-05	56820	0.00526593053477398	0.023104768796679	0.968442750026747	4.8079908682099e-05	0.0025929325466799	0.00581146872121194
4.24895048270085e-07	2.5661109347284e-05	1.19303519304277e-09	9.27827219659246e-08	2.67361184288066e-07	2.64473413370012e-05	37811	0.00790291378942731	0.0160656998696363	0.970271794820557	4.5109834589447e-05	0.0035082060152533	0.0101091894599634
3.92947453227309e-05	0.000219587726339831	4.10833835662619e-09	2.95541726614383e-08	9.47643117831047e-08	0.000259010898485363	3861	0.0747703798543614	0.151710779556063	0.847793384849557	1.58616428136839e-05	0.00011410397336276	0.000365869978202712
3.56289561524606e-08	6.43427011993823e-06	2.59148305033443e-10	6.02414068420456e-08	8.68587047481799e-08	6.61725833598595e-06	151120	0.001983214894418	0.00538424742445119	0.972346822995772	3.91624887340643e-05	0.00910368067609526	0.013126086414947
4.36726877104324e-06	8.91488258095833e-05	1.36857503201251e-08	3.59842571989625e-07	1.07167089637275e-07	9.39967899925736e-05	10639	0.0278064437392215	0.046461892702807	0.948424151682485	0.000145598060542348	0.00382824319870981	0.00114011435545557
0.000272970271082674	0.000887782194255618	5.34068107907512e-08	2.23972742549628e-07	7.8363986869554e-08	0.0011611082088785	861	0.294278676389859	0.235094600998758	0.764599016239076	4.59964113442417e-05	0.000192895667119571	6.74906837022922e-05
2.29000046516467e-06	3.84456143102451e-05	8.32592328022928e-10	1.798327824319e-08	7.98667892336452e-08	4.08342974352146e-05	24489	0.0121758069780342	0.0560803199515763	0.941503018908082	2.03895347861408e-05	0.000440396416069636	0.00195587518948642
6.74655543780345e-08	8.0080908020023e-06	3.29156201677148e-10	5.02813787955071e-08	2.03970370563519e-08	8.14656392843388e-06	122751	0.00244099504807638	0.00828147363363345	0.983002266029208	4.04042986182552e-05	0.00617209651053133	0.00250375952800915
5.59191177395767e-06	4.5000207731335e-05	1.46657592720834e-09	1.51796107444896e-08	2.2907973615382e-08	5.06316736655797e-05	19750	0.0150751022417425	0.11044295732533	0.888775828912148	2.89655826290676e-05	0.000299804640959538	0.00045244353893352
1.32269254794529e-06	2.61806369292791e-05	1.17774143567145e-09	2.9987554675029e-08	1.2976105671251e-07	2.76642558300476e-05	36148	0.00826504667726347	0.0478123306866127	0.946370547254806	4.25726772809932e-05	0.00108398197512538	0.00469056740617506
6.55626221386401e-06	3.61731199910614e-05	9.46448061533961e-09	6.71517900670626e-08	3.48443462873951e-08	4.28408428218952e-05	23342	0.0127702871272102	0.153037657104944	0.844360605636217	0.000220921905170887	0.00156747126442486	0.000813344089243426
9.62212527747724e-07	2.31330751645695e-05	2.25491554420006e-09	6.9739518015447e-08	3.39672023818622e-08	2.42012493282587e-05	41320	0.00723416916874253	0.0397587957008563	0.955862850334674	9.31735181773075e-05	0.00288164949955767	0.00140353094673506
2.68672778377989e-08	4.5271062589478e-06	1.19614211834813e-11	2.59332049167102e-09	1.85632854212027e-07	4.74221167291048e-06	210872	0.00142165536438732	0.00566555853912558	0.954640275719565	2.52232966567266e-06	0.000546858864711832	0.039144784546932
1.92722022324476e-05	0.000143609443100187	7.59830920917095e-09	7.28750784124812e-08	5.64436553498536e-09	0.000162967763085791	6136	0.0477182319424929	0.118257757654207	0.881213808062068	4.66246149870204e-05	0.000447174809499703	3.46348592390877e-05
8.51347389972767e-06	8.62966033598855e-05	4.08014240959347e-10	5.32215367949185e-09	2.02439129781714e-07	9.50182465573154e-05	10524	0.0281043422940584	0.0895983056748191	0.908210859351431	4.29406199064336e-06	5.60119121571193e-05	0.00213052899960222
3.22155751021292e-06	4.12820443721918e-05	3.38691420931003e-09	5.58308178085942e-08	1.94046742555271e-08	4.45822242886782e-05	22430	0.0132859180256144	0.0722610314225853	0.92597543148325	7.59700589943458e-05	0.00125231117781561	0.000435255857354228
1.10464524726853e-07	8.68559718657157e-06	2.69015699303608e-11	2.72142299355281e-09	7.49338800913677e-08	8.87374391595328e-06	112692	0.00265859464734619	0.0124484688507022	0.978797367699168	3.03159187206169e-06	0.000306682615514768	0.00844444924274309
0.00010994823931697	0.000404923081749609	1.2402661777108e-08	5.88157533876431e-08	2.99097377179171e-07	0.000515241636858923	1941	0.143252748111616	0.213391603961297	0.78588967347078	2.40715440870008e-05	0.000114151786618416	0.000580499237217249
7.86372067526486e-06	0.000145186734315067	5.88115614733658e-08	1.3998363288401e-06	4.05150301122792e-07	0.000154914253181768	6455	0.0454143204962159	0.0507617634514107	0.937207076386397	0.000379639447406814	0.00903620099564115	0.00261531971914431
2.48945899057652e-07	6.74161945809153e-06	3.48573712280306e-10	1.21388536223507e-08	8.81045850230055e-09	7.01186324298611e-06	142615	0.00210135540274481	0.0355035302929888	0.961459062230727	4.97119952573205e-05	0.0017311880168931	0.00125650746413424
3.10941556758711e-06	2.52784817791769e-05	1.59932701618147e-09	1.67202684851621e-08	5.62147250936642e-08	2.8462431667359e-05	35134	0.00850249857360075	0.109246307691729	0.888135001064105	5.61908074079133e-05	0.000587450456818735	0.00197504997994011
1.04573024644417e-05	0.000155867452299958	7.42714506757626e-09	1.42664831934129e-07	4.88253733296828e-09	0.000166479729278734	6007	0.0487211831226717	0.0628142687986549	0.936254840005125	4.46129093298867e-05	0.000856950167760471	2.93281191297081e-05
2.6221142877579e-06	2.91104056603327e-05	3.24968296835491e-09	4.64004878827872e-08	1.36274735950456e-07	3.19184448548922e-05	31330	0.00952998538272476	0.0821504399628042	0.912024561117391	0.000101812070830162	0.00145372019513273	0.00426946665384196
1.48274585581784e-05	0.000132870095811495	8.94987666216598e-09	1.03238248122869e-07	2.02450005008505e-07	0.000148012192499467	6756	0.043435390177692	0.100177278018713	0.897696963795558	6.04671582187273e-05	0.000697498269429666	0.00136779275808129
5.90854987222543e-06	0.000136006348580572	5.52784954408634e-10	1.64115405037362e-08	1.35688452283714e-07	0.000142067551230539	7039	0.0417276901593994	0.041589721375836	0.957335770220101	3.89100079237381e-06	0.000115519274891312	0.000955098128379273
5.33349451397954e-05	0.000395855752887758	2.58605232724607e-08	2.47509680552858e-07	5.69384076836138e-09	0.000449469762072147	2225	0.126171582426221	0.118661920423546	0.880717205675377	5.75356240945742e-05	0.000550670370820471	1.26679061614993e-05
1.30909023793868e-05	9.38335502118206e-05	4.43933551343699e-09	4.09395978956777e-08	2.47833905313848e-08	0.000106994614915148	9346	0.0315903622957396	0.122351039720724	0.876993204622824	4.14912051130573e-05	0.000382632321525199	0.000231632129813629
7.60326479861271e-06	0.000140650221420414	4.93038753812339e-10	1.17571811323605e-08	6.70206938550565e-07	0.000148935943377464	6714	0.0437004810228966	0.0510505699711652	0.944367210700441	3.31040810318554e-06	7.89411935476385e-05	0.0044999677267427
6.70944228274005e-06	9.5842724424066e-05	1.31910175038992e-08	2.42600667263085e-07	2.56438588801652e-07	0.000103064396980375	9703	0.0304477505352996	0.0650995152479051	0.929930482611917	0.000127988111223423	0.00235387461015544	0.00248813941879932
3.96985035294783e-07	1.56535315157478e-05	1.03682711732092e-09	5.25965745815193e-08	7.38313717967809e-09	1.61115330899211e-05	62067	0.00482183630686783	0.0246398051060159	0.97157306063817	6.43531010695393e-05	0.00326452947016085	0.000458251684583433
3.30475977955527e-05	9.5993492438317e-05	4.0309702714277e-09	1.50583412151099e-08	4.23292127218223e-08	0.000129102508758078	7746	0.0379927124807581	0.255979516691498	0.743544748756175	3.122302045254e-05	0.000116638641339862	0.000327872890534931
1.50620783360036e-05	0.000175362110710537	1.2144450547155e-08	1.82164746728277e-07	9.81034602267135e-07	0.000191599532846083	5219	0.055864294284929	0.0786122915451125	0.91525333128766	6.33845519702333e-05	0.000950757781203023	0.00512023483405477
0.000112640938695975	0.000477332107449389	4.24573389688258e-08	2.31795191294275e-07	7.59436518284713e-07	0.000591006735193911	1692	0.16251710096553	0.190591632866953	0.807659336221904	7.18390103539098e-05	0.000392203975845085	0.00128498792494393
1.01402737045417e-06	3.86115853284202e-05	6.56975170101654e-09	3.22108416195398e-07	3.63404953190155e-07	4.0317695819961e-05	24803	0.0120226954289265	0.0251509256625756	0.95768333341371	0.000162949582494839	0.00798925656946705	0.0090135347717524
1.20248194408175e-05	0.000164280781635076	1.75239745481153e-08	3.08507208296218e-07	1.85942272807335e-07	0.000176817574531545	5656	0.0516673698467871	0.06800692449648	0.929097585861113	9.9107651456835e-05	0.001744776836316	0.00105160515463445
1.22752006675636e-07	1.26173298751981e-05	6.21706916223843e-10	8.2268588301993e-08	6.59361551202914e-08	1.28889083322123e-05	77586	0.00385923137007482	0.0095238482198567	0.978929289431331	4.82358086658168e-05	0.00638289808426874	0.00511572845587722
1.61406884846511e-05	0.000199012842546849	1.87240978968077e-08	2.9756135811031e-07	3.68158632984588e-08	0.000215506632350806	4640	0.0626129019839449	0.0748964814149059	0.92346504780833	8.68840911880996e-05	0.00138075267041403	0.000170834015161674
3.46350111946736e-07	9.72360094026962e-06	2.07842358516499e-10	7.50427877179964e-09	7.32229433681424e-09	1.00849854676835e-05	99157	0.00302093865065478	0.0343431443760218	0.964166083474102	2.06090885487651e-05	0.000744104073907344	0.000726058987420253
7.50475116498261e-07	1.29956674794309e-05	1.32478919275499e-09	2.95019898896904e-08	3.48986616177525e-08	1.38118680366293e-05	72402	0.00413501620622125	0.0543355261220269	0.940905853210161	9.5916728225438e-05	0.00213598839863301	0.00252671554095367
1.3148532948902e-06	1.28254568552177e-05	4.02775061518315e-10	5.05192545159286e-09	9.75437718802125e-09	1.4155519227809e-05	70644	0.00423768140600689	0.0928862639179719	0.906039308683332	2.84535703026032e-05	0.000356887329266465	0.00068908649912738
1.5581392349159e-06	2.74732249763978e-05	7.59069070265734e-10	1.72162977500913e-08	1.24997853544658e-08	2.90618393634885e-05	34409	0.00868078104123537	0.0536146117741416	0.945336757002155	2.61190993719201e-05	0.000592402206025568	0.000430109918306468
6.49246516822916e-05	0.000444089175713727	2.84055264660041e-08	2.50574603674991e-07	3.55853398175248e-07	0.000509648660924334	1962	0.141813273126639	0.127390998270337	0.871363371991002	5.57355069166391e-05	0.000491661457955235	0.000698232773789394
7.55373518106832e-06	0.000119206975213671	2.25246833325337e-09	4.57892917429113e-08	6.44908990216266e-07	0.000127453661145032	7846	0.0375166726615065	0.0592665217554854	0.935296594407149	1.76728413528289e-05	0.000359262270942588	0.00505994872506966
1.80274869890828e-05	0.000154402870100126	6.68657005149325e-09	7.37300004871026e-08	2.74670618226477e-07	0.000172785444277974	5788	0.0505193347479338	0.104334523457199	0.893610400721751	3.86986883034894e-05	0.00042671418761691	0.00158966294512975
3.14115224024921e-05	0.000260104257337485	4.86637859649282e-08	5.19217125774793e-07	4.22962962429023e-07	0.000292506623614146	3419	0.0840237326096999	0.107387388409802	0.889225187873339	0.00016636815044955	0.00177506108873523	0.00144599447767366
7.4892958587453e-06	0.000132548186089172	5.94958981608892e-09	1.35702874985169e-07	1.39405522481013e-06	0.000141573189637529	7063	0.0415855395510123	0.0529005235943347	0.936252029275716	4.20248341604913e-05	0.000958535124712599	0.00984688717107625
2.12381188557062e-05	0.00015031101353814	4.93276792781096e-08	4.49337741711551e-07	2.20737775429476e-08	0.000172069871592379	5812	0.0503154509805798	0.123427295314184	0.873546380590183	0.000286672378038169	0.00261136791440166	0.000128283803193849
3.33316010540174e-06	6.83679474851267e-05	5.22528413501582e-09	1.37994514714729e-07	4.96672084061852e-07	7.234099947344e-05	13823	0.0214692674908818	0.0460756711914868	0.945078834723979	7.22312958495173e-05	0.00190755609846659	0.00686570669021798
1.36837131672783e-07	6.1580124834451e-06	4.28650933244244e-10	2.48087719931607e-08	3.7716013227851e-09	6.32385863936708e-06	158131	0.00189536511319377	0.0216382337867183	0.973774531440416	6.77831301566136e-05	0.00392304341509501	0.000596408227613794
6.19598772535231e-06	6.23701479513188e-05	4.96041455492795e-09	6.4239436624818e-08	1.01167144225313e-08	6.86454522422734e-05	14568	0.0203837273674129	0.0902607168131771	0.908583830596572	7.2261371917559e-05	0.000935814894162179	0.000147376324171133
2.64333922337685e-06	3.34635446140718e-05	1.86904596539339e-09	3.04346038396356e-08	3.66388812027063e-09	3.6142851375374e-05	27668	0.0107844773797987	0.0731358795110973	0.925868971059442	5.17127424724123e-05	0.000842064272227628	0.000101372414761029
1.77508546320077e-05	4.80386477453483e-05	1.6512164434901e-09	5.74614335981472e-09	8.58440289025217e-09	6.58054841400496e-05	15196	0.019548691871123	0.269747344981609	0.730009791328497	2.50923834854846e-05	8.73201289361473e-05	0.000130451177473029
4.43260191176698e-06	3.8103269618018e-05	1.02230548780974e-09	1.13024094503054e-08	2.25518513884038e-08	4.25707480961115e-05	23490	0.0126902868080423	0.104123185755617	0.895057552946748	2.40142711493275e-05	0.000265497083226916	0.000529749943258895
1.79462582427469e-07	5.0275367518969e-06	2.25807764822778e-10	8.13440642691763e-09	2.47306519499861e-10	5.21560685503561e-06	191732	0.00156346265376861	0.0344087634316608	0.963940897317226	4.32946291963635e-05	0.00155962798826832	4.74166336485061e-05
3.00628625177231e-08	4.77662788150286e-06	1.39080984413523e-10	2.84337094199221e-08	7.17628910600699e-09	4.84243982353093e-06	206507	0.00145168075510016	0.00620820570069622	0.98640934230958	2.87212623144401e-05	0.00587177341507762	0.00148195731233151
1.62387017174142e-05	0.00016614227944056	4.16821849406941e-10	5.49243837417291e-09	4.16859078936811e-07	0.000182803749497135	5470	0.053369212784282	0.0888313383181934	0.908855972033354	2.28016028420399e-06	3.00455455059416e-05	0.00228036394266271
3.16832527287181e-08	5.16899122212151e-06	4.4970018233677e-10	9.44083767064765e-08	4.48572288201072e-08	5.34038978055915e-06	187252	0.00160083850106041	0.00593276034720463	0.967905234359187	8.4207370775413e-05	0.0176781809167105	0.00839961700612245
2.86930027696172e-06	4.30948220131323e-05	1.12442085380535e-09	2.17272115800058e-08	1.30121901762466e-07	4.61170958242903e-05	21684	0.0137401778410005	0.0622177139665077	0.934465218220308	2.43818660674011e-05	0.000471131392635568	0.00282155455448106
0.000124604856147208	0.000367533368045423	1.91096951045921e-09	7.25491147906953e-09	5.09578214544231e-07	0.000492656968288166	2030	0.137425286155819	0.252924172736605	0.746022875353801	3.878904863762e-06	1.47260912684909e-05	0.00103434691346164
1.66637692864461e-06	4.40246313315544e-05	3.01395860209725e-09	1.02496911617384e-07	2.10292541185888e-07	4.60068116716044e-05	21736	0.0137075451493889	0.0362202219214662	0.956915502986846	6.55111382986245e-05	0.0022278638291435	0.00457090012424578
4.27534221082597e-06	8.65956306207464e-05	1.29804455754332e-08	3.38628933511492e-07	1.62821577769707e-07	9.1385403788429e-05	10943	0.0270444428135197	0.0467836441443541	0.947587109438487	0.000142040687432808	0.00370550349917443	0.00178170223055165
3.12135667973848e-05	0.000101443485525043	5.59001747240131e-11	2.33658561812603e-10	4.54543223959978e-08	0.000132702796203561	7536	0.0390313382638611	0.235214085086078	0.764441205665577	4.21243382379558e-07	1.7607659257924e-06	0.000342527239036265
2.59054104361576e-06	6.12412286887409e-05	3.08750832167704e-09	9.39803416056916e-08	1.53096342201636e-07	6.40819339244857e-05	15605	0.0190415707217446	0.0404254504345711	0.955670731799507	4.81806358296765e-05	0.00146656531490511	0.00238907181518655
7.60734755051111e-06	5.96161906553738e-05	3.93248546841199e-09	3.96410974177382e-08	1.52062575414025e-07	6.74191743641851e-05	14833	0.0200232520117986	0.112836557585498	0.884261654308297	5.83288879684209e-05	0.000587979573935521	0.00225547964430139
2.60056136321034e-06	6.56718528694536e-05	6.54503289552411e-09	2.12858784194903e-07	1.15525627206437e-07	6.86073436769608e-05	14576	0.0203725270035305	0.0379050000165454	0.957213169171379	9.53984303246245e-05	0.00310256559701761	0.0016838667847336
2.69449235020411e-05	0.00027998877607509	4.37843960741885e-08	5.86678308087929e-07	1.580517315636e-08	0.00030757996745445	3251	0.0881576666594528	0.0876029857374616	0.910295876523735	0.000142351260508123	0.00190740090436745	5.13855739278618e-05
0.000149408288024485	0.000554626879769795	5.59068876264264e-09	2.67383609522789e-08	9.81192506850905e-08	0.000704165616094679	1420	0.190488336057639	0.212177767004738	0.78763698069464	7.93945150808235e-06	3.79716935066647e-05	0.000139341155606635
1.38828062252739e-05	7.89045224559537e-05	3.92432393285954e-09	2.86898924223135e-08	4.52408189568687e-08	9.28651837165397e-05	10768	0.0274763147627824	0.149494198683218	0.849667435072338	4.22582907372271e-05	0.000308941319815681	0.000487166633891138
5.08222555607413e-06	5.33227485990315e-05	1.72579158533068e-09	2.32934976126651e-08	1.99680017438594e-08	5.84499614460475e-05	17109	0.0173826487677073	0.086950024094803	0.912280304038375	2.95259661877396e-05	0.00039852032467406	0.000341625575960234
1.03253470871509e-05	0.000117061653379892	2.53576699555325e-08	3.70119454683369e-07	3.58466135012742e-07	0.000128140943726695	7804	0.0377151269713891	0.0805780477875465	0.913538249176368	0.000197888896538928	0.00288837778089709	0.00279743635864971
2.32257810085173e-06	8.09865074428812e-05	8.63336365822116e-11	3.88152168639202e-09	7.34190598532442e-08	8.33864724589092e-05	11992	0.0247066532662107	0.0278531760891581	0.971218772718673	1.03534343205074e-06	4.65485776281607e-05	0.000880467271108312
5.15014672001715e-05	0.000256898011346931	1.96578929890422e-08	1.26235301401794e-07	1.47322174979742e-07	0.000308692693916473	3239	0.0884620989788282	0.166837337634259	0.83221280065813	6.36811086768425e-05	0.000408935176923724	0.000477245422010554
1.44961909827852e-05	0.000122062178264892	2.7212411726183e-09	2.94907771547016e-08	1.40393662619151e-07	0.000136730974928624	7314	0.0401920791987815	0.106019802684451	0.89271782292645	1.99021558504856e-05	0.000215684684250196	0.0010267875489986
3.4429765030976e-06	4.57261356749458e-05	9.51219994372766e-11	1.62524943633984e-09	4.55834044534824e-08	4.92164159539327e-05	20318	0.0146568158009043	0.0699558559144226	0.929083005917094	1.93272910254807e-06	3.30225069184456e-05	0.000926182932461989
1.6447208465572e-05	0.000141518374197656	1.88372616765204e-09	2.08647559748628e-08	1.12916293617543e-07	0.000158101247438988	6325	0.0463267047809428	0.104029593263767	0.89511231878337	1.19146825098833e-05	0.000131970849774064	0.000714202420579372
7.37460699277665e-06	0.000113218592052668	7.58619678448136e-09	1.5000493312386e-07	1.91472333272763e-07	0.000120942262508625	8268	0.0356344673380675	0.0609762612325092	0.936137539551925	6.27257720099318e-05	0.00124030202521771	0.0015831714183378
2.65943692184523e-06	4.80590886264349e-05	1.98605624120514e-09	4.61848801069997e-08	2.6704609900758e-08	5.07934010945291e-05	19688	0.0151228903173025	0.05235792178783	0.946167958648694	3.91006744657439e-05	0.000909269297030284	0.000525749591980647
6.60274887555567e-05	0.00018801670089448	1.30978939476781e-10	4.79789141026234e-10	6.90975240910692e-09	0.000254051710170526	3936	0.0733924852734738	0.259897832261146	0.740072565417009	5.15560156587272e-07	1.88854914892794e-06	2.71982125389706e-05
1.62273613864899e-05	4.96881621922715e-05	6.09928181040912e-09	2.4015646493487e-08	8.12578902981314e-09	6.59537642960951e-05	15162	0.0195923082163242	0.246041474048975	0.753378714961587	9.2478145493361e-05	0.000364128518664535	0.000123204325280555
8.94421736018613e-06	4.82037430778431e-05	1.80411152730279e-09	1.25042935416268e-08	9.87247456241324e-08	5.72609935887223e-05	17464	0.0170320758318612	0.156200876017417	0.841825124867148	3.15068149229272e-05	0.000218373673908613	0.00172411862660337
3.81114973080326e-05	0.000146502060430318	8.57799875176056e-09	4.24192581882568e-08	2.95896691162588e-07	0.000184960451686453	5407	0.0539816074657964	0.206052142285204	0.792072354357513	4.63774751496719e-05	0.000229342315081315	0.00159978356705246
5.33828750603937e-06	5.31255109603167e-05	4.14482201964654e-09	5.3061728711484e-08	6.66561927110698e-08	5.85876612097982e-05	17068	0.0174232421578664	0.0911162418128169	0.906769614340432	7.07456473608706e-05	0.000905680950831503	0.00113771724855817
5.77979208393992e-06	7.22360377752053e-05	5.54816874920607e-09	8.92336690327992e-08	3.13159840393611e-07	7.84237715373209e-05	12751	0.0232534274152769	0.0736994915016219	0.921098747983947	7.07460077530926e-05	0.0011378395514979	0.0039931749551803
3.01131530334251e-06	4.62451327354768e-05	7.07416151622709e-09	1.39777781638458e-07	3.41863937437704e-08	4.94374863757178e-05	20228	0.0147221659273759	0.060911577915935	0.93542645724381	0.000143093066311351	0.00282736425100919	0.000691507522934293
2.06912184539797e-07	1.57342040608538e-05	1.17331524096848e-09	1.14852119862376e-07	4.81252886340827e-07	1.65383945668378e-05	60465	0.0049492711937249	0.0125110199604676	0.951374330638084	7.09449297648978e-05	0.00694457490406436	0.0290991295676195
2.74700888659737e-06	2.1165163414923e-05	1.17757112747858e-10	1.16671298119299e-09	3.89072553696174e-09	2.39173474971513e-05	41811	0.00714960912217266	0.114854244891686	0.884929376781599	4.92350218860531e-06	4.87810356617492e-05	0.000162673788864971
0.000214116045224157	0.000606606050364211	4.99408074041689e-08	1.82224610659256e-07	1.23258514082728e-07	0.000821077519520514	1218	0.218409580977839	0.260774458115958	0.738792666882966	6.08234986549539e-05	0.000221933503630291	0.000150117998791037
1.56230636155623e-05	0.000175889628466235	4.61336834596893e-09	6.69115175164928e-08	2.7755278207799e-07	0.000191861769749738	5212	0.0559385817731543	0.0814287475610219	0.916751829693135	2.40452715097258e-05	0.000348748568324849	0.00144662890600888
1.71236855320459e-06	2.88787915326848e-05	1.64498282076679e-09	3.5686122465081e-08	6.41768266199572e-09	3.06349088738372e-05	32642	0.00914850883972906	0.0558959897761272	0.942675940431728	5.3696351033433e-05	0.00116488423752282	0.000209489203588803
7.0509152562385e-08	3.89887618818111e-06	2.2879128937099e-11	1.6269401785106e-09	2.21729821126713e-08	3.99320814216361e-06	250425	0.00119724756108375	0.0176572695567483	0.976376900320705	5.72951073987907e-06	0.000407426840923221	0.00555267377088374
8.65042267524642e-06	7.8327616248151e-05	6.12331947232767e-09	7.13374354529299e-08	2.33249051316515e-07	8.72887487296392e-05	11456	0.0258478417624607	0.0991012335626383	0.897339203369226	7.01501575110616e-05	0.000817258082984834	0.00267215482763948
8.31641503842464e-07	4.22540653596084e-05	5.77295369080011e-10	3.7793078973836e-08	7.38973555102605e-07	4.38630507928964e-05	22798	0.0130730000571863	0.0189599557898774	0.963317977108228	1.31613136488332e-05	0.000861615375370939	0.0168472904128748
9.85896673293306e-05	0.000405527942325625	8.34380966124309e-09	4.42003471675702e-08	3.59624691643428e-07	0.000504529778503428	1982	0.140493703953869	0.195409015542699	0.803774047844174	1.65377942328659e-05	8.76070136012198e-05	0.000712791805292787
9.05457842771366e-06	9.86465553338156e-05	1.42154720680714e-09	1.99336778966129e-08	1.10990200327137e-07	0.00010783347918696	9274	0.0318340670801615	0.0839681562348089	0.914804530815369	1.31828001611863e-05	0.000184856113768269	0.00102927403589291
5.10233214009714e-06	6.90003571491634e-05	5.60990394828229e-09	9.76312028065464e-08	2.4210870953864e-08	7.42301412669692e-05	13472	0.0220237259831509	0.0687366621295595	0.929546353697525	7.55744749037487e-05	0.00131525012804994	0.000326159569962146
0.000314645997632635	0.0008307970297534	1.75642423058947e-08	5.97591676467854e-08	8.85973095389683e-08	0.00114560894810553	873	0.290985781175976	0.27465392807289	0.725201240028087	1.53317956663488e-05	5.2163670461555e-05	7.73364328949073e-05
1.19742557484253e-05	0.000134002543956313	2.44165163886321e-10	3.51840969845729e-09	8.23330839375962e-08	0.000146062895363538	6846	0.0428757556760029	0.0819801340964961	0.917430423536326	1.67164400841579e-06	2.40883195537118e-05	0.000563682403615758
1.73646887890677e-06	3.55656782211075e-05	4.7391808706601e-09	1.24890300004645e-07	1.36403750362728e-07	3.75681803312523e-05	26618	0.0112073898000494	0.0462217989691193	0.94669685642243	0.000126148800098196	0.00332436383405962	0.00363083197429331
6.91460111180998e-06	2.60367181656891e-05	1.69876309751933e-10	8.22505832859399e-10	7.95804585666148e-09	3.29602697054984e-05	30340	0.00983951593218968	0.209785938452333	0.789942509522176	5.15397207819554e-06	2.49544630613927e-05	0.000241443590351869
1.98285132562867e-05	0.000186229173722917	4.7844174386972e-09	5.78754007078948e-08	3.65624110761462e-07	0.000206485970908112	4843	0.0600721740981631	0.0960283798898405	0.901897465013692	2.3170665869723e-05	0.000280287326317437	0.00177069710428012
2.16560439414356e-05	7.99244553179784e-05	2.01247472724176e-08	9.55220446524328e-08	1.18591170493654e-07	0.000101814737221833	9822	0.0300841620104206	0.212700484550205	0.784998886200925	0.000197660454876686	0.000938194678480686	0.00116477411551208
3.44859550117551e-06	5.24870298606775e-05	6.03401561787448e-09	1.18170261515806e-07	1.17707955224185e-07	5.61775375942109e-05	17801	0.0167125050257744	0.0613874450333844	0.934306345710787	0.000107409756217159	0.00210351443969277	0.00209528505991894
4.74826175971323e-06	2.62882254471696e-05	7.55473915872723e-10	5.37840856664059e-09	2.0543271962785e-09	3.10446754165616e-05	32212	0.00927031044637083	0.152949312434432	0.846786931878999	2.43350560357186e-05	0.000173247376384916	6.61732541478776e-05
4.26273249967596e-05	0.00027643804192124	1.96747062025155e-08	1.64340437314158e-07	7.04259132632384e-08	0.00031931980797478	3132	0.0913644864598904	0.133494145781668	0.86570903219093	6.16144245084522e-05	0.000514657823316546	0.00022054977957647
2.1942928967341e-06	3.63451556976487e-05	1.03160946059196e-09	2.19823212096618e-08	2.12991205554743e-07	3.87754537306078e-05	25790	0.0115654615255335	0.0565897413342712	0.937323801551271	2.66047037839726e-05	0.000566913320018994	0.00549293909065506
1.00029562262978e-05	0.000104025283707259	4.32564573016e-09	5.78997944896224e-08	3.55554770912079e-08	0.000114126020850868	8762	0.0336602128793401	0.0876483395436085	0.911494880235878	3.79023617743796e-05	0.000507332105841855	0.000311545752897749
1.66210415623285e-06	7.88272598192467e-05	8.27123969718201e-10	5.06258390324356e-08	1.92253863658627e-07	8.07330708021403e-05	12386	0.0239299269295944	0.020587649394711	0.976393676544717	1.02451691915115e-05	0.000627076841366641	0.0023813520500143
5.76439085836959e-05	0.000392939737867016	7.3531421327743e-09	6.46191244355294e-08	1.23595761118747e-06	0.000451891576328468	2213	0.126806512932407	0.127561370034913	0.869544285511087	1.62719168003023e-05	0.000142996966131892	0.00273507557106815
0.000116189976840452	0.000361599588357869	1.02282956033824e-08	4.09729368210664e-08	1.32910901305764e-07	0.000477973677332051	2092	0.133615421482409	0.243088651845851	0.756526155114319	2.13992863801091e-05	8.57221616256543e-05	0.000278071591824146
4.58407852078784e-07	1.00388786829929e-05	6.8400782147451e-10	1.92634564128356e-08	3.02174957658649e-08	1.05474514950719e-05	94810	0.00315925116631988	0.0434614799881248	0.951782398590164	6.48505301772756e-05	0.00182636122307233	0.00286490966846195
3.01832353527905e-05	0.000233821425196886	5.75021285507384e-08	5.73768679934344e-07	8.36687504254074e-07	0.000265472618862415	3767	0.0765626846312706	0.113696227814867	0.880774168721584	0.000216602860201336	0.0021613102036399	0.00315169039970822
5.63467812571906e-06	5.13240183609396e-05	4.23024431373204e-09	4.95638112546894e-08	6.56225620088719e-08	5.7078113104236e-05	17520	0.0169781415738919	0.098718717548161	0.899189121182261	7.41132473318936e-05	0.000868350556091019	0.00114969746615541
1.82945822398949e-06	5.26993607653218e-05	7.51238068765241e-10	2.78654905232688e-08	4.51941883842849e-09	5.45619551367418e-05	18328	0.0162357885049459	0.033529924274241	0.965862763408093	1.37685327969371e-05	0.000510712830092562	8.28309547761264e-05
0.000232469527493653	0.000690847270976497	1.51068558071864e-09	5.78403351959001e-09	8.27271919561702e-08	0.000923406820381206	1083	0.242059222947242	0.251752014781181	0.748150496323275	1.6359913608771e-06	6.26379770208131e-06	8.95891064807366e-05
1.16292103968215e-05	4.85305963321288e-05	4.57472416057564e-09	2.45506369801554e-08	1.48271092736549e-08	6.02037591993646e-05	16610	0.0178995370744043	0.193164190267776	0.806105747839098	7.59873506474313e-05	0.000407792425367592	0.000246282117110909
6.11946325917014e-07	1.3695148784833e-05	4.19876165042212e-10	1.20851576145623e-08	9.73242907989965e-08	1.44169244353286e-05	69363	0.00431576869634964	0.0424463850568185	0.949935532107881	2.91238375373118e-05	0.000838261840711854	0.00675069715705131
2.97454689026289e-07	2.47979897433653e-05	3.28214927962188e-09	3.52533800605223e-07	9.78454692157404e-08	2.55491058514922e-05	39140	0.00763552977106652	0.0116424696329996	0.97060108042556	0.000128464350130288	0.0137982833001819	0.00382970229112835
4.2593098546484e-06	5.03211469263849e-05	1.16546212169062e-09	1.77138309850999e-08	2.47216351269638e-07	5.48465524254097e-05	18233	0.0163197825022281	0.0776586615984838	0.917489699919074	2.12495055778688e-05	0.000322970728364201	0.00450741824850062
8.68641363282841e-07	2.13522991950827e-05	1.18506909602917e-09	3.74731763344692e-08	5.5338903897291e-08	2.23149377076933e-05	44813	0.00667219738830727	0.0389264525252682	0.956861250288019	5.31065383893322e-05	0.00167928662070833	0.0024799040276152
2.06898551334711e-05	0.000285935557429589	5.92175927061616e-08	1.05642523167243e-06	9.99395251223783e-08	0.000307840994912561	3248	0.0882290906067089	0.0672095512793798	0.928841714245388	0.000192364219466552	0.00343172367920813	0.000324646576557372
1.07462447205086e-07	7.67059861511351e-06	1.24520697564455e-09	1.14339579795185e-07	5.32898091786366e-09	7.89897483000729e-06	126599	0.00236689628132014	0.0136046068657984	0.971087866487914	0.000157641593047512	0.0144752429594815	0.000674642093758735
9.31563516338229e-08	1.14213604426911e-05	2.3509657492136e-09	3.71113050389082e-07	3.46160161946424e-07	1.22341409724097e-05	81738	0.00366353755409865	0.0076144579209859	0.93356456071975	0.000192164350117877	0.0303342140021121	0.0282946030070343
1.98805274315825e-05	0.000147467712390269	6.6416343558444e-09	6.34110295255703e-08	1.63476029350083e-07	0.000167581768515083	5967	0.0490356876365372	0.118631803493547	0.879974675628253	3.96322011319901e-05	0.000378388592550644	0.000975500084517661
6.90438560944842e-05	0.000279079351445648	3.8240605301792e-08	1.98958763094772e-07	1.16253912388486e-07	0.000348476660820917	2870	0.0992803444256722	0.19813050300653	0.800855215922387	0.000109736489128734	0.000570938560493776	0.000333606021461015
3.84282629645482e-05	0.000237891060264923	2.70470328601375e-08	2.15592321626437e-07	2.7957532939143e-07	0.00027684153791335	3612	0.0797077162638785	0.138809599362131	0.859304069967211	9.76986078895541e-05	0.000778757130347674	0.00100987493242049
0.000110655718165214	0.000520853087624928	1.35175737248766e-09	8.20079421737499e-09	1.14859855834409e-07	0.000631633218197566	1583	0.172668513987051	0.175189833240535	0.824613197373056	2.1400986103059e-06	1.29834751895679e-05	0.000181845812609689
1.63628658784858e-07	1.13854608651386e-05	1.11119664052689e-09	9.94881409798867e-08	6.17294617650072e-08	1.17114183233089e-05	85387	0.00350728114128729	0.013971720099793	0.972167550575703	9.48814746302173e-05	0.00849496945915412	0.00527087839071968
1.33141887198911e-06	1.98162858770667e-05	3.20425126959168e-10	6.13347735571019e-09	1.29792336566809e-08	2.11671378851951e-05	47243	0.00633008861040096	0.0629002786871977	0.936181640831409	1.51378579710242e-05	0.000289764132920403	0.000613178490501492
3.8704336203555e-06	0.000116620075503115	3.34667167132664e-08	1.30109823186181e-06	9.19348754295286e-07	0.000122744422826341	8147	0.0361557723100702	0.0315324601414388	0.95010488312051	0.000272653664766628	0.0106000598797275	0.00748994319355742
1.60880069137204e-05	7.43583343754114e-05	1.07098198388617e-09	6.36653935330781e-09	2.14664003823211e-08	9.04752452108514e-05	11053	0.0267787192214763	0.177816671026727	0.821863861237627	1.18372929677091e-05	7.03677490839695e-05	0.000237262693594186
1.06066759158665e-06	3.26845097477821e-05	2.21607315019013e-09	8.78880248964366e-08	2.37540561598731e-07	3.40728219990141e-05	29349	0.0101699534551447	0.0311294318861331	0.959254556277371	6.50393193218411e-05	0.00257941725223052	0.00697155526494412
2.11281708336202e-05	0.000145164592602937	4.20379633104299e-08	3.7172260873758e-07	2.37433096195695e-07	0.000166943957104801	5990	0.0488536790139832	0.126558464289646	0.869540863415669	0.000251808834769863	0.00222663111132694	0.00142223234858776
1.40836512508758e-06	2.56788499530487e-05	7.64291078149463e-09	1.79253255742501e-07	7.962152193873e-08	2.7353732766599e-05	36558	0.00817265285937996	0.0514871274463607	0.938769497097835	0.000279410157535326	0.00655315518624144	0.00291081011202807
2.64571629982598e-06	5.08050211864232e-05	5.05110836090304e-09	1.24830060334908e-07	1.59990025494254e-07	5.37406086804392e-05	18608	0.015993342132844	0.0492312306240956	0.945374874492545	9.39905312747521e-05	0.00232282557641264	0.00297707877567245
9.24661581291301e-06	9.28350180062154e-05	2.91199281293999e-08	3.7624376028916e-07	1.00352720424168e-08	0.000102497032779589	9756	0.0302826927526056	0.0902134975243334	0.90573371236852	0.000284105084212727	0.00367077709555006	9.79079273835834e-05
9.89134990171243e-05	0.000445724327492762	3.31228496284099e-08	1.92291251919489e-07	3.52296714145084e-07	0.000545215537325579	1834	0.150926281303162	0.181420910163933	0.817519489043091	6.075184465741e-05	0.000352688503454481	0.000646160444864043
3.79296363839858e-05	0.00020973195429276	6.16924908647213e-09	4.39104406588964e-08	1.25418395253837e-07	0.000247837088761745	4035	0.0716628849498132	0.153042615911491	0.84624926535666	2.48923561735462e-05	0.000177174614494883	0.000506051761180938
0.000273906286760335	0.000968125048364695	1.71845874551833e-07	7.83630920515274e-07	1.00042300597917e-06	0.00124398723492608	804	0.31162978928477	0.220184161919163	0.778243555226051	0.000138141188050089	0.000629934856656179	0.000804206810079219
8.16921480146232e-09	1.70497809247218e-06	3.68972039803525e-11	9.90446649844481e-09	6.63093323553003e-08	1.78939800333137e-06	558847	0.000536675819271082	0.00456534252651087	0.952822172204271	2.06198978157236e-05	0.00553508301674945	0.0370567823546526
0.000140959866471969	0.000646557106849755	1.18264130107652e-08	6.99530246022362e-08	1.25877492973168e-06	0.000788857527689069	1268	0.210811953939438	0.178688624402059	0.819612013773669	1.49918237395924e-05	8.86763732953923e-05	0.00159569362723738
5.02733422504834e-05	0.000331707642738755	9.24794164012762e-09	7.86254199377216e-08	2.84904799623982e-08	0.000382097348830778	2617	0.108322813090882	0.13157207817411	0.868123382048536	2.42031033934844e-05	0.000205773267410298	7.4563406549612e-05
4.30635785533702e-06	5.85191431716328e-05	3.7638046027887e-09	6.58120451059833e-08	7.78637924316854e-09	6.29028632559218e-05	15898	0.0186945015129285	0.0684604425368764	0.93030968929898	5.98351872708175e-05	0.00104624879853601	0.000123784178336835
2.7764450549248e-06	6.68151902818629e-05	1.9454322018956e-09	6.02903478359716e-08	8.77469044609188e-09	6.96626458072717e-05	14355	0.0206826402389024	0.0398555785923793	0.959125073525251	2.79264759377331e-05	0.00086546164213703	0.000125959764295601
1.06426885210934e-05	0.000202518637538689	4.37857154453245e-09	1.07542594420038e-07	5.54146240449123e-07	0.000213827393466196	4677	0.0621404525118157	0.049772334351426	0.947112688677585	2.04771309866089e-05	0.000502941146486173	0.00259155869351571
1.77944970602747e-05	0.000175846773340384	3.50992940623691e-08	4.4673430168751e-07	2.18316463086972e-07	0.000194341420459496	5146	0.0566407389324978	0.0915630698705496	0.904834249562531	0.000180606347218113	0.00229870863674487	0.00112336558295597
9.22708139994255e-06	4.28568161951558e-05	1.64223453598381e-09	9.8089312362206e-09	3.65304935542946e-08	5.21318792544248e-05	19182	0.0155183022238686	0.176994989091236	0.822084620928339	3.15015410813992e-05	0.00018815610287803	0.00070073233646558
6.24106706334057e-06	8.25278318143532e-05	4.27031823590577e-08	7.26810321327059e-07	1.38452754392291e-07	8.96768651357722e-05	11151	0.0265455701564188	0.0695950628279824	0.920280071001643	0.000476189508792534	0.0081047694990972	0.00154390716248468
6.32956801605673e-06	6.87394439551731e-05	9.21576421163254e-09	1.28775282572559e-07	2.04416068098349e-07	7.54114190861123e-05	13261	0.0223702690076568	0.0839338139072677	0.911525665319724	0.000122206481767822	0.00170763637832501	0.00271067791291563
2.15740824899938e-07	1.75834430135971e-05	2.11058229629768e-10	2.21484306030445e-08	2.7645808108008e-08	1.78491891354377e-05	56025	0.00534049312075813	0.012086869787917	0.985111585751926	1.18245276033707e-05	0.0012408648053973	0.00154885512715646
1.04511514293326e-06	6.49332156571799e-05	7.93579536826399e-09	6.36513090930471e-07	4.37957686659886e-07	6.70607373730718e-05	14912	0.019917861283966	0.0155846055959553	0.968274704406304	0.000118337430799719	0.00949159099443578	0.00653076157250468
6.44942966109238e-08	1.27712381670922e-05	2.05112251444647e-10	5.23543851823622e-08	1.58754469645611e-07	1.30470464307826e-05	76646	0.00390648920406078	0.00494321047702865	0.978860482703609	1.57209719864808e-05	0.00401273847380812	0.0121678473735675
5.06746031106551e-11	1.01103874914342e-07	7.27923495674949e-12	1.86764913403268e-08	2.4063673769316e-09	1.22244687469668e-07	8180315	3.66727360218144e-05	0.000414534194978647	0.827061502688439	5.95464318934569e-05	0.152779574531294	0.0196848421533957
4.70780800846232e-06	6.73738225871142e-05	5.18200217277722e-09	9.54408287328727e-08	2.82112302448406e-07	7.24643657289306e-05	13800	0.021505484744619	0.0649672147283114	0.929751083989906	7.15110402285403e-05	0.00131707257453809	0.00389311766701596
0.00018157672550626	0.000597113893403014	1.12758457449973e-07	4.77691297709913e-07	6.12365590967604e-08	0.000779342305223531	1283	0.20855417270646	0.232987128106924	0.766176671535558	0.000144684122360882	0.000612941572025788	7.85746631311084e-05
3.54744156894432e-06	0.00010551630052489	3.14066848227482e-08	1.20488079246423e-06	1.48814856228292e-07	0.000110448844427349	9054	0.0325934842602476	0.0321184127125725	0.955340918883908	0.000284355033188299	0.0109089488324775	0.00134736453785335
6.81313084670729e-07	2.46477375705576e-05	2.45582629320148e-09	1.14330074093604e-07	3.02158000970562e-08	2.54760523557122e-05	39253	0.00761378026975379	0.0267432754163722	0.967486533094329	9.63974425437559e-05	0.00448774686506596	0.00118604718168909
1.02647439143455e-06	3.13410937524247e-05	1.05952299194528e-09	4.16329750361586e-08	1.90750711686626e-07	3.2601011353574e-05	30674	0.00973278965532576	0.0314859677297102	0.961353419760975	3.24996970325317e-05	0.00127704550587798	0.00585106730640471
3.23055084490563e-06	8.62290044500549e-05	6.02457054488736e-09	2.07229994789931e-07	8.27466958477585e-07	9.05002768187729e-05	11050	0.026786028243452	0.0356965852311681	0.952803764597635	6.65696366537262e-05	0.00228982719251688	0.00914325334202667
1.08758724320125e-06	1.26870877771529e-05	1.14499877737954e-09	1.7175588286188e-08	2.84224579146381e-08	1.38214180653323e-05	72351	0.00413786940332628	0.0786885425258353	0.917929529168599	8.28423517736934e-05	0.00124267916685545	0.00205640678693664
2.2802725948304e-05	0.000107379824512558	1.6463109463e-08	9.97268465721336e-08	1.29066739033222e-07	0.000130427807155931	7667	0.0383751700898739	0.174830248591411	0.823289349518713	0.000126223922812087	0.000764613380741017	0.000989564586322594
4.42655643466986e-06	3.82721262401692e-05	8.07831560213157e-09	8.9830876579026e-08	2.72566874428763e-09	4.27993175357645e-05	23365	0.0127579880250607	0.103425864932797	0.894222815777092	0.00018874870131705	0.00209888572414643	6.36848646478994e-05
1.03751242930526e-06	1.48330332931434e-05	1.0054531815766e-09	1.84856667578632e-08	1.03777091420409e-08	1.59004145515301e-05	62891	0.00475880313406352	0.0652506528017169	0.93287085346564	6.32344004817061e-05	0.00116259023926419	0.000652669092897469
1.08202839716141e-05	0.000111001679781193	6.08545901850358e-09	8.03571678266747e-08	2.55042056959528e-07	0.000122163448436612	8186	0.0359877464486661	0.0885721884089453	0.908632501797701	4.9814073656092e-05	0.000657784049607689	0.0020877116700898
6.22402510306249e-06	0.000121427873178068	2.21397344409491e-08	5.56670889322768e-07	3.25940320272246e-08	0.000128263302936921	7796	0.037750454177145	0.0485253767878051	0.946707829891025	0.000172611603896067	0.00434006357684812	0.00025411814042598
2.10187145363546e-05	0.00024901950660716	2.81151377168462e-08	4.29538881249001e-07	5.87174942435349e-07	0.000271083050104916	3689	0.0781160582051995	0.0775360706920623	0.918609653059397	0.000103714111619907	0.00158452873052284	0.0021660334063974
1.78868526465381e-05	0.000183623176326479	1.17110773239125e-10	1.54866481752335e-09	9.29705606753291e-08	0.000201604665309283	4960	0.0586944619859063	0.0887224143305301	0.910808170261245	5.80893170599323e-07	7.68169136933181e-06	0.000461152823684423
4.89553867826801e-06	4.09904432884019e-05	5.06526144431391e-09	5.45478473600432e-08	1.9096157741377e-08	4.59646912332156e-05	21756	0.0136950815763379	0.106506506340465	0.891781108251649	0.000110198965954406	0.00118673368397665	0.000415452757954729
3.7233939405492e-07	9.68247958298375e-06	1.36652616683529e-10	4.57003409599919e-09	1.09497132257783e-07	1.01690227960091e-05	98338	0.00304607362536391	0.0366150614001029	0.95215437876525	1.34381266936641e-05	0.000449407400069229	0.0107677143078837
7.99295172029336e-07	2.85417822750374e-05	9.77302688429071e-10	4.49149780803194e-08	1.43364416527764e-07	2.95303341443633e-05	33863	0.00882010369589825	0.027066919328507	0.966524189516679	3.30948740251765e-05	0.00152097764491069	0.00485481863587816
3.25915282000439e-05	0.000132858837717914	3.72024954455787e-10	1.95091252213849e-09	1.87736056452063e-08	0.00016547146246108	6043	0.0484333489597485	0.196961625378211	0.802910881078141	2.24827259590632e-06	1.17900240508079e-05	0.000113455247001409
8.58950072766532e-06	7.37126171864262e-05	2.7672720566133e-09	3.05524034941326e-08	8.92765843733249e-09	8.23443652480796e-05	12144	0.0244016722541099	0.104311942921506	0.89517500030939	3.36060888717318e-05	0.000371032108901284	0.000108418571330729
5.73646099725139e-05	0.000348352424602102	8.75401235997e-09	6.84935980864421e-08	3.861275643602e-08	0.000405832894941498	2464	0.114652079055611	0.141350321000428	0.85836419113418	2.15704849682821e-05	0.00016877290860396	9.51444718190872e-05
1.67175265575243e-05	0.000134723662733445	1.79801021891254e-08	1.86501007832691e-07	3.38178863274264e-07	0.000151983849264266	6580	0.0445746261189884	0.109995414897383	0.886434074315299	0.000118302716217314	0.00122711070114041	0.00222509736995967
9.66748570086692e-05	0.000540250070574319	3.09359080411577e-08	2.22951135893204e-07	1.58258618205581e-06	0.000638761400808978	1566	0.174436956729084	0.151347368338526	0.845777578122446	4.84310855383215e-05	0.000349036644372752	0.00247758580911667
3.07899695244431e-06	2.80322610471333e-05	2.72770632306296e-09	3.19375679081312e-08	3.41076798877909e-08	3.11800309536966e-05	32072	0.00931054110598972	0.0987490024309703	0.899045324514339	8.74824764322299e-05	0.00102429558057718	0.00109389499768111
3.68470958255054e-05	0.000234288187292534	6.37532130871634e-09	5.21966980827439e-08	2.23931799969253e-07	0.0002714177869374	3684	0.0782086552259252	0.135757852281081	0.863201302818707	2.34889591454327e-05	0.000192311265491169	0.000825044675575742
7.18409131160513e-07	1.2974041849647e-05	1.77791662965063e-09	4.1291542166754e-08	3.53957907686356e-09	1.37390600186808e-05	72785	0.00411326358232489	0.0522895402002542	0.944318012440909	0.000129405987544506	0.00300541245984882	0.000257628911443057
0.000109064577787802	0.00041457424316328	4.0362825540321e-09	1.9757487603318e-08	7.51539652779444e-07	0.000524414154374019	1907	0.145608288916596	0.207974130519017	0.790547394088071	7.696746017182e-06	3.76753515108723e-05	0.00143310329538404
0.00011473491671507	0.000518227063761383	2.53575790226415e-09	1.47604394122264e-08	3.31452589444016e-08	0.000633012421932712	1580	0.173010977283221	0.181252235721949	0.818668079496977	4.00585804386267e-06	2.33177721333807e-05	5.23611508968537e-05
1.05511755256979e-05	7.2725847421379e-05	8.69543975315674e-11	7.70977913204025e-10	8.9794842263519e-08	8.33676757216512e-05	11995	0.0247011530923064	0.126561949033175	0.872350665792781	1.04302293159631e-06	9.24792380896133e-06	0.00107709422730372
1.91638625619501e-05	0.000268150090100691	2.17219055731564e-08	3.92267263369535e-07	1.38175921086649e-07	0.00028786611775267	3474	0.0827472959432751	0.0665721367681604	0.931509731656161	7.54583614867085e-05	0.00136267257304163	0.000480000641150022
1.06521119714809e-05	0.000102915422192134	1.41719869227637e-10	1.76219048750287e-09	2.9270773344982e-07	0.000113862145807421	8783	0.0335837032434078	0.0935527070559269	0.903859851422421	1.24466185159845e-06	1.54765262415072e-05	0.0025707203335592
8.30209125579603e-07	2.4884609000106e-05	2.57555393079481e-09	9.93305666616127e-08	4.03203233406718e-07	2.62199274796847e-05	38139	0.00783522471033093	0.0316632883985988	0.94907238089757	9.82288731648994e-05	0.00378836160925977	0.0153777402214069
2.31150617677031e-05	0.000201454629564888	1.42744943668541e-08	1.60233448528726e-07	4.94504191351094e-07	0.000225238703466837	4440	0.065346327500723	0.102624732836408	0.894405031036544	6.33749624160652e-05	0.000711393939240631	0.0021954672253914
5.26162307738844e-06	2.81291378914717e-05	9.38765387664564e-10	6.45362248853147e-09	7.43262639772417e-10	3.33988966193761e-05	29941	0.00996980499392408	0.157538829421567	0.842217580180562	2.81076766805508e-05	0.00019322861357005	2.22541076204661e-05
2.04884712724032e-08	2.79884772543743e-06	2.98027239604164e-12	5.23644265513604e-10	2.65604483232511e-08	2.846423269571e-06	351318	0.000853563703265503	0.00719797069235285	0.983285850476927	1.04702362009949e-06	0.000183965705702134	0.00933116610139792
6.42932550153969e-08	5.03106926182872e-06	1.27343382816205e-10	1.28170143704719e-08	5.82910738406656e-08	5.16659794843807e-06	193551	0.00154878278474457	0.0124440213186771	0.973768292411775	2.46474341698491e-05	0.00248074545346549	0.0112822933819125
3.78963745898204e-06	4.46786916881792e-05	2.08953075314302e-09	3.16902064590949e-08	3.38296884529607e-08	4.85359385728265e-05	20603	0.0144556343088509	0.0780789981694868	0.920528025251648	4.30512073029711e-05	0.000652922502189689	0.000697002869372772
4.32109546318835e-05	0.000256380693250078	2.35872623086095e-09	1.8020905699311e-08	2.21508533226711e-07	0.000299833536047119	3335	0.0860354999888331	0.144116482770936	0.855076775700595	7.86678589045583e-06	6.01030356273391e-05	0.000738771706951091
9.891528290923e-06	7.11550696621428e-05	2.8340997553255e-09	2.62255506616515e-08	1.19755665988523e-07	8.11954132694713e-05	12316	0.0240653120953416	0.121823732309792	0.876343463219941	3.49046780009566e-05	0.000322993006693791	0.0014749067855727
4.38293368794152e-06	5.97142802374422e-05	1.06516309210541e-08	1.86735898245455e-07	1.82417759132374e-07	6.44770192136826e-05	15509	0.0191578399783082	0.0679766797751007	0.92613276739025	0.000165200424134894	0.00289616208259559	0.00282919032791861
1.41929335986479e-06	2.34527738034298e-05	2.71719733535684e-10	5.77505547137498e-09	2.30385675229516e-10	2.48783443241748e-05	40196	0.0074358126694406	0.057049349481253	0.942698336265099	1.09219379712358e-05	0.000232131825017119	9.26049065916518e-06
3.91290382909929e-07	1.5065214116963e-05	3.20028514036254e-09	1.58511745243e-07	9.85432974077064e-08	1.5716759827664e-05	63626	0.00470396653238281	0.0248963773195284	0.958544527126121	0.000203622449884965	0.0100855231600596	0.00626994994440612
6.22745564131658e-05	0.000281332105457801	9.05033712576802e-10	5.26346337178179e-09	2.28735606218089e-07	0.000343841565974269	2908	0.0980265625999377	0.18111410188792	0.818202722700646	2.63212421689741e-06	1.53078158449746e-05	0.000665235471371736
5.22791050690753e-05	0.00031310728556328	1.10782056657207e-07	8.54666439980642e-07	4.86402304820964e-07	0.000366838241433814	2726	0.104230060486346	0.14251269132885	0.853529567526759	0.000301991570519496	0.00232981827805115	0.00132593129582081
1.90647644116257e-06	1.61022729121073e-05	9.91355600070369e-10	1.07668521601488e-08	9.40905478268596e-09	1.80299166158128e-05	55463	0.00539442131823187	0.105739614984716	0.893086377226233	5.49839259489931e-05	0.000597165943114011	0.000521857919988046
0.000301689445386618	0.000900284633920036	1.31282918019682e-08	5.0506476108048e-08	5.23873347928258e-07	0.00120256158742249	832	0.303010946457145	0.250872344952613	0.748639107831192	1.09169392563975e-05	4.19990765016043e-05	0.000435631200436978
5.015225683138e-05	0.000173419832063444	1.73543310598457e-08	7.72007305796968e-08	2.87318173682773e-08	0.000223695375773832	4470	0.0649133870334153	0.224198898425538	0.775249964213748	7.75801958346777e-05	0.000345115451370576	0.000128441713508314
0.000104397309546154	0.000244400657204517	3.91228656771407e-08	1.17824865568364e-07	2.88247688990336e-08	0.000348983739250815	2865	0.0994174024494311	0.299146630070128	0.700321045700258	0.000112105124901029	0.00033762279532366	8.25963093894103e-05
7.53701855978828e-06	8.40971089627664e-05	7.72170458503082e-10	1.10878567261031e-08	8.19977235740929e-08	9.17279852733134e-05	10902	0.0271444417982044	0.0821670566221522	0.916809725103959	8.41804664304266e-06	0.00012087757834281	0.000893922648903406
3.11265197039508e-05	0.000283101946994601	7.41323394858695e-09	8.6914040133962e-08	9.1726676957147e-08	0.000314414520649591	3181	0.0900259421888479	0.0989983530011346	0.900409899675443	2.35778994343867e-05	0.000276431380950201	0.000291738043038332
1.73978485046804e-05	0.00013086103987691	3.20189398232427e-08	3.09952104546362e-07	9.71325276721598e-09	0.000148610572678728	6729	0.0436071170233862	0.11707005895396	0.88056345869692	0.000215455328958745	0.00208566657781764	6.53604423435908e-05
2.81668091871273e-06	5.10280841797477e-05	9.89209247681014e-10	2.3062513989256e-08	1.44228896168504e-07	5.40130457178658e-05	18514	0.0160737671368231	0.0521481594173657	0.94473628549462	1.83142652767277e-05	0.000426980439313158	0.00267026038342433
5.12525651300987e-05	0.000524491823797424	1.22021224035672e-08	1.61423146528982e-07	1.17205586738675e-07	0.000576035219783194	1736	0.15874491843085	0.0889747073961708	0.910520408795196	2.1182945043117e-05	0.000280231383403497	0.000203469480186973
8.92035296678962e-06	0.000112865477706112	1.3389804571027e-10	2.18132414815604e-09	1.32506089796627e-07	0.000121920651984892	8202	0.0359175176937651	0.073165233465902	0.925728954599897	1.09823925258259e-06	1.78913425465141e-05	0.00108682235240217
2.72041661724627e-05	0.000186791591525569	1.48221295901992e-08	1.31019432318465e-07	1.31723398236686e-09	0.000214142916493923	4670	0.06222924219434	0.127037431906998	0.872275369103185	6.92160629586822e-05	0.00061183173585003	6.15119100801187e-06
3.72707362550818e-05	0.000229526420994	3.92745481685479e-08	3.11412667214292e-07	8.21592095911674e-08	0.000267230003674056	3742	0.0770495363694552	0.139470627334726	0.858909620320766	0.000146969081422652	0.00116533571430147	0.000307447548784148
3.82979831133791e-06	5.91117095174525e-05	8.27908686052214e-10	1.6444537310092e-08	1.75306880259445e-07	6.3134087155046e-05	15839	0.0187625738268106	0.0606613397598133	0.936288337745103	1.31134973729646e-05	0.000260470025799331	0.00277673897191105
3.92397742182094e-05	0.000325099146320828	2.24747036231968e-08	2.40052007143409e-07	1.10654655641638e-09	0.00036460255379636	2743	0.103628840475512	0.107623421201064	0.891653508555521	6.16416516812153e-05	0.000658393652605857	3.03493912726243e-06
7.76755766308046e-06	0.000115117471327852	3.71361647671733e-09	7.08830428004316e-08	2.24624101036965e-08	0.000122982088060314	8131	0.0362244999831669	0.0631600730284483	0.936050713916938	3.01964012425621e-05	0.000576368834831205	0.000182647818539887
1.50788465160672e-05	9.55896683494728e-05	1.3846433991008e-08	1.12924649983167e-07	8.70131106110332e-08	0.000110882299060125	9019	0.0327192880534682	0.135989663308575	0.862082308535467	0.000124875062190944	0.00101841908889294	0.0007847340048735
1.6607040432612e-05	0.000222995937218787	4.03783941193026e-09	6.99211308288368e-08	3.25535953248904e-07	0.000240002472574889	4167	0.0694778356292821	0.0691952889253256	0.929140166042268	1.68241575539199e-05	0.000291335043671348	0.00135638583118066
1.40903875555644e-05	5.42356972033547e-05	1.33611965849888e-10	6.61367458818288e-10	7.69645438652967e-09	6.83345761927303e-05	14634	0.0202923550774957	0.20619704314583	0.79367869422924	1.95526149855748e-06	9.67837214579297e-06	0.000112628991285797
3.81633152015478e-07	9.92553147103927e-06	1.82188484830554e-09	6.09375824591281e-08	7.77943696324031e-08	1.04477184599946e-05	95715	0.00312942502102886	0.036527893958551	0.950019040907848	0.000174381120172957	0.0058326210351537	0.00744606297827472
4.3208317572524e-05	0.000183917530387509	2.61998707402881e-08	1.43496053390473e-07	1.65957813744746e-08	0.000227312139665538	4399	0.0659276616470696	0.190083634055355	0.809096824560805	0.000115259443595217	0.000631273162980253	7.3008777265012e-05
2.67896334704397e-06	2.48040398187914e-05	2.98251380368316e-09	3.55125906128549e-08	3.43294296023054e-08	2.75558276998542e-05	36290	0.00823278567187502	0.0972194838864572	0.900137716383044	0.000108235319082756	0.00128875064105016	0.00124581377036579
2.32730795685186e-05	0.000217651759128294	5.74619589993719e-10	6.92343723166624e-09	9.78350879057329e-08	0.00024103017184154	4149	0.0697647494890554	0.0965567065347281	0.903006281186176	2.38401518616305e-06	2.8724359190259e-05	0.000405903904719665
3.61043588648358e-08	5.29199743535331e-06	1.90570686424382e-10	3.59416542208792e-08	5.60043859400339e-08	5.42023840506548e-06	184494	0.00162475458323696	0.00666102783063831	0.976340345178853	3.51590967375687e-05	0.00663100984401164	0.0103324580497594
1.04375992575542e-05	9.21725684107963e-05	2.74386707688746e-09	3.11790452704303e-08	6.64197558490139e-08	0.000102710510336547	9736	0.0303448010008143	0.101621530487521	0.897401523064959	2.67145695985421e-05	0.000303562363464726	0.000646669514457472
8.85545048153751e-05	0.000423032030523086	6.69850863026443e-09	4.12256277238426e-08	8.60186417983318e-07	0.000512494645892798	1951	0.142546050720297	0.172791082843622	0.825436975611983	1.30703972889223e-05	8.04410895884092e-05	0.00167843005751761
1.94675309875558e-05	0.000110403554252931	1.85133655364619e-09	1.35074810064691e-08	9.63897665179465e-08	0.000129982833824565	7693	0.0382467755813839	0.149770015122388	0.849370266861087	1.42429311561626e-05	0.000103917422085903	0.000741557663283768
1.24195751971122e-10	1.78962745432101e-07	1.75929436783765e-11	3.26025015096497e-08	3.45045025163237e-09	2.15157485889032e-07	4647758	6.45451695970856e-05	0.00057723184233142	0.831775593085341	8.17677507509552e-05	0.151528548379044	0.0160368589425327
8.68407109077908e-07	1.70356274589062e-05	2.42486805111848e-10	6.11804405563188e-09	9.24047758250135e-08	1.80027998746698e-05	55547	0.00538633000090871	0.0482373361434611	0.946276555730396	1.3469394027594e-05	0.000339838475027435	0.00513280025708825
3.25927756423694e-05	0.000227735431496802	2.14104018988527e-09	1.92651489726115e-08	3.25049826031139e-07	0.000260674663154365	3836	0.0752321938971567	0.125032388065536	0.87363853755876	8.21345720361552e-06	7.3904953935639e-05	0.00124695596456435
5.67736357769444e-06	9.45929001507331e-05	3.09702578188983e-09	6.64489723682836e-08	7.03827757635987e-07	0.000101043637484214	9897	0.0298597427368583	0.0561872446306322	0.936158896353188	3.06503789748631e-05	0.00065762648715675	0.00696558215004827
5.81353632141043e-05	0.000215936150127812	7.71808451536897e-09	3.6888243404904e-08	2.40729559798379e-08	0.000274140192625816	3648	0.0789614001257007	0.212064355311282	0.787685118550095	2.81537867229256e-05	0.000134559777796808	8.78125741039949e-05
1.31923641736809e-06	4.69867118356754e-05	2.73975095019995e-09	1.25671779303485e-07	1.23071824048775e-06	4.9665078023785e-05	20135	0.0147894392659867	0.0265626566968503	0.946071439033543	5.51645353076434e-05	0.00253038521842852	0.0247803545158702
1.03814279189123e-05	0.000100377800003044	1.19625786551835e-08	1.48858040702354e-07	1.35792002238887e-07	0.000111055840543553	9004	0.0327696513301218	0.0934793511813638	0.903849806653607	0.000107716790009726	0.00134038912292935	0.00122273625208963
0.00017357241752942	0.000423682215761538	2.39875113584888e-08	7.5359749283568e-08	2.29058027072086e-08	0.000597376886354308	1674	0.1641169901873	0.290557638727377	0.709237711467547	4.01547363254722e-05	0.000126151096577365	3.83439721730764e-05
1.25158790215987e-05	0.000112422954136223	5.30517379354384e-09	6.13306204238199e-08	3.05894852939926e-07	0.000125311363804979	7980	0.036897817963165	0.0998782444110742	0.897148915490106	4.23359353250695e-05	0.000489425847437654	0.0024410783160575
0.000487205433188624	0.00115924954188391	2.80326930251838e-07	8.59963136946749e-07	2.99741879373656e-07	0.00164789500701911	607	0.390292706590681	0.295653200667156	0.70347293786689	0.000170112130358915	0.000521855538904961	0.000181893796690277
0.00027401939109758	0.000785631230638845	1.34311640642978e-07	4.9622546165871e-07	1.72515343364277e-07	0.00106045367418209	943	0.272619028152612	0.258398266486206	0.74084446097543	0.000126654887349577	0.000467936953532119	0.000162680697482929
4.27949102996564e-06	6.02138955604572e-05	2.48571977374761e-09	4.50059515046651e-08	2.81820355786986e-07	6.48226986174883e-05	15427	0.0192595583599542	0.0660184028316756	0.928901400970252	3.83464407801899e-05	0.000694293086596724	0.00434755667069614
0.000120464263537155	0.000685353472373285	5.30078539102295e-08	3.89270055859902e-07	4.86760868069167e-07	0.000806746774688279	1240	0.215039366604817	0.149321035195587	0.849527378201295	6.5705690525644e-05	0.000482518267284444	0.000603362645307442
3.33325412713455e-07	2.59196822598202e-05	6.85624909277512e-10	6.86866040443692e-08	9.25072159180554e-08	2.64148871174054e-05	37857	0.00789325416605557	0.0126188467598569	0.981252811894136	2.5956003757659e-05	0.00260029898061196	0.00350208636163735
7.28611612712267e-06	7.90884058385885e-05	6.34872849634196e-09	8.86791544041719e-08	9.16775405906672e-08	8.65612273892024e-05	11553	0.0256351851260823	0.0841729761335563	0.913670106397474	7.33437901451695e-05	0.00102446738659847	0.00105910629222551
1.59276372189611e-05	0.000209697052849892	8.91961769643251e-10	1.51404586669961e-08	1.6249236535763e-07	0.000225803214854648	4429	0.0655046365898138	0.0705376902149685	0.928671688686438	3.95017303105015e-06	6.70515637996662e-05	0.000719619361762534
6.88929001772987e-08	3.08649734523966e-06	7.25770657914372e-11	4.18114653492567e-09	2.23002046683854e-08	3.18194417368606e-06	314273	0.00095412929972416	0.0216511970093715	0.970003613125672	2.280903178366e-05	0.00131402259332605	0.00700835823984684
1.04361871314257e-05	0.000121593735357834	9.17026673350765e-09	1.37566651084845e-07	9.8027215754727e-07	0.000133156931564625	7510	0.0391622697042947	0.0783750947757511	0.913161139484659	6.88681139295931e-05	0.00103311671024861	0.00736178091541193
9.90611437597507e-05	0.000310492271741558	5.79026404177409e-08	2.33568259340446e-07	1.29779379233743e-07	0.0004099746657803	2439	0.115751916711021	0.241627476105648	0.75734502069927	0.000141234679239351	0.000569713884383315	0.000316554631459324
1.51925505004045e-07	1.85269267431772e-05	5.54443546797577e-10	8.71287022517469e-08	1.11545879670747e-06	1.98819941906872e-05	50297	0.00594690429708777	0.00764136150262066	0.931844490320555	2.78867170707292e-05	0.00438229190774827	0.0561039695520054
1.3416735393616e-05	9.99783247196687e-05	9.24265883838445e-09	8.86185205171856e-08	8.83371222396589e-08	0.00011358125841488	8804	0.0335022543031297	0.118124553124852	0.880236106862599	8.13748585582989e-05	0.000780221330120217	0.000777743823870912
9.68543203471185e-07	2.7324175535026e-05	1.68301525022166e-09	6.10936364780723e-08	2.21355152810689e-08	2.83776309055066e-05	35239	0.00847727361279127	0.0341305166275611	0.962877261530802	5.93078138138401e-05	0.0021528800864845	0.000780033941338407
3.00487509989975e-06	8.14733868292092e-05	9.54928191603148e-10	3.33633176740736e-08	5.8528835121441e-07	8.50978685261891e-05	11751	0.0252073008693141	0.0353108150878655	0.957408078959529	1.12215289071461e-05	0.000392058206061953	0.00687782621763654
8.44405002228529e-06	9.50409563744762e-05	6.9323995309382e-09	1.0042776819916e-07	2.58827405274959e-08	0.000103618249305019	9651	0.0306088504295444	0.0814919194149739	0.917222178640617	6.69032682701617e-05	0.000969209274164943	0.000249789401974023
2.41588511605374e-05	0.000269233514788647	9.59250680057685e-10	1.37861299865485e-08	3.77315788198486e-07	0.000293784427118049	3404	0.084374899545251	0.0822332599366468	0.916432220147811	3.2651515584665e-06	4.69260066702207e-05	0.00128432875731317
1.6881844692984e-06	2.07454372399523e-05	4.99753192440222e-11	7.89793444420658e-10	9.37270402061845e-09	2.2443834182035e-05	44556	0.00671060844075999	0.0752181848968431	0.924326791567452	2.22668367796196e-06	3.51897736373779e-05	0.000417607078389518
2.04442404537865e-06	2.36865161183991e-05	1.44059895821274e-09	2.14653031076628e-08	3.98547560145508e-08	2.57937008218581e-05	38769	0.00770834717621005	0.0792605938751587	0.918306228407775	5.58508051311484e-05	0.000832191675630844	0.00154513523630456
3.97194410913632e-06	2.34663454647649e-05	5.87933691789782e-09	4.46658243534029e-08	2.33083084156627e-08	2.75121430435882e-05	36348	0.00821978772587095	0.144370582213224	0.852945022406527	0.000213699707383137	0.00162349491577729	0.000847200757088776
3.73417237206842e-06	7.42685011810068e-05	5.13567803625378e-09	1.31521383131652e-07	2.22397360003537e-07	7.83617279742466e-05	12761	0.0232352455694745	0.0476530121093763	0.947764975338661	6.5538090711088e-05	0.00167838799030664	0.00283808647094443
5.28660309577095e-05	0.000475567472462222	4.0420847783999e-08	4.69529838298786e-07	4.3488585825329e-07	0.000529378339964267	1889	0.146880419404535	0.0998643634744821	0.898350832590397	7.6355310998798e-05	0.000886945692433278	0.000821502931688978
1.2552996005771e-05	7.47975654667715e-05	2.65836624990406e-10	2.03747894413812e-09	1.470019799376e-08	8.73675649861054e-05	11446	0.0258708772096515	0.143680277775481	0.856125101788828	3.04273817214298e-06	2.33207706368165e-05	0.000168256926882395
0.000171960581077901	0.000977421407039925	1.90190207559955e-08	1.39775961882224e-07	2.00624670905279e-06	0.00115154702980952	868	0.292249161932277	0.149330054810133	0.848789829453692	1.65160607979177e-05	0.00012138102766445	0.00174221864771311
2.22841634541661e-05	0.000181610042739518	2.88434353172441e-09	3.0267750151694e-08	3.79916370733222e-08	0.000203965349924441	4903	0.0593609987497471	0.109254652628112	0.89039654434832	1.41413408345727e-05	0.00014839652991504	0.00018626515281834
4.61326454082255e-06	6.77270656755427e-05	4.36652507631171e-09	8.25025113897175e-08	1.8591240281384e-08	7.24457904931126e-05	13803	0.0215000316044159	0.0636788488250553	0.93486543820626	6.02729992535153e-05	0.00113881718769514	0.000256622781735697
6.64834075451686e-05	0.000399861337113226	3.00499233531943e-08	2.32934941198041e-07	9.37932135658598e-07	0.000467545661658604	2139	0.130899489859716	0.142196608796071	0.855234835662317	6.42716333771403e-05	0.000498207897752086	0.00200607601048272
6.95479071415888e-06	0.000117519309768684	4.06456577248251e-09	8.84810926022123e-08	4.71556068648333e-07	0.000125038202209866	7998	0.036818880089273	0.0556213268524596	0.939867238105662	3.25065915907884e-05	0.000707632475822905	0.00377129597446441
1.03209197198738e-06	1.48437260870013e-05	1.56968488489258e-09	2.90318175146306e-08	3.87838255206662e-09	1.59102979439403e-05	62852	0.00476175408438717	0.0648694308317756	0.932963426536887	9.8658421760758e-05	0.00182471865812468	0.000243765551451773
2.85468863683801e-06	5.2944602675479e-05	1.04130024380434e-09	2.48548343239935e-08	2.5439927044592e-09	5.58277314395892e-05	17912	0.016609305826238	0.051133882090965	0.948356691383205	1.8652025023283e-05	0.000445205880358738	4.55686204482809e-05
4.3240400931064e-06	6.25984901497849e-05	2.15276950709046e-09	4.01061143395819e-08	7.06855263790403e-08	6.7035474653117e-05	14917	0.019910432895604	0.0645037588751576	0.933811395737976	3.21138847487874e-05	0.000598281947686889	0.00105444955443086
1.55104313629742e-05	0.000177944385647101	2.57279568156842e-08	3.80277902095666e-07	6.50099308519932e-07	0.000194510922177506	5141	0.0566887173455148	0.0797406705460977	0.914829787731471	0.000132269985292679	0.00195504652303603	0.0033422252141022
1.38177493792356e-05	9.12247641710717e-05	5.67938320944271e-10	4.82373046748352e-09	2.91556291685162e-07	0.000105339461510781	9493	0.0311093318565907	0.131173533460881	0.866007504336211	5.39150583075788e-06	4.57922453589706e-05	0.00276777845171843
1.59390109958376e-05	6.45324285732874e-05	3.03135148483952e-09	1.57837770651885e-08	5.13472352848624e-08	8.05416019329598e-05	12416	0.0238738546877387	0.197897864126227	0.801231003910278	3.76370895548206e-05	0.000195970488373529	0.000637524385566631
7.82483017618151e-05	0.000355477528446124	1.53953071418271e-08	9.00687654802116e-08	6.85857465815676e-07	0.000434517151746377	2301	0.122241231734172	0.180081042709881	0.818097805845908	3.54308387596474e-05	0.000207284718493192	0.00157843588695897
8.62880676747175e-06	5.30284259300592e-05	9.79945888569361e-10	7.74544186507866e-09	2.08223103508339e-08	6.16867803956354e-05	16211	0.0183364092498973	0.139880971451742	0.859640032920427	1.58858329496914e-05	0.000125560805984724	0.000337548988896609
1.15002366314449e-06	2.99090584864455e-05	2.91261445668599e-09	9.74679555323495e-08	4.28263375006846e-07	3.15877260945859e-05	31658	0.00943170728222453	0.0364072950265832	0.94685696580014	9.22071581843051e-05	0.0030856274757003	0.0135579045393917
4.54670664237961e-06	8.52176673208748e-05	7.95675188319068e-09	1.92047798733248e-07	1.39607334568817e-07	9.01039858484397e-05	11098	0.0266703081422193	0.0504606605309053	0.945770228902149	8.8306325278156e-05	0.00213140181230478	0.0015494024293625
3.07400443126125e-06	3.78660814080803e-05	6.63342613598923e-09	1.05106841149815e-07	1.43604628029049e-07	4.11954307346564e-05	24275	0.0122828264331243	0.0746200337377511	0.919181587200271	0.000161023346951164	0.00255141988505516	0.00348593582997153
4.24315671706711e-06	7.09792573999682e-05	4.0951511719379e-09	8.8180777665776e-08	1.06327532497974e-07	7.5421017578371e-05	13259	0.0223730843473589	0.0562596057877101	0.941107130067725	5.42972145354917e-05	0.00116918042870671	0.00140978650132222
3.26894587451492e-05	0.000185539446464159	2.73323455420496e-08	1.99667943778802e-07	2.14885311849234e-07	0.000218670790810478	4573	0.0635024852131229	0.149491656494174	0.848487563320543	0.000124993125239752	0.000913098375136231	0.000982688684907509
5.24462342436377e-07	1.71650184460936e-05	1.04025764358954e-09	4.37985415354193e-08	4.93346694647475e-08	1.77836542571737e-05	56231	0.00532093711322124	0.029491258368612	0.965213234460483	5.84951567628407e-05	0.00246285386018183	0.0027741581539602
0.000102036449878035	0.000549823362602015	2.69425495539784e-08	1.87217845290492e-07	5.06877252505593e-07	0.0006525808501274	1532	0.177854721828817	0.156358326877221	0.842536771489197	4.12861479902737e-05	0.000286888352997093	0.000776727132594586
4.67140034567608e-06	6.8913782797764e-05	4.57260264384120e-09	8.6817950829422e-08	7.1478883119034e-08	7.37480525800324e-05	13560	0.0218822638978202	0.0633426942441174	0.934448848299795	6.20030290139383e-05	0.00117722363902702	0.000969230788046424
7.12601611140358e-06	0.000101220377267436	3.27215869866703e-09	5.98448273372348e-08	1.55131097481547e-08	0.000108425023474624	9223	0.0320058843206873	0.0657229842617593	0.933551813259475	3.01789992181358e-05	0.000551946639432742	0.0001430768401151
0.000246277109997227	0.00044512257827441	3.2710385338738e-08	7.60739147112027e-08	1.54466554942118e-07	0.000691662939126629	1446	0.187444187221762	0.356065210474056	0.643554183829007	4.72923782500791e-05	0.000109986975458396	0.000223326343228922
1.06013532268672e-05	0.000119306195119614	4.00731158838812e-09	5.80609738013658e-08	5.54952223374424e-08	0.000130025111854209	7691	0.0382589753994304	0.0815331213769998	0.917562718603057	3.0819520408345e-05	0.000446536618760743	0.000426803880773944
0.00018295381577023	0.000736837760248222	1.88298465336329e-07	9.77956526302538e-07	4.32098097509152e-07	0.0009213899291076	1085	0.241600055270321	0.198562855953318	0.799702424533635	0.000204363494094951	0.00106139268013242	0.000468963338819706
4.33967018041167e-06	6.93299799272465e-05	5.43357538816929e-09	1.11731802596737e-07	2.21090296970498e-08	7.38089245153401e-05	13548	0.0219001270285064	0.058796008868951	0.939317032221994	7.36167804076322e-05	0.0015137980038378	0.000299544124809118
4.08618911087095e-05	0.000169089890640575	4.34796475786965e-09	2.31490975283465e-08	2.30361320436913e-08	0.000210002314943614	4762	0.0610633904838729	0.194578288909248	0.80518107948465	2.07043658496673e-05	0.000110232582600635	0.000109694657651162
1.05946168607886e-05	0.000143264514589381	2.38507902040585e-08	4.1547583251121e-07	6.5870661652626e-08	0.000154364328734537	6478	0.0452567981429535	0.0686338414298316	0.928093399322553	0.000154509726434759	0.00269152747864249	0.00042672204253811
1.44495032804133e-06	4.14742589353617e-05	1.9303989929582e-09	7.13240123506784e-08	9.07779411714494e-08	4.30832416159182e-05	23211	0.012842078588716	0.033538570308216	0.962654094255481	4.48062615660974e-05	0.00165549317264757	0.00210703600208925
0.000126165976293899	0.000372940055462414	1.7845495148275e-08	6.7896892237012e-08	2.50267756280058e-07	0.000499442041899978	2002	0.139180159890472	0.252613848473665	0.746713380482898	3.57308629453522e-05	0.000135945488246681	0.000501094692244949
0.000273385350485262	0.000587731459094872	8.61326657013427e-08	2.38378128818723e-07	2.68577490146895e-07	0.000861709897864801	1160	0.227887037344734	0.317259150861182	0.682052580051813	9.99555255368049e-05	0.000276633852540619	0.000311679708928019
1.767090128746e-05	0.000125429094042587	1.82505451211488e-08	1.66704497577764e-07	7.12575400492368e-08	0.000143356207912795	6976	0.0420981366197956	0.123265685837682	0.874947069741735	0.000127309067300739	0.00116286905188767	0.000497066301395077
5.56578982343592e-07	1.58982005108422e-05	8.81181083380453e-11	3.2376376850122e-09	2.22551409739261e-08	1.64803603899531e-05	60678	0.00493194667189267	0.0337722579588065	0.964675537103802	5.34685566656448e-06	0.000196454301265521	0.00135040378045941
5.01202996590788e-07	7.58686895651074e-06	2.69591261967388e-10	5.24745947627211e-09	1.3744113204906e-08	8.10733311704467e-06	123345	0.00242925436881736	0.0618209452300745	0.935803284135479	3.32527673496733e-05	0.000647248534199239	0.001695269332897
1.16223810010264e-05	0.000128269528931813	3.19072146228675e-08	4.53396844223083e-07	4.20743170380441e-07	0.000140797957162066	7102	0.0413625839431478	0.0825465172598239	0.911018394849068	0.000226617028158588	0.00322019476249361	0.00298827610045609
1.55957997608742e-06	4.39461622589146e-05	3.7681037249101e-09	1.36684735411814e-07	3.43378982772394e-07	4.59895740569111e-05	21744	0.013702444502795	0.033911598619232	0.95556793382196	8.19338687557131e-05	0.00297208091648489	0.00746645277356712
1.70245123304797e-07	9.79525484964335e-06	1.64478678074825e-09	1.21741928694635e-07	4.97710404845838e-08	1.01386577289081e-05	98632	0.00303699171992455	0.0167916826720939	0.96612935474825	0.000162229244218247	0.0120076968716988	0.00490903646373946
7.20004034306529e-06	5.98117232567433e-05	6.92950761883386e-09	7.40481544111696e-08	6.70687064243739e-08	6.71598099682629e-05	14890	0.0199469925903865	0.107207574685928	0.890588035984734	0.000103179380973658	0.00110256646714995	0.000998643481213957
3.38924354534947e-05	0.000177955164502795	2.28300077722174e-08	1.54264147834446e-07	2.22025964408172e-08	0.000212046896708338	4716	0.0616392551780677	0.159834621395627	0.839225507495004	0.000107664899258673	0.000727500143737688	0.000104706066372459
0.000404659036226597	0.00140583122119578	1.88825300612564e-08	8.47609912347235e-08	1.31646271626358e-06	0.00181191036365994	552	0.419616482930895	0.223332811789437	0.77588342635013	1.04213378542164e-05	4.67799030982481e-05	0.000726560619480321
2.45594584037977e-06	6.01050292984438e-05	9.01343484700377e-10	2.84032474832634e-08	1.33556629261731e-07	6.27238363590532e-05	15943	0.0186417927632011	0.0391549047848584	0.958248614679458	1.4370031187837e-05	0.000452830201913563	0.00212928030258235
1.7615692133919e-05	0.000115270981425118	1.80552246010853e-08	1.52018263352786e-07	1.11399556394363e-07	0.000133168146603385	7509	0.0391655028791192	0.132281574710083	0.865604758834931	0.000135582157307176	0.00114155124352328	0.000836533054155543
0.000210756279883862	0.000910236435755673	1.65625883346313e-07	9.23358129234559e-07	2.811849241863e-08	0.00112210981814453	891	0.285964041893695	0.187821438219263	0.81118302418991	0.000147602204942992	0.000822876793611323	2.50585922731925e-05
3.38910776883354e-05	0.000195665316045151	2.01309660264417e-08	1.49599265916841e-07	3.77518527515714e-08	0.000229763875818182	4352	0.066614595655821	0.147503943201038	0.851593033710776	8.7615888070986e-05	0.000651100027731179	0.000164307172383554
2.21368514811995e-05	0.000152742031680195	2.74569300495351e-09	2.4383613048064e-08	3.45729009600371e-07	0.000175251741477048	5706	0.0512217075543678	0.126314587773147	0.871557853821379	1.56671367817084e-05	0.000139134783155678	0.00197275648553627
1.04433918094826e-05	0.000131422649577143	2.73149725410479e-09	4.42685302905297e-08	1.28852502720166e-07	0.00014204189391689	7040	0.0417203130750727	0.0735233213349936	0.925238645818389	1.92302227095269e-05	0.00031165826552856	0.000907144358378934
5.81171088779987e-06	8.90688417261759e-05	6.31057876358919e-10	1.24517480516764e-08	8.9493791281956e-08	9.49831292111857e-05	10528	0.0280941021484274	0.0611867700723788	0.937733284488238	6.64389435892161e-06	0.000131094312801499	0.000942207232223053
1.8626967325877e-05	0.00025585801364647	3.12666990335703e-09	5.54144756005818e-08	7.88308054524106e-08	0.000274622352923303	3641	0.0790946535238601	0.067827571672868	0.931672207025064	1.13853438005837e-05	0.000201784286714847	0.000287051671552849
1.27314087304346e-06	4.26421668366783e-05	9.25995314687129e-10	3.99336075043019e-08	3.54712129736599e-08	4.39916385255145e-05	22732	0.013111073006837	0.0289405195104306	0.969324359490419	2.10493481426037e-05	0.000907754492507504	0.000806317158500181
9.82976067536835e-07	2.41272224182841e-05	1.07962228934733e-10	3.40908842468743e-09	2.58857274483045e-08	2.51396012639229e-05	39778	0.00751360585095118	0.0391007024024472	0.959729717468049	4.29450840533683e-06	0.000135606304527181	0.00102967931657104
[truncated: 8,405 more rows]
