# Supplementary material for: Quantitative Risk Assessment for African Horse Sickness in Live Horses Exported from South Africa
Source: PLoS One. 2016 Mar 17;11(3):e0151757. doi: 10.1371/journal.pone.0151757 (PMC4795756; doi:10.1371/journal.pone.0151757)
Supplement: S3 Dataset — (ZIP) [file pone.0151757.s003.zip › simulation_results_9.xls]

Detailed Results
I
Thu Oct 01 14:25:23 2015
Pathway 1	Pathway 2	Pathway 3	Pathway 4	Pathway 5	Overall probability	Horses/case	Probability per year	Pathway 1 proportion	Pathway 2 proportion	Pathway 3 proportion	Pathway 4 proportion	Pathway 5 proportion
2.37672117138942e-08	2.0103625410479e-06	1.87612441703843e-09	2.04068520700364e-07	3.90201702367913e-08	2.27909456811599e-06	438771	0.00068349546005031	0.0104283569652581	0.88208825082224	0.000823188490414121	0.0895392949266939	0.0171209087953938
2.43853511509924e-09	1.11433302741286e-06	8.85665877312915e-10	5.20620815293215e-07	2.27305521448168e-08	1.6610085958433e-06	602044	0.00049817886030068	0.00146810505448419	0.670877339347607	0.000533209689299203	0.313436556918534	0.0136847889900753
1.45590878085189e-05	0.000120999489260017	2.05674984365852e-08	2.19995112613136e-07	2.44754214295603e-07	0.000136043893893881	7351	0.0399941920696805	0.10701757639983	0.889415068892402	0.000151182812016749	0.00161708920787535	0.00179908268787513
1.01683707103412e-05	0.000101000479880961	9.78894308453347e-08	1.25137777529235e-06	7.49653583784221e-08	0.000112593083155818	8882	0.0332156586658623	0.0903107937480421	0.897039827403835	0.00086940892017199	0.0111141620801037	0.000665807847846899
1.44754670029252e-06	4.21416161073303e-05	2.03056802408531e-08	7.60982472604861e-07	1.6894072152198e-07	4.45393916819905e-05	22452	0.013273238318286	0.0325003697991196	0.946165057848562	0.000455903852163829	0.0170856054352571	0.00379306306489792
1.4261229699556e-05	0.00017072858814651	7.44054644837025e-08	1.14759897117947e-06	2.44060799570609e-07	0.000186455883081299	5363	0.0544060027555167	0.0764858124285506	0.915651388012615	0.000399051310444626	0.00615480161963617	0.00130894662875396
0.000122989209019111	0.000353477427851301	1.50276167477167e-07	5.55867505828701e-07	1.68800043078007e-07	0.000477341580586797	2095	0.133451035714956	0.257654505748107	0.740512543275135	0.000314818933838598	0.00116450677761064	0.000353625265308965
1.2999871544876e-06	3.58474151214611e-05	1.65417257153892e-09	5.87049062066625e-08	1.57288585151573e-07	3.73650499398784e-05	26763	0.0111471295572305	0.0347915272849715	0.959383573128919	4.42705837192921e-05	0.00157111809835985	0.00420951090403078
3.55137754893399e-06	0.000133167535602472	7.05338985287844e-08	3.41773344470631e-06	5.39025730478965e-07	0.00014074620622512	7105	0.0413476986168342	0.0252324921870621	0.946153641892655	0.000501142449381314	0.0242829525311661	0.00382977093973535
1.55209120287768e-06	1.65792678451133e-05	9.16899428938285e-09	1.25947967141609e-07	2.8276414322229e-08	1.82947524237442e-05	54660	0.00547344176587605	0.0848380544829491	0.90623078471374	0.000501181654553722	0.00688437669034237	0.00154560245841479
5.52181425613017e-09	1.88926191878887e-06	7.69289241605763e-09	3.3862885133466e-06	5.76936825288758e-08	5.34645882133653e-06	187040	0.00160265630670031	0.00103279842614589	0.353366963428063	0.00143887621192498	0.63337035344454	0.0107910084893263
2.05091788242629e-06	3.33229995549809e-05	7.33096210680094e-09	1.53227469392265e-07	1.05913613703025e-07	3.56403894826093e-05	28058	0.0106353478566481	0.0575447662665704	0.934978546495426	0.000205692536283255	0.00429926472792987	0.00297172997379014
1.94652981641393e-06	2.44328651404803e-05	5.55012317302863e-10	8.95970511574501e-09	3.93618824865946e-09	2.63928458625759e-05	37889	0.00788669378786444	0.0737521761218647	0.925738181767097	2.10288924579312e-05	0.000339474763820355	0.000149138454759849
0.000240324274660873	0.000579304615332997	8.35629942457068e-08	2.59344026261796e-07	1.27731862065335e-08	0.000819984570200584	1220	0.218153056823838	0.293083898642245	0.706482336846031	0.000101908008129062	0.000316279154128907	1.55773494657454e-05
2.41541807290156e-05	0.000195084027681519	4.68786968741371e-07	4.87566255925183e-06	1.56990997498928e-07	0.000224739648936027	4450	0.0652063525848724	0.107476276853539	0.868044551128807	0.00208591127983302	0.0216947146724418	0.000698546065379041
0.000167497644618985	0.000584710952452877	1.23250233989106e-07	5.54313482808693e-07	7.8432349503923e-07	0.0007536704842837	1327	0.202430571952126	0.222242542479526	0.775817767374287	0.000163533316693761	0.000735485194614622	0.00104067163487856
2.77596837402478e-06	6.14140277399157e-05	2.22844765198117e-08	6.34733894650962e-07	3.3880617480972e-07	6.5185820659921e-05	15341	0.0193663980271804	0.0425854633096852	0.942137831788864	0.000341860795710027	0.00973730004815639	0.00519754405758418
6.02955912885206e-08	2.84209292432251e-06	7.03432594471482e-10	4.26361369687259e-08	5.40323633970885e-10	2.9462684088082e-06	339412	0.000883491316240992	0.0204650707003681	0.964641549909627	0.000238753737564606	0.0144712331168676	0.000183392535573313
3.74001865931539e-06	5.92338777855079e-05	6.51719995178373e-09	1.32834292361119e-07	1.07290815170104e-07	6.32205387523063e-05	15818	0.0187880239674667	0.0591582851574315	0.936940414531773	0.000103086751242625	0.00210112559909612	0.00169708796045637
1.62390273689643e-07	1.12530849985462e-05	2.28452145488398e-08	2.03699322497871e-06	1.56437787811428e-08	1.34909574905446e-05	74124	0.00403913520929089	0.0120369717126052	0.834120558635901	0.00169337236180986	0.150989522160038	0.0011595751296457
5.20265298766073e-05	0.000317707457832903	7.55716239466429e-07	5.94496382563549e-06	2.5584377929288e-07	0.000376690511553905	2655	0.106874743562313	0.138114787287819	0.843417734421587	0.0020061992970011	0.0157820907171556	0.00067918827643809
2.05574832986903e-06	3.00173847556414e-05	8.89918763145994e-09	1.67143008734791e-07	1.24787574998422e-08	3.22616540393765e-05	30997	0.00963196492692453	0.0637211076456252	0.930435393021203	0.000275844121959716	0.00518085676979819	0.000386798441413184
0.000187183587099941	0.000576334124656572	6.24171561489239e-07	2.47529858592791e-06	8.55791592274636e-08	0.000766702761063158	1304	0.205545090867767	0.244141010840212	0.751704772599738	0.000814098491863683	0.0032284983329074	0.00011161973527889
2.21516728341255e-05	0.000140148009201383	5.93442733240015e-08	4.83158197313085e-07	1.58193916078291e-08	0.000162858003897754	6140	0.0476868698147651	0.136018324576991	0.860553401412016	0.000364392734183696	0.00296674517524127	9.71361015683387e-05
9.67496459260326e-06	8.07396874960564e-05	3.54838910049416e-08	3.80983574703539e-07	2.43944501608998e-07	9.10750640559771e-05	10980	0.0269538463008886	0.106230664703752	0.886518042374713	0.00038961148556681	0.00418318206693081	0.00267849936903764
7.51008154558618e-06	7.77340079799476e-05	3.86748511717059e-08	5.15097457014778e-07	2.21398077834269e-09	8.58000758144986e-05	11655	0.0254126487471794	0.0875300106007263	0.905989968447231	0.000450755442866061	0.00600346156020222	2.58039489746997e-05
9.80075978748412e-08	8.71973360807634e-06	6.51458890373277e-09	7.45782350960793e-07	1.82478002389505e-07	9.75251614820521e-06	102538	0.00292149321994972	0.0100494678896664	0.894100914632278	0.000667990578506416	0.0764707629936139	0.0187108639059354
2.8023096589562e-07	8.79180277028559e-06	1.06786419798977e-08	4.30865680153136e-07	9.85352724039964e-08	9.61211333071824e-06	104035	0.00287949413929989	0.0291539390198472	0.91465866743257	0.0011109567285033	0.044825280906352	0.0102511559127272
0.000129891197350428	0.000311586257820678	4.26548367403848e-07	1.31654529305127e-06	4.09621761377502e-08	0.000443261511007699	2256	0.124541853917107	0.293035136425756	0.702940025431773	0.00096229507144472	0.0029701322139571	9.24108570686137e-05
5.17319670962619e-06	9.99800822530676e-05	5.35136485942528e-08	1.33231211485812e-06	1.45464634657023e-07	0.000106684569360803	9373	0.0315002731500744	0.0484905806024359	0.937155980964208	0.000501606267100088	0.0124883300634818	0.00136350210277427
0.000139582621011735	0.000351629380772688	2.01975056686384e-07	6.5475861862359e-07	1.56823203690937e-07	0.000492225558663425	2032	0.137313587012417	0.283574508789739	0.714366360266811	0.000410330290923579	0.00133020036668048	0.000318600285846127
6.09745450558076e-08	4.3899183787438e-06	8.11930273248369e-09	7.51809871334251e-07	1.87216567036123e-09	5.2126942635367e-06	191839	0.00156259023751004	0.0116973185023205	0.84215919000884	0.00155760194670902	0.144226734453473	0.000359155088656784
1.45175784303069e-05	8.89932174924512e-05	2.85043191553993e-08	2.24778604555233e-07	4.80447581190354e-08	0.000103812123604588	9633	0.0306652366468898	0.139844730328446	0.857252644512113	0.00027457601449297	0.00216524425809261	0.000462804886855356
7.86975500409315e-05	0.00026830601314276	8.88239926572528e-09	3.89710501936467e-08	2.0246524583155e-09	0.000347053441285609	2881	0.0988955519246061	0.226759169277814	0.773097111928524	2.55937507284807e-05	0.000112291208089694	5.83383484346235e-06
7.41868423474463e-07	2.35430062607911e-05	1.19490286294267e-08	4.87906841406299e-07	8.13419846326738e-08	2.4866072538934e-05	40215	0.00743215841144984	0.0298345636333556	0.946792310041271	0.000480535420731099	0.0196213873599203	0.00327120354472194
2.11062955222754e-05	0.000166491109143741	3.36256567526055e-08	3.41480836396254e-07	3.37528356021851e-07	0.000188310039515187	5310	0.0549319387763993	0.112082688616149	0.884132941463875	0.000178565395871491	0.00181339687079569	0.00179240765330852
1.66030944434628e-06	2.23821763200495e-05	9.2454659386275e-09	1.60294116621822e-07	3.13669439082021e-08	2.42433922908644e-05	41248	0.00724672082143907	0.068485029835199	0.923227906866965	0.000381360241491924	0.00661186828553797	0.00129383477080565
1.84269667799372e-05	0.000127768689929005	3.49535513817935e-08	3.1188305535743e-07	2.60612196387078e-07	0.000146803105512069	6812	0.0430883051234098	0.125521641491585	0.870340511417187	0.000238098174148774	0.00212449903065429	0.00177524988642459
6.24429390922367e-05	0.000285062723800003	1.0531449740364e-08	6.18951620617872e-08	3.13512107796748e-07	0.000347891601611839	2874	0.0991221831779979	0.179489642184313	0.819400992950853	3.0272216091363e-05	0.000177915079797893	0.000901177568944451
1.51282672120958e-05	0.000185013782870368	9.28323790658461e-08	1.46300650176938e-06	1.30272291320297e-08	0.000201710916192431	4958	0.0587244719227774	0.0749997446725368	0.917222460552734	0.000460224864465366	0.0072529862507475	6.45836595159871e-05
2.59188810261192e-05	0.000193114514511623	1.82814342734446e-07	1.753797457583e-06	8.67028874737848e-07	0.000221837036212797	4508	0.0643918129348213	0.116837483355379	0.870524227191611	0.000824092973181816	0.00790579196117943	0.00390840451864923
3.37176269734195e-05	0.000270881827234324	9.77002180088359e-08	1.0113760210822e-06	1.46267829700186e-08	0.000305723157229805	3271	0.0876494338180512	0.110288102736276	0.886036339833782	0.000319570878745691	0.00330814332236525	4.78432288301407e-05
3.77341645274192e-06	0.000133015726552433	5.06839938962631e-08	2.30803769968223e-06	1.19804697949268e-07	0.000139267669396703	7180	0.0409223239085714	0.0270947052470116	0.955108440664279	0.000363932232913945	0.0165726741151086	0.000860247740687074
3.84486160488796e-05	0.000288611902067807	1.56442378957841e-07	1.51313424488766e-06	2.55554374582719e-07	0.000328985649115115	3040	0.0939963398346204	0.116870192217491	0.877278090530992	0.000475529493090747	0.00459939285788786	0.000776794900537739
7.97726205949226e-05	0.000536264973606019	2.00427138166874e-07	1.73862381100381e-06	4.04333088067309e-08	0.000618017078458919	1618	0.169279962263156	0.129078343261715	0.867718696291118	0.000324306795318112	0.00281322939382068	6.54242580278769e-05
9.00794250677572e-07	2.18344018664364e-05	8.91944959926863e-08	2.78116551268416e-06	1.24000167929804e-07	2.57295562937206e-05	38866	0.00768925147658306	0.0350100965750977	0.848611675117194	0.00346661617380687	0.108092245390291	0.00481936674361022
0.000193833193402643	0.000654389568859859	1.28128129568474e-07	5.57393186881019e-07	4.45578858551093e-07	0.000849353862437503	1177	0.225017189860858	0.228212529517879	0.77045575207237	0.000150853649150152	0.00065625555087416	0.000524609209726034
4.05649712273249e-05	0.000229650813377562	3.72993503962787e-08	2.71849724117606e-07	1.31329441850434e-07	0.000270656263121251	3695	0.0779979842438064	0.149876344110878	0.848496209654239	0.000137810778757294	0.00100440950814362	0.000485225947982588
6.14297517404263e-05	0.000358509772323236	4.76792527022864e-07	3.58515193152592e-06	1.05927929100257e-07	0.000424107396451312	2358	0.119494589824031	0.144844801704557	0.845327799805052	0.00112422591780382	0.00845340581542416	0.000249766757162458
7.60469373331942e-07	2.06897803763638e-05	1.08492071717167e-08	3.79717997780455e-07	1.24826883522823e-09	2.18420652234832e-05	45783	0.00653126906520218	0.034816733928362	0.947244693423931	0.000496711600332203	0.0173847112850943	5.71497622800876e-05
2.64230913272184e-05	0.000141669438579779	6.52200745476949e-08	4.49933749026165e-07	1.35827225858623e-07	0.00016874351095643	5926	0.0493671182924474	0.156587303283271	0.839554882891814	0.000386504193127373	0.00266637660005984	0.000804933031728218
6.34127249800155e-05	0.000291321343414189	3.52769478732456e-07	2.08647643769153e-06	8.21987267853392e-08	0.000357255513037414	2799	0.101650243986297	0.177499640077981	0.815442541214697	0.000987443064861847	0.00584029178430907	0.000230083858150933
0.000231205181373205	0.000890149861561623	1.52459185057594e-07	7.57293828741514e-07	4.44730565568679e-07	0.0011227095265142	891	0.286092638665621	0.205934995573659	0.79285856273561	0.000135795752558502	0.000674523383704395	0.000396122554468282
5.75468093911674e-06	5.26224137389739e-05	2.91413241576035e-08	3.42777488084606e-07	2.27767822833229e-08	5.87717902726161e-05	17015	0.0174775201250081	0.0979156992227621	0.895368568745004	0.000495838633167884	0.00583234722805982	0.000387546171006048
2.48667232560034e-06	6.82433729759762e-05	9.19962340513381e-09	3.252171589683e-07	4.26941683073728e-07	7.14914037670237e-05	13988	0.0212198111090527	0.0347828157592752	0.954567533718708	0.000128681532609341	0.00454903865124985	0.00597193033815711
8.03168122130673e-08	1.02735391669235e-05	4.2926239662651e-08	7.06885200220434e-06	1.20155192902561e-07	1.75857894139061e-05	56864	0.0052618907114792	0.00456714284031833	0.584195507242888	0.00244096177045693	0.401963871841578	0.00683251630475836
0.000146717560385666	0.000519186342194864	4.79490710284138e-07	2.18557727197196e-06	4.41189019703832e-07	0.000669010159582489	1495	0.181899602042971	0.219305429497854	0.776051506480669	0.000716716634891426	0.00326688203559706	0.00065946535098834
1.0441647624716e-05	9.0535420104425e-05	4.94007425034301e-09	5.51148961844049e-08	1.63202452678665e-07	0.000101200325152254	9881	0.0299053489811261	0.103178004705091	0.894615901364109	4.88148061076952e-05	0.000544611848840261	0.00161266727585242
1.15309112360155e-05	0.000119236068800474	1.298537550681e-08	1.72854233342932e-07	1.26776892590353e-07	0.00013107959653793	7629	0.0385632093478877	0.0879687727195501	0.909646290877707	9.9064811380103e-05	0.00131869671488434	0.000967174876477957
5.57753024033929e-05	0.000344115204301999	4.80626406329958e-08	3.82068087281981e-07	2.90106386763797e-07	0.000400610743820071	2496	0.113263405425238	0.139225677952471	0.858976474321802	0.000119973419021889	0.000953714030828844	0.000724160275876413
1.29099668181247e-05	7.96284278180084e-05	4.12470167527994e-08	3.27260367072704e-07	5.5477605314605e-08	9.29623796252732e-05	10757	0.0275046745813453	0.138873024444557	0.85656615223262	0.000443695793062356	0.00352035273184566	0.000596774797915377
3.77631125689058e-05	0.000232583190292058	3.58048533690905e-09	2.83936516079401e-08	2.06494240208755e-07	0.000270584771238118	3696	0.0779782039806239	0.139561115712879	0.859557576828233	1.32323978194552e-05	0.000104934403654792	0.00076314065741356
3.96119206549703e-05	0.00022496312354246	6.68050699017374e-08	4.88422547682685e-07	1.35643501849797e-08	0.000265143836165199	3772	0.0764715729018683	0.149397856001034	0.848456923593332	0.000251957846231485	0.00184210409997376	5.11584594277663e-05
8.69990663005909e-07	1.13616106885763e-05	1.28907002394378e-09	2.1647649154242e-08	3.39742516239091e-08	1.22885123223843e-05	81377	0.0036797892683671	0.0707970696681622	0.92457169676108	0.000104900413502102	0.00176161675118391	0.00276471640607162
2.08945853978816e-06	4.20499643459522e-05	4.68844536627052e-08	1.21415091972373e-06	3.87472975391875e-08	4.5439205556666e-05	22007	0.0135395754801017	0.045983606319491	0.925411521412117	0.00103180619221515	0.0267203377534757	0.000852728322700687
6.56070315843027e-05	0.000362852644913941	1.35998821088013e-08	9.69025978884403e-08	5.12868240679555e-07	0.00042908304721892	2331	0.120808495681424	0.152900544567144	0.845646658067131	3.16952212326919e-05	0.000225836463399124	0.00119526568109293
2.96581815131195e-05	0.000186313403793975	6.60418698476652e-09	5.34039260316724e-08	3.31569478612004e-08	0.000216064750367972	4628	0.062769874503152	0.137265247860235	0.862303561671542	3.05657770345194e-05	0.000247166305196577	0.000153458385991847
4.37725332914304e-07	1.40112392772752e-05	2.82691887030046e-08	1.16393046405319e-06	1.17750615803143e-07	1.57589148787489e-05	63456	0.00471655367740631	0.0277763625403284	0.889099242243487	0.00179385375963455	0.0738585412135686	0.00747200024298189
3.01538865787457e-07	2.34367234540736e-05	5.92316878697396e-08	5.92984550962869e-06	2.75459195777495e-08	2.97548854369373e-05	33608	0.00888687464417148	0.0101340960101003	0.787659677055239	0.00199065420686212	0.199289811489829	0.000925761237969828
2.55962250887534e-08	2.89683339345241e-06	5.44689512399381e-11	7.92836389491909e-09	5.68343803945895e-08	2.98724683178191e-06	334756	0.000895773942855005	0.00856850020441233	0.969733522731508	1.82338301142149e-05	0.00265407056777755	0.0190256726661879
5.85285795134899e-06	0.000109017906221758	3.78223995944005e-08	9.07630952244825e-07	1.88952314743189e-07	0.000116005169839689	8620	0.034204890939085	0.0504534234072258	0.939767653221082	0.000326040638073875	0.0078240560614592	0.00162882667215873
1.16659866485429e-05	0.000160617901635484	1.47354401558735e-07	2.61423327114392e-06	3.43909249082406e-07	0.000175389385205812	5702	0.0512608916297033	0.0665147815807288	0.915778919271573	0.000840155756209651	0.014905310649651	0.00196083274183807
3.95341648737223e-05	0.000180028165960669	1.02934232040601e-07	6.03154574437736e-07	3.31754487442303e-07	0.000220600174128312	4533	0.0640445061847418	0.179211847995765	0.816083517032746	0.000466609931054403	0.00273415275768056	0.00150387228275413
2.45172980153273e-06	2.24679344464411e-05	2.29870759967107e-08	2.70899409478831e-07	2.64313701975237e-09	2.52161938704691e-05	39657	0.0075364112990699	0.0972283848278931	0.8910121234733	0.000911599748748403	0.0107430729185535	0.000104819031505297
3.07011314270029e-06	2.0574934809251e-05	5.33791647474802e-09	4.60002512264906e-08	5.02229308617757e-10	2.36968883489611e-05	42200	0.00708394050177852	0.129557648982841	0.868254705270322	0.000225258118118366	0.00194119373603359	2.11938926842171e-05
1.96056730440679e-06	5.44240141484683e-05	1.59304228129125e-07	5.69424783010013e-06	1.03943337969724e-07	6.23420768490741e-05	16041	0.0185293864489064	0.0314485401112509	0.8729900718615	0.00255532436807952	0.0913387573514036	0.00166730630776648
1.43250307443847e-05	7.61298278574572e-05	6.20024365726108e-08	4.23826521294092e-07	5.52160575080917e-08	9.09959036172167e-05	10990	0.0269307358944642	0.157425006785408	0.836629175942962	0.000681376129121484	0.00465764396468835	0.000606797177819823
3.87716473696398e-05	0.000226927100062917	2.58285947339694e-07	1.94623278225614e-06	7.27015327817345e-08	0.000267975967694934	3732	0.0772561148862743	0.144683300159878	0.846818847282799	0.000963839965058838	0.00726271388810411	0.000271298704160287
7.62643223849648e-07	2.39347703167389e-05	3.92585036934412e-08	1.58530197367225e-06	5.49393939075521e-08	2.63769134118618e-05	37912	0.00788195161251415	0.028913285339394	0.907413613678367	0.00148836609805098	0.0601018757926141	0.00208285909157383
7.45741108147009e-07	2.09596138976492e-05	2.7875903343058e-08	1.00791585161268e-06	3.53030418435639e-08	2.27764498025955e-05	43905	0.00680972080689446	0.0327417624173381	0.920231821873342	0.00122389150129452	0.0442525442001864	0.00154998000783866
3.1975048835451e-05	0.000100753381097091	2.20895346426399e-07	8.95193579476764e-07	1.15186850701395e-07	0.000133959705709146	7465	0.0393936734504335	0.238691542850022	0.752117068067071	0.00164896858541932	0.00668255857041379	0.000859861927074467
7.41510190958185e-05	0.000214166343847713	1.56433159916652e-07	5.81267512339029e-07	6.82558443057668e-08	0.000289123319460093	3459	0.0830932820078882	0.256468482840774	0.740743929779327	0.000541060334423297	0.00201044839075756	0.000236078654718088
5.43924213991595e-06	0.000109270267572432	1.88482829709465e-07	4.87905416716167e-06	7.64240730115573e-07	0.000120541287439335	8296	0.0355184403894446	0.0451234780668273	0.906496602895709	0.00156363710487432	0.0404762075369169	0.00634007439567289
1.79606407250606e-05	0.000121471795444332	2.76785096837285e-08	2.40878571323836e-07	2.89141248578373e-08	0.000139729907375258	7157	0.0410553298783461	0.128538271172152	0.869332827353188	0.000198085794255879	0.00172388700349549	0.000206928676909415
2.31499959830474e-05	0.000198775796828538	7.33481559031811e-08	8.11129415781439e-07	2.66052205841696e-07	0.000223076322589112	4483	0.0647396715937573	0.103776123410855	0.891066315427239	0.000328802963272272	0.00363610716891489	0.00119265102971839
6.05208431097886e-06	4.47134460734521e-05	1.18107716989219e-07	1.12227401161655e-06	7.72281032376715e-09	5.20136349233605e-05	19226	0.0154833769718016	0.116355727106869	0.859648554447985	0.00227070684760342	0.0215765349464649	0.000148476651077094
2.08875768178896e-05	0.000121581960192671	7.11132885532392e-09	5.32579173717657e-08	3.27823096034073e-08	0.000142562688566391	7014	0.0418700427649936	0.146515031583192	0.852831560735126	4.98821180130324e-05	0.000373575427815837	0.000229950135852976
5.04470993600606e-06	5.5041228147278e-05	1.34492973874672e-07	1.88780061675459e-06	1.8012189078229e-08	6.21262438629916e-05	16096	0.0184658303159756	0.0812009486221519	0.885957764783941	0.00216483349888773	0.0303865242669073	0.000289928828112507
1.76299420447996e-06	6.83951017520989e-05	1.32665200328525e-07	6.63486088081517e-06	3.32445759641294e-08	7.69588666136867e-05	12994	0.0228240474539843	0.0229082662213534	0.888722830280549	0.00172384555758168	0.0862130794378825	0.000431978502633211
1.73526461134577e-06	4.20352214921577e-05	9.47691228609989e-08	2.95461297439968e-06	1.07594555414236e-07	4.69274627561784e-05	21309	0.0139799295544174	0.0369775928513695	0.895748864807813	0.00201948107344716	0.0629612768487186	0.00229278441865197
2.10203995701509e-06	2.43830711066891e-05	2.70290409147465e-08	4.03222960401227e-07	3.57262042847809e-08	2.69510892693049e-05	37104	0.00805283652020283	0.0779946196612225	0.904715607708643	0.00100289233747336	0.0149612862163781	0.00132559407628359
4.79255722918272e-06	6.18011968190381e-05	4.98526082581605e-08	8.27195629685637e-07	2.30269446743134e-08	6.74938292308389e-05	14816	0.0200452012566865	0.0710073392456584	0.915656994473803	0.000738624683564139	0.0122558704864189	0.000341171110555275
1.72955166478723e-07	5.57224662459142e-06	2.36343439019626e-09	9.79180503331225e-08	3.42289865242149e-08	5.87971226231767e-06	170076	0.00176236407378627	0.029415583409952	0.947707366617791	0.000401964294297735	0.0166535445893614	0.00582154108859783
7.42045342437758e-06	5.84999630882834e-05	9.652099688268e-09	9.78795310229684e-08	6.00305220971328e-08	6.60879786654693e-05	15131	0.0196317854679087	0.112281440198666	0.885183119072294	0.000146049249548484	0.00148104894414194	0.000908342535349752
1.95723152545108e-05	0.000233563112960816	2.10147433409988e-07	3.23331447492498e-06	3.53996368251139e-07	0.000256932886491913	3892	0.0741932596286351	0.0761767616506612	0.909043276436189	0.000817907883569443	0.0125842764586181	0.00137777757096222
1.58383888499371e-06	3.75296903247477e-05	1.29654767163954e-09	3.95352038382717e-08	1.86342139073698e-07	3.93407031003251e-05	25419	0.0117330674605686	0.0402595469876243	0.953965927579918	3.2956901363281e-05	0.00100494400767192	0.00473662452342288
2.10319521112852e-05	0.000126824078161613	1.36923595607027e-08	1.06237440362091e-07	1.4106571928143e-07	0.000148117025792103	6751	0.0434654781048072	0.141995506585487	0.856242403487252	9.24428470493414e-05	0.000717253400100043	0.000952393680112303
4.6703952552823e-05	0.000265786321457619	3.94224481202323e-08	2.88885863809406e-07	1.28577077992865e-07	0.000312947159400364	3195	0.0896251500573911	0.149239100435716	0.849300955365404	0.000125971579981008	0.000923113871245669	0.000410858747653217
3.93556646082061e-06	0.000105957022121421	3.35735073925404e-08	1.16549599360628e-06	3.45346093989868e-07	0.00011143700417723	8974	0.0328802592210612	0.0353165134856053	0.950824395394784	0.00030127790710476	0.0104587879242757	0.00309902528823035
6.62550695511906e-06	0.000111592814461093	1.08080154814093e-08	2.34491731979135e-07	2.93608576155004e-07	0.000118757229739827	8421	0.0350020331932644	0.0557903461510023	0.939671754768696	9.10093263802757e-05	0.00197454700225711	0.00247234275166439
2.61387354095061e-05	0.000199615602075532	3.50882301683688e-07	3.45047061075487e-06	9.33783286137031e-08	0.00022964906872609	4354	0.0665824399364843	0.113820341421382	0.869220167897218	0.0015279064863189	0.0150249710564703	0.00040661313861054
3.7611399721365e-05	0.000179576188275774	1.77611601806047e-08	1.09123463382873e-07	6.20790949166734e-08	0.000217376551715619	4600	0.0631387197795352	0.173024180503929	0.826106527399068	8.17068816320199e-05	0.000502001998475132	0.000285583216895849
2.18998589312555e-06	4.92333722012805e-05	2.36248690099853e-07	6.83611971269305e-06	1.90458655305335e-09	5.8497631083752e-05	17095	0.0173967017929127	0.0374371722846368	0.841630187225741	0.00403860268737399	0.116861479448726	3.25583535224961e-05
1.00171535410831e-05	0.000106459372152503	2.17329658440439e-07	2.97299476618745e-06	1.43400768591312e-08	0.000119681190195073	8356	0.0352695139973705	0.0836986457500613	0.889524677846039	0.00181590488936653	0.0248409525451882	0.000119818969344788
7.20837828139751e-06	0.000117147051187482	2.30002735207471e-08	4.81506044103543e-07	1.27847429968096e-08	0.000124872720529501	8008	0.0367710562772804	0.0577258047300615	0.938131648695894	0.000184189736743289	0.00385597464411603	0.000102382193185174
2.56995456071765e-07	1.74467726440753e-05	1.93676232611787e-08	1.69248752648237e-06	2.65856433374013e-08	1.9442208893228e-05	51434	0.00581574208496527	0.0132184289081103	0.897365764347499	0.000996163726433611	0.0870522241468089	0.00136741887114799
4.70132826166405e-05	0.000267660630803202	1.94095813109618e-07	1.42294491922383e-06	6.5658350652646e-08	0.000316356612502828	3161	0.090556130897728	0.148608503058301	0.846072502438396	0.000613534869949597	0.00449791426190312	0.000207545371450261
6.41610603052035e-07	1.6327929063005e-05	2.48092757742129e-08	8.12078951431776e-07	3.05854691709148e-07	1.81122825849722e-05	55211	0.00541899795442669	0.0354240609951823	0.901483785183009	0.00136974871377047	0.0448358150123805	0.0168865900956579
5.75942279082707e-08	3.34207672870636e-06	1.70457120487771e-09	1.27198288902394e-07	6.80532916442776e-08	3.59662710836618e-06	278038	0.00107840817238181	0.0160133998251583	0.929225251328472	0.000473936038827233	0.035365992934468	0.0189214198730743
1.72965976850137e-05	0.000261812186119605	5.05938423732705e-07	9.88562532506852e-06	1.42013013337857e-07	0.000289642360566758	3453	0.0832360858977117	0.0597170857576515	0.903915385882451	0.00174676943918945	0.0341304542116174	0.000490304709090111
3.25449810069101e-05	0.000273748283918885	5.37375366361907e-07	5.82493855978093e-06	6.53422083131539e-08	0.000312720921060251	3198	0.0895633401151307	0.104070366947531	0.875375663997046	0.00171838636359853	0.0186266353400087	0.000208947351816493
1.21333168136617e-05	0.000167244748241809	2.40523136555484e-09	4.27249186999649e-08	1.70116814573733e-07	0.00017959331202011	5568	0.052456878505509	0.0675599590941509	0.931241516516393	1.33926555421257e-05	0.000237898161236543	0.000947233572677162
7.36647338765426e-06	9.50897901894908e-05	1.30813140351285e-07	2.17372039032968e-06	7.84662823914903e-08	0.000104839263390218	9538	0.0309639144770339	0.0702644519757435	0.907005516011319	0.00124774951789189	0.0207338388313449	0.000748443663701017
4.04819251077141e-07	1.34975905713628e-05	1.29200704924353e-08	5.54114895329211e-07	2.57403875480439e-08	1.44951851758096e-05	68988	0.00433914565542504	0.0279278426710081	0.931177519131548	0.000891335318295694	0.038227514075084	0.00177578880406446
5.92567645525171e-05	0.000218906820901468	6.38860884222119e-07	3.03684378127555e-06	6.9649457122482e-08	0.000281908939576605	3547	0.0811060909416201	0.210198245722587	0.776516066607327	0.0022661959041867	0.0107724280962375	0.000247063669662578
6.1598909694812e-05	0.000397179981972118	1.07849792864103e-07	8.96390116549831e-07	2.36526414759193e-07	0.000460019657991103	2174	0.128934104370513	0.133904950853216	0.86339784631508	0.000234446052447153	0.00194859089384212	0.000514165885414764
1.50691072357798e-05	0.000122326716270991	1.96953679655401e-07	2.05766031084594e-06	2.84602242206577e-07	0.000139935039739479	7146	0.0411143494913943	0.107686446967353	0.874167874599031	0.00140746506394735	0.014704396516246	0.00203381685342305
7.40899728407816e-05	0.000339950685364535	5.50075670732813e-08	3.25014892073811e-07	2.06307028019152e-07	0.000414626987692483	2412	0.116985706225297	0.178690666647421	0.819895220174782	0.000132667599326841	0.000783872979138699	0.000497572599331533
1.9244482887466e-05	0.000158697242542649	1.641048849752e-07	1.7422014249066e-06	2.52297524303194e-07	0.0001801003292643	5552	0.0526010196769384	0.106854234892733	0.881160202154647	0.000911185924232119	0.00967350494040405	0.0014008720879846
1.21475871643067e-06	4.65347255844476e-05	4.67247211203314e-08	2.30544319520207e-06	3.96345454512051e-08	5.01412867626519e-05	19944	0.0149301859993395	0.0242267160430252	0.928072025848155	0.000931861229280112	0.0459789395935347	0.000790457286005017
1.32662387963399e-05	0.000108399208622667	7.08895449136661e-08	7.45401169489469e-07	5.28961999421903e-08	0.000122534634333352	8161	0.0360951019319021	0.108265217165046	0.884641384963616	0.000578526596168825	0.00608318761095433	0.000431683664214377
2.15838665757377e-06	4.83259761318627e-05	2.44407137205003e-08	7.04336990547843e-07	2.66039264269741e-09	5.12158008863475e-05	19525	0.0152476923409818	0.0421429836148307	0.94357552348156	0.000477210417440049	0.0137523377230951	5.19447630742134e-05
9.47863925912474e-05	0.000370036490814738	7.44970867071565e-08	3.74465447063049e-07	2.27173373748168e-07	0.000465499019313504	2148	0.130365455418997	0.203623184278742	0.794924318767525	0.000160037043293929	0.000804438745360394	0.00048802116507827
8.00630797826417e-07	3.48375635536856e-05	1.81520216376954e-08	1.01705667007405e-06	5.04507409153098e-07	3.71779104523768e-05	26898	0.0110916099036233	0.0215351209383321	0.937050068973372	0.000488247494730704	0.027356477480811	0.0135700851127539
1.63315591448016e-06	7.95583884983079e-05	1.1232365320067e-07	7.06267283744625e-06	1.8222231245134e-06	9.01887640279484e-05	11088	0.0266950651949747	0.0181081970917582	0.882131930244146	0.00124542845676278	0.0783098971758568	0.0202045470314762
1.57642535207329e-05	7.31052752484922e-05	5.31912360556915e-09	3.17254067464777e-08	6.47235819971531e-08	8.89712968815743e-05	11240	0.0263394783736705	0.177183586991162	0.82167258217894	5.97847147563691e-05	0.000356580243948855	0.00072746587119331
2.29488697319633e-06	6.11612710965256e-05	1.5328040582406e-07	5.26083198353435e-06	5.12775540519777e-07	6.93830459996002e-05	14413	0.0206004859981497	0.0330756158097982	0.881501672568225	0.0022091910727722	0.0758230185449724	0.00739050200423215
5.5517553837007e-07	1.33223729725224e-05	2.59864495311273e-09	8.02013325186476e-08	1.14496962068032e-07	1.40748454504323e-05	71049	0.00421358120191384	0.0394445211015101	0.946537780428221	0.000184630443173564	0.00569820342263044	0.00813486460446463
5.34788646569956e-05	0.000437883509065498	1.76552227089843e-07	1.86536607138272e-06	8.50242883197398e-08	0.000493489316309286	2026	0.137640754201389	0.108368839789591	0.887321152847536	0.000357763017870871	0.00377995229022067	0.000172292054781693
5.18615316359207e-07	3.66570950565706e-05	1.85441044787599e-07	1.68960872869185e-05	8.63456035424574e-07	5.51206947400605e-05	18142	0.0164006841351673	0.00940872241913687	0.665033255285316	0.00336427263230456	0.306528924691488	0.0156648249717548
1.82520252942781e-05	0.000163576012335228	6.34351085201391e-08	7.32017222542568e-07	1.83524795011224e-07	0.00018280701475558	5470	0.0533701402516493	0.0998431341307215	0.89480161663345	0.000347005877235917	0.00400431692143381	0.0010039264371589
4.31862866980427e-05	0.000218821702644302	9.4732741539805e-08	6.17833731887671e-07	8.54067090696511e-09	0.00026272909648668	3806	0.0758021295397946	0.164375728747015	0.832879591832329	0.000360571945805051	0.00235159995656969	3.25075182809001e-05
0.000107214849942204	0.000478399069278304	1.31234656526395e-07	7.54501390355903e-07	5.00530706212199e-07	0.000587000185973603	1704	0.161509276853644	0.182648749530423	0.814989638350502	0.000223568338924336	0.00128535119474363	0.000852692585406961
4.23624704491163e-06	7.8651992541465e-05	3.57180432452295e-08	8.53879432766662e-07	8.35843537945748e-07	8.46136806003342e-05	11818	0.0250656837106089	0.0500657460455029	0.929542267673843	0.000422130830284298	0.0100915056136122	0.00987834983675732
3.1594436695966e-05	0.000207835369237494	9.92716450975061e-09	8.40764348206056e-08	1.18957435109309e-08	0.000239535705276301	4175	0.0693474940566502	0.131898652267821	0.867659245195862	4.14433601800607e-05	0.000350997504625144	4.96616715124341e-05
1.18929122741894e-06	3.53746680581009e-05	1.74128507453253e-08	6.66616877187817e-07	7.20091170536575e-08	3.73199981305067e-05	26795	0.0111337640845031	0.0318673978294435	0.947874325566604	0.000466582304865966	0.0178621894582278	0.0019295048408589
4.02404149380274e-05	0.000239730337871333	3.9488384367595e-07	3.0289708711149e-06	3.213992495166e-07	0.000283716006773668	3525	0.08160424769615	0.141833431943545	0.844965853698117	0.00139182786394906	0.0106760662028182	0.00113282029157062
6.84400811832201e-07	2.07673973910514e-05	6.76595020693652e-10	2.64130719561789e-08	1.82484869553299e-07	2.16613727394138e-05	46165	0.00647741273417235	0.0315954496543474	0.958729515478225	3.12350943235725e-05	0.00121936279265068	0.00842443698045322
3.42843823932442e-05	0.000165102894866682	2.06391896359468e-08	1.27891412289557e-07	1.12102016057951e-07	0.00019964790987791	5009	0.0581416174021622	0.171724223981158	0.8269703147288	0.000103377939937204	0.000640584779313574	0.00056149857079147
1.04603164427534e-06	1.79793852699773e-05	4.74357989444063e-09	1.04861234581165e-07	4.76158355045528e-08	1.91826375642328e-05	52130	0.00573831905654398	0.054530126046156	0.937273886855943	0.00024728507112522	0.00546646592420038	0.00248223610257514
5.52171917248571e-05	0.000314609577848079	2.35789353525071e-07	1.73040339127869e-06	2.49645037718953e-07	0.000372042607355459	2688	0.105628059688813	0.148416312092183	0.845627816890051	0.000633769758794836	0.00465108930285884	0.000671011956112962
0.000279063912854905	0.00103203715322027	9.24258219957693e-08	4.4116675373518e-07	2.23282866520037e-08	0.00131165698693756	762	0.325480968875993	0.212756776835733	0.786819392187175	7.04649332227962e-05	0.000336343082169074	1.7022961699869e-05
1.48874649789557e-07	9.83492069425768e-06	3.29750378529049e-09	2.80260796345459e-07	2.69323054646611e-08	1.02942859496426e-05	97141	0.00308353778260062	0.0144618723938522	0.955376676184042	0.000320323702044139	0.0272248893916909	0.00261623832837051
5.06779193781542e-06	4.86683859662774e-05	1.77841679343124e-08	2.19689477222525e-07	2.32755537921976e-08	5.39969271030419e-05	18520	0.0160690090099742	0.0938533396195786	0.901317696716407	0.000329355185349252	0.00406855517543237	0.000431053303232997
0.000287750264397164	0.00108859010254533	2.76567753008217e-07	1.35083102389796e-06	3.71251055559624e-07	0.00137833901677496	726	0.338858200820916	0.208765957355283	0.789784000377799	0.000200652923295555	0.000980042650942753	0.000269346692679626
3.95976349526829e-05	0.00023616348552536	2.65317125053312e-07	2.03735034413734e-06	2.19337731543397e-07	0.000278283125678777	3593	0.0801057452955545	0.142292619633684	0.848644649039785	0.000953407161882925	0.00732114223299714	0.000788181931651076
4.36292674910351e-07	2.04154304296148e-05	5.40246990146753e-09	3.25336760405365e-07	2.52260331701964e-07	2.1434722666534e-05	46653	0.0064098543916048	0.0203544819169289	0.952446679493989	0.000252042911192054	0.0151780251821645	0.0117687704957255
9.65207276048966e-06	0.000163904575772385	4.87539446193394e-07	1.06742240278926e-05	9.45103820539924e-07	0.000185663515827501	5386	0.0541811568821015	0.0519869114697653	0.882804438135645	0.00262593026971635	0.0574923079546223	0.00509041217025114
8.23268826420769e-07	3.71089922475456e-05	1.78678828271256e-08	1.03725081597265e-06	3.9916412906651e-07	3.93865439018326e-05	25389	0.0117466587865982	0.0209022865390955	0.94217437153248	0.000453654498644502	0.0263351569652291	0.0101345304645513
1.37293986180288e-05	0.000213898180351825	9.67721810336587e-08	1.94495119723126e-06	2.09217366227404e-07	0.000229878519714346	4350	0.0666467045647766	0.0597245825103164	0.930483546777755	0.000420970959591661	0.00846077832608334	0.00091012142625324
2.25420083947686e-05	0.000168004661698939	1.54920286793894e-07	1.48636683539341e-06	8.69937772778421e-08	0.000192274950993172	5201	0.0560556175395369	0.117238404057994	0.8737730049137	0.000805722669508807	0.00773042368605878	0.00045244467273811
1.4476959909629e-06	6.50101855363074e-05	1.26262412179112e-08	7.31138024073323e-07	3.39279767390853e-07	6.75409255599524e-05	14806	0.0200590477758378	0.0214343522680609	0.962530273272631	0.00018694208160804	0.0108251111161385	0.00502332126156152
8.47341462584748e-06	8.01065854640941e-05	1.27561399609936e-07	1.55167979634145e-06	1.06569840842796e-07	9.03658111267357e-05	11066	0.0267467647337469	0.0937679252827569	0.886470053942709	0.00141161129435373	0.0171710935473734	0.00117931593280709
2.62778917892551e-07	1.0069727761011e-05	6.90968088582072e-09	3.40562790829211e-07	1.78608390627619e-08	1.06978399896813e-05	93477	0.00320422464338677	0.0245637360575607	0.941286069965881	0.00064589495566259	0.0318347246881336	0.00166957433276153
9.89578925952695e-07	2.74802375598836e-05	5.15624283907541e-09	1.84238259329086e-07	1.29112057759645e-07	2.87883230457641e-05	34736	0.00859943275603958	0.0343743164330755	0.954561942222162	0.000179108829329123	0.00639975656227726	0.00448487595315639
1.62774341462161e-05	0.000145163976831252	1.95203267424489e-07	2.24113116846624e-06	4.77029457752225e-07	0.000164354774871111	6084	0.0481144621584976	0.0990384012815026	0.883235530851424	0.00118769453201205	0.0136359358602375	0.00290243747482431
1.53761851272894e-07	7.10246848197925e-06	5.10273580292205e-09	3.03145196937964e-07	1.10339744210454e-08	7.57551224041407e-06	132004	0.00227008173876264	0.0202972216786346	0.93755620169007	0.000673582939474353	0.0400164618995314	0.00145653179229004
3.52640621951026e-05	0.000162843237733909	1.85023140331405e-07	1.09934615747004e-06	2.51643933529954e-08	0.000199416833620166	5015	0.0580763097744127	0.176835934835225	0.816597248976886	0.000927821071935292	0.00551280520060803	0.000126189915345495
4.77692615926095e-08	5.03923605975245e-06	3.41893525475335e-09	4.63962019214874e-07	8.50126088702756e-08	5.63939888468497e-06	177324	0.00169039410761262	0.00847063003866201	0.89357680894636	0.000606258809611469	0.0822715379248781	0.0150747642804885
1.35723662366423e-07	1.21220093483433e-05	7.6067755169896e-09	8.74450015490918e-07	3.94116401743587e-08	1.3179201441892e-05	75877	0.0039459805637253	0.0102983221680644	0.919783296566949	0.000577180305690627	0.0663507587577613	0.00299044220153453
2.26313565277171e-05	0.000372261316154244	4.24740831244621e-07	9.0386045315544e-06	1.81035891604712e-06	0.000406166376960807	2462	0.114740684880947	0.0557194238899319	0.916524206015618	0.00104573114698169	0.0222534533734351	0.0044571855740334
7.91612038989236e-08	1.22458136806677e-05	3.75599298305615e-09	7.48463613219615e-07	2.26687038996653e-07	1.33038815297659e-05	75166	0.00398323679109613	0.00595023367592454	0.920469236986894	0.000282323093050141	0.0562590407577679	0.0170391654863633
1.15003763007789e-06	2.21564942017612e-05	4.63680334343856e-08	1.14904502875198e-06	4.63576001403749e-08	2.45483024941659e-05	40736	0.00733752906472263	0.0468479492767864	0.902567263338348	0.00188884887032027	0.0468075146550383	0.00188842385950687
0.000190411945822072	0.000894656149223043	1.77050705123362e-07	1.07410958118063e-06	4.88041893265181e-07	0.00108680729722468	920	0.278353224315622	0.17520304317823	0.823196671118858	0.000162909013930516	0.000988316497251646	0.000449060191729909
8.28204242818141e-05	0.000405640453962147	1.46132901959787e-08	9.2206892981601e-08	1.5466566640126e-07	0.00048872236409354	2046	0.136406017540694	0.169463135650495	0.83000182468529	2.99010057030697e-05	0.000188669272691505	0.000316469385820161
2.28251489692085e-05	0.000181124062287992	6.74833653259972e-07	6.8948734842821e-06	3.55476830826502e-07	0.000211874395225569	4720	0.0615906830399248	0.107729624171472	0.854865270978878	0.00318506468203259	0.0325422686254353	0.0016777715421821
6.46369934664842e-06	0.000104092967030822	1.05571475029529e-07	2.18958112220902e-06	1.20051100142774e-07	0.000112971870074852	8852	0.033325526393052	0.0572151221570976	0.921406071811091	0.000934493471335656	0.0193816489074516	0.0010626636530247
2.63112289288689e-06	5.80121243345289e-05	1.74956295776986e-07	4.96599386044047e-06	8.06783221553516e-07	6.65909806051868e-05	15017	0.0197797222538857	0.0395117006683928	0.871170897429469	0.00262732721739435	0.0745745717409313	0.0121155029438127
1.05543418674967e-05	8.69487770592719e-05	3.84976307768271e-08	4.08058295793875e-07	1.63975917000278e-07	9.81136507703396e-05	10192	0.0290065334272923	0.107572613847607	0.886204685857608	0.000392377925747976	0.00415903691881816	0.0016712854502184
1.79047154819581e-06	2.34089827439764e-05	1.28559268766943e-08	2.16170227754802e-07	1.12406616923215e-08	2.5439721108496e-05	39309	0.00760296354671131	0.0703809424859555	0.920174503648885	0.000505348577599022	0.00849735053434245	0.000441854753217696
0.000120952945828202	0.000479184951000442	3.92675161310392e-08	2.0039778554354e-07	6.94605464389563e-08	0.000600447022676758	1665	0.164886979129709	0.201438164001549	0.798047009816558	6.53971368797648e-05	0.000333747654622682	0.000115681390390288
3.41624249396566e-05	0.000212836947119957	1.71506546250227e-08	1.37562863882393e-07	1.587776622288e-08	0.000247169963344344	4046	0.0714770251651244	0.138214305967523	0.861095515976769	6.93881019884659e-05	0.000556551702403856	6.42382513151891e-05
3.16272887089844e-06	4.74372294638708e-05	1.99159471848669e-08	3.84336947324484e-07	1.12672874647177e-07	5.11168841039258e-05	19563	0.0152184678531522	0.0618724894199007	0.928014887750712	0.000389615829172526	0.00751878668001532	0.00220422032019992
7.06262084510132e-07	3.66741809831504e-05	2.05404181133357e-08	1.37397382938311e-06	8.06325929102651e-09	3.8783020574448e-05	25784	0.0115677054089414	0.0182106002588011	0.945624668732301	0.000529623990320875	0.0354272000744664	0.000207906944110974
1.82355972389784e-05	0.000197763309973293	9.95520698590061e-08	1.39109292252851e-06	8.25343516326261e-08	0.000217572086556291	4596	0.0631936868275814	0.0838140476915469	0.908955340289603	0.000457559016116019	0.00639371044579563	0.000379342556938123
7.16977461508541e-05	0.000337153071390855	1.88280874005523e-07	1.1401525074119e-06	1.29750223829268e-08	0.000410192225945509	2438	0.115809651650748	0.17479060210268	0.821939203293538	0.000459006441605588	0.00277955659638309	3.16315657933761e-05
9.11069863393558e-05	0.000504274248297817	7.88340843337624e-08	5.62592505018072e-07	6.75166199159722e-07	0.000596697827425685	1676	0.163946586947373	0.15268529924504	0.845108235894527	0.00013211726389867	0.000942843226772331	0.00113150436976211
2.44480417149174e-05	0.000197634074020929	3.38472060683937e-08	3.52355827119676e-07	1.71393157324243e-07	0.000222639711926359	4492	0.0646171328703894	0.109809887478672	0.887685634835439	0.000152026813974629	0.00158262793313451	0.000769822938779822
1.30618244825632e-05	5.91954432924829e-05	5.31433557010151e-08	3.09737862949612e-07	8.79609124436855e-08	7.27081099061405e-05	13754	0.0215770380244226	0.179647421717122	0.81415186516193	0.000730913728463281	0.00426001808256954	0.00120978130991488
1.47660236230081e-06	2.40125981139463e-05	5.48790859923578e-08	1.14787889556258e-06	1.13668163936741e-08	2.67033252741958e-05	37449	0.00797910116412459	0.0552965725106788	0.899236251192673	0.00205514052758775	0.042986365322517	0.000425670446543905
4.24151122907337e-06	9.40544479923645e-05	2.2211735333444e-09	6.3459431878724e-08	5.11582158071338e-07	9.88732219849213e-05	10114	0.0292277916155992	0.0428984829655922	0.951263103438748	2.24648644876076e-05	0.000641826276162032	0.00517412245500967
8.74493797963631e-06	7.93898881084096e-05	6.34384619501013e-09	7.41001533707247e-08	1.05469159869265e-07	8.83207392474809e-05	11322	0.0261494162934769	0.0990134146763919	0.898881607930767	7.18273674910513e-05	0.000838989279325333	0.00119416074602515
1.27324242683051e-05	0.000208553605352387	8.97572052411777e-08	1.89677423107934e-06	5.71174582337168e-07	0.00022384373563935	4467	0.0649550142191703	0.0568808603552755	0.931692838116329	0.000400981537342603	0.00847365339781215	0.00255166659324086
0.000241120717919763	0.000802578506691447	2.36963674640281e-07	1.01682584320015e-06	3.37370986908054e-08	0.00104498675122774	957	0.269232508687179	0.230740454495211	0.768027446997302	0.000226762372213691	0.000973051420992177	3.22847142809879e-05
1.1482104138866e-07	1.57172989161404e-05	1.34547622187322e-08	2.37309397880596e-06	2.19475033135039e-07	1.84381437316888e-05	54235	0.00551622357061998	0.00622736448199621	0.852433907927933	0.000729724337467234	0.128705688237338	0.0119033150152657
4.85491885850269e-05	0.000378751359752769	3.67251020831062e-07	3.69462235946234e-06	3.75631108368336e-07	0.000431738052826457	2316	0.121508795678067	0.112450566419129	0.877271200148328	0.00085063389346105	0.00855755552533481	0.000870044013746748
0.000129677301171672	0.000554921251009152	8.22331726780515e-09	4.53519902897737e-08	7.18330636342999e-07	0.000685370458124725	1459	0.185907782063244	0.189207602449759	0.809666136657683	1.19983538396233e-05	6.61714985700776e-05	0.0010480910401485
2.46479646508266e-05	0.000105683624009046	1.27909502933348e-07	7.05457031575934e-07	6.76855895722118e-08	0.000131232640783954	7620	0.0386073568352332	0.187818857439622	0.805315075408952	0.000974677505300858	0.00537562170022407	0.000515767945900299
7.73323668881049e-06	8.01696566498157e-05	1.62779971494317e-09	2.1714800535396e-08	2.15892571923597e-08	8.79478251960689e-05	11370	0.0260404518249231	0.0879298228417836	0.911559284963412	1.85086977570416e-05	0.000246905486144604	0.000245478010902818
2.09019150002522e-06	2.70682454619863e-05	6.89434467321273e-09	1.148322307965e-07	1.46235871619818e-08	2.92947871246432e-05	34136	0.00875005831971887	0.0713502880608719	0.923995294685589	0.000235343736886659	0.00391988616636512	0.000499187350287322
1.86013566732194e-05	0.000224479555977955	1.00999431179781e-07	1.57137294118142e-06	1.28440677426095e-07	0.000244881725700961	4084	0.0708392450037353	0.075960574926422	0.916685617660499	0.000412441683390931	0.00641686486275545	0.000524500866932558
8.37002623925016e-05	0.000307645937635333	1.58730867092217e-07	7.50969474123016e-07	3.63806348511268e-08	0.000392292281003901	2549	0.111046876495848	0.213361991671891	0.784226334630004	0.000404623987721641	0.00191431111568455	9.2738594697878e-05
3.84343523869093e-06	4.4806910480753e-05	2.49409108157035e-08	3.74032359961998e-07	1.28226324362955e-07	4.91775453145846e-05	20334	0.0146453248927463	0.0781542717129293	0.911125396644485	0.000507160547688149	0.00760575497555531	0.00260741611934272
2.09304037343968e-05	0.000133795723370278	9.22288763823247e-08	7.58661058907331e-07	3.44860834066993e-08	0.000155611503123371	6426	0.0456140060573935	0.134504219253013	0.859806124128258	0.000592686752143279	0.0048753533233713	0.000221616543215049
6.68660453916412e-06	8.68930879100853e-05	1.34086447425045e-08	2.24285190637096e-07	1.9375230790908e-08	9.383676151542e-05	10657	0.0277597646384985	0.0712578357477238	0.926002629532418	0.000142893302432449	0.00239016337536585	0.000206478042059498
5.11063622151689e-06	8.313219640186e-05	3.15420461914921e-07	6.60563259796992e-06	5.28952767551118e-07	9.56928384508128e-05	10450	0.0283010310256611	0.0534066739398039	0.868739999227746	0.00329617625541592	0.069029539774445	0.00552761080258901
2.60515196311757e-05	7.89348654260777e-05	5.01132134301741e-08	1.95270363212877e-07	8.24526658497515e-08	0.000105314221299746	9495	0.0311019945545215	0.247369437001558	0.749517628786455	0.000475844694208406	0.00185416898879304	0.000782920528986052
1.20593177070067e-05	0.000148019636994335	9.55198084667195e-08	1.51017153319649e-06	4.82417887747055e-07	0.000162167063930752	6166	0.0474894199026815	0.0743635446970679	0.912760170940394	0.000589021014202415	0.00931244296216248	0.0029748203861732
2.97984885999486e-06	3.46181276716324e-05	1.85223599352687e-08	2.76773698513389e-07	2.67889039919429e-07	3.81611616299953e-05	26205	0.011383281472448	0.0780859054786386	0.90715602442306	0.000485372015528737	0.00725275873928953	0.0070199393434833
5.98080411882714e-05	0.000173898647911984	1.6580660746688e-07	6.20158185437888e-07	7.57328165744781e-08	0.000234568386709734	4263	0.0679592766345622	0.254970595258775	0.741355859377478	0.000706858284667561	0.00264382679241982	0.000322860286659998
8.24949476617201e-08	3.90941418364552e-06	5.1874818121161e-09	3.16130004821231e-07	2.06760984803075e-08	4.3339027164209e-06	230739	0.00129932877277505	0.0190347945165339	0.902053977546147	0.00119695391233888	0.0729434935453058	0.00477078047967414
9.68632306946551e-06	0.00016168565316033	1.65968869942317e-07	3.57159191116845e-06	4.23491866714061e-07	0.00017553302887762	5697	0.0513017820340788	0.0551823387962998	0.921112420802899	0.000945513622157282	0.0203471217582563	0.00241260502038801
9.00073037202981e-06	6.90521884817992e-05	8.61300823101013e-09	8.5002040844339e-08	2.51085680814552e-08	7.81716424709858e-05	12792	0.0231795389752033	0.11514060709893	0.883340637334422	0.000110180724860769	0.00108737693308527	0.000321197908701668
8.2130551604633e-06	6.79984163143682e-05	6.30986310278173e-08	6.72051965500625e-07	4.4165070906912e-08	7.69907871422669e-05	12989	0.0228334057213876	0.106675817527192	0.883201988683631	0.000819560799024187	0.00872899200600168	0.000573640984151804
4.50944103786775e-05	0.000186089304321865	2.02806588803811e-08	1.07686017065798e-07	4.53603681480981e-08	0.000231357041744636	4322	0.0670607032403098	0.194912633903969	0.804338190523992	8.76595703655572e-05	0.000465453812227848	0.000196062189445547
5.57635072815437e-06	5.13655379963022e-05	4.58802612526459e-09	5.4362298366982e-08	6.80731335780575e-09	5.70076463623067e-05	17542	0.0169573590644488	0.0978175926210742	0.901028919346248	8.04808901617482e-05	0.000953596610908782	0.000119410531607331
1.2111687769942e-06	4.28322476290189e-05	4.66975764789249e-09	2.12649926290216e-07	1.75166131249122e-08	4.42782527030761e-05	22584	0.0131959300111829	0.0273535811161323	0.967342770191184	0.000105463909770949	0.00480258170339776	0.00039560307951572
1.40256035541396e-05	0.000157069473829745	1.85145300651451e-08	2.6705119031345e-07	2.3758004950258e-07	0.000171618223153766	5827	0.0501867430803808	0.0817256075514372	0.915226081142995	0.000107882075253492	0.00155607711935218	0.00138435211096268
5.62023972996269e-06	3.72399581781655e-05	7.73573347202179e-08	6.59184795313446e-07	9.41083041413856e-09	4.36061508685759e-05	22933	0.0129969313576305	0.128886398318014	0.85400700214065	0.00177400052926855	0.0151167847237917	0.000215814288275563
6.63965550676608e-06	7.85411291100162e-05	1.34495820371363e-09	2.0474309726445e-08	1.97261783995652e-08	8.5222330063112e-05	11734	0.0252437005488345	0.0779098095751317	0.92160269558286	1.57817581696911e-05	0.00024024583358942	0.000231467250249516
1.84844551359889e-05	4.4944197419341e-05	3.38994376396143e-08	1.05986692966022e-07	5.90404627766026e-08	6.36275791487121e-05	15716	0.0189078421245547	0.290510111861816	0.706363467236372	0.000532778994473192	0.00166573511650203	0.000927906790836905
8.1083553307557e-06	0.000102383094626046	3.97292018055415e-08	6.4582178283067e-07	3.45145831295906e-07	0.000111522146772734	8967	0.0329049645851319	0.0727062342807961	0.918051683803111	0.00035624495183458	0.00579097337631747	0.00309486358794065
2.05550428598777e-05	0.000162212297695643	1.11593699174556e-07	1.13372188270166e-06	2.55358718787227e-07	0.000184268014856184	5427	0.0537850333657038	0.111549705877714	0.880306318067436	0.000605605369231614	0.00615257012231068	0.00138580056330735
1.49660943480409e-06	2.70122775390278e-05	1.7902824843249e-09	4.15652817943242e-08	9.09027320314863e-08	2.8643145270142e-05	34912	0.0085562517770178	0.05225017785893	0.943062547226115	6.25029991448291e-05	0.00145114237288921	0.0031736295429205
0.000210079227571123	0.000969414784781278	5.7044210790684e-07	3.39973852154945e-06	7.64594407429772e-07	0.00118422878738929	844	0.29916245205988	0.17739750106418	0.818604306114208	0.000481699240874239	0.00287084603731379	0.000645647543423913
2.48943341116613e-07	1.63899113856662e-05	8.07351024606076e-09	6.8415174696927e-07	1.83866101680539e-07	1.75149460856786e-05	57094	0.00524074894824667	0.0142131948279398	0.935767161685277	0.000460949762937734	0.0390610250024507	0.0104976687213945
5.26020530517666e-05	0.000452703386313585	8.34680758370878e-09	9.27223928172817e-08	2.15376340752507e-08	0.000505428046199828	1979	0.140725409761095	0.104074266252668	0.895683153551401	1.65143340312555e-05	0.000183453200736357	4.26126611635151e-05
0.000116204357314808	0.000389694416689796	5.68518994008195e-08	2.4544856183488e-07	1.70732433965663e-07	0.000506371806899805	1975	0.140968783305811	0.229484255899343	0.769581582899824	0.000112273034608478	0.000484720038695689	0.000337168127528565
9.68828838484479e-07	1.54434188980997e-05	9.68738271252615e-09	1.98588540748454e-07	1.00987262695819e-07	1.6721510922741e-05	59803	0.0050039336203217	0.0579390727883858	0.923565996485216	0.000579336565773578	0.0118762318588314	0.00603936230179283
3.38420668455056e-06	3.96562155676431e-05	9.55710928560315e-09	1.44054674311702e-07	6.46387548382707e-08	4.32586727906292e-05	23117	0.0128940329465845	0.0782318658024953	0.91672289068086	0.000220929322817168	0.00333007614470566	0.00149423804912186
1.42851622166168e-05	0.00017410098425509	4.17763149196336e-08	6.56019515518749e-07	1.60310495506229e-08	0.000189099973351695	5288	0.0551559168737761	0.0755429097287533	0.920682225223215	0.000220921844562804	0.00346916767829818	8.47755251705284e-05
6.41681761606743e-05	0.000327513090965376	4.06396884096228e-08	2.67136166096873e-07	4.64972476425832e-07	0.000392454015456983	2548	0.111090024683406	0.163504955060672	0.834526028696667	0.000103552739452292	0.000680681444387347	0.00118478205882136
4.05841452580057e-05	0.000259933449689484	1.10382515196501e-07	9.10491828738813e-07	2.04085187353314e-07	0.000301742554478778	3314	0.0865589400534571	0.134499243330493	0.861441138584134	0.000365816864602253	0.00301744588300305	0.000676355337767474
7.41433974655009e-06	9.99867304482416e-05	2.70492964410314e-08	4.69631929295106e-07	3.1123380450148e-07	0.000108208985225029	9241	0.0319431383646069	0.0685187069366871	0.92401504588839	0.000249972739184091	0.00434004559157882	0.0028762288441597
7.08458518786064e-06	4.45590836640052e-05	1.19812628849462e-08	9.69149196872963e-08	4.00882119368346e-08	5.17926532463749e-05	19308	0.0154181033799866	0.136787454277726	0.860335991130634	0.000231331320833322	0.00187120978773335	0.000774013483073305
3.43678863087383e-05	0.000185990444542667	1.49836638016593e-07	1.04360931890468e-06	1.89343876254669e-07	0.000221741120684581	4510	0.0643648847690022	0.154991037307985	0.838772907652215	0.000675727792634955	0.00470643115576734	0.000853896091397518
2.41220980321186e-09	6.99857406621952e-07	2.7154783924902e-09	1.0131479126716e-06	5.36425021732492e-08	1.77177550966251e-06	564406	0.000531391885073007	0.0013614646946279	0.395003431758272	0.00153263118136645	0.571826344334442	0.0302761280312917
2.4026118263299e-06	2.60587200281265e-05	2.73691990122800e-09	3.81767399815336e-08	1.02936227718972e-08	2.85125391371111e-05	35072	0.00851740331550654	0.0842650952542747	0.913938948152438	9.59900445227518e-05	0.00133894564065127	0.000361020908113346
3.70788367686037e-06	8.7647292807859e-05	2.80751690542719e-07	8.5502564068839e-06	3.01431435686425e-07	0.000100487616017832	9951	0.02969788728599	0.0368989117644345	0.872219844406551	0.00279389343352416	0.0850876629948767	0.00299968740061395
3.05384509925705e-06	3.66664530770616e-05	7.19947046201759e-08	1.11187940906768e-06	7.54022122762411e-08	4.09795745022827e-05	24402	0.0122188602614912	0.074521151972599	0.894749482452999	0.00175684363477628	0.0271325269374318	0.0018399950021941
1.03764364893544e-06	2.02575665755261e-05	4.05643991393939e-08	1.0185911021682e-06	3.2452782871008e-08	2.23868185086402e-05	44669	0.00669361799553869	0.0463506526635287	0.90488814065776	0.00181197695079978	0.0454995917251518	0.00144963800275966
1.74390273527448e-05	0.000145635257832283	1.36959280370599e-07	1.47234329636889e-06	2.34033903965398e-07	0.000164917621665733	6064	0.0482752047682999	0.105743868827381	0.883078814509388	0.000830470867741458	0.00892774999722675	0.00141909579826318
7.95025179798394e-07	4.20388610375573e-05	1.5923655840118e-09	1.08499579902067e-07	1.98712615160005e-07	4.31426907780017e-05	23179	0.0128596849041335	0.0184278070157778	0.974414443778567	3.69092783805627e-05	0.0025149006226888	0.00460593930458615
3.56110097483942e-06	8.1615604931404e-05	2.20729492003408e-09	6.51643243300089e-08	1.4910840827485e-07	8.53931859337683e-05	11711	0.0252936663816203	0.0417024020816068	0.955762500707091	2.58486071915161e-05	0.000763109182746161	0.00174613942136437
1.8779032358762e-05	0.000179142207194979	4.00128408773374e-07	4.91599230156859e-06	3.03957142704091e-07	0.000203541317406787	4913	0.0592413082925239	0.0922615250702696	0.880126990811181	0.00196583383595625	0.0241523065891518	0.00149334369344096
0.000275035875852159	0.000595536709128419	2.33223539687551e-08	6.50126466938701e-08	5.43602886101018e-09	0.000870666356010102	1149	0.229960665623586	0.315891241178231	0.684001058519722	2.67867867039581e-05	7.46699883888884e-05	6.24352695321917e-06
9.140012846768e-06	0.00013408875182232	2.5992012074284e-07	4.91231071412774e-06	1.12042186799805e-07	0.000148513037690758	6733	0.0435791279253149	0.0615435047918137	0.902875288979858	0.00175015018737991	0.0330766294361065	0.000754426604841963
3.07622394619952e-05	0.00017246878017161	8.5397709111769e-09	6.16175123178057e-08	2.7313567679912e-07	0.000203574312593634	4912	0.0592506222950189	0.151110614448697	0.847203058059124	4.19491575453511e-05	0.00030267822856808	0.00134170010606565
0.000183287476568977	0.000971148447320829	1.96961544809159e-06	1.34876299791246e-05	3.40357761373118e-07	0.0011702335270784	855	0.296210262316647	0.15662470124794	0.829875768254049	0.00168309606802065	0.011525588412082	0.000290846017907943
1.92620586852744e-07	1.0230996808418e-05	1.50260633424583e-08	1.02669327157901e-06	7.49752406780949e-08	1.15403119708703e-05	86653	0.00345612736336942	0.0166911074275072	0.886544214250253	0.00130205001219956	0.088965816016981	0.00649681229305976
1.39468546783678e-06	3.0472096675101e-05	4.03696771823072e-09	1.13478964866551e-07	1.0533107477122e-07	3.20896291502937e-05	31163	0.00958085157799426	0.0434621871541327	0.949593294842487	0.000125802878535097	0.00353631275497343	0.00328240236987144
2.32246642513889e-05	0.000241936590082335	1.69326487206286e-07	2.27363878969968e-06	7.64187696545155e-07	0.000268368407307175	3726	0.0773647740049338	0.0865402320803206	0.901509207100573	0.000630947915610924	0.00847208064657651	0.00284753225691899
1.60023671023167e-07	1.42803658495434e-05	2.64999722279656e-11	3.04438948502004e-09	1.88637217992871e-07	1.46320976280167e-05	68343	0.00438004092185562	0.0109364819106157	0.975961629875965	1.8110849791779e-06	0.000208062409260503	0.0128920147191801
9.60873427221976e-06	6.66415726490154e-05	2.68793357971109e-07	2.39795836556238e-06	3.32812001385211e-08	7.89503398449071e-05	12666	0.0234077245058483	0.121706053338029	0.844094816816855	0.0034045877256404	0.0303729961172177	0.000421546002257873
8.29660963109581e-07	2.04336755548986e-05	2.63309990269743e-08	8.34211180204036e-07	9.36037598782765e-09	2.2133239073227e-05	45181	0.00661804881752015	0.0374848417063891	0.923212164622382	0.00118965863694234	0.0376904246795545	0.000422910354732047
6.27033848025951e-07	2.73418572180982e-05	1.90343511734287e-08	1.06841088820932e-06	1.07440377724324e-08	2.90670803432794e-05	34403	0.00868233973050925	0.0215719584017639	0.940646838113549	0.000654842211485806	0.0367567322067264	0.000369629066474732
2.96310109569046e-05	0.000211862690314767	4.52187918818951e-07	4.16322303061807e-06	2.57535974805904e-07	0.000246366648195915	4059	0.071253173981945	0.120272005865589	0.859948746578273	0.00183542667861181	0.0168984846816904	0.00104533619583568
3.82341355688774e-07	7.70490507593482e-06	6.12278288289826e-11	1.58663417095942e-09	1.52842488293909e-08	8.10417854245277e-06	123393	0.00242831028731916	0.0471782986623412	0.950732395093913	7.55509377147209e-06	0.000195779765049354	0.00188597138492522
5.33811023872127e-05	0.000297936954329921	9.29470217296985e-08	6.68100225571097e-07	1.31091812719508e-07	0.000352210195777154	2839	0.10028899331577	0.151560355228863	0.845906671362881	0.00026389645400415	0.00189687928850819	0.000372197665744039
4.76874998310123e-06	7.63726255360322e-05	7.79684213169018e-08	1.60741634521031e-06	2.25049108393873e-07	8.30518093940545e-05	12041	0.0246087218022627	0.057418977598369	0.919578105441006	0.000938792566781614	0.0193543808008279	0.00270974359301537
4.57773386093955e-08	5.6646054395991e-06	7.00374066741108e-10	1.11506077769982e-07	2.02187801326932e-07	6.02477703137215e-06	165981	0.00180580612071457	0.0075981797120498	0.940218270336385	0.000116248960433578	0.0185079177518684	0.0335593832392637
1.39533499138517e-07	1.01133873235727e-05	1.11046415114984e-09	1.03558568192128e-07	2.18279205979037e-07	1.05758690610335e-05	94555	0.00316774955618726	0.0131935728717202	0.956270096122424	0.000104999801410298	0.0097919676949941	0.0206393635094519
7.36547807580714e-05	0.000353099195230056	2.05798557450663e-07	1.27063296146104e-06	3.58704885318576e-07	0.000428589112392358	2333	0.120678151137021	0.171854064017014	0.82386412771682	0.000480176820876079	0.00296468791371869	0.000836943531571084
3.73473481651548e-07	3.21931753500805e-05	1.70031751560612e-08	1.88969250388642e-06	2.91446558703374e-07	3.47647910694779e-05	28765	0.0103754187331166	0.0107428657029797	0.926028155490479	0.000489091826327394	0.0543565039729377	0.00838338300727636
8.13093142299209e-05	0.000358296731906262	4.6749210969586e-07	2.65282312718376e-06	6.32192451166153e-08	0.000442789580618179	2258	0.124417843607765	0.183629691819769	0.809180585067163	0.00105578841544373	0.00599115978176395	0.000142774915860384
3.69817140706591e-06	4.58794132715738e-05	7.72965503463731e-08	1.23362240900553e-06	4.39960491940335e-08	5.09324996871856e-05	19634	0.0151639900562077	0.0726092657886249	0.900788564342088	0.00151762726787628	0.024220731685704	0.000863810915706985
1.99435622913861e-05	0.000170420507047238	1.08098444197379e-07	1.18937014389121e-06	3.68729400559052e-07	0.000192030267327272	5208	0.0559863113469213	0.103856348110982	0.887466905187375	0.000562923989545617	0.00619365978314345	0.00192016292895451
9.04318379902082e-06	0.000132299927153367	1.57026984605676e-07	2.95937551855571e-06	9.71808745612887e-08	0.00014455669433011	6918	0.0424431086097082	0.0625580423025569	0.915211348505564	0.00108626574046505	0.0204720752108351	0.000672268240579479
1.17123716694036e-05	3.9361016839097e-05	3.28528738540785e-08	1.41970033796773e-07	8.67661695912486e-09	5.12568880331106e-05	19510	0.0152598310868963	0.228503370353614	0.767916632271371	0.000640945541462767	0.00276977474139796	0.000169277092154327
9.18020621394529e-06	8.03621903471416e-05	2.42029288485476e-07	2.72593999159496e-06	9.6465105814669e-08	9.2606830946982e-05	10798	0.0274009285941247	0.0991309833202371	0.867778213824739	0.0026135144244817	0.0294356254686609	0.00104166296188124
7.24510405060873e-06	5.8734070120641e-05	1.3053237733247e-07	1.36117669612573e-06	1.30806363260304e-07	6.76016896079682e-05	14793	0.0200769123738779	0.107173416709318	0.868825475535422	0.00193090406599962	0.0201352466782914	0.00193495701096923
6.46269298145317e-06	5.41454098433922e-05	3.67569999230672e-08	3.96122626897681e-07	2.94480366508712e-09	6.10439272553312e-05	16382	0.0181470597157851	0.105869547914592	0.886990930595205	0.000602140156699323	0.00648914060264834	4.82407308554995e-05
2.64506509352047e-08	2.61508411389864e-06	5.71679559342464e-10	7.26873337337519e-08	2.24377103532263e-08	2.73723148848016e-06	365333	0.000820833502120588	0.00966328607811366	0.955375577441809	0.000208853201400181	0.0265550553687775	0.00819722790989987
6.73828226621235e-07	4.71618036689107e-05	1.36217928900423e-08	1.22988590009978e-06	2.92715471717437e-07	4.93718550602392e-05	20254	0.0147027652537963	0.0136480232674889	0.955236614289012	0.000275901986535086	0.0249106682055835	0.00592879225138069
1.60884885161546e-07	1.32760333890388e-05	4.45297437278467e-09	4.72960126188307e-07	8.79643426535577e-08	1.4002295717415e-05	71417	0.00419190745015086	0.0114898934009406	0.948132624604341	0.000318017449613379	0.0337773273564044	0.00628213718870071
7.44834099743606e-05	0.000322839807232187	2.32721955078405e-07	1.29872849284143e-06	4.1646591531358e-07	0.000399271133569781	2505	0.112906826738743	0.186548447187813	0.808572872137685	0.000582866968111865	0.00325274827967109	0.0010430654267191
2.63395901111594e-05	0.000292694070204173	2.49271352773096e-07	3.57308812362956e-06	3.06452771325242e-07	0.000323162472563061	3094	0.0924116935934931	0.081505720333971	0.905718005815351	0.000771349936754968	0.011056630725996	0.000948293187927142
6.33936715553207e-06	0.000102048329884082	2.74487369084086e-07	5.69036212595921e-06	4.08695482960727e-07	0.000114761242017618	8714	0.0338443682534112	0.0552396178716755	0.889222947486186	0.00239181246436796	0.0495843546646668	0.0035612675131033
1.44407637991103e-07	1.50275243490413e-05	2.50157101232189e-08	3.35223379653025e-06	2.37540070559286e-08	1.85729355007418e-05	53842	0.00555643796998262	0.00777516499668755	0.809108735043047	0.00134689048600959	0.180490251333526	0.00127895814073009
5.89533996415277e-06	5.71612352310261e-05	1.19071555353069e-09	1.48520456410865e-08	2.46924967842444e-08	6.30973104531577e-05	15849	0.0187517470808577	0.0934325080072844	0.905921897787728	1.8871098387223e-05	0.00023538318090614	0.000391339925694228
2.45658860272741e-05	0.000119987291820274	2.79556873560005e-07	1.75659386182226e-06	2.68990426924891e-08	0.000146616227625623	6821	0.0430346480567807	0.167552299122044	0.81837661330815	0.00190672532015924	0.0119808965915263	0.000183465658120563
4.08842367507608e-05	0.000146159890915633	1.39876738931812e-07	6.4326380454486e-07	6.41681442709417e-08	0.000187891436354142	5322	0.0548132264493282	0.217594998175975	0.777895436597483	0.000744455104745535	0.00342359299086108	0.000341517130935102
0.000122846080403713	0.000451636737134239	6.96994332256385e-07	3.30007476213188e-06	1.21795030598074e-07	0.000578601681662938	1728	0.159392757739561	0.212315456897127	0.780565890918613	0.00120461857326992	0.00570353468840127	0.000210498922588727
4.96962843117756e-06	0.000142877210875417	1.81397885044469e-08	6.73314483284972e-07	6.67678140090581e-08	0.000148605061392393	6729	0.0436055355005387	0.0334418517418811	0.96145588539645	0.000122067097408941	0.00453089872563005	0.000449297038630178
1.04583191868784e-05	0.000105417019653918	1.28164747591667e-08	1.66274061136698e-07	5.61980419854139e-09	0.000116060049180891	8616	0.034220793313162	0.0901112765390794	0.908297216810717	0.000110429685749925	0.00143265544267988	4.84215217743219e-05
6.70999856270597e-06	7.774570977706e-05	4.57479509868457e-08	6.82121718571217e-07	3.83454847158602e-08	8.52219234940399e-05	11734	0.025243581646947	0.0787355915895896	0.912273586297278	0.000536809650747265	0.00800406386766103	0.000449948594724477
9.17823240771531e-05	0.000352972698758264	2.0836720554555e-07	1.0316842291832e-06	3.48425166595963e-07	0.000446343499436741	2240	0.125351285260694	0.205631591348316	0.790809542882766	0.000466831500421753	0.00231141313917447	0.000780621129322269
6.00620346582e-06	5.4497897934002e-05	3.39884183609153e-08	3.96707084673241e-07	2.04263341510299e-08	6.09552232370072e-05	16405	0.018120929483819	0.0985346808175334	0.894064446652952	0.00055759648732252	0.00650817212383518	0.000335103918356724
3.15433265138963e-07	1.60810347646699e-05	3.65049287117389e-08	2.39473778490907e-06	5.37946968212072e-08	1.88815054402509e-05	52962	0.00564849204999029	0.0167059383128706	0.851681811895621	0.00193336960483665	0.126829811981203	0.00284906820546892
4.9006376934102e-06	6.97707330121199e-05	1.68175461937462e-08	3.08148493896482e-07	1.0480145638115e-08	7.50068168912584e-05	13332	0.0222515875385785	0.0653358974093638	0.930191893268453	0.000224213570056272	0.0041082731765997	0.000139722575526818
3.61105020528132e-06	5.72358215952679e-05	8.85439862590082e-09	1.80606224309428e-07	5.78442637508453e-08	6.10941766872354e-05	16368	0.0181618617738937	0.059106291320819	0.936845779725948	0.000144930320793582	0.00295619376678109	0.00094680486565802
8.0543050705811e-07	2.42174989262466e-05	8.18018406927729e-09	3.16464764402005e-07	9.23551889774534e-08	2.54399295707535e-05	39308	0.00760302561148329	0.0316600918574891	0.951948347926553	0.000321549006121522	0.0124396871273505	0.00363032408248597
4.70128044789566e-07	2.57046456535217e-05	2.02939830440198e-08	1.42862740337325e-06	1.43652753639923e-07	2.77673478383685e-05	36014	0.00829571903749804	0.0169309668149131	0.925714828911512	0.000730857810481198	0.0514499048194725	0.00517344164362091
8.67485690691419e-06	7.39904399562367e-05	1.84489913120828e-08	2.02443937592387e-07	1.79968143539696e-07	8.30661579355951e-05	12039	0.0246129207746786	0.104433106363728	0.890741088730802	0.000222099971523748	0.00243714098043816	0.0021665639535084
2.21906682569936e-05	0.000170288814170875	1.16533773096769e-08	1.15128100234401e-07	3.12652238650438e-08	0.000192637529129278	5191	0.0561583077962573	0.115193899949275	0.883985664374855	6.04938059699488e-05	0.000597641076247087	0.000162300793653047
1.4433746498716e-08	4.80554368123113e-06	9.25106060261076e-10	3.96640331730736e-07	5.90675188244972e-08	5.27661038434534e-06	189516	0.00158173502817305	0.00273542017457611	0.910725509597644	0.000175322033062301	0.0751695317333812	0.0111942164613364
1.36830592420725e-05	0.000172500487267231	1.18299571441007e-07	1.92168908811063e-06	2.40291603258565e-07	0.000188463826772114	5306	0.0549755478131944	0.072603106264088	0.915297594353822	0.000627704390105865	0.0101965938027688	0.00127500118921559
6.35615102117695e-05	0.000341646053486621	3.65918526752606e-08	2.53344861359652e-07	6.59232838399043e-08	0.000405563423696265	2466	0.114580474369442	0.156723970895788	0.842398583118991	9.02247356079749e-05	0.000624673840285428	0.00016254740932771
3.1155732578682e-05	0.000172227080062196	4.72543938185056e-07	3.36172908432965e-06	1.18203200381653e-07	0.000207335288863774	4823	0.0603116824147351	0.150267389354797	0.830669400303363	0.00227912933092414	0.0162139744891108	0.000570106521805445
6.06923027736024e-07	2.14600738224616e-05	1.50346429863922e-08	6.84014003691928e-07	6.36134044016895e-08	2.28296589012776e-05	43803	0.00682557506975801	0.0265848486988152	0.940008517659482	0.000658557495379435	0.0299616392277174	0.00278643691860545
4.2569191244525e-05	0.000317668676613999	1.0226938285873e-07	9.83567640514125e-07	4.31256804348852e-07	0.000361754961686246	2764	0.102862485025473	0.117674104720216	0.878132189627068	0.000282703469724431	0.00271887809341834	0.00119212408957333
1.17185501271046e-05	5.80404914165895e-05	4.32951002157826e-08	2.7578155365607e-07	8.8931630413804e-09	7.00870113606073e-05	14268	0.0208073175801807	0.167200026076316	0.828120507492653	0.00061773357681102	0.00393484539149681	0.000126887462722927
2.9004590879268e-06	6.22126578450429e-05	2.37104785624043e-08	6.54753565787012e-07	5.04178856431734e-08	6.58419988629623e-05	15188	0.0195594327916687	0.0440518079343787	0.944878024959826	0.000360111767137464	0.00994431483086894	0.000765740507789089
1.55130085201771e-07	1.1562190562541e-05	3.35844760052137e-08	3.22107180878627e-06	2.14449616673417e-07	1.51864265492077e-05	65848	0.00454559990508296	0.0102150485961337	0.761350310099399	0.00221147983012276	0.212102024024494	0.0141211374498503
8.13983078025307e-06	0.00011277040475701	7.15342758185961e-08	1.27620007893391e-06	4.51711796121318e-08	0.000122303141071628	8176	0.0360281501642854	0.0665545521474866	0.922056488238231	0.00058489320218441	0.0104347285584962	0.000369337853601625
8.8712293138853e-06	0.000183059429366043	7.18823928555666e-08	1.91439009373896e-06	2.39696558728567e-07	0.000194156627725251	5150	0.0565884295403325	0.045691097016986	0.942844091962125	0.000370228890446565	0.00986002958625748	0.00123455254418489
4.40896115599588e-05	0.000383596696793779	1.04631595467779e-07	1.17437537943012e-06	1.87260491380416e-08	0.000428984041377773	2331	0.120782370556588	0.102776810574015	0.89419805818831	0.000243905566117873	0.00273757358352624	4.3652088030825e-05
7.93039986845205e-05	0.000387232044066165	1.15860936038865e-07	7.28756299229631e-07	3.81757088143026e-08	0.000467418835694768	2139	0.13086640641146	0.169663677687793	0.8284476672631	0.000247873913482007	0.00155910768582189	8.16734498034477e-05
1.05951753755008e-05	0.000104332197447334	2.62470306326289e-08	3.32645757913268e-07	5.79562139816942e-08	0.000115344221825362	8670	0.034013347685115	0.0918570103281161	0.904529033151732	0.00022755392699574	0.00288393950428582	0.000502463088870142
0.000113742960415302	0.000369420623634756	2.37612464407152e-07	9.93418793129086e-07	9.89018956064575e-08	0.0004844935172032	2064	0.135309186193079	0.234766733457854	0.762488269744625	0.000490434765316985	0.00205042742132799	0.000204134610876491
3.81039249362714e-06	9.77276884405506e-05	1.41438798354923e-08	4.67580223315583e-07	1.12669814940208e-07	0.000102132474852269	9791	0.0301766206600694	0.0373083340939181	0.956871833194194	0.000138485627181275	0.00457817382758932	0.0011031732571171
2.6353923114737e-07	9.13774310002754e-06	1.20814290612805e-09	5.38758489275111e-08	1.32373063028164e-08	9.46960362931136e-06	105601	0.00283686301761954	0.0278300171225366	0.96495518267981	0.000127581148421934	0.00568934572517361	0.00139787332405792
1.57402458152399e-05	0.000139593121054377	9.91037723305885e-08	1.13142494018732e-06	8.15779389828287e-08	0.000156645473521117	6384	0.0459100484205498	0.100483247050978	0.891140471004789	0.000632662853914054	0.00722283839267655	0.000520780697642254
0.000121705121299536	0.00026500839455987	3.09089520462514e-07	8.65824824397871e-07	1.15682931324908e-07	0.000388004113135591	2577	0.109902099605618	0.313669667870261	0.683004085751175	0.000796614030621115	0.00223148362371948	0.000298148724223658
4.52787150941894e-06	9.61170356039007e-05	3.85778614207371e-09	1.05506569179945e-07	8.50714439638817e-08	0.000100839342912606	9917	0.0298002765955072	0.0449018347267803	0.953169991272181	3.82567560502367e-05	0.00104628378302093	0.000843633461967424
6.5094069557079e-06	0.000119950025779722	1.16579049288137e-07	2.76813609671966e-06	3.89161800505682e-08	0.000129383064061488	7729	0.038073688412457	0.0503111207245361	0.927092171218922	0.000901037938263192	0.0213948874746399	0.000300782643639307
8.17290108646309e-07	1.60593277878944e-05	1.25906938987195e-08	3.18186851195774e-07	7.70554174159351e-09	1.72151009833768e-05	58089	0.00515126126267229	0.0474751852710884	0.932862828013705	0.000731374966134516	0.0184830081161314	0.000447603632940296
7.86588017037576e-06	6.46905006548012e-05	1.14293215178976e-07	1.20917407911658e-06	4.14595387128498e-08	7.39213076581854e-05	13528	0.0219331054898415	0.106408834199036	0.87512657316524	0.00154614709614542	0.0163575850782814	0.000560860461297034
0.000389636533749189	0.000985774954382518	6.24015506568294e-08	2.03492212831477e-07	2.83517628677917e-07	0.00137596089952387	727	0.338385699771324	0.283174132262054	0.716426574856617	4.53512528433202e-05	0.000147890985057709	0.000206050643427457
1.96496323110125e-06	2.01330344715031e-05	1.56751895023531e-08	2.06538765592127e-07	1.65816937884172e-08	2.23367933514873e-05	44769	0.00667871045797452	0.087969799432756	0.901339514347192	0.000701765434979473	0.00924657189338124	0.000742348891691436
8.4426933421949e-05	0.000285525003512279	2.96665931926491e-07	1.29120437568488e-06	1.47497059251224e-07	0.000371687304301091	2690	0.105532687215645	0.227145055655594	0.768186053729146	0.0007981599815047	0.00347389959447989	0.000396831039275266
3.16739905437331e-05	0.000281238762107439	8.14381890057415e-09	9.32043671198133e-08	6.2044772043429e-07	0.000313634548557627	3188	0.0898129240638006	0.100990119517759	0.896708488911146	2.59659496634753e-05	0.000297175064253765	0.00197825055717766
5.09852427486049e-08	1.20902597983078e-05	4.38789096716824e-08	1.34164818052739e-05	1.03167465449702e-07	2.57047732214516e-05	38903	0.00768187350673422	0.00198349319441012	0.470350766923631	0.00170703352617263	0.521945153520253	0.00401355283553347
6.24358217446269e-07	1.75964732727734e-05	2.80147855641557e-08	1.01563730765321e-06	8.76648565168868e-08	1.93521484399539e-05	51674	0.00578888019556278	0.0322629923692212	0.909277506183458	0.00144763180434877	0.0524818890680041	0.00452998057496791
1.64321017798172e-05	9.71571580767061e-05	2.14389074664947e-07	1.63071369802114e-06	1.96228261425046e-07	0.000115630590890634	8648	0.0340963423132439	0.142108603382983	0.840237495357947	0.00185408612905663	0.0141027878994712	0.00169702723054181
1.54188510271129e-05	0.000137960417535257	1.14964415474023e-07	1.32418083032572e-06	3.01451784974533e-07	0.000155119865593144	6447	0.0454732102078464	0.0993995899116764	0.889379429306019	0.000741132768742576	0.00853650062977002	0.00194334738379154
3.30014365436242e-05	0.000170706176761719	2.99895194449885e-07	1.99624399747142e-06	2.16163506851224e-07	0.000206219916004116	4849	0.0599971338964659	0.1600303073684	0.827787054080228	0.00145424942586001	0.00968017074273067	0.00104821838278176
9.65449513901734e-06	0.000102468304819001	7.96777097861916e-09	1.08846590767131e-07	4.46188296801923e-08	0.000112284233149444	8906	0.0331260670368175	0.0859826430498728	0.912579637807395	7.09607284578815e-05	0.000969384460436775	0.000397373953837376
7.40121283197535e-06	7.69001108102927e-05	2.25839274658446e-08	3.01936456449833e-07	8.35604567208158e-08	8.47094044829046e-05	11805	0.0250936830284544	0.0873717962858422	0.907810782990596	0.000266604724749332	0.00356437940147209	0.000986436597340019
7.28980233962957e-06	6.66451259931708e-05	1.3685219540732e-08	1.60958457134509e-07	9.87317079644863e-08	7.42083037174401e-05	13476	0.0220173185050144	0.0982343211534204	0.898081786735521	0.000184416283019224	0.00216900871022984	0.00133046711780966
1.34816764699163e-05	0.000137656605383464	2.97741280457439e-08	3.91425420720755e-07	1.76455366148099e-08	0.000151577126938762	6597	0.0444580234584216	0.0889426837821186	0.908162122897859	0.00019642889825833	0.00258235149739244	0.000116412924371755
2.09575003086846e-07	2.72164250548163e-05	1.88435446385321e-08	3.15751627596565e-06	7.76398918771674e-08	3.06799997703845e-05	32595	0.00916191267461919	0.00683099754417695	0.887106429547252	0.000614196374822721	0.102917741186348	0.00253063534740028
3.83434701746634e-06	8.77422072781674e-05	5.62714527004778e-08	1.65891890224906e-06	4.86601085353323e-07	9.37783457359366e-05	10663	0.0277427246393691	0.0408873390480057	0.935633984472642	0.000600047401762965	0.0176897863705155	0.0051888427070734
0.000144715251243981	0.000418236353578249	1.8934439448153e-07	7.04418209188435e-07	2.4704906081798e-07	0.000564092416486718	1773	0.155723703925462	0.256545287641512	0.741432328027223	0.000335662010244358	0.00124876383479093	0.000437958486229352
5.50353267406538e-06	5.9353493685566e-05	8.14952907347004e-09	1.13073308995105e-07	8.02934406962837e-09	6.49862785417696e-05	15388	0.0193076891370035	0.0846876109474096	0.9133234740841	0.000125403843031756	0.00173995667289099	0.000123554452567515
2.58793377475409e-05	0.000262236329347144	4.47537328272407e-07	5.84617542989804e-06	1.40362077208756e-07	0.000294549741930064	3395	0.0845851596941787	0.0878606702486451	0.890295566476536	0.00151939473903415	0.019847837555689	0.000476530980095317
1.15501815626507e-05	8.00607698714005e-05	4.31505672809329e-07	3.84769992127791e-06	6.51204570976132e-08	9.5955277485236e-05	10422	0.0283775388668508	0.120370467006652	0.834355045075232	0.00449694570343692	0.0400988879623628	0.000678654252317001
1.19904915230518e-06	5.2648350343525e-05	2.40084703913049e-08	1.35851934749318e-06	3.75019313749436e-07	5.56049466274641e-05	17984	0.0165435746140582	0.021563713752635	0.94682853840779	0.000431768607785098	0.0244316275779355	0.00674435165385463
2.93620370889378e-07	2.18749021577627e-05	3.49495382606038e-09	3.35317556760174e-07	6.45552405799204e-07	2.31528874450375e-05	43191	0.00692187931149935	0.0126818035800675	0.944802336628267	0.000150951099916026	0.014482753287519	0.0278821554042309
5.96530037464165e-07	2.39156303522712e-05	4.55346710744501e-08	2.34937383785524e-06	1.33745583161723e-07	2.70408144818267e-05	36981	0.00807953768266101	0.0220603576073892	0.884427145060445	0.0016839237998934	0.086882510119441	0.00494606341283135
9.45988031079032e-05	0.000470392904930621	1.30623799631159e-06	8.37065023415509e-06	6.05475311456664e-07	0.000575274071580448	1738	0.158552689889242	0.164441277264613	0.817684870862184	0.00227063596438993	0.0145507170367655	0.00105249887204762
5.41616677364289e-07	2.14327255689134e-05	5.23727383377579e-09	2.6668837372197e-07	7.49517512666313e-08	2.23212196451001e-05	44800	0.00667406943523841	0.0242646542606458	0.960195092816906	0.000234632063885697	0.0119477509724928	0.00335786988606981
3.18741523250345e-05	0.000225932518732148	7.80800662750645e-08	7.12726156387096e-07	7.364332706221e-08	0.000258671120606907	3866	0.0746760388596852	0.123222693937575	0.873435419470307	0.00030185072880138	0.00275533718149465	0.000284698681822016
9.01541680762454e-06	9.15871094681574e-05	2.80338123557047e-08	3.66505078936753e-07	1.63577632111062e-07	0.000101160642799185	9885	0.0298937990522279	0.0891198054713936	0.905363063478822	0.00027712173015107	0.00362300069271312	0.00161700862692007
4.77078637586289e-05	0.000275549114712396	1.48501341733494e-07	1.10452924975318e-06	7.58167362335679e-08	0.000324585825798745	3081	0.0927992819919793	0.146980736577849	0.84892528512088	0.000457510248231141	0.00340288811760383	0.000233579935436173
2.96534109254185e-05	0.000127304643380174	2.6458275951139e-08	1.46121188448623e-07	2.56080595694865e-07	0.000157386714365687	6354	0.0461222212760058	0.188411144135832	0.808865245667321	0.000168109970767059	0.00092842136667973	0.00162707885940019
5.38008889695809e-06	6.92891897130792e-05	1.07146982674015e-08	1.77577829552629e-07	4.40666497087616e-08	7.49016377875661e-05	13351	0.0222207331286336	0.0718287217192359	0.925069087402271	0.000143050253424234	0.00237081370712174	0.000588326917947271
0.000235277856472123	0.000546451112553261	5.37790396519097e-08	1.60798000124787e-07	4.0466545546145e-07	0.000782348211520621	1278	0.209268111827705	0.300732912797003	0.698475569454097	6.8740541436634e-05	0.000205532520886384	0.00051724468657622
0.000273202004810033	0.00111456425645723	6.551743765344e-07	3.452376814231e-06	1.14654983829023e-06	0.00139302036229632	718	0.341767755752637	0.196122046887868	0.800106219998056	0.000470326489308728	0.00247833908797998	0.000823067536787621
5.27078177544222e-05	0.000165769335900175	9.55836592076392e-08	3.86708538547594e-07	2.34180819645509e-08	0.000218982863934317	4567	0.063590177008896	0.240693800452951	0.756996839487389	0.000436489218792523	0.00176593059201009	0.000106940248856984
3.36963635972491e-05	0.000139178662197135	5.61193628341536e-09	2.98192574700327e-08	2.3401039287288e-07	0.00017314446738101	5776	0.0506216125786979	0.194614151447873	0.803829682243715	3.24118718218475e-05	0.000172221832560288	0.00135153260403021
5.29471669136579e-05	0.000383636225473603	5.98886916659169e-08	5.59476063638528e-07	3.74117038942812e-07	0.000437576874181508	2285	0.123046922676892	0.121000834453823	0.876728748956851	0.000136864389321166	0.00127857776918635	0.000854974430818818
6.80026884958046e-05	0.000304534407926964	2.34624782103946e-07	1.35276455730352e-06	2.01160136414034e-08	0.000374144601775817	2673	0.106192081715947	0.181755097288697	0.813948421229493	0.000627096531635997	0.00361561960504801	5.37653451257241e-05
2.84532865670644e-07	1.47865080630888e-05	6.76276840545397e-10	4.52206195938709e-08	3.8806017096722e-07	1.55049979961611e-05	64495	0.00464073382346986	0.0183510417570574	0.953660752923014	4.36166996418083e-05	0.00291651889313802	0.0250280697271487
7.24232936317728e-06	9.53912926952592e-05	6.7420921017805e-08	1.14318421390589e-06	2.70397096092977e-09	0.000103846931164321	9630	0.0306753596984037	0.0697404273961399	0.918575942743246	0.00064923363899047	0.0110083581776431	2.60380439808199e-05
7.29021200759559e-06	4.19169338403591e-05	5.8460149164374e-08	4.32273079802579e-07	9.87061834811034e-09	4.97077496952697e-05	20118	0.0148020519863733	0.146661477381048	0.84326758095726	0.00117607716146396	0.00869629147271003	0.000198573027518275
3.84112113176299e-05	0.000220171580524744	2.04040882270466e-07	1.50561496827733e-06	1.26760423340083e-07	0.000260419208116262	3840	0.0751613017314444	0.147497612005953	0.845450618321712	0.000783509341520512	0.00578150505551478	0.00048675527530017
2.48067846747495e-05	0.000184794958360307	9.22798031432828e-08	8.85054692364816e-07	1.59588194114296e-07	0.000210738665724679	4745	0.0612708272213852	0.117713494054093	0.87689156484332	0.000437887384481414	0.00419977363585049	0.000757280082255007
7.73056968723973e-07	2.36542783444647e-05	3.49631415465234e-08	1.37647167958321e-06	7.51384956477071e-08	2.59139086299661e-05	38589	0.00774413181750155	0.0298317393860851	0.912802413647147	0.00134920370546082	0.0531171001348478	0.00289954312645909
3.40538405972195e-07	7.4366391193883e-06	1.39575605217485e-09	3.91954024612216e-08	1.10071446567089e-08	7.8287758285306e-06	127734	0.00234588604053165	0.0434982957017574	0.949910852254419	0.000178285351726161	0.00500658127396889	0.00140598541812825
1.73054658207678e-05	0.00011211736750371	2.01705098316135e-08	1.68138389950799e-07	2.76270177393622e-07	0.000129887412401653	7699	0.0382192400510585	0.133234356592259	0.863188860495634	0.000155292260109393	0.00129449333728245	0.0021269973147152
1.38065347848521e-07	1.6932797267204e-05	8.93828071118927e-09	1.41236914795097e-06	3.71487752465797e-08	1.85293188189613e-05	53969	0.0055434253449177	0.00745118313292969	0.913838087230518	0.000482385823165967	0.0762234792196287	0.00200486459375748
1.02463697238667e-05	5.62167428343882e-05	8.20674557380262e-09	5.79088732294381e-08	4.18064330390128e-09	6.65334088203621e-05	15030	0.0197627910714029	0.15400337823561	0.844940065917433	0.000123347739418561	0.000870372858630919	6.28352489076409e-05
3.05388738427684e-07	1.80758886817754e-05	1.11142622099634e-08	8.46714752871252e-07	3.33337413720044e-07	1.95724438490044e-05	51092	0.00585458534671457	0.0156029947401392	0.923537644109523	0.000567852553094884	0.0432605534292706	0.017030955167972
6.62232905943712e-07	1.57259227615098e-05	2.86918005221816e-08	8.76333511019825e-07	3.94856842360917e-09	1.72971295474191e-05	57813	0.00517574318795644	0.0382857111712228	0.909163726755821	0.00165876080441698	0.0506635224426924	0.000228278825847051
3.662152003479e-06	9.88744267547371e-05	3.88536416721784e-08	1.35235343832226e-06	2.0602839633394e-08	0.000103948388677844	9620	0.0307048658953556	0.0352304836088293	0.951187680851581	0.00037377820057022	0.0130098547512214	0.000198202587798125
3.07761199232664e-06	6.12325170005883e-05	5.20885510458976e-08	1.33408946851026e-06	1.36357295240721e-07	6.58326643077118e-05	15190	0.0195566870140556	0.0467490116751377	0.930123634589332	0.000791226537671753	0.0202648560944537	0.00207127110340494
0.000337702180902966	0.000847952940664238	8.2067633925906e-07	2.6551097000539e-06	1.26953143086256e-07	0.0011892578607496	841	0.300220278277013	0.283960436208602	0.71301016259818	0.000690074344971559	0.00223257696054273	0.000106749887704114
8.32808336025198e-06	8.3330320135222e-05	9.65334355187215e-08	1.24291786027053e-06	2.88144404217917e-07	9.32859991954811e-05	10720	0.027599094346373	0.0892747403905751	0.893277885790803	0.0010348116153683	0.0133237342258188	0.00308882797743432
1.50315072265921e-07	1.55236790675565e-05	2.15260419685864e-08	2.86284653472906e-06	2.84098456154689e-07	1.88424651726748e-05	53072	0.00563684583744928	0.00797746318692455	0.823866671653392	0.00114242174637549	0.151935880390043	0.0150775630232655
3.92039712762338e-05	0.000211000315170119	7.65310000789977e-08	5.30187159616708e-07	5.84689961686788e-08	0.000250869473602218	3986	0.0725072339924461	0.156272386246548	0.841076086860551	0.000305063023332789	0.00211339846177292	0.00023306540779604
1.72313614481177e-05	0.000177084377916815	1.18243129616299e-09	1.56521865092834e-08	2.18984083059618e-07	0.000194551558065797	5140	0.0567002192004493	0.0885696399423852	0.91021824588485	6.07772719950713e-06	8.04526402404336e-05	0.00112558380532505
1.20498005668416e-06	5.54297537270351e-05	8.36233710074402e-09	4.95848999712374e-07	3.34228820426647e-07	5.7473173940959e-05	17399	0.0170946473740519	0.0209659563594315	0.964445669626266	0.000145499831092232	0.00862748593320684	0.00581538825000326
1.97173916842485e-05	0.000171056615663662	3.88392275844426e-08	4.33862464191069e-07	1.31349718590821e-07	0.000191378058758277	5225	0.0558015497073547	0.103028486192102	0.893815188499314	0.000202945038926846	0.00226704391823237	0.0006863363514243
0.000123151514093402	0.000471600985376318	2.75748162705659e-07	1.36012579152215e-06	1.49334614667405e-07	0.000596537708038615	1676	0.163906401498842	0.206443804698143	0.790563578833797	0.000462247665134707	0.00228003322035446	0.000250335582570983
5.11826305653093e-06	5.11789099157324e-05	2.4378267262282e-08	3.13572587399517e-07	3.59577700595382e-09	5.66387196039311e-05	17656	0.0168485456393485	0.0903668566719451	0.903602875799831	0.000430416990934061	0.00553636433860614	6.3486198683493e-05
5.95100536769978e-05	0.000230442151347908	1.17477079677432e-07	5.85406115555085e-07	7.13653567604366e-08	0.000290726453576899	3440	0.0835342811413492	0.204694319848872	0.792642528785069	0.000404081149933469	0.00201359769072491	0.000245472525401133
1.37550946257703e-05	0.00010555391520213	6.84918252558717e-08	6.76310358793335e-07	1.50815157852972e-07	0.000120204627169803	8319	0.0354210129553435	0.114430658366751	0.878118569038306	0.00056979358339608	0.00562632549775284	0.00125465351379467
2.64600590553373e-07	2.28557932441553e-05	9.88645070082569e-09	1.10014874597806e-06	3.21960495963285e-07	2.45523895273508e-05	40729	0.00733874620719221	0.0107769791717671	0.930898934244035	0.00040266755664708	0.0448082148889221	0.0131132041386289
3.35091632112602e-06	4.27266304740474e-05	4.73234927022917e-10	7.76235036627544e-09	1.58610813970474e-09	4.60873684886064e-05	21698	0.0137313817332417	0.0727079117557867	0.927078977933187	1.02682132337391e-05	0.00016842685145268	3.44152463401518e-05
1.72006243204223e-06	3.93060017918381e-05	6.39617959972806e-08	1.88091744655445e-06	4.98754580068305e-08	4.30208189244389e-05	23245	0.0128235913033798	0.039982094135942	0.913650710854077	0.00148676379474835	0.0437210981468777	0.00115933306835537
6.29925306300426e-06	8.41008245534647e-05	1.38670456580728e-07	2.38301824174768e-06	2.94794029415067e-07	9.32165603442124e-05	10728	0.027578835525652	0.0675765447656894	0.902209052156753	0.00148761610671615	0.0255643228300649	0.00316246414077614
1.29874946627122e-06	2.23357310643868e-05	1.35764629300301e-08	3.00312027848772e-07	6.23819397718412e-08	2.40107509612087e-05	41648	0.00717743009884086	0.0540903309675509	0.930238754317681	0.000565432666057132	0.0125073983872454	0.00259808366146582
1.56074393753608e-06	5.11120911091345e-05	1.69262573546835e-08	7.13882897407143e-07	2.59276308790667e-07	5.3662920510223e-05	18635	0.0159704069308894	0.0290842153706254	0.952465699279214	0.000315418117272595	0.0133030944014899	0.00483157283139806
7.42844786671052e-06	0.000134427912068648	4.47423841816754e-08	1.04355958533853e-06	6.50860571181162e-10	0.00014294531276545	6996	0.0419800332659532	0.0519670615496111	0.94041497036858	0.000313003506838245	0.00730041136116748	4.55321380316345e-06
0.000341253093562233	0.000717698692597996	3.50426772315804e-07	9.48996931850037e-07	3.79193474857186e-09	0.00106025500179914	943	0.272575627686093	0.321859451719786	0.676911395258815	0.000330511784166229	0.000895064800675013	3.57643655737284e-06
2.76647764390713e-07	1.66190086582345e-05	5.13802402480324e-09	3.97240007367299e-07	1.56861631893499e-07	1.74548960859108e-05	57291	0.00522282788565298	0.0158492931169047	0.952111578117556	0.000294360046574585	0.0227580849185314	0.00898668380043319
5.59001363956416e-08	7.54757660419662e-06	4.35266302803418e-10	7.56376171301099e-08	8.30921685989471e-08	7.76264179262412e-06	128822	0.00232609202197687	0.00720117427661761	0.97229484572741	5.60719294321937e-05	0.00974379845814591	0.0107041096083938
2.42560642433682e-05	0.000267986285491939	2.81748373141261e-10	4.01414993213236e-09	8.51187242555187e-08	0.000292331764357868	3421	0.083975667215095	0.0829744393211896	0.916719693737675	9.63796643037222e-07	1.373148737685e-05	0.000291171657115296
5.38758630136489e-06	0.000122542597153136	8.75825650298987e-08	2.56845877828018e-06	5.26689323339901e-07	0.000131112914121151	7627	0.0385728203849096	0.0410911948489425	0.934634074564953	0.000667993428541833	0.0195896704416688	0.00401706671589366
2.89961914848948e-06	6.85490211791496e-05	1.29500023830718e-07	3.94256638311486e-06	1.57319488668945e-08	7.55364386834515e-05	13239	0.0224069379501444	0.0383870248455958	0.907496069101379	0.0017144046778987	0.0521942317089751	0.000208269666151749
1.80253273262017e-05	9.39548149133995e-05	1.92174293966735e-07	1.28851009750437e-06	2.39319339736578e-08	0.000113484758565046	8812	0.0334742706548172	0.158834785870123	0.827906902225531	0.00169339298419167	0.0113540365578328	0.000210882362321287
2.22264034517026e-05	0.000166415840591001	4.90303255946042e-08	4.72582065442605e-07	3.11516409977076e-07	0.000189475372843718	5278	0.055262339222129	0.117304972768336	0.878297997746986	0.000258768856652654	0.00249416089463193	0.00164409973339395
6.5175446006505e-06	6.24283307576603e-05	2.78443336812344e-08	3.43114362296531e-07	1.29794991651301e-07	6.94466290459399e-05	14400	0.0206191690782698	0.0938496899012774	0.898939683830631	0.000400945791952192	0.0049406913915081	0.0018689890846313
3.12220868707554e-05	0.000171234218187843	2.85516267704665e-08	2.01517445264167e-07	1.90298521017242e-07	0.00020287667265165	4929	0.0590536703574551	0.153896879629751	0.844031085238967	0.000140733906945976	0.000993300228312512	0.000938000996023798
6.3853846326903e-09	2.86551513096451e-06	1.69144645884966e-09	9.77187855001395e-07	2.20579973582275e-07	4.07135979063972e-06	245618	0.001220664805481	0.00156836658046549	0.70382262396767	0.000415450008308867	0.240015106807314	0.0541784526362423
4.87026536110238e-07	7.42920172204696e-06	7.09121519466479e-09	1.39092531654564e-07	9.01405309768577e-10	8.0633134103162e-06	124018	0.00241608034380725	0.0604002984042685	0.921358422276139	0.000879441841562588	0.0172500465474416	0.000111790930588822
0.000179604113813079	0.000516261759927526	2.72388804118406e-07	1.0081697782394e-06	5.05730347029717e-08	0.000697197005357666	1434	0.188793025206746	0.257608842885005	0.740481895304012	0.000390691299625805	0.00144603285798998	7.25376533667517e-05
3.1089623530476e-06	9.36720100354006e-05	2.26807010579134e-08	8.81108211104093e-07	4.32144111734384e-07	9.81169054123446e-05	10192	0.0290074815906838	0.0316863066561458	0.954697966081748	0.000231159971491109	0.00898018753650211	0.00440437975411334
5.44881624715983e-06	0.000125079842209145	5.36360958957366e-08	1.58760265598021e-06	2.32564836213523e-07	0.000132402462044394	7553	0.0389447393691943	0.0411534359937572	0.944694232099747	0.000405098931451537	0.0119907336424597	0.00175649933258451
8.04108977896794e-05	0.000219365785875329	1.0970345637555e-07	3.85016022917573e-07	1.37970805216058e-07	0.000300409373949517	3329	0.086193422363837	0.267671067425453	0.730222838892479	0.000365179870831811	0.00128163784590249	0.000459275965334038
5.6657849353444e-05	0.000297984706248534	8.72209503034428e-07	5.90716758937283e-06	1.43741605519289e-07	0.000361565674299904	2766	0.102811520101829	0.156701405527917	0.824150983982421	0.00241231279690274	0.016337744452127	0.000397553240632187
2.6796660749916e-05	0.000272108243542428	1.08415581109066e-07	1.41939970277744e-06	3.37642972286248e-08	0.000300466483873459	3328	0.0862090831620379	0.0891835269094486	0.905619289161802	0.000360824208116087	0.00472398679706059	0.000112372923573215
8.33870823030148e-06	0.000105884945858242	1.63664712696951e-07	2.6755894420438e-06	7.81556087071252e-08	0.000117141063851991	8537	0.0345339854914517	0.0711851843930451	0.903909716852397	0.00139715917983929	0.0228407473354043	0.000667192239314775
9.75840969826676e-05	0.000419898664136057	8.03250180056171e-07	4.45191039568452e-06	5.01035662982309e-08	0.000522788025260763	1913	0.145191163401851	0.186660926164086	0.80319105229431	0.00153647394592773	0.0085157084335739	9.58391621025359e-05
3.67504654977629e-05	0.000288582741256896	7.89987903755601e-08	7.99395418347196e-07	8.18902065288941e-07	0.000327030503028671	3058	0.0934645986365424	0.112376262022693	0.882433713627001	0.000241563981475558	0.00244440628915008	0.0025040540796806
9.20355936591469e-06	0.000127566219805904	1.06501159824264e-07	1.90129194300243e-06	3.46596372973277e-07	0.000139124168647618	7188	0.0408810287621028	0.0661535623564156	0.916923501113675	0.000765511563228213	0.0136661513343389	0.00249127363234174
6.77928937622035e-07	2.96519567197822e-05	8.83981697338331e-08	4.97759011008498e-06	7.32054510847963e-08	3.54690793883078e-05	28194	0.0105844982965313	0.0191132374821521	0.835994540347635	0.00249226005462586	0.140336039049432	0.00206392306615457
6.71692648797062e-05	0.000351572154053193	7.02910784335587e-07	4.73902173924347e-06	4.65055479124544e-08	0.00042422985700439	2357	0.119526951110085	0.158332243171209	0.828730340989541	0.00165691021678446	0.0111708821550352	0.000109623467430707
5.21224973622115e-06	4.72897674138621e-05	1.23612302754682e-07	1.44255967886438e-06	2.05959303015527e-10	5.40683950910053e-05	18495	0.0160901057942011	0.0964010440377995	0.874628650143327	0.00228622104552251	0.0266802755368702	3.80923648036652e-06
5.14755178479632e-05	0.000207492484665007	3.63210305373407e-07	1.88394049229766e-06	1.00610738497267e-07	0.000261315764049139	3827	0.0754100840586251	0.196985888070203	0.794029726526524	0.00138992879627847	0.0072094406518215	0.000385015955173482
2.53051705095101e-05	0.000187778232607312	5.75933424347533e-08	5.50249465161165e-07	9.71368036905036e-08	0.000213788382728108	4678	0.0621294741223553	0.118365507922349	0.878336933986372	0.000269394163049539	0.00257380432996194	0.000454359598267041
3.90360113209656e-06	4.73555890746655e-05	1.13376002455423e-07	1.7693760237608e-06	2.27045002308722e-07	5.3368987235287e-05	18737	0.0158836267484156	0.0731436239343801	0.88732410952244	0.00212437987544309	0.033153636885785	0.00425424978195207
4.28083315214549e-06	6.36191609551433e-05	8.65649406721313e-08	1.65560533675616e-06	7.56197762141427e-08	6.97177841609313e-05	14344	0.0206988406180015	0.0614023122459535	0.912524138866629	0.001241647905394	0.0237472455081832	0.0010846554738399
5.91247241228114e-09	1.05260222286647e-06	1.28745866340355e-09	2.94750243934605e-07	1.53390572498285e-08	1.36989145512659e-06	729985	0.000410883282369379	0.00431601525081034	0.768383669324518	0.000939825311403649	0.215163210801521	0.0111972793117474
3.34056366388275e-09	7.09513622071458e-07	7.22364947634408e-10	1.97291079160648e-07	3.24666341782711e-08	9.43334264021894e-07	1060070	0.000282960371861041	0.00354123007219127	0.752133839649219	0.000765757139526146	0.209142280403873	0.0344168927351901
8.17927826430792e-06	0.000109150757724578	2.39765556018241e-08	4.11981522559883e-07	1.32691088679794e-07	0.000117898685155728	8482	0.0347534236274044	0.0693754833101339	0.925801314750927	0.000203365759085052	0.00349436910187517	0.0011254670779791
1.16682281577544e-06	6.27993509561699e-05	3.40583164127431e-08	2.36481352845063e-06	3.06263032578446e-07	6.66713086493871e-05	14999	0.0198033452965763	0.0175011236379289	0.941924678371334	0.000510839176591686	0.0354697331784318	0.00459362563571431
0.000223649989557325	0.000789567872703485	1.11297044028081e-06	5.06599988702934e-06	1.14109530290978e-07	0.00101951094211841	981	0.263620228222042	0.219369876592604	0.774457477683237	0.0010916709122986	0.00496904905846606	0.00011192575339493
7.2416120930466e-05	0.000579680422702081	7.01764738625626e-08	7.25651235942981e-07	1.70391290801315e-08	0.000652909410471433	1532	0.177935808061772	0.110912968581932	0.887842039653745	0.000107482711593775	0.00111141181962598	2.60972331028717e-05
3.16152128453416e-06	7.54368334092027e-05	2.75112859727145e-08	8.45526920429597e-07	7.61797657519946e-08	7.95475726658912e-05	12571	0.0235826985847587	0.0397437807161371	0.948323511089973	0.000345846957370592	0.0106291982532378	0.00095766298328119
3.86170400896349e-05	0.000255717281086127	7.3003885590336e-08	6.22600725823874e-07	2.60320984605576e-08	0.000295055957885636	3389	0.0847242094071948	0.130880394235601	0.866673843560355	0.000247423865335512	0.00211011067285479	8.82276658539721e-05
0.000118511225219612	0.000764806486619503	9.46400318140618e-07	7.89181762628175e-06	3.72450525408729e-07	0.000892528380308946	1120	0.234998952806537	0.13278146424721	0.856898787190125	0.00106035879532819	0.00884209152380121	0.000417298243535748
8.54641697561805e-09	1.97186666216488e-06	7.7368206559586e-10	2.29613889780928e-07	6.04853599493167e-08	2.27128601093634e-06	440279	0.000681154485969726	0.00376280967454856	0.868171887058811	0.000340636125028089	0.101094220928288	0.0266304462133246
7.8902987221328e-06	0.000117707191719202	4.1432522346697e-08	7.96087726548051e-07	3.32361855369628e-07	0.000126767372545599	7888	0.0373184646632782	0.0622423464625697	0.92852907933279	0.000326839008450645	0.0062799102841837	0.00262182491200625
2.14568854727037e-09	2.4154514156973e-06	4.61460885368171e-10	6.69729733001519e-07	4.7647762892746e-07	3.56426592705892e-06	280563	0.00106871020577659	0.000602000128829025	0.677685522104247	0.00012946870261977	0.187901168629736	0.133681840434568
1.74923226219023e-05	0.000228552416068315	3.55601062130017e-08	5.99172985392683e-07	6.58323239486145e-07	0.000247337795021309	4043	0.0715237862201369	0.0707224005954903	0.924049703154443	0.000143771420821222	0.00242248858627151	0.00266163624297462
4.90347592179662e-05	0.000132290945767859	1.08776493609424e-08	3.77451120188874e-08	1.10791071616975e-08	0.000181385406854367	5513	0.05296625964222	0.270334643058335	0.729336213216285	5.99698153759195e-05	0.00020809343305767	6.10804769459369e-05
1.50080238327401e-07	1.16466144970963e-05	1.37908131223076e-08	1.37721978210531e-06	1.68548225835508e-07	1.33562535564868e-05	74871	0.00399888590172348	0.0112367017961044	0.871997109656533	0.00103253603744365	0.103114228573208	0.0126194239367107
1.39807272429087e-05	0.000121303857639063	4.55836944624967e-08	5.0904580448248e-07	9.81824399617146e-08	0.000135937396820879	7356	0.0399635160653964	0.102846807205899	0.892350894426074	0.000335328581601141	0.00374470761091032	0.000722262175515154
2.68681695666393e-06	3.83714017870177e-05	2.87536803457099e-08	5.28257334690348e-07	4.68933875867853e-08	4.16621231463044e-05	24003	0.0124211105143207	0.0644906393087232	0.921014074397246	0.000690163586832479	0.0126795586685602	0.00112556403863793
5.55287750534139e-06	6.31521279593796e-05	1.95386812233429e-08	2.85905122150952e-07	3.874651230688e-08	6.90491957804021e-05	14482	0.0205023824724053	0.0804191481534595	0.914596140413032	0.000282967542235857	0.00414060032009959	0.000561143571173601
4.15028005676988e-06	3.60487860899053e-05	2.00845176101142e-08	2.24364976562618e-07	5.5893535136885e-08	4.04994091759848e-05	24692	0.0120765547387428	0.10247754575222	0.890106468794646	0.000495921249686374	0.0055399567827686	0.00138010742067883
7.66600158537092e-07	4.19062132588547e-05	2.06016696276236e-08	1.45129682423537e-06	3.92709347408307e-07	4.45374212586631e-05	22453	0.0132726550112978	0.0172124953998763	0.940921411131396	0.00046256988046016	0.0325860093202652	0.00881751426800266
1.8366498458642e-05	0.000177896861708656	5.73718202940389e-09	7.1570912547115e-08	3.95026268492031e-07	0.000196735694530367	5083	0.057318226250205	0.0933562081984419	0.904242934325257	2.91618765120344e-05	0.000363792207194347	0.00200790339259487
3.16832991807388e-06	4.2381325128506e-05	5.11996115240507e-08	8.81051565791409e-07	4.7646110580534e-07	4.69583673297007e-05	21295	0.0139890717001472	0.0674710408014962	0.902529784115817	0.00109031924309829	0.0187623977555573	0.010146458084031
1.13609057254815e-06	3.36562391273825e-05	1.82940646363018e-08	6.97494827622342e-07	6.61432745715331e-09	3.55147329196464e-05	28157	0.0105980497781556	0.0319892754119424	0.947669779849707	0.000515111986839178	0.0196395909607557	0.000186241790755361
6.0524517697176e-06	4.44386913031983e-05	2.99119433183831e-09	2.82462515667614e-08	5.92664450086095e-08	5.05816469638231e-05	19770	0.0150603196194751	0.119657071942446	0.878553664632187	5.91359615865744e-05	0.000558428862289985	0.00117169860149073
1.31939659453953e-05	0.000103700258576264	9.16205998541228e-08	9.26608476982899e-07	3.0526395922907e-07	0.000118217717557725	8459	0.0348458135935376	0.11160734801831	0.877197265508255	0.000775015807671847	0.00783815231866948	0.00258221834709345
4.95940466921933e-05	0.000221236189645363	2.37814149916026e-07	1.36532986949241e-06	4.30656766129694e-07	0.000272864037123095	3665	0.0786086195701082	0.181753693946192	0.810792774225352	0.000871548161580353	0.00500370031861868	0.00157828334825749
1.99171348227353e-06	3.44832697564632e-05	8.37011070207682e-08	1.86430012836761e-06	3.25456399731458e-08	3.84555301140983e-05	26004	0.011470586243327	0.0517926414319105	0.896705094277747	0.00217656879966095	0.0484793766419602	0.000846318848721686
2.41896693690323e-05	9.56054535771039e-05	1.24996271863704e-08	6.35416493497636e-08	5.07809384325517e-08	0.000119921945161105	8339	0.0353391989257512	0.201711782914591	0.797230677409928	0.000104231357901827	0.000529858394678312	0.000423449922900532
1.10675362167512e-05	6.04491997462168e-05	1.19275430217542e-07	8.37872898555029e-07	1.88828969008601e-08	7.24927671886414e-05	13794	0.0215138225151927	0.152670902849537	0.833865254293788	0.00164534249199182	0.0115580206281091	0.000260479736574586
1.75302097130162e-09	1.48460150235636e-06	1.22267306979383e-09	1.33298283945206e-06	6.98134942470073e-08	2.89037353009652e-06	345976	0.000866737478062651	0.000606503260927344	0.513636554894266	0.000423015591951191	0.461180129686404	0.0241537965664514
1.45088616530396e-06	4.61891396602454e-05	1.42575893874738e-08	5.84437013367527e-07	6.34643527694913e-08	4.83021847810739e-05	20703	0.014386516119028	0.0300376923296532	0.956253632617123	0.000295174834266716	0.0120995978963777	0.00131390232257897
2.41161823039668e-05	0.000122523879641273	3.08864796661066e-07	2.01880586698291e-06	4.46527970560801e-08	0.00014901238540594	6711	0.0437224144814436	0.161840119787824	0.822239569600159	0.00207274580444878	0.0135479065145039	0.000299658293063605
7.51800674814249e-05	0.000439074901530336	2.68488366904512e-07	2.02127546855133e-06	1.15724161941541e-07	0.000516660457009158	1936	0.143617529761049	0.145511556887142	0.849832603934992	0.000519661149333426	0.00391219308760745	0.000223984940925119
4.38834763564971e-05	0.000162240714794725	1.56200152321845e-07	7.42925400093755e-07	5.87029192946796e-08	0.000207082019622933	4829	0.0602402666596518	0.211913503820384	0.783461138200906	0.000754291234971843	0.00358759008361285	0.00028347666012515
1.73401875003256e-07	1.84089889255203e-05	1.53418381092469e-08	2.09821247372248e-06	4.18035402116114e-07	2.11139805144714e-05	47362	0.00631424188507779	0.00821265676949959	0.871886232579541	0.000726619885754449	0.0993755048833345	0.0197989858818708
1.8709736516383e-05	0.000224398066279596	2.72597298890257e-07	4.21494202084212e-06	3.01358234717236e-07	0.000247896700350429	4034	0.0716794908124448	0.0754739231701541	0.90520795945402	0.00109964069108185	0.0170028161523886	0.00121566053235575
1.10687607304678e-05	0.000124532661739748	1.37355773152592e-07	1.9896890373939e-06	1.09347053343065e-07	0.000137837814334105	7255	0.0405107760045497	0.0803027876199359	0.90347240589504	0.000996502837890732	0.0144350013601571	0.000793302286976332
3.65124035866041e-05	0.000218109265196108	4.30407342319355e-09	3.30998099425325e-08	1.08354810589001e-07	0.000254767427476666	3925	0.0735914712442585	0.143316608203175	0.856111267269768	1.68941275806843e-05	0.000129921671189948	0.000425308728286801
8.13608600528788e-06	0.000125307488217347	9.77081698874413e-08	1.93855364590234e-06	8.60513275643024e-08	0.000135565887365988	7376	0.0398564967844287	0.0600157323008761	0.924329052478023	0.000720743040789145	0.0142997156848818	0.00063475649543007
8.04560137025523e-06	0.00011962694667479	2.42350487903567e-07	4.64122013916306e-06	1.71501136708139e-08	0.000132573268785783	7543	0.0389939910477773	0.0606879610342537	0.902345908571419	0.00182804942597566	0.0350087176824653	0.00012936328588628
9.30179174169424e-06	0.000104810367941099	1.67266038294694e-07	2.42606717147999e-06	1.72781858545882e-07	0.000116878274751114	8556	0.0344578593994843	0.0795852930025014	0.896748075416815	0.00143111317009836	0.020757212378829	0.00147830603175665
2.88719390090108e-05	0.000146112800263573	1.03575175005469e-07	6.74425245391574e-07	6.16308771895173e-08	0.00017582437057017	5687	0.0513847115822091	0.164208971232963	0.83101563105133	0.000589083155364591	0.00383578933457587	0.000350525225767385
7.21919252117969e-07	9.1919267317546e-06	1.43043769613197e-09	2.34197457893572e-08	1.44982198189369e-08	9.953194387177e-06	100470	0.00298151959210835	0.0725314129349307	0.923515242864827	0.000143716443233024	0.00235298788291823	0.00145663987409062
4.92543454497288e-07	3.40165570394466e-05	3.30982658746975e-09	2.94592477512297e-07	4.14446862178614e-07	3.52214496602223e-05	28392	0.0105109903604599	0.0139841902945167	0.96579094181531	9.39719011965525e-05	0.00836400773830153	0.0117668882506751
9.50199595290257e-07	2.21446456602053e-05	1.58435166846876e-08	4.74978667566761e-07	3.45463222804059e-07	2.39311306625511e-05	41787	0.00715371459825431	0.0397055871989027	0.925348909437807	0.00066204630730133	0.0198477319882774	0.0144357250677111
1.54953572551486e-06	5.3952242808459e-05	9.23084254848589e-08	4.14010352457247e-06	2.73578883514085e-07	6.00077693675453e-05	16665	0.017841787394216	0.0258222517158406	0.899087624437489	0.00153827456773928	0.0689927915702798	0.00455905770865144
5.66009905886442e-05	0.000345316142717804	8.49340811936181e-09	6.67634967755898e-08	7.55284949048762e-08	0.000402067918706248	2487	0.113651115367022	0.140774699883472	0.8588502754185	2.11243118990727e-05	0.000166050295657554	0.000187850090472047
3.37951082782733e-06	2.41355359323386e-05	2.99327585058459e-08	2.7489639294774e-07	5.48708117477524e-09	2.78253629927943e-05	35938	0.00831297953018406	0.12145433030658	0.867393389929497	0.00107573649672054	0.00987934615691903	0.000197197110283743
3.62512911596972e-05	0.000202161950750834	3.30010931565612e-07	2.36885376494675e-06	1.18721617768733e-07	0.000241230828224812	4145	0.0698207586010393	0.150276361551573	0.838043595996907	0.00136802967512122	0.00981986333330137	0.000492149443097264
2.60023699330284e-07	1.78799746881787e-05	1.22239856601611e-08	1.08204728228459e-06	1.84164159601365e-07	1.94184338150551e-05	51497	0.00580865087934479	0.0133905598055332	0.920773264129899	0.0006295042008323	0.0557226855981395	0.00948398626559586
1.20660667687334e-05	0.000200020265718162	1.49090058970618e-07	3.18824680042481e-06	9.20323826706898e-08	0.000215515701728962	4640	0.0626154529856574	0.0559869497764389	0.928100663262638	0.000691782815704619	0.0147935708389101	0.000427033306308382
3.17926601637024e-06	3.63774915000703e-05	3.62641436924239e-08	5.33713793219299e-07	9.84923990989978e-08	4.02252278524513e-05	24860	0.0119952870690142	0.0790366192090196	0.904345194351796	0.000901527365499161	0.0132681359861278	0.00244852308755775
3.04748007790785e-05	0.00017643078010964	9.47693472456445e-08	7.06138918065122e-07	8.52319569067302e-08	0.000207791721110936	4813	0.0604403715301639	0.14666032225032	0.849075117942004	0.000456078551825695	0.00339830150253257	0.000410179753317633
6.02892836878652e-07	2.6569032512027e-05	3.8793266552395e-08	2.20062108863032e-06	3.12938774775192e-08	2.94426335815659e-05	33964	0.00879402447341482	0.0204768651285368	0.902399998913886	0.00131758819892673	0.0747426714574928	0.0010628763011578
7.56626281049176e-07	3.10626664338277e-05	2.74213999435864e-08	1.44925931229402e-06	2.02722574286743e-07	3.34986960014012e-05	29852	0.00999944686219334	0.022586738332069	0.927279868820218	0.000818581115588481	0.0432631560414591	0.00605165569066519
2.32213680039315e-06	3.17077002456648e-05	3.51333855648146e-09	6.17063145073869e-08	3.84259888814867e-08	3.41334826880033e-05	29297	0.0101879670373507	0.0680310538956311	0.9289324659745	0.000102929390141495	0.00180779427260361	0.00112575646712405
1.32183749738076e-06	5.37617483880647e-05	1.3465456396156e-08	7.05692130934442e-07	3.05121985999709e-07	5.61078654587758e-05	17823	0.0166919513351625	0.0235588626758926	0.958185593917579	0.000239992312772075	0.0125774189619268	0.00543813213182903
1.78187908105428e-06	3.38290133692606e-05	1.2520959618369e-07	3.05823594370561e-06	6.8871247720636e-08	3.88632092379249e-05	25731	0.0115914843654835	0.0458500241229545	0.870463711891514	0.00322180279598483	0.0786923160406737	0.00177214514887329
1.31744391908848e-05	0.000130260561213494	1.22743643569058e-07	1.56237208330692e-06	2.22421847526016e-07	0.000145342537978781	6880	0.042668861720908	0.0906440700299878	0.89623150266243	0.000844512867849998	0.0107495858062903	0.00153032863344169
1.23211879261549e-05	8.03287724577588e-05	4.22430164958477e-08	3.54279060798705e-07	2.00838781436843e-08	9.30665663393519e-05	10745	0.0275350732615085	0.132391130464916	0.863132439686806	0.000453901096359518	0.00380672753636235	0.000215801215556312
6.66073210958858e-06	8.83923385088528e-05	4.41316835064231e-08	7.53872839291295e-07	1.88129579651483e-08	9.58698880992043e-05	10431	0.0283526462868765	0.0694767902795107	0.922003146779374	0.000460328935199722	0.00786349973112728	0.00019623427478794
2.00139076264545e-07	2.44862352911109e-05	6.63005696415071e-09	1.04607344015638e-06	1.72648010968283e-07	2.59117258754643e-05	38593	0.0077434820451755	0.00772388057925761	0.944986660047096	0.00025587091326976	0.0403706586424993	0.00666292981787689
1.43321920035553e-05	9.09223028529474e-05	1.89529621988758e-07	1.54678299299851e-06	1.15834710437619e-08	0.000107002390942534	9346	0.0315926216488132	0.133942726674701	0.849722160898047	0.00177126529902071	0.0144555928084749	0.000108254319756115
6.79839321518349e-08	5.20879041825899e-06	3.45564132431074e-09	3.40546981056875e-07	6.96458869077489e-08	5.69042285969976e-06	175734	0.00170567539454602	0.0119470791236456	0.915360869777931	0.00060727320438416	0.0598456370384473	0.0122391408555925
2.26289610544566e-07	2.14767021326338e-05	5.44511808096294e-10	6.6580106785459e-08	6.55678159966823e-08	2.18356841777686e-05	45797	0.00652936721103148	0.010363293803954	0.983559844417411	2.49367871262159e-05	0.00304914223174403	0.00300278275976525
8.24655359373384e-08	6.56873282482913e-06	1.82970133553137e-08	1.87482273187979e-06	1.09498096703235e-07	8.6538162027048e-06	115556	0.00259278899540705	0.00952938380082111	0.759056197978417	0.00211432886101681	0.216646932170087	0.0126531571896582
7.64824699121124e-07	1.3838614504211e-05	1.89802839433117e-08	4.41658344344902e-07	5.6879615004263e-09	1.50697657931208e-05	66358	0.00451075962945302	0.0507522618214983	0.91830322343352	0.00125949428835689	0.0293075785256407	0.000377441930983613
4.33318981246112e-06	6.51876179646017e-05	4.60149821962483e-08	8.90897199203353e-07	5.48523782682385e-08	7.05125723367307e-05	14182	0.0209323302464198	0.06145272635592	0.924482199476431	0.000652578407954047	0.0126345865663346	0.000777909193360477
2.45873694197162e-06	5.70249908055393e-05	8.51050883759015e-09	2.54114417734994e-07	6.19998344909484e-07	6.0366351018993e-05	16566	0.0179474432444481	0.0407302561852386	0.944648630287386	0.000140981005045551	0.00420953748976879	0.0102705950325607
6.4375291793405e-05	0.000339840930198799	1.38216487626597e-07	9.3981615937998e-07	7.12226510326899e-07	0.000406006481149537	2463	0.114698201833323	0.158557300886275	0.837033264189768	0.000340429264171501	0.00231478117472177	0.00175422448506327
3.18332881783567e-06	6.31778611232123e-05	1.47454950500515e-07	3.76730865067702e-06	2.49129124586289e-07	7.05250826668118e-05	14179	0.0209360050365958	0.0451375411054102	0.895821156590334	0.00209081570591203	0.0534179969483378	0.00353248965000541
8.27733424607354e-08	4.88664183134268e-06	8.54102466135632e-10	6.48484798590557e-08	2.87326196664907e-08	5.06385037579509e-06	197478	0.00151800562127213	0.0163459297408129	0.965005177621467	0.000168666607966576	0.0128061603417486	0.0056740656880051
8.40112279387701e-06	8.7744343676275e-05	2.52948777686055e-07	3.39981859216869e-06	7.61129244530746e-09	9.9805845132452e-05	10019	0.0294993899892159	0.0841746571328353	0.879150349960263	0.002534408454238	0.0340643234637891	7.62609888750157e-05
4.46641612317452e-06	6.61534985777827e-05	4.35067173836196e-09	8.29317735200393e-08	2.36792432618834e-07	7.09439895788344e-05	14096	0.0210590470107309	0.0629569347550061	0.932475026714864	6.13254451038083e-05	0.00116897532845801	0.00333773775656789
7.11018108619777e-07	2.33691404762572e-05	4.369783258049e-09	1.84799394374403e-07	1.15267907958619e-07	2.4384595670468e-05	41009	0.007288774988636	0.0291584949050799	0.958356693384067	0.000179202612875029	0.00757853018650671	0.0047270789114711
3.48821866616645e-06	6.39490556084484e-05	3.27913615591195e-09	7.73828929513275e-08	8.89366280918122e-09	6.75268299665313e-05	14809	0.0200549036324473	0.0516567809846151	0.947016995172791	4.85604930297661e-05	0.00114595773249953	0.000131705617064939
4.33524614128284e-07	2.23945844292281e-05	3.85486983790771e-08	2.56322000717694e-06	1.11152425438997e-07	2.55410301743514e-05	39153	0.00763312550223483	0.0169736542014517	0.876808189660141	0.00150928518215323	0.100356954659995	0.00435191629625879
2.98442492410876e-07	1.9536255545915e-05	4.45650103540698e-09	3.75557212861131e-07	2.14073611053886e-07	2.04287853632763e-05	48951	0.00610995604713582	0.0146089200656721	0.95631018675414	0.00021814811581594	0.0183837269902619	0.01047901807411
3.8856532818506e-06	5.42802502614387e-05	3.373501086121e-08	6.06363044209936e-07	1.0283466969803e-07	5.89088362680584e-05	16975	0.0175179169029186	0.0659604488564219	0.921427984325511	0.000572664696815642	0.0102932443182334	0.00174565780301773
6.64066219045131e-05	0.000257198004756972	5.90952684216994e-08	2.94568927629954e-07	3.11385259984406e-07	0.000324269676117521	3084	0.0927132066195652	0.204788257414628	0.793160827852922	0.00018224111834707	0.000908407258911244	0.000960266355191209
1.55156212544082e-06	2.24061692704207e-05	4.62190396789039e-09	8.58429085828114e-08	4.14210516415514e-08	2.40896172600537e-05	41512	0.00720092045833731	0.0644079193409881	0.930117279512588	0.000191862905831825	0.00356348163011951	0.00171945661047248
2.69967786347502e-05	0.000223073586968173	9.20335525487774e-08	9.79558578058105e-07	1.17630055560088e-07	0.00025125958778909	3980	0.0726158033229258	0.107445765044443	0.887821192938608	0.000366288719004153	0.00389859183753958	0.000468161460404958
1.44763984877224e-05	8.07295918002444e-05	1.26489557938715e-08	9.07333733269079e-08	2.32378683127167e-07	9.55417513002147e-05	10467	0.0282569824470417	0.151519082398167	0.844966631881939	0.00013239191894364	0.000949672494926351	0.00243222130602336
5.90644923175499e-06	8.17744414622585e-05	5.12395793041876e-08	9.13132232922957e-07	8.63999960034132e-09	8.8653902505841e-05	11280	0.026246755412261	0.0666236800051283	0.922400922586242	0.000577973195266972	0.0102999665791677	9.74576341946376e-05
5.1029195521817e-05	0.000381100940694834	1.89086109112821e-07	1.82082896137746e-06	6.09652903182831e-07	0.000434749704190324	2300	0.122302493707688	0.117376032760859	0.87659850489052	0.000434930966692604	0.00418822357744569	0.00140230780448315
4.91473790388431e-06	9.76100351888402e-05	1.64181712408001e-08	4.20057890707752e-07	1.98701968740086e-07	0.000103159951123413	9694	0.0304755464232953	0.0476419177244925	0.946200866963058	0.000159152569015456	0.00407190858597078	0.00192615415746343
1.01998865908491e-05	9.60836215714018e-05	9.20810301087119e-09	1.11625282985686e-07	8.0705116699312e-08	0.000106485046664947	9391	0.0314422939322441	0.0957870321730976	0.902320321779331	8.64732025694117e-05	0.00104827190748118	0.000757900937520826
2.35594513742136e-05	8.84923433339888e-05	3.58187125386561e-08	1.73037138842191e-07	3.45119294529849e-08	0.000112295162489036	8905	0.0331292375756931	0.209799343551543	0.788033441268039	0.000318969328194821	0.00154091356214107	0.000307332290082883
1.3647204858113e-08	3.69057537560788e-06	2.38240904774435e-09	8.29173103268222e-07	2.57257309479477e-07	4.79303540226144e-06	208636	0.00143688076356041	0.00284729898962859	0.769987088738506	0.00049705642620964	0.172995405558032	0.0536731502876234
1.55448897752322e-05	9.3773941585938e-05	5.67619862327426e-09	4.40496614810874e-08	2.10812832651615e-07	0.000109579370053926	9126	0.0323410830232909	0.141859638064923	0.85576273654238	5.17998836868737e-05	0.000401988635811738	0.00192383687319858
1.26258710507048e-06	5.66921573455013e-05	4.01670271174769e-08	2.3248072366101e-06	4.15540692326875e-07	6.07352594066263e-05	16465	0.0180561300386758	0.0207883709957899	0.933430727050063	0.000661346102904677	0.0382777197187119	0.00684183613253061
2.6219163856898e-06	3.32801691365842e-05	5.30862925761163e-09	8.66716673449727e-08	1.1795742056794e-07	3.61120232394445e-05	27692	0.010775328305822	0.0726050813687428	0.921581405614318	0.000147004481649012	0.00240007785690343	0.00326643067838684
3.69450476353105e-06	7.10245600104483e-05	3.85738093913604e-09	9.54738149206795e-08	3.00713406666461e-07	7.51191093765056e-05	13312	0.0222845275960771	0.0491819564182233	0.945492573061071	5.13501953251656e-05	0.00127096574644081	0.00400315457894011
3.28226628878786e-06	9.38305773001849e-05	6.45599217011276e-08	2.37930117953023e-06	3.83324090631835e-08	9.95950370992673e-05	10041	0.0294380051306262	0.032956122959384	0.942121013586883	0.000648224284878574	0.0238897564459839	0.000384882722870792
4.85897506825405e-06	7.08507318432171e-05	1.82814297343942e-08	3.43086740808052e-07	8.65333625101547e-08	7.61576084445237e-05	13131	0.0225891101674898	0.0638015710773471	0.930317184196082	0.000240047319076611	0.00450495686268785	0.00113624054480635
7.85486900256675e-08	1.00433921860091e-05	2.48949975738322e-09	4.09786164561808e-07	2.3509633499565e-07	1.07693128753496e-05	92856	0.00322559780482401	0.00729375132237653	0.932593592762812	0.00023116607217175	0.038051282315308	0.021830207527332
5.25776502285135e-06	3.20762121808751e-05	1.39815364718602e-08	1.09689796881392e-07	8.55458165685346e-08	3.75431943536482e-05	26636	0.011199977708889	0.140045755652127	0.854381539267133	0.000372412010021239	0.00292169589641573	0.00227859717430309
1.90606561917516e-06	4.73417938652844e-05	2.04376936016758e-08	6.53423829519196e-07	8.62643732258369e-08	5.00079853808063e-05	19997	0.0148907898886493	0.0381152250917656	0.946684684551496	0.000408688601351257	0.0130663897884194	0.0017250119669677
2.10768745958815e-07	6.49339321994671e-06	3.19330435274285e-09	1.26513576438771e-07	1.35985677800643e-09	6.83522870347505e-06	146301	0.00204847462526181	0.0308356538021412	0.949989166660284	0.000467183248911535	0.0185090480402581	0.000198948248405365
9.91670879965728e-06	6.91299550476607e-05	2.26077167373969e-08	2.02725931480756e-07	3.24192239641887e-08	7.93044167195003e-05	12610	0.02351146382682	0.125046109786453	0.871703719758425	0.000285075127875417	0.00255630064335254	0.000408794683893275
3.57708094911287e-08	6.80464864520565e-06	1.59282704718626e-10	3.90080289813131e-08	9.68218856551929e-07	7.84780562293474e-06	127424	0.00235158161472238	0.00455806517258667	0.867076603594701	2.02964640527196e-05	0.00497056513062894	0.123374469638031
1.77811413755051e-06	3.13767527748504e-05	1.75465461385304e-08	3.9831351457518e-07	2.39438184738697e-08	3.35946707915885e-05	29767	0.0100279519366598	0.0529284584623974	0.933980063966175	0.000522301475950874	0.0118564494066991	0.000712726688777816
1.85846288382579e-07	8.33175137958712e-06	1.80777144055905e-09	1.04239594649415e-07	1.54955929085005e-08	8.63914062696817e-06	115752	0.00258839769024444	0.0215121267736325	0.964419001767202	0.00020925361892083	0.0120659680343688	0.00179364980587642
0.000142698841205428	0.000630131990868229	7.78196938421667e-07	4.43056947896974e-06	3.69220269776461e-07	0.000778408818760825	1285	0.208332327665082	0.183321203159794	0.80951291362726	0.000999727803264749	0.00569182847391543	0.000474326935766524
1.14438292509563e-05	6.88588927991398e-05	9.68562774253354e-09	7.49619703291024e-08	1.82179377854893e-08	8.04055875859532e-05	12437	0.0238340205213635	0.142326293414906	0.856394373407569	0.000120459635123985	0.000932298022808034	0.000226575519593267
1.60754718495261e-06	5.57843563702359e-05	1.72073516050771e-08	7.69221847734747e-07	1.78744092695954e-07	5.83570768472243e-05	17136	0.0173552657813859	0.0275467393468162	0.955914164725494	0.000294863151732651	0.013181295042391	0.00306293773356565
5.11829049296005e-07	1.97126327131083e-05	1.62671543054406e-08	8.06131126653235e-07	1.91794081724436e-07	2.12386541250875e-05	47084	0.00635140789443744	0.0240989398989941	0.928148864660094	0.000765922087606559	0.037955847950884	0.00903042540242158
0.000146036360632383	0.000672058092071732	9.40218994131148e-07	5.58045930015835e-06	6.09087153446608e-07	0.000825224218151851	1212	0.219382082443415	0.176965674807074	0.81439453337525	0.00113934973483551	0.00676235522105275	0.000738086861787336
0.000206071687656642	0.00103592010281088	2.63294693466133e-06	1.71071014183486e-05	3.13295669239585e-07	0.00126204513448977	792	0.315353515692667	0.163283928621106	0.820826509687143	0.00208625417800592	0.0135550630883457	0.00024824442539945
4.18440509243529e-05	0.000473129562831732	1.44749492776949e-07	2.11573625862012e-06	1.41416341037004e-06	0.000518648262917852	1928	0.144128338500289	0.0806790534474046	0.912235896000042	0.000279089901820178	0.00407932776390158	0.00272663288683187
3.14819051279853e-07	2.62787584696487e-05	1.81737091684663e-08	1.95473853348406e-06	3.83405116484803e-08	2.86048302752296e-05	34959	0.00854485523662463	0.0110058003578672	0.918682551750879	0.000635337073969772	0.0683359598597854	0.0013403509574983
0.000295639818904324	0.000726034229053867	4.02084667386011e-08	1.27184416824851e-07	1.49239276210572e-07	0.00102199068011796	978	0.264168392510982	0.289278390356945	0.710411790614434	3.93432812263611e-05	0.000124447726676108	0.000146028020718688
7.9511833731423e-07	5.35032041494087e-05	2.24861245797361e-08	1.95246799784076e-06	2.90031291590124e-07	5.65633079007336e-05	17679	0.0168263017909931	0.0140571399874567	0.945899490943931	0.000397539065770312	0.0345182781966583	0.00512755180618358
2.53042974135635e-05	0.000187383262641245	7.13773639291649e-08	6.80527744198218e-07	4.07639800906611e-08	0.000213480229143027	4684	0.0620427491368177	0.11853227586996	0.877754644509505	0.000334351167860812	0.00318777877900009	0.000190949673673763
4.47163889108503e-06	7.40370227296845e-05	6.03484399686794e-09	1.28625382454281e-07	2.88259457437179e-07	7.89315813046579e-05	12669	0.0234022282228356	0.056652088013105	0.937989857873473	7.64566463400096e-05	0.00162958071190563	0.00365201675517641
8.77558333940081e-06	7.94816300771834e-05	7.43761480143819e-08	8.66725667222419e-07	2.97544603812971e-08	8.92280696922023e-05	11207	0.0264144850323884	0.0983500300933632	0.890769354883056	0.000833551014506387	0.0097135987611549	0.000333465247919594
2.91525320471133e-06	6.48082303098884e-05	2.34443917374227e-08	6.71065501659894e-07	5.00174355356435e-09	6.84229951515506e-05	14615	0.0203183439288583	0.0426063372153516	0.947170321415252	0.000342639074561053	0.00980760196442069	7.31003304150301e-05
3.44661783718713e-05	0.000242578764080608	4.34544683445135e-07	3.93895539108505e-06	3.11839259808766e-07	0.000281730281786818	3549	0.0810568254709606	0.122337500084394	0.86103191514274	0.00154241383172984	0.0139812992984034	0.00110687164273215
8.05273833843833e-08	7.07226285070034e-06	2.57245510740651e-08	2.90653628699585e-06	3.02439367501554e-08	1.01152950089048e-05	98860	0.00303000409439635	0.00796095252916426	0.699165258598432	0.00254313404121372	0.287340733457318	0.00298992137387301
2.92263509325052e-05	0.000174432726123843	8.27378919914755e-08	6.35558062440808e-07	7.82080403292762e-08	0.000204455581051109	4891	0.0594993559846702	0.142947190691749	0.85315707806596	0.000404674167201104	0.00310853858414329	0.000382518490946578
1.75660021075053e-05	8.34704805232741e-05	8.02772125780248e-09	4.90646986224769e-08	7.58198586422416e-08	0.000101169394909302	9884	0.0298963464494827	0.173629605309522	0.825056634944839	7.93493058350236e-05	0.000484975705018927	0.000749434734785297
1.75921060352256e-05	0.000143944248207226	5.99445023369348e-08	6.31368548658746e-07	4.50188619605846e-08	0.000162272686155407	6162	0.0475196062071789	0.108410764941537	0.887051614277039	0.000369405990355803	0.00389078756023111	0.000277427230837051
4.58175687485584e-07	2.72566019388473e-05	1.93624871602677e-09	1.48337949775067e-07	8.39552735782711e-08	2.79490070984023e-05	35779	0.00834976475014038	0.0163932724290508	0.975226126741564	6.92779070544318e-05	0.00530744971557673	0.00300387320675411
5.36960792597821e-07	1.11780580553051e-05	1.71755564301678e-08	4.59811620238373e-07	2.39772712706415e-08	1.22159832958421e-05	81860	0.00365811012637796	0.0439555932251957	0.915035473166513	0.00140599049738499	0.0376401644552736	0.00196277865563245
0.000282599128585414	0.000985652658396736	1.44677060321647e-06	6.51027232920145e-06	3.40233889337679e-08	0.0012762428533035	784	0.318267129558545	0.221430527782324	0.772308072750743	0.0011336170067253	0.00510112343614687	2.66590240608985e-05
2.79724286461944e-06	7.35468478595346e-05	9.60250396095418e-08	3.25240600282222e-06	1.07649649004735e-07	7.98001714155905e-05	12531	0.0236566942133976	0.0350530934332423	0.921637717750137	0.00120331871355832	0.0407568799054834	0.00134899019757875
5.25497539050777e-06	8.92043343595973e-05	7.04367987772162e-09	1.53964080557581e-07	1.54354275567005e-07	9.47746717861074e-05	10551	0.0280333141799342	0.0554470439356148	0.941225463285365	7.43202771898613e-05	0.00162452771036818	0.00162864479146243
5.33016901151376e-06	7.52033542032587e-05	1.08862453659061e-07	1.97687702994667e-06	2.4193737994934e-07	8.28612000783276e-05	12068	0.0245529399806891	0.0643264761610407	0.907582247567861	0.00131379286754422	0.023857692479447	0.0029197909241073
0.000175290131578175	0.000596818268376842	2.89758882559105e-07	1.27101948219059e-06	2.35568418698176e-07	0.000773904746738465	1292	0.207261054123819	0.226500912827988	0.771177940039864	0.000374411558761284	0.00164234615118613	0.000304389422200798
6.21351753595426e-05	0.000270957252424415	4.13909311495832e-07	2.32341272021584e-06	5.66850557280758e-08	0.000335886434871397	2977	0.095870663257931	0.184988641721517	0.806693049477148	0.00123228945418504	0.00691725678384546	0.000168762563304407
1.71820871258796e-05	0.000217061497337268	6.14357760202486e-07	1.00061258415394e-05	1.19787887815493e-07	0.000244983855952705	4082	0.0708677201685751	0.0701355893802108	0.886023678961003	0.00250774794042383	0.0408440213442926	0.000488962374070145
5.80726050644143e-09	3.28035799282338e-06	7.48046267651767e-10	5.44290849112223e-07	5.19298640343509e-07	4.35050278905321e-06	229858	0.00130430233310508	0.00133484812860108	0.754018133508031	0.000171944785217472	0.125109872468482	0.119365201109668
7.29280154556001e-07	1.89733816240415e-05	3.32086087760669e-10	1.11137374230707e-08	4.47178767838912e-08	1.97588254788922e-05	50610	0.00591017201863731	0.0369090842638937	0.960248454257072	1.68069750965424e-05	0.000562469537217342	0.00226318496672093
7.52527427491044e-07	2.96352389451215e-05	2.63932163246343e-08	1.33792093898418e-06	4.83206007031436e-07	3.22352865349528e-05	31022	0.00962413058323563	0.0233448344464094	0.9193415703933	0.000818767852304218	0.0415048564104889	0.0149899708974975
2.16923282000779e-05	0.000195507026172777	8.37563952401286e-07	9.72259206937596e-06	1.64791140069491e-07	0.000227924301534701	4387	0.0660992259845642	0.0951733889454312	0.857771746392786	0.0036747461624831	0.0426571102945584	0.000723008204741175
0.000304461036609352	0.000730792629966493	8.76641172754529e-07	2.71014339061305e-06	6.06260373799494e-08	0.00103890107717659	963	0.267895732106888	0.293060661210191	0.703428503464987	0.000843815828102676	0.00260866356783302	5.83559288866193e-05
8.59629434421487e-05	0.000580786042565126	4.26972880100124e-07	3.72364726446731e-06	9.25586007840683e-09	0.000670908862011921	1491	0.182365780344795	0.128129092205405	0.865670548490693	0.000636409659010493	0.00555015364277772	1.37960021136856e-05
2.86493782630492e-06	3.22144360741031e-05	5.29583159783044e-08	7.65898066673853e-07	1.19113729411013e-07	3.60173440124712e-05	27764	0.0107472291851919	0.079543284072055	0.894414537144901	0.00147035594740043	0.02126470142853	0.00330712140711347
1.40926984847903e-05	9.13102503698812e-05	7.16537061118495e-08	5.97262787073052e-07	4.3500089139499e-08	0.000106115365436996	9424	0.0313348592739019	0.132805446475681	0.860480949142988	0.000675243456183474	0.00562842887656704	0.000409932048580904
3.7223465673797e-05	0.000166428703864915	1.1268574439569e-07	6.48258589566258e-07	2.49884447369176e-07	0.000204662998320043	4886	0.0595578889594873	0.181876870657336	0.813184137978185	0.000550591681548009	0.00316744401717666	0.00122095566575458
2.35226545429336e-08	2.08916099104393e-06	1.47141464575541e-09	1.6805276054248e-07	1.08980312401092e-08	2.29310585201521e-06	436090	0.000687695973000113	0.0102579889725813	0.911061732805727	0.000641668872137895	0.0732860894296674	0.0047525199198859
1.80149661582603e-07	6.8635238617407e-06	4.22069379456823e-09	2.06802386499859e-07	3.06512285748611e-10	7.25500311590348e-06	137836	0.00217414195221266	0.0248310936197535	0.946040098410898	0.000581763195292937	0.0285047963723867	4.22484016687345e-05
1.28113319891242e-06	3.0141152220015e-05	6.82624465175506e-08	2.06632837231367e-06	5.48135807422723e-08	3.36116898185009e-05	29752	0.0100330066018927	0.0381157033707731	0.896746113711438	0.002030913854262	0.0614764798637497	0.00163078919977719
2.25882877700124e-06	2.54441892709693e-05	9.99705566990337e-09	1.44825939746674e-07	1.60402917108985e-08	2.7873881335098e-05	35876	0.00832741433020134	0.0810374683685326	0.912832660980396	0.000358653161707887	0.00519575792138832	0.000575459567975594
7.80337980187556e-07	4.07365686481694e-05	3.06981976986786e-08	2.0648402150845e-06	6.52761112590332e-07	4.42652061537304e-05	22591	0.0131920675162533	0.017628698655045	0.920284173232893	0.000693506262956633	0.0466470258358998	0.0147465960132058
0.000383723888104366	0.00139489972025529	1.17213790369601e-06	5.50649097204584e-06	5.37505949679578e-07	0.00178583974318507	560	0.415051153118625	0.214870281372498	0.781088967013054	0.000656351113345413	0.00308341831514228	0.000300982185960834
7.08005171186914e-05	0.00024580770697783	2.13642176924979e-08	9.54469156552294e-08	5.35153129272138e-08	0.000316778550542796	3157	0.0906712787509426	0.223501613342745	0.775960703641838	6.74421221256635e-05	0.000301304856315815	0.00016893603697446
3.17620747569409e-05	0.000185210390398237	7.7928625982271e-08	5.84881637772253e-07	1.06791022280298e-07	0.000217742066441213	4593	0.0632414674778966	0.145870181522853	0.850595355437399	0.000357894215187449	0.00268612146165226	0.000490447362908308
2.2104069070785e-06	7.10674551339986e-05	2.08501115443221e-08	8.63871085205465e-07	3.63648909310558e-08	7.4198948128758e-05	13477	0.0220145734163514	0.0297902728114523	0.957795992076259	0.000281002791416136	0.0116426325034471	0.000490099817425329
2.3220303827533e-05	0.000165440728412541	6.05718953394838e-07	5.55521264251077e-06	1.00727699901738e-07	0.000194922691535881	5130	0.0568052608444727	0.119125708990421	0.84875048209606	0.00310748301607223	0.0284995687199824	0.000516757177463846
5.32067306197805e-06	7.27460987453484e-05	1.74356961556637e-07	3.06802039024363e-06	5.76755633902903e-07	8.18859047930297e-05	12212	0.0242674700293432	0.0649766657085404	0.888383647090638	0.00212926708201286	0.0374670145979114	0.00704340552089739
8.69326492110979e-07	2.97420721353654e-05	2.73391442615959e-10	1.20381772585877e-08	6.06911823477015e-08	3.06844013785253e-05	32590	0.009163221098208	0.0283312188948025	0.969289632489967	8.90978576519644e-06	0.000392322376118204	0.00197791645334742
2.62420262969538e-07	1.95633509473591e-05	1.02910642224123e-09	9.87839287241557e-08	1.6927610883477e-07	2.00948603543098e-05	49764	0.00601038361968365	0.0130590737304256	0.973549982553787	5.12124196981799e-05	0.00491588032872143	0.00842385096736765
2.05620266910798e-06	5.35752456316682e-05	2.62052197351805e-09	8.79101141007743e-08	2.14448480188435e-07	5.59364274170389e-05	17877	0.0166413742792444	0.036759635251243	0.957788119577843	4.68482184959815e-05	0.00157160759383778	0.00383378935858015
3.52697641085185e-08	4.1448172787063e-06	1.29747684207712e-09	1.96136582849805e-07	2.19684216830453e-07	4.59720531933716e-06	217523	0.00137821415528361	0.00767200106555254	0.901594988866827	0.000282231649872056	0.0426643078186651	0.0477864705990829
1.39228611288866e-05	0.000149323481900567	1.34352207084229e-07	1.85560724984274e-06	1.71146603262853e-07	0.000165407449089643	6046	0.048415071863663	0.0841731204097168	0.902761530525994	0.000812250039666694	0.0112184019526055	0.00103469707201699
1.26331320195135e-07	7.19475719811688e-06	2.61772500434021e-09	1.9175718131652e-07	4.40463383224654e-08	7.55950976295534e-06	132284	0.00226529184586899	0.0167115757709857	0.951749177357255	0.000346282376294839	0.0253663514340848	0.00582661306138003
2.45540540393095e-08	3.61923190181934e-06	3.61062838179084e-09	6.84623868381388e-07	1.59348174222621e-07	4.49136862684445e-06	222649	0.00134650625974764	0.00546694250223694	0.805819384360385	0.000803903816803296	0.152431012740629	0.0354787565799461
1.1643080798294e-07	1.09578620511155e-05	4.77909892599725e-09	5.78891469926822e-07	4.56997028164444e-07	1.21149604561157e-05	82543	0.00362791331535683	0.00961049839202446	0.904490121185984	0.000394479118880221	0.0477831910408419	0.037721710262269
8.94307885933512e-05	0.000352297848238985	5.20196526629984e-07	2.63838530673831e-06	2.10271114784387e-08	0.000444908245777183	2248	0.124974433369256	0.201009510257851	0.791843827537018	0.00116922203975178	0.00593017848462098	4.72616807578104e-05
2.52766566096614e-07	1.04021431570643e-05	1.46674350133122e-08	7.76403578526293e-07	4.50216148509694e-08	1.14910023515514e-05	87025	0.00344138532484406	0.0219969118762287	0.905242453079807	0.0012764278140916	0.0675662187486601	0.00391798848121294
2.74392543595975e-05	0.000237747820088037	2.20229903061632e-07	2.45845821948989e-06	1.77284361997389e-07	0.000268043046932183	3731	0.0772746887641702	0.102368834684004	0.88697626298879	0.000821621398436617	0.00917187835173316	0.000661402577035482
1.7626977460737e-08	2.07864388597973e-06	1.13763450902892e-09	1.72526532457858e-07	3.55936313425594e-09	2.27349439354161e-06	439852	0.00068181655076982	0.00775325310271738	0.91429470505166	0.000500390285659218	0.07588606021988	0.00156559134008298
1.01617760499414e-06	3.87603553346874e-05	2.5492019240753e-09	1.25201993077474e-07	3.22531016582209e-08	3.99365372363413e-05	25040	0.0119097116266202	0.0254448100740553	0.970548725977584	6.38313209026943e-05	0.00313502375873346	0.000807608868724637
2.48966728129315e-05	0.000106033024655142	2.1003628216286e-08	1.15062792881496e-07	2.20055759282277e-07	0.000131285819648454	7617	0.0386226964570837	0.189637181529565	0.807650246912184	0.000159983982066973	0.000876429710303835	0.00167615786588014
3.48949329581345e-07	1.29602124682083e-05	2.06514786594271e-08	9.86629668694813e-07	1.97539555726098e-08	1.43361969007165e-05	69754	0.00429165431767142	0.0243404392390778	0.904020261298209	0.00144051304557592	0.0688208787538002	0.00137790766333731
3.00274727704671e-08	3.16653678325964e-06	3.38414049229e-09	4.58990249569456e-07	1.08728382611771e-07	3.76766702870362e-06	265416	0.00112966368694845	0.0079697787892894	0.840450273109505	0.000898205830427221	0.12182346424795	0.028858278022828
4.06080729654388e-06	7.46100261949783e-05	2.04263170704075e-08	4.83188336615413e-07	1.08028682032392e-07	7.92824768272404e-05	12613	0.0235050360799761	0.0512194807610834	0.941065783774092	0.000257639744466072	0.00609451616488092	0.00136257955547719
2.20361323755009e-05	0.000189796744149927	1.46743574596133e-07	1.62767957504834e-06	3.80475347066601e-07	0.000213987775022139	4673	0.0621855856924018	0.102978463948331	0.886951341637581	0.000685756812887797	0.00760641384714589	0.00177802375405435
5.45206474185304e-05	0.000196128075898039	5.05671639432023e-08	2.34044603762179e-07	1.90652854855219e-07	0.00025112398793913	3982	0.0725780671290007	0.217106489371878	0.781000960949929	0.000201363335928941	0.000931988240880074	0.000759198101383414
6.37225176045178e-06	4.32625794307287e-05	6.58858779314054e-08	5.75285779727161e-07	8.77370164667848e-08	5.03637398653058e-05	19856	0.0149959266602665	0.126524594430317	0.859002519400492	0.00130820066396206	0.0114226183612599	0.00174206714396967
2.214064800739e-05	0.000189970831886152	5.82137401102472e-07	6.43241009354496e-06	4.41477949995159e-07	0.000219567505338185	4554	0.0637544378077851	0.100837544122425	0.865204674041148	0.00265129122911811	0.0292958199057623	0.00201067070154658
7.09043810882336e-07	1.60059467377027e-05	1.66526540861011e-08	4.83496149278935e-07	4.81733411460189e-08	1.72633126930961e-05	57926	0.00516565041426043	0.0410722914823812	0.927165430080159	0.000964626800322092	0.0280071477516765	0.00279050388546134
6.36116775367102e-05	0.000161247727562599	2.58128076135952e-08	8.41616246676524e-08	1.37785625311421e-08	0.000224983158094122	4445	0.0652746546927675	0.282739730722858	0.716710214793683	0.000114732177431683	0.000374079666143024	6.12426398840831e-05
8.15869577308727e-07	2.43940523811079e-05	3.33434807397908e-08	1.28272966498265e-06	1.25545032684855e-08	2.65385496074076e-05	37681	0.00793006037499933	0.0307428095874915	0.919193126300276	0.00125641684391387	0.0483345805991074	0.000473066669211691
0.000475696148608632	0.00124917532420486	1.57344462012882e-06	5.32995029262463e-06	1.98651512621299e-07	0.00173197351923887	577	0.405504739919228	0.274655555252184	0.721243893355727	0.000908469213097604	0.00307738555666077	0.000114696622329767
1.26525461878503e-05	0.000120022288475568	4.07089997184521e-07	4.9706340548172e-06	1.17730203619707e-07	0.00013817028891904	7237	0.0406064861741422	0.0915721193524033	0.868654827420202	0.00294629185745608	0.0359746953828093	0.000852065987129048
2.65145788587247e-05	0.000173272501288548	1.08120936215097e-07	9.09477250813294e-07	1.91919650172228e-07	0.000200996597984473	4975	0.0585226986016395	0.131915560385619	0.862066836086116	0.000537924210157276	0.00452483902679563	0.000954840291312065
7.4206682769582e-05	0.000667744646534644	1.58525021556238e-06	1.84522561372311e-05	1.76609978418689e-06	0.000763754935441207	1309	0.204841667237076	0.0971603315750937	0.874291759763098	0.00207560061742397	0.0241599173779108	0.00231239066647294
4.15341439393608e-08	5.16106888151878e-06	4.60314533748199e-09	7.35888655071948e-07	1.04934569675188e-07	6.04802939554275e-06	165343	0.00181276925093354	0.00686738460133319	0.853347188643354	0.000761098373773512	0.121674120105018	0.0173502082765209
6.94371990552622e-08	6.05310839381021e-06	8.52389452035664e-09	9.55867521814732e-07	1.56184852093468e-08	7.10255549440991e-06	140794	0.00212850572742418	0.00977636839443395	0.852243730946464	0.00120011656748974	0.134580788924078	0.00219899516753363
2.46576678222482e-06	3.77519668710068e-05	4.58827571680905e-08	9.03717047432896e-07	5.01406035230056e-08	4.12174740613556e-05	24262	0.012289358452395	0.0598233355725372	0.915921407867204	0.00111318702111125	0.0219255805459509	0.0012164889931966
2.09537890730875e-06	4.73981219195245e-05	3.23255884313303e-09	9.4114450896312e-08	1.41296675087872e-07	4.97321445116605e-05	20108	0.014809262435401	0.0421332908098796	0.953068128972624	6.49993857066651e-05	0.00189242695685977	0.00284115387492978
2.54217153739513e-06	8.26246913976592e-05	1.28336256149298e-07	5.37737366144361e-06	1.69045303271412e-07	9.08416181559186e-05	11008	0.0268856916245653	0.0279846571318424	0.909546671172721	0.00141274735913471	0.0591950448550355	0.00186087948126669
7.90376484529354e-07	3.34332241044958e-05	3.20991423159477e-09	1.74822946943336e-07	1.26681461789566e-07	3.45283149119897e-05	28962	0.0103052070245486	0.0228906764359619	0.968284267266296	9.29646940424584e-05	0.00506317633481241	0.00366891526888782
0.000134811333387555	0.000528179127314233	1.5956551829369e-07	8.05455045276567e-07	3.64888843374633e-08	0.000663991970149696	1506	0.180666237016431	0.20303157183838	0.79546011256003	0.000240312421636237	0.00121304937632752	5.49538036269277e-05
7.0727720737467e-07	1.11581665242791e-05	5.99277337382893e-09	1.21577135947687e-07	2.45060179759907e-09	1.19954642427729e-05	83365	0.00359219343705608	0.0589620537446724	0.930198806686599	0.000499586614785627	0.0101352589184646	0.000204294035478912
6.02985981381263e-06	9.9048024202781e-05	1.06469512344862e-07	2.25224896873219e-06	6.52760285294235e-08	0.0001075018785262	9302	0.0317377385784485	0.0560907390315327	0.921360868858131	0.000990396761475321	0.0209507870895788	0.000607208259281856
6.40254860127813e-05	0.00045701970577575	2.05617400152538e-07	1.89327522515943e-06	1.12107789168479e-07	0.000523256192203012	1911	0.145311275759962	0.122359729262298	0.873414806333408	0.00039295741400947	0.00361825670363952	0.000214250286645406
1.23918678687858e-07	4.92767821123134e-06	3.52150141730498e-09	1.8007895306273e-07	6.46051847188684e-09	5.24165786287112e-06	190779	0.00157126574747868	0.0236411230816163	0.940099170939059	0.000671829697670514	0.0343553428655283	0.00123253341612573
2.64138048138473e-05	0.00014077164945334	8.94193013024904e-09	6.13177742121388e-08	2.46343651958084e-07	0.000167502057623487	5970	0.0490129428899386	0.157692419953554	0.840417433974258	5.33840017079001e-05	0.000366071767010585	0.00147069030346969
4.29973623035562e-06	0.000122011391880943	4.06639623633841e-08	1.48877378857353e-06	9.38634011650548e-08	0.000127934429263401	7817	0.0376554997665732	0.0336089061803919	0.953702553592803	0.000317850031438075	0.0116370065286205	0.000733683666746206
3.69948585663296e-06	5.72507095721195e-05	6.13994880002647e-08	1.22273872232624e-06	5.90566773489864e-08	6.2293390316428e-05	16053	0.0185150501304604	0.0593880961983431	0.919049505594519	0.000985650125773817	0.0196287072531318	0.000948040828232334
2.01251361263816e-06	3.78732428868821e-05	2.40446840245384e-08	5.8219292575213e-07	4.84865549584151e-08	4.05404806642553e-05	24667	0.0120887278028896	0.0496420757638574	0.934208037653462	0.000593103081921243	0.0143607800453499	0.00119600345540959
4.01401271616336e-06	7.80025474526996e-05	4.16625126227041e-08	1.04250960390554e-06	6.9129850632174e-07	8.3792030791713e-05	11934	0.0248253174694364	0.0479044686975214	0.930906515997868	0.000497213305717189	0.0124416319076569	0.00825017009123629
3.91496849676542e-09	1.77864239683412e-06	1.09344806221151e-09	6.39225794888084e-07	9.01386986698256e-08	2.513015306951e-06	397928	0.000753621423994932	0.00155787690028653	0.707772209709344	0.000435113968142983	0.254366057031163	0.0358687423910638
2.5615070674426e-07	8.30182187463985e-06	4.10869034343808e-09	1.71254720597052e-07	6.51294373547872e-08	8.79846542967939e-06	113656	0.00263607068858096	0.0291131116887952	0.943553389053023	0.000466978062967487	0.0194641579222858	0.0074023632729282
0.000309709649467579	0.000692430950068119	9.0822500739924e-08	2.61477566256447e-07	5.94478073076429e-08	0.00100255234741	997	0.259860481282639	0.308921175305892	0.690668125067931	9.05912803202299e-05	0.000260811883720535	5.92964621360876e-05
2.20335663529774e-05	0.000189716509513883	4.63128309559753e-08	5.1354456202876e-07	4.44052935177508e-08	0.000212354338553363	4709	0.0617258169621843	0.103758493954389	0.893395966413038	0.000218092228637642	0.00241833797946968	0.000209109424465995
4.70265231444175e-07	1.91383857813245e-05	1.98186528307818e-08	1.03781346272644e-06	6.30755607796371e-08	2.07293586891055e-05	48241	0.00619957490162215	0.0226859517700046	0.923250259130439	0.000956066858025744	0.050064909305268	0.00304281293626256
3.84643566163059e-05	0.000330417998378256	2.51732842075385e-07	2.78823682149079e-06	3.48800881348897e-08	0.000371957204746263	2688	0.105605136358489	0.103410704579697	0.888322619274592	0.000676779045716048	0.00749612263430367	9.37744656907068e-05
4.62697034919923e-06	7.50860019552784e-05	9.97236376442637e-09	2.08322185748626e-07	1.20752439812139e-07	8.00520192938028e-05	12492	0.0237304643196984	0.0577995457206091	0.937965120900968	0.000124573544207877	0.00260233517638141	0.00150842465783355
9.41370109335005e-06	3.99363536718706e-05	2.58984314065982e-08	1.41286111710062e-07	1.99167537673228e-08	4.95371560621046e-05	20187	0.0147516276447108	0.190033135562892	0.80618987536956	0.000522808200255368	0.0028521240002743	0.000402056867018228
5.28092204524271e-06	0.000109319417035111	1.6466196380432e-07	4.39249358546287e-06	1.21760771099959e-07	0.000119279255400721	8384	0.0351531654566042	0.0442736000279457	0.916499827801996	0.00138047444420352	0.0368252934737578	0.00102080425209649
1.62259017079113e-07	5.04056489971591e-06	8.38204092531984e-09	3.34836218823076e-07	2.60090411601443e-08	5.57205121770357e-06	179467	0.00167022364391201	0.0291201589395989	0.904615679716114	0.00150430076785518	0.0600920927932664	0.0046677677831654
6.85108461476898e-07	1.79065894073705e-05	2.57368583910443e-09	8.6528065456447e-08	9.95744521261931e-08	1.87803740722691e-05	53247	0.00561832298573695	0.0364800221146032	0.95347352179801	0.000137041244716457	0.00460736645199274	0.00530204839067735
3.00155442022062e-05	0.000185432682247754	2.74273253122137e-08	2.18105592373631e-07	3.38707878298747e-08	0.000215727630155476	4635	0.0626750614732229	0.139136299696862	0.85956853145845	0.000127138676174427	0.00101102298401202	0.000157007184501419
2.1503297216644e-06	7.17664120576391e-05	8.44107762535705e-09	3.63082109468494e-07	1.53609373576277e-07	7.44418743399736e-05	13433	0.0220858496046872	0.028886023366955	0.964059713621452	0.000113391524598198	0.00487739075201558	0.00206348073497918
2.12557760346388e-07	7.93788038291306e-06	2.31068787935602e-10	1.10979347758613e-08	2.5817555949046e-08	8.18758470277228e-06	122136	0.00245327126563477	0.025960984595911	0.969502077972435	2.82218500722641e-05	0.00135545892699022	0.00315325665459122
9.42123318915148e-05	0.000578569660194465	1.42885115849652e-07	1.13223268803695e-06	4.42601326023421e-07	0.00067449971121589	1483	0.183246698726391	0.139677349485714	0.857775993931123	0.000211838661268037	0.00167862590481459	0.000656192017081169
3.03205578926956e-05	0.000260195359195816	3.34674741832803e-08	3.70087752670167e-07	4.932045738167e-08	0.000290968792772747	3437	0.0836009267720391	0.104205532159514	0.894238027096722	0.000115020837335704	0.00127191562072161	0.00016950428570596
6.37941217620265e-06	6.73697618521969e-05	1.22330148306958e-08	1.66215594987738e-07	1.14042266453153e-07	7.40416649046711e-05	13506	0.0219684226965459	0.0861597613237919	0.909889883472173	0.000165217987013742	0.00224489272630134	0.00154024449071995
2.28114490377865e-06	7.63723475171916e-05	1.39177335396508e-07	6.00635057999881e-06	1.05128892655779e-07	8.49041492290214e-05	11778	0.025150643560106	0.0268672959389237	0.8995125469214	0.00163922890294901	0.0707427214634377	0.00123820677328977
4.87115318199402e-07	3.31467623083376e-05	2.47482428575938e-10	2.17011771177745e-08	9.48906186248927e-08	3.37507169047082e-05	29629	0.0100742967994739	0.0144327398903769	0.982105429106118	7.33265694102676e-06	0.000642984182500349	0.00281151416406374
8.08536653366734e-06	5.42809453987169e-05	5.0846741141408e-08	4.39049447860657e-07	3.03460583067913e-08	6.28865541796931e-05	15902	0.0186896999433493	0.12857067204802	0.863156617607217	0.000808547102073961	0.00698161083219967	0.00048255241048953
0.00017948900164187	0.000615534232732072	8.60723086743528e-07	3.80313409822775e-06	4.99835641256151e-07	0.000800186927200169	1250	0.213491834365713	0.224308840272981	0.769238051521047	0.00107565252253642	0.00475280708663262	0.000624648596803577
6.02801666655505e-07	2.09392106106456e-05	1.80766996071549e-08	8.07914564309946e-07	3.04662728959205e-08	2.23984698141141e-05	44646	0.00669709006204089	0.026912627141862	0.934850049330201	0.000807050649315522	0.0360700784926321	0.00136019438598982
9.21304363397325e-06	6.87579745767576e-05	6.82836329511398e-10	6.55547516026311e-09	1.11926788796901e-07	7.80901833110175e-05	12806	0.0231556655259766	0.117979536522274	0.880494470129599	8.74420190296901e-06	8.39474935556748e-05	0.00143330165266893
9.11893903530888e-06	7.84821151141106e-05	9.09752777965258e-08	1.00736658727619e-06	5.82738542243602e-08	8.87576698687166e-05	11267	0.0262770707714489	0.102739729972597	0.884229106399427	0.00102498497235325	0.0113496285872106	0.000656550068411602
1.90520176208025e-05	0.000203020978997364	3.6171005606153e-09	4.96649101818183e-08	2.35001800847033e-07	0.000222361280429755	4497	0.0645389802019222	0.0856804637209356	0.913023070405904	1.62667733951908e-05	0.00022335233043195	0.00105684676933343
9.04950458699143e-06	5.98040991534958e-05	9.33763439518015e-09	7.93705245764679e-08	8.18496973956531e-08	6.90241615968545e-05	14488	0.0204950256599167	0.131106331140193	0.866422681129981	0.000135280663743776	0.00114989480118633	0.00118581226489512
5.47755202520604e-07	1.82889869296942e-05	2.60207163862455e-10	1.11771855033083e-08	3.24487089543318e-08	1.88806282338363e-05	52964	0.00564823036957285	0.0290114924003939	0.96866410922271	1.37817005154592e-05	0.000591992245431616	0.00171862443094875
0.000113216492567923	0.000391745262490124	5.52348033681943e-08	2.46060495402776e-07	1.5516205239926e-08	0.000505278566562058	1979	0.140686856197145	0.224067474973764	0.775305521379185	0.000109315547944206	0.000486979879390065	3.07082197163023e-05
1.36300629878906e-06	5.05590068652101e-05	8.73030854775123e-08	4.17148654396374e-06	2.27333817793083e-08	5.62035361752197e-05	17792	0.0167201746506839	0.0242512551975334	0.899569854601101	0.00155333794666117	0.0742210691327097	0.000404483121994937
4.36996646750145e-07	3.02714498598578e-05	8.84132570262366e-09	7.89100019957384e-07	8.19157047689354e-07	3.23255448999573e-05	30935	0.00965094799785959	0.0135186165647813	0.936455980975522	0.000273508945633747	0.0244110353715469	0.0253408581425161
6.26868096322662e-06	9.61981980527826e-05	3.42405647033395e-08	6.76580212451429e-07	4.80283047374409e-08	0.000103225728097901	9688	0.0304946799245457	0.060727892926861	0.93192075101225	0.000331705722345354	0.00655437578323251	0.000465274555311345
3.58114774931494e-06	8.93429007461954e-05	1.55533499336352e-08	5.00010822750114e-07	2.83705243824453e-07	9.37233179120186e-05	10670	0.0277266726413059	0.0382097841721384	0.953262248249308	0.000165949630040154	0.00533496715534006	0.00302705079317377
7.78203246135143e-09	3.73550892173425e-06	8.79077909355126e-11	5.43514074785191e-08	7.25371170912475e-08	3.87026738655631e-06	258380	0.00116040866737799	0.00201072217603956	0.965181096972744	2.27136221235947e-05	0.0140433210551067	0.0187421461739856
6.43972421841429e-06	7.51410318640955e-05	3.75439881663459e-08	5.63736334091552e-07	3.72255448023449e-07	8.25542918527911e-05	12113	0.0244631165986609	0.0780059288728133	0.910201398106415	0.000454779361844609	0.00682867385134614	0.00450921980758125
7.11300640251323e-05	0.000248078473529909	2.42008188329568e-09	1.08614293176909e-08	2.88887378779363e-07	0.000319510706445021	3130	0.0914165387345247	0.222621848314719	0.776432427852291	7.57433736797834e-06	3.39939447993424e-05	0.000904155550822119
4.59781716061146e-05	0.000432272965059203	1.24697232526694e-07	1.51352671305364e-06	8.80036487867194e-07	0.000480769397098765	2080	0.134342115598808	0.0956345638544653	0.899127456256124	0.000259370153922416	0.00314813447400588	0.0018304752614826
1.12435489018868e-05	7.44777177338108e-05	1.64878243838294e-08	1.4048993601986e-07	3.79339762629119e-08	8.59161783723642e-05	11639	0.0254465966960018	0.130866492375357	0.866864880919416	0.000191905933156972	0.00163519768548097	0.000441523086589169
1.37905522607463e-06	3.26397545632994e-05	1.78744930514284e-08	5.44351328363473e-07	9.30407009888379e-08	3.46740763117778e-05	28840	0.0103484853652744	0.0397719383690173	0.941330181943812	0.000515500193594398	0.0156990866452749	0.00268329284830104
1.85330004608436e-05	0.000285122785755889	3.63550179540892e-07	7.22297329436937e-06	4.78279670884197e-07	0.000311720589361527	3208	0.0892899921613263	0.0594538862473068	0.914674216226409	0.00116626938337799	0.0231713064227282	0.00153432172017838
3.80456723463162e-06	9.48420682912075e-05	1.22650152227454e-07	3.94038777979012e-06	6.0381735823107e-08	0.00010277005519368	9730	0.030362124019975	0.0370201925790694	0.922857033719294	0.00119344250614937	0.0383417890781911	0.00058754211729586
2.85373952467192e-07	8.13750774215998e-06	1.19458217763804e-08	4.38064607319624e-07	4.34504033403581e-08	8.91634252706353e-06	112154	0.00267134028686256	0.0320057188921359	0.912650867489716	0.00133976703341326	0.0491305270058859	0.00487311957884909
4.34376481246584e-07	8.78895746217125e-06	8.29683660933668e-09	2.15876405366081e-07	6.72022895989658e-08	9.51470947499221e-06	105100	0.00285035642035958	0.0456531523519734	0.923723155738125	0.000872001045448997	0.0226887017342437	0.00706298913020892
0.000146648987088914	0.00048371697006787	1.23234458750925e-06	5.23457592860677e-06	2.36176089895262e-07	0.000637069053762795	1570	0.174017440874286	0.230193236075028	0.759284989925089	0.00193439719011701	0.00821665390539563	0.000370722904370112
4.79218646864701e-07	7.05751140304015e-06	1.17007286345683e-09	2.21574814529925e-08	2.94122497084519e-09	7.56299882919215e-06	132223	0.00226633620197314	0.0633635754398087	0.933163096072304	0.00015471017381895	0.00292972165584208	0.000388896658226689
9.54324303368686e-05	0.00031548170679235	6.8415600659958e-08	2.91092982248651e-07	1.95906476170328e-07	0.000411469552188298	2430	0.11614854580369	0.231930722040878	0.766719445253093	0.000166271356643783	0.000707447199192615	0.000476114150192763
2.1841212255965e-05	0.000116534144104947	2.29739661702455e-09	1.57698420492507e-08	1.7607012346669e-07	0.000138569493723045	7217	0.0407213935428796	0.157619196470606	0.840979792694203	1.65793823394945e-05	0.000113804572893724	0.00127062687995813
5.70834868872985e-06	6.78673279892032e-05	6.55652682243477e-11	1.00304334908339e-09	7.36823396795417e-08	7.36504276262299e-05	13578	0.0218536147572301	0.0775059816040616	0.9214790759074	8.9022250565993e-07	1.36189752240646e-05	0.00100043329080822
4.29407836878704e-07	1.20931286852864e-05	5.52786349137473e-09	2.00225051208842e-07	4.49456835530623e-08	1.27732351204184e-05	78289	0.00382466228608991	0.0336177822478412	0.946755349860834	0.000432769258473781	0.0156753593996541	0.00351873923319671
3.08542242111069e-07	2.11882787005751e-05	1.61875724588885e-08	1.4313331394021e-06	2.90546503732916e-07	2.32348881582801e-05	43039	0.00694630951189412	0.0132792652157061	0.91191653500705	0.000696692506054514	0.0616027557202605	0.0125047515509291
7.75679225884291e-05	0.000523400937702113	5.07704064340872e-07	4.42030924615667e-06	2.13251255324331e-08	0.000605918198726572	1650	0.166257395872306	0.128017152730269	0.863814519521148	0.000837908591304714	0.00729522443037132	3.51947269074457e-05
2.93494042358866e-05	0.000243670533471296	7.5669067689616e-08	8.09373726945806e-07	1.76534067176166e-08	0.000273922633908535	3651	0.0789012676922909	0.107144867209792	0.889559690611981	0.000276242479892634	0.00295475300962557	6.44466887081378e-05
6.89027973520569e-06	7.64459281423085e-05	2.19292469654356e-07	3.13078061354113e-06	5.63185906713995e-09	8.66919128197768e-05	11535	0.0256733882722061	0.0794800750276424	0.881811528385945	0.0025295608612333	0.03611387166009	6.49640650893006e-05
1.39891308629259e-06	1.67114522161508e-05	8.05337340353518e-09	1.23717872040966e-07	2.92410259876184e-08	1.82713775738755e-05	54730	0.00546646754120783	0.0765630878479989	0.914624644397087	0.000440764434480842	0.00677112995671756	0.00160037336371546
6.31857282673772e-07	1.44925273544279e-05	7.52440951267095e-09	2.21965963658904e-07	1.20642205432248e-08	1.53659392308165e-05	65079	0.00459920828711746	0.0411206417767538	0.943159226177536	0.000489681066652971	0.0144453235382937	0.000785127440763919
7.50737803539563e-05	0.000235951780430231	2.6196835057286e-07	1.05937640083571e-06	4.80047315307324e-07	0.000312826952850903	3197	0.0895923092839876	0.239985013023278	0.754256557115423	0.000837422569204631	0.00338646140040441	0.00153454589169022
4.73993252633474e-05	0.000176404560653725	2.00787611526456e-07	9.6140002384748e-07	6.1225060262166e-08	0.000225027298612709	4444	0.0652870351749165	0.210638111711618	0.783925158153068	0.000892281126620235	0.00427237064024899	0.000272078368445153
5.18571226814231e-05	0.000258646671204229	3.46544059232425e-07	2.22516430141569e-06	4.08880119150841e-07	0.000313484382365451	3190	0.0897719064802414	0.16542171029423	0.825070356783216	0.00110545876836835	0.00709816637315496	0.00130430778103064
3.80529264378401e-05	0.000367204461384911	1.45314746512711e-08	1.80936700206978e-07	1.18482822464233e-06	0.000406637684222252	2459	0.114865895657785	0.093579439177216	0.90302614743451	3.57356812098329e-05	0.000444958023388912	0.00291371968367484
0.000200512710539868	0.000635031332387906	2.37526213955692e-07	9.69140090057009e-07	6.69318822439911e-08	0.00083681764111403	1195	0.222094626843769	0.23961338849517	0.758864657229868	0.000283844654182338	0.00115812578803528	7.99838327438779e-05
2.5665739993326e-05	0.000253914291742799	1.37989394383158e-07	1.75962665157611e-06	1.00745244671807e-07	0.000281578393026756	3551	0.0810149395775333	0.0911495364308268	0.901753465574582	0.0004900567579063	0.00624915368207569	0.000357787554609112
1.97224896684234e-06	3.15996442292563e-05	3.94124366657597e-08	8.12302589051859e-07	5.50959390700757e-08	3.44787041608863e-05	29003	0.0102904765560469	0.0572019458051361	0.91649744380776	0.00114309506766412	0.0235595451981447	0.00159797012129528
3.95396498208318e-05	0.000184226849319376	1.74816351782482e-07	1.04814075473118e-06	1.78212951772724e-08	0.000225007277541899	4444	0.0652814197081444	0.175726093185893	0.818759514500908	0.000776936433755699	0.00465825268489818	7.92031945453582e-05
7.71989747795096e-06	5.80097765507344e-05	7.92836373442577e-08	7.66314093781425e-07	2.28400252035141e-08	6.65981117850145e-05	15015	0.0197818194294078	0.115917662994284	0.871042361350962	0.00119047875711842	0.0115065438530024	0.000342953044633518
0.00010970360226115	0.000481900815644485	1.69699442475986e-07	9.60473447332701e-07	8.80867461410308e-08	0.000592822677541585	1687	0.162973492980677	0.185052978600763	0.812892006160951	0.000286256664774911	0.00162016988168494	0.000148588691826574
1.99731014492501e-06	4.19158490896138e-05	3.74401851936447e-08	1.01110777192229e-06	1.04712580687481e-08	4.49721784497235e-05	22236	0.0134013484208386	0.0444121279817009	0.932039552775356	0.000832518825733578	0.0224829618394549	0.000232838577754343
4.99956755983883e-08	6.24685247592193e-06	6.79874921769517e-09	1.09305334804531e-06	4.16364509540338e-08	7.43833669973736e-06	134439	0.00222902134336522	0.006721351508618	0.839818460509121	0.000914014717555771	0.146948624695076	0.005597548569629
0.000110074864310461	0.000480835402717624	1.24896661044964e-06	7.02936374719452e-06	5.18053737052943e-08	0.000599240402759435	1669	0.164584443700959	0.183690658713229	0.802408182931977	0.00208424966791005	0.0117304569498737	8.64517370102823e-05
3.808982813824e-05	0.000196382871918104	8.10567636818867e-08	5.3785943412149e-07	7.36353801585143e-09	0.000235098979792164	4254	0.0681076599780571	0.162016135382267	0.835319966474181	0.000344777181736577	0.00228779994960836	3.1321012206693e-05
7.41998154638836e-05	0.000338874153188434	2.48086462705594e-07	1.45900569979979e-06	4.55923876484091e-07	0.000415236984691307	2408	0.117147349326201	0.17869269405047	0.816098193758819	0.000597457528717066	0.00351366991281962	0.00109798474917409
8.60904553903626e-06	7.23316182412444e-05	9.41796022779143e-08	1.0179778272277e-06	2.29210997234262e-08	8.20757423095097e-05	12184	0.0243230421947964	0.104891473373111	0.881278879799589	0.00114747183062641	0.0124029073461058	0.000279267650568302
2.99644200713166e-07	1.49879882376017e-05	8.63262409547038e-11	5.55585574694587e-09	4.58003638308238e-08	1.53390749841336e-05	65193	0.0045911859239246	0.0195346982150561	0.977111608953275	5.62786485130281e-06	0.000362202789457169	0.00298586217736067
1.52838052818692e-05	0.000104654208911451	5.14588003688711e-08	4.53357534004802e-07	3.11215454497072e-08	0.000120473952073144	8301	0.0354989547287634	0.126863981955119	0.868687439156243	0.000427136318543189	0.00376311664225603	0.000258325927838843
3.21118053659669e-06	5.24381961820452e-05	5.0614923197539e-08	1.06359968462147e-06	4.7583944601757e-10	5.67640671659069e-05	17617	0.0168855177319251	0.0565706563486937	0.923792088906908	0.00089167189253026	0.018737200093729	8.38275813864451e-06
3.17020448634078e-06	9.90576541730382e-05	1.89178086288407e-07	7.6237189492702e-06	4.44773912773665e-08	0.000110085233086215	9084	0.032487938871351	0.0287977269744979	0.899826901356149	0.00171846923501765	0.0692528755723264	0.000404026862009125
3.25117022608891e-06	3.49251351557273e-05	1.38107766656922e-08	1.90820023469052e-07	4.70285730508894e-08	3.84279647550018e-05	26023	0.0114624111447943	0.0846042783378408	0.908846861351964	0.00035939391413891	0.00496565521191737	0.00122381118413949
8.15068021228725e-07	1.47810771850606e-05	1.30031179913987e-08	3.03263768540246e-07	7.8067756797008e-09	1.59202188685007e-05	62813	0.00476471623221475	0.0511970361689812	0.928446857869904	0.000816767539366328	0.019048969806582	0.000490368615166911
1.08811792033277e-06	1.68687068657967e-05	1.03739456790371e-08	2.06827266061562e-07	3.77607602127561e-08	1.82117867580828e-05	54909	0.00544868753858829	0.059748004673393	0.926252162397518	0.000569628110456153	0.0113567805734255	0.00207342424520741
1.45964977555424e-07	4.93136237940832e-06	5.49907610518995e-10	2.38904770346229e-08	1.76316974133865e-08	5.11939943902227e-06	195335	0.00153464498918521	0.0285121290678777	0.963269703438131	0.000107416429811544	0.00466665618090267	0.00344409488327675
2.60517602972966e-05	0.000191035374919453	2.82420024016422e-08	2.66641054868407e-07	7.82152543508846e-07	0.000218164170817528	4584	0.0633601087869736	0.119413559979499	0.875649627542343	0.000129452981650519	0.00122220369123501	0.00358515580527215
2.65927809055833e-05	0.00019730418923797	1.84374442571082e-07	1.76138643238496e-06	1.1019204590553e-07	0.000225952923064415	4426	0.0655466156176239	0.117691687918559	0.873209279889343	0.000815986091574131	0.0077953690905907	0.000487677009932358
1.95613270711146e-06	5.08512350734622e-05	4.89225236239222e-09	1.63731566813273e-07	2.3007893121548e-07	5.32060705309648e-05	18795	0.0158355243107807	0.0367652165925885	0.955741225878875	9.19491387650031e-05	0.00307730988549483	0.00432429850427649
6.6478462533315e-05	0.000242769473231182	1.3107833289038e-07	6.15990526021923e-07	1.07340768371503e-07	0.00031010234539178	3225	0.0888476219590771	0.214375877903557	0.782868871644518	0.000422693781063723	0.0019864104066794	0.000346146264182201
1.46675526098238e-06	2.16686963573743e-05	1.04196763430025e-08	1.97976139031696e-07	1.11647305377546e-07	2.3455494739109e-05	42634	0.00701203112514803	0.0625335460751019	0.923821756837413	0.00044423178700337	0.00844050152144506	0.00475996377903675
3.25523438310707e-06	4.88371557167618e-05	4.41984996956222e-08	8.53175433143759e-07	1.0951738769109e-07	5.30992814203994e-05	18833	0.015803992715008	0.0613046786327412	0.919732892995419	0.000832374723599221	0.016067551392814	0.00206250225542632
1.24935434457427e-05	0.000122559042818347	5.37943490125341e-08	6.79303959711018e-07	9.3901655751574e-10	0.000135786623589371	7364	0.0399200848416192	0.0920086464740749	0.902585538830209	0.000396168249791763	0.00500273106256241	6.91538336173226e-06
1.96838319510094e-09	1.3137709280045e-06	3.38236596967461e-10	2.9050697403808e-07	8.4255933068636e-08	1.69084045490328e-06	591422	0.000507123934471609	0.00116414484252066	0.776992840569128	0.000200040515937861	0.171812173759881	0.0498308003125318
2.64104260293603e-05	9.4673560167115e-05	2.05669790492179e-08	9.48234466465808e-08	7.08373508566904e-08	0.000121270213973028	8246	0.0357293536881996	0.217781639564307	0.780682717259588	0.000169596295540406	0.00078191868835715	0.000584128192207574
2.3032003277289e-06	5.26714677404868e-05	3.69736015100053e-08	1.08843873410419e-06	3.09416256646169e-10	5.61003898200866e-05	17825	0.016689745952246	0.0410549790316118	0.938878819013624	0.000659061400973848	0.0194016251508199	5.515402970255e-06
1.87718682060345e-06	4.78561961979883e-05	1.5628524320167e-08	5.12890090292648e-07	1.00958848130781e-07	5.03628604813353e-05	19856	0.0149956667880959	0.037273236719728	0.950227920745764	0.000310318440430107	0.0101838951439767	0.00200462895010097
7.99716149897906e-06	0.000126594828907248	1.22964708371552e-07	2.50771456403209e-06	6.29952328881711e-08	0.000137285664911519	7284	0.0403518065442776	0.0582519777584443	0.922127077061096	0.000895684982483805	0.018266397774657	0.000458862423318353
4.08621639363679e-06	4.64490830442372e-05	7.69816137924668e-10	1.1256849723799e-08	1.91456431574635e-08	5.05664717468932e-05	19776	0.0150558353804658	0.0808088097206001	0.918574728265297	1.52238451948542e-05	0.000222614893523605	0.000378623275384837
0.000123436525886331	0.000398053993257286	6.45572503436671e-07	2.6800653197376e-06	5.1358847526851e-08	0.000524867515814318	1905	0.145724546480879	0.235176539159262	0.758389462605084	0.00122997229583752	0.00510617487077581	9.78510690400969e-05
2.18106932368819e-06	2.48417437110376e-05	3.32028930097043e-09	4.86357860931884e-08	3.29931982744448e-08	2.71077623083944e-05	36890	0.00809946009772022	0.0804592167687992	0.916407021296071	0.000122484816828361	0.00179416454740447	0.00121711257089737
8.05717212558992e-07	1.48111205327058e-05	8.84921111765746e-09	2.09205210131498e-07	5.20813963983509e-08	1.58869735629123e-05	62945	0.00475478995450929	0.0507155884264775	0.932280806917307	0.000557010501881596	0.0131683488553088	0.00327824529902494
9.33632533092858e-06	0.000109954682914502	3.79112317283311e-08	5.74796375475478e-07	2.48711182143111e-08	0.000119928586970849	8338	0.0353411212824336	0.0778490397222638	0.916834640445059	0.000316115053849056	0.00479282204513253	0.000207382733695983
2.18165514745549e-08	2.73895051103505e-06	1.24226767332861e-09	2.00588984999563e-07	1.47621810152272e-07	3.11022012533477e-06	321521	0.000932632316513415	0.00701447183652529	0.880629151848294	0.000399414711264174	0.0644935010758999	0.0474634605280172
3.12492156219198e-06	2.46192718857091e-05	4.01207448826572e-09	4.06474958154193e-08	1.50845171585919e-07	2.79396981897907e-05	35791	0.00834699531448491	0.11184521539799	0.88115740257728	0.000143597631621223	0.00145482945231928	0.00539895494078882
3.58104517401592e-07	2.12777016426884e-05	3.91810476794437e-08	2.99698387149437e-06	5.0043028608161e-08	2.47220141078719e-05	40450	0.00738926009106211	0.0144852484849754	0.860678322965327	0.00158486470837211	0.121227334408003	0.0020242294333222
6.06748960988176e-05	0.000283705174094063	3.27728122987636e-07	1.97284581810863e-06	4.75349437941571e-07	0.000347155993571919	2881	0.0989232842204344	0.174777037476808	0.817226778011221	0.000944037058429017	0.00568287990021387	0.00136926755332857
0.000147263780358928	0.000781028463281086	1.85946988655059e-06	1.2732562868999e-05	9.99271217109258e-08	0.000942984203517274	1060	0.246501858831056	0.156167812578029	0.82825190535313	0.00197189929546526	0.0135024137429952	0.000105969030380577
1.27868960452843e-06	2.19067754970069e-05	1.12400396920325e-08	2.47678691445275e-07	7.19236666464825e-08	2.35163074993191e-05	42524	0.00703014728711959	0.0543745911030231	0.931556771727074	0.00047796788217529	0.0105322101036673	0.00305845918406046
2.08850644532466e-05	0.000195372592595541	1.22232366539373e-07	1.47283828287246e-06	1.27203037333225e-06	0.000219124758071532	4564	0.0636300462129932	0.0953112949766672	0.891604373303007	0.000557820885303479	0.00672145993832272	0.00580505089669971
6.37713452522534e-05	0.000344050549319581	2.52033048585219e-07	1.75148958408101e-06	2.85968738072568e-07	0.000410111385942573	2438	0.115788199206758	0.155497621958692	0.838919769391035	0.000614547796584487	0.00427076556300796	0.000697295290681374
8.5562781918812e-07	1.4680667881443e-05	1.54005741447877e-08	3.39822040948978e-07	3.08250348737089e-08	1.59223433505986e-05	62805	0.00476535054996108	0.0537375561089098	0.922016788495588	0.000967230375936382	0.0213424640749379	0.00193596094462754
8.36802086445032e-06	0.000127707003373035	2.96499426689026e-07	5.8291829107027e-06	6.00774415125053e-09	0.000142206714319028	7032	0.0417677018515988	0.0588440630565265	0.898037789457223	0.00208498894098528	0.0409909119876398	4.22465576257722e-05
4.35011975437658e-06	6.08905862224812e-05	6.3366343127061e-08	1.14135919522631e-06	5.11426048640645e-08	6.64965741200752e-05	15038	0.019751958267859	0.0654187048271301	0.915695086975893	0.000952926432159319	0.0171641804157506	0.000769101349066712
2.84687069122396e-05	0.00012587996436325	4.62284519140549e-08	2.6295690549767e-07	3.6482908604042e-08	0.000154694339541506	6464	0.0453513307437708	0.18403198847881	0.81373348718733	0.000298837385072202	0.00169984827031836	0.000235838678468602
1.44099531341765e-07	1.09231801853955e-05	7.964825359341e-09	7.76903628535019e-07	2.58520936827014e-07	1.21106691074586e-05	82572	0.0036266305649546	0.0118985606875361	0.901946877457679	0.000657670132729139	0.0641503472385804	0.0213465444834752
1.49864496239043e-06	1.90813565983114e-05	2.58542710909448e-09	4.23343417828474e-08	9.31146583583761e-09	2.06342327954296e-05	48463	0.00617121306427471	0.0726290614847756	0.924742721839304	0.000125297951938739	0.00205165572195271	0.00045126300202933
1.15377465015776e-05	0.000100387643577221	1.6996740029052e-08	1.90304663715251e-07	4.27004004639475e-08	0.000112175391883007	8915	0.0330944922426974	0.10285452368743	0.894916807439552	0.000151519328292418	0.00169649207834931	0.000380657466376241
1.36824920348077e-05	6.82891815320859e-05	1.60272149856013e-08	1.02881507431523e-07	4.41768826440809e-08	8.21347591719548e-05	12175	0.0243403178781239	0.166585890952239	0.831428523326133	0.000195133158569896	0.00125259401097328	0.000537858552085039
8.08208241928981e-06	0.000103877281826364	1.30200057499029e-07	2.1544348382838e-06	4.35793370671993e-07	0.000114679792512109	8720	0.0338207573867657	0.0704752096445974	0.905802840682643	0.00113533565632569	0.018786525429546	0.00380008858688838
1.08715989246928e-07	1.5884486627814e-05	3.92751528044664e-09	7.39529546183298e-07	1.64611668102243e-07	1.69012713466269e-05	59167	0.00505759134996886	0.00643241487680306	0.93983974945081	0.000232379872489917	0.0437558530962756	0.0097396027036212
1.74058486230437e-05	0.000137540524933773	5.68226261484486e-08	5.77928603272062e-07	1.30269881317471e-08	0.000155594151774369	6427	0.045609037305973	0.111866984874112	0.883969759565412	0.000365197698631041	0.00371433371165601	8.37241501893839e-05
1.62399603280447e-07	1.06027932739137e-05	8.18896677219249e-10	6.8787578807318e-08	1.37457954217448e-07	1.09722573068961e-05	91139	0.00328628356146876	0.0148009291741981	0.966327436310647	7.46333825679213e-05	0.00626922764234526	0.012527773490242
2.35728668335935e-06	5.77502009986736e-05	6.68847383218074e-08	2.10973555180187e-06	2.20975398467548e-07	6.25050833706242e-05	15999	0.0185773841046872	0.0377135195449914	0.923928069277878	0.00107006878024967	0.0337530235627746	0.00353531883410623
9.59423077764307e-06	0.000120520168209497	4.17632442493985e-08	6.75535087139773e-07	5.57348715603785e-07	0.000131389046034133	7611	0.0386524717579482	0.0730215422612218	0.91727713875164	0.000317859406929167	0.00514148711426277	0.00424197246594661
2.3001730307068e-05	8.93633053013672e-05	1.42772537715575e-07	7.13408595229037e-07	8.29316249202158e-08	0.0001133041483663	8826	0.0334218939754183	0.203008721558066	0.78870285501344	0.00126008217504982	0.00629640313717962	0.000731938116264789
3.79506222838242e-06	6.27476116739219e-05	1.64842923365288e-08	3.50787899742212e-07	4.19337533071383e-07	6.73292836274545e-05	14852	0.0199968226252135	0.0563657003894652	0.931951274294201	0.00024483094796819	0.00521003463638774	0.00622815973197719
3.68076742370203e-08	4.23388117859181e-06	3.84227009264889e-10	5.68518209998168e-08	1.38378701326827e-07	4.46630360216473e-06	223899	0.00133899681558047	0.00824119395268613	0.947960899151532	8.60279648429322e-05	0.0127290542837844	0.030982824647155
3.20491774647855e-07	2.30002432589546e-05	6.9307804885332e-09	6.40562670474474e-07	2.47194232687231e-07	2.42154227172527e-05	41296	0.00723839051885888	0.0132350270482586	0.949817953934278	0.000286213483425803	0.0264526734863932	0.0102081320476439
1.07425480109881e-06	5.42618847259406e-05	2.35180780722826e-08	1.531550950644e-06	3.29680912641511e-07	5.72208894683972e-05	17476	0.01702024876454	0.0187738221317254	0.948288033095137	0.000411005111783023	0.02676559146271	0.00576154819864505
1.80637891259509e-05	8.43936703149147e-05	1.18231314891589e-07	7.1047537421548e-07	9.12239698069419e-08	0.00010337739009978	9673	0.0305387946133511	0.174736362646762	0.81636487662784	0.00114368639774589	0.00687263794848884	0.000882436379162723
4.08123751709491e-06	8.80474217760202e-05	1.06226859452546e-08	2.95210819578461e-07	5.10773280768503e-07	9.29452660794073e-05	10759	0.0274996812513618	0.0439101170963148	0.947303993952713	0.000114289693206959	0.0031761791862132	0.00549542007155186
6.75036916896436e-06	7.93778077381014e-05	2.02707509951073e-08	3.06755248054597e-07	2.18220892664926e-07	8.66734237987804e-05	11538	0.025667983485175	0.0778828027451171	0.915826377441644	0.00023387504619833	0.00353920769031525	0.00251773707672544
5.26032003867741e-06	7.50173988647613e-05	4.32018288569935e-08	7.92979295420733e-07	1.09155334004112e-07	8.12230553617206e-05	12312	0.0240734057820847	0.0647638778823449	0.923597352139453	0.000531891205823242	0.00976298283645279	0.00134389593592604
2.20590841413881e-06	7.29728297046158e-05	1.63096913963026e-08	6.95373696273628e-07	5.22158376649913e-08	7.59426373440896e-05	13168	0.0225260688120344	0.0290470345945984	0.960894067636632	0.000214763299862826	0.00915656501528844	0.000687569453618076
6.86052212181887e-05	0.000345407529434429	2.20404126773652e-07	1.42921169760266e-06	2.64268104878768e-07	0.000415926634581873	2404	0.117330064127304	0.164945486809607	0.830453019152438	0.000529911067116974	0.00343621104967089	0.000635371921166901
3.23823335869404e-07	1.95250908329875e-05	1.53989612719491e-09	1.19518059544473e-07	1.24186811622271e-07	2.00941589361508e-05	49766	0.00601017445475593	0.0161152968331918	0.97167992425204	7.66340174817929e-05	0.00594790057768733	0.00618024431959926
5.4879160505079e-06	4.02212550507785e-05	5.44233918219829e-08	5.12986603490534e-07	8.23611484986234e-08	4.63589422450975e-05	21571	0.0138117355761669	0.118378802119633	0.867605107082268	0.00117395672088998	0.0110655372760318	0.00177659680117773
9.91060424102768e-05	0.000297127457251816	5.40380054257805e-07	2.08484006206337e-06	1.35069104700522e-09	0.000398860070469461	2507	0.112797380933431	0.24847321090233	0.744941595437455	0.00135481110862206	0.00522699617339359	3.38637819878899e-06
4.1300456603185e-06	2.52307922988731e-05	9.47446274932544e-09	7.44289719487482e-08	8.64528229867989e-09	2.94533866761883e-05	33952	0.00879722212192768	0.140223116130053	0.856634674180643	0.000321676513926498	0.00252700895713702	0.000293524218241062
7.31686351210392e-06	0.000150036489205081	2.6049705653701e-07	6.88908523454435e-06	1.1445856892943e-07	0.000164617393577196	6075	0.0481894664254856	0.0444476938499986	0.9114254936537	0.00158243944261487	0.0418490724755266	0.00069530057816008
5.81602012507775e-06	0.000125149219852546	1.02737035691027e-08	2.85004086107079e-07	4.9917541454157e-07	0.000131759693181841	7590	0.0387593760959147	0.0441411177016866	0.949829320563365	7.79730380437664e-05	0.00216305972808958	0.00378852896881492
5.03641416589411e-06	3.05354642548812e-05	5.20360036522852e-08	4.05706273451216e-07	1.16152199800977e-08	3.60412359178589e-05	27746	0.0107543199553245	0.139740329032349	0.847236879569673	0.00144379076707801	0.011256724779801	0.000322275851099274
5.14271695608333e-06	7.21133986786542e-05	1.31782705745437e-07	2.37829193522729e-06	5.71943135644642e-08	7.98233845892748e-05	12528	0.0236634939404166	0.0644261951875982	0.903411939367246	0.00165092856464951	0.0297944261254344	0.000716510755072003
0.000294231834595626	0.00114201253999732	2.8856045122106e-07	1.44646604068344e-06	1.45093141907155e-06	0.00143943033250392	695	0.350881631071634	0.204408527423347	0.793378126199941	0.000200468508065341	0.0010048878421002	0.00100799002654586
2.33312690985486e-05	0.000172211419529182	1.89372659751533e-07	1.79944314581678e-06	1.3915181590006e-07	0.000197670656249199	5059	0.0575826527213595	0.118031019582064	0.871203762849246	0.000958021101082373	0.00910323858867681	0.000703957878930874
9.47210404128909e-07	4.3633507615689e-05	8.33390158079589e-09	4.94588000864795e-07	9.92421738694426e-08	4.51828820961329e-05	22132	0.0134637132410209	0.0209639217372983	0.965708816955337	0.000184448206802398	0.0109463579550434	0.00219645514551929
5.79773052249327e-07	1.93863266338099e-05	7.45457511717988e-09	3.20690929134402e-07	6.5530194498479e-08	2.03597753848093e-05	49116	0.00608937891534977	0.0284763972731204	0.952187647820236	0.000366142306399993	0.0157512017236533	0.00321861087659012
5.02822788299764e-05	0.000131699406840238	2.50599779286492e-07	8.44196440432279e-07	1.99537034068504e-08	0.00018309643559334	5462	0.0534523440442957	0.27462183339087	0.719289845339995	0.00136867644896746	0.00461066561834799	0.000108979201818914
5.02928919853821e-07	1.15132594454567e-05	2.3494105993359e-10	6.91686998144644e-09	1.57437240975392e-08	1.20390839004495e-05	83063	0.00360523239866006	0.0417746835234735	0.956323549255013	1.95148619177593e-05	0.000574534577434767	0.00130771778216044
0.000118133164851855	0.000501546753294324	6.53546137758406e-07	3.57510011583222e-06	1.08966056031365e-07	0.000624017530455801	1603	0.170774953394002	0.189310650881181	0.803738242622734	0.00104732015666457	0.0057291661553496	0.000174620184070427
1.75045999096516e-07	9.27842936719984e-06	9.96243894935209e-09	6.79275380093028e-07	9.10991860746751e-08	1.02338123714134e-05	97715	0.00306545130119928	0.0171046715284208	0.906644467424253	0.000973482665871484	0.0663755944940402	0.00890178388741489
2.98327293329837e-05	0.000174902251519549	5.99970998684155e-07	4.52711110044196e-06	8.05683450071573e-08	0.000209942631296666	4763	0.0610465750542222	0.142099435206314	0.833095452978285	0.0028577854577632	0.0215635627336917	0.000383763623945951
1.11700873562057e-05	0.000117729121948374	1.66376960313131e-09	2.25738450920129e-08	8.0735795216016e-08	0.000129004182714491	7752	0.037964331288318	0.0865870169568617	0.912599262063691	1.28970206091187e-05	0.000174985373474074	0.000625838585363534
1.53937974668046e-05	8.81122346738101e-05	4.82487699501584e-08	3.55255070552609e-07	2.87353678486401e-09	0.000103912409517902	9623	0.0306944024239892	0.148142050966035	0.847947180539875	0.000464321539400411	0.00341879350311288	2.76534515771088e-05
4.79738037951784e-07	1.51675192577586e-05	1.26945183559935e-09	5.16273193408672e-08	2.9949224484962e-08	1.57301032913718e-05	63572	0.00470795079598518	0.0304980856810347	0.964235197748396	8.07020661012229e-05	0.00328207122258284	0.00190394328188484
1.87978344648514e-05	0.000119905458610452	1.6467568381369e-08	1.35156768680298e-07	1.60440707136726e-07	0.000139015358119502	7193	0.0408497152237395	0.135221278563281	0.862533897207082	0.000118458626472141	0.000972243430571989	0.00115412217259337
1.87004385760541e-06	3.49955796042378e-05	2.1751526756936e-08	5.2369710344426e-07	2.86888314695384e-08	3.74397609235139e-05	26710	0.0111692935890183	0.0499480715548837	0.934716962422132	0.000580973975805359	0.0139877256298225	0.000766266417356326
1.30951452191976e-05	0.00010799612856609	4.08255941370351e-08	4.33273646433243e-07	6.68403922785926e-08	0.000121632213418136	8222	0.0358340803522852	0.107661817960841	0.887890843479354	0.000335647876411561	0.0035621619820711	0.000549528701322032
7.64942459174964e-05	0.000295904349968095	2.25826373747398e-07	1.12444879868011e-06	7.97736140550534e-09	0.000373756848419424	2676	0.106088063662336	0.204663128557997	0.791702817538839	0.000604206651202226	0.00300850353227045	2.13437196916677e-05
2.49896186407702e-06	7.89294586330124e-05	9.67598764308295e-08	3.93918838090265e-06	3.82348382575371e-08	8.55026035926805e-05	11696	0.0253256636160681	0.0292267341469699	0.92312345257951	0.00113166000057468	0.0460709757993833	0.000447177473561873
2.45857385539393e-07	1.45191794305469e-05	6.5104299879383e-09	4.94750051087355e-07	6.01445617921084e-11	1.52663574417234e-05	65504	0.00456947024995646	0.0161045217549707	0.951057217543301	0.000426456016950391	0.0324078650048629	3.93967991524499e-06
2.10954285429129e-05	0.00016457729479547	1.61640774796696e-08	1.62344009189883e-07	1.75148846190614e-07	0.000186026380271243	5376	0.0542841316229699	0.113400199004861	0.88469868926924	8.68913186189017e-05	0.000872693480103042	0.000941526927176841
3.83246492840705e-06	5.20230546594115e-05	3.11485306601761e-08	5.44009679173556e-07	2.34881377724357e-07	5.66655591753767e-05	17647	0.0168564622650834	0.0676330558487174	0.918071848517424	0.000549690695961777	0.00960035843800424	0.00414504649989269
3.8266527373488e-06	4.72271847248076e-05	2.49268682646218e-09	3.95766172707124e-08	1.81594698755924e-08	5.11140662361292e-05	19564	0.0152176353149887	0.0748649641699605	0.923956714901813	4.8767140046085e-05	0.000774280353433088	0.000355273434746944
3.98565560678639e-06	7.0904408483244e-05	1.69342597866051e-07	3.87821176415468e-06	6.02146403742431e-08	7.89978330924254e-05	12659	0.0234216399672559	0.050452720673025	0.897548777069464	0.00214363598641908	0.0490926347260345	0.000762231545057617
6.32808146840812e-05	0.000169601024778263	4.81390416743009e-09	1.65957142257471e-08	7.68949290978465e-09	0.000232910938573647	4293	0.0674956102435393	0.271695331578734	0.728179731776035	2.06684331655292e-05	7.12534770903406e-05	3.30147349749879e-05
1.01963743674905e-06	3.02817729186722e-05	9.01640499022872e-09	3.44591561511942e-07	8.62638532489491e-08	3.17412821751724e-05	31505	0.00947734001146527	0.0321233852848766	0.954018579071712	0.000284059255718449	0.0108562584085364	0.00271771797915661
0.000134602304621301	0.000348740432596181	7.76578278833308e-08	2.58924216918162e-07	2.74371906996402e-07	0.00048395369116928	2066	0.13516907221752	0.278130546532435	0.720607031126448	0.000160465410844789	0.000535018580584798	0.000566938349686914
1.45603930967774e-07	2.36218322491774e-05	1.20628710525673e-09	2.52589902225748e-07	1.12215943074297e-07	2.41334483125505e-05	41436	0.00721397531584111	0.00603328331210976	0.978800540364262	4.99840341767243e-05	0.0104663825473457	0.0046498097421055
2.47881782541284e-05	0.000134005806362182	3.79947604869718e-08	2.64278739197605e-07	5.63916163197224e-08	0.000159152649732314	6283	0.0466275133410924	0.155750961707648	0.841995446431912	0.000238731560868618	0.00166053621879439	0.000354324080777604
3.4071371446791e-07	2.14513187170891e-05	2.36805405087945e-08	1.91949903080183e-06	3.57125587179744e-07	2.40923375900474e-05	41507	0.00720173069986274	0.0141419948643198	0.890379301589676	0.000982907549767068	0.0796725939783769	0.0148232020178595
4.87692300776032e-06	5.31324685575381e-05	3.90372521146144e-08	5.47128347086517e-07	3.01443629551737e-08	5.86257015274547e-05	17057	0.0174344560106781	0.083187456707472	0.906299919202773	0.00066587266501763	0.00933256801763462	0.000514183407102717
0.00018322753335182	0.00041351441184144	3.3469214279855e-07	9.72065629182034e-07	4.80402280576437e-08	0.000598096743193298	1672	0.164297593468926	0.306350996618958	0.691383821342423	0.000559595327357235	0.0016252648760334	8.03218352287828e-05
1.02031434133611e-05	4.33215573147517e-05	1.45565880728467e-08	7.94792944412798e-08	6.6013423811222e-09	5.36253379530081e-05	18648	0.0159593115686042	0.190267209547512	0.807856117433039	0.000271449815115434	0.00148212202431111	0.000123101180022529
3.45962045737277e-06	0.000110903136662824	1.67081522082335e-07	6.91102735758099e-06	1.30383179299128e-07	0.000121571249179159	8226	0.0358164441539477	0.0284575545676457	0.912248063679812	0.00137435062328024	0.0568475474608	0.00107248366846163
6.0655668596103e-08	1.44330895716227e-05	4.27905562580856e-09	1.3136632834445e-06	1.22333584564782e-07	1.59340211638539e-05	62759	0.00476883724870314	0.00380667679378382	0.905803338856105	0.000268548383474947	0.0824439273637042	0.00767750860293155
5.22572529414428e-06	0.00012967922535953	4.37971001773122e-07	1.40188766520205e-05	4.48609361496859e-07	0.000149810407668965	6675	0.0439513605227209	0.0348822580183584	0.865622271358352	0.00292350183533913	0.0935774547987211	0.0029945139892293
2.52638748538345e-05	6.88863837192369e-05	9.73526035851006e-09	3.41355621204735e-08	3.69859935410924e-08	9.42311153890915e-05	10612	0.0278747906614472	0.268105442130415	0.731036488688443	0.000103312587549367	0.000362253614207194	0.000392502979386085
7.88277619301003e-07	1.11099716111855e-05	4.00710289600832e-09	7.26234215544159e-08	1.2100563177328e-08	1.19869803181142e-05	83424	0.00358965736877059	0.0657611507136448	0.926836560697154	0.000334287934881561	0.00605852513536461	0.00100947551895469
6.50197777233323e-06	7.69896060092683e-05	6.75736215165434e-09	1.02968655258813e-07	4.23724195791485e-08	8.36436822185912e-05	11955	0.0247819131380841	0.0777342364644017	0.92044735438675	8.07874781743218e-05	0.00123103924322364	0.000506582427449979
4.89804522937571e-07	2.89405490560943e-05	1.02881905166858e-08	7.82911590988306e-07	9.33779838285568e-08	3.03169313443654e-05	32985	0.00905398089754217	0.0161561378813032	0.95460021093042	0.000339354613427851	0.0258242360381178	0.00308006053673079
1.37196492048187e-07	1.86168148787029e-05	5.19683901837135e-09	9.08970137461608e-07	3.89138837089107e-08	1.970709223094e-05	50743	0.00589474334579754	0.00696178261310357	0.94467588929607	0.000263703998411919	0.046124010930163	0.0019746131622511
1.24553447325422e-05	9.03936394321267e-05	6.71750679925637e-08	6.27219661618959e-07	7.46811592332081e-08	0.000103618060053514	9651	0.0306087953862184	0.120204380646671	0.872373400789813	0.00064829497828729	0.00605318861687847	0.000720734968350488
0.000121385604535182	0.000388564966449563	4.4028764282936e-07	1.81433802558027e-06	5.07747222901964e-07	0.000512712943876057	1950	0.14260223181964	0.236751589724885	0.7578606530041	0.000858741032556797	0.00353870142591693	0.000990314812541004
1.76771990138861e-05	0.000103556235222938	1.04319861411508e-07	7.86208247125576e-07	7.346053464558e-08	0.000122197422880007	8183	0.035997573133133	0.144660980544936	0.847450238984388	0.000853699357587484	0.00643391839693379	0.00060116271615413
4.5894683078812e-05	0.000205624574675436	6.72122967409551e-08	3.87531184429416e-07	5.71375634126195e-08	0.000252031138798831	3968	0.0728304897645895	0.182099256851927	0.815869720128367	0.000266682510190153	0.00153763216036071	0.000226708349154531
4.12889753910204e-06	2.50583336833735e-05	1.11894901176104e-08	8.73250552353046e-08	2.85439092545548e-08	2.93142896770831e-05	34113	0.0087558580439	0.140849312215465	0.854816335630446	0.000381707700949614	0.00297892448349422	0.000973719969645709
7.98073007557398e-07	1.84491517110988e-05	2.91367206790996e-08	8.66370922711337e-07	6.30025959356154e-10	2.0143362388006e-05	49644	0.0060248469608114	0.0396196519818655	0.915892359762342	0.00144646758162125	0.043010243574191	3.12770999806512e-05
0.000209713283098505	0.00099390850653465	8.81551322741671e-07	5.39733945023966e-06	1.41003292165398e-07	0.0012100416836983	826	0.304575141208657	0.173310792449355	0.821383692747613	0.000728529714817219	0.0044604574560965	0.000116527632117964
8.37119229508323e-07	2.81633443732903e-05	1.01207906059178e-08	4.38195591165998e-07	1.93265190908354e-07	2.96420451754789e-05	33736	0.00885332184057719	0.0282409403451292	0.950114751076224	0.000341433613841535	0.0147829067991736	0.0065199681656322
2.04328439688046e-05	4.62921809228431e-05	5.26500659917187e-09	1.53379658268339e-08	9.93828061293576e-09	6.67555661446867e-05	14980	0.019828123310949	0.306084498250202	0.693457993038498	7.88699265580408e-05	0.000229763100107491	0.000148875684634229
5.49398371510981e-06	7.06841202105912e-05	6.1787062182727e-09	1.02299214234986e-07	4.43970423774026e-08	7.63309788885316e-05	13101	0.022639948969525	0.0719758058275767	0.926021403627134	8.09462463110247e-05	0.0013402057162712	0.000581638582707512
9.50715672717876e-05	0.000439324880094028	5.10428343370436e-07	3.03877763852724e-06	2.62446227591545e-07	0.000538208099575305	1858	0.149138484942012	0.17664462379293	0.816273260177049	0.000948384730317531	0.0056461016490185	0.000487629650684632
1.06122653797442e-05	0.000110735711729878	5.68333907183012e-09	7.63362572671086e-08	1.20909881381114e-07	0.000121550906587343	8227	0.0358105592229013	0.08730716765258	0.911023330379746	4.67568628765944e-05	0.000628018822815244	0.000994726281981547
9.55920920577593e-06	8.04937219389429e-05	1.35156588907796e-07	1.46425193518756e-06	3.66024537725937e-08	9.16889421225868e-05	10906	0.0271330456824943	0.104256947288097	0.877899996177554	0.00147407730724053	0.0159697767395972	0.000399202487511054
1.95356018192871e-07	5.53937413377404e-06	3.64626219332156e-09	1.32951864019447e-07	9.91232398776486e-09	5.88124060216745e-06	170032	0.00176282177030074	0.0332168043118106	0.941871708450864	0.000619981809956522	0.0226060916416937	0.00168541378567505
1.30781014525117e-06	3.54463093443589e-05	1.03246727541507e-09	3.60134978861214e-08	2.72266586892463e-07	3.70634320416641e-05	26981	0.0110576454613742	0.0352857270147303	0.956368781620458	2.78567638920876e-05	0.000971671966202094	0.00734596263471768
1.83255327659474e-05	0.000112116594954346	2.24656742133503e-08	1.76837974553319e-07	4.50702767598019e-08	0.00013068650164582	7652	0.0384498070514597	0.1402251382902	0.857904936947496	0.000171905085302809	0.00135314644072865	0.000344873236273087
6.78409567393244e-07	2.31740886968524e-05	2.59737544849311e-08	1.14165205659804e-06	1.29909349977157e-07	2.51500334253058e-05	39761	0.00751671205766424	0.0269744996326977	0.921433713624206	0.0010327522848855	0.0453936596143573	0.00516537484385383
4.4261069800129e-06	5.59501442520667e-05	1.5077781758152e-08	2.4522728593296e-07	6.35973288569461e-08	6.07001536286276e-05	16474	0.0180457877851752	0.072917558118427	0.921746336827709	0.000248397752836015	0.00403997801114798	0.00104772928988028
4.65177049573417e-05	0.000154355836263615	1.67877101962806e-07	7.16577264172888e-07	2.83079852882637e-09	0.000201760826385621	4956	0.0587385684340245	0.230558655962448	0.765043636214089	0.000832059944292387	0.00355161741260569	1.40304665654765e-05
2.20223132619705e-05	0.000185758666042877	2.42299715763336e-07	2.63187458378549e-06	7.84142194292807e-08	0.000210733567823826	4745	0.0612693912532258	0.104503110203977	0.881485887422417	0.00114979174065851	0.0124891094046571	0.00037210122829048
8.10779469845403e-05	0.00046981239563368	2.43341108048246e-07	1.81790411026713e-06	4.62458630384729e-08	0.000552997833699574	1808	0.15290737861031	0.14661530668597	0.849573663771193	0.000440039893864115	0.0032873620826058	8.36275663669178e-05
4.91912194728306e-05	0.000252644690688978	8.06481894810565e-08	5.33244889308851e-07	5.14165456300926e-07	0.0003029639686969	3301	0.0868936869012258	0.162366566837669	0.833910024930181	0.000266197296754259	0.00176009342497865	0.00169711751041697
1.84309378375415e-05	5.99334456717525e-05	6.18583768809214e-08	2.58671959437541e-07	2.19973169972394e-08	7.87069111626097e-05	12705	0.0233363971075291	0.23417178447599	0.761476276815502	0.000785933229587945	0.0032865215470484	0.000279483931872165
2.38352259233703e-05	0.000205621411131206	2.51932594406119e-07	2.79930365877987e-06	5.79265251484038e-07	0.000233087138559246	4290	0.067544912605882	0.10225886366232	0.882165409907166	0.00108085154746573	0.012009687347328	0.00248518753571982
1.00142921525026e-05	7.67349827788469e-05	4.92461530601125e-08	4.8545100021324e-07	3.47366698828772e-08	8.73187087545057e-05	11452	0.0258565981744467	0.114686672482268	0.878792000859579	0.000563981691467367	0.00555953022138787	0.000397814745297465
3.17189209644732e-07	1.5248366176979e-05	2.71566790651326e-09	1.67975079364671e-07	2.36719588755619e-08	1.57599180927704e-05	63452	0.00471685322679005	0.020126323485795	0.967540953399616	0.000172314849006672	0.0106583726118302	0.0015020356537526
5.81293118446476e-07	3.67393894172751e-05	1.89178267122643e-08	1.54086964706866e-06	4.04653391603925e-07	3.92851234011065e-05	25455	0.0117165884017041	0.0147967746597457	0.935198523933881	0.000481551922826122	0.0392227264080649	0.0103004230754823
7.64585080797359e-07	1.45437298443287e-05	5.01499873008364e-09	1.22683296353405e-07	8.57651416221584e-08	1.55217783618317e-05	64426	0.0046457446363134	0.0492588582940656	0.936988630123205	0.000323094339654766	0.00790394589418214	0.00552547134889237
6.79055573247063e-06	3.56577409331048e-05	1.19773140178742e-07	8.08785218148779e-07	1.03789606547123e-08	4.33872339845577e-05	23048	0.0129321049182738	0.156510455008206	0.821848678940816	0.0027605617869388	0.0186410873400374	0.00023921692400134
8.05843578180335e-06	5.44959583925159e-05	1.00747828633311e-07	8.76301183211653e-07	2.23508279794745e-09	6.35336782689621e-05	15740	0.0188802023528768	0.126837230290507	0.857749147811242	0.00158573895575205	0.0137927034462248	3.51794962741729e-05
7.03898458684954e-06	8.23643630787504e-05	1.09646571272514e-07	1.65115304824295e-06	1.04919601575562e-07	9.1269066886691e-05	10957	0.0270104819288308	0.0771234420045986	0.902434591349601	0.00120135523472195	0.0180910477620291	0.001149563649049
5.80781484520931e-05	0.000337697275484818	6.17694767759041e-07	4.6268718083776e-06	4.12331387993638e-08	0.000401061223651848	2493	0.113383282461352	0.144811178511013	0.842009288282544	0.00154015080823483	0.011536572312446	0.000102810085761762
4.62478768978095e-06	5.7662922863522e-05	1.73202630598042e-08	2.77853875010517e-07	1.7220957017788e-07	6.27550942615512e-05	15935	0.018650995857196	0.0736958129726605	0.918856445712503	0.000275997721995551	0.00442759075227385	0.00274415284056692
2.18548914548334e-07	6.00284078415523e-06	5.00078162809126e-09	1.76629018771402e-07	5.84388927753388e-09	6.40886338838059e-06	156034	0.00192081804089905	0.0341010412149786	0.936646706347105	0.000780291500230414	0.0275601160560911	0.000911844881594602
6.51845065274334e-05	0.000380875084070084	1.60979981185215e-07	1.21206468768314e-06	2.69686599230746e-07	0.000447702321865616	2234	0.125707919676372	0.145597874623039	0.850732876441075	0.000359569234562816	0.00270730042817816	0.000602379273145017
3.8169409209244e-06	4.01267259183763e-05	8.75746204339563e-09	1.18419804288515e-07	5.42201143545308e-08	4.41250642199872e-05	22663	0.0131505768588213	0.086502784492163	0.909386232693578	0.00019846910589716	0.00268373103545251	0.00122878267290931
1.30972006132836e-05	0.000107960295315208	7.48821077404517e-08	7.94319191313464e-07	8.54150986069266e-09	0.000121935238737406	8201	0.0359217370487553	0.107411120434914	0.885390445232211	0.000614113758383778	0.00651427101417393	7.00495603169092e-05
3.99924327189162e-06	2.76937896768262e-05	4.02224996855534e-08	3.58179912066216e-07	1.92995234376829e-08	3.21107348839073e-05	31142	0.00958712281628904	0.12454536734679	0.862446461501114	0.00125261847263768	0.0111545224162939	0.000601030263164582
8.53908914827582e-07	1.00085369441967e-05	4.13050153030486e-08	6.22525065307239e-07	1.11757964042625e-08	1.15374517360389e-05	86674	0.00345527224826792	0.0740119165274837	0.867482453940297	0.00358008130807833	0.0539568944295293	0.000968653794611618
2.63124959102474e-05	0.000169707034674401	1.82580876546626e-07	1.51570048863064e-06	1.51628269993808e-07	0.00019786944021982	5054	0.0576388634007501	0.132979078937182	0.857671778349745	0.000922734083362194	0.00766010399052426	0.000766304639187127
1.2223555467374e-06	3.49162057792745e-05	9.85071561582933e-09	3.62139386550542e-07	5.73531222818999e-08	3.65679045504602e-05	27346	0.0109106146827638	0.033427005505625	0.954832009340145	0.000269381462704167	0.00990320312313287	0.00156840056839347
7.38103042191105e-05	0.000206281277081541	4.51570726040979e-08	1.62354267426673e-07	3.42453838258366e-08	0.000280333338024508	3567	0.0806715228767265	0.263294778777463	0.735842831021071	0.000161083490541357	0.000579147198726965	0.000122159512197735
3.93105898853369e-07	3.36031290464871e-05	6.54730134608333e-09	7.21660574433714e-07	4.18154795553147e-08	3.47662583006756e-05	28764	0.0103758543505864	0.0113071097687188	0.966544307295621	0.000188323439625256	0.0207574990725904	0.00120276042344488
2.7134183304082e-07	6.14466396369316e-06	1.0254450663144e-08	2.98605993503449e-07	5.17832659525696e-09	6.73004456749583e-06	148587	0.00201698331414402	0.0403179845719481	0.913019802776658	0.00152368243037648	0.0443690960005866	0.000769434220430989
4.95228937256187e-07	1.15083293180895e-05	2.54011452245886e-08	7.59136288685196e-07	7.57054676014235e-08	1.28638011568569e-05	77738	0.00385172816092616	0.0384978694258043	0.894628980793529	0.00197462203549755	0.0590133724416711	0.00588515530349827
3.3151205624251e-06	2.21077022446495e-05	1.6333627055138e-08	1.40066842887253e-07	7.08150142484045e-09	2.55863047784418e-05	39083	0.00764660446046384	0.129566210952756	0.864044356388528	0.000638373817422051	0.00547428962877315	0.000276769212520563
6.14902271156179e-05	0.000321923819888905	2.03737477613298e-08	1.37371732408627e-07	2.20780681316171e-07	0.000383792573166009	2606	0.108776349293587	0.160217345031896	0.838796376994135	5.30853101019157e-05	0.000357932232183155	0.000575260431682904
4.05312298711937e-06	5.47542404743521e-05	2.06865756161104e-08	3.59569343020023e-07	6.7013509925465e-08	5.92546328900331e-05	16876	0.0176198393335639	0.0684017905341057	0.924049948566335	0.000349113218784113	0.00606820640822001	0.00113094127255553
1.63477254366016e-05	0.000102085777096291	2.04621130394776e-08	1.64391763539524e-07	4.93573424306076e-08	0.000118667713751902	8427	0.0349761149445256	0.137760515642694	0.860265811724671	0.000172432015352193	0.00138531162640596	0.000415928990877828
1.19362993853314e-05	0.000135646442368699	2.14975292384532e-08	3.14589054415365e-07	7.39484715647418e-07	0.000148658313053332	6727	0.0436208165278605	0.0802935210293232	0.91247128789922	0.000144610340295876	0.00211618878187125	0.00497439194928927
5.44505299148975e-07	9.97995701697105e-06	5.19280811201973e-09	1.22391908929816e-07	2.39079677768894e-08	1.06759550009387e-05	93668	0.00319768009267352	0.0510029593700138	0.934806957887468	0.000486402210534151	0.0114642585997275	0.00223942193225685
8.37283420146962e-06	0.000113557216235991	5.10067713919054e-08	8.90810827420746e-07	2.25897737564613e-07	0.000123097765773838	8124	0.0362579497222707	0.0680177592894142	0.922496160040993	0.000414359846998505	0.00723661247481447	0.0018351083477798
5.17644655993862e-05	0.000261319358681492	2.40579344217922e-08	1.56357021337489e-07	3.87644767351118e-07	0.000313651884003988	3188	0.08981765908638	0.165037955259749	0.833150929449443	7.67026619278533e-05	0.00049850496461708	0.00123590766426319
4.48227711498754e-06	0.000128943003062842	1.63307187644322e-07	6.06276650654194e-06	7.85094815374697e-07	0.00014043644868739	7121	0.0412585970170734	0.0319167648917485	0.9181590980691	0.00116285472304873	0.0431708902012865	0.00559039211481563
4.19587057592793e-06	7.24776651576888e-05	9.18219118791406e-09	2.04182355798627e-07	2.91967588199381e-07	7.71788678688027e-05	12957	0.0228885442770487	0.0543655367303462	0.939086917948764	0.000118972867074482	0.00264557334717218	0.00378299910664277
4.16194538652522e-05	0.00031113566634165	7.02304178769639e-07	6.76604747335446e-06	1.40513544008363e-07	0.000360363985403034	2775	0.102487902527224	0.115492822676785	0.863392788804	0.00194887449139562	0.0187755928656057	0.000389921162213842
3.69032676300669e-07	7.46274517941789e-06	2.83606582459204e-08	7.37496133089892e-07	5.5728557481256e-09	8.60320750280249e-06	116236	0.00257764550512063	0.042894778044172	0.867437543147355	0.00329652147024025	0.0857233924498105	0.000647764888422167
1.22565752585853e-06	2.75807594080105e-05	3.04716403796836e-08	8.82158968045389e-07	4.15686664774991e-08	2.97606162087716e-05	33601	0.00888857864637671	0.0411838759406224	0.926753640265062	0.00102389144653203	0.0296418246805448	0.00139676766723826
1.6892576483088e-07	1.34651540039779e-05	1.18998702344505e-09	1.22087004618629e-07	2.44321236372319e-07	1.40016779968232e-05	71420	0.00419172290818193	0.0120646800240091	0.961681450397088	8.4988886597381e-05	0.008719455242888	0.0174494254494178
7.45336480253717e-06	7.85079807377848e-05	7.6456017843386e-08	1.03627949347883e-06	1.37558593783751e-07	8.7211639645428e-05	11466	0.0258253047411898	0.0854629592201219	0.900200719272918	0.000876672175345279	0.0118823530631	0.00157729626851435
0.000537928621317632	0.00132004829864163	1.74032691797567e-06	5.50878277065783e-06	3.240300337512e-07	0.00186555005968165	536	0.428898147531267	0.28834853212646	0.707592000434925	0.000932876021709469	0.00295289999969119	0.000173691417214768
9.03766752635423e-07	4.36742604003469e-05	7.8650165259602e-09	4.8970494416243e-07	3.47434912234751e-07	4.54230320259055e-05	22015	0.0135347888866364	0.0198966628233886	0.961500332594239	0.000173150407957678	0.0107809831779425	0.00764887099647164
4.53152745659967e-07	2.29572543810252e-05	1.9091503836146e-08	1.244989842663e-06	1.23045231200606e-07	2.47975337043849e-05	40327	0.00741174886191787	0.018274105443794	0.925787808364414	0.000769895267155944	0.0502061962090546	0.00496199471558127
7.2977654269845e-06	4.52292322719282e-05	3.6064027809932e-08	2.87454865806062e-07	7.81789308072974e-09	5.28583344856094e-05	18918	0.0157328446709354	0.138062719871949	0.855668887642341	0.000682277036552302	0.00543821269821359	0.000147902750943811
4.81017861213456e-08	6.44023828076254e-06	1.40456257577732e-11	2.41992319545201e-09	2.47150030115258e-07	6.73792406582035e-06	148414	0.00201934240888524	0.00713896233490561	0.955819361846493	2.08456278529805e-06	0.000359149668623846	0.0366804415871919
4.58631625951712e-06	8.01086406897318e-05	1.60496814095505e-07	3.60939307963934e-06	1.17393906673023e-07	8.85822407496568e-05	11289	0.0262258190716262	0.0517746697385829	0.904341999161295	0.00181183962764147	0.0407462381747588	0.00132525329772129
8.42898764302576e-06	3.81376936984707e-05	5.42875521765033e-09	3.15862954303266e-08	3.94596165714744e-08	4.66431560087159e-05	21439	0.0138958223849009	0.180712206555034	0.81764822456148	0.000116389105759394	0.000677190356167671	0.000845989421558457
1.78293645868382e-05	0.000109815058924331	4.03595406268714e-07	3.19822717073353e-06	2.65893618287536e-08	0.00013127283545	7618	0.0386189511439762	0.135819147394201	0.836540618231392	0.00307447770808941	0.0243632062929858	0.000202550373332045
3.33974291869795e-05	0.000234514538143801	5.00281228608642e-08	4.52411082710747e-07	1.42720105302469e-07	0.000268557126641655	3724	0.0774170222843317	0.124358752287155	0.873238930861523	0.000186284845561438	0.00168459905856237	0.000531432947198996
1.10191772108778e-05	5.90812200232554e-05	2.82425968250239e-08	1.9475425396802e-07	2.82842261840022e-08	7.03516783111103e-05	14214	0.0208850679354212	0.156629912397379	0.839798302493731	0.000401448799844248	0.00276829577692197	0.000402040532123814
6.32888246473853e-06	8.86395898291421e-05	1.48987294112589e-08	2.68617984324132e-07	6.66045735021024e-08	9.53185935811181e-05	10491	0.0281919184734801	0.0663971448482663	0.92992968631779	0.000156304545120882	0.00281810687959357	0.000698757409229087
1.90834114531058e-05	0.000169697068213785	5.68826201999368e-09	6.51328666492672e-08	1.01212813025138e-06	0.000189863428925811	5267	0.0553723370409946	0.100511254648006	0.893784912523062	2.99597560845505e-05	0.000343051144803236	0.00533082192804422
4.57370193967504e-05	0.000349748603456329	2.49181431146892e-07	2.45649701634907e-06	1.60726369894489e-07	0.00039835202767047	2510	0.11266209562799	0.114815580742031	0.877988761602722	0.000625530721166614	0.00616664870696017	0.00040347822712088
1.08335537634624e-06	1.54685086531975e-05	8.6946275636819e-09	1.59649971377835e-07	1.41211474146889e-08	1.67343297758999e-05	59757	0.00500776008952697	0.0647384980966757	0.924357823727997	0.000519568317352246	0.00954026683564918	0.000843843022325614
9.11733381590764e-07	2.94419847187123e-05	5.16296066232707e-08	2.14563246174342e-06	2.15837717893003e-08	3.2572563940459e-05	30701	0.00972433818172902	0.0279908386474386	0.903889075865526	0.00158506424970558	0.0658723846751986	0.000662636562131073
4.61533943142278e-08	4.19092342074491e-06	6.19940705215384e-09	7.24045317576503e-07	2.85838057211931e-08	4.99590534540899e-06	200164	0.00149765274464486	0.00923824434677104	0.838871662089471	0.00124089761985799	0.144927749330133	0.00572144661376749
7.78626244904272e-06	5.37242720257073e-05	4.23205628057847e-08	3.75576429473417e-07	9.02877992152038e-09	6.19374602469508e-05	16145	0.0184102360221177	0.125711684302167	0.86739546328673	0.000683278950041678	0.00606380093687982	0.000145772524180387
1.72483664418058e-05	0.000146658685764764	1.40008982086115e-07	1.53250711555407e-06	2.32077301299223e-08	0.00016560277603434	6039	0.0484708405126765	0.104155056182326	0.885605237283899	0.000845450694963483	0.00925411489017724	0.000140140948634278
4.90210774679853e-06	5.61875607524937e-05	5.5870898767037e-08	8.23885882348259e-07	1.55585923647918e-07	6.21250112040555e-05	16097	0.018465467324275	0.0789071527198135	0.904427374152745	0.0008993302002558	0.0132617421933676	0.00250440073381849
6.7997088129694e-06	6.18173805971237e-05	1.28955733056158e-07	1.50816555635879e-06	4.24695838632929e-08	7.02966802833713e-05	14225	0.0208689118488997	0.0967287329296241	0.879378376730353	0.00183444982801929	0.0214542927244823	0.000604147787521327
5.71253044006165e-07	1.32239065413457e-05	2.97782089368177e-08	8.86557349046484e-07	2.73742484589669e-08	1.47388693917941e-05	67848	0.00441193210916246	0.0387582675998345	0.897213089404816	0.00202038624166089	0.0601509739641276	0.00185728278956102
9.77658383229434e-06	8.59463320205792e-05	1.31865274532789e-07	1.49156751813574e-06	8.3275223645962e-08	9.7429623869188e-05	10264	0.0288072377983662	0.100345084421353	0.882137573844823	0.00135344127685267	0.0153091786553376	0.000854721801633658
9.38823574445229e-06	0.000119776348016346	1.51155111863718e-07	2.48324309492838e-06	7.62080111388054e-08	0.000131875189978729	7583	0.0387926859735848	0.0711903106715266	0.908255358992584	0.00114619824917863	0.018830252266017	0.000577879820693321
1.36876197587957e-05	0.00021499284016995	1.03819720025112e-07	2.10377068902436e-06	9.03159262280495e-07	0.000231791209600075	4314	0.0671822391457821	0.0590515049402083	0.927528013425923	0.00044790188637541	0.00907614526303278	0.00389643448446028
1.06996759994434e-05	0.000121394778374899	3.80726962279369e-07	5.56140701929527e-06	7.41636530607451e-09	0.000138044004721223	7244	0.0405701335928845	0.0775091683340483	0.87939189115857	0.00275801157064546	0.0402872042905915	5.37246461449139e-05
2.70870048694727e-06	6.28473010077208e-05	5.18696621960837e-08	1.54959474945398e-06	1.63402610273976e-07	6.73208685165921e-05	14854	0.0199943484049071	0.0402356735234286	0.933548577024541	0.000770484150591428	0.0230180445320913	0.00242722076934737
6.0473189761899e-06	5.6130198226472e-05	4.51381428603633e-08	5.38949592141485e-07	3.69832611371548e-08	6.27985881988009e-05	15924	0.0186638013971319	0.0962970530013502	0.893813059121348	0.000718776395378028	0.00858219281037557	0.000588918671548431
3.81208447390521e-05	0.000163599478628562	5.21114692194685e-08	2.87741493397423e-07	1.5937559754944e-07	0.00020221955192778	4945	0.0588681198858301	0.188512161042996	0.80901909369767	0.000257697481389334	0.00142291628408012	0.000788131493864445
1.13140452551079e-05	0.000152590231412844	1.65522719498793e-08	2.87613407105496e-07	2.15276666791428e-07	0.000164423719013799	6082	0.0481341532715865	0.0688102989214008	0.928030531896912	0.000100668395345626	0.00174922090821555	0.0013092798781261
6.18743765632605e-05	0.000337612468423594	2.02552914290797e-07	1.42361831714553e-06	5.86712326298988e-07	0.000401699728544589	2489	0.113553167112029	0.154031412436945	0.840459787331218	0.000504239609582692	0.00354398625635991	0.00146057436589445
2.63328283848229e-05	0.00029382802071858	2.50491326028048e-08	3.6055238112356e-07	1.15354581926338e-07	0.000320661805199056	3119	0.0917303457803732	0.0821202524213209	0.916317490747555	7.81169824303059e-05	0.00112440077139758	0.000359739077295877
6.96700074722133e-05	0.000436663025851919	6.07659448079988e-07	4.91020260227695e-06	3.49258542654852e-07	0.000512200153917144	1952	0.142470254545918	0.136021059227334	0.852524198816534	0.00118637107668321	0.00958649185230672	0.000681879027141702
1.48055860136761e-05	0.000145357073956204	2.48529148532592e-07	3.14161319069352e-06	8.37418685613818e-08	0.000163636544177668	6111	0.0479093043887353	0.090478481369058	0.88829224967244	0.00151878756534208	0.0191987260943529	0.000511755298806967
3.89464213211478e-05	0.000164230336081735	1.69719756552498e-08	9.20797068265177e-08	2.48655169921077e-08	0.000203310674602356	4919	0.0591761990281892	0.191561123867799	0.807780193553257	8.34780352209459e-05	0.00045290148688263	0.000122303056840182
3.01698621394816e-06	4.30170037514477e-05	1.29231003004125e-09	2.37052634457215e-08	8.14212055968193e-08	4.61404087444684e-05	21673	0.0137470759140461	0.0653870716806308	0.932306516608499	2.80082050681048e-05	0.000513763620452612	0.00176463988534953
1.98633678019452e-05	0.000180080623566833	7.02571442019025e-08	8.2027706767811e-07	2.41077280099135e-07	0.000201075602860758	4973	0.0585450172133104	0.0987855688076704	0.895586640073569	0.000349406607277735	0.00407944601934697	0.00119893849213561
1.2430135821184e-06	1.56592829143883e-05	4.14661626385137e-09	6.7176905501376e-08	2.4734654688474e-08	1.69983546729604e-05	58829	0.00508656911468131	0.0731255233834886	0.921223448719882	0.000243942213445368	0.00395196516332463	0.00145512051985948
9.09647932308486e-08	8.1447463803825e-06	2.57506111499831e-09	2.96656160674828e-07	6.38271689984237e-09	8.54132511230301e-06	117078	0.00255912831059579	0.0106499626269725	0.953569413796311	0.000301482624901979	0.0347318661653005	0.000747274786513938
5.05070060038716e-06	0.000116949248104886	5.20078632012704e-08	1.55253845584167e-06	5.63229357476649e-07	0.000124167724381793	8054	0.0365672875478944	0.0406764368561446	0.941865115811326	0.00041885170611129	0.0125035589044694	0.00453603672194896
6.01956819415922e-06	8.56766530709365e-05	6.24596031747576e-08	1.14438275478232e-06	1.56659807345511e-07	9.30597234303983e-05	10746	0.0275330767269805	0.0646849998287541	0.920663095834539	0.00067117761446468	0.0122972937442506	0.00168343297799161
6.19538204722268e-06	0.000132044676727072	2.72741665057514e-07	7.49505243631651e-06	2.60128663589402e-08	0.000146033865742028	6848	0.0428674189357691	0.0424242829958838	0.904205857019029	0.00186766037912958	0.0513240706067229	0.000178128999234277
1.94067601939197e-05	0.000181500446571885	1.3267199403857e-07	1.59804027515526e-06	1.12735962610093e-06	0.0002037652786611	4908	0.0593045270924053	0.0952407609453266	0.890732944123198	0.000651102066604922	0.00784255436282207	0.00553263850204794
2.18136341200651e-06	5.22675240038069e-05	5.13344056787935e-08	1.58344043415987e-06	6.78316968593526e-07	5.67619792242456e-05	17617	0.0168849018910517	0.038430009696962	0.92081926525707	0.00090438012170066	0.0278961455502508	0.0119501993740167
3.22644433184665e-07	7.8040814257195e-06	3.58308099826742e-09	1.11450149595669e-07	1.27236723809447e-07	8.36899581330755e-06	119489	0.00250756005573627	0.038552347304515	0.932499143243712	0.000428137506362466	0.0133170277631699	0.0152033441822408
1.00668903260342e-07	1.09285222829291e-05	1.88638194701248e-08	2.63606061494287e-06	3.07175727779665e-07	1.39912913483821e-05	71473	0.00418861992677544	0.00719511164149856	0.781094611698786	0.00134825435339863	0.188407241998266	0.0219547803080511
9.68513160883745e-06	0.00011132781929015	5.90897635686272e-09	8.74404523375316e-08	1.3773544407667e-07	0.000121244035771758	8248	0.0357217798787566	0.0798813034157794	0.918212748210759	4.87362229345974e-05	0.00072119384496684	0.00113601830555984
2.0663584914882e-06	2.68434282784642e-05	3.23515280290586e-08	5.40533816870042e-07	7.96134769939346e-09	2.94906334625509e-05	33909	0.00880829812193207	0.0700682979262617	0.910235730017523	0.00109701027853948	0.0183289998689397	0.000269961908736321
1.95235932443094e-05	0.00016810366258923	1.33676212053444e-08	1.48199530526588e-07	8.63835317243094e-08	0.000187875206516996	5323	0.0548086235050806	0.103917880417836	0.894762356916014	7.11515981973656e-05	0.000788818989338974	0.000459792078613071
2.08453843658465e-06	3.25354045842559e-05	8.92475328524856e-08	1.79187124992456e-06	2.37380451759796e-07	3.67384422553774e-05	27219	0.0109612183531991	0.056739978850887	0.885595648233934	0.00242926829156515	0.0487737405268533	0.00646136409676027
0.000180692989686696	0.000614199468030649	3.80976646052302e-08	1.66848508055907e-07	1.60040962277386e-07	0.000795257444852283	1257	0.212326920501516	0.227213201028579	0.772327844280332	4.79060772732617e-05	0.000209804396219011	0.000201244217596873
9.82101460095277e-06	8.5398606282767e-05	7.07448150466313e-09	7.91510290432931e-08	8.09540391749867e-08	9.53868004334427e-05	10484	0.0282118053573469	0.102959891267194	0.895287460054338	7.41662522751189e-05	0.00082979016681162	0.000848692259381038
7.63176643156424e-05	0.000385258655993167	1.43919623158074e-07	9.35922808071111e-07	1.36574695185555e-07	0.000462792737435224	2161	0.129658797740743	0.164906789027398	0.832464783540581	0.000310980729636489	0.00202233685268691	0.000295109849697396
1.93216471365413e-06	2.64671130709363e-05	7.17256589337215e-10	1.26368558929666e-08	4.97004186056523e-08	2.84623323156784e-05	35134	0.00850246902069107	0.0678849748581499	0.92989965746261	2.52002043044841e-05	0.000443985255769276	0.00174618221916673
2.41616639423649e-05	8.12945338561928e-05	1.57766596863849e-08	6.82673203932583e-08	9.81916825968594e-08	0.000105638433461234	9466	0.0311962384666478	0.228720392291991	0.769554519056979	0.000149345831526121	0.000646235637508863	0.000929507181994444
1.75985696936742e-05	0.000189189576381031	3.41383073512213e-08	4.72817788918504e-07	2.73977591933964e-07	0.000207569079762909	4818	0.0603776009510001	0.0847841581885691	0.911453558483414	0.000164467209616264	0.00227788160673338	0.00131993451166671
4.38492163468346e-05	0.000330008114895307	3.07959720429485e-09	2.98735296785071e-08	8.01537896221564e-07	0.000374691822265246	2669	0.1063388576253	0.117027417576767	0.880745442748662	8.21901365681472e-06	7.97282670806718e-05	0.00213919239383386
7.07672265942019e-06	4.31358016052079e-05	2.14618413434693e-09	1.68240830076416e-08	1.13658914620576e-08	5.02428604232322e-05	19903	0.0149602041927357	0.140850313851716	0.85854589571222	4.2716201192927e-05	0.000334855198647532	0.000226219036223543
3.5236362466691e-06	9.01446657991761e-05	1.03940870057065e-07	3.42677249245536e-06	2.37106693054425e-07	9.74361221014121e-05	10263	0.0288091312918705	0.0361635517780734	0.925166805236286	0.00106675910140269	0.0351694260665337	0.00243345781770382
1.17171936465651e-05	0.000109071458209906	6.13999326896904e-08	7.35599717581935e-07	1.21889384068023e-07	0.00012170754089081	8216	0.0358558712119655	0.0962733579267459	0.89617666589582	0.000504487497161537	0.00604399458076206	0.00100149409951004
6.21647488165646e-06	4.55552509209118e-05	4.61818890968632e-10	4.35266782547082e-09	8.53951951549285e-08	5.18619354844396e-05	19282	0.0154385684391477	0.119865848113625	0.878394732001083	8.90477547077265e-06	8.39279865823129e-05	0.00164658712323897
3.73445108673777e-06	4.92304141547908e-05	1.19298146550737e-07	2.02332685486952e-06	6.89299920129587e-08	5.51764202349618e-05	18124	0.0164171283722131	0.067682011098855	0.8922364652355	0.00216212189994786	0.0366701363780658	0.00124926538763169
5.69667048025194e-06	0.000105797607081309	1.99611894238125e-07	4.77574123038837e-06	2.21406087245509e-07	0.000116691036773433	8570	0.0344036156938752	0.0488184066040358	0.906647245638287	0.00171060177163128	0.0409263758591925	0.00189737012685379
2.00321715788684e-05	0.000127842561041067	1.76757554722436e-07	1.45152358114344e-06	3.34421767870719e-08	0.000149536455932588	6687	0.0438727721753278	0.133961791818171	0.854925711885929	0.00118203653831491	0.00970682080226504	0.000223638955320352
1.04893709222993e-07	7.57892090643794e-06	6.73884717929751e-10	6.26363041024003e-08	2.96082255742396e-08	7.7767330300555e-06	128589	0.00233030958381697	0.0134881458341954	0.974563595940216	8.66539606445692e-05	0.00805432099318874	0.0038072832717556
2.60368957705689e-05	0.000315363029837408	6.21168677062969e-07	9.71058562502291e-06	2.11007676994461e-07	0.000351942687587057	2841	0.100216760967193	0.0739804993508451	0.896063594898243	0.00176497111311431	0.0275913833914247	0.000599551246372369
6.10955300569336e-06	3.13134693262624e-05	8.44772148300972e-08	5.56769276303223e-07	1.26011965105638e-08	3.80768700195997e-05	26263	0.0113582805747284	0.160453130799578	0.822375087819565	0.00221859661223765	0.0146222437930595	0.000330940975560161
0.000140950788217199	0.000601118583584193	7.78222180527556e-07	4.27818011627893e-06	2.60996419784637e-07	0.000747386770517984	1338	0.200924513113561	0.188591494761824	0.804293850649219	0.00104125763423428	0.00572418496692669	0.00034921198779549
2.6384870036438e-05	0.000285511854568429	1.42748218503152e-08	1.99221631810657e-07	1.39371829869586e-07	0.000312249592888398	3203	0.0894345564335056	0.0844992936335654	0.914370622319674	4.57160623277969e-05	0.000638020469355299	0.000446347515077144
9.49894851964208e-06	0.000121112533200446	5.81986788809539e-07	9.55518918323949e-06	5.40730008979255e-08	0.000140802730693035	7102	0.0413639569611123	0.0674628146264494	0.860157559475776	0.00413334873510609	0.0678622434111085	0.000384033751559908
1.93742268836169e-06	7.46878141536922e-05	6.31900233251468e-08	3.14105731996197e-06	1.88056902581781e-07	8.00175410879228e-05	12497	0.0237203654525746	0.0242124746901791	0.933393017808754	0.000789702138631253	0.0392546093925905	0.00235019596984547
4.20459909855978e-06	4.00378231127582e-05	1.16305114145557e-08	1.42447490070204e-07	3.56932172046786e-08	4.44321934300074e-05	22506	0.0132415037810369	0.0946295641511183	0.901099406128317	0.000261758660032772	0.00320595224034116	0.000803318820190701
1.27987263634663e-07	8.73909297123086e-06	2.85523848689479e-08	2.50809822866184e-06	1.03035612079538e-07	1.15067664604758e-05	86905	0.00344609832546727	0.0111227827621497	0.759474262491417	0.00248135607575086	0.217967248859774	0.00895434981090922
1.88308592911903e-05	0.000231988642776657	1.93493627078145e-07	3.0736632538716e-06	1.09715438276336e-08	0.000254097630492625	3935	0.0734052534642509	0.074108755971799	0.912990185413754	0.000761493236686286	0.0120963869199119	4.31784578485159e-05
1.05398765351781e-05	5.04538289385593e-05	5.41624286182745e-09	3.33431125236765e-08	3.23674910958771e-08	6.10648323202188e-05	16376	0.0181532177822914	0.172601416145841	0.826233807930295	8.86965976329081e-05	0.00054602806978701	0.000530051256444048
3.39767340226955e-06	9.27755748166802e-05	4.20139249898788e-08	1.47875435449817e-06	1.57449991692293e-07	9.78514664901301e-05	10220	0.0289301491720276	0.0347227642481195	0.9481265651347	0.000429364285451119	0.015112234977565	0.00160907135416488
7.93708991304422e-08	3.88787862558845e-06	2.05087851539475e-09	1.29186900722607e-07	5.50112969728905e-09	4.10398843365418e-06	243665	0.00123044144190643	0.0193399422083094	0.947341516293381	0.000499728142159664	0.0314783783655988	0.00134043499055158
2.47337362510549e-07	1.82014308831331e-05	2.22373867343211e-08	2.10681476035317e-06	1.92271255364011e-07	2.07700916480952e-05	48146	0.00621171920900043	0.0119083423752361	0.876328867080487	0.00107064461298901	0.101435024748501	0.00925712118278711
4.20703322284383e-05	0.000236464981996415	7.58336107319885e-09	5.48752122940212e-08	3.52308969169287e-07	0.000278950081767389	3585	0.0802898368909585	0.150816705131923	0.847696406820192	2.71853696014416e-05	0.000196720545648667	0.00126298213263501
2.45279468337509e-05	0.000111296487664288	9.97279352350798e-08	5.82104357122782e-07	2.11169617004426e-07	0.000136717436407401	7314	0.0401881803438305	0.179406134859497	0.814062131275181	0.000729445620512535	0.00425771849165005	0.00154456975315985
3.7363623716887e-05	0.000195391953844303	1.48170055574168e-07	9.97256610067768e-07	1.22304040161992e-07	0.000234023308266994	4273	0.0678068178573045	0.159657702446713	0.834925184552058	0.000633142299676932	0.0042613559198557	0.000522614781697118
1.57305443767293e-07	8.75616847880685e-06	8.88760748446299e-09	6.363722895964e-07	2.93719085089223e-08	9.58810572816393e-06	104296	0.00287231250265896	0.016406310925966	0.913232365918394	0.000926940913715281	0.0663710129652754	0.00306336927664927
2.52377575644754e-05	6.40335865404456e-05	1.5118984291142e-08	4.93281363299664e-08	7.77323097059076e-09	8.93435644565127e-05	11193	0.0264482206689417	0.282479859830975	0.716711795975114	0.000169222980783368	0.000552117397934986	8.70038151922439e-05
2.69476173708434e-06	4.52279233067312e-05	7.85782316241289e-08	1.6969239331899e-06	1.38624999316244e-07	4.98368122079458e-05	20065	0.0148401987833194	0.0540717116062792	0.907520391112019	0.00157671063101425	0.0340496082716813	0.00278157837900678
1.4805983679486e-05	6.85267153778018e-05	8.49890283835092e-09	5.05903641099925e-08	2.1201512890834e-08	8.3412989837127e-05	11989	0.0247144125492628	0.177502133761136	0.821535296979616	0.000101889440181271	0.000606504624864494	0.000254175194202153
8.26644506177218e-07	1.70715650188031e-05	1.82229145277907e-08	4.84027261399006e-07	1.17975472945192e-09	1.84016394556365e-05	54343	0.00550533243727935	0.0449223292397467	0.927719786052755	0.000990287554091215	0.0263034857609247	6.41113924819646e-05
1.7683214773681e-05	0.000177288839070031	3.49855748964313e-08	4.51781861368267e-07	3.0478190704842e-07	0.000195763603187025	5108	0.0570432203451799	0.0903294304242405	0.90562717575573	0.000178713378415943	0.00230779294012408	0.00155688750148945
6.37985862129632e-07	1.23038876687337e-05	4.87895206473148e-09	1.21005571152091e-07	9.44822072811402e-08	1.31622402613613e-05	75975	0.00394091220849857	0.0484709175232489	0.934786740282553	0.000370677936874772	0.00919338720075726	0.00717827705656606
2.2147288989269e-05	0.000146234679179868	5.18989193695528e-08	4.41014297592376e-07	2.38436345126853e-08	0.000168898725020612	5921	0.04941139021367	0.131127626846006	0.865812806828602	0.000307278337140907	0.00261111679521889	0.000141171193031656
1.24612905994732e-07	8.79433419140061e-06	9.64615502909675e-09	8.75806402620511e-07	1.01066542210975e-07	9.90546619725593e-06	100954	0.00296724358195244	0.0125802161668325	0.887826379523346	0.000973821406989303	0.0884164748210571	0.0102031080817754
2.48041964967741e-06	3.26183127819741e-05	2.5324366672514e-09	4.28356981918005e-08	1.18440328170223e-08	3.51559445993276e-05	28445	0.0104915445237954	0.0705547718301062	0.927817845707891	7.20343798499397e-05	0.00121844822205744	0.000336899860095035
1.20038548600763e-05	9.66844535743591e-05	2.52441677766902e-08	2.61625547832046e-07	3.19047804639711e-07	0.000109294225954684	9150	0.0322582937530421	0.109830640687765	0.88462544777477	0.000230974395547273	0.00239377282328275	0.00291916431863469
6.98793454203747e-06	4.00644912524981e-05	7.81426670808998e-09	5.76160248147158e-08	2.08690017112953e-08	4.71387250877697e-05	21214	0.0140424231830195	0.148241907879908	0.849927340586752	0.000165771702428105	0.00122226523325436	0.000442714597656988
2.85031492639559e-05	0.000157485381062974	5.19665956102224e-08	3.69483172115858e-07	1.41455343935784e-07	0.000186551435438592	5360	0.05443311354383	0.152789761155917	0.844192813058329	0.00027856443713792	0.00198059677883038	0.00075826456978589
5.8975732323958e-10	1.0671342908997e-06	3.15390666273363e-09	7.35151768188559e-06	9.55158865045745e-08	8.51791152327584e-06	117400	0.0025521221250191	6.92373149953511e-05	0.125281213356545	0.000370267600704156	0.86306574819391	0.0112135335338445
0.000367792695057391	0.000786949116361144	2.25742270963778e-07	6.22063760790956e-07	1.72935959453791e-07	0.00115576255340974	865	0.29314469078379	0.318225135407204	0.680891688383118	0.000195318900320651	0.000538227994111538	0.000149629315246106
8.34668428178335e-06	0.000188650994805861	1.83335990341217e-07	5.35064653813632e-06	3.76027018222617e-07	0.000202907688634345	4928	0.0590624274059702	0.0411353770670796	0.929738030508173	0.000903543831064986	0.0263698560372377	0.00185319255644495
7.91715182278513e-05	0.000184810397970452	3.32149468859749e-07	9.97292358527948e-07	9.71927780256747e-08	0.000265408550803716	3768	0.0765449308972457	0.298300555834024	0.696324204366455	0.00125146483733823	0.0037575743340142	0.000366200628168736
8.96975516225492e-06	0.000146339132704747	1.03425676506254e-07	2.17467642795534e-06	4.51065225393274e-08	0.000157632096494003	6344	0.0461924491204582	0.0569031013464708	0.928358728707986	0.000656120668357592	0.0137958986546758	0.000286150622510077
2.66753334045505e-05	0.00015021126733467	2.69599436947815e-07	1.95354402639707e-06	2.7010537266439e-07	0.00017937984957523	5575	0.0523961862073731	0.148708639614302	0.837392091086983	0.00150295274294311	0.010890543341535	0.00150577321423782
0.000262582047732203	0.000550581376464854	7.98071547522092e-07	2.15399335661835e-06	6.51214735014948e-07	0.000816766703836213	1224	0.21739730991968	0.32148965732675	0.674098703924717	0.000977110775664198	0.00263721984074696	0.000797308132121822
3.59198528010916e-06	5.0279154367155e-05	3.43994374251539e-08	6.19519613196567e-07	4.03404733954143e-08	5.45653991712813e-05	18327	0.0162368049952522	0.0658289930003789	0.921447568070166	0.000630425836658388	0.0113537080751831	0.000739305017613545
5.91513409977822e-07	4.33632262871748e-05	1.36335670612925e-08	1.28914560719445e-06	1.08451132276537e-06	4.63420301941738e-05	21579	0.0138067317916855	0.0127640806304638	0.935721333430631	0.000294194427912796	0.0278180649788737	0.023402326532119
1.23926901877993e-07	7.0864395939312e-06	1.53763170031456e-08	1.13092764570835e-06	4.15764896736951e-09	8.36082810748806e-06	119605	0.00250511586484659	0.0148223238517489	0.847576281060545	0.00183909019602668	0.135265027718424	0.000497277173255824
1.43787758204485e-05	5.17858980351171e-05	3.6956807621637e-09	1.71162865495846e-08	3.48265779806307e-08	6.6220312400858e-05	15101	0.0196707080065401	0.217135427169356	0.782024369224301	5.58088693359263e-05	0.000258474868647144	0.000525919868360202
4.38117718732446e-05	0.000201961221956976	1.21684919986878e-07	7.21877129027357e-07	3.08426927571283e-07	0.000246924982806807	4050	0.0714087647759508	0.177429482327929	0.817905177764011	0.00049280116820777	0.00292346736576327	0.00124907137408853
1.42977738862718e-05	0.00024066129351618	1.98878804707235e-08	4.32163305134551e-07	2.50569212468304e-07	0.000255661687800526	3911	0.0738400364552225	0.0559245853740406	0.941327171805072	7.77898348470602e-05	0.00169037179114509	0.000980081194894579
3.37320660536016e-05	0.000204985887586944	4.41473483941139e-09	3.45360590672981e-08	2.11322237531485e-07	0.000238968226671984	4185	0.0691890050317945	0.141157117510452	0.857795575762107	1.84741498938736e-05	0.000144521552292822	0.000884311025254221
1.61308865864278e-06	2.55682127859482e-05	3.52955751422671e-09	7.19586501751715e-08	4.44469506946436e-08	2.7301236602975e-05	36628	0.00815703217027819	0.0590848202995683	0.936522149445862	0.000129281964973048	0.00263572860166086	0.00162801968793605
1.68740039664696e-05	0.000111084704726239	7.47808808900539e-08	6.33415922767126e-07	3.14367606713011e-09	0.000128670049172433	7772	0.0378678795119851	0.131141660977035	0.863329931407522	0.000581183277468394	0.00492279226471947	2.44320732551926e-05
9.28184321200216e-08	1.39190925512704e-05	9.02229324598649e-09	1.74320498671722e-06	3.87193492907438e-07	1.6151331756261e-05	61914	0.00483371845670555	0.00574679744808292	0.861792251024418	0.000558609864631689	0.107929489222551	0.0239728524403161
5.31110085449931e-06	7.91394592021541e-05	3.20993481206901e-07	6.15686045067699e-06	7.80513820702697e-08	9.10064653706076e-05	10988	0.0269338193654879	0.0583595993193539	0.869602603286182	0.00352715029530827	0.0676530005379758	0.000857646561180235
2.98119926460281e-05	0.000189132870752648	8.98102624863731e-08	7.33446891948668e-07	9.65728970476331e-08	0.000219864693450159	4548	0.0638379247447639	0.135592450876094	0.86022393038527	0.000408479693019617	0.0033359011874043	0.00043923785821267
0.000107466399948077	0.000417287329513013	1.77967217574281e-07	8.89924217461032e-07	2.2125215922916e-08	0.000525843746112048	1902	0.145974832191751	0.204369455266238	0.793557653957714	0.000338441255392167	0.0016923738734955	4.20756471604047e-05
9.20612398208263e-07	3.66338139944642e-05	3.11353873332194e-08	1.59528583192544e-06	5.97762210867062e-08	3.92406238330178e-05	25484	0.0117033943400811	0.0234606973152563	0.933568593362672	0.000793447817387182	0.0406539365610985	0.00152332494358587
9.884666443776e-06	0.000155555908043841	2.01701027623963e-08	4.09116081961438e-07	2.54352029370944e-07	0.000166124212701711	6020	0.0486197022179262	0.0595016601314142	0.93638311666917	0.000121415791439224	0.00246271193890343	0.00153109546907321
3.10184275161332e-08	7.03996705833823e-06	2.99042751368592e-09	8.74026919865347e-07	1.06107401568907e-06	9.00907684892247e-06	110999	0.00269908612867309	0.00344301952756049	0.781430459124149	0.000331934954472454	0.0970162575502821	0.117778328843536
1.06433449005011e-05	0.000150565138310177	9.992586655658e-08	1.82136725005392e-06	8.68703029755316e-08	0.000163216646630264	6127	0.0477893430639079	0.0652099226411114	0.922486409436246	0.000612228400837955	0.0111592002878228	0.000532239233981566
5.68725944369014e-05	0.000248108084136507	6.20440198333021e-07	3.48378743675642e-06	3.42598786865489e-07	0.000309427504995363	3232	0.088663081385621	0.183799415109377	0.801829443508019	0.00200512297167092	0.0112588162995032	0.00110720211143034
5.64257035685894e-07	1.29466145298457e-05	1.21492926083053e-08	3.58511930048547e-07	6.6594574798283e-08	1.39481273629867e-05	71694	0.00417572470677441	0.0404539635322823	0.928197326631912	0.000871033959766176	0.0257032303131894	0.00477444556285032
6.58697954046423e-07	5.0555307645909e-05	1.14379818936642e-08	1.13311860067366e-06	9.56597301840592e-07	5.33151594843634e-05	18756	0.0158677339410228	0.012354796654779	0.948235138652004	0.00021453526547208	0.0212532160014636	0.0179423134262807
1.13198906544735e-05	0.000197677871309604	7.44306253853531e-08	1.67696196912158e-06	2.33967040215846e-07	0.0002109831215988	4740	0.0613396825736178	0.0536530627127563	0.936936897186983	0.000352779998804305	0.00794832286305086	0.00110893723840503
1.44296042376396e-06	3.36493599386519e-05	3.2501606441183e-08	9.75242357791996e-07	8.22572825456359e-07	3.69226371521054e-05	27084	0.0110158716249449	0.0390806436121987	0.91134768624546	0.000880262325447945	0.0264131284494771	0.0222782793674166
2.93313557550576e-08	2.10039737625768e-06	4.73271448343661e-10	4.35802209377586e-08	1.79833915148418e-08	2.19176561591368e-06	456253	0.000657314279601251	0.0133825239077082	0.95831295144307	0.000215931596383935	0.0198836137501825	0.0082049793026546
9.98386882350668e-05	0.000826910776532668	4.01524885353024e-07	4.30567085544847e-06	2.12735507473114e-07	0.000931669396016009	1073	0.243937399177869	0.107161068788988	0.887558161799337	0.00043097356966969	0.00462145786247817	0.000228337979526655
3.30507607784837e-06	4.83969872043546e-05	3.41110156995901e-08	6.42663848308246e-07	2.60292230825999e-08	5.24048673692934e-05	19082	0.0155989286773682	0.0630681126346094	0.923520841362014	0.0006509131195622	0.0122634381226354	0.000496694761178839
3.94125314135108e-05	0.000128295079794901	1.31527043359133e-07	5.50701707223063e-07	7.52273861315241e-09	0.000168397362697607	5938	0.0492683785461061	0.234044825774881	0.761859198622259	0.000781051681880064	0.00327025137686963	4.46725441102132e-05
6.18959218345257e-07	1.3004529099219e-05	1.14414257868618e-08	3.09154644377817e-07	1.07054584077067e-08	1.39547898461367e-05	71660	0.00417771513129028	0.04435460692492	0.93190433124432	0.000819892374805579	0.0221540164908614	0.000767152965092517
9.40204345112125e-08	6.59434307738533e-06	2.52171020099665e-09	2.27504454252022e-07	9.38914886330509e-08	7.01228116498261e-06	142607	0.00210148051672665	0.0134079670080436	0.940399125795989	0.000359613389946395	0.0324437153758346	0.013389578430186
6.81972255360974e-05	0.000284386992098181	4.01014885665664e-07	2.15259926940369e-06	2.61829504566547e-08	0.000355164014739805	2816	0.101086197034671	0.192016146641599	0.80072017517463	0.00112909773801113	0.0060608597157026	7.37207300571723e-05
7.97593227678888e-07	4.63188097534164e-05	2.52674524206606e-09	1.89172449667241e-07	8.58245604265676e-07	4.81663477802703e-05	20761	0.0143463485292685	0.0165591385777768	0.961642555186411	5.24587260298996e-05	0.00392748170424349	0.0178183658055392
4.73207596880931e-05	0.000298539384345669	1.42000833019344e-07	1.15400159480304e-06	5.9079806849952e-07	0.000347746944530084	2876	0.0990830732193795	0.136078146573045	0.85849606744666	0.000408345307566201	0.00331850966041547	0.00169893101231378
0.000147008751265613	0.000439152995373914	3.21608589440169e-07	1.2368459621643e-06	1.92914072916383e-08	0.000587739492598424	1701	0.161695336029153	0.250125698743981	0.747189870519672	0.0005471958129244	0.00210441186569946	3.2823057722989e-05
2.78470401632846e-06	8.10326726550356e-05	1.12249770722533e-08	4.20960133157184e-07	3.32630846734156e-07	8.45821926283277e-05	11823	0.0250564732765848	0.032923053065851	0.958034665891325	0.000132710878300097	0.00497693568913463	0.00393263447538901
8.49260744078177e-08	3.42337554871719e-06	5.77708460747137e-10	2.9945159141686e-08	8.57976313579669e-10	3.53968246704102e-06	282511	0.00106134299620586	0.023992568598621	0.967141991009986	0.000163209120062701	0.00845984333920168	0.00024238793212909
2.04384654044998e-05	0.00020428023973873	3.6948682234964e-08	4.75786904376914e-07	7.52235939648072e-07	0.00022598367666949	4425	0.0655552388695402	0.090442220012164	0.903960156544838	0.000163501553649837	0.00210540385654833	0.00332871803279954
1.66828942518817e-05	0.000125341703639376	2.17018256877542e-08	2.0983346846932e-07	7.45326049428398e-08	0.000142330665790358	7026	0.0418033385499651	0.117212226607964	0.88063737314343	0.000152474700847106	0.00147426745532399	0.000523658092435404
1.08267015336928e-05	0.000109849578723209	1.7844719857053e-08	2.33046028777037e-07	2.51985599067125e-09	0.000120929690861527	8269	0.0356308297923583	0.0895288944887006	0.908375585355584	0.000147562767505016	0.0019271200241791	2.08373640312755e-05
1.02990939564418e-06	2.76849533300172e-05	4.14301365209917e-09	1.43294438125496e-07	4.27423153055552e-08	2.89050424927445e-05	34596	0.00863414786745198	0.0356307864242961	0.957789746787828	0.000143331865128346	0.00495742008203116	0.00147871484071625
5.16412855954119e-05	0.000133342030028034	5.11013979379192e-08	1.69705858042641e-07	1.54097313043115e-08	0.000185219532610731	5399	0.0540551468151049	0.278811229396333	0.719913435416523	0.00027589637668138	0.000916241692496363	8.31971179664814e-05
6.65128732979134e-06	5.46069667911542e-05	1.48857749242026e-08	1.57200193835334e-07	6.11000999317788e-08	6.14914401896368e-05	16262	0.0182788765103389	0.108166068468702	0.888041760328734	0.000242078814194228	0.00255645653038106	0.000993635857988508
2.14194480433659e-07	2.76493302545746e-05	4.40794900862741e-09	7.34211276735474e-07	1.49287259057114e-06	3.00950165513235e-05	33228	0.00898800503431352	0.00711727405327643	0.918734508998256	0.00014646773830844	0.0243964403702309	0.0496053088399279
9.39524941112154e-05	0.000305456960138048	4.49601651249627e-07	1.8812450032142e-06	6.14280759732889e-09	0.000401746443711325	2489	0.113565595171045	0.233860176192935	0.760322748139955	0.00111911793691617	0.00468266747014684	1.52902600470629e-05
1.63118078745454e-05	0.000119561792946625	1.35606666063968e-08	1.27907850311049e-07	2.32039950330681e-08	0.000136038273333121	7351	0.0399925731167666	0.119906019643473	0.878883493719819	9.96827310001972e-05	0.000940234297136639	0.000170569608570728
6.10086576517183e-05	0.00027229940741078	3.25115094821748e-07	1.86794996620729e-06	1.57035218337745e-09	0.000335502700475711	2981	0.0957665386531523	0.181842523369302	0.811616142059917	0.000969038682433153	0.00556761529358395	4.68059476466462e-06
6.40241404935089e-05	0.000281463620228165	1.55623913965732e-07	8.80719889863877e-07	8.29996408222136e-09	0.000346532404489586	2886	0.0987546394720096	0.184756575904673	0.812228861086565	0.000449089066273479	0.00254152246212329	2.39514803657295e-05
5.09706052818908e-05	0.000363248363900003	5.48461635471105e-07	5.0385255909879e-06	2.57122275534531e-07	0.000420063078683887	2381	0.118425176712418	0.121340360218252	0.86474718282337	0.00130566494248794	0.0119946880520284	0.000612103963862116
1.02043461533269e-05	4.99196250677526e-05	5.91684080238439e-08	3.72242836970898e-07	4.59704634000753e-08	6.06013529294743e-05	16501	0.0180166802596405	0.16838479109868	0.823737798821872	0.000976354572359168	0.00614248393767877	0.000758571569409913
1.90972990421354e-07	1.62515199428957e-05	2.17529847975533e-08	2.38334411671383e-06	2.27067691344742e-07	1.90746577261732e-05	52426	0.00570610985412789	0.010011869841277	0.851995363491964	0.00114041285090558	0.124948198333516	0.0119041554823378
8.71160631834921e-07	1.39011055724754e-05	1.99101423017976e-08	4.08569603734267e-07	4.35262070399532e-08	1.52442721573864e-05	65598	0.00456287481758577	0.0571467514382321	0.911890408997971	0.0013060736581084	0.0268015159737424	0.00285524993194662
6.9936067940693e-05	0.00032729219314629	1.49282989704661e-07	8.99614553558412e-07	2.37236840531471e-07	0.000398514395470778	2509	0.112705334333738	0.17549194893719	0.821280728791866	0.000374598738216994	0.00225742046907909	0.000595303063647715
3.42319024972356e-07	8.89381567485195e-06	4.78375482674954e-10	1.59834626998366e-08	1.14231116280741e-09	9.25373884916963e-06	108064	0.00277228460163992	0.0369925097900373	0.961105107872158	5.1695373132113e-05	0.00172724376172241	0.000123443202950331
3.8812020072572e-06	5.57935560836562e-05	1.04480927833776e-08	1.93262773900055e-07	2.30957582526006e-07	6.01094265401229e-05	16636	0.0178717417645403	0.0645689408576625	0.928199773232143	0.000173817874911909	0.00321518246012633	0.00384228557515589
2.86899870185928e-07	2.88501209716627e-05	5.37664059902176e-08	6.97168343825601e-06	1.27742366442794e-08	3.61752449227392e-05	27643	0.0107940909406895	0.00793083421546061	0.797510038516091	0.00148627621195236	0.192719730112283	0.000353120944213697
1.77448020005401e-05	0.000119681538844271	6.56964149014855e-08	5.701551485494e-07	2.58869278241951e-07	0.000138321061686504	7230	0.0406498863170411	0.12828705754701	0.865244507127352	0.000474955976338456	0.00412196914625785	0.00187151020304241
1.54578944672913e-05	0.000137395061954085	1.64639206889141e-07	1.8837770860115e-06	3.22708728714197e-08	0.000154933643587148	6454	0.045419874281433	0.0997710639819582	0.886799398587705	0.0010626433554216	0.0121586057256305	0.000208288349284627
1.24720380806217e-05	0.000167996038477084	7.84956210464086e-08	1.36250784209041e-06	3.25108137636435e-07	0.000182234188158479	5487	0.0532074201423128	0.0684396172126355	0.921868943334536	0.000430740366775444	0.00747668621271829	0.00178401287333476
8.69824898036463e-06	4.42927288280123e-05	1.90257920696979e-08	1.24590733333967e-07	7.54892100126249e-09	5.31421432547818e-05	18817	0.0158166486398242	0.163678926885997	0.833476523813833	0.000358017025743235	0.00234448077746198	0.000142051496964854
6.44973066927758e-07	1.53153962883147e-05	2.0745754639434e-09	6.33604730505921e-08	2.27492492923846e-08	1.60485536530494e-05	62311	0.00480303309876062	0.040188859436888	0.954316296621823	0.000129268687309352	0.00394804880367228	0.001417526450308
6.94307633436964e-07	1.45858297811031e-05	1.72131371192145e-08	4.65068149284935e-07	8.90555957922252e-08	1.58514742967364e-05	63086	0.00474419058746689	0.0438008238501772	0.92015603773247	0.00108590133617783	0.0293391100776466	0.00561812700352802
2.48005404564872e-06	2.22776054615825e-05	7.61575544512294e-09	8.79734712820902e-08	4.19290687591776e-09	2.48574416408344e-05	40229	0.00742958831865748	0.0997710899409146	0.896214734543967	0.000306377283517875	0.00353912009744287	0.000168678134158018
1.36095528596424e-05	7.73120383741207e-05	5.95459411299326e-08	4.3510153022696e-07	2.66638004272891e-08	9.14429025055473e-05	10936	0.0270612273119879	0.148831155691026	0.845467895875578	0.000651181660887463	0.00475817716088534	0.000291589611623182
1.21029033045621e-06	2.02163933187078e-05	1.02980380405337e-08	2.21238006605737e-07	5.83536150203741e-08	2.17165733088307e-05	46048	0.00649386585857392	0.0557311834258889	0.930920041169072	0.000474201794826727	0.0101875191568908	0.0026870544533214
6.14800547631174e-07	1.09451286163043e-05	2.36732130250341e-08	5.41966752309132e-07	1.85082425494152e-08	1.21440773718191e-05	82345	0.00363661676751315	0.0506255460013661	0.901272964688369	0.00194936282932197	0.0446280714224362	0.0015240550585065
2.28862948473048e-06	6.35073549085195e-05	4.10070358803832e-08	1.4656130191052e-06	9.59334088347142e-08	6.73985378570703e-05	14837	0.0200171845949044	0.0339566637125555	0.942266062851354	0.00060842619416085	0.0217454720191895	0.00142337522274084
3.84898159433724e-07	1.98070630868386e-05	1.17270290163855e-08	7.76694289521543e-07	2.51744112644755e-08	2.10055569760747e-05	47606	0.00628191900087394	0.0183236350205863	0.942943960467166	0.000558282221687459	0.0369756579369067	0.00119846435365409
0.000116654464343954	0.00053582767955742	5.59979730631442e-08	3.31524707054226e-07	2.4272210563907e-07	0.000653112388687131	1531	0.177985897582562	0.178613155047403	0.820421858226464	8.57401789234312e-05	0.000507607439082036	0.000371639108128056
9.81261116652038e-06	0.000139701164142603	3.22417079900208e-08	5.91351523498159e-07	8.84851896995265e-07	0.000151022220437607	6622	0.044298915205748	0.0649746185567065	0.925037148426241	0.000213489828825163	0.00391565904530233	0.00585908414292471
9.27577900658002e-05	0.000287022748487416	2.97944802412111e-08	1.18640431842143e-07	2.0665272001755e-07	0.000380135626185317	2631	0.107797691453086	0.244012356843872	0.755053535412363	7.8378552781807e-05	0.000312100270718392	0.000543628920265438
2.0142421697502e-05	0.000204227804067033	1.8710203183049e-08	2.44416206204571e-07	5.16583856600536e-07	0.000225149936030523	4441	0.0653214315197134	0.0894622581405988	0.907074670629026	8.31010814966987e-05	0.00108557084453906	0.00229439930433959
2.8048073274348e-07	2.28141026190767e-05	3.87341884725682e-08	4.05832268028759e-06	2.88431822915608e-07	2.74800720434959e-05	36390	0.00821024520256408	0.0102066956847686	0.830205342364682	0.00140953736988968	0.147682388672927	0.0104960359077325
0.000250806716062903	0.000726363411873881	4.30816721769482e-07	1.60756793283917e-06	2.66509580052251e-08	0.000979235163549398	1021	0.254659768487843	0.256125112127114	0.741766062853644	0.00043995225846253	0.00164165666499585	2.72160957829827e-05
3.04329940647755e-06	4.90568753821025e-05	1.38434716225154e-08	2.87136650975389e-07	3.97491333964266e-08	5.24409040445743e-05	19069	0.0156095715402729	0.0580329317719383	0.93546967345194	0.000263982322096289	0.00547543289359247	0.000757979560433211
1.29986271209898e-05	0.000139670596105815	1.42523896214421e-07	1.97193577753187e-06	1.91967687130919e-07	0.000154975650587682	6453	0.0454319057843151	0.0838752866769573	0.901242198862668	0.000919653478943031	0.0127241651837183	0.00123869579771377
2.7253467196018e-07	2.02648110968322e-05	1.11527048652917e-08	1.06782882738023e-06	2.26464488594959e-07	2.18427917896329e-05	45782	0.00653148561612804	0.0124770988335627	0.92775737149362	0.000510589716401778	0.0488870121394945	0.0103679278169215
5.73354121875596e-08	5.53404662874635e-06	1.99828948185989e-10	2.48116143079673e-08	2.15706201146169e-08	5.63796410430468e-06	177369	0.00168996439860103	0.0101695241627706	0.981568262295429	3.54434587537399e-05	0.00440081097519285	0.00382595910785373
1.31004727808136e-05	0.000180989888353625	7.79008046531946e-08	1.38722134239955e-06	2.5655603236694e-07	0.000195812039313858	5107	0.0570569248810338	0.0669033059801567	0.924304189812989	0.000397834601621869	0.00708445378159838	0.00131021582363339
2.79987374125607e-05	0.000224989221446062	1.77111262600879e-07	1.83316476560344e-06	3.64799715208678e-07	0.000255363034602035	3916	0.07375703133736	0.10964287550935	0.881056343165294	0.000693566564467303	0.00717866142396173	0.00142855333692753
5.4466571376584e-05	0.000269340109491825	5.2589420937104e-07	3.34804994392444e-06	2.15079742973093e-07	0.000327895704764677	3050	0.0936999459602631	0.16610943841327	0.821420060031355	0.00160384598434573	0.0102107160760988	0.000655939494930104
2.20246865175917e-06	1.94751726357277e-05	1.47529155070509e-08	1.67752358748597e-07	3.99891870391372e-08	2.19001357487816e-05	45662	0.006548576668304	0.100568721446473	0.889271777085269	0.000673644934272685	0.00765987757669173	0.00182597895729308
1.26880372076469e-05	7.50275879723075e-05	1.01474738166882e-07	7.71829514051722e-07	5.65219016774696e-08	8.86454513338504e-05	11281	0.026244286383426	0.143132411384111	0.846378317706835	0.00114472583353109	0.00870692745581395	0.000637617619708435
3.79966607520273e-06	6.1245914963615e-05	8.0629309456974e-08	1.67262236017536e-06	1.50056668386501e-08	6.68138383752887e-05	14967	0.0198452593460863	0.0568694475216387	0.916665116881939	0.00120677559346441	0.0250340707980337	0.00022458920492435
0.000161610883229428	0.000857890070394953	1.47792630244257e-07	1.01334758175856e-06	3.14750567982846e-07	0.00102097684440437	979	0.263944325848373	0.158290449107796	0.840263983553361	0.000144756103974599	0.000992527487094719	0.000308283747773408
0.000294760398776039	0.000814375428416381	3.00811259775692e-07	1.0709671974534e-06	1.96976242184559e-07	0.00111070458189183	900	0.283513992887564	0.265381455682825	0.733206148325486	0.000270829223791738	0.000964223264145765	0.000177343503750614
5.19264594526964e-05	0.000303450516704867	5.14949749566871e-07	3.87596469697666e-06	7.20372750991182e-08	0.000359839927879206	2779	0.102346736206144	0.144304329313137	0.843293067818565	0.00143105228094569	0.0107713580308347	0.000200192556517242
4.77009466744498e-06	0.000100785476036408	9.7778516198406e-09	2.66187995620951e-07	4.84433935330251e-07	0.000106315970486424	9406	0.0313931594474937	0.044867150679437	0.947980586315372	9.196973488653e-05	0.00250374421079983	0.00455654905950474
1.7751286182411e-05	0.000226813427525969	9.07021472276779e-08	1.49440393173328e-06	5.33946784570582e-07	0.000246683766571912	4054	0.0713415483701756	0.0719596851835659	0.919450155467972	0.000367685918243173	0.00605797435518581	0.00216449907503309
0.000112879284799907	0.000343025619413141	3.83984862959748e-08	1.50184353075517e-07	4.65243332242578e-08	0.000456140011385644	2192	0.127919220625253	0.24746630855076	0.752018263802624	8.41813595332921e-05	0.000329250557563001	0.000101995729519382
1.69990089359316e-06	2.63376675697243e-05	2.42575745519823e-09	4.8341812319147e-08	7.14394310566481e-08	2.81597754641485e-05	35512	0.00841246707670285	0.0603662801131842	0.935293948037904	8.61426419499182e-05	0.00171669736432001	0.00253693184264203
1.24504102854117e-06	1.3746919481893e-05	5.41662085518964e-09	7.69060542626714e-08	1.33865004871093e-09	1.50756218356007e-05	66332	0.00451250854244645	0.0825863796610391	0.911864175939327	0.0003592966787213	0.0051013520438049	8.87956771076427e-05
1.86878328083665e-06	5.85739835759623e-05	9.26991197770391e-08	3.74252639152284e-06	4.41457033162549e-07	6.47194494012614e-05	15451	0.0192291777170543	0.0288751418333332	0.9050445286208	0.00143232244147047	0.0578269195140881	0.00682108759030859
1.56297028535617e-05	0.000186720459167988	3.06744644634535e-07	4.72209018545095e-06	2.86724662339654e-07	0.000207665721513975	4815	0.0604048482392169	0.0752637591780398	0.89913952965715	0.00147710774025791	0.0227389005321862	0.00138070289236618
2.3546483498614e-06	4.27192791297069e-05	3.08818135077007e-08	7.20911431457488e-07	1.49346840488404e-07	4.59750675650219e-05	21751	0.0136981519808267	0.0512157670357147	0.929183607382188	0.000671707843909637	0.0156804866123995	0.00324843112578758
2.26479384647457e-08	5.83095980584099e-06	7.66929779994016e-09	2.54251973495451e-06	3.13679446808118e-07	8.71747622386831e-06	114712	0.0026118374681886	0.00259799257068646	0.668881641440664	0.000879761252338349	0.291657776822279	0.035982827914032
2.58156610604131e-07	1.33693168342648e-05	1.57570404577984e-09	1.0498959056476e-07	6.10996175918883e-08	1.37951383570713e-05	72489	0.00413001797407686	0.0187135934357484	0.969132493507158	0.000114221692091413	0.0076106225140499	0.00442906885095277
5.02157944660112e-05	0.000268197355538998	4.70377436009608e-07	3.23465234341169e-06	5.74366682349078e-07	0.00032269254646678	3099	0.09228369340738	0.155614980934122	0.831123490379745	0.00145766439652808	0.0100239450177219	0.00177991927188255
5.34175053821562e-07	2.40319703850635e-05	3.15680543637461e-09	1.82796883682274e-07	1.4431341083056e-08	2.47665304690868e-05	40377	0.00740251655605784	0.021568424955135	0.970340614122752	0.000127462562441473	0.00738080305234673	0.000582695307324899
9.68623437208406e-06	8.78370360270181e-05	7.16065665409639e-10	8.35538819556134e-09	3.04543202308106e-07	9.78368850552712e-05	10221	0.028925900869551	0.0990039121402116	0.897790602975515	7.31897448498192e-06	8.5401208254342e-05	0.00311276470153419
8.34123971198278e-05	0.000479451160716087	1.14354740349554e-06	8.47447055862671e-06	2.66687120829135e-07	0.000572748262918867	1746	0.157914481310789	0.145635355914896	0.837106267721679	0.00199659689523586	0.0147961523539831	0.000465627114205518
5.617793604488e-06	8.07462805517962e-05	1.23476032084365e-07	2.28448349920358e-06	7.23496525309583e-07	8.94955302128817e-05	11174	0.026492607585944	0.062771778558382	0.902238138147527	0.00137968937432578	0.0255262301231079	0.00808416379665679
2.06005647857717e-05	0.000176432372435554	4.05707811659746e-08	4.4742002901543e-07	2.14043262462728e-07	0.00019773497129397	5057	0.0576008396256704	0.104182708050895	0.892266913035097	0.000205177571273716	0.00226272583998436	0.00108247550275016
8.81015209930419e-06	0.000139700556711132	2.41331911471189e-07	4.93103978547507e-06	2.67664395023906e-07	0.000153950744902406	6496	0.045138312621489	0.0572270832784161	0.90743670515977	0.00156759171008998	0.0320299832819971	0.00173863656972616
7.47506838784087e-09	1.11574669955676e-06	1.07330056003682e-09	2.06010086706288e-07	3.50112522120079e-08	1.36531640742293e-06	732431	0.000409511329166778	0.00547497147708805	0.817207420558842	0.00078611855405935	0.15088816452088	0.0256433248891314
1.45953246053871e-05	0.000159591699163353	5.01034052408099e-07	7.05610479597909e-06	2.87327310786722e-07	0.000182031489927914	5494	0.0531498339489068	0.0801802183301748	0.87672577544991	0.00275245811923263	0.0387630997184793	0.00157844838220303
7.02360543652407e-05	0.000344720388980129	2.0237357767186e-07	1.27921132585603e-06	7.1470410345965e-07	0.000417152732352357	2397	0.117654811560139	0.168370117029257	0.826364931223687	0.000485130653539434	0.00306652989815614	0.00171329119535997
1.0036012086691e-06	3.89002298525166e-05	3.03880019062292e-08	1.51668022302161e-06	2.75435147925208e-07	4.17263344340388e-05	23966	0.0124401352379856	0.0240519859288288	0.932270480504592	0.000728269145095088	0.0363482736644213	0.00660099075706296
1.75742956100192e-06	4.31598531701061e-05	6.1113051484113e-08	1.93170556385628e-06	1.60438691706521e-07	4.70705400381549e-05	21245	0.014022253756769	0.0373360823899059	0.916918589315549	0.00129832909149917	0.0410385256317531	0.0034084735712926
3.0455177417796e-05	0.000275039706002993	1.62394182150414e-07	1.89031276439623e-06	3.2459349571744e-07	0.000307872183863053	3248	0.0882376243472767	0.0989214973423615	0.893356790314436	0.000527472732719011	0.0061399270979189	0.00105431251256471
7.7467978859851e-05	0.000340622051214426	1.3499012139904e-07	7.6427462508931e-07	5.86177890970271e-07	0.000419575472711736	2383	0.118296154765354	0.184634193126619	0.811825460179953	0.000321730249212598	0.00182154266585167	0.00139707377836406
4.65084613751344e-06	0.000105414246572356	2.21942935801877e-08	6.48330780297987e-07	1.35204134845988e-07	0.000110870821918594	9020	0.0327159571931566	0.0419483328168009	0.950784388067006	0.000200181555400425	0.00584762310839563	0.00121947445239705
2.87294750943866e-06	4.30501863578835e-05	1.27173847576261e-08	2.45171562334218e-07	1.04677569105849e-07	4.62857003835199e-05	21605	0.0137900652549741	0.0620698722420453	0.930096898203395	0.000274758395190108	0.00529691806114513	0.0022615530982247
7.27621878574903e-05	0.000354729121269027	2.69424437820433e-07	1.69170913667028e-06	2.58090699885397e-08	0.000429478251770996	2328	0.120912772409077	0.16941995911888	0.825953630495295	0.000627329641744221	0.00393898673493792	6.00940091427528e-05
8.54579138624023e-06	8.50781175004403e-05	2.12646064799954e-08	2.72418033408923e-07	2.1153615866494e-07	9.41291276852344e-05	10624	0.0278450439594451	0.0907879590132521	0.903844745963646	0.000225908887109884	0.00289408857925342	0.00224729755673835
1.74937316876374e-05	0.000169677115309745	1.53002938612655e-08	1.91118464301043e-07	1.16139473083724e-07	0.000187493405228629	5334	0.0547003343937053	0.0933031840042887	0.904976444919978	8.16044374606581e-05	0.00101933432841541	0.000619432309857001
2.10495328089143e-05	0.000188337334288748	6.57777461989027e-08	7.5796985991563e-07	1.95053508897537e-07	0.000210405668212675	4753	0.0611770244401032	0.10004261286173	0.895115306962073	0.000312623451438654	0.00360242129574896	0.000927035429009353
4.8753774613123e-06	4.72581681201912e-05	2.61015958980605e-08	3.25446139287939e-07	1.68292057700156e-08	5.25019225224595e-05	19047	0.0156275921225937	0.092860932077805	0.900122621223535	0.000497155049644032	0.00619874708680845	0.000320544562207533
0.00013165265197183	0.000355718093057712	6.79601909559657e-08	2.36316297915418e-07	7.61400567724324e-08	0.000487751161575186	2050	0.13615424054152	0.269917659543156	0.729302400652261	0.000139333734719338	0.000484501763465284	0.000156104306397834
3.45233154744983e-05	0.00019157849036596	1.49035094343798e-07	1.06446048614329e-06	8.87013204940851e-08	0.000227404002741439	4397	0.0659534091736366	0.151814897971483	0.842458743278088	0.000655375862109397	0.00468092238179991	0.000390060506520369
2.87519280592785e-05	0.000176082862115435	4.39243606960972e-08	3.46233791776158e-07	2.64323773692814e-08	0.000205251380704555	4872	0.0597239102052658	0.140081532999112	0.857888806940081	0.000214002753819831	0.00168687679755264	0.00012878050943457
1.92370119412945e-06	5.97157847117686e-05	1.10259198452023e-08	4.40878976386939e-07	5.03967864333951e-08	6.21417875885636e-05	16092	0.0184704075990093	0.0309566439714632	0.960960201324471	0.000177431649025035	0.00709472632660598	0.000810996728434474
7.38271110630978e-07	3.63492801615964e-05	3.33771756973496e-08	2.11667136304639e-06	1.99865162363067e-08	3.92575863272074e-05	25473	0.0117084237173211	0.0188058202172078	0.925917346487616	0.000850209572721937	0.0539175115200455	0.000509112202409019
2.00335047775488e-05	0.000217897810826838	1.46858241894128e-07	2.05860488836078e-06	5.51054569493934e-08	0.000240191884191591	4163	0.0695307223368381	0.0834062518181042	0.907182237069384	0.00061142049985746	0.00857066796944195	0.000229422643212366
2.76527805312861e-05	0.000109532749876459	2.38452976103961e-08	1.21490115061223e-07	2.88629611972182e-07	0.000137619495432388	7266	0.0404479228995188	0.200936505721108	0.79591012546817	0.000173269764835834	0.000882797271415012	0.00209730177447122
2.27149029873168e-06	5.16710344074375e-05	2.72939118890419e-08	7.99204711222121e-07	9.38641640574577e-08	5.48628874933378e-05	18227	0.0163246032998233	0.0414030395138702	0.941821270594117	0.000497493171360262	0.0145673103939192	0.00171088632673328
5.8089983350614e-06	0.000145010491732582	8.56253680143408e-09	2.75823631968484e-07	4.2844755699062e-07	0.000151532323793404	6599	0.0444451780394708	0.0383350442310993	0.956960786335504	5.65063386285033e-05	0.00182022967155533	0.0028274334232131
4.63710947647378e-06	9.92582481903721e-05	4.14226099035428e-08	1.14242602410789e-06	7.20493326157829e-07	0.000105799699627015	9452	0.0312431128686763	0.0438291364986988	0.93817136098019	0.000391519163566376	0.0107980081997906	0.0068099751577542
5.90024793062121e-05	0.00023993391139373	1.68802107552566e-07	8.83421455496733e-07	3.99885564705946e-09	0.000299992613118638	3333	0.0860791292715958	0.19667977385456	0.799799398056655	0.000562687546862395	0.0029448106948799	1.33298470435271e-05
3.93639659841599e-06	4.19964013837139e-05	8.18052054579391e-09	1.12262152783411e-07	2.96796984522631e-08	4.60829203539113e-05	21700	0.013730065554987	0.085419859856644	0.911322482628846	0.000177517407381487	0.00243609024604454	0.000644049861083598
2.81838532441476e-07	1.3419684009996e-05	3.5626146950499e-08	2.1823880987726e-06	2.18675247193842e-09	1.59217235406325e-05	62807	0.00476516549007211	0.0177015089931828	0.842853725964323	0.00223758105456238	0.137069840033531	0.000137343954400276
3.49733996153594e-05	0.000251222290635686	9.90331972114835e-08	9.16288703071188e-07	5.67346080549494e-07	0.000287778358231878	3475	0.0827231393751736	0.121528942726053	0.872971449900564	0.000344130107002999	0.00318400837610202	0.00197146889027824
2.70328486938208e-06	2.90456391504315e-05	3.36108412701525e-08	4.64460007225339e-07	1.29747854193948e-08	3.22599696537284e-05	30998	0.0096314644621448	0.0837968819685376	0.90036163896622	0.00104187454702915	0.0143974099235291	0.000402194594683855
3.68169787550401e-06	4.38098371678235e-05	1.92423707495617e-07	2.9454503943411e-06	9.69724264415984e-08	5.07263815716058e-05	19714	0.0151030873148087	0.0725795485788177	0.863649955122092	0.00379336553355358	0.0580654543668421	0.00191167639869426
1.01025551979091e-05	9.61682292602555e-05	1.27366815619358e-08	1.56026923407982e-07	5.41343869764562e-08	0.000106493682450111	9390	0.0314448034730832	0.094865300602614	0.903041636345962	0.000119600348761558	0.00146512844535239	0.000508334257309737
3.16077545366379e-06	3.73181549430632e-05	2.06684662608749e-08	3.13885051276314e-07	3.09750133912615e-07	4.11232340481767e-05	24317	0.0122614323487281	0.0768610622880698	0.907471306837009	0.000502598269305895	0.00763279101319198	0.00753224159242281
1.63209368018351e-06	3.87318395505984e-05	7.67417692425794e-08	2.34367703329254e-06	4.22516471540554e-08	4.28266036804711e-05	23350	0.0127660697464989	0.0381093418558367	0.904387371914344	0.00179191816878941	0.0547247932798662	0.000986574781163937
1.95660208892096e-07	1.76916430317002e-05	6.02301692346753e-10	7.0132883530376e-08	4.45868610439458e-08	1.80026252868589e-05	55547	0.00538627790575996	0.0108684264530529	0.98272572748677	3.34563255497188e-05	0.00389570312178689	0.00247668661284041
1.32408338419359e-05	0.000140340074476077	8.64561068716777e-08	1.17992428716472e-06	2.95956808808756e-07	0.000155143245520858	6446	0.0454799062533398	0.0853458608364343	0.904583850910926	0.000557266328813871	0.00760538612688804	0.00190763579693817
2.07540019365704e-06	4.45035124212859e-05	2.42494765379011e-08	6.69197523254844e-07	1.17648690640225e-07	4.7390008305376e-05	21101	0.0141167502721261	0.0437940457887957	0.939090622953899	0.000511700195991529	0.014121067861871	0.00248256319944302
1.90001847579847e-06	1.93543419569166e-05	1.86664681301746e-08	2.44519059258327e-07	4.72696835518119e-08	2.15648156436554e-05	46372	0.00644863219862835	0.088107336839556	0.897496286392361	0.000865598317121089	0.0113387966444437	0.00219198180651821
1.52642238641228e-05	0.000223197103324691	1.74782952759929e-07	3.29673850331603e-06	1.042580175155e-07	0.000242037106662406	4132	0.0700457807980044	0.0630656351607004	0.922160681899109	0.000722132879417191	0.013620797855241	0.000430752205532351
1.27174905749648e-06	2.05122561718588e-05	7.44095917289305e-09	1.5435798121266e-07	3.6777006207424e-08	2.19825811759482e-05	45491	0.00657314856164537	0.0578525809738821	0.933114087362126	0.0003384934241041	0.00702183151183117	0.00167300672805716
7.36843603734234e-07	2.72486734661406e-05	1.07753665410537e-08	5.12843668038059e-07	9.88571719236561e-08	2.86079932763777e-05	34955	0.00854579605523853	0.0257565637902559	0.952484615152667	0.000376655798152443	0.0179265865691295	0.00345557868979524
0.000200417174275363	0.000696417004768719	1.30184171108715e-07	5.83034319385702e-07	7.50034961693735e-07	0.000898297432496271	1113	0.236322991559213	0.22310781153902	0.77526326979857	0.000144923236334927	0.000649043733505408	0.000834951692569654
4.88291409914679e-06	2.90227095076088e-05	6.13748490931783e-08	4.69103299075921e-07	8.45848393481456e-10	3.44369476033181e-05	29039	0.0102780779923639	0.141792883486465	0.842778223027302	0.00178223836212663	0.0136220928892874	2.45622348189755e-05
5.90817577912322e-05	0.000191704625905792	1.16958904548354e-07	4.88233069278789e-07	4.78649701552193e-08	0.000251439440641007	3977	0.0726658523602811	0.234974106053578	0.762428620653428	0.000465157352602223	0.0019417521293959	0.000190363810996377
7.56369465840408e-07	5.3201624384272e-05	4.09879245414568e-08	3.72074393936041e-06	6.67900054582876e-08	5.77865157194726e-05	17305	0.0171870439494223	0.0130890304844168	0.920658110666195	0.000709299116431152	0.0643877536659754	0.00115580606698149
1.82389931281125e-05	8.31869542402231e-05	6.1763442009464e-08	3.6232230365101e-07	5.71944743060639e-09	0.000101855752561427	9818	0.0300960975806956	0.179066892830751	0.816713363244311	0.000606381480243013	0.00355721002044045	5.61524242546549e-05
4.79795822331161e-07	9.70402611106458e-06	1.03927098989044e-10	2.70304979647712e-09	3.78750485559587e-08	1.02245039588472e-05	97804	0.00306266730539695	0.0469260733099915	0.949095051468759	1.01645125677825e-05	0.000264369773571088	0.00370434093511067
1.48280887491807e-05	0.000165696985133368	7.24079257120319e-08	1.04223874340692e-06	1.19066666169933e-07	0.000181758787217838	5502	0.0530723541045107	0.0815811382555563	0.91163122107973	0.000398373728282259	0.00573418627710028	0.00065508065933138
1.83836218477464e-06	5.35162840263975e-05	3.27984551534562e-08	1.22950757199526e-06	1.96967619604486e-07	5.68139198579254e-05	17601	0.0169002217280351	0.0323576016119259	0.941957255549798	0.000577296113971283	0.0216409565661001	0.00346689015820495
1.68157359736201e-07	1.96477319985079e-05	2.62848824694926e-08	3.95774096484322e-06	1.00119544924504e-07	2.39000347504813e-05	41841	0.00714445229530569	0.00703586256220047	0.822079641457936	0.00109978427830375	0.165595615494388	0.00418909620717134
3.57107514043531e-06	5.84085860771077e-05	1.6286031685703e-08	3.42809743029747e-07	2.9217730509359e-08	6.23679747227679e-05	16034	0.0185370122953964	0.0572581546267794	0.936515677104155	0.000261128115160002	0.00549656686069369	0.00046847329321234
3.06175106418075e-07	2.3170635620426e-05	1.83392682127555e-08	1.78755050907029e-06	1.59496301097302e-07	2.54421968052245e-05	39305	0.00760370062741522	0.012034145823257	0.910716782745271	0.000720820939840763	0.0702592831411171	0.00626896735051391
3.52890025371177e-05	0.000137565838427901	2.19454447118941e-07	1.10050665227971e-06	9.10836323687437e-08	0.000174265885696786	5738	0.050941009423626	0.202500922059518	0.789401998433925	0.00125930813275055	0.00631510090388279	0.000522670469923326
2.45764800595627e-05	0.000173086417786444	9.50231043726847e-09	8.61485476313026e-08	4.82219727396722e-07	0.000198240768431472	5044	0.0577438559296097	0.123972885365697	0.873112120962529	4.79331800035533e-05	0.000434565242623555	0.00243249524914657
9.23813483363468e-06	7.30121715060487e-05	5.43616791783847e-08	5.52712094528662e-07	1.34415571816177e-09	8.28587242691086e-05	12069	0.0245522154141609	0.111492602802223	0.881164562332866	0.000656076709578931	0.00667053589593733	1.62222593941493e-05
2.19240839833215e-05	0.000193422867511892	9.75877270976289e-08	1.10884197014037e-06	3.80604517942685e-08	0.000216591441644245	4617	0.0629179841211865	0.101223223858181	0.893030980557355	0.000450561325769825	0.00511950962476928	0.00017572463392521
5.27226378165903e-07	2.20659384891972e-05	5.7231604451987e-10	3.08253240627187e-08	2.65085415157052e-08	2.2651071048986e-05	44148	0.00677236176794416	0.0232760021380757	0.974167554438224	2.52666217540954e-05	0.00136087710802084	0.00117029969392515
4.079805877109e-05	0.00023833630204044	4.65344245815449e-08	3.50006506665757e-07	5.78255819803723e-07	0.000280109157562581	3570	0.0806096748210647	0.145650571106284	0.850869368621737	0.000166129608137315	0.00124953610839217	0.00206439455544944
2.50305640636809e-06	5.78255791294382e-05	6.69955347675816e-08	1.99260223802548e-06	2.44196726448611e-08	6.24126529812442e-05	16022	0.0185501680451199	0.0401049512687803	0.926504104012619	0.0010734287290706	0.0319262544187039	0.000391261570826024
3.91164697316934e-06	5.02228392824273e-05	1.30357889388315e-08	2.15329616828727e-07	1.89461202983853e-08	5.43817977816626e-05	18389	0.0161826144639934	0.0719293427715318	0.923522967814836	0.000239708679569014	0.00395958989243521	0.000348390841627782
3.4387090209402e-08	2.04024651078424e-06	5.84699563513358e-09	4.4608413138513e-07	1.02460823384752e-07	2.62902555139865e-06	380369	0.000788397753223813	0.0130797854707452	0.776046664779966	0.00222401628315212	0.169676605519414	0.0389729279467225
9.66165726811759e-06	0.000155613569944665	1.62417461498967e-07	3.3718366025443e-06	3.87535040534915e-07	0.000169197016317361	5910	0.0494964664816622	0.0571030002680149	0.919718168391235	0.000959931002532113	0.0199284637278697	0.0022904366103479
9.32870607260973e-07	1.82750953886007e-05	1.7911622673354e-09	4.51308215028889e-08	3.66250477670778e-09	1.92585504844086e-05	51925	0.00576096242620017	0.0484392949519337	0.948934106094636	9.30060789769977e-05	0.00234341735840535	0.000190175516047944
1.84734093160779e-07	9.01500709750944e-06	1.52446705833458e-08	9.56912442702346e-07	1.63063959835088e-07	1.0334962263791e-05	96759	0.00309570310000207	0.0178746751507747	0.872282536443691	0.00147505817575708	0.0925898342227074	0.0157778960070701
3.57602100906532e-07	7.80319772550155e-06	4.32701872486163e-10	1.21417074743818e-08	2.44353082682248e-08	8.19780954402317e-06	121984	0.00245633121307809	0.043621664907701	0.95186374891945	5.27826207918719e-05	0.00148109167567012	0.00298071187638654
1.0293900577038e-05	0.000171937373678174	2.77858487817738e-07	5.98427786964588e-06	2.44050449008352e-07	0.000188737461061684	5298	0.0550531365902236	0.0545408448282227	0.910987001260871	0.00147219574881813	0.0317068897503611	0.00129306841172665
4.48560476284476e-06	6.85759623130635e-05	9.71835045774867e-09	1.91224849391747e-07	5.57041014188572e-08	7.33182143771766e-05	13639	0.0217561167776168	0.0611799509978395	0.935319591394886	0.000132550288360186	0.00260814929845419	0.000759758020459885
4.39239254659083e-07	1.38215831989355e-05	1.0019053533851e-08	4.05524100847056e-07	3.83459476216248e-08	1.47147115555971e-05	67959	0.00440471660072261	0.0298503475925771	0.9393037129347	0.000680886845521618	0.0275590927701743	0.00260595985702751
9.42497564797206e-05	0.000488228516271037	3.55774812855773e-07	2.3755633758068e-06	4.31708759422877e-08	0.000585252781815363	1709	0.161069349047755	0.16104110806167	0.834218189884768	0.000607899396483371	0.00405903816200271	7.3764495075749e-05
6.14426700463709e-06	0.000102891808909466	2.77399072633186e-09	5.98289950656529e-08	1.88957785891214e-07	0.000109287636685786	9150	0.0322563805289534	0.0562210620612333	0.941477115158881	2.53824751861676e-05	0.000547445226925969	0.00172899507777342
0.00031722776896626	0.000947202247673276	5.81802609718066e-08	2.239899677651e-07	1.64910480347705e-07	0.00126487709734862	791	0.31593567191711	0.250797306419113	0.748849235754809	4.59967700369953e-05	0.000177084373046692	0.000130376682994248
3.63390632159016e-06	4.29747591804184e-05	1.64053479743556e-08	2.49568921463278e-07	1.60631627014446e-08	4.68907029341477e-05	21326	0.0139690552076949	0.0774973735559806	0.916487842819744	0.000349863553920165	0.00532235402428851	0.000342566046066815
2.92705027188067e-06	6.19551689401533e-05	1.49063108746185e-08	4.06193682348457e-07	3.62790670211014e-08	6.53395982722782e-05	15305	0.0194116397843588	0.044797494157881	0.948202477186629	0.000228135943115262	0.0062166541131122	0.000555238599262916
2.21200439462222e-07	7.1212785676064e-06	6.95416771257252e-09	2.87912834885767e-07	8.50609511920664e-09	7.64585210478617e-06	130790	0.00229113573301543	0.0289307766395004	0.931391095460584	0.00090953468851684	0.0376560821396923	0.00111251107170671
3.12897461030567e-06	2.33054168089207e-05	2.09004120266233e-09	2.00184091681253e-08	4.16295344176709e-08	2.64981294040148e-05	37739	0.00791803008239811	0.118082848890895	0.879511774343951	7.88750470191929e-05	0.000755464993883388	0.00157103672425131
0.000248545693862359	0.000791576723096393	1.32414773184012e-07	5.43587164657479e-07	4.01678814406245e-07	0.001041200097711	960	0.268401020185407	0.238710786148376	0.760254176729925	0.000127175144792164	0.000522077519827855	0.000385784457079198
3.717775761195e-05	0.000495240196196145	1.39556438929292e-07	2.40624186369887e-06	1.15419569098517e-07	0.000535079171679821	1869	0.148338995429137	0.0694808536374806	0.925545643351045	0.000260814560378364	0.00449698285983501	0.000215705591260767
7.22670878931684e-06	8.81790857332259e-05	9.1722604087449e-08	1.44050132238469e-06	9.35638641928331e-08	9.70315823132077e-05	10306	0.0286912470718289	0.0744779031428116	0.908766853338464	0.000945286080065953	0.0148456954740252	0.000964261964633523
8.05167124900198e-07	2.08431080796619e-05	1.70196553953083e-08	5.66768882473857e-07	2.71212769043082e-07	2.25032765114743e-05	44438	0.00672832171145155	0.0357799951704654	0.926225479611116	0.000756318991442425	0.0251860604470138	0.012052145779962
0.000147037311010134	0.000531398849332019	4.56785454415611e-08	2.12660953383075e-07	7.65203517383638e-08	0.000678771020192716	1473	0.184293317909833	0.216622847228197	0.782883820203674	6.72959570792991e-05	0.000313302935830549	0.000112733675218836
1.7302804781468e-05	0.00011481285836082	7.398042890757e-08	6.31635351679111e-07	1.23690082892826e-07	0.000132944969005767	7522	0.039101161143671	0.130150128364146	0.863611908141023	0.000556474076911933	0.00475110383192996	0.000930385585989794
1.28752556377335e-07	1.23482249701076e-05	5.92015103755547e-09	7.30872079569986e-07	6.04155735986507e-08	1.32741853306911e-05	75334	0.00397436326002953	0.00969946954708005	0.930243526249206	0.000445989783182216	0.0550596561191703	0.0045513583013614
0.000153519521156499	0.000488441824077642	8.8434529153397e-07	3.62319066567132e-06	9.12795752012092e-09	0.000646478009148866	1547	0.176347136377765	0.237470600676143	0.755542829245979	0.00136794334690251	0.00560450721354235	1.41195174328335e-05
6.42951826315936e-07	2.72565334225008e-05	3.45953451714087e-10	1.88780697072164e-08	2.24892920995947e-08	2.79411985640753e-05	35789	0.00834744168204826	0.0230108892731107	0.975496214308618	1.23814821658684e-05	0.000675635644760366	0.000804879291345424
4.01453441232751e-08	6.68124936891439e-06	4.40025775106979e-09	9.42603061475672e-07	7.69356515113605e-08	7.74533368377577e-06	129110	0.00232091161376946	0.00518316521434938	0.862616078492483	0.000568117260110697	0.121699477383415	0.00993316164964182
3.52110650379712e-06	7.24996448286339e-05	8.43646216096466e-08	2.2367152658727e-06	8.54634278099889e-08	7.84272946477233e-05	12751	0.0232544598514937	0.0448964422349781	0.924418535081249	0.00107570485490533	0.0285196024664562	0.00108971536241139
3.10667114836268e-06	0.000114017386947248	1.06128939213556e-07	5.02907521547323e-06	3.57456559460073e-07	0.000122616718809758	8155	0.0361188410381101	0.0253364400753762	0.929868194598719	0.000865534000940096	0.0410145962499285	0.00291523507503633
1.98309045562719e-05	0.000182980775610732	9.65077341344903e-08	1.14684635622325e-06	1.17943964826997e-08	0.000204066828653844	4900	0.0593896406123654	0.0971784816135445	0.896670844633547	0.000472922202844614	0.00561995481474664	5.77967353170681e-05
1.30403430778599e-06	4.02644086515962e-05	3.58424655680359e-08	1.42467345796644e-06	2.04357520746789e-07	4.32333164036635e-05	23130	0.0128865237610097	0.0301627174656323	0.931328244071147	0.000829047330845031	0.0329531383774601	0.00472685275491546
1.05447704544187e-06	2.05116898371941e-05	1.24831840701934e-08	3.12325481167968e-07	9.06590635448635e-08	2.1981634611419e-05	45493	0.00657286645262667	0.047970820372662	0.933128504762731	0.000567891528126331	0.0142084738778126	0.0041243094586682
1.99426931401427e-05	0.000103954279721531	4.37633168223587e-08	2.93459881656593e-07	5.42307795128823e-08	0.000124288426839665	8046	0.0366021778594267	0.160454948600075	0.836395490431575	0.000352110956226152	0.00236111992981585	0.000436330082307994
1.50879208850897e-05	7.9443706899333e-05	1.15648146100492e-07	7.83239470941788e-07	5.67363718844221e-08	9.54872517733493e-05	10473	0.0282410929390531	0.158009792981608	0.831982337159544	0.00121113702565236	0.0082025553819572	0.000594177451238128
1.83937514806865e-06	2.82837952055234e-05	1.69115923208161e-08	3.3449162802524e-07	1.27432898529221e-07	3.06020064724673e-05	32678	0.00913872807394933	0.0601063577227701	0.924246429101647	0.000552630179201861	0.0109303822390268	0.00416420075735468
6.66236573129667e-05	0.000474273861853191	6.3337651585734e-07	5.81678251628948e-06	2.92808082585766e-07	0.00054764048628089	1826	0.151544082267432	0.121655828927876	0.866031408806271	0.00115655531635124	0.0106215348609306	0.000534672088570862
2.33576876745251e-05	0.000169655571417977	1.21450243257949e-08	1.13558040436561e-07	2.53032099325096e-08	0.000193164265367197	5177	0.0563074714709227	0.120921370369013	0.87829687906026	6.28740740566466e-05	0.000587883272409068	0.000130993224261274
2.23048382073305e-05	0.000146378461558276	3.81993604927046e-10	3.22624141864969e-09	2.0408566981649e-07	0.000168890993670446	5921	0.0494091850386629	0.132066475083055	0.86670377370093	2.26177605226494e-06	1.91025071765815e-05	0.00120838693278529
3.02205465248546e-05	0.000237971418314343	1.43654569173251e-07	1.45714614294318e-06	8.35807234777003e-08	0.000269876346274792	3705	0.077782175200547	0.111979233978822	0.881779457885639	0.000532297739895218	0.00539931032510531	0.00030970007053748
1.3833621131195e-05	0.000174878644412818	1.12347923255812e-07	1.83009976879132e-06	5.50091588299768e-07	0.00019120480482436	5230	0.0557524632131131	0.0723497568165324	0.914614277467875	0.000587578975115266	0.00957141098244077	0.00287697575803642
3.89687321299979e-05	0.000287454315838491	2.225293471697e-10	2.11499880364126e-09	2.02882696163447e-07	0.000326628268192803	3062	0.0933551642320661	0.119306061124493	0.880065639844778	6.8129237068466e-07	6.47524727526893e-06	0.00062114249108313
3.70219131178792e-07	6.80314603979638e-06	1.36499786501882e-08	3.2253846128735e-07	8.50820729607198e-08	7.59463568387343e-06	131672	0.00227580577527664	0.0487474510416505	0.895783066229535	0.00179731842557936	0.0424692473362789	0.0112029169669566
0.000103167351423381	0.000314834024285927	1.67588918853513e-07	6.5818354650537e-07	1.44334088443153e-07	0.00041897148226311	2387	0.118136311055628	0.246239555174767	0.751444997128025	0.000400000777972446	0.00157095070755206	0.000344496211683716
2.54395955966119e-07	5.89179652248377e-06	2.38342572303561e-09	7.09811241594083e-08	1.23308661941745e-07	6.34286569027408e-06	157657	0.00190105644067773	0.0401074164878189	0.928885587395937	0.000375764810327021	0.0111907026926722	0.0194405286132453
9.30279737870525e-07	3.25515146028579e-05	7.27202239206264e-08	3.27530254151247e-06	1.05025720591892e-07	3.69348428267534e-05	27075	0.011019493117587	0.0251870501313379	0.881322678305254	0.00196887866185671	0.0886778524244873	0.00284354047706459
4.51188649693589e-06	7.15639998046267e-05	2.56626982828758e-08	5.23934848793434e-07	5.5932235061406e-08	7.66814160837003e-05	13041	0.0227427024239265	0.0588393737018499	0.933263930944001	0.000334666462795419	0.00683261832595191	0.000729410565401585
9.63750534054106e-06	0.000101971485953074	5.91207777686078e-09	8.05134664628531e-08	6.07550863333475e-08	0.000111756171924188	8948	0.032972867150701	0.0862368956864308	0.912446124427457	5.29015773810804e-05	0.000720438657450352	0.000543639651280841
3.28386617637479e-07	2.13575009512433e-05	3.06468152892859e-08	2.56624872783288e-06	1.52723194863049e-07	2.4435506306866e-05	40924	0.00730393711101374	0.013438911946965	0.874035540046992	0.00125419194938779	0.105021303655648	0.00625005240100699
2.03079750167332e-06	9.56867373400293e-05	3.57035452030188e-08	2.17280186459236e-06	9.08427714585624e-07	0.000100834467966084	9917	0.0297988575498487	0.0201399138869497	0.948948700480219	0.000354080761501393	0.0215482057714947	0.00900909909983538
6.90655588925759e-05	0.000420721708881471	5.66716751933531e-07	4.45001663521008e-06	1.14449561646039e-07	0.000494918450722837	2021	0.138010585869583	0.13954937180399	0.85008289399395	0.00114507097301754	0.00899141389598782	0.000231249333054533
5.86331719456024e-05	0.000427649770100063	6.58757006631045e-08	6.19697204064703e-07	5.77060139895256e-07	0.000487545575090289	2051	0.136100934399096	0.120261930250816	0.877148295358576	0.000135117010652604	0.00127105492435234	0.00118360245560303
0.00011701421147387	0.000618825137642344	5.49171048820108e-07	3.74638316202793e-06	1.06814823973163e-07	0.000740241718151035	1351	0.199208567488375	0.158075677990895	0.835977117296275	0.000741880706469529	0.00506102678377219	0.00014429722258827
4.88347855112108e-06	8.22383470421293e-05	9.54461070803524e-08	2.06942767114346e-06	2.75071110290065e-07	8.95617704817643e-05	11165	0.0265119547432643	0.054526373528038	0.918230474897478	0.00106570143228451	0.0231061496441143	0.00307130049808553
1.95940345526104e-05	0.00012953952854383	1.54506600097976e-07	1.314443737633e-06	3.67056668687144e-08	0.000150639219101041	6638	0.0441890818918397	0.130072597757346	0.859932289325945	0.00102567313492472	0.00872577370937738	0.000243666072406378
4.06725133857196e-05	0.000245743360147817	5.12882460971327e-08	3.99015789452359e-07	9.30584147361061e-07	0.000287796761716447	3475	0.0827282051462054	0.141323735344154	0.853878128030977	0.000178209948545789	0.00138644989287785	0.00323347678344596
0.000490818679443671	0.000916808599639133	1.79063720321708e-08	4.30781049374308e-08	1.2035152145338e-07	0.00140780861508123	710	0.34468559612769	0.348640201647972	0.651230991072061	1.27193226695361e-05	3.05994042627344e-05	8.54885530349139e-05
4.95634587869588e-10	4.08269943100209e-07	2.95222214966897e-10	3.12770158117378e-07	3.81834286179499e-08	7.60014386638374e-07	1315765	0.000227978411603824	0.000652138428670849	0.537187124714878	0.00038844292970913	0.411531891522205	0.0502404024045379
1.23566070000327e-07	6.11956377434649e-06	2.68420243292316e-08	1.70966777244428e-06	4.39009283909804e-08	8.0235405695113e-06	124633	0.00240417715312258	0.0154004418535461	0.762701169306758	0.00334540893720021	0.213081464178153	0.00547151572434242
1.22140554764964e-08	3.86660594914213e-06	9.84237448460999e-10	4.01095150954872e-07	3.9624522590057e-08	4.32052391561202e-06	231453	0.00129532032220747	0.00282698480903241	0.894939138091639	0.000227805115232554	0.0928348410491452	0.0091712309349511
7.00140578029431e-06	4.43369696043957e-05	2.44277506302873e-09	1.9894393940269e-08	4.56351772602464e-08	5.14063477309536e-05	19453	0.0153039860539652	0.136197300320531	0.862480443785717	4.75189382411201e-05	0.000387002672206761	0.000887734283304625
9.21676245713301e-05	0.000528307329029007	3.2224175845292e-07	2.38209104022752e-06	8.96754642351775e-07	0.00062407604104137	1602	0.170789517888022	0.147686529381153	0.846543200324503	0.00051635015168217	0.00381698844944059	0.00143693169322026
1.62589170388828e-05	0.00018404437398603	3.97732491337159e-08	5.80063668105394e-07	1.08646721868039e-07	0.00020103177466402	4974	0.0585326359603586	0.0808773491954492	0.915498926941372	0.000197845585356783	0.00288543275845245	0.000540445519369352
4.42818936346529e-07	1.47250070765959e-05	1.690222263681e-08	7.22986394689658e-07	5.51751610422008e-08	1.59628897913111e-05	62645	0.00477745663616214	0.0277405245626367	0.922452467510676	0.00105884478673844	0.0452916986925006	0.00345646444744821
1.67864863392899e-05	0.000170323469452937	8.45727184494234e-08	1.10520420545544e-06	2.17037615531532e-07	0.000188516770331663	5305	0.0549905604112404	0.0890450558311438	0.903492400985237	0.000448621723683427	0.00586263070129527	0.00115129075864015
1.09939551821791e-06	3.12113743732178e-05	7.04645877789661e-08	2.57429522656665e-06	2.87441826887229e-07	3.52429715326686e-05	28374	0.010517379261838	0.0311947452330693	0.885605640383824	0.0019993940554544	0.0730442160412156	0.0081560042864372
3.48811315695672e-05	0.000227080210897291	1.17909566074611e-07	9.88384591968747e-07	1.38564205962823e-07	0.000263206200830864	3799	0.0759344365090293	0.132523973445374	0.862746432950537	0.000447974119539758	0.0037551721382274	0.000526447346321693
1.22944405091089e-05	5.49335260173041e-05	1.6735848841113e-07	9.6167221394331e-07	2.2412423113661e-09	6.83592384710788e-05	14629	0.0202996040929051	0.179850460363311	0.80360061413711	0.00244822049154242	0.0140679187693141	3.2786238721988e-05
2.42962296094502e-06	3.1676500685667e-05	5.27833770047033e-08	8.85154328752687e-07	1.13030110419339e-07	3.51570914627888e-05	28444	0.0104918849850159	0.0691076212466723	0.90099889859189	0.00150135789988688	0.0251771205160574	0.00321500174549347
7.20621201054684e-07	2.20264623273265e-05	5.41958306579897e-09	2.13128155099564e-07	5.33735749698699e-08	2.30190048415164e-05	43442	0.0068819908242902	0.0313054889217014	0.956881606263022	0.000235439503276196	0.00925879101059886	0.0023186743014019
3.01167090045592e-05	8.27452161554478e-05	3.42238549686787e-08	1.20922607012812e-07	2.63922007772554e-08	0.000113043463822766	8846	0.0333462908711856	0.266417075221416	0.731977005633684	0.000302749524929069	0.00106970012173724	0.000233469498233301
3.57759002947143e-07	6.75225645917704e-06	1.42142705434669e-09	3.4497112735875e-08	3.07544138283761e-08	7.17668841574279e-06	139340	0.00215069817778135	0.0498501512427881	0.940859637206109	0.000198061692525015	0.00480682882375137	0.0042853210348262
3.80605526906824e-05	0.00018052849329826	2.2456747374549e-08	1.37067529193817e-07	2.84323204551444e-07	0.000219032893470062	4566	0.0636042344266996	0.173766378591371	0.824207224943294	0.000102526826079748	0.000625785136754136	0.00129808450250101
4.66091862163065e-06	0.000114972308638558	2.89112770820138e-07	9.19536155250669e-06	4.14567674548688e-07	0.000129532269258064	7720	0.038116750344709	0.0359826832983587	0.887595880911353	0.00223197487758163	0.0709889636395313	0.00320049727317564
1.53200546420707e-05	0.000168350558024565	1.85267217221434e-08	2.62243254537382e-07	7.97731144252663e-08	0.00018403115575732	5434	0.0537177827049066	0.0832470707420492	0.914793787670207	0.000100671658806373	0.00142499379226417	0.00043347613667363
3.33714300778836e-05	0.000258918932608241	6.31990384569545e-07	6.31708936650169e-06	1.6111339983752e-07	0.000299400555837034	3340	0.0859167381303076	0.111460815376869	0.864791088594949	0.00211085240908351	0.0210991237101782	0.000538119908919661
1.59381412252227e-05	9.63093443441761e-05	7.54123382471016e-08	5.86233178450256e-07	2.93679074940668e-08	0.00011293849899359	8854	0.0333158475596148	0.14112230432713	0.852759202596114	0.000667729241304877	0.00519072932325342	0.000260034512197064
3.32548590242913e-06	5.55865845831439e-05	7.25112776991321e-08	1.55979865372943e-06	2.68556014118715e-08	6.05712360184135e-05	16509	0.0180078073906755	0.0549020644290335	0.917705964696605	0.00119712395627999	0.0257514747306007	0.000443372187480333
3.06520372808284e-05	0.00020584772535726	2.49934254216135e-08	2.16102259836675e-07	1.86029369426667e-08	0.00023675946126029	4224	0.0685718708556321	0.129464888615919	0.869438223340754	0.000105564632089343	0.000912750260058651	7.85731511790143e-05
2.0075246278931e-06	4.02819618508268e-05	2.37688901851135e-08	6.13697627956908e-07	2.67541443843402e-07	4.31944944407053e-05	23151	0.0128750266923857	0.0464764006127888	0.932571670820765	0.000550275920412541	0.0142077742986286	0.00619387834740526
3.21249277565015e-05	0.000141767478888589	9.39378182782181e-09	5.33324451752313e-08	3.746464899488e-09	0.000173958879336993	5748	0.0508535800311721	0.184669663767316	0.814948218963616	5.40000134722884e-05	0.000306580758501645	2.15364970949851e-05
1.64446750641987e-05	0.000148509457966455	1.40879259643162e-08	1.63796516877622e-07	1.60771931755594e-07	0.000165292789405252	6050	0.048382333359016	0.09948815748932	0.898463015239895	8.52301302132216e-05	0.000990947744707959	0.0009726493958634
4.34763440445227e-05	0.000196459982848524	9.1827999380883e-08	5.33982196037085e-07	2.80978760010928e-10	0.000240562418067225	4157	0.0696341725703362	0.180727914168095	0.816669471594784	0.000381722133152245	0.00221972409625457	1.16800771404122e-06
9.21591158344489e-07	1.27468300056902e-05	5.31628549889416e-09	9.45568969653162e-08	6.27610910608687e-09	1.3774570455605e-05	72598	0.0041238729837102	0.0669052556894421	0.925388566327556	0.000385949276315248	0.00686459859275248	0.000455630113934555
3.72166027105862e-05	0.000273844677078623	8.85958507633836e-07	8.39846542346001e-06	8.00272562591937e-08	0.000320425730976562	3121	0.0916659971594618	0.11614735994254	0.854627611347022	0.0027649418320236	0.0262103339761885	0.000249752902225719
0.000179777792214346	0.000477351213839951	1.92481065919509e-07	6.5794007803779e-07	3.58398637352667e-08	0.00065801526706199	1520	0.179194871356191	0.273212190071282	0.725440939951598	0.000292517629232114	0.000999885733617496	5.44666142706538e-05
3.58658503932738e-05	0.000329250025151961	7.51382864010421e-08	8.89554656333684e-07	6.49962392541889e-07	0.000366730530880511	2727	0.104201104235066	0.0977989214782874	0.897798239926846	0.000204886913071123	0.00242563566823271	0.00177231601356272
6.46388128072957e-06	4.0736978263712e-05	2.17726865505405e-08	1.76466951454683e-07	2.02634683252642e-08	4.7419362650772e-05	21088	0.0141254326327023	0.136313120198049	0.859078991924172	0.000459151817600104	0.00372141128834446	0.000427324771834198
9.76144909224565e-09	4.00459356375097e-06	4.16948063681177e-09	2.20285423251807e-06	6.16726987450284e-08	6.28305142474313e-06	159158	0.00188314600033568	0.00155361597930017	0.637364441739341	0.000663607593659356	0.350602610674658	0.00981572401304191
2.41811157852546e-06	5.14004830908627e-05	5.55191787656288e-08	1.5189836676005e-06	1.32750395126104e-07	5.55258479108804e-05	18010	0.0165202359980187	0.0435492958595888	0.925703704216477	0.000999879891158758	0.027356334477566	0.00239078555520971
1.82848424127341e-05	0.000119583179227408	1.89448765170501e-08	1.59424603272537e-07	1.04666511395648e-07	0.000138151057631327	7238	0.0406009502815334	0.132353980680549	0.865597276472034	0.00013713160682133	0.00115398756988152	0.000757623670713858
1.91081880728669e-05	0.000249580814219027	4.11626631531532e-07	6.93526540328166e-06	2.38952997415294e-07	0.000276274847324123	3620	0.0795512033822479	0.0691636906433593	0.90337870651765	0.00148991714417135	0.0251027752633061	0.000864910431512995
8.37233539789122e-07	1.46951931239131e-05	2.62572151537128e-08	5.92698184062891e-07	2.96919100381724e-08	1.6181073972957e-05	61801	0.00484259809600918	0.0517415309508112	0.908171679362741	0.00162271152073068	0.0366291004573275	0.00183497770838917
1.00689527552506e-07	1.5528996160104e-05	2.39929766585407e-09	4.76907142276486e-07	2.59025779825854e-07	1.63680179074247e-05	61095	0.00489840903129191	0.006151601746894	0.94874017415755	0.000146584496633873	0.029136523736338	0.0158251158625845
3.55384042332122e-07	2.31179165813933e-05	3.11039640573081e-09	2.6053519427736e-07	2.60914948078695e-07	2.39978611624872e-05	41670	0.00717359081431423	0.0148089881813155	0.963332374700567	0.000129611400977388	0.0108566006159174	0.0108724251012232
1.13401695700434e-05	0.000135069056764544	1.2991252570958e-07	1.99265507718267e-06	3.90383881200543e-07	0.00014892217781868	6715	0.0436965312273248	0.0761482925924608	0.906977447838542	0.000872351771995668	0.0133805126030914	0.00262139519391029
1.01043465036348e-06	2.86060386371192e-05	7.70865186082782e-09	2.80817825655948e-07	1.89522767414996e-07	3.00945225324144e-05	33229	0.00898785815630931	0.0335753673870437	0.950539707227718	0.000256148003429027	0.00933119391920848	0.00629758346260066
3.57758367224337e-05	0.000316567322227956	1.17586721210465e-07	1.34153946319566e-06	1.16298291047055e-07	0.000353918583425843	2826	0.100750154500308	0.10108493421321	0.894463690387953	0.000332242291637402	0.00379053128606555	0.000328601821134445
7.24246682617658e-06	7.6642050513927e-05	3.63079786573414e-08	4.94401509361595e-07	7.74628022888598e-08	8.44926896304114e-05	11835	0.025030292601313	0.0857170822453	0.907084989827822	0.000429717397045355	0.00585141166086924	0.000916798868963673
1.8435383247124e-06	4.55167805207206e-05	3.78078890267405e-09	1.20153280116603e-07	2.01518132869544e-07	4.76857710473219e-05	20971	0.0142042268096363	0.0386601345479542	0.954514932254135	7.92854727864652e-05	0.00251968831535441	0.00422595940976951
8.48736560999627e-07	1.10657923030546e-05	6.66255897917925e-09	1.11701178623251e-07	1.32724997311321e-08	1.20461651013878e-05	83014	0.00360734912336291	0.0704569922341384	0.918615360981542	0.00055308547766888	0.00927275839930026	0.00110180290735041
1.84434919188028e-06	4.35818303538497e-05	1.11875534179145e-08	3.40243718565569e-07	1.45933864046161e-07	4.59235446817596e-05	21775	0.0136829060279859	0.0401612986249477	0.949008415092139	0.000243612584687046	0.00740891673156733	0.00317775696665951
1.82272802857929e-05	0.000200439529157569	2.10502097268791e-07	2.98279507899328e-06	1.00764580636391e-07	0.00022196087120026	4505	0.0644265783118851	0.0821193401667075	0.903039928045362	0.000948374801966195	0.0134383824629257	0.000453974523038695
1.52962950702339e-05	0.000120780027616257	6.43971077426657e-09	6.54387261509529e-08	8.86177058485176e-08	0.000136236818829264	7340	0.0400497607442473	0.112277247822438	0.886544684866883	4.72685051633288e-05	0.000480330697041322	0.000650468108474961
1.71640065942045e-05	0.000178144343979546	9.30657699491663e-08	1.24421015888096e-06	8.86413825502044e-07	0.000197532040328083	5062	0.0575434539460074	0.0868922660126255	0.901850371634215	0.000471142655108469	0.00629877642540643	0.00448744327264473
1.77101209270487e-06	5.21235589259492e-05	8.65814486196125e-09	3.28133438430303e-07	3.46122657565673e-07	5.4577485259512e-05	18323	0.0162403721380772	0.0324494997210633	0.955037753720338	0.000158639497968666	0.00601224913295386	0.00634185792767631
4.76480427975592e-06	5.76631745535335e-05	3.89399482015667e-08	6.06312580089202e-07	2.69255250427389e-07	6.33424866120076e-05	15787	0.0188239225926332	0.0752228801648066	0.910339609916775	0.000614752440018435	0.00957197313397333	0.00425078434442684
6.04181696085943e-05	0.000246200230267221	6.12457095996006e-07	3.2120026642078e-06	1.09427765009828e-07	0.000310552287401028	3220	0.0889706415520064	0.194550715160484	0.792781892954768	0.00197215451581948	0.0103428723423312	0.000352365026597017
8.84337932196975e-06	0.000108522595545296	9.56681752334557e-08	1.51144838270633e-06	2.75800477335115e-07	0.00011924889190254	8386	0.0351443755307228	0.0741590062673057	0.910051186337136	0.00080225630366145	0.0126747373379503	0.00231281375394684
5.4230087338868e-06	6.5373494283842e-05	3.59734398384834e-09	5.579955336886e-08	8.17411955316036e-08	7.09376411106131e-05	14097	0.0210571824440293	0.0764475481420463	0.921562843933661	5.07113561647616e-05	0.000786600068669491	0.00115229649945851
8.99909421176038e-07	1.64218964666997e-05	1.11113105106466e-08	2.60774037830694e-07	1.14710740076676e-08	1.76051623102247e-05	56802	0.0052676720838668	0.0511162240551107	0.932788700116793	0.000631139339408044	0.0148123620353811	0.000651574453307107
1.83637803062113e-06	3.02245214432147e-05	4.87587771926728e-09	1.03231174941182e-07	6.76848694821458e-10	3.21696833751911e-05	31085	0.00960463822780089	0.0570841188955352	0.939534315296479	0.000151567476198025	0.00320895837665573	2.10399551319002e-05
1.80479766047688e-06	7.40062809795146e-05	5.17488374079263e-08	2.73660041391154e-06	4.39157373753446e-08	7.86433436286863e-05	12716	0.0233177702354559	0.0229491470886362	0.941036806992013	0.000658019293435156	0.0347976101681583	0.000558416457757598
9.11906400071394e-06	0.000170659129963673	8.15527008901054e-08	1.96860800552306e-06	1.371430904988e-07	0.000181965497761299	5496	0.0531310849428505	0.0501142475518971	0.937865320971685	0.000448176725222302	0.0108185784104274	0.0007536763407682
5.42805929720246e-05	0.000269766102764704	9.46569606871427e-08	6.05652685271558e-07	2.41501973281878e-07	0.000324988507355969	3077	0.0929089048738224	0.167023115413031	0.830078900203143	0.000291262486348363	0.0018636126249479	0.000743109272529917
1.41893497086058e-06	1.7805834892509e-05	4.21649275144931e-08	6.8044403208502e-07	6.33353611528928e-08	2.0010714184122e-05	49973	0.00598529067397002	0.0709087620663971	0.88981506250474	0.00210711757344223	0.0340039853562516	0.00316507249916886
1.07811886755741e-05	9.70726392857734e-05	2.26739877391455e-07	2.62712826304367e-06	2.55597799590021e-07	0.000110963293901373	9012	0.0327427937995315	0.0971599553015858	0.874817571403876	0.00204337731351944	0.0236756513859325	0.00230344459508568
4.35350307978848e-07	1.24294240929832e-05	3.76666182119761e-10	1.38314431741782e-08	1.29920808842364e-07	1.30089033191608e-05	76870	0.00389509075854599	0.0334655656436175	0.955455182350076	2.89544916184419e-05	0.00106322899285491	0.00998706852183341
1.638511785806e-05	0.000116334513469952	4.37215498993766e-08	3.99446167936792e-07	5.2364020451167e-08	0.000133215163066299	7507	0.0391790571006926	0.122997393696883	0.873282821506242	0.000328202502575603	0.00299850376445505	0.000393078529845031
0.000102942703400641	0.000554679236984956	8.19258865280341e-08	5.69271461330348e-07	3.57674330863512e-08	0.000658308905166541	1519	0.179267221686308	0.156374465836214	0.842582004636002	0.000124449002413705	0.000864748231206643	5.4332294164094e-05
3.04443140097792e-05	0.000127911374128819	4.50380588236053e-08	2.43422485191134e-07	2.23602305892825e-08	0.000158666508913202	6303	0.0464884391151771	0.191876119404843	0.806164924185685	0.00028385359413336	0.00153417685218181	0.000140925963156564
4.13103091379696e-07	1.21443491623244e-05	1.90744444750834e-08	7.21218721294303e-07	9.15438451964579e-08	1.338928926467e-05	74687	0.0040087570654711	0.0308532501773445	0.907019702260781	0.00142460470440464	0.0538653476698996	0.00683709518757001
4.21619637521519e-06	9.72585723616706e-05	1.37003286136976e-07	4.07249178586566e-06	2.04978873024693e-07	0.000105889242681913	9444	0.0312691389091804	0.0398170415467081	0.918493417257042	0.00129383573502861	0.0384599198437867	0.00193578561743464
6.39755269060973e-06	0.000103292755022461	1.33961591230622e-07	2.78552026469812e-06	8.89986601200568e-08	0.000112698788229119	8873	0.0332463198364734	0.0567668276752306	0.916538293317442	0.00118866931344706	0.0247165059045275	0.000789703789353265
3.02216819201388e-05	0.000201799239253557	8.3509396475832e-08	7.17905877306515e-07	2.13407163079606e-08	0.000232843677163786	4295	0.067476789202655	0.129793869811119	0.866672617919567	0.000358650050080982	0.00308320967118866	9.16525480438499e-05
5.75200400873305e-05	0.000244381084339136	1.44050882734747e-07	7.87699314928971e-07	2.10877314762221e-07	0.000303043751938892	3300	0.0869155484383093	0.189807708356677	0.806421788192533	0.000475346816468251	0.00259929237903512	0.000695864255286622
6.53026225026741e-06	0.000108491705911585	1.58321760037609e-07	3.3879392457954e-06	3.3802354138751e-08	0.000118602031521825	8432	0.0349570970247027	0.0550602900007302	0.914754195349692	0.00133489922563827	0.0285656088881746	0.000285006535765206
0.000115937136609197	0.000610076707897458	4.39855498413151e-07	2.98552285773762e-06	8.77893620800187e-07	0.000730317116483606	1369	0.19681899412032	0.158749033799757	0.835358632746975	0.000602280144454241	0.00408798149509705	0.00120207181371723
8.04721869762775e-06	9.49085043219356e-05	2.6062816991561e-08	3.95651140160315e-07	2.73837458931157e-07	0.000103651274435646	9648	0.0306184556582096	0.0776374312949137	0.91565207315286	0.000251447144605468	0.00381713724519578	0.00264191116242544
1.32708404793161e-05	0.000176921318416508	5.3083597215718e-08	9.12045428106661e-07	1.06188127605112e-07	0.000191263476048751	5228	0.055769086293425	0.0693851264939548	0.925013609871924	0.000277541736207845	0.00476852897870678	0.000555192919206624
5.91799404935768e-07	4.04391999771299e-05	6.57730376913882e-08	5.79463200041798e-06	5.52074011047216e-07	4.74434784312223e-05	21078	0.0141325654856261	0.0124737777351989	0.852365832234534	0.00138634518096598	0.122137587546797	0.0116364573025046
5.42606039489367e-05	0.000254486768680199	1.04634237312085e-07	6.31711011118938e-07	5.15024884457125e-08	0.000309535220366012	3231	0.0886925395245877	0.175297027216405	0.822157712389818	0.000338036612403458	0.00204083726036723	0.000166386521006601
1.29282334196253e-05	0.000231580053698582	5.14094150639852e-08	1.18896472312678e-06	9.3387726190398e-07	0.000246682538518302	4054	0.0713412061530085	0.0524083848710114	0.938777649563552	0.000208403137785008	0.0048198171231263	0.00378574530452504
2.40856363568693e-07	8.1287837091101e-06	4.29438431905528e-09	1.86394008945673e-07	5.03157596654206e-08	8.61064422560894e-06	116135	0.00257987078784583	0.0279719330235898	0.944038970386706	0.000498729735724459	0.0216469295516029	0.00584343730237702
0.000460797740781627	0.00119948084916023	8.5806606440043e-08	2.88081076056871e-07	6.79218586811822e-07	0.00166133169621117	602	0.39274955082775	0.277366489685667	0.721999617473	5.16492923332129e-05	0.000173403707829008	0.000408839841171301
1.04470636536695e-05	0.000115466932360179	4.53431576833045e-08	6.45171649410164e-07	1.45986790348476e-07	0.00012675049761129	7890	0.0373135904767693	0.0824222693445184	0.910978138439226	0.000357735539803243	0.00509009164909737	0.0011517650273546
2.2084998044907e-05	0.000165429410981406	3.36829838852254e-07	3.24794142901367e-06	3.74791197555298e-07	0.000191473971491734	5223	0.0558287227143476	0.115342037734149	0.863978585144391	0.00175914165370928	0.0169628352287761	0.0019574002389744
5.35761768447251e-05	0.000400037059693109	1.3792492190568e-07	1.32807243380909e-06	4.27371398446349e-07	0.000455506605291996	2195	0.127753414910363	0.117618880214439	0.878224497835046	0.000302794559515258	0.00291559423810714	0.000938233152892237
1.36896118248636e-06	6.26195202374817e-05	2.15360746329737e-08	1.27022855335048e-06	3.53524677709165e-08	6.53155985157224e-05	15310	0.0194045791331128	0.0209591768826376	0.958722290853819	0.000329723299217562	0.0194475528390774	0.000541256125248652
9.91420329002381e-08	1.3358510898548e-05	6.71839146295386e-09	1.16598941390194e-06	1.76242100018936e-07	1.4806602836832e-05	67537	0.00443216258538326	0.00669579875902515	0.902199582561782	0.000453742937322637	0.0787479360898028	0.011902939652067
8.24545228165317e-05	0.000486009250350555	6.94967755223666e-07	5.28189151712363e-06	3.1832865842669e-07	0.000574758961097861	1740	0.158422573517787	0.143459307983704	0.845587947723716	0.00120914644618362	0.00918975061656204	0.000553847229834648
0.000191180550613379	0.000677916526949788	7.76473966600003e-08	3.54857497090345e-07	4.10958004204658e-07	0.000869940540461122	1150	0.229792829326342	0.219762778858474	0.77926765729351	8.92559813557401e-05	0.000407910058890058	0.000472397807770661
6.0589404065636e-05	0.000329812751138322	9.75551924413079e-08	6.83987971836273e-07	4.4446812142276e-07	0.000391628166489658	2553	0.110869679388786	0.154711558692845	0.842157891998893	0.000249101573351426	0.00174652394889563	0.00113492378601552
1.23521089188514e-05	0.000147953670850444	2.78168187106493e-08	4.29150255524261e-07	1.54274613233882e-07	0.000160917021456764	6214	0.0471320915773727	0.0767607354835998	0.919440774574595	0.000172864364868469	0.00266690404557089	0.000958721531365985
4.71451382671378e-06	0.000109531068820856	3.5684087138766e-08	1.06863907955158e-06	7.33682797058829e-07	0.000116083588611319	8614	0.034227614248557	0.0406130951249218	0.943553435340437	0.000307399931081099	0.00920577225717657	0.00632029734638382
1.90287129185474e-07	2.07599326341528e-05	1.33908575945949e-08	1.88259767882061e-06	3.6029825892388e-07	2.32065065586773e-05	43091	0.00693785394387048	0.00819973177368749	0.894573794709754	0.000577030306596829	0.0811237001166242	0.0155257430933377
3.53043613429722e-05	0.000174168409689735	1.68407044231183e-07	1.06910170025649e-06	3.0017495371528e-08	0.000210740297272567	4745	0.061271286792601	0.167525441502582	0.826459922206857	0.000799121223661219	0.00507307673991625	0.000142438326983586
1.57152969372708e-05	4.13399125143438e-05	4.33109839884837e-08	1.46499670320535e-07	7.16476897425259e-09	5.72521848748979e-05	17467	0.0170294780747392	0.274492527605897	0.722066984948713	0.000756494867106343	0.00255884855120642	0.00012514402707789
8.04984201166798e-07	1.26885031749354e-05	1.87453900036602e-09	3.79969609977115e-08	2.82614404646872e-09	1.35361850201467e-05	73876	0.00405264875508138	0.0594690601501598	0.937376606189285	0.000138483553348009	0.00280706572355197	0.000208784383654804
1.69807905595841e-05	0.000166068802368146	4.00274240064034e-07	5.04124094768896e-06	1.30524366039915e-07	0.000188621632481523	5302	0.055020294266878	0.0900256791131711	0.880433491022901	0.00212210145145067	0.0267267379746742	0.000691990437802522
4.12995874850425e-06	0.000102895564261624	9.5851842173197e-08	3.07832649067095e-06	4.84296530514567e-07	0.000110683997873487	9035	0.0326617360919228	0.0373130608565915	0.92963360773465	0.000865995482768493	0.0278118476908425	0.00437548823514782
9.55304582792676e-09	4.09464787192097e-06	5.70603445586445e-09	3.15005011932328e-06	4.73346784000204e-07	7.73330385552825e-06	129311	0.00231731100699761	0.00123531235890824	0.529482346538583	0.000737852095619574	0.407335619829736	0.0612088691771534
2.16094258251647e-06	4.60852449905943e-05	1.71652876550205e-08	4.71131145018523e-07	7.38814565969146e-08	4.88083654623812e-05	20488	0.0145361815735785	0.0442740206938912	0.944207915057394	0.00035168741039383	0.00965267204823003	0.00151370479009092
0.000215411039708015	0.000750193700429056	3.94456779236395e-07	1.77088572338104e-06	7.4996001078645e-08	0.000967845078640767	1033	0.252106075278008	0.222567686153383	0.775117544103878	0.00040756190008257	0.00182972023360191	7.74876090540944e-05
5.95174017311539e-06	6.19262975951081e-05	3.55359031529508e-08	4.7568887106165e-07	4.06159442937974e-08	6.84298784867319e-05	14613	0.020320367108387	0.0869757524744019	0.904959923421685	0.000519303905527772	0.00695147911381843	0.000593541084566919
4.94468000290312e-06	0.000104160656784312	4.24477693257383e-08	1.15218521926084e-06	2.25256117004845e-09	0.000110302222336971	9066	0.0325509256771355	0.0448284712505357	0.944320563787941	0.000384831496831144	0.0104457117440566	2.04217206355727e-05
1.16687801113209e-05	0.000116060846992523	3.60423057996211e-07	4.61442538753868e-06	2.71893767484158e-07	0.000132976369316863	7520	0.0391102140614593	0.0877507798661273	0.872793020209232	0.00271042937815046	0.0347010932186242	0.00204467732786623
1.42483240849883e-05	0.000145762174365583	1.4929343918772e-07	1.96659598867346e-06	2.96094028671859e-07	0.000162422481907105	6157	0.0475624154502196	0.0877238416608943	0.897426099232679	0.000919167330992434	0.0121079050485033	0.0018229867269311
1.55762142078586e-08	5.13933315107986e-06	1.99017395517426e-09	8.45706088697478e-07	1.08571588403623e-07	6.111177216344e-06	163635	0.00183167919130922	0.00254880748118397	0.840972691371968	0.000325661306278544	0.138386772099439	0.0177660677411309
3.57706707146822e-07	2.00548511898745e-05	2.25715695262267e-08	1.62887329493025e-06	7.43081121360785e-08	2.21383108736138e-05	45171	0.00661956032031419	0.0161578138995764	0.905888949900753	0.00101957053792795	0.0735771262870678	0.00335653937467491
1.15450803974213e-05	0.000217974897153913	7.621484648429e-09	1.85780213693994e-07	8.59592815089599e-08	0.000229799338531186	4352	0.0666245279988766	0.0502398330265626	0.948544493413901	3.31658250069101e-05	0.000808445380571808	0.000374062353957971
1.23994855185689e-06	2.69943058695875e-05	3.89535560067822e-09	1.09097703572162e-07	1.15217428142917e-08	2.83587692234315e-05	35262	0.00847166290183965	0.0437236377251654	0.951885663898396	0.000137359825808649	0.00384705354144987	0.000406285009180577
0.000109651016499015	0.000454341952516324	1.07815755086209e-07	5.75463795507674e-07	1.10140389387107e-07	0.00056478638895532	1771	0.155899556228907	0.194145996864116	0.80444918893445	0.000190896518036907	0.00101890521223804	0.000195012471158933
8.14556772255023e-07	6.46618703869819e-05	1.05459877146227e-07	1.08195634198656e-05	1.50972475385336e-07	7.6552422931634e-05	13063	0.0227048809445735	0.0106405093537336	0.844674380126791	0.00137761645036904	0.141335349104862	0.00197214496424449
2.13080022284096e-06	2.66605667497187e-05	3.34702851799994e-08	5.38610984968896e-07	1.0530988601559e-08	2.93739792313101e-05	34044	0.00877360848211917	0.0725404006744075	0.90762530128369	0.00113945355909842	0.0183363302849613	0.000358514197842624
7.79021867534893e-06	3.92074841712436e-05	1.84818787860968e-08	1.19617738435775e-07	2.56951557046149e-08	4.7161497619519e-05	21204	0.0140491593026926	0.165181749277715	0.831345189407568	0.000391884900161601	0.00253634308648987	0.000544833328065907
1.23330874505589e-06	5.3863814438578e-05	1.67668104546952e-08	9.43729289124887e-07	1.28773546278182e-07	5.61863928294917e-05	17798	0.0167151173416844	0.0219503100830587	0.95866297382781	0.000298414075193922	0.0167964028584076	0.00229189915552989
4.87717985785895e-05	0.000325175599965277	1.88250553162375e-07	1.61724491661506e-06	5.35874577243352e-07	0.000376288768590887	2658	0.106767054493068	0.129612687514508	0.864165043200686	0.000500282147318212	0.00429788250834927	0.00142410462913915
2.89789607333685e-06	4.00464909488222e-05	5.38241355133228e-08	9.56848905784355e-07	1.26410495957861e-07	4.40814705594146e-05	22685	0.0131376700915622	0.0657395508035732	0.908465403731169	0.00122101497137616	0.0217063744389988	0.0028676560548832
4.79482137623071e-06	8.15117463323366e-05	1.40560364740582e-07	3.07650195973187e-06	2.58111004014598e-07	8.97817410370544e-05	11138	0.0265761999961586	0.0534053062554424	0.907887788661788	0.00156557851426127	0.034266454673252	0.0028748718952562
9.93810279049599e-05	0.00047524388254777	1.88080788339843e-07	1.15902820736871e-06	4.36333566393764e-07	0.000576408353014832	1735	0.158839137516565	0.172414274333742	0.824491664740918	0.000326297818822558	0.00201077621673343	0.000756986889783216
9.11753901101029e-05	0.000302545986406819	1.89194222945655e-07	8.07983916055159e-07	1.21618001222593e-07	0.000394840172657145	2533	0.111726371070125	0.230917207579265	0.766249250603816	0.000479166599671052	0.00204635691099437	0.000308018306253247
3.71500913937876e-07	2.78963754348773e-05	1.15349303520741e-07	1.11597960421499e-05	2.6930903936672e-07	3.98123307338526e-05	25118	0.0118728913007622	0.00933130281724469	0.700696867545032	0.00289732606442604	0.280310040543814	0.00676446302948362
6.05733253643127e-05	0.000428947104450929	1.85505770926912e-07	1.69415233497194e-06	1.26841727131549e-08	0.000491412772093853	2035	0.137103103853056	0.123263636608826	0.872885543090861	0.000377494809783826	0.00344751384412203	2.58116464069688e-05
8.90828015421686e-07	1.59276626558858e-05	1.24239248805938e-08	2.85683448202281e-07	1.21777225122725e-08	1.71287757669027e-05	58381	0.00512549632678316	0.0520076873878518	0.929877468923512	0.00072532474297434	0.0166785678141865	0.000710951131475668
3.94566210620039e-07	3.2629852333294e-05	3.02375419255562e-08	3.22377078178644e-06	1.97987905638347e-09	3.62804067466824e-05	27563	0.010825299588303	0.0108754627084251	0.899379451865648	0.000833439992464286	0.0888570738551942	5.45715782683312e-05
4.53822986453594e-05	0.000320762976409095	4.43547632343505e-07	4.0398997410468e-06	2.19933183900611e-07	0.000370848655611746	2697	0.105307532148223	0.122374175984264	0.864943074635043	0.00119603408461016	0.0108936615514559	0.000593053744627476
3.03851721313695e-05	0.000375724564298674	1.63740738257703e-07	2.61546591317978e-06	1.90911251450457e-06	0.000410798055595986	2434	0.115970403648866	0.0739662024137058	0.914621087369981	0.000398591804482005	0.00636679233884216	0.00464732607298938
4.99970596231304e-07	8.96627289294952e-06	1.25021268721193e-09	2.88313981657266e-08	3.96254036601965e-09	9.50028764039978e-06	105260	0.00284604215183026	0.0526268903801596	0.943789623255261	0.000131597350999714	0.00303479213020053	0.000417096883379513
0.000389241598230569	0.00118655067717345	1.22110392576545e-06	4.80337689869763e-06	7.20166237715574e-07	0.0015825369224662	632	0.378200221145766	0.245960516121154	0.749777563056381	0.000771611649895978	0.00303523843931056	0.000455070733258646
2.16029494393832e-06	3.65597110657629e-05	8.94220191782774e-09	1.9469179618714e-07	7.40569482520545e-09	3.89310457026313e-05	25686	0.0116115999850518	0.0554902881479061	0.939088853277111	0.000229693340017921	0.00500093929339229	0.000190225941573023
3.42734413650354e-06	9.66109504840838e-05	5.53420432417884e-08	2.01121212385643e-06	1.43020611024687e-07	0.00010224786939871	9780	0.0302101972087913	0.0335199565199622	0.944870059906622	0.00054125375489229	0.0196699660900885	0.00139876372843512
3.92609144333198e-05	0.000139254525058504	5.2561647371856e-08	2.3981535329627e-07	1.29547024850607e-09	0.000178809111962741	5593	0.0522338933065253	0.219568868735844	0.778788751478847	0.000293953964621269	0.00134118083057334	7.24499011423987e-06
6.132539016476e-07	3.06687882442833e-05	3.02318940762466e-08	1.94685487019759e-06	1.20084240030395e-07	3.33792131502351e-05	29959	0.00996395861283927	0.0183723294760554	0.918799017407852	0.000905710207732494	0.0583253673906293	0.00359757551773054
0.000136850011452883	0.00062590268066887	1.10236762904751e-06	6.50100981571193e-06	1.99764246213983e-07	0.000770555833812727	1298	0.206463593663195	0.177599085553276	0.812274274236418	0.00143061356578533	0.00843677969907099	0.000259246945449164
2.68516933387733e-05	0.000187744381156932	9.17756190859117e-08	8.26111203204351e-07	3.93646774107843e-09	0.000215517897785736	4640	0.0626160706834926	0.124591477620428	0.871131275341148	0.000425837575574133	0.00383314430816161	1.82651546879508e-05
1.67593457169055e-05	0.000208767991427794	4.07265321537633e-07	6.53975539478493e-06	1.07545444485816e-07	0.000232581903305508	4300	0.0674035362197816	0.0720578234106687	0.897610641501918	0.00175106195172317	0.0281180749741937	0.000462398161496468
1.79537212166471e-07	5.03816939594761e-06	1.15352076054239e-09	4.16245519697266e-08	2.31560423546407e-08	5.28364072319899e-06	189263	0.00158384080268059	0.0339798297371306	0.953541253065602	0.000218319303104317	0.00787800574459289	0.00438259214957009
1.16619492595304e-06	2.25467621465902e-05	1.94909830164629e-08	4.84708348953497e-07	4.22815709894269e-09	2.42213845616121e-05	41286	0.00724016616733836	0.0481473271268444	0.930861821265329	0.000804701439213087	0.0200115871873691	0.000174562981244424
4.303863122591e-06	8.70535748410947e-05	1.36464566479637e-07	3.55515193055311e-06	6.07294656336974e-07	9.56563491170554e-05	10454	0.0282903929552318	0.0449929687084788	0.910065830910675	0.00142661274174958	0.03716587517053	0.00634871246856623
3.43788549196855e-06	6.27375209261063e-05	1.6163461259906e-08	3.79676040912095e-07	1.59690928696681e-08	6.65872150131166e-05	15018	0.0197786148465797	0.0516298134903426	0.94218568705341	0.000242741211758474	0.00570193603738052	0.000239822207108714
6.60544609599581e-05	0.000271180158812886	1.28904680083295e-07	6.81166661676371e-07	1.59912158043562e-07	0.000338204603272648	2957	0.0964994337351915	0.195309171787669	0.801822790668143	0.000381144073250172	0.00201406679591301	0.00047282667502502
5.09302583861128e-07	1.13069409250178e-05	7.16602482153253e-09	2.04597815502095e-07	1.61652983383525e-08	1.20441726475409e-05	83028	0.00360675353610229	0.0422862241156193	0.938789342855059	0.000594978586843457	0.0169872868389899	0.00134216760348856
1.60892247045394e-06	4.72191791467464e-05	1.44221696204129e-08	5.44956773020639e-07	8.5513772079443e-08	4.94729943319208e-05	20213	0.0147326619512002	0.0325212268264877	0.954443525895092	0.000291516004138594	0.0110152373103688	0.00172849396391332
4.13180027521227e-07	3.47869107225447e-05	2.45205982385847e-08	2.66214602323535e-06	3.27230563527955e-08	3.79194804278927e-05	26372	0.0113115971237552	0.0108962470703396	0.917388907495586	0.000646649109162054	0.0702052347024548	0.000862961622457391
1.97900657735457e-05	0.00025155716033258	2.52770961034333e-07	4.14437229799379e-06	2.2403285150244e-08	0.000275766772650304	3626	0.0794108569313579	0.0717637791650887	0.912209828308707	0.00091661137636356	0.0150285411768923	8.12399729486382e-05
5.0345799803834e-06	9.58885912110323e-05	2.22252636372762e-07	5.45240224619374e-06	3.44425775009389e-07	0.000106942251848992	9351	0.0315751478794255	0.0470775572174458	0.89663897620589	0.00207824907863914	0.0509845468177801	0.00322067068024468
9.35164744413604e-07	1.43970755248477e-05	8.71748558131944e-09	1.72590975159833e-07	7.12957617599087e-08	1.55848444917623e-05	64165	0.00466457669328202	0.0600047530091111	0.923786922125371	0.000559356597104786	0.0110742827912758	0.00457468547713732
9.97345852380209e-05	0.000290741918864227	7.09385048721059e-08	2.66107473879053e-07	1.12576514264742e-07	0.000390926126595264	2558	0.110682324865477	0.25512386728063	0.743725985767229	0.000181462685776309	0.000680710384329368	0.000287973882035505
2.91352673205339e-06	3.10475770721386e-05	4.88880557776392e-08	6.70037878356139e-07	1.22669221055897e-07	3.48026989593816e-05	28733	0.0103866734344999	0.0837155398624049	0.892102566768581	0.00140472024410223	0.0192524688713983	0.00352470425351392
1.42459144463975e-05	0.000158538514544286	4.72393297190189e-08	6.77114072987016e-07	2.45003840149794e-07	0.000173753786233539	5755	0.0507951690636458	0.0819890878651119	0.912431999215241	0.000271875109849551	0.00389697449284311	0.00141006331695408
1.70889640155118e-06	2.26462908926758e-05	1.04961291962202e-08	1.78889690068854e-07	1.72175015306464e-08	2.45617906150227e-05	40714	0.00734154590064162	0.0695753997880745	0.922013026152282	0.000427335667856418	0.00728325116326984	0.000700987228517277
3.76279907828898e-06	5.18473635822898e-05	1.98880132786321e-08	3.52583621944035e-07	1.08306226961919e-07	5.60909405227634e-05	17828	0.0166869583146353	0.067083900594641	0.924344699858413	0.000354567298984066	0.00628592814914463	0.00193090409881726
2.4631776950029e-05	0.000195381061136025	5.95830107089716e-08	6.0859580190681e-07	4.37429855241792e-08	0.000220724759884194	4531	0.064079495268466	0.111594988088117	0.885179629319946	0.000269942577988227	0.00275726113475497	0.000198178879193841
2.19918423210553e-05	0.000164275058028558	7.42817502306253e-08	7.14283734670241e-07	6.53795156642105e-08	0.000187120845350178	5344	0.0545946544748636	0.117527484871607	0.877908913467836	0.000396972074872868	0.00381723229891105	0.000349397286774005
2.79424026397263e-06	5.69809404847594e-05	9.03769031788038e-09	2.37232264309064e-07	3.71223201486277e-07	6.03926739048452e-05	16558	0.0179551988193253	0.0462678679929827	0.943507495206101	0.000149648785747095	0.00392816295371931	0.00614682506144995
8.30905631655749e-06	0.000122966416957075	2.58945085988694e-07	4.9360354468487e-06	7.49844207029163e-08	0.000136545438227173	7324	0.0401386465321	0.0608519510020801	0.900553094659185	0.00189640232109316	0.0361493984049217	0.000549153612720209
6.8075800442352e-05	0.000443348387382565	1.21478680288093e-07	1.02013916856353e-06	1.46155035402695e-07	0.000512711960709171	1950	0.142601978800341	0.132775916419408	0.864712394790509	0.000236933579860448	0.00198969255008699	0.000285062660134818
5.97192184397509e-05	0.000196329733539107	7.71681435017066e-08	3.2638866074702e-07	2.49568512007073e-07	0.000256702077295114	3896	0.0741291355273843	0.232640183784316	0.764815523145921	0.000300613630847215	0.00127146871652227	0.000972210722393805
7.56041425909346e-05	0.00026807773065704	5.40835443316923e-07	2.46795332491378e-06	1.78847742504214e-07	0.00034686950975871	2883	0.0988458108389342	0.217961338382052	0.772848933431829	0.00155918992042034	0.0071149330093341	0.000515605256364632
2.96183415299334e-06	3.27502584469703e-05	1.54521801242189e-07	2.19757797819552e-06	9.83780479808209e-08	3.81625704273821e-05	26204	0.0113836993164986	0.0776109711642532	0.858177478094388	0.00404904070956702	0.0575846425852575	0.0025778674465343
2.01293345043214e-06	3.22972438902449e-05	4.25492262735391e-08	8.78207248819024e-07	6.32918259087597e-08	3.52942256416784e-05	28333	0.0105325941964873	0.057032939916809	0.915085776867296	0.00120555772226076	0.0248824625799967	0.00179326291363705
1.52424324935231e-05	5.51550079885195e-05	3.16120254355999e-08	1.47100485398301e-07	5.10995021790203e-08	7.06272524950554e-05	14159	0.0209660159347779	0.215815169853736	0.780930958518892	0.000447589624668084	0.00208277230391483	0.000723509698789398
6.63015240718084e-05	0.000192025816882506	2.40531022710855e-07	8.96175379516805e-07	1.33958166843053e-07	0.000259598005523385	3852	0.0749333704107105	0.255400745233522	0.739704515430909	0.000926551890203901	0.00345216588898668	0.000516021556378967
1.3244517305597e-06	3.17853444837299e-05	3.85926639488303e-09	1.19171352621265e-07	9.44916536845673e-09	3.32422759986742e-05	30082	0.00992328460783165	0.0398423901724577	0.956172329626214	0.000116095131243028	0.00358493361363157	0.000284251456453632
2.66836127586349e-05	0.00016898168665973	1.4452089642397e-07	1.177972992696e-06	8.07504702415188e-08	0.000197068543777727	5074	0.0574123713627493	0.135402699218863	0.857476710490765	0.000733353449787372	0.00597747854687877	0.000409758293706159
8.56160208428317e-05	0.000273664092558674	1.11293291127448e-08	4.57780122692544e-08	5.81296039246753e-08	0.000359395150346813	2782	0.102226908318481	0.238222526821002	0.761457388321994	3.09668316392279e-05	0.000127375153017727	0.000161742872347
2.74830540791165e-05	0.000120575965509239	4.08624175522906e-08	2.30618532999392e-07	4.64579273083004e-08	0.000148376958466215	6740	0.043540076628051	0.185224541352047	0.812632680677933	0.000275395977749434	0.00155427456785281	0.000313107424417778
1.42169726880608e-05	9.85352980367823e-05	8.11368990296223e-08	7.2350950732631e-07	6.71793362793221e-08	0.000113624096467478	8801	0.0335146764988773	0.125122866804314	0.867204238363165	0.000714081797366331	0.00636757105068284	0.00059124198447246
2.58140276204474e-05	0.000196203287130103	1.19054810531368e-07	1.16517518591385e-06	5.10517970153314e-08	0.000223352596544011	4477	0.0648172021076476	0.115575229569184	0.87844641238116	0.000533035265197416	0.0052167523634956	0.000228570420963393
2.34602920038942e-05	0.000250772323643374	4.26149036193614e-07	5.87246992631665e-06	8.50984263568304e-07	0.000281382218873347	3554	0.0809608384222658	0.0833751759362376	0.891215957594852	0.00151448459643226	0.0208700818048489	0.00302430006762915
8.0625233286665e-07	1.21324144690906e-05	8.50425159338471e-09	1.64564460867436e-07	2.02964596000559e-08	1.31320319740181e-05	76150	0.00393188527717592	0.0613958551473092	0.923879449356712	0.000647596016382725	0.0125315306262602	0.00154556885333607
1.29949655787202e-06	1.63417728376711e-05	7.80557752712241e-09	1.26230053774808e-07	1.655985340504e-08	1.77918648802501e-05	56205	0.00532338723424619	0.0730388054663412	0.918496905617316	0.00043871609747818	0.00709481859402664	0.000930754224838018
3.33791289835822e-06	8.80608963746304e-05	5.07105156052581e-09	1.72411156454314e-07	7.99509305650072e-07	9.23758007866535e-05	10825	0.0273335101063603	0.036134061842314	0.95328966704182	5.4895887422266e-05	0.00186641041253332	0.0086549648159108
1.15638391983973e-06	1.93318524153831e-05	6.85972026843542e-09	1.47490038205351e-07	2.3680140003268e-08	2.06662662336998e-05	48388	0.00618076394152622	0.0559551448124696	0.935430338348163	0.000331928379846839	0.00713675303209068	0.00114583542742973
9.82460267731538e-06	0.000108156191643844	5.77792163572277e-08	8.18786409518546e-07	5.53662262223293e-08	0.000118912726173257	8410	0.0350470536158095	0.0826202795401461	0.909542612674264	0.000485895986212969	0.00688560792328959	0.000465603876086904
0.000210139681453881	0.000811096940205158	8.10261291388831e-07	4.03368514802769e-06	6.99913456072143e-07	0.00102678048155453	974	0.265226062073363	0.204658819707727	0.78994191531297	0.000789128061883401	0.00392847859936017	0.000681658318058876
6.8797706690424e-06	0.000142173290608825	4.22054317512713e-07	1.12469576131571e-05	5.4400988382033e-07	0.000161266083092358	6201	0.0472318853172449	0.0426609894474979	0.881606893914587	0.00261713008352166	0.0697416183086431	0.00337336824575055
5.21701484016568e-07	1.8732010483706e-05	2.85432446724973e-09	1.31856836506846e-07	2.75810662667489e-07	1.96642337913641e-05	50854	0.00588196127196583	0.0265304760689777	0.952592950350928	0.000145153098642636	0.00670541440392931	0.0140260060775221
1.10376855453187e-06	5.35894587655548e-05	1.9612902658111e-08	1.2275079322817e-06	2.26909836357418e-08	5.59630391386622e-05	17869	0.016649225346963	0.0197231703552948	0.957586642726349	0.00035046171473131	0.0219342614549623	0.000405463748663101
1.83932064938674e-05	0.000158688210646571	1.42359255461012e-07	1.58129584444805e-06	1.05556337988973e-07	0.000178910628578337	5589	0.0522627622326567	0.102806673030126	0.886969163920236	0.000795700381761723	0.00883846788205583	0.000589994785819864
7.49860045661283e-07	2.15137130135835e-05	2.0919105201376e-08	7.72130658152249e-07	2.34797267217751e-07	2.32914200898162e-05	42934	0.00696315153385385	0.0321946898372739	0.923675453476968	0.00089814640415689	0.0331508622134144	0.0100808480681868
2.6670470393141e-06	2.72701283506061e-05	1.48228131081445e-09	1.94918373134535e-08	1.09809801744196e-07	3.00679593102887e-05	33258	0.00897996054456418	0.0887006335146093	0.906949755691428	4.92977024319452e-05	0.000648259401720812	0.00365205368980996
4.86555337648504e-06	9.96688468921562e-05	2.1981781954111e-08	5.80130146855186e-07	4.3363246953523e-07	0.000105570144666986	9472	0.0311763886348684	0.0460883462065257	0.944100694439277	0.000208219682027065	0.00549521030481837	0.00410752936735187
7.71483946519429e-08	1.24921147268846e-05	6.87449296719216e-09	1.43408930126827e-06	7.51581612809784e-08	1.40853850770529e-05	70996	0.00421672980638998	0.00547719456940005	0.886884856789322	0.000488058574869328	0.101813993257778	0.00533589680863049
7.95501376621971e-07	3.41989885972596e-05	1.01187315610586e-08	5.60123027546948e-07	3.15174725209988e-08	3.55962492055105e-05	28093	0.0106222460542614	0.0223478988482534	0.960746970834369	0.000284263982495442	0.0157354507862092	0.000885415548673025
3.29316516436585e-06	8.59714466914138e-05	2.83608418126704e-09	9.54079319762819e-08	3.95863718337893e-07	8.97587195902751e-05	11141	0.0265694764821272	0.0366890835720282	0.957806072589391	3.15967539890612e-05	0.00106293775592827	0.00441030932866363
4.91950496261581e-05	0.000252588665817741	5.88520105582961e-07	3.89010083177545e-06	5.43654659558143e-07	0.000306805991040816	3259	0.0879458536645151	0.160345792007736	0.823284659340756	0.00191821581966653	0.0126793509428502	0.00177198188899061
0.000197762451885659	0.000696613672215698	1.22389546729062e-07	5.55659732918633e-07	6.76792259514035e-07	0.000895730965640518	1116	0.235734251313425	0.220783314936805	0.77770413096924	0.000136636502949905	0.000620342216841072	0.00075557537416391
1.02590847001168e-05	5.29204792455392e-05	1.90201526450888e-08	1.26180482025131e-07	7.52317620885575e-08	6.33999963424147e-05	15773	0.0188408516709244	0.16181522542539	0.834707922690135	0.000300002424958568	0.00199022853792684	0.00118662092158872
6.06473335851001e-08	3.69433519856263e-06	1.95175603736481e-09	1.52894647786874e-07	4.77583878427821e-09	3.91460477475625e-06	255454	0.0011736944123597	0.0154925815183671	0.943731337167407	0.000498583164755462	0.0390574927953983	0.00122000535407194
3.71507858557268e-07	6.81739090655977e-06	7.47284997817964e-09	1.76333641208017e-07	1.8622278317337e-08	7.39132753462057e-06	135294	0.00221494982559178	0.0502626702466025	0.92234999391212	0.00101102947246989	0.023856829558977	0.00251947680983034
1.80240651608269e-06	2.95483262288194e-05	1.61491418974793e-08	3.40552811341536e-07	1.61378791697011e-08	3.17235725773108e-05	31522	0.00947207730307409	0.05681600052107	0.931431230098997	0.000509058109962982	0.0107350081871014	0.000508703082869145
3.8770119566435e-05	0.000343173657797326	4.46510105125979e-07	5.09704572340309e-06	3.97246120856659e-08	0.000387527057804376	2580	0.109774653282112	0.10004493566487	0.885547604705735	0.00115220368780385	0.0131527479714103	0.000102507970180805
7.68155795130394e-06	0.000120211342207929	6.21393399299754e-09	1.25264509916985e-07	1.86774312706335e-07	0.000128211152915849	7800	0.0377353977283226	0.0599133365281075	0.937604408618251	4.84664075759152e-05	0.00097701726463065	0.00145677118143476
1.17674677582699e-05	0.000124746762114977	6.59682703506816e-08	9.00329570424948e-07	3.10128169792969e-07	0.000137790655883815	7257	0.0404971996300334	0.0854010577334957	0.90533542579377	0.000478757212726427	0.0065340393704498	0.00225071988955818
1.11456235388359e-06	4.89953825461718e-05	1.93879204183749e-08	1.09816178543356e-06	4.4471713773238e-07	5.16722117436397e-05	19353	0.0153825255397303	0.0215698596261612	0.948195962449829	0.000375209803570318	0.021252463333326	0.00860650478711354
1.21219021250616e-05	0.000168631491668633	1.82982452374127e-07	3.28053534523404e-06	4.66945680692162e-07	0.000184683857271995	5415	0.0539030906755922	0.0656359592230571	0.91308192366959	0.000990787473669868	0.0177629782791605	0.00252835135452289
6.81647494563387e-07	2.69285333961705e-05	5.02212037593233e-09	2.55356868608501e-07	5.84564167651213e-08	2.79290162964834e-05	35805	0.00834381740112833	0.0244064268976496	0.964177653459319	0.000179817302643941	0.00914306704889758	0.00209303529148936
9.71767353601034e-06	0.000116736214713812	4.46037419378899e-08	6.89873990781575e-07	3.95546070041343e-08	0.000127227920589546	7860	0.0374514806961482	0.0763800389960064	0.917536136509049	0.000350581395429604	0.00542234745003181	0.000310895649483596
1.15216709849011e-05	5.65062281367637e-05	3.86171178877112e-08	2.4357093612605e-07	7.9280163860878e-09	6.83180151920647e-05	14637	0.0202874872511002	0.168647624678642	0.827105822350165	0.00056525526655225	0.00356525193891086	0.000116045765729574
7.22930762054744e-05	0.000213044267304547	1.52879762094124e-07	5.79616003909239e-07	3.52759246768445e-10	0.000286070192035271	3496	0.0822528255370131	0.252710971706416	0.744727249591524	0.000534413463375712	0.00202613211738529	1.23312129886273e-06
2.99176847159974e-06	3.56007774288828e-05	3.58805705004563e-09	5.49185997555723e-08	6.35798041944157e-08	3.87146323614826e-05	25830	0.011547425279594	0.0772774604615973	0.91956904295189	9.26796105550885e-05	0.00141854891563457	0.00164226806032315
2.21915481403583e-06	1.6985367213961e-05	3.22420009439248e-09	3.17329360137802e-08	1.08037279491287e-08	1.92502828920541e-05	51947	0.00575849638674297	0.115279075454617	0.88234377173605	0.000167488452635848	0.00164843998354323	0.000561224373153923
5.14118977598793e-06	4.10359693442822e-05	1.51916887188036e-08	1.55953046627722e-07	2.22927481900623e-09	4.63505331304356e-05	21575	0.0138092475666229	0.110919754936152	0.88533974849442	0.000327756504462473	0.003364644074079	4.80959908860769e-05
2.15248552555477e-05	5.50602802349315e-05	1.38021296008235e-07	4.53993558336784e-07	4.27506434362672e-10	7.71775778512586e-05	12957	0.0228881661005196	0.278900373072497	0.713423273545162	0.00178836003734451	0.00588245408804807	5.53925694826273e-06
1.68373844891917e-06	3.57473258096089e-05	1.03629821451495e-08	2.83092409469454e-07	2.34659348757689e-08	3.77479855850185e-05	26491	0.0112607274019029	0.044604723214354	0.946999561846724	0.000274530732820412	0.00749953686487071	0.000621647341231424
1.93716281039611e-05	0.000181462785783396	1.08253152930697e-07	1.30601163657106e-06	2.83906509923649e-07	0.000202532585186783	4937	0.0589565152981429	0.095646970022606	0.895968348086037	0.000534497462869308	0.0064484025391105	0.00140178188937755
2.30253146060618e-05	0.000139345741300821	1.46041158194689e-07	1.13729798327905e-06	2.22372462169645e-08	0.000163676632294573	6110	0.0479207564510185	0.140675637586571	0.851347802965768	0.000892254173044413	0.00694844442566622	0.000135860848950897
2.4363415139374e-06	3.97105748491631e-05	2.74178664620231e-09	5.74946796215916e-08	4.81150186019275e-08	4.22552678479703e-05	23666	0.0125968354082515	0.0576576989809432	0.939778088545962	6.48862682888902e-05	0.00136065116965892	0.00113867503514686
1.3393647000619e-05	0.000120497688146539	5.13302525832931e-08	5.94387196501683e-07	1.64864935302597e-07	0.000134701917531545	7424	0.0396075703806312	0.0994317471203213	0.894550651948365	0.000381065492785373	0.00441261124855542	0.00122392418997293
1.392378875639e-05	0.000127258798528174	7.92146011885133e-08	9.31936145979041e-07	1.45818997783835e-08	0.00014220831993151	7032	0.0417681634820366	0.0979112105613507	0.894875901701561	0.000557032114764202	0.00655331661627025	0.00010253900605398
5.68731299113209e-05	0.000315837797686735	1.89025676450205e-07	1.35203062950564e-06	4.88155755236128e-07	0.000374740139659248	2669	0.106351816200417	0.151766848256596	0.842818167207621	0.000504418012498171	0.00360791515618007	0.00130265136710471
6.05084823318254e-06	4.46643063423886e-05	2.69540110502895e-08	2.55891195287969e-07	1.15045224499684e-07	5.11130450064091e-05	19564	0.0152173335927944	0.118381681866612	0.873833799899578	0.000527341132716898	0.00500637743761662	0.00225079966347648
4.30143379105011e-05	0.000249548680532166	4.45494388601124e-07	3.32780653634348e-06	3.24771880029613e-07	0.000296661091247642	3371	0.0851649755919047	0.144994875228159	0.841191136601909	0.0015016947006011	0.0112175362207023	0.00109475724862923
1.47877776059506e-06	2.62844593537008e-05	3.97720923628777e-08	9.09330101245869e-07	1.43566943884839e-08	2.87266960022931e-05	34811	0.00858110293371173	0.0514774744884345	0.914983726343004	0.00138449936462247	0.0316545314216881	0.000499768382251056
2.51502165531934e-06	6.45827570432183e-05	1.96247169123444e-08	6.49001293889064e-07	2.17008626880629e-07	6.79834133362197e-05	14709	0.0201891315241884	0.0369946363663886	0.949978147225662	0.000288669190752282	0.00954646526321581	0.00319208195398174
3.21074693380908e-05	0.00030563647548197	3.0742605276733e-08	3.77360885453128e-07	6.03704004068256e-07	0.000338755752314858	2952	0.0966488610010641	0.0947805878385448	0.902232577287408	9.07515372555477e-05	0.00111396155747752	0.00178212177931414
0.000278991955323997	0.000757895641011054	3.99920580340516e-07	1.39969660274784e-06	2.68870754066343e-08	0.00103871410059355	963	0.267854622342428	0.268593595836019	0.729647975875146	0.000385015068257946	0.00134752825820697	2.58849623695976e-05
2.8432344531121e-06	3.57083350722769e-05	1.85747614095623e-08	3.00067847295998e-07	5.98249276700241e-08	3.89300370617646e-05	25687	0.0116113008946825	0.0730344656133041	0.917243798551327	0.000477131870696462	0.00770787468863499	0.00153672927603713
1.95388770336327e-06	3.30624748983219e-05	9.49054010596657e-11	2.06592460969859e-09	4.78045591149426e-08	3.50663279908108e-05	28517	0.0104649403144792	0.0557197692291958	0.942855348498021	2.70645392595814e-06	5.89147688985276e-05	0.00136326104995852
1.08686225770567e-05	0.000120101817040464	4.0731764315471e-07	5.79466024842884e-06	9.91528094301001e-08	0.000137271570318535	7285	0.0403477482233588	0.0791760635639002	0.874921272931981	0.00296723962732809	0.0422131125547883	0.00072231132200221
2.31918927156331e-05	0.000255914918423248	2.47027398919991e-07	3.51465125761976e-06	8.14205701074891e-08	0.000282949910365528	3534	0.0813930896978148	0.0819646582876548	0.904453081793328	0.000873042859779913	0.0124214609330654	0.000287756126171965
2.44494062010352e-06	5.59738396801319e-05	1.54966869612499e-09	4.56728806926384e-08	1.98661540755385e-07	5.86646643903796e-05	17046	0.0174459416871242	0.0416765466147364	0.954132104253733	2.6415708880781e-05	0.000778541583204358	0.00338639183944541
0.000134964898753474	0.000372447086651379	1.33377569541851e-07	4.73716196299509e-07	3.45815865067303e-07	0.000508364895035762	1967	0.141482527835425	0.265488235067804	0.732637304991681	0.000262365814091998	0.000931842857218111	0.000680251269204919
9.53095951128837e-06	7.60791730776005e-05	5.16594021147323e-08	5.30501750991139e-07	2.14425315135943e-07	8.64067190571306e-05	11573	0.0255900159281366	0.110303453426888	0.880477512718637	0.000597863252747462	0.00613958910580067	0.00248158149592706
2.89801479092695e-05	0.000187852522400026	1.93482532716286e-07	1.61447813798914e-06	1.66426425935308e-07	0.000218807057405936	4570	0.0635407768046876	0.132446129721972	0.858530454305764	0.000884260932943001	0.0073785469131095	0.000760608126211168
3.27613421775401e-06	7.54621461302996e-05	4.25393202589308e-08	1.26200167747783e-06	1.95495328770207e-07	8.02383166745605e-05	12463	0.0237850301052677	0.0408300467099992	0.94047519013101	0.000530162172163537	0.0157281674115422	0.00243643357528447
1.09698971974951e-05	9.76072242808236e-05	2.392590604465e-07	2.73948337315445e-06	1.7505637165087e-07	0.00011173092028357	8950	0.0329655405977827	0.0981813912357808	0.873591876206682	0.00214138628626047	0.0245185787980776	0.00156676747319884
2.58035017120776e-07	1.17536664313252e-05	6.08192699116186e-09	3.56379755026469e-07	9.00503122944515e-08	1.2464213442758e-05	80230	0.00373230490745169	0.0207020698342341	0.94299303243674	0.000487951126566721	0.0285922378225586	0.00722470877990079
1.29864290480753e-05	4.44502137123696e-05	1.80980003663115e-08	7.9657234108117e-08	5.62687179577307e-09	5.75400248667152e-05	17379	0.01711436074983	0.225693837952919	0.772509463027404	0.000314528893726296	0.0013843795565371	9.7790569413327e-05
1.27263303673719e-07	5.74991185591163e-06	3.04700608856674e-09	1.7704699730627e-07	6.41170065251263e-10	6.05791033304544e-06	165073	0.00181572817214215	0.0210077892667884	0.949157636841586	0.000502979727505301	0.0292257540261849	0.000105840137935639
1.33760152563458e-05	8.67918817941574e-05	1.07202214331065e-08	8.94840125673642e-08	2.79170987700939e-07	0.000100547272272205	9946	0.0297152542531354	0.13303210474108	0.86319479218881	0.000106618719641488	0.000889969568991493	0.0027765147814767
3.75201917072117e-05	0.000140842804559471	3.26945468813844e-08	1.57877128424284e-07	8.55128344174725e-08	0.000178639080776406	5598	0.0521855384924276	0.210033501875068	0.788421010382142	0.000183020124931715	0.000883777098147363	0.00047869051971055
4.7965749072312e-06	6.58056864913551e-05	2.82201240920059e-08	4.98228139931177e-07	2.08579910298651e-07	7.13372895729081e-05	14018	0.0211745536547792	0.0672379752013007	0.922458462962773	0.000395587276457489	0.00698411928619713	0.0029238552732716
8.41777359111325e-06	7.73190545704654e-05	1.84662477417958e-08	2.18233431572826e-07	1.41232225743088e-09	8.59749401631507e-05	11631	0.0254637779721534	0.0979096184904487	0.899320830276132	0.000214786398301101	0.00253833769652755	1.64271385912079e-05
9.55282434096059e-06	0.000106909830586124	6.89864968926256e-08	9.93836765509091e-07	3.41830841675538e-08	0.000117559661273654	8506	0.0346552345820674	0.0812593727939011	0.909409141093565	0.000586821160806508	0.00845389272767339	0.000290772224053817
7.01340452216529e-07	1.06943905057948e-05	7.00171196865114e-10	1.37292465425443e-08	1.25140159708332e-08	1.14226743917215e-05	87545	0.00342095703632961	0.0613989708683999	0.936242261579776	6.12966082069673e-05	0.00120192925682049	0.00109554168679645
4.41754346561153e-06	8.71309695661475e-05	2.42951334622943e-07	6.17165058010106e-06	1.75149591207923e-07	9.81382645376909e-05	10190	0.0290137040465872	0.0450134663214361	0.887838907449642	0.00247560251617895	0.0628873009847324	0.00178472272801049
1.17851311157242e-05	0.000152765167391972	7.69890065362223e-08	1.28566136360353e-06	2.55080328248419e-07	0.000166168029206084	6018	0.0486322100615563	0.0709229758096733	0.919341513056703	0.000463320212101327	0.00773711627769887	0.00153507464382372
3.66606603601524e-05	0.00013362279006969	3.01427009290749e-09	1.41324889380805e-08	9.19573737652491e-09	0.00017030979292625	5872	0.0498137768085181	0.215258674972541	0.784586651030415	1.76987479176419e-05	8.29810705259935e-05	5.3994178599624e-05
2.54996831374899e-08	2.34468275094151e-06	8.00227258720571e-10	9.4623877173501e-08	6.45902241035163e-09	2.47206556092157e-06	404520	0.00074134565236994	0.0103151322281209	0.948471103681985	0.000323707943418074	0.0382772522983677	0.00261280384810819
5.3966059033636e-06	6.18666496449472e-05	1.50304258970913e-07	2.21696518697391e-06	1.28355264015083e-07	6.97588802582707e-05	14335	0.020710915022341	0.0773608447180282	0.886864144262296	0.00215462545290917	0.0317804009864545	0.00183998458031248
5.18049842894274e-06	0.000105459618365802	5.08685716631282e-08	1.33427489843936e-06	1.55741957326183e-07	0.000112181002222173	8914	0.0330961198242591	0.0461798194553728	0.940084473099467	0.000453450857591586	0.0118939470321084	0.00138830955546054
3.66213090842075e-05	0.00024715648821878	4.02516089863969e-07	3.49857482418496e-06	6.40596775974369e-07	0.000288319484993011	3468	0.0828720791044676	0.127016420985544	0.857231304449546	0.00139607661228212	0.0121343683180822	0.0022218296345455
1.15584768156431e-05	0.000111454628935184	2.71895017150684e-08	3.37451212312449e-07	1.30722802757975e-07	0.000123508469267612	8097	0.0363767007169058	0.0935844876402665	0.902404746784523	0.000220142811875965	0.00273221111324177	0.00105841165009285
1.30039129041499e-06	3.48340524761171e-05	2.8487911532665e-08	9.82065833169013e-07	8.18512904263635e-08	3.72268488016601e-05	26862	0.0111061290004838	0.034931543557267	0.93572390888384	0.000765251759138812	0.0263805791997419	0.00219871660001244
2.02159511562874e-08	6.65933586373765e-06	1.46657784325404e-09	6.22506611845747e-07	7.83304058734626e-07	8.08682906331756e-06	123658	0.00242311802699224	0.00249986131745859	0.823479241566373	0.000181353881944475	0.0769778372921819	0.0968617059420422
0.000119459015700527	0.000423251245158412	1.76339110813213e-07	8.04499327581965e-07	3.07376794080934e-07	0.000543998476091415	1838	0.150616043299647	0.219594394011598	0.778037556648022	0.000324153685282715	0.00147886320079833	0.000565032454299159
1.93460225599059e-05	0.000118711676331416	8.62276648123561e-08	6.80784077903992e-07	2.54107047398455e-08	0.000138850121338778	7202	0.0408021613667061	0.139330253177841	0.854962712216674	0.000621012527615806	0.00490301392134154	0.000183008156527615
2.62042196061813e-06	1.6028330594901e-05	4.93100708801123e-09	3.87828501928995e-08	2.51699404924886e-08	1.87176363532925e-05	53426	0.00559960688725325	0.139997482115694	0.856322363164275	0.000263441761285412	0.00207199506715908	0.00134471789158683
3.02518967928498e-05	0.000230027068849316	4.13831211699758e-09	4.05281679515827e-08	2.4988938917464e-07	0.000260573521511409	3838	0.0752041263957028	0.116097355623009	0.882772230712799	1.58815527110892e-05	0.000155534482999295	0.000958997628481981
2.46072935553592e-08	2.6941517150883e-06	1.76428976537218e-09	2.48428053865084e-07	3.66058410116434e-08	3.00555719328576e-06	332717	0.000901262132077973	0.00818726511354717	0.896390100679794	0.000587009213903333	0.0826562390561251	0.0121793859366306
7.54554143603319e-06	7.76383099706041e-05	8.30778057843808e-08	1.09992257788273e-06	5.41326989200194e-07	8.69081787795046e-05	11506	0.0257366058126572	0.0868219946844939	0.893337210155799	0.00095592620799428	0.0126561457543985	0.00622872319731379
3.05487406731936e-07	6.66792337192149e-06	2.08678034631986e-08	5.85708317632621e-07	8.03178735238202e-09	7.58801868710163e-06	131787	0.00227382517693053	0.0402591795472531	0.878743667731848	0.00275009911331273	0.0771885707962513	0.0010584828113345
0.000180305566916675	0.000568536479460539	6.98020905397967e-08	2.83494097582994e-07	6.74177592158451e-07	0.000749869520157496	1334	0.201519908396183	0.240449254263336	0.758180542317721	9.30856484540618e-05	0.000378057902024677	0.000899059868464654
1.41961310486298e-06	2.92337302283866e-05	1.06008609534118e-08	2.80841656350061e-07	4.7836083884699e-08	3.09926219344377e-05	32266	0.00925483856656539	0.0458048727812074	0.943248050785379	0.000342044663915076	0.00906156494097717	0.00154346682852107
2.09003038677319e-07	1.50366477121382e-05	1.3891088396503e-09	1.2863234642719e-07	1.09426115902415e-07	1.54850983219848e-05	64578	0.00463479151609902	0.0134970430494839	0.971039860353364	8.9706168521909e-05	0.00830684725098361	0.007066543177647
1.18067530621659e-05	0.000210093469086385	4.16981731871854e-09	9.57596414017942e-08	5.38900054698957e-08	0.000222054041612741	4503	0.0644527340816083	0.0531706289893012	0.946136659168693	1.87783896588139e-05	0.000431244757836011	0.000242688694511037
3.10722890120827e-07	2.88493388397307e-05	5.59150142857747e-08	6.69272523817712e-06	3.81152616869612e-07	3.6289854599184e-05	27556	0.0108281033590598	0.00856225227553856	0.794969810663815	0.00154078915177114	0.18442414035816	0.0105030075507159
8.56468372806604e-06	9.81746270074933e-05	1.50102826080912e-07	2.21467592175311e-06	1.06884764626412e-07	0.00010921097424802	9157	0.0322341209656117	0.0784232883832308	0.898944704810867	0.0013744298786313	0.0202788770725875	0.000978699854683787
4.31327826120923e-07	9.73784640602695e-06	4.81153211422169e-09	1.39694321276865e-07	2.77978228643269e-08	1.03414779084033e-05	96698	0.00309765176046994	0.041708528504464	0.941630054454225	0.0004652654250039	0.0135081583613259	0.00268799325498137
1.45043070772359e-07	1.62087640819257e-05	7.84012649063767e-09	1.12852214621559e-06	1.33529420235955e-07	1.76236988456403e-05	56742	0.00527320383322949	0.00823000166098729	0.919714086350008	0.000444862713514714	0.0640343526123498	0.00757669666314048
4.64653050813314e-07	1.47384051854965e-05	1.04823677133342e-08	4.27689477805092e-07	3.69523617124088e-08	1.56781824435407e-05	63783	0.00469244750967657	0.0296369207646738	0.940058277709905	0.000668595849747424	0.0272792767494103	0.00235692892626294
5.33629832899882e-05	0.000284619171084871	1.83659282357954e-07	1.26137013990578e-06	3.12309042167208e-11	0.000339427215028027	2946	0.0968308743693473	0.157214804610119	0.838527844802808	0.000541085906569953	0.00371617266989515	9.20106073820334e-08
6.91416362138773e-06	0.000119143089141369	2.55470594465145e-09	5.67166795794522e-08	6.09263610948624e-08	0.000126177450509376	7925	0.0371480559170547	0.0547971415928551	0.944250249631696	2.02469294976095e-05	0.000449499330906498	0.000482862515044518
1.75873356833813e-07	5.96816113734865e-06	6.58913315741733e-09	2.87541839122602e-07	2.19982654024025e-08	6.46016373186488e-06	154795	0.00193617856296147	0.0272242878251388	0.923840537958903	0.00101996380136873	0.0445099924796482	0.00340521793494112
2.6303423395005e-06	2.83933232522366e-05	9.90080798883783e-09	1.37452354548754e-07	3.47645506515675e-09	3.11744952093399e-05	32078	0.00930889579223726	0.0843748173575062	0.910786944955246	0.000317593209524417	0.00440912847588222	0.000111516001840992
0.000101846144437631	0.000458858057893437	5.90031577475159e-08	3.42496239490031e-07	1.17094879697113e-06	0.000562276650525277	1778	0.155263416896172	0.181131733538084	0.816071692581887	0.000104936169219183	0.000609124065831423	0.0020825136449775
1.00504506933054e-05	7.72989655700623e-05	1.34116227643912e-07	1.32700243869848e-06	1.96514248308001e-07	8.90070491780181e-05	11235	0.0263499224269491	0.112917468741201	0.868458917399462	0.00150680456079017	0.0149089589077873	0.00220785039075909
8.64493121378353e-07	2.13012536731225e-05	4.27227031318234e-08	1.35417333397679e-06	5.89192085679087e-09	2.35685347524663e-05	42429	0.0070457055579014	0.0366799688846966	0.903800507619316	0.00181270085648208	0.0574568316698213	0.000249990969683609
2.73489821071645e-05	0.000328745656822284	5.03932506267945e-08	7.81931441973949e-07	1.7244620462162e-07	0.000357099409826671	2800	0.101608157384047	0.0765864668340928	0.920599832359988	0.00014111826914319	0.00218967441686191	0.000482908119913504
2.55691220340103e-06	3.74161245416587e-05	1.55649284481147e-08	2.93003311491053e-07	2.4588381222257e-07	4.05274887972215e-05	24675	0.01208487719573	0.0630908126628446	0.923228298917546	0.000384058546681575	0.00722974258180884	0.00606708729111852
3.92435665181578e-05	0.000234420634267205	7.8122957520183e-08	6.00842272613403e-07	1.5438851417274e-07	0.000274497554529669	3643	0.0790601651567545	0.142965086102128	0.85399898978651	0.000284603473623074	0.00218888023845204	0.000562440399286153
5.14747288728469e-09	2.3729032224343e-06	7.02244736653851e-10	4.16672707647236e-07	1.80954932783773e-07	2.97638058048924e-06	335979	0.000892516972551771	0.00172944042204393	0.79724455870635	0.00023593916089132	0.139993087704781	0.0607969740059344
4.04867416666308e-06	6.75805308688059e-05	1.9343464608645e-08	4.15602887755196e-07	6.17317820496758e-08	7.21258831698825e-05	13865	0.021406111516815	0.0561334432068857	0.936980289165116	0.000268190332769779	0.00576218785115325	0.000855889444074815
7.91187809712283e-06	0.000107942516473115	1.49681945018335e-07	2.62946475357905e-06	1.67753833383191e-07	0.000118801295102218	8417	0.0350147915198905	0.0665975744651212	0.908597135917076	0.00125993529691361	0.0221333004098703	0.00141205391101884
0.000174688567481389	0.000654426013366385	3.29554400191675e-07	1.59124903147312e-06	7.0422023337972e-07	0.000831739604512819	1202	0.220907663111119	0.210027954101946	0.786815981607257	0.000396223046736734	0.00191315770325157	0.000846683540808674
2.31470424161351e-07	1.35415595300094e-05	1.0588329022343e-08	7.9705699246653e-07	4.03680635764832e-08	1.46210433392361e-05	68395	0.00437673910695602	0.0158313205693188	0.926169166988933	0.000724184230678591	0.0545143717840982	0.00276095642697084
5.83913962352488e-07	1.31231875232245e-05	1.16088906549976e-08	3.35547237489951e-07	5.42116538374618e-08	1.41084692675594e-05	70879	0.00422362593492542	0.0413874780657545	0.930163809719569	0.000822831338739969	0.0237833907510787	0.00384249012485815
0.000118729817785426	0.000645912080373857	4.75806046373775e-07	3.33983912763577e-06	1.46083557213359e-06	0.000769918378905425	1299	0.20631170905065	0.154210915128719	0.838935786014271	0.000617995438750556	0.00433791323748361	0.0018973901807753
9.87289372593878e-07	1.84204723304363e-05	2.35867727471886e-08	5.66002509225227e-07	1.81289117780165e-08	2.00154798967806e-05	49961	0.00598671185796329	0.0493262903355457	0.920311300325062	0.00117842654129829	0.0282782382507984	0.00090574454729574
1.80830102474235e-05	0.000134954599187639	2.4360850632441e-07	2.33986663531861e-06	3.99001260884666e-07	0.00015602008583759	6409	0.0457310008025146	0.115901809375025	0.864982213431934	0.00156139195166188	0.0149972141263548	0.0025573711150243
3.13033218792378e-06	5.58759555511785e-05	3.95192853131689e-08	9.07866185083175e-07	8.16686983444168e-08	6.0035341907843e-05	16657	0.0178499120273166	0.0521414901364096	0.930717703531207	0.000658267015016467	0.0151221956306469	0.0013603436867201
1.17022088113125e-05	7.4020473713478e-05	7.99562738371561e-08	6.50555388785275e-07	1.92057252604708e-07	8.66452514400176e-05	11541	0.0256597479673389	0.13505885916222	0.854293483869922	0.000922800413274903	0.00750826361483455	0.00221659293974886
5.37860272489135e-06	7.24385476040406e-05	1.2522788234512e-07	2.1705473298819e-06	7.09577497509002e-08	8.01838832909099e-05	12471	0.0237690870910742	0.0670783517103755	0.903405330734994	0.00156175876255318	0.027069620986141	0.000884937805936176
9.71260732634089e-05	0.000300876545880228	8.37915295076494e-08	3.34043203448485e-07	1.01533380929022e-07	0.000398521987257522	2509	0.11270735598267	0.243715720509661	0.754981043707894	0.000210255725372322	0.000838205203550359	0.000254774853522479
4.56423713426591e-06	9.57464445543746e-05	6.70373058916265e-08	1.81172015611758e-06	2.77425091398979e-07	0.000102466864242049	9759	0.030273915327484	0.0445435426176818	0.934413727429005	0.000654233994447903	0.017681034444832	0.00270746151403288
2.59308181769102e-05	0.000173413687788655	1.65524810185187e-07	1.42488224863054e-06	3.74553112202157e-08	0.000200972368335601	4976	0.0585158537017183	0.129026783092931	0.862873285640311	0.000823619742136787	0.0070899410721535	0.000186370452467722
4.65538176794545e-06	0.000126214167571359	7.98874699946059e-09	2.79431108675421e-07	5.46906644269302e-07	0.000131703875839248	7593	0.0387432776713009	0.0353473406783229	0.958317792601714	6.06568861284788e-05	0.00212166200041434	0.00415254783342012
3.53604221648362e-05	0.000112172749714216	7.06486850238759e-08	2.8825244531437e-07	1.9293532992913e-08	0.000147911366542383	6761	0.0434064514955103	0.239064941332307	0.75837815805774	0.000477642027623563	0.00194881875580383	0.000130439826525331
3.25773158139536e-05	0.000310825613091642	1.40780547335257e-07	1.7321488531188e-06	1.96273966671131e-07	0.000345472132272721	2895	0.0984678249958667	0.0942979556690741	0.899712550030727	0.000407501891423541	0.00501385984948683	0.000568132559289006
0.00024218980178699	0.000728055562859199	6.2098375132845e-08	2.40540933915149e-07	6.01162726971475e-07	0.000971149166682209	1030	0.252847758901037	0.24938475992766	0.749684587946975	6.3943189432984e-05	0.000247686907601355	0.000619022028330891
1.18008926734266e-06	3.06337617686858e-05	3.80354780114111e-09	1.27047108584165e-07	2.16298098618035e-07	3.21609997910318e-05	31094	0.00960205808701708	0.0366931772958044	0.952512731809666	0.000118265844527686	0.00395034698577975	0.00672547806422208
0.000118354205870347	0.000436237017812723	3.81099248436471e-07	1.80892860469139e-06	4.7801399366387e-08	0.000556829052935564	1796	0.153880978519253	0.212550342419081	0.783430777386546	0.00068440977787948	0.00324862468140778	8.58457350858066e-05
4.44548826141056e-05	0.000413903458156139	3.0619919701249e-07	3.67973115822241e-06	6.9177308381859e-08	0.000462413448433861	2163	0.129559713013064	0.096136655983231	0.895093902562696	0.000662176236546644	0.0079576646628363	0.000149600554690081
5.00521995965782e-05	0.000294919255415447	4.16161834617015e-07	3.15822508122004e-06	3.61192089330106e-07	0.000348907034017192	2866	0.0993966711572519	0.143454257772607	0.845266006878253	0.00119275851170289	0.00905176672667601	0.00103521011076065
6.36813540688635e-06	3.56035967192931e-05	8.2052487310461e-09	5.89935134151497e-08	2.81537389616172e-09	4.20417462622218e-05	23786	0.0125335811494289	0.151471714975091	0.846862937072765	0.000195169075039569	0.00140321272687383	6.69661502308143e-05
2.20552928413533e-08	4.90599865731893e-06	4.36944592568373e-09	1.25100745686252e-06	1.15785934698386e-07	6.29921678764687e-06	158750	0.00188798649541189	0.00350127541008034	0.778826768899251	0.000693649079398643	0.198597301701985	0.0183810049092847
1.75345199773791e-05	0.000114410509545215	4.48739882266184e-08	3.76734841387357e-07	3.1968606811945e-07	0.000132686324420327	7537	0.0390265889616537	0.13215016735133	0.862263010487668	0.000338196030545435	0.00283928915080899	0.00240933697964789
4.98729510434513e-07	2.67343903021379e-05	1.85140130211938e-08	1.27783305344159e-06	2.27061327641803e-07	2.8756528206677e-05	34775	0.00858997601237355	0.0173431753252714	0.929680735796556	0.000643819479463274	0.0444362770170875	0.00789599238162141
2.55015125343829e-05	0.000320750845990598	1.66304474035444e-07	2.70034138188277e-06	1.33683929588826e-06	0.000350455843676787	2853	0.0998151792063479	0.0727666922795043	0.915238971693149	0.000474537597349413	0.00770522572416624	0.00381457270583047
4.12628181317952e-05	0.00032303664532604	1.25869273305486e-07	1.27016953510312e-06	4.82225205163359e-07	0.000366177727471407	2731	0.104052477241162	0.112685220962865	0.882185400943765	0.000343738201049691	0.00346872417357034	0.0013169157187503
2.35226585632405e-06	2.17829063886197e-05	1.9211818369786e-08	2.28786231237944e-07	2.15401237826592e-08	2.44047104183342e-05	40976	0.00729476555748687	0.0963857311151253	0.892569754577182	0.000787217633008791	0.00937467510641174	0.000882621568272208
3.09306949354699e-05	0.000172693764135961	4.91642690127017e-08	3.53264965143907e-07	1.85973411440578e-08	0.000204045485646731	4901	0.0593836167278233	0.151587254368474	0.846349349943225	0.000240947594880001	0.00173130497851603	9.11431149045648e-05
2.95759496016967e-05	0.000240988564702729	2.4648414829948e-07	2.58729995259336e-06	5.48097793759628e-08	0.000273453108184695	3657	0.0787714791653907	0.108157299063211	0.881279303433485	0.000901376290566792	0.00946158546073592	0.000200435752000827
9.20370699621034e-06	0.00016995866960621	8.81961695374952e-08	2.10061981715919e-06	5.41168097605571e-07	0.000181892360686723	5498	0.0531103055678041	0.0505997446042392	0.934391466274572	0.000484881108830058	0.0115486973132265	0.00297521069913231
4.19636338298528e-06	6.11702479454642e-05	3.72030255872696e-08	6.97874818740842e-07	4.47205360206577e-08	6.61464097087983e-05	15118	0.0196489716348631	0.063440531412956	0.92477049343659	0.000562434541059016	0.0105504565072111	0.000676084102183845
1.78759692656154e-05	0.000130790105078121	2.98531139444275e-07	2.81095739608825e-06	7.28333911674384e-08	0.000151848396270437	6586	0.0445357948627445	0.117722476527042	0.861320292413156	0.00196598151035195	0.01851160410731	0.000479645442140362
0.000389209076797343	0.000946469365476621	1.3101245006313e-07	4.10568654949673e-07	1.30149862509172e-07	0.00133635017324149	748	0.330465889296758	0.291247821559575	0.708249517550359	9.80375149316909e-05	0.000307231340385721	9.73920347490039e-05
1.90442737892153e-07	5.30899236012564e-06	7.41101613227023e-10	2.65664910046143e-08	5.35174823607446e-09	5.53209443887171e-06	180763	0.00165825649312923	0.0344250699254141	0.959671317760155	0.000133964020574127	0.00480224828013468	0.000967400013721743
1.10000033329049e-05	7.4580572768894e-05	4.44179794451658e-08	3.87396630732719e-07	1.11501079065922e-08	8.60235408198834e-05	11625	0.0254779880207404	0.127872013033464	0.866978643962718	0.00051634679323615	0.00450337927316724	0.000129616937414124
3.27339251379493e-07	1.04075529759656e-05	1.2029597990393e-09	4.91914839061544e-08	1.73850815544509e-08	1.08026717526048e-05	92570	0.00323557324496637	0.030301693773169	0.963423976430288	0.000111357618428908	0.00455364052826035	0.00160933164985403
7.7095298296299e-06	4.04340518784616e-05	2.94446922823548e-08	1.98592519582889e-07	2.17507721569788e-08	4.83933696921138e-05	20664	0.0144134789771964	0.159309630196846	0.835528753953474	0.000608444761538338	0.00410371339806188	0.00044945769007946
6.23354204630649e-06	8.42515051445449e-05	1.13510214586832e-07	1.97477298746685e-06	5.21270852445958e-08	9.26254574781497e-05	10796	0.0274063639263973	0.067298367166251	0.909593403783402	0.00122547534638206	0.0213199809343203	0.000562772769644809
0.000105326782433113	0.000499519134915058	4.73109892469517e-08	2.8917090163256e-07	1.74868788445037e-07	0.000605357268027496	1652	0.166116997482464	0.173991109045922	0.82516418204195	7.81538303836848e-05	0.000477686346403006	0.000288868735341745
4.21386393303417e-07	3.52590450974354e-05	9.06019292392192e-09	9.77602278843093e-07	2.08604447521512e-07	3.68756984100274e-05	27118	0.0110019445117072	0.0114272111843943	0.956159384573111	0.000245695493633234	0.0265107461280587	0.00565696262080254
8.93166996477143e-09	4.10323947765685e-06	3.61940748149107e-09	2.14189091350577e-06	6.1069260052934e-07	6.86837406913822e-06	145595	0.0020583978843931	0.00130040528877195	0.597410600580712	0.000526967146089816	0.311848319841804	0.0889137071426227
1.56997122254843e-06	2.32128367891508e-05	5.29111312157467e-08	1.00618222675566e-06	6.84961189161146e-08	2.59103974885868e-05	38595	0.00774308660467915	0.0605923248857909	0.895888872387072	0.00204208103094726	0.0388331451572238	0.00264357653896612
2.64028314596488e-07	8.15346756290381e-06	7.60357248898681e-10	3.01969725688282e-08	1.77600251038028e-08	8.46621323242183e-06	118117	0.00253665196855579	0.0311861167854097	0.963059556742519	8.98107841161915e-05	0.00356676258202277	0.00209775310593286
1.26346776808006e-09	1.13477452519447e-06	1.283385915938e-10	1.48351113330252e-07	1.2926694886266e-07	1.41378439374706e-06	707321	0.000424045685162855	0.000893677829284423	0.802650340613037	9.07766362122974e-05	0.104931921717615	0.0914332832038513
2.04858128170777e-05	0.00010533305649869	4.5646105735676e-08	3.01922196521768e-07	9.37051876411707e-09	0.000126175808136789	7925	0.0371475814485875	0.162359275677226	0.834811823709476	0.000361765907504158	0.00239286913220678	7.42655735872787e-05
1.31567073337337e-06	2.88490474390632e-05	2.23308709650999e-08	6.29954524907834e-07	4.81817590826586e-07	3.12988211591361e-05	31950	0.00934584684113304	0.042035791913183	0.921729521133808	0.000713473228003077	0.0201271006887092	0.015394113036297
2.24808175883884e-06	6.89608912954614e-05	7.26174071835588e-09	2.87011565928994e-07	2.70432377087018e-07	7.17736787380346e-05	13933	0.0213026990817273	0.0313218132101612	0.960810320830293	0.000101175540198523	0.00399884151091868	0.00376784890842873
1.38695628333572e-05	0.00012271262793541	1.36186704942264e-09	1.55088095855332e-08	7.8061477878267e-08	0.00013667712292328	7317	0.0401765706790571	0.101476842186256	0.897828585434089	9.96411850275108e-06	0.000113470412998367	0.000571137848153891
9.38625051018719e-05	0.000532333912067073	8.44968573640064e-07	6.18008873638533e-06	1.62039661072081e-07	0.000633383514140043	1579	0.173103097240097	0.148192213732166	0.8404606374857	0.00133405520474794	0.00975726175124112	0.000255831826144206
3.41198266161599e-06	2.95091640720683e-05	5.63264112588219e-09	6.26494868650196e-08	7.21788000836965e-09	3.29966467416836e-05	30306	0.00985032196074698	0.103403921262876	0.894307967202933	0.000170703440564058	0.00189866222939183	0.000218745864235093
5.92572253974777e-07	2.97111469009844e-05	1.93928998484999e-08	1.2520275884408e-06	1.65658266881419e-07	3.17407979101299e-05	31505	0.00947719610423581	0.0186691038975319	0.936055450940704	0.000610977074470797	0.0394453722299535	0.00521909585733982
7.90476571628757e-08	4.3036195725892e-06	4.36361773220049e-09	3.0551860896388e-07	5.82678227309408e-08	4.7508172791791e-06	210490	0.00142423338489484	0.0166387491914937	0.905869310413224	0.000918498328976882	0.0643086422841063	0.0122647997821985
2.0626760012978e-05	0.000180291795239546	7.63439709753104e-08	8.5931181561914e-07	2.23608438022047e-07	0.000202077819477141	4949	0.0588280942654359	0.102073350090317	0.892189928147661	0.000377794906798005	0.00425238068107889	0.00110654617414526
0.000134692809336455	0.000561493189542033	4.7133475631402e-07	2.53218294479607e-06	6.42005810196791e-07	0.000699831522389795	1429	0.189434361291635	0.192464621879997	0.802326233640689	0.000673497465082023	0.00361827506161645	0.000917371952615767
3.68482756108093e-06	4.29780741692396e-05	1.53226715027037e-08	2.29893439736547e-07	8.95178386636693e-09	4.69170696254261e-05	21314	0.013976855054725	0.0785391668853074	0.916043446710665	0.000326590548494097	0.00489999570672162	0.00019080014881227
2.72831236324549e-05	0.000319950997839813	1.48577055560147e-07	2.24868820465313e-06	4.50205124164539e-07	0.000350081591856646	2856	0.0997140693724834	0.0779336139548492	0.913932652508131	0.000424406935458027	0.00642332603873081	0.00128600056283134
1.91924948803692e-06	4.36845951528655e-05	1.46870579700215e-09	4.3023826796857e-08	1.09917203568107e-07	4.57582543770644e-05	21854	0.0136339939772011	0.0419432409335727	0.954682291699522	3.20970678841786e-05	0.000940241872915982	0.00240212842610537
5.12070684470483e-06	6.18019284196595e-05	2.23313859089026e-08	3.46782023227615e-07	1.03463335138563e-07	6.73952120086394e-05	14838	0.0200162067462056	0.075980276522439	0.917007700958595	0.000331349738999856	0.00514549940406984	0.00153517337589649
8.26810631071238e-06	0.000120484935399623	3.7289132694597e-08	6.99872481811141e-07	2.60474030901864e-07	0.000129750677355743	7707	0.0381797813783801	0.0637230300389366	0.928588103392203	0.000287390659182147	0.00539397940784749	0.00200749650183106
5.12450935286184e-07	8.77854824428649e-06	2.25930822612825e-09	4.97686277145581e-08	3.25851123050601e-09	9.34628562674387e-06	106994	0.00279997153825962	0.0548293681309968	0.939255292944095	0.000241733274196475	0.00532496327441011	0.000348642376302086
2.97182374141878e-05	0.000106594799535543	1.15612156327925e-08	5.3336819258963e-08	3.6114454341842e-08	0.000136414049438965	7331	0.040100806115869	0.217853201605049	0.781406313894645	8.47509159088874e-05	0.000390992126385247	0.000264741458012363
2.26130792505476e-06	2.98371571574332e-05	3.1560989013101e-08	5.35628368854133e-07	2.69657169354664e-08	3.26926201572907e-05	30588	0.00976000532819166	0.0691687577861658	0.912657260686991	0.000965385731129986	0.0163837699846974	0.000824825811015727
5.10844934663112e-06	5.18735727576756e-05	1.41684122763228e-08	1.85076676585432e-07	7.16440421273655e-08	5.72529112352958e-05	17466	0.0170296922842428	0.089226019016511	0.90604253370606	0.000247470599671238	0.00323261599440438	0.0012513606833533
1.28514693967604e-05	0.000139818545584683	3.55317674337477e-07	4.97775891671742e-06	1.47819175992747e-07	0.000158150910748491	6323	0.0463409156938027	0.081260799169208	0.884083088253837	0.00224670014643509	0.0314747407596888	0.000934671670831071
1.11701667585444e-05	7.56143072719197e-05	3.07843008918835e-08	2.68065231489325e-07	1.35047870535379e-07	8.72183714333807e-05	11465	0.025827272292017	0.128071260388947	0.866953900069959	0.00035295661207567	0.00307349503417498	0.00154838789484313
1.2533513514987e-07	1.00979256513107e-05	5.81484559619477e-10	6.02831589682238e-08	4.69724521464494e-08	1.03310978821349e-05	96795	0.00309454736179449	0.0121318311548095	0.977430062759605	5.62848756495679e-05	0.00583511642770017	0.00454670478223585
6.57102107056805e-06	5.04631735732353e-05	2.45082983983526e-08	2.42084874595503e-07	1.76210126665175e-10	5.73009640269239e-05	17452	0.0170438633339923	0.114675576269198	0.880668840920796	0.000427711798824832	0.00422479584255782	3.07516862338267e-06
1.92869421983378e-05	0.000105768759551592	4.24126776233359e-08	2.99217005241073e-07	1.66955119124992e-07	0.000125564286551919	7964	0.036970901492749	0.153602132644324	0.842347473601564	0.000337776598649321	0.00238297857979984	0.00132963857566266
0.000185731947490288	0.00048585567669129	2.39036720447071e-07	8.04975992780271e-07	2.24169536046785e-07	0.000672855806430852	1486	0.182843528313516	0.276035289753237	0.722079934582864	0.0003552569780367	0.00119635735485475	0.000333161331007734
3.76732063123097e-05	0.000265794134540252	5.65239214439061e-08	5.13697557941085e-07	1.99354511553259e-07	0.0003042369168435	3287	0.0872424272821086	0.123828517272573	0.873641954099137	0.000185789160731543	0.00168847871346702	0.000655260754091218
1.66568323827801e-06	1.50510801806335e-05	6.96013942058863e-09	8.0871723054249e-08	4.19461839476587e-08	1.6846541465334e-05	59359	0.00504125501621688	0.0988738989367983	0.893422558666114	0.000413149454735911	0.0048004941085779	0.0024898988337739
5.80971065623566e-05	0.000395072709708851	2.03686899970137e-07	1.78568097842967e-06	6.34174912070366e-07	0.000455793359061678	2194	0.127828481884627	0.127463696886586	0.866780311416055	0.000446884308252007	0.00391774242192948	0.00139136496717704
7.43466237302414e-06	6.67704258861799e-05	1.70506232440693e-08	1.97000960863822e-07	4.12301378493159e-07	7.48314412218051e-05	13363	0.022200140346113	0.0993521206011165	0.892277694990107	0.000227853733212623	0.00263259610729532	0.00550973456826887
1.48601875190284e-05	9.22082672687467e-05	3.84782916546121e-09	3.07152916713232e-08	3.36692314063624e-07	0.000107439710222675	9308	0.0317196779023857	0.138311872660767	0.858232650457073	3.58138453415999e-05	0.000285883977233965	0.00313377905958429
1.91742473552262e-07	1.34134482052549e-05	2.10006797862963e-09	1.89063767622127e-07	2.84941415387849e-08	1.38248486559467e-05	72334	0.00413889433554604	0.0138694085066736	0.970241956282477	0.00015190531418413	0.0136756482712599	0.00206108162540559
8.4621551433635e-05	0.000466786261813307	9.51350788404615e-07	6.76462903887296e-06	8.28694113549449e-07	0.000559952487187769	1786	0.154673888864481	0.15112273517817	0.833617623805249	0.0016989848427722	0.0120807196925702	0.00147993648123856
6.21163105086652e-05	0.00024726657927529	1.66644787776854e-07	8.53736810474458e-07	1.00120855038749e-08	0.00031041328346771	3222	0.0889326379608911	0.20010841615651	0.796572158617081	0.000536848120400067	0.00275032305620795	3.22540498010498e-05
1.34886189260072e-05	0.000111666828090478	2.1355780628505e-08	2.27519636705327e-07	1.09789577090391e-07	0.000125514112010909	7967	0.0369564037006868	0.107466951005755	0.889675481915309	0.000170146450358098	0.00181270164015942	0.000874718988418201
8.01474036316028e-06	0.000207408069084381	7.24370612580618e-08	2.42327657992179e-06	6.27594654056133e-07	0.000218546117742777	4576	0.0634674500935277	0.0366729935353663	0.949035705719992	0.000331449773650604	0.0110881703365416	0.00287168063444986
5.06806765837705e-05	0.000269024173929015	5.43917858019494e-07	3.71746455460824e-06	8.73913710111878e-08	0.000324053624296424	3086	0.0926543793543834	0.156395956668613	0.830184123115772	0.0016784810205423	0.0114717573755871	0.000269681819485677
7.06892812540511e-06	9.52174169745101e-05	2.04390862446144e-08	3.54427482914095e-07	1.17812710334475e-07	0.000102779024379408	9730	0.0303647333432905	0.0687779259249454	0.926428495983921	0.000198864373037475	0.00344844179105774	0.00114627192703805
2.93438378485638e-05	0.00020366066422056	5.59886429013678e-08	5.00322976095523e-07	9.04015551803569e-08	0.000233651215243301	4280	0.0677027289339951	0.125588209836649	0.871643933067021	0.000239624873523841	0.00214132409101547	0.000386908131790463
5.22132674748584e-05	0.000218260931161086	1.96893634483434e-07	1.0591750948306e-06	2.12587508817777e-08	0.00027175152611614	3680	0.0783009670410283	0.19213605980834	0.803163589476242	0.000724535524408744	0.00389758655624967	7.82286347591374e-05
7.79935258018916e-08	1.44937863770784e-05	1.25196864762346e-08	2.99942032930587e-06	7.53487992151269e-08	1.76590687178775e-05	56628	0.00528375897135658	0.00441662734586526	0.820755987115295	0.00070896640566102	0.169851557702437	0.00426686143074159
3.09764827177684e-06	7.26967591143595e-05	1.88198304664912e-08	5.68835778292196e-07	3.81190588087714e-08	7.64201820537038e-05	13086	0.0226661057002954	0.0405344267512997	0.95127696847506	0.00024626780466534	0.00744352817548185	0.000498808793493629
6.0538786134509e-06	6.05680719124707e-05	3.85347502228835e-08	4.95987078965831e-07	9.51083702137062e-08	6.7251580725324e-05	14870	0.0199739760942846	0.090018383927313	0.900619305289629	0.000572993969915313	0.00737509919642772	0.00141421761671533
6.52405810035512e-08	1.39768639943426e-05	5.88270689426517e-09	1.62525959957636e-06	3.80278900178e-07	1.60535257819947e-05	62292	0.00480451759580447	0.00406394096160007	0.870641389570551	0.000366443295644317	0.101240040452622	0.0236881857195827
2.48073332764988e-08	2.27569365578214e-06	4.10482852551104e-09	4.84243318358392e-07	1.36604469077245e-08	2.80250958285027e-06	356823	0.000840400718302936	0.00885182817154499	0.812019937311925	0.00146469740928995	0.172789174860161	0.00487436224707971
3.60632001561569e-07	9.64856783887629e-06	6.57277754861176e-10	2.261539438911e-08	2.1977374174502e-08	1.00544498867563e-05	99458	0.00301180551641478	0.0358678998476676	0.959631600689097	6.53718266304096e-05	0.00224929206906674	0.00218583556753815
1.55157207012382e-06	3.48518170154733e-05	5.90276256570231e-09	1.70605806349674e-07	2.4231779197068e-08	3.66041294337095e-05	27319	0.0109213639118916	0.0423878970522639	0.952128012731194	0.00016125947145915	0.0046608349655916	0.000661995779491274
3.11489297597355e-07	8.45786207517233e-06	1.32436683607025e-08	4.62455290364049e-07	9.46988678473408e-08	9.33974919934177e-06	107069	0.0027980160803851	0.0333509274124092	0.905577001550363	0.00141798972092696	0.0495147439715662	0.0101393373447346
3.20468410996681e-06	8.07658685736906e-05	1.90772294788646e-07	6.19422941601465e-06	3.3140390598985e-07	9.06869583004505e-05	11027	0.0268405359630399	0.0353378718398463	0.890600700335644	0.00210363538885721	0.0683034201620574	0.00365437227359519
1.27402655954468e-05	9.94097650372816e-05	2.59016250337343e-08	2.60051536139078e-07	9.53020861483508e-08	0.00011253128588005	8886	0.0331977330904012	0.113215320484537	0.883396686173527	0.000230172656707608	0.00231092654905121	0.000846894136177704
1.34899443383663e-05	0.000104786771287946	6.8450100307839e-08	6.84177426844138e-07	1.00537244580728e-07	0.000119129880398045	8394	0.0351099221333764	0.113237286004929	0.879601078569248	0.00057458380785013	0.00574312191498992	0.000843929702983053
0.000111108508348732	0.000473850759470495	1.41988772255961e-07	7.80143403919205e-07	2.88449669797825e-07	0.0005861698496652	1706	0.161300259427517	0.189550022765916	0.808384736507929	0.000242231449360728	0.0013309169763078	0.000492092300486928
1.26284996936548e-05	8.89208277190935e-05	1.09603720296737e-07	9.92872058323413e-07	5.61031064264475e-08	0.000102707906297795	9736	0.0303440434168402	0.122955477809462	0.865764194056039	0.00106714005033797	0.00966694867135784	0.000546239412804115
5.35737370312048e-06	3.71693728738652e-05	5.7427106089757e-08	5.12396846035051e-07	1.76305674851588e-08	4.31142010965957e-05	23194	0.0128512475102662	0.124260071318903	0.862114382928927	0.00133197657915761	0.0118846420205502	0.00040892715246325
8.00494740904771e-08	5.17220453428976e-06	1.1610104991984e-09	9.64812730753507e-08	1.61692765799357e-08	5.36606556853472e-06	186356	0.00160852891818752	0.0149177219450816	0.96387277945657	0.000216361593866141	0.0179798908237523	0.00301324618073032
1.81736122196696e-05	0.000170055451662149	9.70585859126527e-08	1.16955543500857e-06	5.13851912818556e-07	0.000190009529815558	5263	0.0554137472813863	0.0956457933310542	0.894983803324082	0.000510809042087875	0.00615524619288232	0.00270434810989402
4.54965909934277e-06	8.46787845222111e-05	4.63603671493184e-08	1.11115243378732e-06	9.01790397082159e-07	9.12877468195727e-05	10954	0.0270159350249574	0.049838661352164	0.927602963950639	0.000507848739447455	0.0121719778666844	0.00987854809106548
8.29112233437782e-05	0.000257876531768815	1.20915106878348e-07	4.83918547254266e-07	2.18512918223096e-07	0.000341611101684949	2927	0.0974226077036667	0.242706466314561	0.754883346872731	0.000353955437285122	0.00141657734443467	0.000639654030988197
1.87168174075774e-06	5.59667051335108e-05	1.47135499986259e-07	5.6661286645861e-06	3.46416217097896e-07	6.39980672559388e-05	15625	0.019016887915925	0.0292459104002715	0.874506177033296	0.00229906161693665	0.0885359340919832	0.0054129168575126
3.89750992965855e-05	0.000194492447556512	2.37275450238814e-07	1.52382260080544e-06	5.63380265046422e-07	0.000235792025169188	4241	0.0683014385605244	0.165294391396908	0.82484743670596	0.00100629124360148	0.00646257056281717	0.00238931009071311
6.3633758220407e-06	8.1122936932275e-05	4.7852009007291e-09	7.85147035491795e-08	7.75779553528337e-08	8.76471906141185e-05	11409	0.025952598373451	0.0726021653113393	0.925562318242834	5.4596169793927e-05	0.000895803995530829	0.000885116280502175
1.72717937080397e-05	0.000132066611738436	7.29566308456801e-08	7.17966298564506e-07	6.63651358114487e-08	0.000150195693511697	6658	0.0440618763150245	0.114995265870886	0.879296926899908	0.000485743826203633	0.00478020562226433	0.000441857780737769
1.6019549854008e-05	0.000210206444130509	6.68753562569871e-08	1.13138876908966e-06	1.18028543823581e-07	0.000227542286653687	4395	0.0659921662709336	0.0704025176576928	0.923812655756761	0.000293902980586503	0.00497221323442002	0.000518710370539683
1.60067275863515e-06	6.00453482234727e-05	1.91163524647819e-08	9.24079907883533e-07	8.42485691042364e-08	6.26734658115604e-05	15956	0.0186269622562436	0.025539879403636	0.958066503039905	0.000305015084410025	0.0147443562585473	0.00134424621350199
1.1867576806028e-05	0.000100272464762624	6.53714878762487e-08	7.10756522007903e-07	1.72342303768892e-07	0.000113088511882305	8843	0.0333593560222654	0.104940604562725	0.886672422279116	0.000578055956243219	0.00628495777491182	0.00152395942700399
5.63031268137657e-06	0.000148167092805647	5.6004726797489e-08	1.90238089809742e-06	2.60945984894123e-07	0.000156016737096813	6410	0.0457300419726039	0.0360878761224367	0.949687165382169	0.000358966145809962	0.0121934411236721	0.00167255122591237
8.59911178596709e-06	0.000131650422727398	3.14503659647644e-07	6.20318706351167e-06	1.85396271927398e-07	0.000146952621508451	6805	0.0431312325473808	0.0585162190214657	0.895869848227418	0.0021401704605151	0.0422121565429502	0.00126160574765069
1.31199145424792e-05	0.000106128073420012	9.76731578438262e-08	1.01669816855195e-06	2.10859113873995e-08	0.000120383445200274	8307	0.0354727630269008	0.108984375057986	0.881583620102028	0.000811350411855499	0.00844549819005876	0.000175156238071773
4.71643388006138e-05	0.000360847353406477	6.55314376187681e-08	6.46414259445557e-07	4.55980506681015e-09	0.000408728197709222	2447	0.115421063319014	0.115392916527299	0.882854071309246	0.000160330111761432	0.00158152597023763	1.11560814555156e-05
5.48797173320665e-06	2.75476531928057e-05	2.43238186803334e-08	1.57003361239725e-07	9.98929347374259e-10	3.32179510352798e-05	30104	0.00991605926742878	0.165211024827451	0.829300192644277	0.00073224921833679	0.00472646133631109	3.00719736239398e-05
9.88640820975876e-08	1.18347623253819e-05	1.72752920661333e-09	2.66261384315059e-07	6.10887174245472e-07	1.28125024952467e-05	78049	0.00383639752423137	0.00771621953902178	0.923688586969839	0.000134831521574668	0.0207813722895929	0.0476789896799713
9.50859816669233e-06	9.61960796207355e-05	1.16104664995803e-07	1.51167246966299e-06	1.15088530803345e-07	0.00010744754345289	9307	0.0317219535730346	0.0884952588130723	0.895284122181094	0.00108057067909336	0.0140689346734649	0.00107111365327589
5.44873438131142e-05	0.000350861615367139	3.71468679442564e-07	3.08242104456764e-06	1.19677222233095e-07	0.000408922526126497	2445	0.115472652553607	0.133246129356687	0.858014887784888	0.000908408453213099	0.0075379096225531	0.000292664782658792
1.38110395427376e-07	1.01436816839389e-05	1.81622968878166e-08	1.7163566082338e-06	3.63951644608142e-09	1.2019950500934e-05	83195	0.00359951298767758	0.0114900968532811	0.843903781729444	0.00151101261909567	0.142792319161417	0.000302789636762532
0.000136363696508701	0.000324217871588094	1.32663967585769e-07	4.058549050424e-07	3.51296969156265e-08	0.000461155216666339	2168	0.129230934453981	0.295700214549161	0.703055847295502	0.000287677473421614	0.000880083083470893	7.61775984441351e-05
2.52955727704682e-05	0.000236387668150714	1.22417991150824e-08	1.47412617497231e-07	3.62688141153374e-07	0.000262205583478947	3814	0.0756569311461911	0.096472288785182	0.901535600479283	4.66877896063769e-05	0.000562202434980056	0.00138322051094878
2.65789237427755e-06	5.33217132121519e-05	1.18737748339994e-07	3.0659413527111e-06	3.93045360543274e-07	5.95573300480238e-05	16791	0.0177090496873955	0.0446274601654301	0.895300598081817	0.00199367144639039	0.0514788246927606	0.00659944561360195
4.60209072909366e-07	3.71593894763362e-05	1.54066913849853e-08	1.60427601690286e-06	5.37270379624572e-07	3.97765516371579e-05	25140	0.0118622845331359	0.0115698584710761	0.934203392373085	0.000387330996551067	0.0403322045494813	0.013507213609806
1.20017947032735e-06	1.74918497884994e-05	2.49447594308385e-08	4.6754548357589e-07	9.81510822540303e-08	1.92826705840875e-05	51860	0.00576815688219812	0.0622413511185411	0.90712796820447	0.00129363613416823	0.0242469258361816	0.00509011870663946
1.53478814534386e-05	6.48992855770399e-05	9.31274208702523e-08	5.06445242871465e-07	1.03285642729206e-08	8.08570682584932e-05	12368	0.0239662382498617	0.189814963416343	0.80264208157489	0.0011517536175382	0.00626346284597412	0.000127738545254956
1.26427431783173e-08	1.32392856784693e-06	2.05790987991656e-09	2.77111228068158e-07	2.13823498230026e-09	1.61787868395562e-06	618093	0.000485246227751257	0.00781439504932873	0.818311398114226	0.00127198034087765	0.171280597745832	0.00132162874973567
6.34904244428309e-06	9.68415192337585e-05	1.38447711727691e-08	2.71911356256748e-07	7.99882650758561e-09	0.000103484316631979	9663	0.0305698956687704	0.0613527020414329	0.935808655703415	0.000133786177687245	0.00262756101703552	7.72950604296092e-05
0.000566688490599944	0.00155702643323616	4.19001409893435e-08	1.48658449580248e-07	1.15390506979547e-07	0.00212402087293366	471	0.471590612901206	0.266799868975508	0.733056088608785	1.97268028404409e-05	6.99891660550979e-05	5.43264468113121e-05
1.80886045552759e-05	8.97875868425795e-05	1.02418192574697e-07	6.53922433371489e-07	4.62018196449565e-08	0.000108678733843447	9201	0.032079566558129	0.166441068234498	0.82617439187247	0.000942394054040344	0.00601702292845512	0.000425122910536581
1.59987168027308e-05	0.000298132944896344	1.33173635491026e-07	3.20872553146058e-06	4.47050153896678e-07	0.000317920611019923	3145	0.090982876771787	0.0503229933768848	0.937759096335094	0.00041888959342331	0.0100928515492174	0.00140616914538033
5.56988560813453e-06	9.07956058553667e-05	1.97659571972766e-07	4.14881084523656e-06	5.03729363350622e-07	0.000101215691244061	9880	0.0299098213925201	0.0550298628569742	0.8970506918382	0.00195285503209329	0.0409897990543041	0.00497679121842858
5.93345583683521e-07	2.42891287720326e-05	2.63104972468593e-08	1.38614834946363e-06	1.13926873507215e-07	2.64088600759339e-05	37866	0.00789146027651988	0.022467671151934	0.91973408553772	0.000996275385276316	0.0524880038546915	0.00431396407037786
8.51445978409383e-05	0.000452513278720187	3.69099932326304e-07	2.52820335111861e-06	3.43971904795581e-07	0.000540899151749365	1849	0.149825492085042	0.157413073334586	0.836594543098611	0.0006823821615038	0.00467407527436852	0.000635926130930533
5.70766450105546e-05	0.000336663797463214	6.36315233121809e-08	4.83527569499497e-07	2.74087653330544e-07	0.000394561689219911	2534	0.111652127816948	0.144658355258467	0.853260229417694	0.000161271418515029	0.00122548028029655	0.00069466362502767
8.87054688642025e-06	4.35169981448583e-05	9.04124479968108e-09	5.703927059848e-08	2.28902520566878e-08	5.24765157987334e-05	19056	0.0156200887968017	0.169038411781034	0.82926614853322	0.000172291255661057	0.00108694850887674	0.000436199921208189
4.33906428297634e-07	2.06414576290757e-05	1.59836101958319e-08	9.78566959043834e-07	3.48955565088261e-08	2.21048101831218e-05	45239	0.00660957637011617	0.0196295025699404	0.933799361228468	0.000723082897496955	0.0442694124463019	0.0015786408577926
4.31499888637762e-06	6.25330117968193e-05	2.03223251058822e-08	3.79001334510577e-07	5.02362846805441e-08	6.7297570627494e-05	14859	0.0199874983010173	0.0641181969296044	0.929201622194545	0.000301977098376559	0.00563172386427481	0.000746479913199429
3.88083270012696e-05	0.000281471749476077	5.51785792204171e-08	5.15603304418516e-07	3.9350761048024e-07	0.000321244365971465	3113	0.091889119545989	0.12080624942296	0.876192018574042	0.000171765126692738	0.001605018979428	0.00122494789687671
1.58441761175764e-05	9.76852346919957e-05	3.09260249500076e-08	2.45295521041129e-07	3.37468467852679e-08	0.000113839379202348	8784	0.0335771018638643	0.139180099440049	0.858097043188905	0.000271663682345253	0.00215475104273995	0.000296442645960703
6.1718095149257e-06	4.01562899203024e-05	3.55846769224404e-08	2.97756964612366e-07	2.70611200396736e-08	4.66885021968026e-05	21419	0.0139092377393641	0.132191208210324	0.860089487365317	0.000762172167623689	0.00637752231496426	0.000579609941771207
6.07903980660375e-05	0.000313322934371987	3.98131995847089e-07	2.64260116171535e-06	3.03002180538259e-07	0.000377457067776125	2649	0.107080186622826	0.161052483198151	0.830088932280433	0.00105477425073208	0.00700106419329976	0.000802746077384287
2.36336608362941e-07	8.77604544565088e-06	4.30741791327033e-09	2.05717316659897e-07	4.37280806553561e-09	9.22677959665252e-06	108380	0.00276421914036951	0.0256142032967476	0.951149353219061	0.000466838713133785	0.0222956790616881	0.00047392570936907
1.28322820698368e-05	9.99082386115523e-05	6.63026848278825e-09	6.64219204471942e-08	4.00057403323128e-08	0.000112853578610651	8861	0.0332912171086561	0.113707356273642	0.885290832967194	5.87510698766842e-05	0.000588567250280579	0.000354492439006599
4.18755178720555e-05	0.000258619501630127	5.63161126427861e-09	4.47893375537684e-08	1.19091103433406e-07	0.000300664531554434	3326	0.086263390123099	0.139276547371781	0.860159661311115	1.87305474149651e-05	0.000148967812472618	0.000396092957216157
2.61795744915103e-05	0.000110504359424486	1.56659741222946e-08	8.50592318872183e-08	2.39853919575501e-09	0.000136787057661202	7311	0.0402082298669562	0.19138926546949	0.807856834658924	0.000114528189948325	0.000621836841449542	1.75348401871161e-05
5.47204559716465e-05	0.000254895265592035	1.25269237523914e-08	7.51135193576019e-08	1.86502179301283e-08	0.000309722012224721	3229	0.0887436213540154	0.176676031447011	0.82298078771067	4.04457005248384e-05	0.000242519150699249	6.0215991095255e-05
4.08094751588632e-05	0.00020730648902039	5.31116774626653e-08	3.4725198584011e-07	5.54789832022706e-08	0.000248571806825758	4023	0.0718675330041525	0.164175799661261	0.833990353402009	0.000213667342812917	0.00139698862181713	0.000223190972100709
6.60816289841557e-06	6.09294824923793e-05	3.85430553969337e-08	4.571738838764e-07	2.2600320395364e-07	6.82593655340219e-05	14650	0.0202702479810329	0.0968096150135168	0.892617181769889	0.00056465592809712	0.00669759937408934	0.00331094791440737
6.092668045767e-06	0.000134353590732789	3.78265118315663e-08	1.07566811144422e-06	1.00532741949616e-06	0.000142565080821328	7014	0.0418707304901264	0.0427360473593301	0.942401813675327	0.000265328028530163	0.00754510224556546	0.00705170869124751
1.30231723487039e-06	3.63865550026928e-05	2.39327586090349e-08	8.60604367729853e-07	2.87635774490049e-07	3.88610451383922e-05	25733	0.0115908426360081	0.0335121515706172	0.936324663248578	0.000615854733803617	0.0221456825122707	0.00740164793473049
2.94835803314589e-06	6.51080460720811e-05	6.45868635008003e-08	1.83640618284271e-06	2.87723397636089e-07	7.02451205492066e-05	14236	0.0208537655458354	0.0419724247050095	0.926869305128077	0.000919449820796554	0.0261428291173095	0.00409599122880769
2.21043872424232e-07	1.33354243400082e-05	2.24224285493519e-08	1.7406225995259e-06	2.60118672628168e-11	1.53195392523749e-05	65276	0.0045853520055168	0.014428885150052	0.870484687582288	0.00146364901580679	0.113621080298225	1.69795362865005e-06
1.43307975982216e-07	1.38713114874323e-05	2.47230193386729e-08	3.08089256143401e-06	1.89933629111207e-07	1.73101686732984e-05	57770	0.00517963473928607	0.00827883186391329	0.801338897917807	0.00142823676679761	0.17798166035126	0.0109723731002221
5.36946216887783e-05	0.000399177938805331	2.46093785795824e-07	2.35927163795049e-06	6.20641596402592e-07	0.000456098567514258	2193	0.127908372888876	0.11772591609181	0.875201035997229	0.00053956272464752	0.00517272319184984	0.00136076199446338
6.51357238272874e-06	8.49380593971009e-05	8.56278755519611e-08	1.43722284247876e-06	8.74808255767988e-08	9.30619633234371e-05	10746	0.0275337302541351	0.0699917791341968	0.912704357008872	0.000920116796315173	0.0154437193365853	0.000940027724031126
5.15213775863261e-06	6.00415846090302e-05	3.56666710956426e-08	5.34780852469131e-07	5.68378131465488e-08	6.58210077043742e-05	15193	0.019553258190699	0.0782749753964983	0.912194855458588	0.000541873671333542	0.00812477461407191	0.000863520859507771
1.46823349956866e-05	0.000168652805201554	1.7934542626174e-07	2.65385210408842e-06	1.24374507971824e-07	0.000186292712235563	5368	0.0543597049819697	0.0788132547939992	0.905310804581001	0.000962707687861466	0.0142456034497618	0.000667629487376597
1.52907360159866e-05	0.000134916905369375	7.5008217079935e-08	8.51940552499267e-07	5.32129462689836e-07	0.000151666719617631	6593	0.0444837098774654	0.100818004467535	0.889561702854233	0.000494559500390325	0.00561718849492563	0.00350854468291657
1.40787109665579e-05	0.000124580293944249	8.93817451243943e-08	1.01802682712847e-06	1.1905644576472e-08	0.000139778319127636	7154	0.0410692589814344	0.100721707446647	0.891270511204893	0.000639453569639628	0.00728315259106009	8.51751877599885e-05
1.39915170854247e-05	0.000132960831259619	1.07850835719545e-07	1.31940051890379e-06	2.98353223604174e-08	0.000148409435022028	6738	0.0435493967228985	0.0942764662054538	0.895905514631765	0.000726711450006781	0.00889027384753513	0.00020103386523902
6.85061027801848e-06	7.80968587645332e-05	6.72741174325628e-09	9.869252114233e-08	2.91266272802863e-08	8.50820156027175e-05	11753	0.0252026644695921	0.0805177243332688	0.917900900810803	7.90697269640307e-05	0.0011599692419508	0.000342335887013895
1.03759704610751e-05	6.86434230248552e-05	4.90574542679438e-09	4.17462150335352e-08	1.21590622639406e-08	7.90782045086545e-05	12646	0.0234451882403524	0.131211507969171	0.868044784923546	6.20366314242439e-05	0.000527910506983835	0.000153759968874987
1.64902754668727e-05	4.35180782376296e-05	1.39994455339038e-07	4.75058116410007e-07	5.76913943779689e-08	6.06810976706293e-05	16480	0.0180401738049709	0.271753084566469	0.717160366377043	0.00230705212517601	0.00782876603499451	0.000950730896318189
2.33100105518964e-07	1.81654926614198e-05	5.97484925596246e-09	5.99504972600746e-07	1.43701971598465e-08	1.90184427859553e-05	52581	0.00568934114187147	0.0122565295246519	0.955151421484129	0.000314160802922032	0.0315222954554127	0.00075559273288445
1.90036198923995e-05	0.000153403510161975	5.4381040915588e-08	5.65106237541054e-07	3.62020278501768e-09	0.000173030237535616	5779	0.0505890721848665	0.109828317657414	0.886570534415401	0.000314286344919305	0.00326593921149033	2.09223707750647e-05
4.98613692473664e-06	5.30103290352356e-05	1.05674617116684e-08	1.44529494013749e-07	2.88834058825535e-07	5.84403969745232e-05	17111	0.0173798291341881	0.0853200385841034	0.907083657531368	0.000180824605217437	0.00247310938145674	0.00494236989785423
4.59714470039478e-05	0.00015113426462659	3.63900759973672e-08	1.5389274712039e-07	1.42461712513384e-08	0.000197310240624907	5068	0.0574807285011563	0.23299067934006	0.765972734856176	0.000184430751704093	0.000779953167321631	7.22018847385665e-05
5.57030968103104e-06	7.21437773654536e-05	2.54241462239084e-09	4.23757212816442e-08	1.11702729349077e-07	7.78707079117377e-05	12842	0.0230913404021125	0.0715327987944413	0.926455907492515	3.26491782413553e-05	0.000544180506611997	0.00143446402818998
0.000287303942976249	0.00118456625269193	1.19722263686178e-07	6.37799621765979e-07	4.1360025488115e-07	0.00147304131780851	679	0.357403444733077	0.195041333534133	0.804163629608329	8.12755638547141e-05	0.000432981488065015	0.000280779805617724
5.2893562356421e-07	2.78934882802533e-05	6.87058284092366e-08	4.66526619174794e-06	1.09747515596617e-07	3.32661434395713e-05	30061	0.00993037399745877	0.0159001185251616	0.838494799702961	0.00206533794739514	0.140240668420808	0.00329907540367509
1.57695575613868e-05	0.000109063615179914	4.16891268235979e-07	3.70982867773911e-06	4.77956169700741e-08	0.000129007688304246	7751	0.0379653431690571	0.122237347003666	0.84540399578902	0.00323152266129134	0.0287566479680655	0.000370486577957704
4.39434483656313e-05	0.000415633956055563	9.49397937497989e-08	1.15913311365452e-06	1.0049642699663e-07	0.000460931973755595	2170	0.129172587693557	0.0953360818248029	0.901725156250386	0.000205973547411445	0.00251475961671762	0.000218028760681978
6.97422427877344e-06	8.87603720433168e-05	1.94689080602575e-08	3.18934192302275e-07	3.85173967068057e-08	9.61115168191596e-05	10405	0.028423083867159	0.0725638769378276	0.923514423462128	0.000202565818380429	0.00331837643247658	0.000400757349187182
7.05025729277331e-06	8.61991772449153e-05	1.64104493856904e-07	2.58238118711664e-06	2.50731352982608e-07	9.62466515716447e-05	10390	0.0284624749991002	0.0732519747715606	0.895607024632434	0.00170504107080283	0.0268308678270677	0.00260509169813526
3.69534641110601e-05	0.000247216248038926	4.66032300900595e-07	4.01514122423274e-06	2.05601161278553e-07	0.000288856486836398	3462	0.0830198596633227	0.127930186078839	0.855844543241793	0.00161336969096542	0.0139001248274089	0.000711776160993748
7.28704643143518e-06	9.97354547692556e-05	1.63981870570217e-08	2.88956895197705e-07	1.29104508526241e-08	0.000107340766733798	9316	0.0316909328788532	0.0678870354029316	0.929147963108895	0.00015276756032206	0.0026919585539603	0.00012027537389072
0.000101586972930566	0.000597512447859666	2.07442516146754e-07	1.57430927704523e-06	4.8809574206264e-07	0.000701369268325486	1426	0.189808470298191	0.144840924058597	0.851922767141227	0.000295767900755078	0.00224462255211706	0.000695918347303647
2.29688113238581e-12	5.72756853578973e-08	6.07753711225375e-11	1.95130553677622e-06	2.35540558523638e-07	2.24418485291001e-06	445596	0.00067302962522009	1.02348125619308e-06	0.0255218215574482	2.70812678571156e-05	0.869494121326941	0.104955952366497
1.13110016834523e-06	2.58813180178523e-05	3.83742155723028e-08	1.12960381930444e-06	8.61397092771369e-08	2.82665359303514e-05	35378	0.00844422616832052	0.0400155212202959	0.915616900550663	0.00135758466006789	0.0399625840990129	0.00304740946996069
8.41627051565768e-07	2.0428957933734e-05	4.41971918123229e-10	1.38000700524813e-08	4.56052274161915e-08	2.13304322546866e-05	46881	0.00637876666289861	0.0394566336732745	0.957737644029483	2.07202513688452e-05	0.00064696626339812	0.00213803578247559
4.52410144384092e-05	0.000224947513918427	6.74231880875044e-07	4.31506619011081e-06	2.60553920372735e-07	0.000275438380348194	3631	0.0793201331423714	0.164250945642426	0.816689067202835	0.0024478501508131	0.0156661761685352	0.000945960835390321
2.29975960220645e-05	0.000143631687902249	9.73821781295743e-08	7.8267554569096e-07	3.86230417750218e-08	0.000167547964689909	5968	0.049026042101973	0.137259775519371	0.857257133311507	0.000581219702130104	0.00467135215363257	0.000230519313359036
8.53332804586096e-06	9.63834662861488e-05	1.15546005426774e-07	1.67979651453438e-06	6.8425412016155e-08	0.000106780562263987	9365	0.0315281664557107	0.0799146198983719	0.902631192818276	0.00108208837804315	0.0157312948997358	0.000640804005573515
2.22137932711353e-06	9.79836961710706e-05	9.16791233186928e-08	5.22203963874905e-06	1.3045211560395e-07	0.000105649246375856	9465	0.0311993814713141	0.0210259836517034	0.927443399098992	0.000867768833793067	0.0494280822427376	0.00123476617277378
1.00440347893671e-05	6.89587549718412e-05	5.46937779940165e-08	4.83024501711915e-07	1.26858582614031e-08	7.95531938991757e-05	12570	0.0235843453151785	0.126255581920404	0.866825724926121	0.000687512032054106	0.00607171727541312	0.000159463846008257
6.64813723900981e-05	0.000297510625605552	5.07777830522606e-08	2.92550398924307e-07	8.53621994254422e-09	0.00036434386239757	2745	0.10355924735753	0.182468758915319	0.816565492959809	0.000139367746496721	0.000802951357542227	2.34290208331534e-05
[truncated: 8,398 more rows]
