# Supplementary material for: Quantitative Risk Assessment for African Horse Sickness in Live Horses Exported from South Africa
Source: PLoS One. 2016 Mar 17;11(3):e0151757. doi: 10.1371/journal.pone.0151757 (PMC4795756; doi:10.1371/journal.pone.0151757)
Supplement: S4 Dataset — (ZIP) [file pone.0151757.s004.zip › simulation_results_1.xls]

Detailed Results
A
Thu Oct 01 14:16:49 2015
Pathway 1	Pathway 2	Pathway 3	Pathway 4	Pathway 5	Overall probability	Horses/case	Probability per year	Pathway 1 proportion	Pathway 2 proportion	Pathway 3 proportion	Pathway 4 proportion	Pathway 5 proportion
8.0038759312737e-08	1.8826356959201e-06	8.92199135517614e-09	2.69830652917658e-07	1.08061918760571e-09	2.24250771869328e-06	445929	0.000672526822336983	0.0356916315808162	0.839522504304745	0.00397857776845247	0.120325406538574	0.000481879807412834
3.59215561388022e-07	4.09414868065689e-06	1.74046507890085e-08	2.5505766821295e-07	1.74750526917161e-10	4.72600131157379e-06	211595	0.00141679913485837	0.076008349914825	0.866302908259988	0.00368274353762561	0.053969021885018	3.69764025433518e-05
7.58700297422954e-08	1.77257761455545e-06	6.08334592444685e-09	1.82742633033739e-07	8.32616745448361e-10	2.03810624000138e-06	490652	0.000611245608321154	0.0372257482231367	0.869717966495334	0.00298480314963499	0.0896629574293513	0.000408524702543375
1.80686473134169e-06	9.30230361348418e-06	3.36958905037574e-08	2.23052428266101e-07	8.8596447618835e-10	1.13668026280719e-05	87975	0.00340425251736509	0.158959805185618	0.818374693206235	0.00296441238634167	0.0196231460653009	7.79431565038647e-05
1.048919013948e-06	6.44834688629278e-06	3.2992060678985e-08	2.60781886077271e-07	4.8959160271064e-10	7.79152943859975e-06	128345	0.00233473818697061	0.134622993112442	0.827609898301512	0.00423434974339443	0.0334699224500572	6.28363925938816e-05
2.11044500074783e-06	1.73233875807219e-05	5.94857471026287e-08	6.27881375316283e-07	9.42349068106134e-10	2.01221420529568e-05	49696	0.00601851906755513	0.104881726567362	0.860911702895786	0.00295623333470543	0.0312035057532069	4.68314489394862e-05
1.89883776368165e-06	7.87716349029579e-06	3.5681409041311e-08	1.90319178673987e-07	1.20330771177515e-09	1.00032051494045e-05	99968	0.00299647812542747	0.189822935281367	0.787463955066913	0.00356699762809874	0.0190258198078959	0.000120292215725155
1.09449620317668e-08	6.33869412601656e-07	2.35252146376123e-09	1.75177949720388e-07	6.44262112370815e-10	8.22989107929942e-07	1215083	0.000246866357463515	0.0132990363132466	0.770203890299377	0.00285850862556189	0.212855732879639	0.000782831882175601
1.57090053701784e-07	2.56375587214273e-06	1.30984745090797e-08	2.74859777552198e-07	2.38803126300804e-10	3.00904298103209e-06	332332	0.000902306928523222	0.0522059853222512	0.852017032758824	0.00435303669360913	0.0913445834056922	7.93618196237581e-05
5.36897177874009e-07	8.62032963190407e-06	4.18227507392775e-08	8.63474440400051e-07	1.22519004917685e-09	1.00637491909666e-05	99367	0.00301458692945111	0.0533496182869838	0.856572383544876	0.00415578229799471	0.0858004729663894	0.00012174290375565
2.69870539159928e-06	9.49827686302386e-06	4.01203105264734e-08	1.81556804340512e-07	1.47684768796119e-10	1.24188070542589e-05	80523	0.00371873357075525	0.217307941077463	0.764830053444345	0.00323060905537739	0.0146195043974251	1.18920253894654e-05
1.48604717848347e-07	2.59983498465225e-06	9.66279200317412e-09	2.17360146056947e-07	1.66163751685599e-10	2.9756288043124e-06	336063	0.000892291640315013	0.0499406100764258	0.873709442819098	0.00324731095127538	0.0730467945941174	5.58415590831718e-05
1.19316877544941e-07	2.16980334187414e-06	9.72765124111605e-09	2.27451061563133e-07	3.95609788020506e-10	2.52669454201135e-06	395774	0.000757722103745584	0.0472225176257198	0.858751742957773	0.00384995142047223	0.0900192159286785	0.000156572067356264
5.90065484588852e-08	1.3208235514499e-06	6.84377962675734e-09	1.96968967045937e-07	6.07211966328782e-10	1.58425005854781e-06	631213	0.000475162468583701	0.0372457290694204	0.833721636507702	0.00431988598632632	0.124329468055369	0.000383280381182613
5.30618713255505e-06	3.56859636426521e-05	1.27174164308017e-07	1.09992203408776e-06	2.96890108654150e-09	4.22222158746894e-05	23684	0.0125870442592314	0.125672872032657	0.845194002810364	0.00301202013379532	0.0260507889342473	7.03160889365173e-05
2.75018383043035e-08	9.84988720271348e-07	3.29310504838629e-09	1.51647348715095e-07	1.32023512281875e-09	1.16875124746195e-06	855614	0.000350564117156726	0.0235309595296914	0.842770198030025	0.00281762698053804	0.129751603726123	0.00112961173362233
9.39792796494411e-07	6.83422779207174e-06	2.53735968092414e-08	2.37249492111284e-07	6.93339720951422e-10	8.03733701720763e-06	124419	0.00240830616129728	0.116928379945043	0.850309969264686	0.00315696564109699	0.0295184202931073	8.62648560670043e-05
1.33216951150136e-06	7.97552505115823e-06	4.70018797583843e-08	3.61809553910091e-07	6.85727705446108e-10	9.71719172403351e-06	102910	0.0029109266938766	0.137094085342219	0.820764401656538	0.00483698182491703	0.03723396267002	7.05685063051807e-05
5.18208387468161e-09	4.62583777404569e-07	1.45978840664372e-09	1.67547580109581e-07	3.79193561713732e-10	6.37152423357189e-07	1569483	0.000191127520713041	0.00813319338468014	0.726017449587951	0.00229111332411171	0.26296310579306	0.000595137910196969
3.47246131626396e-07	4.75814800808259e-06	2.63368991623487e-08	4.6402109593996e-07	1.35922805002736e-11	5.5957657270918e-06	178707	0.00167732612857263	0.0620551589472751	0.85031222537536	0.0047065764449071	0.0829236102028736	2.42902958472097e-06
1.11832101345611e-06	6.54466058259417e-06	4.46764841187987e-08	3.36171237013115e-07	6.78166987453797e-10	8.04450748416964e-06	124308	0.00241045213573809	0.139016716145369	0.813556404226493	0.00555366306846194	0.0417889146942368	8.43018654390372e-05
5.82426143838463e-08	1.58749659065676e-06	9.75973369581084e-09	3.42036927344988e-07	2.49315866101207e-10	1.99778518194751e-06	500554	0.000599156587221539	0.0291535921430098	0.794628273851354	0.00488527684758215	0.171208061024639	0.000124796133415188
1.29592041204723e-08	6.44038844658468e-07	2.06771092801547e-09	1.32124039929542e-07	2.15154376675912e-10	7.91404954013173e-07	1263576	0.000237393397883978	0.0163749342921811	0.81379177801779	0.00261270910363931	0.166948714762964	0.000271863823425511
7.47242694651973e-07	4.8448608198519e-06	1.93194326425272e-08	1.61054185899095e-07	5.38532276061205e-11	5.7725309862731e-06	173234	0.00173026565566381	0.129448017936828	0.839295766687581	0.0033467871698685	0.0279000989829378	9.32922278532272e-06
1.51859498105559e-07	3.79941005647255e-06	1.23899304067236e-08	3.98591997374919e-07	8.92867918611636e-10	4.36314435027837e-06	229193	0.00130808986427766	0.0348050593595122	0.870796322892722	0.00283967923406732	0.0913542998753843	0.000204638638314745
8.01937908766725e-07	5.65946833094364e-06	2.77941300353409e-08	2.5220266178131e-07	1.11931157689513e-09	6.74252234310391e-06	148312	0.00202071911474977	0.118937375059191	0.839369607240828	0.00412221548865435	0.0374047943703527	0.000166007840973629
3.27072267842267e-07	3.70005602458386e-06	1.38547382167402e-08	2.01523378113028e-07	4.65134576977393e-11	4.24255292221359e-06	235707	0.00127195895015164	0.0770932676242524	0.872129609794784	0.00326566066959311	0.0475004983574562	1.09635539144837e-05
1.21607375592913e-10	6.00946942590176e-08	2.51735123306497e-10	1.59947439613159e-07	7.38759807367929e-10	2.21154236178444e-07	4521731	6.63440773058799e-05	0.000549875859012673	0.271732051338725	0.00113827855010373	0.723239321014414	0.00334047323774455
3.20514145510245e-07	4.39853449151742e-06	2.69090831191239e-08	4.74821222814626e-07	1.26123165437093e-09	5.22204017461579e-06	191496	0.00156538964035224	0.0613771887601049	0.842301925002146	0.00515298278437771	0.0909263825894562	0.000241520863914787
1.15201534405186e-08	5.81870813834695e-07	2.69325186521731e-09	1.74905073693967e-07	2.29642670030446e-10	7.71218935504428e-07	1296649	0.000231339006875886	0.0149375915322718	0.754482011588723	0.00349220142456143	0.226790429593858	0.000297765860585677
3.97942283470182e-06	2.68925273411503e-05	1.35599868482473e-07	1.17840237378506e-06	1.11036001333779e-09	3.2187062778133e-05	31068	0.00960980212453577	0.123634233484806	0.835507344255728	0.00421286867388829	0.0366110564952089	3.44970903680013e-05
1.66806340737981e-06	1.04424250053795e-05	4.06955932604883e-08	3.27573584003708e-07	3.09816512338133e-09	1.24818557551469e-05	80116	0.00373757789904228	0.133639054969209	0.836608370600146	0.00326038003152757	0.0262439808975227	0.000248213501594409
1.18888926289424e-06	1.1460427265298e-05	5.11056166551648e-08	6.33461309746972e-07	1.37579205206799e-09	1.33352592466465e-05	74989	0.00399261269145923	0.089153817027833	0.859407909012348	0.00383236768854094	0.0475027367695362	0.000103169501741331
6.55940993455396e-07	9.51235967980317e-06	4.06886848268662e-08	7.58754107515767e-07	4.38480637351184e-10	1.09681819462385e-05	91173	0.00328506495699088	0.0598039854435808	0.867268588944712	0.00370970184724371	0.0691777462513717	3.99775130919995e-05
4.66903618290289e-06	2.26805716933945e-05	1.17598780446188e-07	7.3455021246962e-07	7.19701969748543e-09	2.82089538889107e-05	35450	0.0084270967949861	0.165516105322089	0.804020304429316	0.00416884585331673	0.0260396119389022	0.000255132456376366
1.83265265441902e-07	3.28115999538985e-06	1.60642281013211e-08	3.69808502114713e-07	4.56701676371049e-09	3.8548650078115e-06	259412	0.0011557932871612	0.0475412926446278	0.851173773592826	0.00416726086873823	0.0959329318576222	0.00118474103618567
1.09800735119945e-08	6.42948182566001e-07	2.45590087749019e-09	1.84902278884182e-07	2.90874784138578e-10	8.41577310623807e-07	1188245	0.000252441430730999	0.0130470170397722	0.76397993915666	0.00291821184636001	0.219709201460203	0.000345630497004454
4.90409895521662e-08	1.39922371280359e-06	4.90774886169605e-09	1.80041225870143e-07	5.55893964096979e-10	1.63376957105169e-06	612081	0.000490011176993543	0.0300170785532487	0.856438837885125	0.0030039418952679	0.110199889299105	0.000340252367253442
1.61509643655815e-06	1.82300015960374e-05	4.97571316047034e-08	7.22232456531973e-07	6.04049650057436e-11	2.06171480256972e-05	48503	0.00616611914537657	0.0783375292521107	0.884215487676351	0.00241338576716266	0.0350306674634039	2.92984097172193e-06
9.05619831139505e-08	4.03415087278824e-06	2.53433860353806e-08	1.45175240604651e-06	5.31890777729136e-09	5.60712755576137e-06	178344	0.00168072897317262	0.0161512257770732	0.71946836105826	0.00451985188197477	0.258911963676449	0.000948597606242458
1.00629417312692e-06	6.51374424081532e-06	3.48585269098197e-08	2.90119803328936e-07	1.72358606344337e-10	7.84518910278734e-06	127467	0.00235079849812336	0.128268950555875	0.830285179295555	0.00444329976666014	0.0369806004071793	2.19699747305134e-05
2.64281392879823e-08	1.07725131508736e-06	5.27825249158963e-09	2.76633012635738e-07	2.13127436757556e-10	1.38580384693943e-06	721603	0.000415655033642048	0.0190706205256605	0.77734761486374	0.003808802020031	0.199619169225635	0.000153793364932744
1.12750467529683e-05	4.35547349975422e-05	2.1349192442167e-07	1.06051165824913e-06	1.46820062747666e-09	5.61052535338088e-05	17824	0.0166911807935975	0.20096240624194	0.776304040249926	0.00380520380846368	0.0189021810160802	2.61686835902439e-05
1.86394170893365e-06	9.41228810341342e-06	2.85763057798004e-08	1.85538468062648e-07	4.81154885295446e-10	1.14908257410748e-05	87026	0.00344133252343559	0.162211293681955	0.81911329224744	0.00248688009232028	0.0161466610184007	4.18729598844687e-05
1.18045871465335e-06	6.4823074516336e-06	3.09455400006781e-08	2.18492588033105e-07	1.29573710126802e-10	7.91233386803086e-06	126385	0.00237089453047146	0.149192227519986	0.819266168459452	0.0039110508374414	0.0276141770149394	1.63761681809629e-05
3.55274345536452e-07	3.68790509738297e-06	1.62332954892637e-08	2.16662404996833e-07	8.63981581025931e-10	4.27693912498654e-06	233812	0.00128226168037993	0.0830674309720437	0.862276733338956	0.00379554045892921	0.0506582859061653	0.000202009323906066
5.20134239593123e-06	1.29994976135025e-05	5.10423199805156e-08	1.64021211796095e-07	1.95151031818058e-09	1.84178550515285e-05	54295	0.00551017041166058	0.282407608344141	0.705809529781464	0.00277134985793471	0.00890555449248594	0.000105957523974466
1.00250031774942e-06	6.61803720203635e-06	2.14479260293832e-08	1.82051114598358e-07	6.83672685982072e-10	7.82472023309949e-06	127800	0.00234467220585988	0.128119637237473	0.845785792320251	0.00274104701387993	0.0232661499932305	8.73734351664173e-05
2.18408522128196e-07	6.06573373536717e-06	2.07607284007298e-08	7.41435863451787e-07	4.92897213614012e-09	7.05126782148402e-06	141818	0.00211315194861594	0.0309743620094449	0.860233065731229	0.00294425469664836	0.105149298285446	0.000699019277231588
3.66317827140722e-06	1.15790487266966e-05	3.84124258619616e-08	1.56115788073464e-07	3.42799677014145e-10	1.54370980117162e-05	64779	0.00462045783961718	0.237297079323263	0.750079368409041	0.00248831910199753	0.01011302694036	2.22062253380766e-05
7.484420646936e-07	5.09509177776189e-06	1.78047918436619e-08	1.55844031512007e-07	4.20846193162314e-10	6.01760351200433e-06	166179	0.0018036579358619	0.124375436700101	0.846697820419351	0.00295878447427513	0.0258980225601635	6.99358461092994e-05
4.77111573741102e-08	1.4988185797373e-06	7.50903970219468e-09	3.0330410115172e-07	2.33167953953744e-09	1.85967455750487e-06	537728	0.000557747287126875	0.0256556488239128	0.805957458356733	0.00403782461393115	0.163095257677055	0.00125381052836786
7.5420686271122e-07	7.50460769749869e-06	1.92501107494623e-08	2.4629040283017e-07	2.47729974434004e-10	8.52460280376398e-06	117308	0.00255412440113756	0.0884741354023211	0.880346905334414	0.00225818272036822	0.0288917159543694	2.90605885267313e-05
4.32659013841877e-08	1.12414459463936e-06	4.75418701754134e-09	1.588216640091e-07	2.53672240125573e-11	1.3310117142742e-06	751308	0.000399224068885706	0.0325060259952562	0.844579039075064	0.00357185963621199	0.119324016690346	1.90586031216036e-05
7.97387509644146e-08	2.28745018614551e-06	8.9304783675488e-09	3.29404643736222e-07	4.31913658970575e-10	2.70595597287266e-06	369555	0.000811458479551219	0.0294678670916302	0.845339025866387	0.0033003043867222	0.121733186732718	0.000159615922542913
1.89347733512611e-06	9.04132225639017e-06	2.80163010146282e-08	1.72006849386622e-07	6.06808880418345e-10	1.11354295507979e-05	89803	0.0033350737106671	0.170040798739589	0.811941938579485	0.00251596051026344	0.0154468086392137	5.44935314484444e-05
2.78682873166585e-07	3.50373948871663e-06	8.62507745037678e-09	1.39427376200882e-07	1.78660371390792e-10	3.93065347590586e-06	254411	0.00117850337909442	0.0708998834099359	0.891388546508581	0.00219431132844623	0.035471805656628	4.54530964090183e-05
4.58746363130345e-07	4.23365030359214e-06	1.46150094145197e-08	1.73421441573863e-07	1.27754979323276e-09	4.8817106675041e-06	204846	0.00146344489356043	0.0939724605524175	0.867247281116868	0.00299382950157347	0.0355247275772141	0.000261701251927317
4.80241711027256e-07	4.53198860583555e-06	2.25914375481481e-08	2.74116808947232e-07	7.52463386627084e-10	5.30969102674481e-06	188335	0.00159164352674879	0.0904462629950194	0.853531511157242	0.00425475558452562	0.0516257551647564	0.000141715098456189
6.35050302878883e-07	4.98323887478762e-06	2.01996919554209e-08	2.03802568730708e-07	2.03264308538506e-10	5.84249470266117e-06	171160	0.00175121835563363	0.108695058395111	0.852929977414927	0.00345737445790413	0.0348827990614829	3.4790670575349e-05
8.63968410019951e-08	1.63405688857346e-06	5.07350276953315e-09	1.23377235820845e-07	2.15079841469876e-10	1.8491195480073e-06	540798	0.000554582539519122	0.0467232316564391	0.883694561735824	0.00274373973007889	0.0667221521473842	0.000116314730273473
3.6585330352989e-06	1.38013535570231e-05	7.05258472733655e-08	3.42081734370947e-07	5.21901443308341e-11	1.78725463641107e-05	55952	0.00534746296770572	0.204701275395513	0.772209693898863	0.0039460436043398	0.0191400669720947	2.92012918962882e-06
7.32029120611057e-07	5.66121610789532e-06	2.06505474548025e-08	2.05341307297934e-07	3.28707461831358e-10	6.61956579072095e-06	151067	0.00198390576232776	0.110585670382971	0.855224690995744	0.00311962266222199	0.0310203590068964	4.96569521662776e-05
8.90030474096448e-07	6.34862075172511e-06	2.7452478313041e-08	2.51779321585455e-07	5.01434748713995e-10	7.51838446046877e-06	133007	0.00225298203462576	0.118380548211677	0.844412890176845	0.00365137995501355	0.0334884871755756	6.66944808888811e-05
2.15051701062277e-09	2.80914811151116e-07	1.04648583178837e-09	1.75762165904227e-07	5.91606609818169e-10	4.60465586507572e-07	2171715	0.000138130166918327	0.00467030995070336	0.610066896164229	0.00227266892999648	0.381705324033671	0.00128480092140054
1.99479547311993e-06	9.72139351944149e-06	3.93455082300385e-08	2.46541600118813e-07	7.5343268622327e-10	1.20028295335965e-05	83314	0.00359439511102855	0.166193768522364	0.8099251507514	0.0032780194136648	0.0205402900565014	6.27712560704437e-05
6.8421212925454e-07	9.32351819232367e-06	4.6359419571139e-08	8.12318367140763e-07	1.18100057043674e-09	1.08675891088605e-05	92017	0.00325498545969161	0.062958961955664	0.857919645188097	0.00426584213911265	0.0747468789078955	0.000108671809230793
1.25550089823671e-06	9.34448346485183e-06	3.14669874581815e-08	3.01139658019287e-07	9.39604227431291e-10	1.09335306127934e-05	91462	0.00327470353919146	0.114830327247416	0.854662944275087	0.00287802619049346	0.0275427644266089	8.59378603954198e-05
2.80986869013239e-06	1.4823294426122e-05	7.40485060495662e-08	5.02288402062657e-07	1.64545620874917e-10	1.82096645699875e-05	54916	0.00544805433936857	0.154306449706026	0.814034457864382	0.00406643987125443	0.0275836163885474	9.0361697900858e-06
3.70533637010886e-06	1.3317873244918e-05	5.18428450441326e-08	2.39585859247724e-07	1.26850539324788e-09	1.7315906824712e-05	57750	0.00518134729643682	0.21398454078194	0.769112087500479	0.00299394340527095	0.0138361716584086	7.32566539014616e-05
2.76527413137937e-06	1.16697248723059e-05	7.29436501807686e-08	3.95799791684346e-07	1.61412669682764e-10	1.49039038582201e-05	67097	0.0044612235231718	0.185540255605863	0.782997863064556	0.0048942646755291	0.0265567864265339	1.08302275174527e-05
3.99311481058282e-07	8.07960678744616e-06	3.8798330875447e-08	1.00950018629885e-06	6.54846822596626e-10	9.52787163250134e-06	104955	0.00285429384229097	0.0419098300711941	0.847997023793344	0.00407208790923448	0.105952328624502	6.87296017258274e-05
1.25548045100418e-07	2.30246925338999e-06	1.20362994347018e-08	2.83817731275801e-07	2.62338801217e-10	2.72413366800212e-06	367089	0.000816907362871988	0.0460873291847294	0.845211554937616	0.00441839531447411	0.10418641882722	9.63017359604819e-05
1.97913184540657e-08	8.33689235199223e-07	3.93219375654636e-09	2.12972721019661e-07	1.66154255125187e-11	1.07040208385501e-06	934228	0.000321069243261141	0.0184896112896082	0.778856139925219	0.00367356698558053	0.198965159197606	1.55226019858621e-05
2.38436301429675e-06	1.07824433056115e-05	3.57965343572137e-08	2.08137961962704e-07	4.46286570866735e-10	1.3411187102799e-05	74565	0.00401530014818952	0.177789109645567	0.80398873141969	0.00266915479463729	0.0155197269538701	3.32771862360784e-05
5.31095180701286e-06	3.08378999983888e-05	1.90960612308383e-07	1.4258629836433e-06	3.88014916625864e-09	3.77695555505196e-05	26476	0.0112671257444144	0.140614622798753	0.816475056401995	0.00505594014875179	0.0377516484602554	0.0001027321902443
2.19657544601862e-07	2.6365611700982e-06	9.90513016745834e-09	1.52865693657846e-07	1.26429177491665e-11	3.01900218144312e-06	331235	0.000905291997318591	0.0727583258972219	0.873322048690238	0.00328092845654175	0.0506345091757351	4.18778026292217e-06
5.53359135453212e-07	4.88033141988702e-06	1.65921044095495e-08	1.8815109070105e-07	1.20382929467196e-09	5.6396375797455e-06	177316	0.00169046559547315	0.0981196269491812	0.865362596599204	0.00294205153698871	0.0333622662876043	0.000213458627021612
9.14976062953771e-09	6.17077838442696e-07	2.31315068788525e-09	2.00584132114417e-07	3.50726196545195e-10	8.29475608071081e-07	1205581	0.000248811826836781	0.011030777204908	0.743937292957524	0.00278869042727417	0.241820410585513	0.000422828824780993
1.43537233404675e-07	2.20694053767548e-06	8.93342634354222e-09	1.76605096513778e-07	5.66329901946341e-10	2.53658262383942e-06	394231	0.000760686283664547	0.0565868551080011	0.870044806320959	0.00352183534633712	0.0696232383104735	0.000223264914229024
1.68413098667983e-07	2.39582349124254e-06	9.43069498481779e-09	1.72497113480063e-07	1.10834250845353e-11	2.74617548180049e-06	364143	0.000823514501407052	0.0613264155128084	0.872421848902297	0.00343411957732384	0.0628135800582445	4.03594932588526e-06
2.61824431968493e-07	2.71040563003197e-06	1.39788627560769e-08	1.86059775401528e-07	4.04834917928673e-10	3.172673535076e-06	315192	0.000951350749074042	0.082524857686696	0.854297046344873	0.0044060199076682	0.0586444755013442	0.000127600559418722
5.90325745624071e-06	2.51216534620437e-05	1.63612729915263e-07	8.9529049962886e-07	1.44634446653357e-09	3.2085260492295e-05	31167	0.00957955349473405	0.183986583423822	0.78296554482007	0.00509931125398072	0.02790348234336	4.50781587664183e-05
6.66364855992478e-08	1.51580687262841e-06	7.0185922090556e-09	2.05277386685198e-07	5.29474876648496e-10	1.79526881199856e-06	557020	0.000538436118256547	0.0371178316884286	0.844334209171137	0.00390949375500053	0.114343537476527	0.000294927908906892
1.02663463551788e-08	6.31498355833382e-07	1.85777613345386e-09	1.46930155190191e-07	1.95321290548017e-10	7.90747954802753e-07	1264625	0.000237196344728074	0.0129830830327468	0.798608901860397	0.00234939100654048	0.185811615822442	0.000247008277873749
1.15720453291785e-09	4.28555385074518e-07	1.46471809551795e-09	6.97531668572293e-07	1.81665585562272e-09	1.13052563213087e-06	884544	0.00033910037381335	0.00102359866952923	0.379076221621579	0.00129560803743758	0.616997659095576	0.0016069125758773
1.26637352267841e-06	7.00769035337958e-06	3.35363146468237e-08	2.38610525588439e-07	3.37475530050463e-10	8.54654819182329e-06	117006	0.00256069123662661	0.148173683018599	0.819943934802125	0.00392396016428115	0.0279189352511607	3.94867638344723e-05
2.54907012062171e-08	1.39281183216822e-06	5.56005686986248e-09	3.90631450783675e-07	1.75412005641006e-09	1.81624816108438e-06	550586	0.000544726525742223	0.0140348118458647	0.766862074253469	0.00306128699205007	0.215076033745549	0.000965793163067967
6.23584142527541e-06	2.10809490712194e-05	9.46788137293099e-08	4.11550460747738e-07	8.91068533450918e-10	2.78239108395053e-05	35940	0.00831254749358723	0.224118078197028	0.757655859121284	0.00340278598057041	0.0147912514211843	3.20252799324582e-05
2.30914124826616e-07	4.65989800337227e-06	1.7009002241452e-08	4.4135679086596e-07	1.54490615947764e-10	5.34933241192225e-06	186939	0.00160351700649608	0.0431669051472609	0.871117673111245	0.00317964952103994	0.0825068918660377	2.88803544164586e-05
5.10599106253736e-07	4.29540368195632e-06	1.75270279702323e-08	1.89579895649829e-07	1.53805084066214e-09	5.01464776267078e-06	199416	0.00150326706125326	0.101821529730294	0.856571365576554	0.00349516632069438	0.0378052267321882	0.000306711640269422
6.64859572631191e-07	8.69275887288964e-06	4.91167193725437e-08	8.25753460590909e-07	1.62284486317263e-09	1.02341114703475e-05	97712	0.00306554075674004	0.0649650509042793	0.849390677253832	0.00479931448029031	0.0806863852307517	0.000158572130846405
2.45337901134299e-07	6.24961348396584e-06	1.80936096400026e-08	5.92689232390605e-07	1.57270056502213e-09	7.10730692769577e-06	140700	0.00212992813245316	0.03451910880312	0.879322301336436	0.00254577575220445	0.0833915347149301	0.000221279393309107
3.77798431228965e-08	1.21944840494104e-06	6.03468106998363e-09	2.50448832394429e-07	2.46134019637124e-10	1.51395789554798e-06	660520	0.000454084584839198	0.024954355226122	0.805470488001684	0.00398602965626026	0.165426550586982	0.000162576528951642
2.20951031664154e-07	5.47117166952309e-06	2.70165763972609e-08	8.6023579756552e-07	3.25813385114061e-09	6.58263320900116e-06	151915	0.00197284783477214	0.0335657516754881	0.831152442466603	0.00410422023215849	0.130682626580078	0.000494959045672696
2.12960683061459e-05	6.03935529762426e-05	1.73300717723624e-07	6.31989632018306e-07	1.55243145658309e-09	8.24964640635871e-05	12122	0.0244461911126777	0.258145225348461	0.732074442968758	0.00210070479614794	0.00766080872910114	1.88181575320185e-05
4.73927171467972e-08	1.23190151601884e-06	6.46881394824129e-09	2.16195819125696e-07	2.66125900344188e-10	1.50222499213992e-06	665679	0.00045056630067053	0.0315483482133301	0.820051272255827	0.00430615519119176	0.143917069850985	0.000177154488666237
4.27685901513327e-07	6.02325981372048e-06	2.90581368222822e-08	5.26205603198397e-07	2.30043074885845e-09	7.00850988600335e-06	142684	0.00210035150206622	0.0610237994195393	0.859420891415092	0.0041461219709933	0.0750809532635859	0.000328233930789287
2.64763124382633e-06	1.80944205672611e-05	6.49255347830437e-08	5.70558996319451e-07	2.1521750090226e-09	2.1379688517199e-05	46773	0.0063934494884702	0.123838625698239	0.846336959151907	0.00303678581335804	0.0266869648666987	0.000100664469797643
1.09149227543707e-07	2.16477151314147e-06	1.09399511864557e-08	2.78977849434674e-07	1.64487091239373e-10	2.56400302839755e-06	390015	0.000768906134717806	0.042569851257907	0.844293664697585	0.00426674659323355	0.108805584995362	6.41524559127274e-05
2.8801835233615e-08	9.94249240668094e-07	4.47921167464698e-09	1.98808958045299e-07	2.70011216274564e-10	1.22660925683793e-06	815256	0.000367915305291011	0.0234808559229882	0.810567208037517	0.00365170216161088	0.162080105736205	0.000220128141679466
5.9695736499556e-07	8.29147921866541e-06	3.06547833366368e-08	5.47496176258617e-07	1.50530035188304e-09	9.4680928436081e-06	105618	0.00283641106329535	0.0630493780380032	0.875728550154953	0.00323769357176634	0.057825391586462	0.000158986648815899
1.58622376795984e-07	2.41686862092394e-06	8.44605758313078e-09	1.65463795782995e-07	4.43945482507101e-10	2.74984479656856e-06	363657	0.000824614391744971	0.0576841198433901	0.878910920332622	0.00307146701285481	0.0601720489787175	0.000161443832415955
2.25054750535934e-08	7.64447896526615e-07	4.2275975046896e-09	1.84632853891841e-07	7.75607187186801e-10	9.76589430163926e-07	1023972	0.000292934058565786	0.0230449709555179	0.78277305991147	0.0043289404678279	0.189058828806748	0.000794199858436529
1.6819548564919e-07	2.33644865339529e-06	6.7682918900619e-09	1.20886965774122e-07	1.14300619935578e-10	2.6324136973286e-06	379880	0.000789413397816352	0.0638940170459818	0.88756894699581	0.00257113534127649	0.0459224801545438	4.34204623884046e-05
1.67441138263483e-06	8.06177294197812e-06	3.56118328071269e-08	2.20457019815481e-07	5.19841360806943e-10	9.99277301859637e-06	100072	0.0029933578279997	0.167562235179242	0.806760338394088	0.00356375880257201	0.0220616458920076	5.2021732089734e-05
4.29212289364167e-09	3.77768852572795e-07	1.30365843501638e-09	1.47528743770507e-07	5.22185038362513e-12	5.30898599522344e-07	1883599	0.000159256939398111	0.00808463781502407	0.7115649823011	0.00245556954979594	0.277884974462619	9.83587146080869e-06
2.46825931671986e-06	1.32690057089024e-05	4.48131337106538e-08	3.09762019175534e-07	5.55699044850887e-11	1.60918957484129e-05	62143	0.00481597339914308	0.153385241571882	0.824576912276545	0.00278482625113163	0.0192495666152998	3.45328514140848e-06
8.0812825044057e-07	6.03107851272065e-06	2.34622855208764e-08	2.25138053076733e-07	1.50543062400333e-10	7.08795764482122e-06	141084	0.00212413565344838	0.114014260656739	0.850890879282725	0.00331016164268687	0.0317634591455592	2.12392722902805e-05
8.39919827553515e-07	1.20464864278816e-05	4.09068625350419e-08	7.54462832971127e-07	7.59407540678913e-09	1.36893700263481e-05	73049	0.00409841758677354	0.061355623081041	0.879988370881611	0.00298822096680183	0.0551130425665317	0.000554742504013896
5.09540369831146e-06	3.3559176264853e-05	1.02522525096611e-07	8.68344178471696e-07	2.99311992184424e-10	3.96257459787249e-05	25236	0.0118175767192356	0.128588208813714	0.846903331053273	0.00258727053748478	0.0219136361227852	7.55347274333017e-06
2.07427387516535e-06	9.69305303732957e-06	3.6876113579127e-08	2.21566260684401e-07	7.6539335424708e-10	1.20265346801127e-05	83149	0.00360148115320991	0.172474776013028	0.805972235157496	0.00306622934702097	0.0184231174297271	6.36420527280189e-05
4.10393826931924e-07	3.77143681615032e-06	1.52417153928067e-08	1.80094019905701e-07	1.54500658417602e-11	4.3771818284466e-06	228457	0.00131229560856549	0.0937575460687608	0.861613011285107	0.00348208413316378	0.0411438288296135	3.52968335501914e-06
1.30313510538793e-06	8.30176819324652e-06	2.87019705433022e-08	2.35104093129895e-07	1.20898207496706e-09	9.86991834438262e-06	101318	0.00295661070799946	0.132030991535974	0.841118224445231	0.00290802512663518	0.0238202672936704	0.000122491598489783
2.33187936738305e-06	9.33806662661548e-06	4.25423610735259e-08	2.19044863710596e-07	8.54100235371144e-11	1.19316186288062e-05	83811	0.00357310814547063	0.19543696793604	0.78263200636256	0.00356551465455131	0.0183583527537296	7.15829311967039e-06
7.97498238465169e-08	2.06250653017828e-06	1.1051857137879e-08	3.67509285975958e-07	5.72194957290788e-10	2.52138969209593e-06	396607	0.000756131849392605	0.0316293130318242	0.818003871691807	0.00438324039021989	0.145756638542637	0.000226936343511084
1.15931701395481e-06	6.33369628596842e-06	3.43875209256926e-08	2.4155457744768e-07	3.76968837462604e-10	7.76933236713407e-06	128711	0.0023280945390115	0.149217070292805	0.815217574261762	0.00442605867540938	0.0310907766630641	4.85201069601891e-05
3.73285348613773e-08	1.12397927895799e-06	4.23448895590252e-09	1.63937168667153e-07	7.72990759480992e-11	1.32955677051837e-06	752130	0.000398787759348984	0.0280759240140032	0.845378929189891	0.00318488766316579	0.123302120151844	5.81389810966564e-05
1.34057810650783e-06	7.10151829274263e-06	2.19972893733871e-08	1.49826619697885e-07	7.13156311461968e-10	8.6146334646332e-06	116082	0.00258106448162154	0.155616383681498	0.824355246441702	0.00255347943283896	0.0173921061543696	8.2784289591633e-05
5.51974131582722e-08	1.25357313268916e-06	3.97051435874199e-09	1.15940315547432e-07	2.2233577763647e-10	1.42890371153125e-06	699837	0.000428579553267916	0.0386292041323914	0.877297135260294	0.00277871372766405	0.0811393480272979	0.000155598852352486
2.07211216859756e-06	1.1054851126551e-05	4.96544533048764e-08	3.40618114183196e-07	1.06293799648597e-09	1.35182988006331e-05	73974	0.00404730454853897	0.153282021588435	0.817769402022188	0.00367312884832452	0.0251968179729274	7.86295681255535e-05
2.13522371189836e-07	2.99101522942083e-06	1.02693935682886e-08	1.84962034294285e-07	7.15729790301734e-11	3.39984060145227e-06	294131	0.00101943393810655	0.0628036417644486	0.879751606043881	0.00302055148229654	0.0544031488462361	2.10518631372307e-05
5.89143638555118e-07	5.52728796201228e-06	2.6179431055126e-08	3.1580420625211e-07	1.36699124497851e-10	6.45855193699913e-06	154833	0.00193569595750798	0.0912191531944009	0.855809168359874	0.00405345212216253	0.0488970607239312	2.11655996315122e-05
3.17431273648593e-08	1.15637619618659e-06	4.15635412685916e-09	1.94681470529365e-07	5.39014465400798e-10	1.38749616267308e-06	720723	0.000416162517905883	0.0228779929046468	0.833426590498657	0.00299557882657617	0.140311357801741	0.000388479968378695
9.73096199471183e-06	4.69948539822436e-05	1.35507911897451e-07	8.41592241220845e-07	1.2744563076696e-08	5.77156606931504e-05	17326	0.0171661513494153	0.168601760386097	0.814247873416805	0.00234785342955509	0.0145816963907809	0.000220816376762166
3.10144564717115e-06	1.15381281896218e-05	4.07514133894333e-08	1.94929185587982e-07	2.89873942858254e-10	1.48755443097132e-05	67224	0.00445275345196361	0.208492918484066	0.775644100773361	0.0027394905719735	0.013104003559769	1.94866108307026e-05
3.12293201017872e-07	3.46523168355178e-06	1.91566052385485e-08	2.73306101742465e-07	1.54263793165742e-10	4.07014185534383e-06	245692	0.00122029986933725	0.0767278419566266	0.851378602198387	0.00470661856991473	0.0671490359441974	3.79013308745502e-05
1.11947571469674e-06	7.0422276524764e-06	2.53376458500261e-08	2.04939290816027e-07	1.17065509334054e-10	8.39209736934853e-06	119160	0.00251447317794251	0.133396416345876	0.839149898116957	0.0030192268672394	0.0244205091762342	1.39494936941063e-05
1.35850611133373e-05	4.49372925590398e-05	1.66935592256157e-07	7.10072707195783e-07	1.48827386467961e-09	5.94008502456937e-05	16835	0.0176629332538754	0.228701458937823	0.756509248153355	0.00281032327930792	0.0119539148725781	2.50547569356973e-05
6.12028662360306e-07	7.09507127149685e-06	1.73116377306912e-08	2.58049611515766e-07	4.46409062608795e-09	7.9869252737297e-06	125205	0.00239321882536647	0.0766288204014337	0.888335752286765	0.00216749714531974	0.0323090053646217	0.000558924801859743
1.51876590779462e-06	1.33086254552914e-05	4.49956161623336e-08	5.06999351902231e-07	7.29248841420911e-09	1.53866788195648e-05	64991	0.004605401624039	0.0987065451618736	0.864944645388252	0.00292432283080607	0.0329505384396248	0.000473948179443142
1.98675824398233e-08	1.09388166931589e-06	5.53479515501122e-09	3.91829633985594e-07	1.88571550210085e-11	1.51113253805134e-06	661755	0.00045323736086389	0.0131474784239927	0.723882016812695	0.00366268015256195	0.259295345788048	1.24788227016311e-05
2.41408005787537e-06	1.85861488748493e-05	7.00959713549591e-08	6.93964209436932e-07	1.45344388143622e-09	2.1765742557398e-05	45944	0.00650852105411026	0.110911909001461	0.853917518588495	0.00322047231653642	0.0318833234201356	6.67766733711643e-05
1.9069110700496e-10	8.23889049553009e-08	2.63112760000424e-10	1.46163871351074e-07	3.78353489227178e-10	2.29384933662608e-07	4359484	6.881312027196e-05	0.000831314873039741	0.359173131555724	0.0011470359268993	0.637199091576173	0.00164942606816401
2.14380461438241e-07	2.72275445235894e-06	1.16178493769801e-08	1.89717943116798e-07	2.79602577591122e-11	3.13849866654871e-06	318624	0.000941107957358356	0.0683066918980045	0.867534047848758	0.00370172194138793	0.0604486295115822	8.90880026718602e-06
4.26333094905319e-08	1.26800281811551e-06	5.51591365242759e-09	2.10935347906255e-07	5.39354122503231e-10	1.52762674328723e-06	654610	0.000458183374964283	0.0279081979140999	0.83004753856754	0.00361077316606683	0.13808042365922	0.00035306669307361
2.32348446982793e-07	2.98268874246242e-06	1.25529860944024e-08	2.07193529469724e-07	1.16216541801791e-09	3.43594587042736e-06	291041	0.00103025445504756	0.0676228484804081	0.8680837402399	0.00365342952647886	0.0603017443473154	0.000338237405897597
2.90409034536134e-08	1.03797359224976e-06	3.80587436262428e-09	1.74900517463995e-07	9.71757782933982e-11	1.24581806330828e-06	802685	0.000373675817579189	0.0233107098933009	0.833166272684638	0.00305491987531289	0.140390095965975	7.80015807728352e-05
5.89374332779639e-07	4.7095116695302e-06	1.97400574823521e-08	2.02812056581095e-07	1.96210987547948e-09	5.52340022624877e-06	181048	0.00165565253674238	0.106704984002203	0.852647187714058	0.00357389591080901	0.036718696504605	0.000355235868325271
7.21938053970784e-07	6.92437372745635e-06	3.85912734365677e-08	4.75929638004581e-07	2.07253732205537e-11	8.1608534182415e-06	122536	0.00244527145654916	0.0884635487211517	0.848486472257752	0.00472882815788687	0.0583186112546467	2.53960856277941e-06
4.64215986900274e-07	4.00393199927378e-06	2.153130683716e-08	2.38779111052728e-07	9.73902521869225e-11	4.72855579431613e-06	211481	0.00141756439725893	0.0981728897982501	0.846755790443803	0.00455346363112417	0.0504972599328843	2.05961939381129e-05
6.86278434735437e-06	3.23204994208052e-05	8.98732254255934e-08	5.44274886838461e-07	7.53095690790523e-09	3.98249628373316e-05	25110	0.011876636079982	0.17232368490552	0.811563831278915	0.00225670582023361	0.0136666765782456	0.00018910141708521
2.72327733546987e-09	4.87870191495124e-07	1.67043785831669e-09	3.84791046715386e-07	2.34988258921121e-10	8.77289941663218e-07	1139874	0.000263152467274153	0.0031041930451259	0.556110549461209	0.00190408869290098	0.438613311792766	0.000267857007998537
1.89781462079609e-06	7.70585269283965e-06	3.16812828147675e-08	1.6539699593618e-07	4.02168925944699e-10	9.80114776131264e-06	102029	0.00293604011690407	0.193631875267425	0.786219418429381	0.00323240538621617	0.0168752680771776	4.10328397998602e-05
8.26054759527998e-07	6.15363819599032e-06	1.77636596050436e-08	1.70145251998448e-07	1.89148267289159e-10	7.1677910153891e-06	139513	0.00214803467570857	0.115245374447229	0.858512501658961	0.00247826137326066	0.0237374738790723	2.63886414772782e-05
1.9579213693011e-08	9.06510667417249e-07	3.88991688597037e-09	2.31569060895797e-07	8.57551377783737e-10	1.16240641026981e-06	860284	0.000348661329260591	0.0168436903995276	0.779856906679338	0.00334643447558712	0.199215230447711	0.000737737997835616
2.91788722135649e-05	5.72469791098757e-05	2.91789788583394e-07	7.36117276300418e-07	2.76100130193023e-09	8.74565193896264e-05	11434	0.0258968750577899	0.333638617420509	0.654576462788731	0.0033363983682388	0.00841695143412867	3.15699883919429e-05
9.01826286789515e-07	6.85265745909151e-06	3.48575023519801e-08	3.40564444501986e-07	4.13292309316253e-10	8.13031898504431e-06	122996	0.00243613340978632	0.110921390470463	0.842852226548177	0.00428734744800301	0.0418882020654359	5.08334679213082e-05
9.08556553357615e-08	2.93522325868281e-06	1.05140791639108e-08	4.36762915814764e-07	6.87531123501228e-10	3.47404344012075e-06	287849	0.00104167192512972	0.0261527113583253	0.844901138766644	0.00302646738451414	0.125721777330333	0.000197905160183412
1.06324984853949e-07	2.99678970224229e-06	1.49951689674996e-08	5.43441863471559e-07	7.5465930101759e-10	3.66230637883631e-06	273052	0.00109809058233723	0.0290322474024508	0.818279355206352	0.00409446054381291	0.148387875632687	0.000206061214697548
2.24074751146187e-07	4.13912667349728e-06	1.08020170909196e-08	2.56565446581335e-07	5.40842869445541e-10	4.63110973118517e-06	215931	0.00138837145579085	0.048384677572484	0.893765622875452	0.00233248999007311	0.0554004248384925	0.00011678472349804
4.47391179632275e-07	6.49780119721263e-06	3.5105828234041e-08	6.55606590910555e-07	5.4234482657772e-10	7.63644714081608e-06	130951	0.00228832068276064	0.0585862995424943	0.850893233121788	0.00459714152231916	0.0858523052436781	7.10205697200389e-05
8.81330442822711e-08	2.32278632352685e-06	5.01204601383403e-09	1.6984645899059e-07	3.26214481659312e-10	2.5861040872952e-06	386682	0.000775531349371139	0.0340794652138109	0.898179750358093	0.00193806816920355	0.0656765749781681	0.000126141280724899
3.21354073765519e-08	1.07015449448945e-06	2.57118005031327e-09	1.10091816357526e-07	2.45191109516623e-10	1.21519808938336e-06	822911	0.000364493204524585	0.0264445835270023	0.880642015354461	0.00211585261100763	0.0905957780211711	0.000201770486358354
5.0294217838494e-07	7.1884880123438e-06	3.89443175960587e-08	7.15735044710341e-07	9.48188248489915e-10	8.44705774128363e-06	118384	0.0025309198334984	0.059540516211567	0.851004957289593	0.00461040030610003	0.0847318754804175	0.000112250712322682
1.37836810598135e-06	1.14174879657069e-05	4.45868499798713e-08	4.74894813591694e-07	2.71993682604262e-09	1.33180576720859e-05	75086	0.00398747274111433	0.103496180893581	0.857293777127691	0.00334784929436997	0.0356579634421508	0.000204229242207255
4.06706251939764e-06	1.11180910448106e-05	4.52146050541934e-08	1.58922613325104e-07	6.81783334609548e-12	1.53892976004209e-05	64980	0.00460618365182175	0.264278632137597	0.722456042731056	0.00293805514898592	0.0103268269580255	4.43024335685665e-07
6.72434182071853e-07	5.67390241060143e-06	3.0547731614262e-08	3.31418019056242e-07	2.99602470134692e-09	6.71129836804513e-06	149002	0.00201137074403224	0.100194350660008	0.845425445189099	0.00455168730982228	0.0493821017754538	0.000446415065617116
1.49915246873166e-06	9.35727554376565e-06	4.05233784818801e-08	3.25221247227228e-07	2.77459315961529e-10	1.12224500975224e-05	89107	0.00336109275995922	0.13358513120612	0.833799701709655	0.00361092079980169	0.0289795226889918	2.47235954315167e-05
1.83858619428102e-06	7.9804464824895e-06	3.83714224604514e-08	2.14146244521434e-07	1.75396739304859e-10	1.00717257404917e-05	99288	0.00301697270168833	0.182549271262351	0.792361377594451	0.0038098160582536	0.0212621203197079	1.74147652372726e-05
3.7581209954903e-08	2.24373205446995e-06	7.02665357056424e-09	5.39449909428927e-07	2.23591163158282e-09	2.83002573905593e-06	353354	0.000848648616990411	0.0132794587117217	0.792830970936131	0.00248289387392931	0.190616608882463	0.000790067595755752
5.83062022841477e-06	2.04490567891084e-05	9.39656394317067e-08	4.2374342481482e-07	1.30976712438704e-09	2.67986958488941e-05	37315	0.0080074843983321	0.217571043803439	0.763061639432438	0.00350635120311589	0.0158120912750427	4.88742859642212e-05
1.52735305839864e-05	4.63196975205105e-05	1.76201311788715e-07	6.87132527740805e-07	7.86757763257568e-09	6.2464429521659e-05	16009	0.018565413701688	0.244515649961878	0.741537189648864	0.00282082639892868	0.0110003810649155	0.000125952925414098
3.10222054489651e-07	3.88677405328308e-06	1.81361499937159e-08	2.92164327909788e-07	3.63271088244297e-10	4.50765985676448e-06	221845	0.00135138705789228	0.0688210877367137	0.862259836986223	0.0040234069495061	0.0648150785981218	8.05897294355849e-05
9.61745114182131e-07	5.57941277942535e-06	2.07985381414666e-08	1.55138558378546e-07	1.28618004754377e-09	6.71838117017504e-06	148845	0.0020134913228087	0.143151317232731	0.830469816775815	0.00309576631849913	0.0230916577146968	0.000191441958258266
2.70654605552952e-09	3.13754111083526e-07	1.71988748071124e-09	2.56350495761456e-07	2.37209409777615e-10	5.74768249791e-07	1739832	0.000172415659192682	0.00470893452537382	0.545879336928605	0.00299231469611732	0.446006709407959	0.000412704441944854
4.97807507095353e-09	6.51558722819713e-07	2.11045889420596e-09	3.55181481528848e-07	1.13917589519776e-09	1.01496791420892e-06	985253	0.000304444176235874	0.00490466250337925	0.64195006925667	0.00207933557766788	0.349943556398708	0.00112237626357445
7.32119814349155e-07	6.12184754410079e-06	2.27102011921587e-08	2.44167523321464e-07	3.54921986343931e-10	7.12120000494991e-06	140426	0.00213408719917751	0.102808489277125	0.859665160344538	0.00318909750833749	0.0342874126764793	4.98401935203654e-05
7.01653731864992e-09	6.13268872927204e-07	3.20157468361882e-09	3.59798437106968e-07	2.04879839917578e-09	9.85334220435616e-07	1014884	0.000295556726263246	0.00712097192315914	0.622396807304711	0.00324922713249866	0.365153700789871	0.00207929284976017
6.51006769197794e-08	1.43103201347308e-06	8.81141827747643e-09	2.49039168160217e-07	5.73912397142155e-11	1.75404066807027e-06	570112	0.000526074236313678	0.0371146907280097	0.815848822392157	0.00502349713884937	0.141980270294531	3.27194464523763e-05
3.96201744310353e-08	2.27847313647696e-06	7.8679729226427e-09	5.81823764083059e-07	8.36926032415322e-11	2.90786874051694e-06	343894	0.000871981493488549	0.0136251591686329	0.783554327858661	0.00270575243408133	0.200085979114596	2.87814240290138e-05
4.83646760428257e-07	4.35701289274231e-06	1.68833528417543e-08	1.95560280691377e-07	8.88094783685706e-10	5.05399138148738e-06	197863	0.00151505239348815	0.0956960002345553	0.862093455224699	0.00334059786955662	0.0386942252034122	0.000175721467776691
3.7460357776871e-07	4.42652315648384e-06	1.37651845758369e-08	2.09141363880136e-07	1.29177034666117e-10	5.02416245974319e-06	199038	0.00150611718965166	0.0745604030065257	0.881046978865031	0.00273979686885773	0.0416271101016161	2.57111579693464e-05
5.6168630755497e-06	2.62896450916467e-05	6.77472811701629e-08	4.07737288447653e-07	1.68781164722073e-09	3.23836805484614e-05	30880	0.00966822078139407	0.173447334596331	0.811817700965301	0.00209201919061611	0.0125908260439231	5.21192038284519e-05
6.01406501393499e-08	1.99230642970754e-06	8.38285964097306e-09	3.57069814540741e-07	4.17026725328458e-10	2.41831678075393e-06	413511	0.00072523280293757	0.0248688056990617	0.823840137720261	0.00346640262668964	0.147652208917569	0.000172445036418449
1.54519301723048e-06	1.61764934364218e-05	1.00570239233486e-07	1.35390573187597e-06	3.62004785244725e-10	1.9176524429547e-05	52147	0.00573649560319967	0.0805773237432774	0.843557105243599	0.00524444560342378	0.0706022479125513	1.88774971489073e-05
2.83134637108994e-06	9.84747806398409e-06	2.70771239163329e-08	1.21085966941707e-07	6.63746087496167e-10	1.28276512720196e-05	77957	0.0038409247699791	0.220722119041842	0.767675847679457	0.00211084035121809	0.00943944954333353	5.17433841488948e-05
1.30564817269503e-06	7.6662277257016e-06	2.48266973129589e-08	1.87429697860324e-07	4.32608247344759e-10	9.18456490181725e-06	108878	0.00275158954288235	0.142156780060065	0.834685998482602	0.00270308910420424	0.0204070306937718	4.71016593566848e-05
1.19028200828453e-05	3.6906550261245e-05	2.54045697631016e-07	1.01288249805616e-06	3.11763593362354e-09	5.00794161757111e-05	19968	0.0149119008591101	0.237678890685995	0.736960473575668	0.00507285661517416	0.0202255252837276	6.22538394354449e-05
2.60347994784291e-06	1.47967211389724e-05	6.29781838637084e-08	4.60237643188739e-07	8.90038210923417e-10	1.79243069520787e-05	55790	0.00536290826429919	0.145248569710584	0.825511478827717	0.00351356312029708	0.0256767329648616	4.9655376539967e-05
3.65160926013655e-06	1.65475295561464e-05	6.81765281663516e-08	3.97246940334829e-07	3.53330445825902e-10	2.06649156152299e-05	48391	0.00618036125196098	0.176705742628116	0.800754760592922	0.00329914379694374	0.0192232548988519	1.70980831668869e-05
1.92999158557007e-06	1.12252733943042e-05	4.71366694122442e-08	3.52511303221478e-07	6.78288494710525e-10	1.35555912410027e-05	73770	0.00405844708903014	0.142376053634036	0.82809175894521	0.00347728613043937	0.0260048637462015	5.00375441138155e-05
5.42524713725244e-07	4.32161602936029e-06	1.41463077422616e-08	1.44886888603524e-07	4.60465762514197e-10	5.02363440519384e-06	199059	0.00150595901109585	0.107994465752591	0.860256873966039	0.00281595088361447	0.0288410495106349	9.16598871203945e-05
5.40854078292553e-07	8.66543259635668e-06	2.82674135883729e-08	5.82372173896997e-07	6.59380902541975e-10	9.81758564303714e-06	101858	0.00294095703883746	0.0550903346258191	0.882643952538616	0.00287926325434409	0.059319286336965	6.7163244255437e-05
3.08048663809068e-07	3.72392508665742e-06	1.38656768179365e-08	2.15519501287161e-07	3.62123312993897e-10	4.26172105188458e-06	234647	0.001277702082634	0.0722826905043083	0.873807797676166	0.00325353927418712	0.0505710014013836	8.49711439545678e-05
1.60410417027283e-08	7.56674296773995e-07	2.60760482382375e-09	1.58153226370471e-07	3.77513962705139e-10	9.33853683633723e-07	1070832	0.000280116995801105	0.0171772537645415	0.810270720172882	0.00279230555013424	0.169355466645567	0.000404253866875796
6.73174072897599e-06	3.35321584477335e-05	8.79077832078036e-08	5.6309040097776e-07	6.66542079281172e-10	4.09155639029743e-05	24441	0.0121998907637754	0.164527629264487	0.819545308656882	0.00214851696572642	0.0137622544397299	1.62906731741932e-05
8.49687803958713e-08	2.02062672054888e-06	8.87757778409617e-09	2.71447841142476e-07	3.48179882636488e-10	2.38626909975396e-06	419064	0.00071562540197756	0.0356073757166081	0.84677236140602	0.00372027521330747	0.113754077932981	0.000145909731082881
3.28348058903027e-09	3.26344444714369e-07	1.25318818311021e-09	1.6014615785132e-07	8.15180393114941e-10	4.91842451730944e-07	2033171	0.000147541886435398	0.00667587878491313	0.663514187451415	0.00254794635700896	0.325604585955759	0.00165740145090378
1.65283336211835e-07	5.08034844581612e-06	3.21943602346639e-08	1.27249445846228e-06	1.90665026467528e-10	6.55051126575136e-06	152660	0.00196323015380928	0.0252321276166642	0.775565179527004	0.00491478587373608	0.194258800090212	2.91068923832556e-05
1.06723173742019e-06	1.00451277112588e-05	3.65103571246948e-08	4.41873659394958e-07	3.81740910873023e-10	1.15911252061095e-05	86273	0.00347131870873363	0.092073178267255	0.866622310831752	0.00314985443392939	0.0381217225711662	3.29338958975108e-05
4.39607051314769e-07	8.08148619450672e-06	3.71667005178009e-08	8.78595784433096e-07	1.46361003772792e-09	9.43831934081011e-06	105951	0.00282750422345701	0.0465768359218323	0.856242081104777	0.00393785155764933	0.0930881603713235	0.000155071044417776
2.66500767246231e-06	1.16189530549527e-05	6.16897104854527e-08	3.45817974954097e-07	2.10951573662563e-10	1.46916793644282e-05	68066	0.0043978372535366	0.181395714292192	0.790852615738724	0.00419895567792047	0.0235383557165969	1.43585745665893e-05
2.28299709188642e-07	5.65280135433379e-06	2.54706179841953e-08	8.10965978017615e-07	7.37134476325055e-09	6.7249090042875e-06	148701	0.00201544574116175	0.0339483715010997	0.84057663095959	0.00378750373692141	0.120591368225292	0.00109612557709716
3.02008201893214e-06	1.6693038552361e-05	7.72500337305678e-08	5.49034396499109e-07	2.0904199371165e-10	2.03396140435165e-05	49165	0.00608336720342939	0.148482759430473	0.820715600435992	0.00379800882972959	0.0269933537246308	1.02775791745313e-05
6.54010296400348e-06	2.18838310131341e-05	8.56792410433423e-08	3.6862981683604e-07	1.16638908367553e-09	2.88794094241006e-05	34627	0.00862652409317166	0.226462489864685	0.757765877125986	0.00296679339196738	0.0127644513578041	4.03882595570723e-05
6.83912236560691e-09	4.63027909473088e-07	1.58638468997693e-09	1.38093519269549e-07	8.77786257114792e-11	6.09634714423932e-07	1640327	0.000182873746614076	0.0112183939067011	0.759516967321359	0.00260218890500021	0.226518464257796	0.000143985609143706
4.67421855387453e-08	1.30702948167239e-06	5.41448765661833e-09	1.94667731096096e-07	5.02121905960515e-11	1.55390409815445e-06	643540	0.00046606295054985	0.0300804828266174	0.841126220868285	0.00348444132623696	0.125276541407736	3.23135711242978e-05
1.52272613769753e-06	9.85472427406205e-06	4.59385590157418e-08	3.82271580718194e-07	1.73096788484955e-10	1.1805833648282e-05	84704	0.00353550632856936	0.128980822791715	0.834733451923247	0.0038911745145949	0.0323798887996209	1.46619708223777e-05
1.06687776573862e-06	1.23581339379126e-05	6.03484569726943e-08	8.98898388749191e-07	8.13048389974699e-10	1.43850715977631e-05	69517	0.00430625390343886	0.0741656208304535	0.859094364176423	0.00419521422347864	0.0624882804816191	5.65202880256175e-05
1.68368439144671e-06	8.49920911020117e-06	4.23287952265751e-08	2.74736710438942e-07	4.41911608779393e-10	1.05004009189222e-05	95234	0.00314518033944744	0.160344772018432	0.809417580893052	0.00403115991031322	0.0261644019652483	4.20852129543976e-05
1.12206363083618e-08	9.38059294716204e-07	3.42145038434986e-09	3.67791248144751e-07	2.3520077381878e-09	1.32284463729185e-06	755947	0.000396774917674203	0.00848220266541112	0.709122801175361	0.00258643402852984	0.278030569710513	0.00177799242018538
1.92355351480524e-07	2.8839870314514e-06	1.57363613007087e-08	3.03358675871683e-07	1.15146931385427e-10	3.39555256703571e-06	294503	0.00101814883396401	0.0566492044175446	0.849342477995888	0.00463440367658523	0.0893400028074116	3.39111025708399e-05
2.55401363974502e-07	5.54448269089264e-06	1.9603428644481e-08	5.47225398298422e-07	4.49216669232695e-10	6.36716209847928e-06	157056	0.00190833152620051	0.0401122760853695	0.870793393530357	0.00307883297790753	0.0859449453044583	7.05521019073765e-05
1.27334366708756e-07	2.0135430740806e-06	1.07265282017368e-08	2.1808843697481e-07	4.49950771970139e-10	2.37014235673787e-06	421916	0.000710790818084228	0.053724353875525	0.849545204893061	0.00452568942588756	0.0920149105621551	0.000189841243371316
2.49283800607324e-06	1.06710574226254e-05	4.7425479967906e-08	2.61029327081309e-07	6.64425250453793e-10	1.34730146609983e-05	74222	0.00403377401576699	0.185024515210356	0.792031901628964	0.00352003476290969	0.019374233135583	4.93152621868044e-05
1.15053068345805e-07	2.09083194011058e-06	7.80545321834936e-09	1.82381135627543e-07	1.00781247748594e-10	2.39617237855002e-06	417332	0.000718594262191341	0.0480153553958529	0.872571589100691	0.00325746732089142	0.0761135289181095	4.20592644547462e-05
2.16387235519311e-06	8.58720661879663e-06	2.97579337896286e-08	1.51838609980973e-07	7.59449604409509e-10	1.09334349673647e-05	91463	0.00327467493921685	0.197913314676683	0.785407938532457	0.00272173693614616	0.0138875486463492	6.94612083646533e-05
7.20847263514683e-06	2.70251215066539e-05	9.71045312006787e-08	4.68114533149238e-07	3.73317580192659e-10	3.47991865237308e-05	28736	0.0103856306117178	0.207144860418824	0.77660210500106	0.00279042532027177	0.0134518814924025	1.07277674418648e-05
8.21950070083133e-07	5.07338529155792e-06	1.27116636361471e-08	1.00881796411149e-07	7.49034045054508e-10	6.0096778557334e-06	166398	0.00180128451042383	0.136771069900023	0.84420253686606	0.0021151988411525	0.016786556423304	0.000124637969461193
1.54846037133113e-06	8.12081798130342e-06	2.99567848738537e-08	2.02002951519132e-07	8.10788216140305e-10	9.90204887724367e-06	100989	0.00296622141732217	0.156377774996619	0.820114915809618	0.00302531175570126	0.0204001165842923	8.18808537699316e-05
7.76670868060672e-07	5.47753542339537e-06	2.00363168125579e-08	1.81688405620612e-07	1.09133458324435e-09	6.45702234847246e-06	154870	0.00193523796612383	0.120283131472266	0.848306715972757	0.00310302732919887	0.0281381100784936	0.000169015147284186
7.12540235294281e-09	6.64275182775651e-07	2.6492588065417e-09	3.17566135202251e-07	2.0970281459872e-09	9.93713007283374e-07	1006327	0.00029806961874701	0.00717048312814414	0.66847789845446	0.0026660200552112	0.31957530280339	0.00211029555879527
3.57520064834309e-07	4.24613586304309e-06	1.61263551180974e-08	2.46261158328613e-07	3.36156532839471e-11	4.8660770569774e-06	205504	0.00145876164026992	0.0734719283414689	0.872599388239161	0.0033140361176513	0.0506077391387592	6.90816295967737e-06
2.56684343888848e-06	1.04133058279597e-05	3.53301088764165e-08	1.84287947880654e-07	2.21681428993874e-11	1.31997894917482e-05	75759	0.00395213266884376	0.194460937463672	0.788899386196241	0.00267656608451999	0.013961430824019	1.67943154799899e-06
1.55753191323074e-08	9.01657073377727e-07	3.54909216655564e-09	2.64173161765266e-07	2.6461326299399e-10	1.18521925970485e-06	843726	0.000355502782539041	0.0131412977006348	0.760751283777031	0.00299446042366833	0.222889697076853	0.000223261021812864
2.3094932685892e-07	3.51685886202072e-06	1.56191824038543e-08	3.05818751992038e-07	2.4963347498332e-10	4.06949575675052e-06	245731	0.00122010627548896	0.0567513374294147	0.864200154573677	0.0038381124683433	0.0751490529225256	6.13426060388994e-05
6.5693989644005e-08	2.14137462089266e-06	7.37230237430647e-09	3.08990235522175e-07	1.48286589684296e-09	2.52491401432999e-06	396053	0.000757188348679882	0.0260183076616324	0.848098037691353	0.00291982314346763	0.122376537881496	0.00058729362205091
7.67368622512736e-08	1.75636139306945e-06	7.83751489693215e-09	2.30648174835934e-07	7.08622542122719e-10	2.07229256759571e-06	482557	0.000621495206227229	0.0370299365307787	0.847545091138937	0.00378205038201981	0.111300970935554	0.000341951012710946
1.12401640551717e-06	6.20107273562962e-06	1.32979069622852e-08	9.43271529973942e-08	4.0553932613889e-10	7.43311974043261e-06	134533	0.0022274597313543	0.151217314501616	0.834249003402805	0.001789007499765	0.0126901161680875	5.45584277262413e-05
1.20823373284953e-06	9.06677626672084e-06	4.81742072087255e-08	4.64825890223831e-07	4.63269785238441e-10	1.07884733667882e-05	92692	0.00323132745633392	0.111993021790184	0.840413277992835	0.00446534051398112	0.0430854185222143	4.29411807850957e-05
1.02859114599492e-08	6.34447933082044e-07	2.58429675515624e-09	2.04954256402965e-07	8.28938283671116e-11	8.52355291528482e-07	1173220	0.000255674006273576	0.0120676337229092	0.74434679926058	0.00303194780491356	0.240456366541037	9.72526705600228e-05
2.96057700067979e-07	3.67298508477166e-06	1.92852009680079e-08	3.076316812397e-07	1.95761866811367e-09	4.29791728571546e-06	232671	0.00128854706593351	0.068883992033061	0.854596503515593	0.00448710379608842	0.0715769198867887	0.000455480768468953
2.16749485400459e-06	9.75055944328695e-06	3.73029356023526e-08	2.15763440260521e-07	1.56381396416673e-09	1.21726844871186e-05	82151	0.00364516775945267	0.178062189675439	0.801019648016444	0.00306447896861431	0.0177252142277118	0.00012846911179055
5.8272624964969e-07	5.8243576712757e-06	3.16604651830335e-08	4.06883696904158e-07	1.14961509388176e-09	6.84677769810646e-06	146054	0.0020519322439756	0.0851095618031894	0.85067135637929	0.00462414095783911	0.0594270348541746	0.000167906005506751
1.64382777207662e-07	2.319650021901e-06	8.80889229312546e-09	1.59825491498735e-07	4.71517380276114e-10	2.6531387002808e-06	376912	0.000795625987624171	0.0619578528594318	0.874304091849965	0.00332017783020283	0.0602401568684743	0.000177720591926163
3.21827949973245e-08	1.04658474544958e-06	3.83138746464772e-09	1.60201235041052e-07	1.35486262368904e-10	1.24293564921497e-06	804547	0.000372811415042307	0.0258925673405947	0.842026492771845	0.00308253083501756	0.12888940400272	0.000109005049822552
9.38140079370848e-07	1.03780864894227e-05	4.4920797149638e-08	6.38985571494655e-07	2.31982724745568e-09	1.20024527646853e-05	83316	0.00359428248524518	0.0781623637904353	0.864663806047881	0.00374263477893519	0.0532379159512076	0.000193279431540967
2.30953829051066e-07	2.78958022270858e-06	1.56413513055941e-08	2.42910860645745e-07	1.24070393817372e-09	3.28032696764916e-06	304848	0.000983615637065838	0.0704057343456157	0.85039700317061	0.00476822934416303	0.0740508074473524	0.000378225692258618
2.88899311580509e-06	1.22336580360458e-05	5.44202748809057e-08	2.96303895879722e-07	2.56593872425375e-10	1.5473631916484e-05	64626	0.00463136747888515	0.186704267711542	0.790613225264418	0.00351696842568241	0.0191489559451179	1.65826532394135e-05
1.92687906161049e-07	2.93860211321749e-06	8.13030679692183e-09	1.59425248512054e-07	2.16642355740561e-10	3.29906221704325e-06	303116	0.000989230686101794	0.0584068724638189	0.890738615972868	0.00246442966577591	0.0483244140375555	6.56678599819571e-05
7.62353019591504e-06	3.64645920646603e-05	1.45927974869712e-07	8.97580634837232e-07	3.68488529798974e-09	4.51353157555803e-05	22156	0.0134496347285141	0.168903885312301	0.80789491453047	0.00323312183435142	0.0198864374783123	8.16408445649161e-05
7.71025962796484e-07	5.68331316740406e-06	1.92129820807238e-08	1.82091607598522e-07	6.43303403024267e-11	6.65570805022009e-06	150247	0.00199472694249192	0.115844318437463	0.853900610501707	0.00288669243538837	0.0273587131864206	9.6654390212172e-06
3.45165120394722e-06	1.01596179081031e-05	4.58717164511581e-08	1.73601243076102e-07	4.91718024028518e-10	1.38312337896016e-05	72300	0.00414080197198541	0.249554830498359	0.734541694735951	0.00331653105926419	0.0125513924294025	3.55512770233263e-05
1.30602256209382e-07	2.19876735070315e-06	1.30400337725684e-08	2.82271939109298e-07	5.61154015604677e-10	2.62524273381e-06	380917	0.000787263799022608	0.0497486402028203	0.837548209308664	0.00496717259879562	0.107522224697157	0.000213753192562989
3.0067234141847e-07	3.66678204171703e-06	1.28580401361502e-08	2.01618399501594e-07	2.3264931116791e-10	4.18216347208441e-06	239111	0.00125386491887447	0.0718939714875884	0.87676678977101	0.00307449486897786	0.0482091149347413	5.56289376828106e-05
5.31738746606071e-07	4.32931303565902e-06	2.52977539439309e-08	2.64827013508842e-07	1.78839122023185e-10	5.15135538883989e-06	194124	0.00154421706508501	0.103223075573091	0.840422123668312	0.00491089277178138	0.0514091910805793	3.47169062361004e-05
6.6098913103121e-07	4.75995588897098e-06	2.72467388256586e-08	2.52279737924153e-07	3.46041597247855e-10	5.70081753834925e-06	175413	0.00170878849203493	0.115946375512767	0.834960224029428	0.00477944411347504	0.0442532559982974	6.07003460328353e-05
7.63380376500351e-07	5.5239425792982e-06	1.93508309532746e-08	1.8004021349798e-07	4.20071095245224e-10	6.48713407134505e-06	154151	0.00194425401861309	0.117676059736819	0.851522801678871	0.00298295529897418	0.0277534287896489	6.47544956872035e-05
1.29510227015509e-06	1.39796830767611e-05	7.2897971945464e-08	1.01185481946553e-06	1.47612785755549e-11	1.63595528996058e-05	61126	0.00489588192390422	0.0791648939370649	0.854527208814979	0.00445598803297496	0.0618510069116811	9.02303300471657e-07
2.27887093422786e-06	1.55033442121302e-05	6.01865631955316e-08	5.26496123890189e-07	1.26499759762969e-09	1.83701628310415e-05	54436	0.00549594121967711	0.124052843471647	0.843941578238657	0.00327632170433622	0.0286603950510732	6.88615342860286e-05
1.95223107728529e-05	6.73073814717787e-05	1.29807789546492e-07	5.75542172382532e-07	7.96843363826388e-09	8.75430106401988e-05	11423	0.0259221523608616	0.223002506197661	0.768849288818859	0.00148278872975938	0.00657439318311779	9.10230706025646e-05
3.84935630282513e-07	7.89825231508378e-06	2.62810245917595e-08	6.93425173003489e-07	2.1792043248008e-10	9.00311206339402e-06	111073	0.00269730150518421	0.0427558412660032	0.877280240373491	0.0029191044615135	0.0770206088873317	2.42050116610375e-05
4.33453493428282e-07	4.65518402910233e-06	1.63368081344397e-08	2.2559403421502e-07	2.66531477157183e-11	5.33059501802778e-06	187596	0.00159790475629795	0.0813142795433467	0.873295385104054	0.00306472505962082	0.0423206102605944	5.00003238392314e-06
3.76528816842672e-06	1.18017706244898e-05	4.06321641369563e-08	1.63749260239357e-07	5.06240631931151e-11	1.57714908413561e-05	63406	0.00472030872373663	0.238740155024113	0.748297719169527	0.00257630458310323	0.0103826113768505	3.20984640591925e-06
6.45512533457607e-07	5.11653431177119e-06	2.24781216394386e-08	2.29083170030454e-07	2.25454007609777e-10	6.0138335909063e-06	166283	0.00180252899198519	0.107337944041835	0.850794128974246	0.00373773588837384	0.0380927018627283	3.74892328166002e-05
7.40783911476486e-07	6.13505757278447e-06	3.34983091085696e-08	3.56710868378767e-07	5.00188097817371e-10	7.26655084984611e-06	137617	0.0021775987595769	0.101944364910372	0.844287434239092	0.00460993252517857	0.0490894340037987	6.88343215582073e-05
1.90286390989489e-06	1.47775113714541e-05	4.78206630910051e-08	4.77532813292077e-07	5.38846611168887e-09	1.72111172238438e-05	58102	0.00515007227004149	0.110560162082838	0.858602679841247	0.00277847524184867	0.0277456022802818	0.000313080553784379
1.03279230001167e-06	6.88517865781102e-06	3.41432798286843e-08	2.92665618704875e-07	6.26682211641256e-11	8.24484252457741e-06	121288	0.00247040646511343	0.125265254846647	0.835089164806568	0.00414116821842323	0.0354968112286505	7.6008997112213e-06
4.20864850267156e-06	1.26482846685143e-05	6.77478591019066e-08	2.61785384667514e-07	1.68254300325356e-09	1.71881489579585e-05	58180	0.00514321713524457	0.244857576750454	0.735872414152998	0.00394154479738424	0.0152305745841411	9.78897150221931e-05
2.62025661636154e-07	5.48757564386229e-06	2.5851936142621e-08	6.96183536177838e-07	2.20638670522442e-09	6.47384316452413e-06	154468	0.00194027446510736	0.0404745149020636	0.84765347327744	0.00399329045910264	0.10753790576714	0.000340815594253989
4.17524645628535e-07	4.75916636301753e-06	1.92061252241869e-08	2.81485737255338e-07	9.88321289955676e-11	5.47748170325459e-06	182566	0.00164189961697936	0.0762256577471453	0.86886029399053	0.00350637870917489	0.051389626201414	1.80433517353137e-05
8.44055046966151e-07	8.38121170887773e-06	2.77658285189738e-08	3.54508856505772e-07	3.11082626006068e-10	9.60785252349463e-06	104082	0.00287821956476153	0.0878505415130108	0.872329346061742	0.0028899099409651	0.0368978245283086	3.23779559735498e-05
1.16922190714166e-06	9.69113391872718e-06	6.90479439485792e-08	7.35880616754415e-07	2.21633757932639e-09	1.16675007241512e-05	85708	0.00349415183095747	0.100211856402239	0.830609240817702	0.00591797211596939	0.0630709724518103	0.000189958212279231
3.22630789530646e-06	1.24886319077032e-05	6.58198156314024e-08	3.27590279929948e-07	9.49846778933226e-10	1.610929974535e-05	62076	0.00482116952318723	0.200276110464563	0.775243623566451	0.00408582723469414	0.0203354760981779	5.89626361138015e-05
7.92378708427262e-08	3.53511213721614e-06	2.51449068403516e-08	1.44255575644437e-06	2.29304584163866e-09	5.08434371718523e-06	196682	0.00152414430325598	0.0155846801967577	0.695293696464179	0.00494555605187766	0.283725065944792	0.00045100134239314
5.53464688714263e-07	9.07979927508115e-06	3.17677909685885e-08	6.70165554955835e-07	3.94687564396226e-09	1.03391441853638e-05	96720	0.00309695380482211	0.0535309962596086	0.878196407003842	0.00307257451864917	0.0648182811788744	0.00038174103902618
1.50725544515963e-06	9.4463780412239e-06	4.46642506018809e-08	3.59922089283189e-07	7.36672324317138e-10	1.13589564985929e-05	88036	0.00340190666218487	0.132693125935145	0.831623753677907	0.00393207339137303	0.0316861931223853	6.48538731888261e-05
1.4675584886957e-07	2.182773294158e-06	9.09190984944969e-09	1.73870861153386e-07	1.63270804785388e-10	2.51265518483519e-06	397985	0.000753513468500389	0.0584066806123245	0.86871183413142	0.00361844709306823	0.0691980587717572	6.49793914305427e-05
3.51454168752594e-06	1.66979995541677e-05	8.3340472415973e-08	5.0913195684337e-07	2.16631996256873e-10	2.08052303029492e-05	48065	0.00622219548655389	0.168925872790158	0.802586624181741	0.00400574620912316	0.0244713444374225	1.04123815551402e-05
1.52886387982028e-07	2.22149409034598e-06	9.3735691634156e-09	1.75121604428064e-07	6.16917302712497e-10	2.5594925692222e-06	390702	0.00076755403300488	0.0597330853077991	0.867943168524637	0.00366227637311098	0.0684204386970661	0.000241031097386608
3.93961876735309e-09	3.55472724262821e-07	9.22953935488211e-10	1.07075583148205e-07	1.71951823604299e-10	4.67582831937472e-07	2138659	0.000140265044311305	0.00842549918060276	0.760234764800682	0.00197388328323319	0.228998106505596	0.000367746229885731
1.21251092468483e-07	1.89026176602432e-06	5.3176245326288e-09	1.06588697234384e-07	1.56950983766503e-10	2.12357613124358e-06	470904	0.000636870627571007	0.0570975962126103	0.890131386491601	0.00250408942462296	0.0501930190616545	7.39088095111483e-05
1.52976843322348e-07	4.50578406122194e-06	1.87807358014632e-08	7.11310183287283e-07	1.31729627467313e-09	5.39016911990771e-06	185523	0.00161574836495237	0.0283807130943912	0.83592628746667	0.00348425724382183	0.131964353522819	0.000244388672297482
3.06971716482418e-07	2.89789978779226e-06	1.28729288142872e-08	1.56249492348528e-07	9.3737169791776e-12	3.37400329915447e-06	296384	0.00101169059299389	0.0909814511916291	0.858890620681514	0.00381532786808867	0.0463098220406851	2.77821808340456e-06
1.08588514902151e-06	1.07486183580081e-05	4.30939850475867e-08	5.48498876361343e-07	1.8829411972745e-09	1.24279793096358e-05	80464	0.00372147504490461	0.0873742321231248	0.864872566184138	0.00346749732791835	0.0441341961308283	0.000151508233990589
3.64622704865015e-07	3.59825492986829e-06	1.99230866626884e-08	2.52792731387219e-07	1.18268134948957e-09	4.2367761341327e-06	236029	0.00127022810924882	0.0860613573437378	0.849290785245815	0.00470241665642472	0.0596662942256135	0.000279146528409075
3.52084102909024e-07	3.44030409845672e-06	1.27414460048173e-08	1.6007669605271e-07	7.42182991984196e-10	3.96594852641526e-06	252146	0.00118907940139756	0.0887767706928022	0.867460602562672	0.0032127108861733	0.040362777022071	0.000187138836281126
3.82971319186508e-06	1.13596975777903e-05	4.12806121202928e-08	1.57436582208788e-07	2.908393958709e-10	1.53884188033804e-05	64984	0.00460592122299497	0.248869831319109	0.73819784364687	0.00268257659527857	0.0102308485504829	1.88998882592805e-05
1.01929356825948e-06	5.74602781981896e-06	2.65412484929274e-08	1.92374813519914e-07	1.91064678570325e-10	6.98442851476986e-06	143176	0.00209314218803414	0.145938005679921	0.822691191937598	0.00380006015335414	0.0275433864221106	2.73558070164629e-05
1.0780361417865e-07	2.08898444330803e-06	1.08386442909337e-08	2.70046620454624e-07	5.28425711266241e-10	2.47820174794351e-06	403518	0.000743185146606873	0.0435007417245626	0.842943656641975	0.00437359238404539	0.108968779752785	0.00021322949663188
3.66904400825832e-06	2.05792853124696e-05	8.55697335176142e-08	6.1715149339781e-07	8.17667686585923e-11	2.4951132314412e-05	40078	0.0074574869985079	0.147049198490244	0.824783623169791	0.003429492996123	0.024734408267369	3.27707647205106e-06
4.04723870860677e-06	2.16411278531616e-05	1.15558755116762e-07	7.94544418284876e-07	1.61975092678061e-09	2.66000894860968e-05	37594	0.00794837625166189	0.152151319292447	0.813573498106947	0.00434429948730668	0.0298699904261663	6.08926871327714e-05
3.73302825013129e-08	1.04919655341656e-06	5.02287566300543e-09	1.81511936562279e-07	1.21607762603646e-09	1.2742777257692e-06	784758	0.000382210500247337	0.0292952483955404	0.82336568567361	0.00394174328047165	0.142442995660709	0.000954326989669694
4.28414002374274e-06	1.30145787246971e-05	6.49021263562768e-08	2.53505205705785e-07	3.96216278495989e-10	1.76175222967804e-05	56762	0.00527136060546196	0.243174945464701	0.738729232491195	0.00368395312706019	0.0143893790190981	2.24898979448658e-05
1.02320502758847e-06	1.09684352561366e-05	3.76068433298038e-08	5.1837515619688e-07	3.01589525060664e-09	1.25506381785023e-05	79677	0.00375813554732451	0.0815261354072888	0.873934464537758	0.00299640885148132	0.0413026930443101	0.000240298159162336
1.37332709419658e-08	7.53518377404444e-07	1.65782821761101e-09	1.16955793762098e-07	1.71581400436127e-10	8.86036851726554e-07	1128621	0.000265775848634076	0.0154996611204205	0.850436836725378	0.00187106011943016	0.131998791623841	0.000193650410930177
2.24973373543011e-07	3.04722657946709e-06	1.14802004624862e-08	1.99933419558997e-07	1.98485809604332e-09	3.48559843112762e-06	286895	0.001045134817517	0.064543686826893	0.874233403439214	0.00329360960228921	0.0573598547019993	0.000569445429604809
6.65555159491147e-08	1.93209127680833e-06	8.37230860866148e-09	3.12505365237533e-07	1.97108389747465e-09	2.32149555050112e-06	430757	0.000696207008894945	0.0286692412288914	0.832261460243278	0.00360642888454136	0.134613811846452	0.000849057796836686
3.43272371414582e-08	1.56264938155155e-06	8.17115412315417e-09	4.78278805422005e-07	5.40661578054195e-10	2.08396723981622e-06	479854	0.000624995432300102	0.0164720617894576	0.749843544416444	0.00392096092828924	0.229503994249057	0.0002594386167519
1.920110390275e-06	8.66214448331956e-06	3.85788887948155e-08	2.23774320832404e-07	4.50047099417249e-10	1.08450581303212e-05	92208	0.00324824807163626	0.177049340556935	0.798718123889209	0.00355727819355386	0.0206337594638395	4.14978964620746e-05
2.03801379637197e-07	2.83338325801288e-06	8.65536825801038e-09	1.54719562524274e-07	7.92407255383535e-10	3.20135197568775e-06	312368	0.000959946086690922	0.063661034833077	0.885058337705645	0.00270366030469078	0.0483294444657358	0.000247522690851043
1.59314982164971e-09	2.27617143321785e-07	1.04146735183992e-09	1.91316532172519e-07	3.76561008888698e-11	4.21605948768683e-07	2371883	0.000126473812821382	0.00377876504423756	0.53988124215645	0.00247023874990751	0.453780438182305	8.93158671001819e-05
1.08354091711304e-05	2.50526853871879e-05	1.16540838474675e-07	3.46462735518975e-07	2.5322445860382e-10	3.63513513567705e-05	27509	0.0108463531128865	0.298074452990377	0.689181679693505	0.00320595615086999	0.00953094513924985	6.96602599772832e-06
2.6437130196169e-06	1.50720962330046e-05	6.55335014138417e-08	4.80401359901007e-07	1.31556717256982e-09	1.82630596811089e-05	54755	0.00546398576579732	0.144757399131293	0.82527771885863	0.00358830899959381	0.0263045386857017	7.20343247813307e-05
6.74175366417937e-13	5.38522404298921e-09	1.96324116183829e-11	2.01635774354092e-07	1.23183448529783e-09	2.08273139469364e-07	4801387	6.24799963984124e-05	3.23697702034738e-06	0.0258565461523729	9.42628111738372e-05	0.968131439646118	0.00591451441331457
1.54829901587611e-06	8.53652285411364e-06	2.61478340493513e-08	1.85364549533738e-07	1.53170204527873e-10	1.02964874237774e-05	97120	0.00308419619490541	0.150371573542708	0.829071362181292	0.00253949069941744	0.0180026976098355	1.48759667470832e-05
1.5256029904792e-06	1.20805938284013e-05	3.48615445635199e-08	3.54959784292109e-07	1.43751503504592e-09	1.39974556627712e-05	71442	0.0041904614991698	0.108991450105952	0.863056409639637	0.00249056295682655	0.0253588789879999	0.000102698309584167
6.7557145229889e-10	1.94561800450749e-07	9.63719367741052e-10	3.56866253796641e-07	5.85119198362665e-10	5.53652464265793e-07	1806187	0.000166081992132971	0.00122020851689837	0.35141503561943	0.00174065759649251	0.644567263454498	0.00105683481268091
1.42640600604961e-07	2.15364459748081e-06	8.50389748760714e-09	1.65084917874088e-07	6.08770151240516e-11	2.46993489046259e-06	404869	0.000740706923332501	0.0577507533319008	0.871943874227979	0.00344296423377154	0.0668377609918168	2.46472145314932e-05
1.08450516618448e-07	2.18636782335537e-06	8.54596680703957e-09	2.21521709608487e-07	2.74052755529382e-10	2.52516006914487e-06	396014	0.000757262109423174	0.0429479770188088	0.865833358475278	0.00338432676465282	0.0877258088765453	0.000108528864715569
3.94826810140347e-08	1.5630831687625e-06	6.43195886834696e-09	3.27408457253797e-07	2.02706820111459e-10	1.93660897271879e-06	516367	0.000580814516303763	0.020387533864725	0.807123787394262	0.00332124809858604	0.169062759630898	0.000104671011529437
1.76898157597674e-06	1.48327308749626e-05	7.23037598715155e-08	7.79572863467394e-07	8.90701526662016e-10	1.74544797758049e-05	57292	0.00522270364273758	0.101348284148169	0.849795070691449	0.00414241849658228	0.0446631966968174	5.10299669828426e-05
5.37567256652887e-07	4.69703450863633e-06	1.87057490020112e-08	2.10149433520743e-07	7.16272133822487e-11	5.46352857502535e-06	183032	0.00163772051979549	0.0983919548092402	0.859707136905481	0.00342374872669618	0.0384640494938324	1.3110064750035e-05
2.00593868415978e-08	7.37990506712128e-07	1.98774729412934e-09	9.4026548272044e-08	3.48027031266029e-10	8.54412216151166e-07	1170395	0.00025629092623658	0.0234774110931589	0.863740584183736	0.00232644999281899	0.110048225545746	0.000407329184540188
1.59598451230944e-07	2.38461603318167e-06	1.01572734822241e-08	1.95131222782928e-07	1.67565873437528e-10	2.7496705465512e-06	363680	0.000824562159705722	0.058042754042342	0.867236999055248	0.00369399653895409	0.0709653100178395	6.09403456162045e-05
2.55604200055893e-06	9.40999445811472e-06	3.63600127227834e-08	1.7210949512332e-07	3.11790034232481e-10	1.2174817756554e-05	82137	0.00364580541497317	0.209944990690555	0.772906391395395	0.00298649338740286	0.0141365151055891	2.5609421058039e-05
5.62822269054975e-06	2.95489603607948e-05	8.4946584983283e-08	5.73493323545357e-07	2.32262053687083e-11	3.58356461860786e-05	27905	0.010693302254562	0.157056542564487	0.824568928026586	0.00237044937161711	0.0160034319059704	6.48131339619355e-07
6.8622015713059e-09	4.67486329718128e-07	1.94895050449399e-09	1.70712159425657e-07	5.62735061143165e-10	6.47572376280728e-07	1544229	0.000194252906244197	0.0105968102140464	0.721905916375082	0.00300962575903501	0.263618655888515	0.000868991763322551
1.60099754755181e-06	1.10275728841057e-05	5.44951988652889e-08	4.82641539404772e-07	2.40339630256118e-10	1.31659475095578e-05	75954	0.00394202001393762	0.121601392257531	0.837582929454962	0.00413910193897766	0.0366583217086653	1.82546398640617e-05
1.02700301572184e-07	1.95419290572627e-06	1.33039364096164e-08	3.25489005304347e-07	3.16747117556525e-10	2.39600289612997e-06	417362	0.000718543453867904	0.0428631792299022	0.81560540218156	0.00555255439428097	0.135846666057907	0.000132198136349558
2.63040017535086e-05	6.26112484248398e-05	3.98276900479282e-07	1.21905759045489e-06	1.65672815643105e-09	9.05342413974391e-05	11046	0.0267959455313707	0.290542024183269	0.691575336120405	0.00439918526219129	0.0134651549694144	1.82994647202943e-05
9.96889224717701e-07	8.37935179659153e-06	2.79663207572205e-08	3.02255159801384e-07	1.61672911812107e-10	9.70662417477965e-06	103022	0.00290776562178996	0.102701949387088	0.863261175637487	0.00288115829495947	0.0311390607443855	1.66559360804527e-05
7.27641569222723e-07	4.67263742745265e-06	2.37938531084667e-08	1.96456659146882e-07	9.43621650026318e-10	5.62147313058075e-06	177889	0.00168502542719462	0.129439659733382	0.831212267480842	0.00423267221167142	0.0349475403659158	0.000167860208188673
3.03328782013043e-08	2.84286371759821e-06	1.02240503659404e-08	1.23232407254532e-06	5.66162246571349e-10	4.11631088095735e-06	242936	0.00123413363583003	0.0073689473605185	0.690633870913324	0.00248378965088335	0.299375850897519	0.000137541177754697
4.12365701830626e-08	1.06954631877395e-06	5.04622020132173e-09	1.6828277736638e-07	6.43273633628462e-10	1.28475516015835e-06	778358	0.000385352528272209	0.0320968317247157	0.83249038567172	0.00392776799643271	0.130984317156304	0.000500697450827267
1.46065894363062e-07	1.92963966223611e-06	7.94919962279362e-09	1.35022536947061e-07	4.94604709675252e-11	2.21872675363999e-06	450709	0.000665397289488667	0.0658332055190796	0.869705861287509	0.00358277539573197	0.0608558655208651	2.22922768143403e-05
2.89878732002794e-06	1.05592778671431e-05	4.62687800114094e-08	2.16704023518444e-07	1.55928298914511e-10	1.37211939189998e-05	72880	0.0041079257112161	0.21126349041784	0.769559699358349	0.00337206662077275	0.0157933795555773	1.13640474608114e-05
2.58249063337103e-06	1.13039412296231e-05	7.18324440817434e-08	4.0427558956393e-07	1.22449806409889e-10	1.43626623464462e-05	69625	0.00429955995928732	0.179805844562657	0.787036620158382	0.00500133208934743	0.0281476776249608	8.525564652029e-06
1.88490812171099e-06	1.0296655391428e-05	4.61989575428007e-08	3.24494139086995e-07	3.37461403439685e-11	1.25522903559092e-05	79667	0.00375862934389759	0.150164477419346	0.820300925128038	0.0036805201467517	0.0258513888610165	2.68844484847994e-06
1.3476913776389e-07	2.39929850762046e-06	1.00559722841644e-08	2.30187006540293e-07	2.44497229015289e-11	2.77433507393171e-06	360447	0.000831955409737017	0.0485770947533382	0.864819296762248	0.00362464230750375	0.0829701533542879	8.81282262235163e-06
2.07789541662693e-07	3.04991789671711e-06	1.87192513564445e-08	3.53278057405894e-07	3.81507927749886e-10	3.63008625506989e-06	275476	0.001088435077505	0.0572409378351513	0.840177803614859	0.00515669602348998	0.0973194664210789	0.000105096105420928
2.66963579719119e-08	8.95838958883694e-07	5.24268055001493e-09	2.26197985992582e-07	5.78364834994733e-10	1.1545543482332e-06	866135	0.000346306526461615	0.0231226516211775	0.775917530651188	0.00454086943420009	0.195918006232214	0.000500942061220244
8.0221704978002e-07	5.8991572998121e-06	2.61202825986464e-08	2.46967116814917e-07	2.11720179943562e-09	6.97657895080512e-06	143337	0.00209079222873854	0.114987167125435	0.84556590578414	0.00374399584421417	0.035399458467594	0.000303472778616128
4.86909451153362e-09	6.73520260710916e-07	2.76397855278755e-09	4.91611223389965e-07	1.05977805525416e-10	1.17287053497073e-06	852609	0.000351799470860614	0.00415143391052547	0.57424945092318	0.00235659305130087	0.419152164481849	9.03576331449582e-05
1.51156056513204e-07	4.83539990962729e-06	1.8836922695916e-08	7.74868444856942e-07	2.39932178168755e-10	5.78050126587153e-06	172995	0.00173265261326705	0.0261492990937724	0.836501833876558	0.00325870055718705	0.134048659314689	4.1507157793621e-05
3.69296031436152e-07	3.81880723739529e-06	2.12350671676167e-08	2.82337265545754e-07	6.1688558500353e-10	4.49229248712981e-06	222603	0.00134678304585056	0.082206586613442	0.850079830807093	0.00472700012932241	0.0628492615640312	0.000137320886111239
5.4281887744823e-07	4.51192654294066e-06	1.10209986961932e-08	1.17784654072569e-07	7.24835324653692e-11	5.18362355669012e-06	192915	0.00155388256990463	0.104718035851128	0.870419407118685	0.00212611864570475	0.0227224552061757	1.39831783061909e-05
1.37543927577146e-06	1.49934624620943e-05	6.95834036091856e-08	9.75396410302649e-07	2.53601538081082e-09	1.74164175671584e-05	57417	0.00521134435351334	0.0789737195073387	0.860880970743777	0.00399527648788099	0.0560044226398155	0.00014561062118727
1.69524447267868e-09	2.87222675268453e-07	9.5958998160586e-10	2.09043938146057e-07	1.31379544009549e-09	5.0023524330889e-07	1999059	0.000150059350501608	0.00338889451583858	0.574175208784912	0.00191827743934732	0.417891264044694	0.00262635521520869
3.74904904538906e-07	3.67448647315112e-06	1.87327809110974e-08	2.36068345315337e-07	2.55455590961407e-10	4.30444795950743e-06	232318	0.00129050375004336	0.0870970930687724	0.853648715867298	0.00435195897065534	0.054842885205273	5.93468880015546e-05
5.00206073197145e-10	1.47654343134495e-07	5.94847904411742e-10	2.25770125060231e-07	5.85647592393539e-10	3.75105169764728e-07	2665919	0.000112525240617445	0.00133350887568647	0.393634519159269	0.00158581633194989	0.601884866587783	0.00156128904531192
1.39969285368943e-06	6.91905068786817e-06	3.12888593336666e-08	1.98866992357315e-07	9.09519259384825e-10	8.54980891250797e-06	116962	0.00256166695578752	0.163710425345501	0.809263781059004	0.00365959750140058	0.0232598171950232	0.000106378899071562
3.76861349316445e-07	5.51368814268249e-06	2.89483750535978e-08	5.44582926077503e-07	2.69052403402179e-09	6.46677131716405e-06	154637	0.00193815701136868	0.058276585150952	0.852618389032576	0.00447648040015939	0.0842124917317047	0.000416053684607745
8.21433319737301e-07	6.47779882683798e-06	1.65485243820003e-08	1.67795760945267e-07	1.53921168504085e-09	7.48511564358759e-06	133598	0.0022430237513924	0.109742234970146	0.865424014175043	0.00221085754315328	0.0224172569850695	0.000205636326588952
1.00452900162155e-06	7.38539161331996e-06	3.03805177304934e-08	2.8719317142792e-07	4.41843011009566e-10	8.70793614711093e-06	114838	0.00260898289137079	0.115357874087631	0.848121930219969	0.00348883101773465	0.0329806244069903	5.07402676759588e-05
5.14013297732469e-07	4.69723288267812e-06	2.40178005025962e-08	2.82204498430823e-07	3.00740329877683e-10	5.51776921967388e-06	181233	0.00165396602090651	0.0931559978803986	0.851292015970856	0.0043528099031325	0.0511446722752754	5.45039703373925e-05
1.23806567750563e-07	3.39079041363662e-06	1.55023656469756e-08	5.45933516308416e-07	6.53044130808073e-09	4.08256330465066e-06	244944	0.00122402176500647	0.0303256945482092	0.830554276959771	0.00379721378216378	0.13372322131209	0.00159959339776595
3.92544702192062e-06	2.00907590299305e-05	9.40745698390847e-08	6.19110532170721e-07	3.73889313696236e-09	2.47331300469979e-05	40432	0.007392570307581	0.158712100508973	0.812301515892006	0.00380358529876017	0.0250316288716506	0.000151169428610843
5.3643320087699e-07	7.67620828373677e-06	1.96903795715445e-08	3.62307355097415e-07	3.90761766180465e-10	8.5950299810489e-06	116346	0.0025751985481578	0.0624120220708673	0.893098488389449	0.00229090295379535	0.0421531228973329	4.54636885551362e-05
4.79998775967165e-06	1.21383494345692e-05	4.00171342689173e-08	1.30113758270733e-07	2.24934770663839e-10	1.71086930215512e-05	58450	0.00511950226271496	0.280558412827051	0.709484320004982	0.00233899423050663	0.00760512554096528	1.31473964948986e-05
1.32083351129819e-08	6.80518295489692e-07	2.74144425613343e-09	1.81606225377954e-07	6.59276593718284e-10	8.78733576830479e-07	1138001	0.000263585444117087	0.0150311032390765	0.774430741504458	0.00311976727465178	0.206668130325681	0.000750257656133092
8.40749380534022e-08	1.88677064960774e-06	8.93410819358917e-09	2.57790254429937e-07	2.99710708057407e-09	2.24056705736524e-06	446316	0.000671945013997033	0.0375239552759777	0.842095148817575	0.0039874317370778	0.115055808565302	0.00133765560406769
1.19728939387896e-09	2.9314981142498e-07	1.74999441169722e-09	5.50937701350453e-07	1.96401945883368e-09	8.48998816039843e-07	1177858	0.000254667319709467	0.00141023682396134	0.345288834196941	0.00206124481993988	0.648926348237213	0.00231333592194493
1.96890718365022e-06	9.84053782643947e-06	5.60006156214216e-08	3.59875285159093e-07	3.51240064261308e-10	1.22256721509345e-05	81795	0.00366100618124043	0.161046947713196	0.804907714271343	0.00458057560599163	0.0294360326954773	2.87297139924091e-05
5.21474772754977e-08	1.52264039350576e-06	6.1441168515847e-09	2.30667897951777e-07	2.98125451768291e-10	1.81189801103638e-06	551907	0.00054342218842629	0.0287805808924477	0.840356567660684	0.00339098382699275	0.127307329963808	0.000164537656066948
4.12237251326667e-07	5.12597027432436e-06	1.78459793779448e-08	2.85325904249047e-07	2.75059041135916e-10	5.84165446831915e-06	171184	0.00175096672522634	0.0705685783988662	0.877486044771025	0.00305495292039752	0.0488433380982126	4.70858114987174e-05
3.01432428732079e-09	5.86336534342338e-07	3.25020058296255e-09	8.12944225684635e-07	1.55860323536695e-09	1.40710388813262e-06	710680	0.00042204237849186	0.00214221871799467	0.41669740186737	0.00230985118467401	0.577742860737524	0.00110766749243752
8.33050095476028e-06	3.03705971542379e-05	1.14102958852842e-07	5.34898502772821e-07	6.41838184137428e-10	3.9350741408808e-05	25412	0.0117360437316963	0.211698703925706	0.771792247539203	0.00289963936555723	0.013593098468358	1.63107011750931e-05
1.81955364404229e-07	2.60833446864076e-06	1.06446653734041e-08	1.96196392656472e-07	1.41940834412837e-10	2.99727283190928e-06	333637	0.000898779053066567	0.0607069741756951	0.870235916087505	0.00355145025840822	0.0654583028170624	4.73566613294994e-05
3.46011146499364e-06	1.61452859797967e-05	6.51149814601898e-08	3.90673148914148e-07	1.11620380336781e-09	2.0062301778968e-05	49845	0.00600067451160469	0.17246831909492	0.804757408081775	0.00324563862001378	0.019472997326942	5.56368763497501e-05
1.64620778205993e-07	2.90634164138444e-06	1.25926647719496e-08	2.85855291264649e-07	2.31036124894193e-11	3.36943347923952e-06	296786	0.00101032102842513	0.0488571088345534	0.862560919896955	0.00373732404854948	0.0848377903958996	6.85682404231163e-06
1.21857976232804e-08	9.93330649411168e-07	5.30420196874131e-09	5.55954522407927e-07	2.63879187777531e-09	1.56941396328889e-06	637181	0.000470713737976136	0.00776455282565704	0.632930936417519	0.00337973415097297	0.354243389833782	0.00168138677206963
5.45224760865414e-09	4.48253311866571e-07	2.15266742778021e-09	2.27554391351918e-07	1.15886312186478e-10	6.8352850456711e-07	1462997	0.00020503759837609	0.00797662068549306	0.655793151085129	0.00314934551141146	0.332911341416599	0.000169541301368069
2.12154825480138e-06	1.29825874256024e-05	4.29246352892076e-08	3.37748714751683e-07	1.46583020153593e-09	1.54862748606462e-05	64573	0.0046351428472039	0.136995389394299	0.838328619530951	0.002771785705437	0.0218095518638876	9.46535054250457e-05
1.00726290011437e-06	6.78465690953402e-06	2.7046994493304e-08	2.34243868696151e-07	1.11523306335381e-09	8.0543259059012e-06	124157	0.002413390581534	0.125058622146935	0.842361854834192	0.00335807053368518	0.0290829886241041	0.000138463861083236
2.77133840702752e-07	4.39079811911642e-06	2.55646981348764e-08	5.20797609464001e-07	1.99333618176944e-09	5.21628760359982e-06	191707	0.00156366656008533	0.0531285584237148	0.841747705031885	0.00490093723306857	0.0998406623715672	0.000382136939764175
4.985347824227e-07	4.65914677331906e-06	1.40483710855813e-08	1.68810777266416e-07	7.81072443214826e-10	5.34132177653697e-06	187220	0.00160111765372006	0.0933354707467041	0.872283484920431	0.00263013008264961	0.0316046821983198	0.000146232051895071
8.21844974750197e-08	1.57766659678906e-06	8.64538031001437e-09	2.13386498481249e-07	8.97239043470135e-10	1.88278021209881e-06	531129	0.000564675106326407	0.0436506061338967	0.837945176314748	0.0045918160040449	0.11333585147646	0.000476550070849718
1.60100327259696e-08	7.48080669548123e-07	2.25024388343222e-09	1.35190247259856e-07	2.28604194684697e-10	9.01759797612066e-07	1108943	0.000270491471844769	0.0177542098997598	0.829578643369445	0.0024953916657086	0.149918246098186	0.000253508966900121
2.12129501299395e-07	5.68889074219467e-06	2.60520616431128e-08	8.98418872921081e-07	2.77064102026058e-09	6.82826181907852e-06	146450	0.00204638882496866	0.0310663982899271	0.833138929485629	0.00381532845889447	0.131573582959407	0.000405760806142387
8.51514403242644e-07	6.35640031742093e-06	1.80475740023412e-08	1.7322199901348e-07	5.68034374984177e-10	7.39975232805438e-06	135140	0.00221747168097619	0.115073365363099	0.859001765953999	0.00243894298109387	0.0234091617305555	7.67639712522014e-05
8.81776444873023e-09	5.96199631173764e-07	3.00004541963539e-09	2.60809171139406e-07	1.08574436979026e-09	8.69912356551326e-07	1149541	0.000260939769782365	0.010136382570409	0.685355974867782	0.0034486754867223	0.299810859306972	0.00124810776811422
5.75260658643709e-07	7.91538570397085e-06	2.8296699008197e-08	5.00650502666446e-07	6.89722494122574e-10	9.02028328678332e-06	110861	0.00270243901046863	0.0637741233123566	0.877509658213131	0.0031370077977105	0.0555027471698154	7.64635069868779e-05
3.44310985588223e-09	4.37230571762353e-07	1.47834149205672e-09	2.4138086374574e-07	4.27514815133042e-10	6.83960401671165e-07	1462073	0.000205167141004048	0.00503407777331766	0.639262990509449	0.00216144310174185	0.352916430769908	0.000625057845583556
2.33119132390499e-07	3.57378107216146e-06	1.04692859207749e-08	2.06364617177334e-07	3.68909033990264e-10	4.02410301668405e-06	248503	0.00120650492101737	0.0579307068988989	0.888093832922381	0.00260164460933751	0.0512821407209856	9.16748483974579e-05
1.24502000937646e-06	7.04510726557483e-06	2.07193998864066e-08	1.5074751122233e-07	3.41246339157942e-10	8.46193543239918e-06	118176	0.00253537187224584	0.147131825729786	0.832564526384876	0.00244854147752958	0.0178147791869395	4.03272208685702e-05
6.64394048296009e-07	5.23485586522752e-06	2.62659681697103e-08	2.66093734589515e-07	1.78536799960266e-09	6.19339498428236e-06	161462	0.00185629919055796	0.107274612709526	0.845232038084536	0.00424096448496637	0.0429641150394589	0.000288269681512899
2.80435651681318e-10	1.77705404262863e-07	8.7902472912898e-10	7.16244848978935e-07	2.64254913283111e-10	8.95373968535891e-07	1116852	0.000268576237754448	0.000313205053459265	0.1984705949777	0.000981740323058928	0.799939326078614	0.000295133567167715
1.16320664780768e-06	7.71851807767505e-06	4.23419324052425e-08	3.61255291016807e-07	8.42763994228533e-10	9.286164712899e-06	107687	0.00278198543536268	0.125262332057487	0.831184705021826	0.0045596792340359	0.0389025288895644	9.07547970862381e-05
2.32206186152332e-06	9.06011297855208e-06	4.33673824694308e-08	2.1756184824302e-07	3.11843820516555e-10	1.16434159146084e-05	85885	0.00348695152497336	0.199431324840845	0.778131868259111	0.00372462710148661	0.0186853969521141	2.67828464433106e-05
6.11430972763044e-07	5.79737988356234e-06	1.80132077179188e-08	2.19605690813129e-07	2.54470460074104e-10	6.6466842253165e-06	150451	0.00199202517341102	0.091990374754704	0.872221349327946	0.00271010433282034	0.0330398862603815	3.82853241477688e-05
5.18035704354344e-06	1.33460569545807e-05	5.98739111837666e-08	1.9833081703408e-07	6.02802381013906e-10	1.8785221528723e-05	53233	0.00561976907843809	0.275767684486583	0.710455127408228	0.00318728800148661	0.0105578109223162	3.20891813861343e-05
8.83562358213095e-07	6.42026510244621e-06	1.62687788901033e-08	1.51997115825469e-07	1.69071695766202e-09	7.47378407233254e-06	133801	0.00223963187395093	0.118221552785287	0.85903807767388	0.00217677935737122	0.0203373705146437	0.000226219668818229
3.46872863305044e-07	6.79183910730909e-06	3.22105655305048e-08	8.10993081199392e-07	2.42195673294779e-09	7.98433757407698e-06	125245	0.00239244436687536	0.0434441630362985	0.850645284508058	0.00403421889814429	0.101572995088844	0.000303338468655339
1.14209630388111e-07	1.8298873193111e-06	7.21226716627866e-09	1.48576644864376e-07	1.45132928226634e-10	2.10003099465809e-06	476183	0.000629811545311831	0.0543847355961074	0.871362053210565	0.00343436224733097	0.0707497390478117	6.91098981852233e-05
6.7814201882924e-08	1.50108711498581e-06	6.0866872867309e-09	1.73230768105937e-07	4.91190615076967e-10	1.74870996287648e-06	571850	0.000524475861975238	0.0387795594023924	0.858396845018627	0.00348067284795405	0.0990620353194461	0.000280887411580248
1.06642598323301e-07	2.10593184376704e-06	6.87936623263735e-09	1.74672463734938e-07	5.67949087286459e-10	2.3946942211452e-06	417590	0.000718151132481193	0.0445328666105443	0.87941576221783	0.00287275351144726	0.0729414478861542	0.000237169774024364
6.45082490780501e-08	1.54724531934833e-06	8.5232331017961e-09	2.62850452449276e-07	6.28002921959285e-10	1.88375525689941e-06	530855	0.000564967455105037	0.0342444958503942	0.821362177321822	0.00452459685013702	0.139535351785517	0.000333378192129351
1.38927114732916e-08	7.49254695250078e-07	3.31115952651516e-09	2.29606629357726e-07	4.58727365497155e-10	9.96523922973107e-07	1003488	0.000298912642542448	0.0139411720612215	0.75186824719139	0.00332270952074727	0.230407543727299	0.000460327499342467
3.41980692973046e-08	1.62574885962062e-06	8.3132387093505e-09	5.08159315005987e-07	1.88827606556843e-09	2.17830775869884e-06	459072	0.000653279559306941	0.0156993745079126	0.746335706296951	0.00381637474142599	0.233281689869904	0.000866854583806079
3.79109536359515e-08	1.17699299937737e-06	5.92220357422858e-09	2.3640285597308e-07	6.85786296835092e-11	1.45729759119031e-06	686202	0.0004370940424544	0.026014558635883	0.807654528829631	0.00406382581706688	0.162220027949122	4.70587682969369e-05
6.82591346282409e-07	1.01662882955549e-05	4.26848380217015e-08	8.17495009235513e-07	7.536071597487e-10	1.17098130962542e-05	85398	0.00350680125641367	0.0582922494724325	0.868185359748131	0.00364521941305414	0.0698128144758361	6.43568905459103e-05
7.12358668498572e-07	9.57021461284632e-06	2.96265003757984e-08	5.11803600283769e-07	8.03681780900415e-09	1.08320401998135e-05	92319	0.00324435532831835	0.0657640347855096	0.883509886993507	0.00273508035691269	0.0472490491950522	0.000741948669018284
2.69054948515535e-07	3.38257840694813e-06	1.0142475069772e-08	1.63950848852001e-07	8.57970723818397e-10	3.82658465010925e-06	261330	0.00114731891725939	0.0703120336062219	0.883968007045539	0.00265052938773546	0.042845216777661	0.0002242131828428
7.50608930161771e-08	1.86053095541991e-06	8.44113995854942e-09	2.69022515396363e-07	3.42352534206527e-10	2.21339785632521e-06	451794	0.000663799679230581	0.0339120654705959	0.84057683082284	0.00381365687801099	0.121542773987776	0.000154672840776541
9.14190555785285e-07	1.20080597308237e-05	7.11320160997109e-08	1.20147163637073e-06	1.51229785947039e-09	1.41963662369389e-05	70441	0.00424988367796852	0.0643960954886161	0.845854462360852	0.00501057910964747	0.0846323359314659	0.000106527109418704
1.31918100361874e-06	1.14856335823808e-05	4.15941161975873e-08	4.65661247841031e-07	7.44621725364763e-10	1.33128145717636e-05	75116	0.00398590606092186	0.0990910672200541	0.86275021111928	0.0031243668251647	0.0349784221308616	5.59327046396412e-05
3.84558476939466e-09	3.40877466452127e-07	1.51440933277506e-09	1.72598357078406e-07	1.92818032067616e-10	5.1902863566477e-07	1926676	0.000155696509142711	0.0074091957652187	0.656760423277094	0.0029177760699762	0.332541107018773	0.000371497868938686
3.41764840254934e-06	1.5206494752181e-05	7.1171858447567e-08	4.07177414330267e-07	6.03357000070518e-11	1.91025527632082e-05	52349	0.00571443073758826	0.178910559489818	0.796045164260399	0.00372577735184405	0.0213153403829093	3.1585150296383e-06
4.5827195598107e-08	1.42921766093827e-06	5.79709539906775e-09	2.32460536813354e-07	3.2365474810766e-10	1.71362614349691e-06	583558	0.000513956162795259	0.0267428200555985	0.834031195405167	0.00338294056791053	0.13565417270011	0.000188871271213915
2.59016211577571e-06	9.02129625192897e-06	3.64834889488422e-08	1.63379055379734e-07	1.55506450935023e-10	1.18114764184842e-05	84663	0.0035371931931294	0.219291985523696	0.763773802046561	0.00308881698241787	0.01383222973921	1.31657081151739e-05
6.68946824469919e-11	8.91382035792766e-08	3.42965259485124e-10	5.87649132879594e-07	1.49107911168658e-09	6.7868827551249e-07	1473430	0.000203585825327313	9.85646648993288e-05	0.131338947194817	0.00050533547117216	0.865860151239315	0.00219700142979579
7.46069064204385e-09	4.92968905270483e-07	2.12825603565985e-09	1.80810181091717e-07	9.03037542930153e-10	6.84271070582833e-07	1461409	0.000205260322631684	0.0109031215300234	0.720429266212574	0.00311025283276567	0.264237652101396	0.00131970732324104
3.09756202573578e-08	1.11748380566666e-06	4.18898637499818e-09	1.94308607308441e-07	1.77089880742006e-10	1.3471341094882e-06	742317	0.000404058851286471	0.0229937168387237	0.829526769306741	0.00310955408633344	0.144238503011599	0.000131456756602567
1.15193722435244e-07	2.1014577469187e-06	1.00597669024939e-08	2.35961282004832e-07	3.28715574531789e-10	2.46300123383581e-06	406009	0.000738628359786664	0.0467696568124917	0.8532101884683	0.0040843531721773	0.0958023401544759	0.000133461392554748
1.99151313169694e-08	7.42551853431078e-07	2.59156892675622e-09	1.24240388200328e-07	5.52036205412744e-10	8.89850978080544e-07	1123784	0.00026691978278981	0.0223802994069045	0.834467648766091	0.00291236284568274	0.139619319707128	0.000620369274194107
7.07923345330156e-08	1.95516067208831e-06	6.9970674380143e-09	2.48473485696265e-07	1.31772523793474e-09	2.28274128499353e-06	438070	0.0006845887292668	0.0310119832669588	0.856496829028018	0.00306520387746617	0.108848728206608	0.000577255620948945
1.37568888199109e-07	2.22828097083778e-06	9.29124312168121e-09	1.93501163052129e-07	6.13914706966666e-11	2.5687036566814e-06	389301	0.000770315241494512	0.0535557645356564	0.867472962496803	0.00361709420917978	0.0753302789711913	2.38997871696809e-05
8.27497434616572e-07	1.15129358171027e-05	4.48144311319802e-08	8.01771986675724e-07	2.12915247536399e-09	1.31891488220024e-05	75820	0.00394895303687992	0.0627407762080997	0.872909690570528	0.0033978258746478	0.0607902752100419	0.000161432136682854
6.43848256739735e-07	6.62999428964259e-06	2.16810209321429e-08	2.87067018483744e-07	2.26759227028763e-10	7.58281734502525e-06	131877	0.00227226830938432	0.0849088442255748	0.874344453779075	0.00285923027624646	0.0378575673686873	2.99043504163436e-05
5.14704431786541e-06	2.54391426542102e-05	1.14445312475664e-07	7.27346362898396e-07	4.25966903473659e-09	3.14322383164844e-05	31814	0.0093854983695878	0.163750486555903	0.809332838408419	0.00364101694964702	0.0231401389737156	0.000135519112315417
1.70216724494117e-09	3.94215594821027e-07	1.28842278359798e-09	3.83684152268072e-07	1.66481354545092e-09	7.82555150663089e-07	1277865	0.000234739081529267	0.00217514029969499	0.503754392884632	0.00164643064773933	0.490296628861189	0.00212740730674415
1.45451860509804e-06	1.20086473428438e-05	4.62370505293823e-08	4.9085386838993e-07	8.50486260289335e-11	1.40003419154872e-05	71427	0.00419132375825415	0.103891648781024	0.857739576314192	0.00330256580935605	0.0350601343419297	6.07475349833084e-06
6.35187157200177e-07	9.80791595566378e-06	2.56910081340295e-08	5.10112709710206e-07	2.14532254291905e-09	1.09810521532511e-05	91066	0.00328891337004888	0.057843925002407	0.89316723195418	0.00233957618773564	0.0464539010097661	0.000195365845911578
6.58762502117452e-08	1.98066101236339e-06	4.76205772249228e-09	1.8409676196159e-07	2.08466063129544e-10	2.23560454832235e-06	447306	0.000670457257232138	0.0294668617762387	0.885962150081385	0.00213009842284756	0.0823476415360402	9.32481834884356e-05
1.92476721980489e-07	2.93855981109771e-06	1.12669443453447e-08	2.21170036319531e-07	7.77159193931983e-10	3.36425067293701e-06	297243	0.00100876775098835	0.0572123604013299	0.87346636644419	0.00334902046270786	0.0657412475528909	0.000231005138880903
1.87549486683225e-05	4.83952648180586e-05	1.78477863719295e-07	5.92201806174749e-07	1.50768724521746e-09	6.79224008435204e-05	14723	0.0201711959302376	0.276123170491723	0.712508159562139	0.00262767307254748	0.00871879967168804	2.2197201902372e-05
1.93008977210563e-06	1.32551827231888e-05	6.08589539511155e-08	5.3742318418949e-07	5.09341603500262e-10	1.57840639750385e-05	63355	0.00472406291128924	0.122280914164942	0.839782627854968	0.003855721444576	0.0340484671779962	3.22693575181749e-05
1.48458282293668e-06	8.07388681849147e-06	3.15877199100486e-08	2.20881789288543e-07	1.77359286081157e-09	9.81271274348755e-06	101909	0.00293949945290684	0.151291784621124	0.82279865206998	0.00321906089944522	0.0225097580111205	0.000180744398330488
1.55522386996814e-08	6.41971406242326e-07	2.98514964986004e-09	1.58432679190478e-07	9.4336521011537e-10	8.19884838992461e-07	1219683	0.000245935305485334	0.0189688087400094	0.783001923820462	0.00364093773648556	0.19323772273332	0.00115060696972352
5.32993796158935e-07	8.26220397857414e-06	2.92475265961571e-08	5.82992028433967e-07	7.52441659329196e-10	9.40818977142253e-06	106290	0.00281849078439778	0.0566521093970606	0.878192742632665	0.00310873051104866	0.0619664401545993	7.99773046260977e-05
5.58230457553984e-07	8.51930381878456e-06	3.6663054213874e-08	7.19481632599753e-07	3.86426670820881e-09	9.83754322986038e-06	101651	0.0029469267473563	0.056744905156763	0.865999123940365	0.00372685063305123	0.0731363121654068	0.000392808104413652
4.23324588321223e-06	2.50879705924534e-05	1.20607829047085e-07	9.19128215617462e-07	8.41549800863186e-10	3.03617940701311e-05	32936	0.00906731817429973	0.139426737215663	0.826300663738911	0.00397235515030829	0.0302725265013793	2.77173937389647e-05
8.27551147258792e-07	5.14344585120293e-06	2.50262771791435e-08	1.99992549578681e-07	3.00498766459171e-10	6.19631632398601e-06	161386	0.00185717397064689	0.133555342237021	0.830081226049193	0.00403889599410322	0.0322760393630177	4.84963566653203e-05
1.20191561233123e-06	1.28511924147557e-05	4.29987363410255e-08	5.91192457632493e-07	3.545531794628e-09	1.4690844752855e-05	68070	0.00439758796750667	0.0818139210202767	0.87477559193852	0.00292690699986256	0.0402422370924313	0.000241342948909657
2.44740751770899e-07	2.88647546828403e-06	1.33579928853031e-08	2.02563850877349e-07	1.9521282825552e-10	3.34733327664583e-06	298745	0.00100369762195207	0.0731151431733561	0.862320907339228	0.0039906372569774	0.0605149933203923	5.83189100462476e-05
1.3966115049017e-08	6.85762778746959e-07	2.48535523311202e-09	1.56908245263398e-07	1.76329420339679e-10	8.59298823712826e-07	1163740	0.000257756532963116	0.0162529200129389	0.798049246458806	0.00289230610414825	0.182600325909251	0.0002052015148558
1.22614546114107e-07	1.86289760306713e-06	7.74418728419619e-09	1.51279305100128e-07	2.82541526813597e-10	2.14481818309237e-06	466240	0.000643239177881672	0.0571678042832157	0.868557352670903	0.00361064977220153	0.0705324611161283	0.000131732157551104
2.85400884537158e-09	3.22549249005281e-07	1.18723380052198e-09	1.72519091480463e-07	2.4198902320781e-10	4.99351572154845e-07	2002597	0.000149794288778593	0.00571542977837381	0.645936184026394	0.00237755094151147	0.345486228742593	0.000484606511127136
4.67786160457361e-06	2.51811456200406e-05	1.16253587048349e-07	8.04706174652203e-07	1.7541634683529e-09	3.07817211497831e-05	32487	0.00919214996757356	0.151968812328955	0.818055153495471	0.00377670847197471	0.026142338524104	5.69871794958177e-05
5.45853354191856e-06	2.52454826366831e-05	6.0617752872791e-08	3.60497666139617e-07	1.43790349001553e-09	3.11265695011041e-05	32127	0.00929465137428309	0.175365728681567	0.811058945502736	0.00194746012311574	0.0115816703195265	4.6195373054667e-05
7.32412145946087e-06	1.75666922281292e-05	6.9330269782333e-08	2.13806047098182e-07	1.01075219185588e-09	2.51749607566625e-05	39722	0.00752413420461917	0.29092881336558	0.697784294399755	0.00275393755138168	0.00849280557633435	4.01491069489905e-05
2.49729113808146e-08	8.97048303201978e-07	2.38014293819353e-09	1.09927942431869e-07	8.82797714555782e-11	1.03441757972431e-06	966728	0.000310277288457228	0.0241420020988722	0.867201332213491	0.00230094981451096	0.106270373383607	8.53424895186973e-05
1.63505887007032e-06	9.23811790003355e-06	4.27424154980021e-08	3.10510391741826e-07	1.70799184073797e-09	1.12281375691844e-05	89062	0.00336279328425015	0.145621556557851	0.822764937026379	0.0038067235313636	0.0276546657741369	0.000152117110269966
3.87604293374967e-07	3.70081307503573e-06	9.85386140993165e-09	1.20969186996523e-07	2.22715439241938e-11	4.21926268836108e-06	237008	0.00126498071335968	0.0918654091967731	0.877123172549673	0.00233544629423376	0.0286706934200183	5.27853930157757e-06
3.82429904423372e-07	4.06151135900751e-06	1.43625437289152e-08	1.96123794943647e-07	5.5904351725926e-10	4.6549866456207e-06	214823	0.00139552459270642	0.0821548875512139	0.872507628529607	0.00308541029702568	0.0421319780000134	0.000120095622140011
1.39236073040409e-06	7.39086416885063e-06	2.81270108196103e-08	1.91967819892726e-07	1.51400046474772e-10	9.00347113001354e-06	111068	0.00269740893556181	0.154647103355792	0.820890527900156	0.00312401854945116	0.021321534452728	1.68157418720511e-05
1.26837149236433e-07	2.86466201137918e-06	1.54248614148235e-08	4.47940712257838e-07	1.52934509669097e-09	3.45639407938497e-06	289319	0.00103638260003325	0.036696379615082	0.828800751761767	0.00446270334358638	0.129597696897324	0.000442468382240461
3.50054886395499e-06	1.22414613954705e-05	5.52106863046775e-08	2.48246535937593e-07	2.24342991865902e-10	1.60456918246596e-05	62322	0.00480217865981603	0.218161292277546	0.762912657755109	0.00344084174792811	0.0154712267099682	1.39815094492294e-05
7.05261545166752e-07	6.69857606939353e-06	4.06710032558533e-08	4.96694121235936e-07	1.98177584260803e-09	7.94318451489468e-06	125894	0.00238012781193275	0.0887882616656178	0.843311150185757	0.00512023901491763	0.0625308552639762	0.00024949386973095
6.64901722236157e-08	2.37445141325456e-06	1.06351921960779e-08	4.88351141202854e-07	5.99785489672718e-10	2.94052770436678e-06	340075	0.000881770619909572	0.0226116462446097	0.807491597419205	0.00361676313414231	0.166076021143292	0.000203972058750549
2.22862044456218e-07	2.93919815318829e-06	1.15771811241907e-08	1.9631648290446e-07	2.32814913032026e-10	3.37018667658619e-06	296719	0.00101054676008872	0.0661275074180653	0.872117314333914	0.00343517503188214	0.0582509224988444	6.90807172936351e-05
1.86757897776891e-06	8.40074202880095e-06	2.80468992297974e-08	1.62212501011059e-07	3.50610605284492e-10	1.0458931017416e-05	95612	0.00313277829098135	0.178563083995779	0.803212299116631	0.00268162197294296	0.0155094723104059	3.35226042413572e-05
1.14374305528882e-06	5.75522771618396e-06	2.89515700185199e-08	1.87310922561649e-07	2.50379135642223e-10	7.11548364318859e-06	140539	0.00213237593677662	0.160740030143093	0.808831557317013	0.00406881267252076	0.0263244119380353	3.51879293380012e-05
7.55053778988733e-08	1.5856799028188e-06	8.25156265096401e-09	2.22808956483739e-07	7.9434595923531e-12	1.89225374331197e-06	528470	0.000567515562204357	0.0399023535642307	0.837984814892437	0.00436070621084964	0.117747927449604	4.19788287930657e-06
4.38694350071477e-09	4.24522676543972e-07	1.91014837190456e-09	2.37666585527841e-07	1.14974871457226e-10	6.6860132881589e-07	1495660	0.000200560350802403	0.00656137418764057	0.634941419120139	0.00285693176124475	0.355468311660036	0.000171963270938825
7.52873577890811e-07	5.93738073617797e-06	2.29133949674498e-08	2.32341587791313e-07	3.38968018343857e-10	6.94584826484588e-06	143971	0.00208159219195558	0.108391883782033	0.854810026045063	0.00329886200990287	0.0334504266335954	4.88015294056209e-05
2.3751948796562e-06	1.85347457930926e-05	1.29975811282269e-07	1.30423699896044e-06	4.85937126527145e-09	2.23490128542568e-05	44745	0.0066823519003244	0.106277395567554	0.829331743373279	0.00581572940737347	0.0583577005152611	0.000217431136532095
2.12816442763859e-07	2.84186415487897e-06	1.03339948608525e-08	1.77430066408879e-07	1.73040474547823e-10	3.2426176993871e-06	308393	0.000972313883219944	0.0656310618436716	0.87641048632286	0.00318692976443252	0.054718157629996	5.33644390396468e-05
1.69101782594057e-07	2.73987213579134e-06	1.06687311581298e-08	2.22258563377821e-07	1.53471077383e-10	3.14205468399873e-06	318263	0.00094217376139194	0.0538188540941781	0.872000143646274	0.00339546323380732	0.0707366948480233	4.88441777173925e-05
1.92889742203441e-06	1.24826379892491e-05	4.44324731484435e-08	3.69723504669013e-07	9.50069819306871e-10	1.48266414589203e-05	67446	0.00443814759837957	0.13009671997389	0.841905972018974	0.00299679959696545	0.0249364298511834	6.40785589871585e-05
3.53859361773509e-06	1.294394872987e-05	5.84506141105176e-08	2.74909701909375e-07	3.68518841493054e-10	1.68162711824665e-05	59466	0.00503221951829136	0.210426769367552	0.769727639939944	0.00347583679379892	0.0163478394779938	2.19144207116076e-05
4.57929796100835e-08	1.27836123749514e-06	5.95877779356655e-09	2.13880762304235e-07	3.18961259289209e-10	1.54431271846231e-06	647537	0.000463186869111953	0.029652659764196	0.827786511250141	0.0038585305439301	0.138495759147278	0.000206539294455078
5.35244368052888e-06	1.97829270534829e-05	6.63840273179753e-08	3.15484537155443e-07	2.81733556980842e-10	2.55175210320422e-05	39189	0.00762612639063764	0.209755629232473	0.7752683745667	0.00260150769483514	0.0123634477173269	1.10407886654456e-05
7.15856804693439e-07	7.26785481357417e-06	3.40543345171999e-08	4.4455830195471e-07	3.42770290551495e-09	8.46575195764504e-06	118123	0.0025365139359641	0.0845591517770587	0.858500798267649	0.00402260008178564	0.0525125593306864	0.00040489054282054
5.21131213901898e-07	9.94300976222263e-06	5.29213347175042e-08	1.29845733491444e-06	4.90727274967613e-09	1.18204269185061e-05	84599	0.00353986887326208	0.0440873428256649	0.841171797835473	0.00447710857504226	0.109848598859113	0.000415151904707712
1.21605149546676e-07	2.51490268971006e-06	1.15992052076368e-08	3.08435481637915e-07	2.47674883742391e-10	2.95679020098603e-06	338205	0.000886645069468783	0.0411274190188142	0.850551618059134	0.00392290437237267	0.104314293768647	8.37647810317406e-05
1.24064415391937e-06	8.0341800585331e-06	2.95959534269804e-08	2.46429987636583e-07	8.07255277301933e-10	9.55165740879334e-06	104694	0.00286140925018519	0.129887840489047	0.841129420234101	0.0030985149655529	0.0257997096304687	8.45146808300272e-05
8.96054388963866e-09	7.16472505167164e-07	2.8680607714517e-09	2.9486462716326e-07	1.08235946706676e-10	1.02327397293822e-06	977255	0.000306935234678618	0.00875673976531371	0.700176613610029	0.00280282783233153	0.288158044630597	0.000105774161729032
1.16805448549967e-06	6.63982361725948e-06	3.74600985262243e-08	2.73793460625762e-07	5.94958896883007e-10	8.11972662080802e-06	123157	0.00243296341106169	0.143853917754614	0.817739799298653	0.0046134679497986	0.0337195417299057	7.32732670282685e-05
6.62492512158797e-08	2.44635438453071e-06	9.08377498031874e-09	4.31308658809139e-07	5.79574686906152e-09	2.9587918164051e-06	337976	0.000887245023271199	0.0223906429808812	0.826808554412928	0.0030700960202585	0.145771884462346	0.00195882212358667
1.08588166892601e-06	6.02641302481564e-06	2.84096858969919e-08	2.02722376904263e-07	5.79413165167947e-10	7.34400616970807e-06	136165	0.00220078465557494	0.147859580157348	0.820589319447044	0.00386841803240494	0.0276037863013289	7.88960618739485e-05
5.10131368676813e-09	4.85140541305157e-07	2.10953802622861e-09	2.5795102615286e-07	4.80868939922344e-11	7.50350506065006e-07	1332711	0.000225079901996494	0.00679857432697752	0.646551894593014	0.00281140348300885	0.343774041688343	6.40859086567584e-05
1.31322778330901e-09	4.37031853667252e-07	1.93864648075486e-09	8.29619224647483e-07	4.43172804445101e-09	1.27433468062325e-06	784723	0.000382227580210448	0.00103052032035002	0.342949038672877	0.00152130088761825	0.651021460266415	0.00347767985273974
2.20447921765408e-08	9.63736571935471e-07	4.96983125820735e-09	2.79355091534318e-07	4.70000222880822e-10	1.27057628712742e-06	787044	0.000381100491059216	0.0173502310722174	0.75850350876163	0.00391147805020303	0.219864871054612	0.000369911061336917
1.11425907519751e-06	6.24241263402949e-06	2.07220984941905e-08	1.49265555791881e-07	2.67446315370499e-09	7.52933382666678e-06	132814	0.00225625946314023	0.147989065281064	0.829079009874768	0.00275218219449889	0.0198245368352808	0.000355205814388625
2.179219581213e-06	1.29535723118424e-05	4.64013198217383e-08	3.54647241134752e-07	8.87056166455941e-10	1.55347275101783e-05	64372	0.00464961138581033	0.140280515366953	0.833846123361689	0.00298694134102682	0.0228293184352534	5.71014950777053e-05
2.84453988438477e-06	1.09507980317271e-05	4.18494947861362e-08	2.07150804695539e-07	8.55328615650418e-10	1.40451935442092e-05	71199	0.00420472294830965	0.202527638756361	0.779682956824905	0.00297963104989684	0.0147488750541959	6.08983146411016e-05
1.00698153383964e-08	7.17372661380561e-07	2.97496431797068e-09	2.72503194917194e-07	3.60291423877061e-09	1.00652355019289e-06	993519	0.000301911632530016	0.0100045501533139	0.712723175968493	0.00295568277304644	0.270737028323849	0.0035795627812982
4.64968372089744e-06	2.68509072528191e-05	1.46205422098044e-07	1.08570108956397e-06	5.78322151249483e-09	3.27382807068911e-05	30545	0.00977357014980051	0.142025898138222	0.820168520552983	0.00446588577473067	0.0331630454049909	0.00017665012907283
1.81583571558819e-06	1.70845918889471e-05	6.69395628045118e-08	8.09887591210123e-07	2.85548671483068e-09	1.97801102452648e-05	50556	0.00591651981478125	0.0918010917569527	0.86372581735418	0.00338418552649557	0.0409445438457051	0.000144361516666181
8.38499202739101e-07	8.28026730901303e-06	4.53586334761823e-08	5.7594537063246e-07	3.69393912753942e-10	9.74043990977353e-06	102665	0.00291788089085432	0.0860843258113787	0.850091719235867	0.00465673356607535	0.0591292976464603	3.79237402186828e-05
1.31289756588832e-05	3.42216866097981e-05	1.17583155039701e-07	3.94092947682566e-07	1.28607532423874e-10	4.7862466978936e-05	20893	0.0142564837518794	0.274306288153955	0.71500047469051	0.00245668814128298	0.00823386199161033	2.6870226409448e-06
3.62988268288363e-05	7.65204554268653e-05	3.67711899586575e-07	9.96796945695652e-07	7.68247855339634e-10	0.000114184559348839	8758	0.0336771850916984	0.317896106407362	0.670147136033443	0.00322032945333001	0.00872969998202989	6.72812383496266e-06
2.1802049349858e-07	2.92530801562693e-06	1.01807167158627e-08	1.75636208183512e-07	2.68386835387628e-09	3.33182930237876e-06	300135	0.000999051071714385	0.0654356732329966	0.877988561280257	0.00305559372702382	0.052714647793666	0.000805523966056763
4.58483073558795e-07	6.4263376847069e-06	2.3829869181604e-08	4.29482261847597e-07	3.68929809759657e-10	7.33850181910466e-06	136268	0.00219913697108987	0.0624763861698862	0.875701586388781	0.00324723898269898	0.0585245152804222	5.02731782118259e-05
4.49434323660493e-06	1.46966900897482e-05	8.17717513172399e-08	3.43812577682237e-07	4.76816771273065e-11	1.96166653370297e-05	50977	0.00586777429453467	0.229108421813218	0.749194108032507	0.00416848378214834	0.0175265557002308	2.43067189596692e-06
3.75948325741514e-09	3.91626736059084e-07	1.86394535785416e-09	2.49654493096592e-07	1.51883266783653e-10	6.47056541037729e-07	1545460	0.000194098185616109	0.00581013098389485	0.605243454352545	0.002880652987241	0.385831032163285	0.000234729513034622
1.38485911344032e-08	9.5120337413222e-07	5.81608994615222e-09	5.13654893136198e-07	4.11104709090513e-11	1.48456405881988e-06	673598	0.000445270385938557	0.00932838906622308	0.640729087088607	0.00391770898102948	0.345997122916013	2.76919481276753e-05
1.51497862906862e-07	2.48285972420091e-06	6.38264565714056e-09	1.344957216098e-07	6.88872026422268e-11	2.77530484157735e-06	360321	0.000832246098787959	0.0545878278440786	0.894625947753461	0.00229979984955922	0.0484616030624436	2.48214904576301e-05
3.30189006442277e-07	5.09175565877722e-06	3.13276488219987e-08	6.211707607393e-07	6.26917542743405e-10	6.07506999232354e-06	164607	0.00182086674068471	0.0543514736224444	0.838139423119596	0.00515675520801971	0.102249152935557	0.000103195114383139
3.91999163636598e-07	4.19511173018875e-06	1.52691793737732e-08	2.10105745134795e-07	2.85036793750125e-10	4.81277085512767e-06	207781	0.0014427929030808	0.0814497875416093	0.87166246980555	0.00317263793216021	0.0436558796292872	5.9225091393337e-05
1.36752150539343e-06	1.24200202934579e-05	6.36461835952094e-08	7.43281911106095e-07	9.05894833490099e-10	1.45953757883861e-05	68515	0.00436907240222661	0.0936955324220976	0.85095584200996	0.00436070879695022	0.0509258495212945	6.20672496977394e-05
1.80340377746531e-05	5.64073821231588e-05	2.09299951072113e-07	8.41846105230401e-07	2.22865911287233e-09	7.54947946132273e-05	13246	0.0223947236652393	0.238877897039718	0.747169157981599	0.00277237592531236	0.0111510483543047	2.95206990666062e-05
2.49693301622478e-06	9.08337075209465e-06	3.57809674424173e-08	1.67359725456071e-07	2.53592239101578e-10	1.1783698053457e-05	84863	0.0035288890282642	0.211897233355555	0.770842116870929	0.00303648033750493	0.0142026488371341	2.1520598877462e-05
4.66188898605374e-06	1.96135821771837e-05	6.58152325125538e-08	3.56042244525531e-07	6.74130402024093e-10	2.46980027706775e-05	40489	0.00738210971527864	0.188755707469129	0.794136366381403	0.00266479978659215	0.0144158314269945	2.72949358813923e-05
1.00365033652196e-06	9.2891823508665e-06	3.20201096087025e-08	3.81065358427622e-07	8.1570977661544e-10	1.07067338652014e-05	93399	0.00320688428157234	0.0937401031124896	0.867601872598872	0.00299065149202717	0.0355911861848126	7.61866117982653e-05
1.27915932219095e-06	7.03140616299177e-06	4.36624106758341e-08	3.08593196787738e-07	8.38675462139108e-12	8.66282947940091e-06	115436	0.00259548598724813	0.147660683525241	0.811675466972026	0.00504020202402202	0.0356226793476118	9.68131098659359e-07
1.20754053050678e-06	8.90619680207193e-06	3.38343406375978e-08	3.20864079415545e-07	1.68343268308381e-10	1.04686040959002e-05	95524	0.00313567114954194	0.115348762781056	0.850753044100682	0.00323198206061192	0.0306501302825279	1.6080775122092e-05
1.46457506453971e-07	4.34112485036199e-06	1.74280247201004e-08	6.64261062087005e-07	3.42127741565114e-09	5.17269272103872e-06	193323	0.00155060839244825	0.0283135910738114	0.839238880884125	0.00336923642288203	0.128416880319467	0.000661411299715504
2.31534700228305e-06	9.43234725903566e-06	7.30934484337542e-08	3.82862735703605e-07	1.90160936261897e-10	1.22038406063923e-05	81941	0.00365448059442519	0.189722815706908	0.772899906124227	0.00598938078521511	0.0313723153269523	1.55820566979784e-05
2.29782529368472e-06	1.57057395614198e-05	4.83725400246293e-08	4.25139196337636e-07	1.40041618649274e-09	1.84784770076533e-05	54117	0.00552825695650561	0.12435144372196	0.849947728642079	0.00261777742855078	0.0230072638649579	7.57863424519631e-05
3.22342480670347e-07	3.17509657289119e-06	1.41887959225328e-08	1.79697852220519e-07	6.11545055928361e-10	3.69193724676051e-06	270861	0.0011069700747004	0.0873098482248545	0.860008272263341	0.00384318447855058	0.0486730516284355	0.000165643404818151
5.95462653978103e-07	4.09136289916287e-06	1.98925562471956e-08	1.75735960961365e-07	1.5489770944544e-10	4.88260896805898e-06	204809	0.00146371399061818	0.121955835061439	0.83794605013994	0.0040741653442511	0.0359922250810977	3.17243732723117e-05
3.00479971989264e-09	3.89980303443777e-07	1.2785725352107e-09	2.13362863725478e-07	5.4908177184209e-10	6.081756211962e-07	1644262	0.000182436098345562	0.00494067768448627	0.641229753137322	0.00210230810090006	0.350824426842072	0.000902834235219951
3.69567051427604e-06	2.05738241538517e-05	1.0147257353062e-07	7.26380617735516e-07	1.53194083514508e-09	2.5098879800229e-05	39842	0.00750148082269919	0.147244440536438	0.819710852341066	0.00404291244622375	0.0289407584528489	6.10362234226526e-05
7.73104490571936e-07	5.70410689191169e-06	2.77993311447308e-08	2.6372203323083e-07	2.24486737074318e-10	6.76895723359626e-06	147733	0.00202863357874816	0.114213233130621	0.842686206318543	0.0041068853274408	0.0389605110698443	3.31641535508788e-05
3.77851436317348e-06	1.2988007548037e-05	6.85831807056347e-08	3.03111735822696e-07	1.51422679991194e-09	1.71397310545387e-05	58344	0.00512876611835611	0.220453538690323	0.757771957255868	0.00400141521984229	0.0176847428269553	8.83460070110591e-05
2.3675009377155e-10	9.29637011501149e-08	4.73455327081175e-10	2.39035521802818e-07	4.29463755509572e-10	3.33138892129296e-07	3001751	9.99366902759702e-05	0.000710664828889638	0.279053882168866	0.00142119499784318	0.717525114750173	0.0012891432542283
3.13082925694127e-06	1.8233281621398e-05	7.81234534736192e-08	5.8502868989897e-07	2.13785221518986e-09	2.2029400873927e-05	45394	0.00658710235427096	0.142120490469025	0.827679414694298	0.00354632674400521	0.0265567226837922	9.70454088799175e-05
6.10124925460079e-07	5.03754117789804e-06	2.1288246964688e-08	2.25996721732074e-07	7.41425946892706e-10	5.89569249800178e-06	169615	0.00176714971230407	0.103486558307929	0.854444355706376	0.00361081365283268	0.0383325151046584	0.00012575722820415
2.65238243049729e-06	1.10706279318439e-05	3.74553023249433e-08	2.01008234703874e-07	1.23303491922292e-10	1.39615972028619e-05	71625	0.00417974883287497	0.189977005636117	0.792934201652414	0.00268273763959223	0.0143972234539663	8.83161791095194e-06
1.70034363308729e-06	8.84614753146275e-06	5.05481942331642e-08	3.38132881621229e-07	2.02879300533605e-10	1.0935375119705e-05	91446	0.00327525508509419	0.155490197133097	0.808947789593652	0.00462244721190031	0.0309210134924344	1.85525689162713e-05
1.27071055856196e-06	1.77603667665567e-05	6.61135124489278e-08	1.18835791267962e-06	6.95667945727312e-09	2.02925054297045e-05	49279	0.00606932020834161	0.0626196978467663	0.875218036928984	0.00325802610613817	0.0585614189827977	0.000342820135314086
1.11573817905842e-06	6.29930315445443e-06	2.56298531198758e-08	1.86052761572784e-07	5.31411840050673e-11	7.62677708938951e-06	131117	0.00228542627950967	0.146292223567233	0.825945622983805	0.00336050900917669	0.02439467672808	6.96771170603611e-06
6.05361215947898e-08	2.01936128118018e-06	8.43589829980418e-09	3.6182976015081e-07	8.74429415237392e-10	2.45103749064082e-06	407990	0.000735041872590436	0.0246981622378052	0.823880209458657	0.00344176632630725	0.147623103086934	0.000356758890297012
2.61727403342787e-07	2.71864009147666e-06	1.18656139704808e-08	1.5847084539291e-07	1.85420269899977e-10	3.15088937445273e-06	317371	0.00094482167620269	0.0830646119996663	0.862816737877015	0.00376579833829986	0.0502940048221889	5.88469628300364e-05
8.52321229342303e-07	6.53941471160762e-06	2.96555659811633e-08	2.9255522595651e-07	4.26261494915225e-10	7.71437299438251e-06	129628	0.00231164484941881	0.110484835250117	0.847692316195953	0.00384419654102258	0.0379233965183618	5.52554945457812e-05
1.02662694796614e-08	1.18199205226661e-06	4.55069122510072e-09	6.73724694440694e-07	2.21715761348635e-10	1.87075542317342e-06	534543	0.000561069693390093	0.00548776678794625	0.631826072839369	0.00243254204623994	0.360135101625329	0.000118516701115602
1.74355609962736e-06	1.49712727341027e-05	3.62959827155819e-08	4.00757297922572e-07	2.40464386392153e-09	1.71542867582321e-05	58294	0.00513311049860399	0.101639673173275	0.872742361434419	0.00211585495958693	0.0233619330008142	0.000140177431904452
1.21380080635182e-06	8.74819175254892e-06	3.43502329329547e-08	3.18326069545365e-07	1.04920162608436e-10	1.03147737815417e-05	96948	0.00308966522397913	0.117675950249527	0.84812250252195	0.00333019741009004	0.0308611779848251	1.01718336078481e-05
2.02665618495574e-06	1.20618350818497e-05	4.37852855495534e-08	3.35071082999268e-07	2.69230214575322e-09	1.44700399375e-05	69108	0.00433163467947195	0.140058783093165	0.833573033243031	0.00302592706990954	0.0231561961436548	0.000186060450239391
2.52102124471191e-06	1.17847689336549e-05	3.93571236631031e-08	2.36557204102101e-07	2.37984207735263e-10	1.45819424903397e-05	68578	0.00436505995352265	0.172886516757424	0.808175518553997	0.0026990316063293	0.0162226126086299	1.63204736195416e-05
6.97445016614186e-07	5.32315819794851e-06	1.61877759307414e-08	1.58857819683048e-07	6.22903314270558e-10	6.19627171349076e-06	161387	0.00185716061226016	0.112558817441088	0.859090505401616	0.00261250259498737	0.0256376458342162	0.000100528728092144
2.13952999873778e-08	8.88572908131808e-07	3.70378543107818e-09	1.97779321856429e-07	2.15124498255597e-10	1.11166643990495e-06	899550	0.000333444512364389	0.0192461508410807	0.799316122386302	0.00333174169708215	0.177912469745277	0.00019351533025859
9.72675701263703e-08	2.03809793428698e-06	6.29219374952908e-09	1.69520401059618e-07	1.29133665084882e-09	2.31246943587334e-06	432438	0.000693501049788603	0.0420622078793597	0.881351296008483	0.00272098461147994	0.0733070882710265	0.000558423229650656
1.52188857232831e-06	7.18730076943404e-06	2.20451697012106e-08	1.33861454891422e-07	4.97951068216161e-11	8.86514576146181e-06	112801	0.00265602203255833	0.171671015150614	0.810736897376056	0.00248672388411756	0.0150997466362413	5.61695297082235e-06
2.54409189659327e-07	3.85930069463776e-06	2.66436900555179e-08	5.1968453876782e-07	8.89666677883963e-10	4.66092777979831e-06	214550	0.00139730445237929	0.0545833794640637	0.828011262342443	0.00571639195333571	0.1114980886467	0.000190877593456825
7.92977203499975e-07	1.080698980184e-05	4.52480654744312e-08	7.92961375199272e-07	2.2745589907842e-10	1.24384039019127e-05	80396	0.00372459081797072	0.063752327851167	0.86884055921179	0.00363777103808899	0.0637510553164569	1.8286582496605e-05
5.0964729198952e-08	1.67806054068455e-06	7.37466241887608e-09	3.12211085747667e-07	1.56997204649592e-11	2.04862671777051e-06	488132	0.000614399823962608	0.024877508799854	0.819114837333938	0.00359980779070469	0.152400182541523	7.66353398048275e-06
3.89429679128267e-07	3.84740751517098e-06	1.25646185338075e-08	1.59606041621467e-07	1.79736964001667e-10	4.40918759141852e-06	226799	0.00132188473323702	0.0883223203943972	0.87258875595565	0.00284964480945688	0.0361985146497518	4.07641907437742e-05
2.39658298055204e-06	1.46038456896528e-05	4.74340255275513e-08	3.71661592731708e-07	7.20292889127703e-10	1.74202445813532e-05	57404	0.00521248649385397	0.137574588540356	0.838326099352524	0.00272292534734702	0.021335038724401	4.13480353713696e-05
2.61088484038416e-07	2.83146806224599e-06	1.27848084692549e-08	1.78269018640967e-07	1.09075226108883e-09	3.28470112565572e-06	304442	0.000984926597165092	0.0794862223534251	0.862016954946167	0.00389222884523555	0.0542725233807626	0.000332070474409169
1.71172819797238e-07	3.5012111713146e-06	1.6348117301733e-08	4.29958560688158e-07	2.24618187526580e-09	4.12093685097699e-06	242663	0.00123551971887659	0.0415373557002352	0.849615341832897	0.00396708755628157	0.104335149078109	0.000545065832477697
5.98499386022703e-07	4.86599574927852e-06	1.88202139237135e-08	1.96740655643739e-07	4.60157061547551e-10	5.68051616193022e-06	176040	0.00170270843320708	0.105360035771703	0.856611549121105	0.0033131168695273	0.0346342920318155	8.10062058499965e-05
8.16551077638148e-07	8.28361619940955e-06	5.55563040815528e-08	7.24687098454929e-07	2.86880154959149e-10	9.88069755973914e-06	101207	0.00295983493823115	0.0826410354837038	0.838363501091541	0.0056227107191225	0.0733437183026238	2.90344030089636e-05
5.66690698068085e-07	4.45226490863293e-06	1.31655945357083e-08	1.32994897057809e-07	2.01282223554049e-10	5.16531738051809e-06	193599	0.00154839920729244	0.10971072178555	0.86195379308645	0.00254884522398656	0.0257476718777093	3.89680263042926e-05
4.03427468789107e-06	2.29617599086253e-05	7.16190344364152e-08	5.24166309590154e-07	5.61482481840639e-10	2.75923814230247e-05	36242	0.00824366174738034	0.146209731811138	0.832177533232582	0.00259560903201534	0.0189967767389863	2.0349185278082e-05
1.01431712193358e-06	5.81818827899342e-06	3.53780933009759e-08	2.60919938980984e-07	9.46179634712056e-10	7.12974961284367e-06	140257	0.00213664662281221	0.142265461904352	0.816043843743464	0.00496203867205169	0.0365959470036589	0.000132708676474078
2.88901447742497e-07	3.08563252427174e-06	1.2213712020617e-08	1.67726180914755e-07	6.5260237995716e-10	3.55512646732956e-06	281284	0.00106597128457631	0.0812633391237711	0.867938891239926	0.00343552110813973	0.0471786819557908	0.000183566572372139
3.9807918624938e-06	1.12713293255514e-05	3.89061878305539e-08	1.41638918181726e-07	1.2685883306188e-11	1.54326789799408e-05	64798	0.0046191382342573	0.257945614476138	0.73035468049337	0.00252102618612904	0.00917785683003107	8.22014332228188e-07
5.277772540447e-07	6.86864704032887e-06	2.59744613002522e-08	4.34660459953473e-07	2.15580502093301e-10	7.85727479612938e-06	127271	0.00235441570466743	0.0671705225716035	0.874176762115087	0.00330578501760529	0.0553194932379855	2.74370577187271e-05
5.48662094644515e-06	3.36563594080749e-05	1.26084669077116e-07	9.94621845859111e-07	5.01862836958857e-09	4.02687054978258e-05	24833	0.0120081743391904	0.136250243920589	0.835794421300482	0.00313108324487669	0.024699623033892	0.000124628500160243
2.69157553511925e-07	3.02128937152712e-06	1.06891227340944e-08	1.54271934650178e-07	6.10412393339248e-10	3.45601839481666e-06	289350	0.00103627001105255	0.0778808220221303	0.874211021578605	0.0030929009955867	0.0446386323873609	0.000176623016316912
3.00005505688856e-07	6.82472758653626e-06	3.93292970397017e-08	1.15049193104508e-06	4.35934794913757e-09	8.31891366825904e-06	120208	0.0024925728497599	0.0360630627570439	0.820386874860371	0.0047276962603619	0.138298337610451	0.000524028511772005
5.59298803541106e-08	2.01260085433162e-06	9.51710586037278e-09	4.40346315760227e-07	3.60364545547552e-10	2.51875452085188e-06	397022	0.000755341893444839	0.022205371699023	0.799046051399614	0.00377849678544853	0.174827007600286	0.000143072515627951
2.0838544939912e-07	4.85894444439777e-06	3.07321837743763e-08	9.2142742099435e-07	7.31667765584248e-10	6.0202211663312e-06	166107	0.00180444182017692	0.0346142514770954	0.807103976772812	0.00510482637186981	0.153055410347305	0.000121535030918164
2.97143883729238e-07	3.5158290933062e-06	1.35478562316128e-08	2.0610758011442e-07	7.69877719268688e-10	4.03339829110074e-06	247930	0.00120929014624405	0.0736708508021275	0.871679125035457	0.00335891852324744	0.0511002299398933	0.000190875699275061
2.84751460799317e-06	1.20871801336927e-05	6.5466912469331e-08	3.57311880016664e-07	6.61681916790118e-10	1.53581352160886e-05	65112	0.00459687781188878	0.185407575068763	0.787021338438965	0.00426268629284826	0.0232653167190739	4.30834803496823e-05
1.38586719740724e-07	1.99036825384941e-06	9.54021574207873e-09	1.76167910341177e-07	8.65520852679282e-10	2.31552862052607e-06	431867	0.000694418170425815	0.0598510070280361	0.859574023920816	0.00412010270894915	0.0760810765971671	0.000373789745031371
2.25130076328992e-07	2.76780706877834e-06	1.55917279485568e-08	2.4646522911145e-07	3.72523052519003e-12	3.25499782739786e-06	307220	0.000976024315591184	0.0691644321338817	0.850325319876174	0.00479008858848341	0.075719014936634	1.14446482692988e-06
3.25018123773642e-07	3.34959195320367e-06	1.24019011259102e-08	1.64335718739257e-07	3.88751124005945e-10	3.85173644796649e-06	259623	0.00115485579997088	0.0843822333548378	0.869631657942765	0.00321982079860573	0.0426653591073235	0.000100928796468197
4.14920605899374e-09	3.72914357750151e-07	1.33465672611326e-09	1.54231334385472e-07	3.66443678396311e-11	5.32666199288569e-07	1877348	0.000159787135006306	0.00778950506815606	0.700090146978007	0.00250561557668917	0.289545938134358	6.87942427895246e-05
1.81634205450442e-06	8.66538671184091e-06	3.22033093661412e-08	1.97539122729709e-07	1.52458264601536e-10	1.07116236567058e-05	93357	0.00320834652932922	0.16956738891469	0.808970422183954	0.00300638917107408	0.0184415667559459	1.42329743358835e-05
1.99185734407644e-07	3.01492145164623e-06	1.09435297408739e-08	2.1298025973394e-07	2.08868874965817e-10	3.43823984440365e-06	290846	0.00103094194036757	0.0579324722595646	0.876879330147241	0.00318288724350816	0.0619445615699566	6.07487797297761e-05
1.96431973020484e-07	3.35907010983178e-06	1.37922319844793e-08	3.03256901710584e-07	4.3517463442845e-10	3.87298639118175e-06	258199	0.00116122342503444	0.0507184774694101	0.867307491056491	0.00356113618573054	0.0783005337692529	0.000112361519115916
2.99073659498842e-07	2.9928642878804e-06	1.74189601265931e-08	2.24124039896622e-07	1.96470186397752e-10	3.53367741758886e-06	282991	0.00105954338539926	0.0846352465593504	0.84695458419137	0.00492941433756526	0.0634251555563747	5.55993553400836e-05
1.22342891180501e-06	1.00731541339593e-05	3.57585278697385e-08	3.78570381008652e-07	1.14067077669173e-09	1.17120526254194e-05	85382	0.00350747076669555	0.10445896641121	0.860067355921618	0.00305313927570045	0.0323231454909122	9.73929005592124e-05
6.82847207656049e-09	5.6152047938449e-07	2.36878824516196e-09	2.50456711085395e-07	3.13130931510468e-10	8.21487581723118e-07	1217304	0.000246416010337036	0.00831232538200684	0.683541044170951	0.00288353506232351	0.304881919894696	0.000381175490022208
6.50778600552181e-07	5.42814132345033e-06	3.1703327986356e-08	3.40006095102947e-07	6.77018536185894e-10	6.451306365628e-06	155007	0.00193352647729295	0.100875476015133	0.841401882938159	0.00491424933022381	0.0527034488571911	0.000104942859293273
8.41199330208623e-07	6.4144060455345e-06	2.33018583313272e-08	2.28461836491908e-07	9.57927844165196e-10	7.50832699841053e-06	133185	0.00224997156661877	0.112035521413319	0.854305632518722	0.00310346876691173	0.0304277952385761	0.000127582062471172
1.80393421128095e-08	1.14342386331943e-06	4.6863385263977e-09	3.81940721634377e-07	8.5289146463268e-10	1.54894315705765e-06	645601	0.000464575358445241	0.0116462260287696	0.738196142388766	0.00302550710466341	0.246581496482999	0.000550627994801836
5.45634579610461e-07	4.68226308647222e-06	2.40773954133921e-08	2.6565941485009e-07	7.0337753136913e-11	5.5177048140993e-06	181235	0.00165394673107444	0.0988879612073863	0.848588905029445	0.00436366138178822	0.0481467247343958	1.27476469848804e-05
1.44338831732916e-06	1.0604219730291e-05	3.67864288299318e-08	3.47505168966066e-07	2.10135483638584e-09	1.24340010002526e-05	80425	0.00372327484996715	0.116083979509077	0.852840508061373	0.00295853513516563	0.0279479765973163	0.000169000697067915
1.29712141732936e-08	7.41108804622092e-07	3.09457193274817e-09	2.2733413464052e-07	1.40019803762426e-10	9.84648745172416e-07	1015591	0.000295351144249834	0.0131734430545812	0.752663128100895	0.00314281813481243	0.230878407914604	0.000142202795107313
1.89265807939384e-07	2.75120841602293e-06	1.13477525409816e-08	2.12091320207852e-07	4.74584266758523e-10	3.1643878809779e-06	316017	0.00094886740664224	0.0598111909975128	0.869428312679769	0.00358608140588466	0.0670244382753447	0.000149976641489305
8.66798107230569e-07	5.46547224488184e-06	3.10400707274091e-08	2.51646986236006e-07	4.11571683505072e-10	6.61536898075933e-06	151163	0.00198264920803637	0.131027930528385	0.826177989584263	0.00469211480382856	0.0380397506122359	6.2214471286805e-05
1.30428851073371e-06	1.04425352492578e-05	4.12602888261792e-08	4.24761459132997e-07	2.34059519109984e-09	1.22151861031418e-05	81865	0.00365787184052424	0.106775983576561	0.854881387895674	0.00337778634543823	0.0347732286308554	0.000191613551470807
6.65984163369926e-08	1.46927633956166e-06	7.2082915126573e-09	2.04470353408092e-07	1.27271573340323e-09	1.7488261165528e-06	571812	0.000524510689875579	0.0380817828065537	0.840150044452573	0.00412178857830984	0.116918629858487	0.000727754304076808
9.08054476349898e-07	5.49193559035237e-06	1.89501584369568e-08	1.47361890691233e-07	4.454451515237e-10	6.56674756098198e-06	152282	0.00196809149974397	0.138280704095485	0.836325066458183	0.00288577537981725	0.0224406206151157	6.78334513984406e-05
5.19647405194615e-07	4.20791046605368e-06	2.05215875148248e-08	2.13662263210273e-07	3.32398959545003e-10	4.96207412093294e-06	201529	0.00148751847563533	0.104723829699044	0.848014431768008	0.00413568741914852	0.0430590632068393	6.69879069606699e-05
4.56181650226595e-06	1.06400940558734e-05	3.82998869287725e-08	1.14857755475962e-07	2.81752508045877e-10	1.53553499530522e-05	65124	0.00459604606088782	0.297083200071204	0.692924230864469	0.00249423732092538	0.00747998292628506	1.8348817116335e-05
1.87342168471927e-06	9.9199827801076e-06	4.19750019626482e-08	2.85780917800847e-07	8.5808640295135e-11	1.21212461932307e-05	82500	0.00362979221623039	0.154556854539059	0.818396278894789	0.00346292792783055	0.0235768594453965	7.07919292515125e-06
1.98572956177903e-06	8.4668015051244e-06	2.43981420909889e-08	1.33756874056284e-07	2.03872185588282e-10	1.06108899552363e-05	94243	0.00317822259914458	0.187140717711346	0.797935096946904	0.00229934927173087	0.0126056225840206	1.92134859986625e-05
2.32308641795074e-06	1.34261277785292e-05	5.61763320767259e-08	4.17461809829361e-07	2.80828533510638e-10	1.62231331669195e-05	61640	0.00485515487570642	0.143195916229531	0.827591541065958	0.00346273013349078	0.0257325021951126	1.73103759071197e-05
1.5652609508349e-06	1.04358528894763e-05	3.74038638390044e-08	3.20650699679733e-07	1.32342579728622e-09	1.23604918296272e-05	80903	0.00370130369257715	0.1266341964713	0.844291071368397	0.00302608216198567	0.0259415809742422	0.000107069024075083
1.21489650209224e-07	1.9158584587047e-06	5.80199729562132e-09	1.17641127210813e-07	2.36013685305564e-10	2.16102724710567e-06	462743	0.000648098767857541	0.0562184721973955	0.886549885602171	0.00268483301327742	0.0544375955316498	0.000109213655506502
6.08214369019274e-06	1.57077203036029e-05	8.1355883268161e-08	2.70151505052422e-07	2.66268859964128e-10	2.21416376509762e-05	45164	0.00662055176845378	0.274692585348338	0.709419987410478	0.0036743390236347	0.012201062509959	1.20257075904405e-05
1.10707546596828e-06	7.36066133378053e-06	2.97220577666979e-08	2.54087951184482e-07	5.22985744428621e-10	8.75206979444442e-06	114259	0.0026221884702331	0.126492988740906	0.841019496719837	0.00339600328433906	0.0290317555906341	5.975566428419e-05
7.47693030067153e-08	1.72726646203111e-06	6.79576220198262e-09	2.01853307959344e-07	9.99488300953364e-10	2.01168432350011e-06	497096	0.000603323831009472	0.0371675128812581	0.858617051320388	0.00337814542898	0.100340448847432	0.000496841521941358
2.52385979349867e-09	2.90114538005011e-07	1.70272034169963e-09	2.51655496145619e-07	8.63037357628785e-11	5.46082918021592e-07	1831224	0.000163811501560307	0.00462175195415814	0.531264627460001	0.00311806190142045	0.460837517235192	0.000158041449228167
1.19032005206206e-06	8.48585837732516e-06	3.87958525920866e-08	3.55621390376428e-07	3.43859431310006e-10	1.0070939531787e-05	99296	0.00301673754823806	0.118193545726795	0.842608413101988	0.00385225752469616	0.0353116399174054	3.41437291153103e-05
3.39422023409576e-06	1.65520793175513e-05	1.02263549528927e-07	6.41228178851122e-07	5.13876214767374e-10	2.06903051562419e-05	48332	0.00618793116701255	0.164048824242294	0.799992034557202	0.00494258295161375	0.0309917216787726	2.48365701175919e-05
6.17100125333058e-07	8.42111956900519e-06	5.52236668969232e-08	9.69021248060165e-07	1.13222120737778e-09	1.00635968305027e-05	99368	0.0030145413586562	0.0613200365363038	0.836790236218607	0.00548746813162671	0.0962897524991329	0.000112506614329583
1.02114255762533e-05	3.91840322541201e-05	1.85703714914036e-07	9.16331455416336e-07	3.92121892004177e-10	5.04978851225958e-05	19803	0.0150355679492005	0.202214915564535	0.775953926763297	0.00367745529269584	0.0181459372643373	7.76511513407357e-06
2.53836737774458e-06	1.20316956140346e-05	4.33080584650187e-08	2.63943005591044e-07	9.68280000590746e-11	1.48774108838353e-05	67216	0.00445331093890533	0.170618893137017	0.80872241198281	0.0029109943123285	0.017741192177318	6.50839052676033e-06
1.49354787490814e-07	2.36340705749859e-06	5.72644625353356e-09	1.16510538864771e-07	8.85846345598852e-11	2.63508741474227e-06	379494	0.000790214881613904	0.0566792534681138	0.896898920421488	0.00217315229145582	0.0442150564770417	3.36173419007997e-05
9.85314540140887e-07	5.70546017761936e-06	2.83778912682235e-08	2.11278159240585e-07	3.37057238703164e-11	6.93046447399293e-06	144290	0.00207698661894085	0.142171501468387	0.82324355012994	0.00409465936586408	0.0304854256209553	4.8634148543434e-06
7.27901457060159e-07	5.37984946788007e-06	2.32403028601542e-08	2.20851788626058e-07	3.02899807410816e-10	6.35214591623385e-06	157427	0.00190383522958926	0.114591425741638	0.846934176076004	0.00365865381032262	0.0347680597294906	4.76846425452398e-05
4.91156514905957e-08	1.40102423714706e-06	5.04688729502341e-09	1.85101986540859e-07	7.52853467594986e-10	1.64104161594114e-06	609369	0.000492191722618385	0.0299295587713831	0.853740833588536	0.00307541700709949	0.112795425017118	0.000458765615863571
1.30132061404977e-08	6.83920007044968e-07	3.20899871407876e-09	2.16845537931266e-07	2.95984786665663e-10	9.17283734617476e-07	1090175	0.000275147386609609	0.0141866749070007	0.745592646238489	0.00349837088893435	0.236399632684749	0.000322675280826923
9.16809128265425e-08	1.84894704479734e-06	1.16795231801054e-08	3.02852500496632e-07	1.535498325618e-10	2.25531353113319e-06	443397	0.000676365983642069	0.0406510720398495	0.819818184599965	0.00517866940399943	0.134283990370272	6.80835859148368e-05
7.08674876696304e-07	5.15146472990373e-06	2.47058412198845e-08	2.30910641049678e-07	9.71454594573678e-10	6.11672754346417e-06	163486	0.00183334124827617	0.115858499771424	0.842192936222598	0.00403906190758538	0.0377506827644154	0.000158819333977315
8.51027886227408e-06	1.6633482743887e-05	7.09185503775565e-08	1.78220535040857e-07	2.03974103503081e-10	2.5393104665683e-05	39381	0.00758908449099327	0.3351413296766	0.655039348786917	0.0027928270808649	0.00701846179847828	8.03265714013842e-06
1.65901104964423e-08	1.03513215595111e-06	4.38708305348466e-09	3.51961124000318e-07	1.41008478551228e-09	1.40948055828687e-06	709481	0.000422755079354631	0.0117703719990338	0.734406835103315	0.0031125530804177	0.249709811129359	0.00100042868787502
1.77165702407694e-08	9.16574066471234e-07	4.90889504630796e-09	3.2654011760871e-07	1.366048700493e-09	1.26710569806751e-06	789200	0.000380059709244041	0.0139819197938967	0.723360385695619	0.00387410067983642	0.257705507998837	0.00107808583181055
4.33048848271998e-07	4.21684098642999e-06	2.78611374823291e-08	3.48827976693558e-07	1.42625404306955e-10	5.02672157428218e-06	198937	0.00150688377129715	0.0861493603480191	0.838884932080639	0.00554260606453176	0.0693947280625685	2.83734442418013e-05
3.65671499879145e-06	1.49016572754707e-05	6.53083393557386e-08	3.42202171648045e-07	6.02426179564922e-11	1.89659430278838e-05	52726	0.00567368040037475	0.192804280462897	0.785706107709073	0.00344345331311614	0.0180429821572773	3.17635763578553e-06
1.82810105141179e-06	6.89131329848668e-06	3.33842797932318e-08	1.61807808930922e-07	3.42218659871494e-11	8.91464066048861e-06	112175	0.00267083108609534	0.205067273155976	0.773033211426042	0.00374488227452592	0.0181507943049332	3.83883852310809e-06
3.21680288126741e-06	2.15059230330575e-05	1.08070803912757e-07	9.29069838183739e-07	7.27162096432767e-10	2.57605937185179e-05	38819	0.00769849130251132	0.124873010164942	0.834838019187349	0.00419519849168194	0.0360655444643685	2.82276916587544e-05
5.96211819341379e-06	1.7080035690333e-05	4.98466515283213e-08	1.83607235110728e-07	4.70003985311789e-10	2.32760777743711e-05	42963	0.00695858077154166	0.256147889314005	0.733802140373474	0.00214153999705253	0.00788823773878668	2.01925766818541e-05
1.19735734389745e-06	6.33233765779053e-06	3.14795676896316e-08	2.14056262532294e-07	3.64334938363446e-10	7.77559516684827e-06	128608	0.0023299690176134	0.153989156868976	0.8143862330679	0.00404850908697596	0.0275292447637881	4.68562123600275e-05
3.12224336352207e-08	1.03553186756617e-06	3.78750996855677e-09	1.61513855977167e-07	9.09072706189111e-10	1.2329647398533e-06	811053	0.000369821249244673	0.0253230547687322	0.839871436785269	0.00307187208695637	0.130996330029993	0.000737306329049827
1.78889363110155e-06	8.61982665388096e-06	3.95132007733383e-08	2.44804053707756e-07	2.76780753873112e-10	1.06933143202175e-05	93516	0.00320287127755514	0.167290848985833	0.806094948278454	0.00369513133067005	0.0228931878720626	2.5883532980024e-05
2.33198379066257e-08	8.52941929936264e-07	3.74705399697431e-09	1.76214567574086e-07	1.00087732004978e-09	1.057224266734e-06	945873	0.000317117155382296	0.0220576074919902	0.806774831768846	0.00354423759922745	0.166676620201361	0.000946702938574911
1.97521624250067e-06	9.36369179957875e-06	3.85034443050638e-08	2.34690582499324e-07	4.6683308038301e-10	1.16125689019642e-05	86114	0.00347772953985825	0.170092962132313	0.8063411187162	0.00331566982552424	0.0202100486533714	4.02006725922675e-05
3.92212213266482e-07	4.10271149577673e-06	1.4904975785217e-08	2.00467567874538e-07	2.33516110069146e-10	4.71052976881304e-06	212290	0.00141216421541346	0.0832628669206588	0.870966047797748	0.0031641824840803	0.0425573295814351	4.95732160775597e-05
3.889867582035e-07	3.79459314419948e-06	1.28323951770258e-08	1.60952812616878e-07	2.17492342920136e-10	4.35758260253981e-06	229485	0.00130642351388355	0.0892666401726453	0.870802343939002	0.00294484266793852	0.0369362619822898	4.99112381239477e-05
1.55447176380326e-07	2.43046433885836e-06	1.31527556387632e-08	2.64413724847168e-07	2.80199772381112e-10	2.863758195497e-06	349191	0.000858759743424087	0.0542808316095796	0.848697471273952	0.00459283037913074	0.0923310233604692	9.78433768680963e-05
2.55115399235914e-07	3.30985325603703e-06	1.67539682120348e-08	2.79481269658664e-07	6.14316023332843e-11	3.86126532474598e-06	258982	0.00115771116856311	0.066070414172509	0.857193944903224	0.00433898393479009	0.0723807472818643	1.59097076130933e-05
1.02725430426029e-05	2.45487452871817e-05	1.02750985668116e-07	3.15723641894376e-07	4.48274715537881e-10	3.52402112320626e-05	28377	0.0105165598517575	0.291500609203403	0.696611751998993	0.00291573126481801	0.00895918698714044	1.27205456455955e-05
6.15235147789917e-06	1.84308987332062e-05	7.80826060492006e-08	3.00765465276832e-07	4.53447006825684e-10	2.49625517294382e-05	40060	0.00746088735402384	0.246463244005769	0.738341934469413	0.00312798975423326	0.0120486666802633	1.81650903217132e-05
6.02323832131557e-08	1.60051350336636e-06	7.04455429095904e-09	2.40683115005627e-07	3.55955624474311e-10	1.90882951150058e-06	523881	0.000572485467610462	0.0315546165072676	0.838479022732711	0.00369050994261983	0.12608937233814	0.000186478479261611
6.05423949803901e-07	4.79527464382506e-06	1.85506354951959e-08	1.88918086027158e-07	2.00210159355279e-10	5.60836752531067e-06	178305	0.00168110034083102	0.107950120435512	0.855021469649393	0.00330767115590705	0.0336850402857101	3.56984734776611e-05
1.63157536817936e-08	1.25857999127196e-06	6.63421324928785e-09	6.58035629954619e-07	7.61290822191827e-11	1.93964171723988e-06	515559	0.000581723812558499	0.00841173580500782	0.64887240776762	0.00342032922385705	0.339256278159972	3.92490435437297e-05
6.26197548607872e-07	4.30995250478608e-06	2.06514423093888e-08	1.82754790997148e-07	8.4915097716141e-10	5.14040543767765e-06	194537	0.00154093713019399	0.12181870792098	0.838446024742602	0.0040174734385774	0.0355526024576991	0.000165191440141547
4.22406105678364e-07	5.95476600770839e-06	2.52396531795528e-08	4.57507896166047e-07	7.36690294019644e-10	6.86065635302637e-06	145759	0.00205608731686391	0.0615693432148123	0.867958647292052	0.00367889774400654	0.0666857327672783	0.000107378981851303
1.98395197079661e-07	2.60632476591647e-06	1.76213050148925e-08	2.9764228851063e-07	3.11048783262117e-10	3.12029460530491e-06	320483	0.000935651846597496	0.063582200457086	0.835281630614421	0.00564732092441976	0.0953891622940341	9.968571003946e-05
4.79534968111594e-09	4.88223488319168e-07	1.84039745050917e-09	2.40921711418746e-07	7.05678608050872e-11	7.35851514730344e-07	1358970	0.000220731170928801	0.00651673548959564	0.663480985695979	0.00250104459074681	0.327405334630633	9.58995930462237e-05
2.32929390109457e-07	5.62986689005576e-06	3.13403164704503e-08	9.74047635657521e-07	6.38558547283493e-10	6.86882279084047e-06	145585	0.00205853222474139	0.0339111077985687	0.81962616615516	0.00456269107892001	0.141807070194969	9.2964772382104e-05
1.0767689646482e-06	6.3748392322432e-06	2.46321289462202e-08	1.8750350933351e-07	1.88506690773279e-09	7.66562890207886e-06	130452	0.00229705520655565	0.140467139539743	0.831613337101981	0.00321332134138924	0.0244602904378348	0.000245911579051469
5.3121989492331e-07	8.25003622231139e-06	3.01762725008227e-08	6.02624662499997e-07	3.95641724019177e-10	9.41445269395954e-06	106220	0.00282036438144351	0.0564259986418699	0.876316073860007	0.00320531351973166	0.0640105890474813	4.20249309100068e-05
3.17675947562752e-06	1.73626306809879e-05	1.06121832079662e-07	7.45798079421847e-07	2.98657436368857e-10	2.13916087255533e-05	46747	0.0063970027572352	0.148504935574702	0.811656145348592	0.00496090936596525	0.0348640482812756	1.39614294651947e-05
1.25303749890705e-06	9.04934114574356e-06	3.68792159283611e-08	3.42457949661164e-07	2.67911093693523e-09	1.06843949211771e-05	93594	0.00320020399606102	0.117277347772259	0.846968051303239	0.00345168970263954	0.0320521613238381	0.000250749898024181
7.95573429461024e-07	4.92834523833134e-06	1.64025971231059e-08	1.30644498800764e-07	2.48570168635423e-10	5.87121433388487e-06	170323	0.00175981917001089	0.135504068531358	0.839408162956699	0.00279373161842188	0.0222516997968832	4.23370966378856e-05
3.53065944487721e-09	3.96368032189311e-07	1.90950517120487e-09	2.75630500214576e-07	2.46497145058247e-10	6.77685194165027e-07	1475611	0.000203284961951322	0.00520988133616719	0.584885187993039	0.00281768760428293	0.406723509068512	0.000363733997998813
7.01218129569383e-09	5.24559833687079e-07	2.0729161914408e-09	1.99381576603967e-07	2.65290746553872e-10	7.33291798524735e-07	1363714	0.000219963424714642	0.00956260701374434	0.715349380345463	0.00282686400640397	0.271899368034786	0.000361780599602497
1.43314259690938e-06	1.05594590853948e-05	3.70930556913128e-08	3.51417111150185e-07	5.66997193690693e-11	1.23811685488651e-05	80768	0.00370748380638231	0.115751804141359	0.852864496894581	0.00299592526706317	0.0283831941842353	4.57951276127863e-06
4.2466534354405e-06	1.97605437280577e-05	6.31393861244107e-08	3.77777968382724e-07	3.15382703524225e-09	2.44512683450405e-05	40898	0.00730863128864323	0.173678247504975	0.808160274109694	0.0025822540259846	0.0154502401696208	0.000128984189725354
9.91671218527669e-08	2.63016925580898e-06	1.22788011204436e-08	4.1874192915026e-07	2.49969441791582e-10	3.16060707737424e-06	316395	0.000947734237588871	0.0313759728511247	0.832172171807596	0.00388495020730147	0.13248781607429	7.90890596876251e-05
1.37243086678801e-06	7.37333440387465e-06	2.86622470614391e-08	1.97990901554582e-07	5.72617967624353e-10	8.97299103724631e-06	111446	0.00268828944924482	0.152951324824815	0.821725372650927	0.0031942801394166	0.022065206655477	6.38157293646514e-05
2.21833597787788e-07	5.1859942891225e-06	1.94007409384781e-08	5.83203047493484e-07	2.12312909502576e-10	6.01064398825175e-06	166372	0.00180157382977597	0.0369067937181737	0.862801772864756	0.0032277308348986	0.0970283797598722	3.53228222995003e-05
3.12071836710994e-06	1.26272358528317e-05	5.8358605928097e-08	3.03616307916835e-07	1.15360810517939e-09	1.61110827418918e-05	62069	0.00482170185173081	0.193700101793624	0.783760846811282	0.0036222646772432	0.0188451833300674	7.16033877834792e-05
9.48560842921719e-08	4.2184704859094e-06	1.41913568846342e-08	8.11594900992756e-07	2.92283723919779e-09	5.14203566531816e-06	194476	0.00154142544728164	0.0184471852134271	0.82038919223412	0.00275987134440775	0.157835330950109	0.000568420257936297
1.64825862912064e-08	1.21531170512329e-06	5.21781296357657e-09	4.94690911355582e-07	9.61829720548163e-10	1.7326648454542e-06	577146	0.000519664831394206	0.00951285318360904	0.701411879113127	0.00301143811930274	0.28550871373275	0.000555115851211277
2.48639419449889e-08	9.196475455168e-07	4.09016218664137e-09	1.94514107129259e-07	4.45867002078778e-10	1.14356162377977e-06	874461	0.000343009841944908	0.0217425466437104	0.804195879254085	0.00357668716891908	0.170094993644802	0.000389893288483284
2.58593443953289e-06	1.0166219024115e-05	6.39116279706974e-08	3.23060209887048e-07	2.67239339244987e-10	1.31393925408448e-05	76107	0.00393408479141122	0.196807761964208	0.773720626163841	0.00486412349520901	0.0245871495872271	2.03387895151357e-05
1.87103548287267e-06	7.98480720060625e-06	2.32232036555338e-08	1.27427665851055e-07	3.72264204578161e-10	1.00068658171901e-05	99931	0.00299757304537573	0.186975174550512	0.797932873936384	0.00232072699682255	0.0127340236372667	3.72008790143538e-05
1.72984693406937e-09	2.53289690419357e-07	1.09277334339719e-09	2.05731308037595e-07	5.88838644750063e-11	4.61902502598893e-07	2164959	0.000138561182285946	0.00374504776297247	0.548361805779841	0.00236580953177068	0.445399855770532	0.000127481154883761
3.94024278725282e-08	2.40324396735422e-06	1.21116848551351e-08	9.49919938115446e-07	3.18404431351457e-09	3.40786206251085e-06	293439	0.00102183792849941	0.0115622132438944	0.705205763399813	0.00355404198672627	0.278743658249936	0.000934323119630207
5.53216472589004e-07	4.67350919291008e-06	2.23666697030973e-08	2.42946594556872e-07	8.77551003070279e-11	5.49212668485936e-06	182079	0.00164628591222848	0.100729007965913	0.850947084996048	0.00407249704650067	0.0442354316455635	1.59783459746022e-05
4.37584941319337e-08	1.09602688002139e-06	4.7734693386283e-09	1.53726687957447e-07	4.8115498644385e-10	1.29876668643584e-06	769961	0.000389554362939304	0.0336923441207277	0.843898208560596	0.00367538634035028	0.118363590291428	0.000370470686897787
1.22763661451199e-07	2.38055170606077e-06	1.04732917275964e-08	2.61129152286753e-07	1.92230474258293e-10	2.77511004200057e-06	360346	0.000832187707362819	0.0442374030554473	0.857822453896145	0.00377400952361739	0.0940968640286803	6.926949610968e-05
9.21114005818528e-09	8.51658525963357e-07	3.16818957920831e-09	3.76653246397954e-07	5.35997260990212e-11	1.2407447017248e-06	805968	0.000372154374824851	0.00742388022723817	0.686409157967337	0.00255345807626992	0.303570304087823	4.31996413319439e-05
1.83675820477148e-07	2.98430779684642e-06	1.43715243415418e-08	3.00233974597113e-07	3.86317004797248e-10	3.48297543326702e-06	287111	0.00104434873754722	0.0527353189812368	0.856827116362158	0.00412622041610593	0.0862004284410052	0.000110915799493562
1.09363636195764e-07	3.3248358458665e-06	1.70963936827738e-08	6.68328222096207e-07	3.17629583398595e-10	4.11994172742464e-06	242722	0.00123522154939826	0.0265449473393708	0.807010405932328	0.00414966880938402	0.162217882269412	7.70956495050099e-05
4.59078167760322e-10	1.30704901103179e-07	6.37321297793156e-10	2.33305066235567e-07	5.33746780104596e-10	3.65640113584404e-07	2734930	0.000109686038192502	0.00125554650790346	0.357468713763013	0.00174302893505156	0.638072950881827	0.001459759912205
1.62120688505836e-07	2.45700143922592e-06	6.16393305071095e-09	1.20111739678576e-07	2.89467480202634e-11	2.74542674720906e-06	364242	0.000823290065355975	0.0590511798104408	0.894943360526246	0.00224516391011964	0.0437497521289464	1.054362424701e-05
8.75224553142194e-07	6.22281839188571e-06	2.51551865747427e-08	2.29963402629406e-07	5.58646323677838e-10	7.35372018055573e-06	135986	0.00220369246241847	0.119017929925647	0.846213649567428	0.00342074296507182	0.0312717096902139	7.59678516399057e-05
2.47191163258504e-07	2.68267163553204e-06	1.19076597196484e-08	1.66156755792206e-07	6.26319740516584e-11	3.10798984627645e-06	321751	0.000931963854495899	0.0795340961472746	0.863153281773438	0.00383130586282784	0.0534611642928214	2.01519236385843e-05
3.94008388886975e-06	1.27686731311928e-05	5.29406031529359e-08	2.20592881091873e-07	8.75419016043609e-10	1.69831659233234e-05	58882	0.00508203558003006	0.231999375538028	0.75184292427228	0.00311723994171378	0.0129889139685627	5.15462794155109e-05
7.5458263978344e-07	7.07842234849678e-06	2.76605290761914e-08	3.33628601880575e-07	5.74278178650435e-09	8.20003690102349e-06	121951	0.00245699778410569	0.0920218590344704	0.863218353031227	0.00337322007328271	0.0406862317703635	0.000700336090656806
1.03098947333221e-07	2.82067460730732e-06	1.49869159852885e-08	5.27216204229119e-07	3.46130093472781e-11	3.46601128786429e-06	288516	0.00103926477824823	0.0297457044338563	0.813809988785518	0.00432396629455964	0.152110354076193	9.98640987364072e-06
8.81959702804474e-08	2.04013204597973e-06	9.87760939637673e-09	2.93782680201015e-07	9.72992404362565e-10	2.43296129826193e-06	411022	0.000729622973011157	0.0362504616672092	0.838538634970136	0.00405991225731094	0.120751070068763	0.000399921036581082
6.06620515678969e-07	6.61836136702882e-06	2.14587044898194e-08	3.01031890945268e-07	7.26977343378156e-10	7.54819945548626e-06	132482	0.00226190640865265	0.0803662541320446	0.876813259381799	0.0028428904954575	0.0398812846322534	9.63113584458566e-05
2.07036912992512e-08	8.60800736364974e-07	3.92708610839128e-09	2.09935155484644e-07	2.7699035474259e-11	1.09539436829274e-06	912913	0.000328564501325346	0.0189006734912465	0.78583637206991	0.00358508882468693	0.191652578798489	2.5286815667521e-05
4.00865379949578e-07	5.09531003646773e-06	2.05575668407154e-08	3.35982144879108e-07	7.62051723087189e-10	5.85347717986022e-06	170839	0.00175450734278826	0.0684832908085499	0.870475766779944	0.00351202647743239	0.0573987280645947	0.000130187869478529
3.34270921777885e-07	6.5554031299751e-06	2.33117731357974e-08	5.87862983756369e-07	4.86668040668986e-10	7.50133547668582e-06	133310	0.00224787881144062	0.0445615214539865	0.87389814125089	0.00310768305300442	0.0783677767223516	6.4877519767187e-05
3.78596265831897e-07	3.9404761976562e-06	1.63208007459086e-08	2.18411755403758e-07	7.32923827362513e-10	4.55453794346513e-06	219561	0.00136543144366275	0.0831250657105863	0.865175841450616	0.00358341525496033	0.0479547559192335	0.000160921664603566
3.57374066047741e-08	1.19436289287803e-06	6.49621361419603e-09	2.79148450317304e-07	9.11180528024408e-10	1.51665614394233e-06	659345	0.000454893692679037	0.0235632887174281	0.787497480986992	0.00428324748502984	0.184055200272158	0.000600782538391285
1.42692420045117e-06	6.45669462855574e-06	2.65942935680742e-08	1.54722996739154e-07	4.31526451830889e-11	8.06497927195932e-06	123993	0.00241657889874869	0.176928439904658	0.800584156614595	0.00329750302775587	0.0191845498322732	5.35062071803754e-06
4.15979238098869e-06	1.64172598303669e-05	6.24853880570049e-08	3.17088072629352e-07	1.03430649243404e-09	2.09576599785344e-05	47715	0.0062676397649537	0.198485536326542	0.783353668643449	0.00298150595634269	0.0151299368800775	4.93521935890466e-05
1.25270488418895e-08	7.11436908469082e-07	2.49509151564073e-09	1.8219481663578e-07	3.84545337986757e-11	9.0869231999619e-07	1100483	0.000272570665710514	0.0137857980817336	0.782923870724542	0.00274580455973392	0.200502208092332	4.23185416586738e-05
3.18813932500263e-07	5.20652729902636e-06	2.31990987439436e-08	4.87150463622508e-07	5.90144825679073e-10	6.03628093871875e-06	165665	0.00180925107560792	0.0528162846853734	0.862538929497123	0.00384327684205961	0.0807037426799934	9.77662954508436e-05
4.25997959542405e-07	3.49976297483003e-06	1.81839224395863e-08	1.92077077062489e-07	2.89891894551057e-10	4.13631182576906e-06	241761	0.00124012652085881	0.102989807704645	0.846107141397475	0.00439616818207494	0.0464367980832239	7.00846325813837e-05
1.07215502607909e-07	1.81438736518288e-06	3.95945740083673e-09	8.61520984689668e-08	1.49118706130994e-10	2.01186354236673e-06	497052	0.000603377564343477	0.0532916375042925	0.901844149453826	0.00196805465055492	0.0428220386993139	7.41196920122984e-05
4.89788468273597e-07	9.14623972662492e-06	2.08262809150661e-08	5.00108297727567e-07	2.07498897377683e-09	1.01590377625149e-05	98435	0.00304308720501734	0.048212092495692	0.90030571205995	0.00205002495333873	0.0492279199485682	0.000204250542451291
2.42744784962269e-08	9.53945322442409e-07	4.07141115916568e-09	2.05721258126118e-07	7.40072722708258e-11	1.18808647749619e-06	841690	0.000356362642742192	0.0204315754416999	0.802925831167427	0.00342686432030259	0.17315343792117	6.2291149400834e-05
2.19077993347991e-08	1.01990051992665e-06	4.54761930352995e-09	2.72212520101178e-07	1.72841360976033e-10	1.31874130002713e-06	758299	0.000395544402556736	0.0166126588545823	0.773389382667901	0.00344845444928158	0.20641843862445	0.000131065403785015
2.5184618572645e-08	1.82653274602462e-06	6.93657338869019e-09	6.46902199990281e-07	1.87811787751289e-09	2.50743425585375e-06	398814	0.000751948364880128	0.0100439796233341	0.728446914115684	0.00276640289670462	0.257993683575173	0.000749019789104467
8.73987551413721e-07	6.25242052387391e-06	3.64350122229416e-08	3.3513945007679e-07	7.07732175262178e-11	7.49805331080489e-06	133368	0.00224689636718933	0.11656192816798	0.833872508596866	0.00485926289300154	0.0446968614632074	9.43887894531661e-06
2.08453802335332e-07	2.72598927902958e-06	8.49310733712566e-09	1.42804141545463e-07	3.31597008191813e-10	3.08607192725569e-06	324037	0.000925394564865512	0.0675466441641564	0.883320072663919	0.00275207692410404	0.0462737567080793	0.000107449539741184
4.75541370960682e-08	1.40332882632312e-06	5.08107620352849e-09	1.92792073803018e-07	1.77421910916917e-09	1.6505303325349e-06	605866	0.000495036937156912	0.0288114287624355	0.850229043757027	0.00307845066726215	0.116806138004702	0.00107493880857331
2.24903899079723e-06	1.57027601855658e-05	8.70455171451143e-08	7.81478646025894e-07	1.03710584391765e-09	1.88213604453779e-05	53131	0.00563054996998169	0.119493965238285	0.834305268800162	0.00462482600010408	0.0415208373642197	5.51025972286894e-05
6.11639189336831e-07	5.20869794523363e-06	2.89309838815199e-08	3.16782102517552e-07	8.37539932271465e-10	6.1668877609018e-06	162156	0.00184836170451419	0.0991811774513939	0.844623438463869	0.00469134270043682	0.0513682289672852	0.000135812417015514
8.36107511321783e-06	2.79999878202866e-05	8.20085225815038e-08	3.53134149113379e-07	6.07809992373196e-11	3.67962663861986e-05	27177	0.0109783759275747	0.227226181739837	0.760946437511083	0.00222871858032486	0.00959701034357745	1.65182517702712e-06
9.98209956034295e-07	7.03566138561464e-06	3.17279907491015e-08	2.8753549367633e-07	2.8801197141133e-09	8.35601494578848e-06	119674	0.00250367552048958	0.119460049139501	0.841987649766075	0.00379702417419595	0.0344106006920501	0.000344676228177992
1.43384990728668e-08	6.64503599451652e-07	2.0909898302853e-09	1.24595783491016e-07	5.31659962050279e-10	8.06060531807871e-07	1240602	0.00024178902131744	0.0177883651500809	0.824384240673925	0.00259408536675965	0.154573730600067	0.000659578209167303
1.05612472074486e-07	2.14090035987576e-06	9.15489908043978e-09	2.38615123326317e-07	1.34805475069254e-11	2.49429633490451e-06	400915	0.000748009934695371	0.0423415897287638	0.858318368157215	0.00367033337311554	0.0956643041916077	5.40454929844631e-06
6.34212041469457e-08	1.41407471872853e-06	5.36903119669516e-09	1.53918867021749e-07	2.71188144550352e-10	1.63705500923847e-06	610853	0.000490996326591886	0.0387410342285616	0.86379181563748	0.00327968893311212	0.0940218051031467	0.000165656097699798
3.56396240811735e-07	3.85919034899762e-06	1.31286090344188e-08	1.82786586326148e-07	4.78823859490917e-10	4.41198060902941e-06	226656	0.00132272153426893	0.0807791947413246	0.874707005987182	0.00297567242420563	0.0414295987502899	0.000108528096998199
4.54055759756386e-07	7.20963562912007e-06	3.22556383382914e-08	6.58572512396706e-07	1.76081084279054e-10	8.35469562069573e-06	119693	0.00250328071053707	0.0543473730666653	0.862944140210304	0.00386077959062803	0.0788266314293164	2.10757030864029e-05
3.02822020722487e-07	3.10672642433173e-06	8.90960231607853e-09	1.17525503248649e-07	1.24721649017975e-09	3.53723076710913e-06	282707	0.00106060826397691	0.0856099137037571	0.878293396410426	0.00251880719768817	0.0332252858200427	0.000352596868085897
1.98233578617729e-07	5.13931644948557e-06	2.68157777028259e-08	8.93964820973608e-07	7.30881911323967e-10	6.25906150869105e-06	159768	0.00187596250757194	0.0316714539939368	0.821100166909902	0.00428431285833998	0.142827294432606	0.000116771805215382
5.61515970707646e-06	2.19953438054321e-05	1.0215581836617e-07	5.14533105140533e-07	6.45482639783439e-10	2.82278379186551e-05	35426	0.00843271440525728	0.198922769900331	0.77920752800185	0.00361897424310553	0.018227860972678	2.28668820348035e-05
1.47923320618971e-06	1.02241997186488e-05	3.39124115591462e-08	3.01388271865766e-07	1.00255059564574e-10	1.2038833863323e-05	83065	0.00360515765705038	0.122871801619946	0.849268279197492	0.00281691831153699	0.0250346732322607	8.32763876491449e-06
2.31384692180343e-09	3.02236704291767e-07	1.08116242433861e-09	1.81578755477169e-07	4.33439776146844e-10	4.87643908891226e-07	2050677	0.000146282508009521	0.00474495196108265	0.619789766223009	0.00221711458838251	0.372359322379381	0.000888844848144157
8.01170676367739e-07	5.1667356537188e-06	2.66743111196711e-08	2.21178670029061e-07	4.96833060803561e-10	6.21625614429607e-06	160869	0.00186314482639383	0.128883150528293	0.831165179456079	0.00429105726992074	0.035580687940604	7.99248051030597e-05
2.85777026636385e-07	4.01104683319177e-06	1.12789667706354e-08	2.03548790418602e-07	6.52987013842135e-11	4.51171691571878e-06	221645	0.0013526025355417	0.0633410810063772	0.889028923604964	0.00249992785037989	0.0451155944003136	1.44731379658847e-05
5.73245926324029e-08	1.90270617376232e-06	9.30332613366436e-09	3.97045856027898e-07	1.16830716095837e-09	2.36754825571724e-06	422378	0.000710013138791266	0.0242126395920224	0.803660989450836	0.00392951911801516	0.167703384743731	0.000493467095395882
8.8744378193325e-08	1.76047184825607e-06	8.80143440397507e-09	2.24492176785182e-07	9.53758903495531e-10	2.08346359654205e-06	479970	0.000624844433441352	0.042594638245955	0.844973654052775	0.00422442437611241	0.107749507674516	0.000457775650641795
1.62651067502914e-06	1.33081566204585e-05	7.29207936960269e-08	7.671913736942e-07	1.78214199166474e-09	1.57765616048695e-05	63385	0.00472182279487465	0.103096651587702	0.843539736589426	0.00462209672312373	0.048628553731087	0.000112961368661893
2.4032886803856e-06	1.01651202108958e-05	4.02684785508293e-08	2.18995305327581e-07	3.29728995781544e-10	1.28280024041556e-05	77954	0.00384102970637201	0.18734707124837	0.792416456641982	0.00313910749952655	0.0170716607643165	2.5703845804919e-05
5.78309019678884e-08	1.99314171767362e-06	1.27592715019531e-08	5.6542902480352e-07	7.84062460773791e-10	2.62994497840776e-06	380236	0.000788673364577108	0.0219893961442877	0.757864416950779	0.00485153552895921	0.214996522530234	0.000298128845740523
6.05686758385138e-06	2.56807202550291e-05	1.02141757541502e-07	5.5687004353055e-07	1.2298505886482e-10	3.23967226250114e-05	30867	0.00967209569417771	0.186959269119873	0.7926950065993	0.00315284230209896	0.017189085759577	3.79621915118882e-06
2.74499787584938e-07	3.22976854040613e-06	9.88839482042238e-09	1.4959464798713e-07	1.67419170516935e-10	3.66391878996914e-06	272932	0.00109857377615263	0.0749197248411857	0.881506585039058	0.00269885753131162	0.0408291385706149	4.56940178301128e-05
8.61059787655385e-07	5.806703748579e-06	2.18556949786767e-08	1.89505727617808e-07	6.7866797216075e-10	6.87980362680303e-06	145353	0.00206181971137365	0.125157611229016	0.84402172846281	0.00317679052546341	0.0275452233664799	9.86464162315225e-05
8.30103594207815e-06	3.38167765420349e-05	1.69339335138581e-07	8.87077655670949e-07	2.89614869100319e-09	4.31771256236136e-05	23160	0.0128698828989089	0.192255408904254	0.783210462799786	0.00392196869737827	0.0205450836029207	6.70759956614455e-05
1.03126364585393e-06	6.86065802835324e-06	3.71126818589971e-08	3.17455255769011e-07	2.24981508607981e-11	8.24651210998604e-06	121263	0.00247090610735201	0.125054523912616	0.831946638390962	0.00450040955060938	0.0384956999438091	2.72820200355422e-06
2.13653035709979e-07	4.03835073415242e-06	1.64432633593783e-08	3.99632101889626e-07	4.54086172821152e-09	4.67261999683961e-06	214013	0.00140080722639546	0.0457244620479486	0.864258325497004	0.00351906711234809	0.0855263432849071	0.000971802057792587
1.12493036561206e-06	8.00287946248303e-06	4.24395472009835e-08	3.88204326694426e-07	9.87481346234952e-10	9.55944118333673e-06	104609	0.00286373772030502	0.117677419007813	0.837170218321237	0.00443954268738645	0.0406095209175106	0.000103299066053804
3.33856010515669e-07	3.43014364431222e-06	1.19660420607083e-08	1.58075050249845e-07	3.17507353643178e-10	3.93435825449208e-06	254171	0.00117961350660045	0.084856535404341	0.871843239083738	0.00304142157035292	0.0401781027615778	8.07011799905771e-05
1.73820217726505e-06	8.40677869269365e-06	3.50411451133336e-08	2.17906219527603e-07	7.76172731082198e-10	1.03987044073307e-05	96166	0.00311476656040288	0.167155648355547	0.808444818064755	0.00336976066832237	0.0209551316194724	7.46412919031551e-05
1.29914640667522e-07	3.2422200755984e-06	1.21952201748535e-08	3.91339279568107e-07	5.74776042145746e-10	3.77624399205103e-06	264813	0.00113223387561645	0.0344031373346086	0.858583312525158	0.00322945768348771	0.103631884060425	0.000152208396320695
7.1148927944299e-08	1.80162525673962e-06	4.40223764469339e-09	1.43328905151925e-07	1.03875135147989e-09	2.02154407883202e-06	494671	0.000606279974624147	0.0351953383996487	0.891212452701274	0.00217766097251605	0.0709007073616401	0.000513840564921073
1.83743820769528e-07	2.7809483089705e-06	1.01645543040483e-08	1.97802208564674e-07	1.01069750516495e-09	3.17366959011392e-06	315093	0.000951649282207256	0.0578963296437335	0.876256406033333	0.00320277647544382	0.0623260244799376	0.000318463367551966
8.57624178722368e-07	6.18766981471882e-06	2.76066580806821e-08	2.56098856307136e-07	4.65738755427157e-10	7.32946524658443e-06	136436	0.00219643193763863	0.117010470732776	0.844218453399763	0.00376653100218287	0.0349410015180138	6.3543347264549e-05
3.90560816377337e-07	3.69648384336089e-06	1.63985539500555e-08	1.99556199985517e-07	4.87668098800687e-10	4.3034870817726e-06	232370	0.00129021585746414	0.0907544995386546	0.858950839893845	0.00381052705363319	0.0463708142242919	0.000113319289574774
1.05505070879492e-07	2.17933742352807e-06	6.97778091005686e-09	1.85324304225388e-07	4.84054039409401e-10	2.47762863358242e-06	403612	0.000743013339659759	0.0425830850715274	0.879606166149668	0.00281631428353637	0.0747990646029248	0.000195369892343189
2.42240457236209e-07	5.52721217223804e-06	3.02322875256165e-08	8.87011476135801e-07	2.20082543626729e-09	6.68889721857193e-06	149501	0.00200466384882125	0.0362153056506266	0.826326372139725	0.00451977157634828	0.13260952398446	0.000329026648840803
5.32072535370435e-07	7.61501295232161e-06	3.43104817902114e-08	6.31419620703031e-07	1.96750781009517e-10	8.81301234096629e-06	113469	0.00264042328680392	0.0603735152959171	0.864064709965749	0.00389316166400029	0.071646288042506	2.23250318276469e-05
5.8007976025471e-07	4.26029617684688e-06	1.20947916320139e-08	1.14211137682158e-07	7.98142364794063e-10	4.96748000878056e-06	201309	0.00148913783631466	0.11677545943403	0.857637306907395	0.00243479422375833	0.0229917659417405	0.000160673493075616
4.64074557123152e-07	5.07177215356117e-06	2.18760561472461e-08	3.07403888707567e-07	2.35282631622864e-10	5.86536193817076e-06	170492	0.00175806652920674	0.0791212140043798	0.864698923446643	0.0037297026812413	0.0524100459524988	4.0113915237129e-05
8.73803240636907e-07	5.42102617329856e-06	1.84798283712589e-08	1.47409266480929e-07	5.57299478796873e-10	6.46127580826645e-06	154768	0.00193651154203622	0.135236951117143	0.839002440719677	0.00286008969739631	0.0228142662308791	8.62522349044244e-05
1.11151779856774e-07	2.12179259262624e-06	7.24633861536468e-09	1.77855414794972e-07	3.3596402716928e-10	2.41838208992051e-06	413500	0.000725252381525987	0.0459612152769568	0.87736036479495	0.00299635803852767	0.0735431409024443	0.000138920987121734
3.1049879575221e-06	1.05416601303005e-05	4.34716738389889e-08	1.89764667527335e-07	8.78888452581413e-10	1.38807633176415e-05	72042	0.00415559939790533	0.223690000792382	0.759443835261046	0.00313179274397247	0.0136710541909577	6.33170116418889e-05
5.54321484422287e-07	5.05533618820329e-06	2.43521867112144e-08	2.85555566339097e-07	5.65462407333718e-10	5.92013088808322e-06	168915	0.00177446828984973	0.0936333156988294	0.853923043894063	0.00411345410626537	0.0482346711140964	9.55151867456093e-05
1.20506583271042e-07	2.62031779601999e-06	7.07484697235496e-09	1.97801386165149e-07	2.5299555870035e-10	2.94595360798723e-06	339449	0.000883396959144633	0.0409057980221812	0.889463360494081	0.00240154731329551	0.0671434151674551	8.58790029871529e-05
1.44270396757396e-07	3.64673492230949e-06	1.36762242728223e-08	4.44505814289285e-07	8.89333642182625e-11	4.24927629099322e-06	235334	0.00127397340174773	0.0339517571646711	0.858201414212375	0.00321848318072668	0.10460741638087	2.09290613572871e-05
1.40354949702254e-07	3.72032078192821e-06	2.15618458538096e-08	7.34895248159264e-07	2.68060774133195e-09	4.61981343338487e-06	216459	0.00138498725010139	0.0303810861036044	0.805296758315711	0.00466725467699494	0.159074659346323	0.000580241557366941
1.02325798457267e-07	1.96340627637571e-06	6.92359202866876e-09	1.70811548758261e-07	4.06364827347546e-10	2.24387358044725e-06	445658	0.000672936306132743	0.0456023010159386	0.875007528714857	0.00308555352182039	0.0761235170495724	0.000181099697812097
8.05308977504889e-08	2.75623530646614e-06	1.0620604976255e-08	4.67399419241295e-07	1.59416733628667e-10	3.31494564516781e-06	301664	0.000993991005229677	0.0242932784939864	0.83145716445876	0.00320385493853772	0.14099761180779	4.80903009257627e-05
6.72569147793998e-08	1.57381027274272e-06	6.33802280820841e-09	1.90690735033634e-07	5.24166893287914e-10	1.83862011225725e-06	543886	0.000551434444872823	0.036580103921973	0.855973597944914	0.00344716277492869	0.103714048248676	0.000285087109508664
9.52708549742277e-08	1.99036118418202e-06	1.00988316603312e-08	2.71272226336825e-07	3.19234832634815e-10	2.36732233198604e-06	422418	0.000709945409636092	0.0402441415294306	0.840764756572979	0.00426593012868631	0.114590321170689	0.00013485059821448
1.0057188632577e-06	7.20645570786878e-06	3.66362224725651e-08	3.37537886602464e-07	8.61102300896714e-11	8.5864347904316e-06	116463	0.00257262660584512	0.117128806984994	0.839283810307321	0.00426675603632268	0.0393105980352408	1.00286361209695e-05
7.29898443626571e-06	1.65670369110037e-05	7.99320534498144e-08	2.33272762192822e-07	2.47452670843479e-10	2.41794736155829e-05	41357	0.00722768353561565	0.30186696998903	0.685169461270934	0.00330578137144809	0.00964755337115715	1.02339974301179e-05
2.81562988615346e-07	2.84450679148985e-06	9.14369835793986e-09	1.18770934226417e-07	1.68385787955984e-10	3.2541527984775e-06	307300	0.000975771053476238	0.0865242064684481	0.874115927445289	0.00280985526009039	0.0364982659332977	5.17448928749644e-05
5.73019731083561e-08	3.00338517232501e-06	1.13537920906705e-08	7.65235064231876e-07	2.6139457208062e-09	3.83988994747672e-06	260424	0.00115130593414603	0.014922816510929	0.782153971443532	0.00295680143076271	0.199285676073797	0.000680734540979197
1.45991412685647e-08	7.86953338046114e-07	3.12294677769826e-09	2.1644573080522e-07	1.77332235038771e-09	1.02289447924798e-06	977618	0.000306821421403036	0.0142723825035186	0.769339706109929	0.00305304881496105	0.211601230817423	0.00173363175416825
1.22665966687997e-06	6.62238681899015e-06	2.86601166882114e-08	1.98942833430901e-07	7.83821276491757e-10	8.07743325726572e-06	123802	0.00242030608864141	0.15186255680622	0.819862771757755	0.00354817127859662	0.0246294617478826	9.70384095450994e-05
6.7007477769286e-06	1.84262423379672e-05	1.15317655803901e-07	4.07732720635675e-07	7.661749729771e-10	2.56508066663084e-05	38985	0.00766580736683531	0.261229514693191	0.718349429617338	0.00449567365674185	0.015895512602776	2.98694299537741e-05
2.34147201678987e-06	9.49024309629452e-06	5.54132228668618e-08	2.88777110724706e-07	1.98516246656456e-10	1.21761039629226e-05	82128	0.00364618987471155	0.192300593352346	0.77941541277844	0.00455098141701158	0.0237167086946744	1.63037575287594e-05
6.58593659866957e-08	1.63190065267469e-06	7.24158397820099e-09	2.30712778171463e-07	2.2317427158344e-10	1.93593755508264e-06	516546	0.000580613207566971	0.0340193648363232	0.84295107989939	0.00374060824389135	0.119173667335368	0.000115279685027813
2.96829105055521e-06	1.03871559165126e-05	3.84895241041636e-08	1.73178058349709e-07	1.87670823172857e-11	1.3567133316604e-05	73708	0.00406189569961157	0.218785426610535	0.76561169365089	0.00283696807615641	0.0127645283869782	1.38327544067971e-06
4.54465790369989e-06	2.55879951761152e-05	7.42250110728992e-08	5.37393036974533e-07	1.30067382012103e-09	3.07455718016827e-05	32525	0.00918140446139404	0.147815039284817	0.832249773761398	0.00241416915423368	0.0174787133718268	4.23044277241202e-05
1.43030008296191e-07	3.02053581901017e-06	1.06248877700146e-08	2.88504895012261e-07	5.92479453778532e-10	3.46328808954241e-06	288743	0.00103844866462732	0.0412989057214378	0.872158405802521	0.00306786137777478	0.0833037528363341	0.000171074261932629
3.2326227212568e-07	3.77093669124642e-06	1.62116085132891e-08	2.43155319666705e-07	6.52546512560647e-10	4.35421843806466e-06	229662	0.00130541557813801	0.0742411701947967	0.86604214852448	0.00372319596361242	0.0558436199573813	0.000149865359729331
7.38417108996092e-08	2.14433356566518e-06	8.74720229185182e-09	3.26611222381315e-07	7.69716400646037e-10	2.5543034176386e-06	391496	0.000765998477240237	0.0289087468582234	0.839498373943206	0.00342449617827251	0.127867041998973	0.000301341021325345
9.33765347968759e-07	9.15513958261358e-06	3.55910423340844e-08	4.48694872532479e-07	2.39134286387348e-12	1.05731932367918e-05	94579	0.00316694934302553	0.0883144124066054	0.865882177463308	0.00336615831537416	0.0424370256443575	2.26170354624019e-07
1.08014577419502e-07	2.78879557390486e-06	1.0801133807409e-08	3.58574313324397e-07	3.536498317864e-12	3.26618913495449e-06	306167	0.000979378436247291	0.0330705213190317	0.853837747501944	0.00330695295376993	0.109783695465448	1.08275980714549e-06
3.23655702574322e-08	1.19551150306394e-06	4.40822376584393e-09	2.09361902428421e-07	1.03986050019695e-09	1.44268706001583e-06	693151	0.000432712783026923	0.0224342278755013	0.828670011811722	0.00305556477771108	0.145119415173879	0.000720780361186254
1.8846500016345e-07	2.71370963223727e-06	1.00880620655341e-08	1.8676768660104e-07	8.76845448063796e-10	3.09990722651536e-06	322590	0.000929541317917004	0.0607969808100696	0.875416402473368	0.00325431096106518	0.0602494439199679	0.000282861835529661
5.7562522489179e-07	4.03983123270379e-06	1.22603082858534e-08	1.10632190680527e-07	6.87882712167495e-10	4.73903683927413e-06	211013	0.00142070426339114	0.121464602284028	0.852458288406673	0.0025870886219427	0.0233448682575491	0.000145152429807416
1.99236083440691e-07	2.91666100852871e-06	1.30985728031113e-08	2.46549889922726e-07	1.7978056113818e-09	3.37734336030662e-06	296091	0.00101269160048001	0.0589919537889695	0.863596234486479	0.00387836574659739	0.0730011324345603	0.000532313543393639
1.86510344684493e-06	8.17649160355097e-06	5.91954722192383e-08	3.33666359848921e-07	1.64851145448977e-10	1.04346217336095e-05	95835	0.00312550825006574	0.178741836020514	0.78359252613967	0.00567298688255963	0.0319768524789159	1.57984783404268e-05
1.22627583153961e-06	7.13410625838278e-06	3.8669956772369e-08	2.89259352750829e-07	9.40994684826849e-10	8.68925239413041e-06	115085	0.0026033923248413	0.141125585483966	0.82102647440669	0.00445032035189708	0.0332893256669842	0.000108294090463121
5.23777379405494e-07	4.65126706847869e-06	1.77987126562343e-08	2.03224197276471e-07	7.18067757459369e-10	5.39678542557435e-06	185295	0.00161773005826416	0.0970535861817688	0.861858810698164	0.00329802118347888	0.0376565272195981	0.000133054716990707
4.17828980418533e-07	6.00634770387141e-06	2.70614906454975e-08	5.00201865142055e-07	2.28642907141034e-10	6.95166868298464e-06	143850	0.00208333469326971	0.0601048466882835	0.864015242638497	0.00389280500547084	0.0719542153046479	3.2890363100974e-05
9.78366291450454e-09	4.85917778331136e-07	1.80196659616915e-09	1.15070216504864e-07	7.93187849455561e-12	6.12581556225169e-07	1632436	0.000183757637662096	0.0159712005937514	0.793229527388065	0.00294159459725359	0.187844729139327	1.29482816025889e-05
3.88111226003759e-07	4.0624405126655e-06	1.77525532310717e-08	2.38921052140029e-07	4.60109055651364e-10	4.70768545309601e-06	212419	0.00141131212134193	0.08244204713136	0.862937966680385	0.00377097268030019	0.0507512777819306	9.77357260240854e-05
6.5713557112139e-10	1.62544460257369e-07	7.39839171890005e-10	2.35296963758559e-07	3.23261913830389e-10	3.9956166067277e-07	2502743	0.000119861338196858	0.00164464120510192	0.406806949354654	0.00185162703209383	0.588887741036948	0.000809041371201858
1.83420300493715e-06	8.8474762592335e-06	2.92403750156788e-08	1.81350109964565e-07	6.74429107301061e-10	1.08929441782582e-05	91803	0.00326256727505569	0.168384504218624	0.81222083896222	0.00268434084827509	0.0166484016622918	6.1914308589517e-05
2.13372418875965e-07	2.51151772255893e-06	8.94909564198106e-09	1.35436067364745e-07	2.44501684981549e-10	2.8695198061266e-06	348490	0.000860486745716815	0.0743582317920934	0.875239723802109	0.00311867359231122	0.0471981643324366	8.52064810493807e-05
5.7760590566072e-08	2.0420588947244e-06	7.87713833244388e-09	3.5808055275158e-07	4.54533396747779e-10	2.46623170977124e-06	405477	0.000739596788647323	0.0234205854775218	0.828007719888498	0.00319399766908947	0.145193394170085	0.000184302794805091
2.53412788398806e-07	3.36106067657346e-06	1.24767662685978e-08	2.12771553956428e-07	4.04437934522678e-11	3.83976222899074e-06	260433	0.00115126766257123	0.0659970001489947	0.875330417908947	0.00324935908124636	0.0554126899707418	1.0532890069836e-05
8.51792741887847e-08	3.60061602681331e-06	1.20362863644068e-08	6.54252829912357e-07	5.14226285287822e-09	4.35722668013174e-06	229504	0.00130631687619054	0.0195489655328672	0.826354993930325	0.0027623732360059	0.150153498530532	0.00118016877026989
1.22543061796497e-08	5.65838348403552e-07	2.2265322064876e-09	1.32186883010758e-07	1.03927479599381e-11	7.12516462548407e-07	1403476	0.000213732170923797	0.0171986288370385	0.794140736594012	0.00312488528128055	0.185521163311756	1.4585975912426e-05
2.02267282926639e-08	1.37615234900451e-06	5.27077347948913e-09	4.61105258577758e-07	2.21723985567116e-10	1.86297683333998e-06	536775	0.000558737418696276	0.0108572087052747	0.738684627944251	0.00282922116108099	0.247509926224407	0.000119015964986319
3.38040924280816e-07	6.29441169829445e-06	1.49022703663003e-08	3.56807064639333e-07	2.17890640168923e-10	7.00437984822107e-06	142768	0.00209911508367966	0.0482613638331835	0.898639399160094	0.00212756456520346	0.0509405646711111	3.11077704080058e-05
6.62002216482137e-09	6.56896727898154e-07	1.82849589701348e-09	2.33294387340754e-07	2.0329994188081e-09	9.0067263271955e-07	1110281	0.000270165410236722	0.0073500869509407	0.729340166487213	0.00203014483907699	0.259022400443466	0.00225720127930337
4.40653390700826e-06	2.58140089425984e-05	8.66435450040623e-08	6.52686042216577e-07	2.68340234076585e-10	3.09601407770614e-05	32300	0.00924518405562291	0.142329259377047	0.833782027300218	0.00279855138992964	0.0210814946519933	8.66728081144259e-06
2.31075684804039e-07	2.65681267712479e-06	1.28246101800251e-08	1.89586973985701e-07	3.90033392555184e-10	3.09068997948711e-06	323552	0.000926778701802244	0.0747650803987739	0.859617980049128	0.00414943273674874	0.061341310595365	0.00012619621998448
1.10023771956837e-06	1.09321732865368e-05	5.24199003100046e-08	6.6974190721535e-07	9.67371114979863e-10	1.27555401847455e-05	78397	0.00381937402699895	0.0862556742899959	0.857052945480954	0.00410957901827584	0.0525059619204759	7.58392902980895e-05
6.67962697066678e-06	2.8238350942123e-05	1.38606633645299e-07	7.53471869834234e-07	6.92648015820425e-10	3.58107490642851e-05	27925	0.0106859126954734	0.186525754004083	0.788543989723067	0.0038705315377928	0.0210403828325861	1.93419024711555e-05
3.92890263625647e-08	1.69478024265938e-06	7.28069471095378e-09	4.03822863950804e-07	6.42142119847846e-10	2.14581496980355e-06	466023	0.000643538022151224	0.0183096058679103	0.789807260415625	0.00339297414428064	0.188190906314618	0.000299253257566115
3.37073821046958e-06	9.79104566277048e-06	5.39311239036669e-08	2.01418905834238e-07	4.30045996880803e-10	1.34175639489748e-05	74529	0.00401720554428642	0.251218345095133	0.729718576338036	0.00401944228540737	0.0150115853071546	3.20509742689664e-05
3.93242369959833e-10	1.09400595359807e-07	3.36554443433284e-10	1.20384987386736e-07	3.89673557923027e-10	2.30905053117859e-07	4330784	6.92691247070609e-05	0.00170304791796442	0.473790390823395	0.00145754473056724	0.521361424365575	0.00168759216249862
2.61654355625763e-07	3.18912084125473e-06	1.86927181873538e-08	2.92938640153951e-07	1.43866921656033e-10	3.76255042214345e-06	265777	0.00112813043203441	0.0695417539352744	0.847595509281693	0.0049680977236459	0.0778564025162139	3.82365431727755e-05
1.3113371629746e-06	1.32267077159918e-05	5.87205325995831e-08	7.61604327359477e-07	1.03346969881672e-09	1.53594032086242e-05	65107	0.00459725646672582	0.0853768304121536	0.861147242268178	0.00382309988233214	0.0495855416395241	6.72857978125366e-05
1.34623184388568e-06	7.63907564033433e-06	2.56407962289524e-08	1.87074950779805e-07	1.83945738257175e-10	9.19820717696703e-06	108717	0.00275567099318885	0.146358069348203	0.830496149234725	0.00278758629107189	0.0203381971269634	1.99979990359195e-05
9.46780334758158e-07	5.83363416795927e-06	2.62893242343081e-08	2.08271267143934e-07	8.13891486725008e-11	7.01505648324434e-06	142551	0.00210231136803507	0.134964035859094	0.831587626114354	0.00374755702924144	0.0296891789312596	1.16020660513427e-05
9.56688927205075e-07	6.07114686151081e-06	2.63198217561938e-08	2.14755360230121e-07	4.91735329435184e-11	7.26896014423514e-06	137571	0.0021783199789468	0.131612900362895	0.835215318428415	0.00362085102049534	0.0295441653233494	6.76486484556074e-06
3.49133974567868e-07	3.13270962381934e-06	1.64258609009777e-08	1.89501540470461e-07	4.52444887436283e-10	3.68822344464608e-06	271133	0.00110585716264611	0.0946618283321959	0.849381733736024	0.00445359700883141	0.0513801680713097	0.000122672851638928
2.59860131104486e-06	8.64474191186198e-06	3.90460242405211e-08	1.67011379766993e-07	2.6382387534788e-11	1.14494270093019e-05	87341	0.00342895542510435	0.226963437465794	0.755037077823957	0.00341030378278308	0.0145868766735058	2.30425396077499e-06
9.28407052942018e-06	2.16530933655232e-05	9.48375050530234e-08	2.84398886630488e-07	5.96039631619283e-10	3.13169963262585e-05	31932	0.0093512485869619	0.296454692930935	0.691416671635512	0.00302830782572544	0.00908129514298365	1.90324648446415e-05
1.45206798003106e-05	5.40102009104032e-05	1.96183153955868e-07	9.38386395989998e-07	7.65065101125569e-10	6.96662153257608e-05	14354	0.0206836890188222	0.208432160874702	0.775271064429871	0.00281604437729984	0.0134697484512698	1.0981866856813e-05
2.22171399428367e-08	7.79813189770334e-07	2.95701958644309e-09	1.33448256675215e-07	2.3681157417903e-10	9.38672417549008e-07	1065334	0.00028156221136344	0.0236686830543593	0.830761802724027	0.00315021463415772	0.14216701607539	0.000252283512066302
7.0030152061564e-07	5.19322803932523e-06	2.73488954740945e-08	2.60767310916246e-07	2.24682018893746e-10	6.1818704483501e-06	161763	0.0018528482203245	0.113283111716219	0.84007390363725	0.00442404862777313	0.0421825907053492	3.63453134081307e-05
2.04147781391612e-06	8.82651189315963e-06	3.29687378647226e-08	1.83276890890214e-07	8.32985071300161e-10	1.1085068320902e-05	90211	0.0033200154481946	0.184164657791663	0.79625236738653	0.00297415738995102	0.0165336726472517	7.51447846044833e-05
7.1038446305254e-07	7.66844740863948e-06	3.45199574870873e-08	4.79142202869102e-07	5.15119710058283e-10	8.89300915175827e-06	112448	0.00266435888707783	0.0798812247834118	0.862300631628533	0.00388169593643814	0.053878523533777	5.79241178399594e-05
1.52707077868537e-07	3.82467713217699e-06	2.30592612500555e-08	7.42620108809464e-07	1.47503464270588e-09	4.74453861474775e-06	210769	0.00142235245757116	0.0321858646895334	0.806122036880151	0.00486016936997392	0.156521037999592	0.000310891060749498
3.21385972512459e-11	3.05013815485096e-08	1.0836854280273e-10	1.32236940567881e-07	3.00258565538153e-10	1.63179087821983e-07	6128236	4.89525321210049e-05	0.000196952916456469	0.186919671850258	0.000664108031544781	0.810379211778305	0.00184005542343584
4.41824048037336e-08	1.18332373343873e-06	5.11708797443658e-09	1.76211896506655e-07	2.31613702620047e-11	1.40885828409382e-06	709795	0.000422568475762164	0.0313604322752389	0.839916794186187	0.00363208140393475	0.125074252319135	1.64398155041563e-05
1.96348855341881e-07	2.64295885067022e-06	1.15483325009046e-08	1.99867011439879e-07	6.29303294136486e-11	3.0507859802823e-06	327784	0.000914818488364832	0.0643600883873578	0.866320635977768	0.0037853630426858	0.0655132850129936	2.06275791944689e-05
1.27368852547577e-07	3.95622037445558e-06	1.62622392432344e-08	6.49523755857225e-07	3.76242211821324e-09	4.75313764422183e-06	210387	0.00142492850606901	0.0267967944716294	0.832338693003131	0.00342136930602118	0.136651577226429	0.000791565992789424
2.35671498101606e-06	1.13324382651738e-05	4.75275304540221e-08	2.93852589215946e-07	1.03057583932256e-10	1.40306364234437e-05	71273	0.00420037410413932	0.167969214645049	0.807692389935958	0.00338741087856916	0.0209436393580087	7.34518241525076e-06
1.6520454693864e-06	9.2870057846268e-06	4.42350315841479e-08	3.19732687184525e-07	9.9738078018781e-10	1.13040163535621e-05	88464	0.00338548036752795	0.146146769229134	0.821566909862116	0.003913213693309	0.028284874789992	8.82324254488114e-05
2.59267898407885e-07	4.27161460163686e-06	1.33936911846894e-08	2.83738621244908e-07	2.82596699443459e-10	4.82829740917378e-06	207112	0.00144744416040132	0.0536975824884513	0.884704118168192	0.00277399879287496	0.0587657712852989	5.85292651829037e-05
1.98166168143724e-07	3.14008245076993e-06	1.01979377520339e-08	2.077733617492e-07	1.06326677444331e-09	3.55728318518933e-06	281113	0.00106661761234994	0.0557071669100689	0.882719279658025	0.00286677703773845	0.0584078778474145	0.000298898546753376
1.12873794264274e-06	5.79579210988118e-06	1.96870315338023e-08	1.29974222518448e-07	1.16040211966552e-10	7.07430734678814e-06	141357	0.00212004922526765	0.159554552454553	0.819273439188725	0.00278289174737942	0.0183727135600715	1.64030492708571e-05
4.84013691481376e-07	5.89901043358444e-06	2.30738860044843e-08	3.61591115556859e-07	7.83915715519268e-10	6.76847304234268e-06	147744	0.00202848861505289	0.0715100272178746	0.871542280907526	0.00340902384631468	0.0534228493331942	0.000115818695090487
4.10137258336253e-07	7.78641241416432e-06	2.40815631919636e-08	5.87896953269427e-07	8.2667485061232e-11	8.80861085644702e-06	113525	0.00263910631548903	0.0465609464443617	0.883954637236068	0.00273386616623418	0.066741165304078	9.38484925812424e-06
4.08511059894706e-07	4.0962092547158e-06	2.20085543758942e-08	2.83747446297936e-07	2.32118947168038e-10	4.8107084342315e-06	207870	0.00144217506634192	0.0849170273941086	0.851477346988741	0.00457490922112182	0.0589824659251592	4.82504708696025e-05
8.16027753542905e-08	1.66799583064721e-06	7.25907490428233e-09	1.9077895988977e-07	5.50886092547099e-10	1.9481875268881e-06	513298	0.000584286065750117	0.0418865095007755	0.856178272176678	0.0037260657940242	0.0979263840142263	0.000282768514295463
6.08637305808274e-08	1.3881228245207e-06	4.88964182036192e-09	1.43385259730796e-07	2.0418518355574e-10	1.59746564183624e-06	625992	0.000479125258170177	0.0381001813039725	0.86895316441679	0.0030608744828724	0.0897579615959558	0.000127818200409641
1.27075590348244e-06	6.63750014570971e-06	1.94968052431092e-08	1.30937885131424e-07	7.89108419749026e-11	8.05876965040866e-06	124088	0.00241472049737057	0.157686093362651	0.823636911544323	0.00241932777444762	0.0162478753968087	9.79192176946031e-06
5.87879084734627e-07	4.43148252752513e-06	2.58784411256359e-08	2.5081758315198e-07	4.19277783840081e-10	5.29647691432121e-06	188805	0.00158768557381284	0.110994363658049	0.836684950998802	0.00488597260863403	0.0473555510973325	7.91616371830849e-05
3.04469788432701e-07	5.02092055822578e-06	1.8100375697498e-08	3.8380171736408e-07	4.32052387194285e-11	5.72733564495878e-06	174601	0.00171673034365361	0.0531608076262644	0.876659038246731	0.00316034833988296	0.0670122620981544	7.54368896774154e-06
1.06170936410421e-06	7.84020055846208e-06	2.67932986660258e-08	2.54400042067401e-07	9.17524077707203e-10	9.18402078737742e-06	108885	0.00275142675619877	0.11560398094519	0.853678442152232	0.00291738218873052	0.0277002903147878	9.99043990588799e-05
3.52512598440272e-07	8.10131752630577e-06	3.00537546770093e-08	8.88187429883018e-07	2.70219479369348e-09	9.37477350409976e-06	106669	0.00280849401521799	0.0376022522876005	0.864161413901137	0.003205811283213	0.0947422814529437	0.000288241075105629
5.16617935115678e-07	3.77162261007403e-06	1.38807357610731e-08	1.30294951640297e-07	2.81851893801002e-11	4.43244441778046e-06	225609	0.00132885256479964	0.116553731174451	0.850912556273558	0.00313162094157152	0.0293957327739129	6.35883650724127e-06
6.54848235029765e-08	1.5559983959955e-06	5.77627275265389e-09	1.76472313942655e-07	2.16322423385362e-11	1.80375343843613e-06	554399	0.000540980137002323	0.0363047532481781	0.862644728951741	0.0032023627118693	0.097836162183928	1.19929042836873e-05
3.37357956749902e-09	5.65736940954453e-07	2.20327692448018e-09	4.75092347759397e-07	2.51572476691534e-09	1.04892186997274e-06	953360	0.000314627220519781	0.00321623532130823	0.539350886991376	0.00210051576533286	0.452933970927446	0.00239839099453681
1.74973795771969e-06	1.228589766081e-05	4.66308376020718e-08	4.21006459958932e-07	1.6037160114603e-09	1.45048766321022e-05	68942	0.00434204051428133	0.120631012734515	0.847018418179365	0.00321483862185139	0.0290251665448268	0.000110563919441476
5.11112847942842e-07	8.44316339453637e-06	4.04787039592788e-08	8.59843753872252e-07	1.154273423849e-09	9.8557529737346e-06	101464	0.00295237361046052	0.0518593403573474	0.856673601401867	0.00410711429833457	0.0872428272262627	0.000117116716188516
1.00960719348852e-06	8.85260609919855e-06	3.10089065982565e-08	3.49609401477004e-07	3.36179748382305e-10	1.02431677805107e-05	97626	0.00306824934508065	0.0985639613762322	0.864244957115909	0.00302727703604113	0.0341309845712175	3.28199005996896e-05
1.99466456910006e-06	1.4708498949361e-05	8.28580059712958e-08	7.85640926634516e-07	1.13152756384714e-10	1.75717756038232e-05	56909	0.00525770860785879	0.113515253897623	0.837052514269573	0.0047154031464679	0.0447103892257524	6.43946058360172e-06
1.60012068710327e-06	9.45342222283389e-06	3.37373349728823e-08	2.56280559167381e-07	2.34886580209833e-09	1.13459096698795e-05	88137	0.00339800587687511	0.141030621048499	0.833200906572551	0.00297352402359118	0.0225879252192303	0.000207023136129311
1.12063783152773e-08	5.68593984611663e-07	2.3146278509177e-09	1.50999348337113e-07	9.5504374303482e-10	7.34069382858007e-07	1362269	0.000220196648835658	0.0152661023289743	0.774577986617443	0.00315314588098742	0.20570173864113	0.00130102653146557
5.11887591225238e-09	7.7063828995228e-07	2.19855818118115e-09	4.25606816192699e-07	4.44897783351543e-09	1.20801151807193e-06	827807	0.000362338014034291	0.00423743965655433	0.637939521621676	0.00181998114114856	0.352320164026248	0.00368289355437299
1.85141269760274e-07	2.90052984142342e-06	8.06653485586418e-09	1.62489467411127e-07	5.7381955243035e-11	3.25628449540593e-06	307098	0.000976409940416478	0.0568566014491294	0.890748288583378	0.00247722054606859	0.0499002675105237	1.76219108999816e-05
1.95752054635793e-06	1.31041678531379e-05	7.82646908345963e-08	6.73676187846604e-07	1.62414352586957e-09	1.58152534217029e-05	63230	0.00473337564659349	0.123774213043698	0.828577797884374	0.00494868395388438	0.0425966103661755	0.000102694751867889
2.74732327130153e-07	3.47268822073742e-06	1.35591982182208e-08	2.20370497751513e-07	3.86757207166744e-10	3.98173700104448e-06	251147	0.00119381031926125	0.0689981098847277	0.872154092504472	0.00340534751910135	0.0553453173059161	9.71327857830117e-05
1.01644343932953e-07	2.01717190713383e-06	1.10061251145471e-08	2.80837982326436e-07	3.80330291268449e-11	2.41069839153689e-06	414818	0.000722948935589329	0.0421638576977484	0.836758307972248	0.00456553385242454	0.116496523709627	1.57767679525425e-05
2.97130506560852e-06	1.49001655897006e-05	4.82196868422158e-08	3.10917342607569e-07	3.63826993452467e-10	1.82309715117524e-05	54852	0.00545441169298466	0.162981169911494	0.817299592624311	0.00264493237846	0.0170543485522502	1.99565334857734e-05
1.43335042073796e-07	1.94335192723765e-06	8.64206940476235e-09	1.50651221844288e-07	2.62617397459372e-11	2.24600652230024e-06	445235	0.000673575759313483	0.0638177318946517	0.865247677574583	0.00384774902430453	0.0670751488691132	1.16926373477497e-05
4.88457031870652e-08	1.38134293283263e-06	6.38941777777537e-09	2.32325953675769e-07	2.75873029595533e-10	1.66917988050283e-06	599097	0.000500629025526833	0.0292632949615656	0.827557861778507	0.00382787850033909	0.139185690164071	0.000165274595517188
1.95010581004519e-06	9.65590989888902e-06	3.53783858258923e-08	2.25236169830986e-07	6.39316807770393e-10	1.18672695813989e-05	84265	0.00355387199450852	0.164326410272322	0.813658932466151	0.00298117318252765	0.0189796118042206	5.3872274779405e-05
1.37715383568573e-06	1.09965003596498e-05	5.18554603853344e-08	5.32413255233849e-07	3.79714257812026e-11	1.29579608823805e-05	77173	0.0038798672411563	0.106278591839115	0.848628920820575	0.00400182257501986	0.0410877344102648	2.93035502467322e-06
3.14799393239209e-08	2.5493727101653e-06	1.11400586472892e-08	1.16016692363596e-06	1.20711026780105e-09	3.75336674204027e-06	266427	0.00112537842201266	0.00838712054735396	0.679222917816845	0.00296801762601906	0.30910033667675	0.000321607333032658
9.34894812052577e-08	1.75719932179546e-06	9.24891215560721e-09	2.23515486734459e-07	2.64985786225962e-10	2.08371818767701e-06	479911	0.000624920763221293	0.0448666627561007	0.843299891601194	0.00443865788104397	0.107267618076339	0.000127169685321688
1.7322398229664e-07	2.49813038329067e-06	1.03143281651083e-08	1.91252903001327e-07	8.87701317944263e-10	2.87380929807169e-06	347970	0.000861772488872981	0.0602767839928949	0.869274932392661	0.00358907884807426	0.0665503111600539	0.000308893606315459
3.28081196267267e-09	2.82416661211154e-07	1.61305908825624e-09	1.78531221972769e-07	1.30834146845702e-09	4.67150095703309e-07	2140640	0.000140135241579853	0.00702303604954486	0.60455229231189	0.00345297818215735	0.38217100588192	0.00280068757448774
6.02363430726249e-06	3.14053833829211e-05	1.64546322352884e-07	1.10318563926485e-06	4.87572727715249e-09	3.87016253790785e-05	25839	0.0115435680872014	0.15564292838509	0.811474533054066	0.0042516643872491	0.0285048916798521	0.000125982493742711
1.1399694274644e-07	2.32053447901967e-06	1.08300662734747e-08	2.83459319480091e-07	1.58758290019328e-10	2.72897956580969e-06	366437	0.000818359947516778	0.0417727359246888	0.850330470807743	0.00396854062564643	0.103870077677181	5.81749647407946e-05
5.93171652840526e-06	1.46088102275762e-05	5.70580238567667e-08	1.80680461312087e-07	1.88762504972066e-12	2.07782671287754e-05	48127	0.00621415666569847	0.285476959731188	0.703081259714135	0.00274604342619834	0.00869564628235367	9.08461248487142e-08
1.42284334445041e-08	1.35650915789763e-06	5.27577080697316e-09	6.4677291925535e-07	1.43758243178995e-09	2.02422386383625e-06	494017	0.000607083424022936	0.00702908097207132	0.670137914156795	0.00260631785902112	0.319516497562481	0.000710189449632058
2.69515195395235e-07	3.81049273664343e-06	2.13727772972994e-08	3.8853174306378e-07	3.81243803059908e-10	4.49029369620281e-06	222703	0.00134618421329524	0.0600217298977902	0.848606571072568	0.00475977268822598	0.0865270223621096	8.49039793059205e-05
2.52780215733183e-08	9.12799260843575e-07	3.48963998861104e-09	1.62021068496725e-07	7.55305353867921e-10	1.1043432962561e-06	905516	0.000331248296972175	0.0228896409830302	0.826553902158968	0.00315992318732906	0.146712592946417	0.000683940724255337
1.27900138284787e-06	7.32939021715127e-06	3.24817977663705e-08	2.39331277387965e-07	1.33211392757261e-10	8.88033788654623e-06	112608	0.00266056759488309	0.144026207019168	0.825350376392247	0.00365772093149526	0.0269506949449022	1.500071218676e-05
1.42052961986898e-06	7.10879790695496e-06	2.11980047850143e-08	1.36395707956639e-07	1.79943090511146e-09	8.68872067047071e-06	115092	0.00260323322163913	0.163491228886752	0.818163936506184	0.00243971530320423	0.0156980196659089	0.000207099637950955
4.3518603282443e-07	4.14084089414261e-06	1.44360019368039e-08	1.76612723085295e-07	3.06377452835376e-10	4.76738202944198e-06	209759	0.00142919574367439	0.0912840695662412	0.868577527156409	0.00302807743278205	0.0370460604991558	6.42653454124878e-05
3.24567374205231e-08	1.31449746501587e-06	5.70034877651997e-09	2.96840900008432e-07	3.15010815509178e-10	1.64981046203685e-06	606130	0.000494821082539287	0.0196730098198384	0.796756654939012	0.00345515373292174	0.17992424392918	0.000190937579047878
1.75037794083109e-06	1.08099354366135e-05	4.90372159898465e-08	3.89394923271075e-07	1.9950782810368e-09	1.30007405949866e-05	76919	0.00389265144494455	0.134636786884747	0.831486126319767	0.00377187865810941	0.0299517493196684	0.000153458817708135
1.60231341814317e-06	8.05506642798391e-06	3.96473782281257e-08	2.56270159612757e-07	6.70063083121032e-10	9.95396744705108e-06	100462	0.00298175082088714	0.160972338584236	0.809231743104632	0.00398307292434148	0.025745529204908	6.7316181882787e-05
7.00344097472942e-06	2.19067354157853e-05	9.6277633676009e-08	3.87226994812063e-07	3.50218619764561e-10	2.93940312376225e-05	34021	0.00877957146275188	0.238260649521439	0.745278360721956	0.00327541441654248	0.0131736607232164	1.19146168463039e-05
4.8274593724834e-07	5.34977021955594e-06	1.92435143609845e-08	2.74202203299239e-07	3.59552932029193e-10	6.12632142739653e-06	163230	0.00183621415024093	0.0787986629447044	0.873243476196351	0.00314112058745869	0.0447580504139113	5.86898575744482e-05
6.33795145617612e-07	9.8874249658477e-06	3.17914399092094e-08	6.37757584688614e-07	2.81429405453346e-09	1.11935834301177e-05	89337	0.00335246173269266	0.0566212910793438	0.883311856973738	0.00284014856437043	0.0569752830869739	0.000251420295574093
4.07642832889079e-06	2.60024784772943e-05	7.78690239416829e-08	6.38727723662723e-07	1.79993772278336e-09	3.07973034915122e-05	32470	0.0091967818313381	0.132363157378835	0.844310232694904	0.00252843642506376	0.0207397288479739	5.84446532235989e-05
1.4257834436713e-06	6.3675340262677e-06	3.00399064054337e-08	1.72493611381411e-07	1.88421843661671e-10	7.99603940956951e-06	125062	0.00239594654057074	0.178311207666754	0.79633599837529	0.00375684821781675	0.0215723813435654	2.35643965731548e-05
7.44541560785917e-06	3.58788765384627e-05	1.48646823636669e-07	9.21137825669573e-07	1.3421774208936e-09	4.4395418973049e-05	22525	0.0132306169851244	0.167706844086302	0.808166188503449	0.00334824689292621	0.0207484881768717	3.02323404518019e-05
7.61779029441957e-07	6.03813437167204e-06	1.9898315675175e-08	2.02794044162561e-07	6.45661060756282e-11	7.02267032705781e-06	142396	0.00210459073255898	0.108474268898382	0.859806041073518	0.00283344009450484	0.0288770559798616	9.19395373393223e-06
3.46275812061021e-07	6.05622159909001e-06	2.80874696668282e-08	6.31658514142767e-07	5.95730806870529e-11	7.06230296804131e-06	141597	0.00211645551471418	0.0490315713766466	0.857542026516836	0.00397709780986897	0.0894408689348474	8.43536180147412e-06
2.00801985451018e-07	3.26396538980164e-06	8.24699040933725e-09	1.72361569420851e-07	1.08026117350511e-09	3.64645619625635e-06	274239	0.00109334072038048	0.0550677081099101	0.895106156260043	0.00226164527022265	0.0472682407642266	0.000296249595597547
2.23703732222371e-08	9.07438462816292e-07	3.51049424071376e-09	1.83093350664521e-07	1.70214051086734e-09	1.11811482145463e-06	894363	0.000335378382072982	0.020007223581147	0.81157895898003	0.00313965450895886	0.163751832236981	0.00152233069288261
1.28514650726813e-06	1.5421179453694e-05	5.99730774583269e-08	9.25434101228437e-07	2.58225617448333e-09	1.76943153958234e-05	56515	0.00529427723455844	0.0726304736023573	0.871532981566162	0.00338939801380975	0.0523012097685836	0.000145937049087124
8.43473103422689e-06	2.52736956298666e-05	1.10917769121694e-07	4.27342158740896e-07	1.92715817868529e-09	3.42486137501347e-05	29198	0.0102221550490648	0.246279487273954	0.737947988617996	0.00323860609164824	0.012477648346839	5.62696695622522e-05
1.38175897309365e-07	2.43561228406021e-06	9.66773470227787e-09	2.19110685334909e-07	6.43023101680034e-10	2.80320962450844e-06	356734	0.000840610554891041	0.0492920315702736	0.868865554243846	0.00344880904294596	0.078164216981572	0.000229388161362635
5.1503527976466e-07	4.40682162856523e-06	1.69395766191429e-08	1.86359597241089e-07	1.17911265359393e-09	5.12633519484371e-06	195071	0.00153672253124859	0.100468514092232	0.859643675465817	0.00330442235540537	0.0363533772486312	0.00023001083791398
2.84625114075004e-07	3.13831649722041e-06	1.50375459268879e-08	2.1318657069377e-07	2.13323002961738e-10	3.65137905091903e-06	273869	0.00109481596637406	0.077950032057988	0.859488005341574	0.00411831960395979	0.0583852204114803	5.84225849978643e-05
1.69766103605362e-07	2.81101887037228e-06	1.08521006210435e-08	2.31042103529883e-07	7.24162251630461e-10	3.2234033403802e-06	310231	0.000966555145016645	0.0526667269586369	0.8720655076447	0.00336665923407635	0.071676448502604	0.00022465765998277
1.02336487585079e-05	2.03186094812772e-05	9.8882953543211e-08	2.52433358735341e-07	2.0046292476384e-09	3.09055791813113e-05	32357	0.00922896627209291	0.33112625712241	0.657441472365738	0.00319951789167588	0.00816788959865179	6.48630215236543e-05
5.52276666610693e-07	5.02922588184292e-06	2.19492858670718e-08	2.5699759361193e-07	1.04677905688668e-09	5.86149620698951e-06	170605	0.0017569088412499	0.0942211079062261	0.858010600748296	0.0037446558168712	0.0438450498876847	0.000178585640921929
1.86176557374467e-06	1.45300634147698e-05	5.65870648269901e-08	5.67875431406329e-07	5.56504449351312e-10	1.70168479891972e-05	58765	0.00509208896785385	0.109407193090435	0.853863384334982	0.00332535525162553	0.0333713641778333	3.27031451244436e-05
1.21066716306148e-06	1.00909014533763e-05	4.45784295318146e-08	4.77760995841369e-07	1.17838969388858e-09	1.18250864315048e-05	84566	0.00354126179442671	0.102381252777652	0.853346951147159	0.00376981849477625	0.0404023259033862	9.96516770269912e-05
1.811340834406e-06	9.42710557086931e-06	5.44846747060026e-08	3.64601231481737e-07	2.30562285506694e-10	1.16577628737486e-05	85780	0.00349124064529294	0.15537636629107	0.808654771328182	0.00467368184582769	0.0312754029594101	1.97775755094388e-05
3.18485984484207e-06	2.03992810458628e-05	6.98826879023798e-08	5.75565803691918e-07	2.89513600516983e-09	2.42324845183044e-05	41267	0.00724347211929099	0.13142935642593	0.841815498961897	0.00288384329100026	0.0237518279752601	0.0001194733459123
8.59512103661332e-08	1.92725518112878e-06	7.89081045865629e-09	2.27495042446881e-07	3.11139323312754e-10	2.24890338372377e-06	444661	0.000674444233919713	0.0382191653888723	0.856975535310729	0.00350873697632602	0.101158210749895	0.000138351574178151
5.00334688650402e-06	3.37543096476597e-05	1.38113120266166e-07	1.1982466907396e-06	1.31797728149329e-09	4.0095334322451e-05	24941	0.0119567841466072	0.124786261819557	0.841851308089962	0.00344461824798481	0.0298849407540332	3.28710884636596e-05
1.46940043831997e-07	2.34250025267559e-06	1.39808650430579e-08	2.86572204549822e-07	7.80530180359256e-10	2.79077389628083e-06	358324	0.000836882955112417	0.0526520776290116	0.839372998220086	0.00500967314539157	0.102685568663132	0.00027968234237802
5.3976092010842e-07	4.56107528405065e-06	2.17672898544001e-08	2.36500051932918e-07	3.5632876969183e-10	5.35945987471608e-06	186586	0.00160655038507951	0.100711812892715	0.851032639607601	0.00406147081296195	0.0441275907388796	6.64859478420307e-05
5.86296515833856e-07	4.60499591658018e-06	1.64765819433566e-08	1.6639456332563e-07	4.93862745336069e-10	5.37465744042836e-06	186058	0.0016111023441765	0.109085373780981	0.856798031804081	0.00306560597135348	0.0309591011464293	9.1887297155204e-05
1.18203950899791e-07	3.08518911638992e-06	1.35833580054426e-08	4.55864897091689e-07	3.53891619583534e-10	3.67319521400643e-06	272243	0.00110135365245367	0.0321801439926367	0.839919725645304	0.00369796790370609	0.124105818104469	9.63443538840771e-05
7.20168566479366e-08	1.57987569545846e-06	8.30056025225577e-09	2.34129183798002e-07	4.31381011288613e-10	1.89475367716794e-06	527773	0.000568265117848465	0.038008558851607	0.833815875116745	0.00438081231997527	0.123567082423057	0.000227671288614883
1.50501449839538e-09	2.55453526345724e-07	1.5333633036112e-09	3.34641183600632e-07	1.46723259639808e-09	5.94600320344761e-07	1681802	0.000178364240340345	0.00253113637329147	0.42962224809702	0.00257881345022169	0.562800207384013	0.00246759469545417
1.42531310884319e-08	9.0997642191336e-07	2.90302324254578e-09	2.38308724260459e-07	5.17013757184356e-10	1.16595831426198e-06	857664	0.00034972652959897	0.0122243916562778	0.780453649828253	0.00248981735198939	0.204388717285576	0.000443423877903912
6.53348665606036e-08	1.69684851847585e-06	5.04785364163746e-09	1.68565358013574e-07	9.88861145097917e-10	1.93678545783676e-06	516319	0.000580867431166032	0.033733662288841	0.876115891726643	0.00260630500978436	0.0870335727333724	0.000510568241359266
1.4389406335005e-07	2.25296002532229e-06	1.41713313565231e-08	2.85286291049625e-07	2.73734793819527e-10	2.6965854458723e-06	370839	0.000808649591029664	0.0533615812435355	0.835486236407201	0.00525528734059413	0.105795383375044	0.000101511633624863
7.05329337263436e-07	5.19526042600398e-06	2.1460881575644e-08	2.03246893521907e-07	1.6046861801333e-10	6.12545800698298e-06	163253	0.00183595559812688	0.115147199843565	0.848142362592547	0.00350355541596706	0.0331806851488015	2.61969991191511e-05
3.43768268542124e-06	1.79669000687553e-05	6.9362850751236e-08	4.66143142973543e-07	8.54205357381188e-10	2.19409429532587e-05	45577	0.00656073885306252	0.156678894464318	0.818875474359995	0.00316134319746427	0.0212453559524118	3.893202581133e-05
3.39471564940501e-07	4.16979455237844e-06	2.20493638029996e-08	3.48236151534805e-07	9.46779667651219e-11	4.87964631062351e-06	204933	0.00146282648959162	0.0695688874419925	0.854528030710003	0.00451863975366326	0.0713650394653926	1.94026289485362e-05
1.98140424958967e-06	9.20895831691833e-06	2.77528729171801e-08	1.65847263563253e-07	2.98945786471129e-11	1.13839925975671e-05	87843	0.00340939199774004	0.174051786542195	0.808939239725649	0.00243788571358622	0.0145684619997642	2.62601880587148e-06
1.60252553908437e-08	7.38995567844765e-07	3.00303333058272e-09	1.78055828330762e-07	1.17050707417995e-09	9.37250191971133e-07	1066951	0.000281135663334764	0.0170981617588586	0.788472036789432	0.00320408932034149	0.189976838474999	0.00124887365636944
2.25400833852294e-06	9.29929313858592e-06	5.4317508873363e-08	2.88134476965559e-07	3.02264257462374e-10	1.18960557272052e-05	84061	0.00356247721265035	0.18947526728277	0.781712304635498	0.00456600995480742	0.0242210093473772	2.54087795479238e-05
8.02897862723643e-07	7.44712285411265e-06	4.47727990626777e-08	5.33969725779231e-07	6.50500347962423e-10	8.82941374202616e-06	113258	0.00264533074633821	0.0909344477654295	0.843444771272401	0.00507086884484397	0.0604762378772269	7.36742400988842e-05
2.0790784436144e-07	3.6215523416885e-06	1.74177669504855e-08	3.90110837174856e-07	7.93218706144087e-10	4.23778200888142e-06	235972	0.00127052948960393	0.0490605330632186	0.854586747052716	0.00411011394969866	0.0920554281360562	0.000187177798310928
3.88206785294603e-08	1.04959822362241e-06	4.41591034504163e-09	1.53510090358632e-07	1.66883234041023e-10	1.24651178608959e-06	802239	0.000373883856916946	0.0311434508383142	0.842028318813647	0.00354261419291888	0.123151735965696	0.000133880189424081
1.11905189616711e-06	7.11853199769987e-06	3.96853187064191e-08	3.24589197491878e-07	1.99037013582869e-10	8.60205744707886e-06	116251	0.00257730137471279	0.130091190747293	0.827538300167622	0.00461346822554593	0.0377339025563127	2.31383032265681e-05
5.49325902074948e-08	1.5456276710944e-06	5.7611158188234e-09	2.08422529117074e-07	3.90305232624037e-10	1.81513421147042e-06	550923	0.000544392522251358	0.0302636520541335	0.851522527274888	0.0031739337964196	0.114824858569678	0.000215028304881023
2.92607154171002e-06	1.11654522953241e-05	4.79891860533344e-08	2.35449408766603e-07	2.19456852086144e-10	1.43751818887062e-05	69564	0.00430329972013743	0.203550227354611	0.776717288293669	0.00333833591984231	0.0163788820614217	1.52663704560539e-05
2.05293886083641e-07	4.08883897397732e-06	1.43525065101858e-08	3.67562639564435e-07	3.19758413514955e-10	4.67636776454909e-06	213841	0.00140192998638178	0.0439002868080535	0.874362150251366	0.00306915692537918	0.0786000284988013	6.83775164004422e-05
3.38676308790121e-08	1.36718555666678e-06	6.33333609422318e-09	3.28733079089239e-07	8.88975608701228e-10	1.73700857833795e-06	575702	0.000520967275461026	0.0194976762356684	0.787092000417731	0.00364611676257995	0.189252421196322	0.000511785387699028
2.45098619463795e-07	4.45867944526351e-06	1.64325373300515e-08	3.84370023140802e-07	2.89468794853796e-10	5.10487009399302e-06	195891	0.00153029284314565	0.04801270452547	0.873416828081505	0.00321899226179878	0.0752947706922251	5.6704439001184e-05
1.23787012791972e-08	6.53914015509937e-07	2.90016550995695e-09	1.96982528590117e-07	2.7096727184545e-10	8.66446378161054e-07	1154140	0.000259900246147748	0.0142867482526382	0.754708002701569	0.00334719560616349	0.227345319404754	0.000312734034875362
1.47284212731592e-06	7.01131927104445e-06	2.27501206559809e-08	1.39247089292075e-07	1.29561574568164e-09	8.64745422405411e-06	115641	0.00259088533207308	0.170320893196405	0.810795765942476	0.00263084603474375	0.0161026685639734	0.00014982626240191
1.66922101168623e-06	1.76760504445945e-05	7.18299209110778e-08	9.781423046531e-07	3.62710685028307e-09	2.03988707886952e-05	49022	0.00610103628567826	0.0818290889224757	0.866521025977102	0.00352126946903772	0.0479508064336176	0.000177809197766632
6.29919341511246e-07	9.74239161149305e-06	5.01660852516366e-08	9.97700669722136e-07	8.51938335005085e-10	1.14210296463131e-05	87558	0.00342046529497642	0.0551543390586151	0.853022180415938	0.00439243105089314	0.087356455645329	7.45938292245049e-05
5.62075865901671e-07	4.69035716937117e-06	2.95763479079665e-08	3.17334156595707e-07	2.26190521811195e-10	5.59956973029832e-06	178585	0.00167846542111483	0.100378402801268	0.837628138460789	0.00528189652643022	0.0566711679432556	4.0394268257312e-05
3.30286754716452e-08	9.94964320407336e-07	4.6714347308483e-09	1.80935591871268e-07	4.32964853807251e-10	1.2140329873349e-06	823701	0.000364143800844152	0.0272057479625419	0.819552953492247	0.00384786474468311	0.14903680028371	0.000356633516818776
5.97548980308187e-07	4.47460928185145e-06	2.4101094574735e-08	2.3204770881435e-07	1.49481985966244e-10	5.32845654753469e-06	187672	0.00159726423666462	0.112142977047388	0.839757112014306	0.00452309113525302	0.0435487662786162	2.8053524436716e-05
3.17000282809093e-06	2.06955470349973e-05	1.2090724990793e-07	1.0150144953203e-06	2.17021995173849e-09	2.50036418282682e-05	39994	0.00747312264333533	0.126781644444572	0.827701307559112	0.00483558558142666	0.0405946662606868	8.67961542020221e-05
1.64289671917666e-07	2.06791007665579e-06	7.8534118289047e-09	1.27097046977876e-07	1.61783084585501e-10	2.36731199046483e-06	422420	0.000709942309373823	0.0693992479991651	0.873526634843663	0.00331743845362886	0.0536883382882374	6.83404153052655e-05
1.28821951884682e-08	6.26268141160605e-07	2.30051207347704e-09	1.43797910211042e-07	1.03504881582551e-09	7.86283807449417e-07	1271805	0.000235857416210683	0.0163836455315747	0.796491209951432	0.00292580370049784	0.182882960133059	0.00131638068343674
3.42463668328927e-06	1.73399250712865e-05	7.0823408040353e-08	4.61096579542132e-07	8.84794634432209e-10	2.12973665367927e-05	46954	0.00636890996409645	0.160800945852764	0.814181652052171	0.00332545377936753	0.0216504035250346	4.15447906624353e-05
2.13676815077049e-07	3.07959187468699e-06	1.0289888369826e-08	1.90682163385223e-07	2.52424174210569e-10	3.4944931656933e-06	286165	0.00104780045479691	0.061146725703971	0.881269966391824	0.00294460108574414	0.0545664719728795	7.22348455818165e-05
5.81127621854959e-07	5.33632914568077e-06	2.87314231807336e-08	3.39229650189283e-07	2.90040033662081e-10	6.2857078809394e-06	159091	0.00188394144114679	0.0924522158621391	0.848962320037572	0.00457091289079118	0.0539684084298529	4.61427796448495e-05
4.81104263781127e-07	4.50976383634777e-06	3.38677360353076e-08	4.08190947442662e-07	1.91319793682686e-11	5.43294591558623e-06	184062	0.00162856065579564	0.0885531111953309	0.830077071706161	0.00623377014266728	0.0751325254815493	3.52147429139357e-06
2.19382242429219e-07	3.47400619800416e-06	1.46159336650947e-08	2.97593812678996e-07	3.5595389383172e-10	4.0059541406713e-06	249628	0.00120106679056031	0.0547640424042539	0.867210675912031	0.00364855241768829	0.074287873058159	8.88562078676393e-05
1.33669196884618e-06	1.34245928443073e-05	5.98865019289481e-08	7.73395005079193e-07	8.22770393174687e-09	1.56027940240933e-05	64091	0.00466993650407554	0.0856700387624228	0.860396722765003	0.0038381908930204	0.0495677251064739	0.000527322473080265
7.07221923155463e-08	2.0510934749774e-06	1.0854455811782e-08	4.04769600508498e-07	9.3848597309379e-11	2.53753357221054e-06	394083	0.000760971351835393	0.027870445967711	0.808302005317163	0.0042775614599362	0.159513003075616	3.69841795738782e-05
6.23166297770977e-07	8.12850337376665e-06	3.61433949829533e-08	6.06213746405025e-07	2.25524628104393e-09	9.39628205920665e-06	106425	0.00281492849939768	0.0663205184608509	0.865076561404646	0.00384656343383597	0.0645163419515537	0.000240014749113901
3.52051330113272e-08	1.05768313284544e-06	3.36725880196315e-09	1.30072135927272e-07	1.48176528508575e-11	1.22634247823885e-06	815433	0.000367835301063435	0.0287074236080326	0.862469621344581	0.0027457736005352	0.106065098645257	1.20828015940026e-05
4.14569974690217e-10	1.20781311239561e-07	4.15804767278064e-10	1.55758232274864e-07	6.31749669916558e-10	2.78001667926311e-07	3597101	8.33970342444257e-05	0.00149124995465893	0.434462541683659	0.00149569162796635	0.560278049540878	0.00227246719283718
1.54189767450366e-07	2.11597503492827e-06	6.04069190651042e-09	1.06585636366946e-07	5.63637912970448e-11	2.38284749444339e-06	419666	0.000714599651979508	0.0647081979899782	0.888002710984465	0.00253507281544322	0.0447303642450873	2.36539650264991e-05
5.18625482492876e-06	2.31442159245576e-05	1.0081610741377e-07	5.78505531409417e-07	5.355487333014e-10	2.90103279370428e-05	34470	0.00866546119793088	0.178772705919898	0.797792288828459	0.0034751798612052	0.019941364767226	1.84606232119688e-05
2.53176522794247e-06	1.4391027816154e-05	7.81753084010371e-08	5.71370353097216e-07	2.08203684983916e-09	1.75744207424445e-05	56901	0.00525849799082145	0.144059668597095	0.81886214214718	0.00444824381677818	0.0325114757106777	0.000118469728268811
4.4967013238428e-08	1.42849339986995e-06	8.41851981711604e-09	3.43861765541731e-07	1.46882952934902e-10	1.82588758142016e-06	547679	0.000547616777684889	0.0246274818318514	0.782355614007123	0.00461064520224635	0.188325814272902	8.04446858774613e-05
1.51869936997435e-06	1.39237778093965e-05	4.87501931726742e-08	5.74726462248122e-07	1.40417033177303e-09	1.60673580051234e-05	62238	0.00480864738333175	0.0945207898828221	0.866587886132655	0.00303411383235061	0.035769817418947	8.73927332250443e-05
2.55504118039059e-06	1.33773776558616e-05	7.41921655731224e-08	4.99465804068488e-07	6.2161035019673e-12	1.65060830219973e-05	60584	0.00493962549973015	0.154793913067415	0.810451373474486	0.00449483778036546	0.0302594990830265	3.76594707156339e-07
1.07925530783898e-05	4.32142598960295e-05	2.23728868380849e-07	1.15197738047248e-06	2.05137343333926e-09	5.5384570596706e-05	18056	0.0164785497890291	0.194865699275309	0.780258101316753	0.0040395522790991	0.0207996084118958	3.70387169429687e-05
1.7151720180736e-07	2.66346821147649e-06	7.26905671729924e-09	1.45137700592713e-07	3.78036588672259e-10	2.98777020718254e-06	334698	0.000895930815265844	0.0574064234910155	0.891456848011126	0.00243293701096041	0.0485772634869324	0.000126527999965816
1.92081360723179e-09	2.68864671708217e-07	1.24105971640686e-09	2.23358191830963e-07	2.57706752493921e-12	4.95387313930343e-07	2018623	0.000148605188156847	0.0038773976507236	0.542736287643454	0.00250523112221111	0.450875881457008	5.2021266037135e-06
7.19776342631538e-09	5.19481904564171e-07	3.16442270619290e-09	2.93648601459887e-07	5.25381922860793e-10	8.24018074079427e-07	1213566	0.00024717497131177	0.00873495819173207	0.630425376463403	0.0038402345843301	0.356361845324745	0.00063758543579003
4.98801424329693e-07	4.69947050054141e-06	2.13928622067766e-08	2.59151476334123e-07	4.05909074741984e-10	5.47922217248675e-06	182508	0.00164242090319111	0.0910350791822906	0.857689349437085	0.00390436115443507	0.047297128712068	7.40815141207829e-05
2.98684870244313e-07	4.01342549381617e-06	1.04231227636897e-08	1.8008088733618e-07	1.03155869454693e-09	4.5036459328549e-06	222042	0.00135018450190427	0.0663206821089895	0.89115031546719	0.00231437438002201	0.0399855783560733	0.000229049687725565
7.62359159854211e-08	2.1439471476975e-06	7.48097680315445e-09	2.70509953707735e-07	1.43369105447074e-09	2.49960768524828e-06	400063	0.000749602150620143	0.0304991525011449	0.857713456535698	0.00299286037857232	0.108220964155368	0.000573566429216807
7.09089199573456e-07	9.4877808024126e-06	3.92378749085892e-08	6.75100457540941e-07	7.97844449331784e-09	1.09191867789289e-05	91582	0.00327041442449783	0.0649397445001864	0.868909104176281	0.00359347959724508	0.0618269905267766	0.000730681199511496
1.06448053238019e-06	6.32126305950337e-06	2.84933373608283e-08	2.1755551720323e-07	2.65037921544373e-10	7.63205748436916e-06	131026	0.00228700678839255	0.139474910213962	0.828251499998478	0.00373337562239069	0.0285054872357546	3.47269294141435e-05
9.53635975064581e-08	1.62647475628987e-06	7.74303984589017e-09	1.69798019156907e-07	5.6401934731794e-11	1.89943581473386e-06	526472	0.000569668962588032	0.0502062753406701	0.856293612910403	0.00407649460214853	0.0893939231006332	2.96940461448006e-05
1.76871648008363e-08	1.37921297310628e-06	5.11964207325344e-09	5.13338244247952e-07	1.37280082898391e-09	1.91673082505731e-06	521722	0.000574854506400047	0.00922777709296113	0.719565290585362	0.00267102819359122	0.267819684192017	0.000716219936068939
2.06695602312868e-06	1.62231257607665e-05	5.88275219297403e-08	5.93722235466932e-07	1.67128598188325e-09	1.89443028272737e-05	52786	0.00566722503075712	0.109106998656764	0.85635908107478	0.00310528830045134	0.0313404109341075	8.82210338971747e-05
5.15673262802412e-06	2.24576068297268e-05	1.0730599763835e-07	6.00896250604986e-07	2.23095878125473e-10	2.83227648018724e-05	35307	0.00846095271919878	0.182070241521167	0.79291718117301	0.00378868371040019	0.0212160166851105	7.87691031176182e-06
2.31370721168364e-07	2.79037686210322e-06	1.12495827231242e-08	1.74441517083295e-07	2.38367403635178e-10	3.20767705048164e-06	311752	0.000961841791894402	0.0721303041194948	0.869905797307194	0.00350708083952376	0.0543825061993391	7.43115344480789e-05
6.22665455848554e-09	6.73385779773689e-07	3.89204751860134e-09	5.41206617374299e-07	2.5420255518305e-10	1.22496530178026e-06	816350	0.00036742229948461	0.00508312729302313	0.549718248178172	0.00317727164430288	0.441813834716589	0.000207518167913503
4.67272272871789e-08	2.04038048344303e-06	9.7682129383902e-09	5.48452682674515e-07	9.42655944620731e-10	2.64627126228773e-06	377890	0.000793567387837313	0.0176577616788925	0.771039807037429	0.00369131202745461	0.20725489880443	0.000356220451793666
6.28318342280287e-07	4.91352838479305e-06	1.66528278460378e-08	1.67441376292494e-07	4.40758460454453e-10	5.72638168967232e-06	174630	0.00171644464671272	0.109723447777412	0.858051148363848	0.00290808904269718	0.0292403450148073	7.69698012358087e-05
7.55073723559028e-10	2.76943110418771e-07	6.61834068018928e-10	3.12132334731672e-07	2.71364389107074e-10	5.90763717331127e-07	1692724	0.00017721346336752	0.00127813151249403	0.468788285898645	0.00112030249760238	0.528353935041544	0.000459345049714642
8.94458384177804e-08	2.24124242538233e-06	1.09641609667319e-08	3.5324235834035e-07	5.72729339998005e-10	2.69546751244719e-06	370993	0.000808314481261285	0.0331837939076377	0.831485601303919	0.00406762868263162	0.131050497440292	0.000212478665520264
1.44952517294211e-07	2.69581296996725e-06	1.20196094339024e-08	2.87422298116676e-07	4.01377830279668e-11	3.14024753259507e-06	318446	0.000941632124921377	0.0461595832142646	0.858471487354202	0.00382759935614677	0.0915285483495477	1.27817258389173e-05
1.3325893526246e-06	7.11834366154781e-06	3.4982010510522e-08	2.40263743093079e-07	2.15480331269177e-11	8.72620031580913e-06	114597	0.00261444787935594	0.152711295225525	0.815743783540198	0.00400884798016218	0.0275336039052183	2.46934889723761e-06
3.35053463736484e-07	3.01804813910336e-06	1.37391854567233e-08	1.59121631869172e-07	1.7147588322134e-10	3.52613389604896e-06	283597	0.00105728271622996	0.0950200626561324	0.855908546889013	0.00389638790294326	0.045126372554221	4.86299976905242e-05
1.54709709810395e-07	4.39733797412466e-06	1.61886515921262e-08	5.91672525932934e-07	1.71699582317991e-09	5.1616258572833e-06	193737	0.001547293458804	0.0299730577318176	0.851928848721147	0.00313634735250779	0.114629099879073	0.00033264631545449
5.01232664014893e-07	4.36429381216737e-06	1.98564810263811e-08	2.22299114459384e-07	1.09599107838437e-09	5.10877806274641e-06	195742	0.00153146344496458	0.098112045162016	0.85427351874847	0.00388673784269002	0.0435131672836613	0.000214530963162487
4.17846763611108e-08	1.28507768100525e-06	5.34117296578747e-09	2.11208065686732e-07	8.59619186163391e-10	1.54427121520504e-06	647555	0.000463174423883217	0.027057861306806	0.832158022730885	0.00345870136877367	0.136768764195795	0.000556650397740693
3.55817227729379e-07	3.34523850739454e-06	1.48727749282194e-08	1.79783630521314e-07	9.31646118554919e-10	3.89664378669201e-06	256631	0.0011683124046038	0.0913137682599014	0.85849225398004	0.00381681666130571	0.0461380717260632	0.000239089372689574
1.00020005133367e-06	7.13639522586038e-06	4.28686834395508e-08	3.93276999066944e-07	6.71791684571361e-10	8.57341275138511e-06	116640	0.00256873000335112	0.116662999943877	0.832386755753411	0.00500018891924047	0.045871697825747	7.83575577255192e-05
1.85555493458242e-07	2.34088634411633e-06	1.01361229569637e-08	1.64412778748822e-07	1.79253738385136e-10	2.70116999301874e-06	370210	0.000810023845774333	0.0686944894019319	0.866619409428663	0.00375249354285766	0.0608672461095571	6.63615169902016e-05
6.20851528173599e-06	3.23570558915139e-05	1.41712699784421e-07	9.49745298140307e-07	5.95643020030621e-10	3.96576248141946e-05	25216	0.0118270276801616	0.156552877556948	0.815910081431108	0.00357340361275742	0.023948617764934	1.50196342524634e-05
3.44366351901078e-08	2.02330003904485e-06	6.28207525496092e-09	4.74611835855063e-07	4.45847045438396e-09	2.54308905579937e-06	393223	0.000762636731504451	0.0135412619985042	0.795607229888718	0.00247025374146258	0.186628083185974	0.00175317118534118
1.25961049142568e-06	7.44302607910509e-06	2.63310312438163e-08	2.00052777396816e-07	6.95305700578681e-12	8.92902733222841e-06	111994	0.00267513558940935	0.141069171877126	0.83357635744268	0.00294892492363386	0.0224047670539372	7.7870262315028e-07
1.37030797236932e-05	3.91320104305887e-05	1.36624024087162e-07	5.01688053321583e-07	1.1903848218904e-10	5.34735212701728e-05	18701	0.0159144900098005	0.256259161510217	0.731801637540863	0.00255498461372825	0.00938199021506034	2.22612013126278e-06
4.05579466080612e-07	4.09040691740049e-06	1.83225287293522e-08	2.37595508668865e-07	1.76687677253499e-10	4.75208110855657e-06	210434	0.00142461199545008	0.0853477575015138	0.860761174727284	0.00385568518524668	0.0499982014703099	3.71811156453867e-05
1.79643841612664e-08	8.89257001699112e-07	4.26558382246608e-09	2.7149189768873e-07	9.9161259017274e-10	1.18397047996175e-06	844616	0.00035512828128359	0.0151730000581153	0.751080383125636	0.00360277886540203	0.22930630643553	0.000837531515316816
7.75639447668647e-08	1.7139575079729e-06	5.82699468549587e-09	1.65556260672405e-07	3.03857631549381e-11	1.96293509386082e-06	509441	0.000588707749687112	0.0395142687139528	0.87316056110739	0.00296851113606359	0.0843411792831002	1.54797594938167e-05
7.08151894570921e-08	3.17342233366963e-06	1.49904325847477e-08	8.6381627093082e-07	2.29364752662183e-09	4.12533787416891e-06	242404	0.00123683839914512	0.0171659126154263	0.76925149659625	0.00363374662681847	0.209392853938017	0.000555990223487794
2.53813266169142e-07	3.69351565806267e-06	2.17431701324653e-08	4.06832918958429e-07	6.85049293306768e-10	4.37659006261602e-06	228488	0.0013121183109821	0.0579933835561082	0.843925431721826	0.00496806185212347	0.0929565970625208	0.000156525807422159
1.33569245285768e-06	8.22809738577783e-06	3.99762912288943e-08	3.16637065138959e-07	3.29303512562308e-10	9.92073249851593e-06	100799	0.0029718099174818	0.134636474983827	0.829384058788874	0.0040295705216197	0.0319167022380984	3.3193467580299e-05
6.2964106348798e-07	4.85347927775839e-06	1.82405044689592e-08	1.80783001809668e-07	5.37789049212939e-10	5.68268163657421e-06	175973	0.00170335697294299	0.110799989117032	0.854082559635401	0.00320984099330179	0.0318129737633257	9.4636490939715e-05
2.15003408066702e-05	5.25753252894911e-05	2.32987314956262e-07	7.32603169725581e-07	3.31176102022509e-09	7.50445683418635e-05	13325	0.0222626617329871	0.286500959119733	0.700588016576838	0.00310465260983173	0.00976224110435585	4.41305892404958e-05
1.3693946271699e-06	7.32938021444032e-06	4.4681685809297e-08	3.07488946849786e-07	9.42787051402054e-10	9.05188826132071e-06	110474	0.0027118949202849	0.151282758650635	0.80970732325091	0.00493617293092588	0.0339695915341449	0.000104153633383947
1.22514911944803e-05	3.15147721921265e-05	8.65530390221022e-08	2.86277388835063e-07	6.59434839831695e-10	4.41397532493039e-05	22655	0.0131549257992023	0.277561388376668	0.713977081252115	0.00196088633602561	0.0064857043313802	1.493970381092e-05
9.11231691487937e-07	7.45680959658837e-06	3.07934704817086e-08	3.24006458870874e-07	1.53297994400757e-10	8.72299451542329e-06	114640	0.00261348864482436	0.104463173727413	0.854845154769253	0.00353014901330754	0.0371439484798474	1.75740101784665e-05
2.86430153895975e-06	1.7637446579576e-05	6.80888148646516e-08	5.3911825549433e-07	3.06028639673848e-09	2.11120154752915e-05	47366	0.00631365608308154	0.13567162937674	0.835422207804748	0.00322512149275087	0.0255360866007932	0.000144954724967879
5.53659686831654e-06	3.05296356967997e-05	1.2824250126192e-07	9.09343123417954e-07	9.34740318746204e-11	3.7103911663828e-05	26951	0.0110696554376625	0.149218683961941	0.82281447771348	0.00345630677497923	0.0245080122995349	2.51925006510154e-06
6.17315259842604e-06	1.39044651260943e-05	6.28320764684239e-08	1.81964498759023e-07	9.20525644135813e-10	2.03233348253919e-05	49205	0.00607851303719109	0.303747030271495	0.684162576937033	0.00309162236455022	0.00895347640150461	4.52940254168185e-05
1.24135181703959e-08	9.44064467801703e-07	2.75001277091458e-09	2.68916218489479e-07	3.78753549094649e-10	1.22852297078159e-06	813986	0.000368489208801726	0.0101044249604046	0.768454876510033	0.00223847077858464	0.218893927818374	0.000308299932604179
1.36778610309334e-07	2.43088343055465e-06	9.76285196704544e-09	2.2309289685075e-07	7.10644698231415e-10	2.80122843438001e-06	356986	0.000840016695642598	0.0488280815054651	0.867791930397376	0.00348520379388703	0.079641093926039	0.000253690377232195
3.29996530048609e-09	3.36517813777056e-07	9.51944110098842e-10	1.2481576317139e-07	3.13578376635672e-10	4.65899064735666e-07	2146388	0.000139759984660537	0.00708300477563389	0.722297680438538	0.00204324108407245	0.26790301294596	0.000673060755796075
1.03657693960145e-07	1.99205676648002e-06	1.0157963988496e-08	2.50996576993859e-07	9.14965417030142e-10	2.35778396683955e-06	424127	0.000707085920776285	0.0439640337783326	0.844885194952885	0.0043082674797013	0.106454442189758	0.000388061599323109
2.01051884245773e-07	2.90368897383574e-06	1.00830643684627e-08	1.8723932750897e-07	6.87595628535118e-11	3.3021320095218e-06	302835	0.00099015071543207	0.0608854775236224	0.87933764170023	0.00305350129534129	0.0567025567024759	2.08227783308607e-05
1.54183234047081e-06	1.47770025426146e-05	6.48880735795547e-08	7.99686266490754e-07	1.59327207158813e-10	1.71835685503629e-05	58195	0.00514185005593593	0.0897271329847399	0.859949579117113	0.00377616985606778	0.0465378459745991	9.2720674807357e-06
2.48797591473893e-06	1.50870098352269e-05	8.3625203280126e-08	6.52045730861806e-07	7.08138822874346e-10	1.83113648229307e-05	54611	0.00547839828586305	0.135870588500499	0.823915092136333	0.00456684709680434	0.0356088001722992	3.86720940640956e-05
1.63719455356032e-07	2.29941575563451e-06	1.14933910031892e-08	2.07550492915029e-07	6.83343774864337e-10	2.68286243868362e-06	372736	0.000804535998471412	0.0610241706750955	0.857075533385432	0.0042840030996254	0.0773615858653067	0.000254706974540084
1.5889133680812e-06	7.81507985178011e-06	3.87607785842653e-08	2.45124497914711e-07	2.69211741295118e-10	9.68814770810158e-06	103219	0.00290223873042239	0.164005898336221	0.806663986475439	0.00400084513078307	0.0253014823163492	2.77877412077433e-05
5.25434300003883e-07	4.27216532609686e-06	2.14957816643557e-08	2.24720303447106e-07	2.05680562464422e-10	5.04402139177467e-06	198255	0.00151206590853703	0.104169720782849	0.846976052295004	0.00426163570586933	0.0445518141167203	4.07770995578701e-05
1.27950760547024e-06	7.25210904800431e-06	3.89352685820882e-08	2.83744069334244e-07	3.43051815674405e-11	8.85433029657245e-06	112939	0.00265278597700613	0.144506423706098	0.819046591339791	0.00439731377506442	0.0320457967830817	3.87439596427978e-06
1.30641315287795e-06	1.03843208593422e-05	3.54545169704801e-08	3.62367519808052e-07	1.13540505490161e-09	1.20896914540536e-05	82715	0.00362035999680532	0.108060090519508	0.858940106023997	0.00293262380642415	0.0299732645109444	9.39151391263111e-05
3.13108274338336e-07	4.30558776601912e-06	2.3401849294654e-08	4.13769090115484e-07	3.93527467202187e-10	5.05626050723479e-06	197775	0.00151573210306988	0.0619248699489123	0.851535983926942	0.00462829184951393	0.0818330245293808	7.7829745251279e-05
1.49765082022555e-05	6.07713763231163e-05	2.6993047411961e-07	1.40861156501979e-06	4.8986567031856e-09	7.74313252212143e-05	12915	0.0229625508869049	0.193416658690381	0.784842260538586	0.00348606295124671	0.0181917532858376	6.32645339491554e-05
5.42714839257326e-08	1.57500670626917e-06	8.49177108833191e-09	3.16864173087882e-07	8.53495009972976e-11	1.95471948387211e-06	511582	0.000586244509784728	0.0277643336414829	0.805745642412706	0.00434424026485403	0.162102120382105	4.36632988525947e-05
6.71578585903926e-08	2.39640089518879e-06	8.16880169486754e-09	3.74802410399983e-07	8.59634499442993e-10	2.84738960037348e-06	351199	0.000853853355832213	0.0235857638103279	0.841613277956226	0.00286887389551331	0.131630181676165	0.000301902661767901
1.29169946850758e-08	6.95899630053402e-07	2.57736522954485e-09	1.78534330920927e-07	4.27896443551046e-12	8.89932599853384e-07	1123681	0.000266944262777735	0.0145145763703947	0.781968915587597	0.0028961353140333	0.20061556453864	4.80818933502988e-06
1.66474026141701e-07	2.57532818981984e-06	1.37495478169142e-08	2.73486658081101e-07	1.31868312650255e-10	3.02917029017221e-06	330123	0.000908339672957337	0.0549569717760031	0.850176102074946	0.0045390474947952	0.0902843458383296	4.35328159258943e-05
2.49327352485851e-06	1.08744784768393e-05	5.0219942430116e-08	2.81630464221859e-07	3.81261766895564e-10	1.36999836701167e-05	72993	0.00410158866854582	0.181990985164238	0.793758499184159	0.00366569359784414	0.0205569926945366	2.78293592223178e-05
8.68984156162534e-08	1.7400542437171e-06	5.33571062441956e-09	1.37373421741721e-07	1.33147181884445e-09	1.97099326351834e-06	507358	0.000591123779233205	0.0440886416126734	0.882831147079114	0.00270711763615823	0.0696975602526927	0.000675533419362221
1.18307610608046e-07	1.8097804210328e-06	7.76334902979101e-09	1.5269285660573e-07	8.92059871240254e-10	2.0894362971476e-06	478598	0.000626635126144803	0.0566217839565408	0.866157261412286	0.00371552319656223	0.0730784933784195	0.000426938056191543
1.3233234436017e-07	2.06107072839234e-06	7.70522611503847e-09	1.54301658939388e-07	1.18475258600299e-10	2.35552843306553e-06	424533	0.000706409737268987	0.0561794723012324	0.874992931293135	0.003271124222861	0.065506175503293	5.0296679478461e-05
7.30700785169661e-06	1.74681028580231e-05	8.01078777766168e-08	2.46231639728333e-07	1.4846992192763e-10	2.51015986971466e-05	39838	0.00750229039307249	0.291097309771239	0.695896029124583	0.00319134564866273	0.00980940069591354	5.91475960232394e-06
8.09407188056672e-08	3.54793820337354e-06	1.71322938097497e-08	9.65686139708654e-07	2.49366887083317e-10	4.6119467225847e-06	216828	0.00138263049180432	0.017550228498803	0.769292972531381	0.00371476403355938	0.209387965168741	5.4069767515346e-05
6.07435266869159e-07	1.02994995180994e-05	3.93542847186523e-08	8.5808032885049e-07	4.46145809273243e-09	1.18088308566305e-05	84682	0.00353640232226982	0.051439069137661	0.872186217513348	0.00333261481991298	0.0726642916024741	0.000377806926604203
1.20273674293362e-06	6.57775282053647e-06	2.37066628942458e-08	1.66700688949659e-07	9.32020665362871e-10	7.97182893597936e-06	125442	0.00238870071641839	0.150873375807814	0.825124682599373	0.00297380476734143	0.0209112225423311	0.000116914283139766
9.3419931619208e-08	1.69495291714011e-06	7.24898063482419e-09	1.69103567745143e-07	1.8035904459701e-10	1.96490575618389e-06	508930	0.000589298601328836	0.0475442302131794	0.862612831076409	0.00368922560891811	0.086061922925792	9.17901757015013e-05
2.07712888632466e-06	9.18084279778949e-06	4.10124026833457e-08	2.33075314336521e-07	3.85910968461781e-10	1.15324453121025e-05	86712	0.00345377549228998	0.180111748212225	0.796088127827916	0.00355626249016816	0.0202103984045712	3.34630651191378e-05
1.32145562964459e-07	2.95442186337254e-06	1.6377499088122e-08	4.70804250078694e-07	2.38840967396026e-10	3.57398801647121e-06	279799	0.00107162372170988	0.0369742602256773	0.826645710549863	0.00458241578109496	0.131730785864118	6.68275792462915e-05
3.41346480711247e-09	3.39042771762156e-07	1.4417456927651e-09	1.84122434209498e-07	2.87327749714382e-10	5.28307744221246e-07	1892836	0.000158479805878131	0.00646112960570755	0.641752416977956	0.00272898837568682	0.348513600687236	0.000543864353413783
1.02459438968746e-09	2.25975199682404e-07	1.3747518921374e-09	3.89851349350557e-07	4.5588042446841e-10	6.18681775739254e-07	1616340	0.000185587366651863	0.0016560927279023	0.365252717218621	0.00222206624802344	0.630132266114885	0.00073685769056909
1.02668173758701e-07	1.95930222486671e-06	8.18846996494863e-09	2.00922672244014e-07	2.26893411967959e-10	2.27130843424634e-06	440275	0.000681161208395009	0.0452022156967722	0.862631510245256	0.00360517745696026	0.0884612011361122	9.98954648989561e-05
7.83275710335361e-07	5.57095304603702e-06	1.91020653185243e-08	1.74685446294556e-07	1.4932331139121e-10	6.54816559129685e-06	152715	0.00196252782816686	0.119617578299549	0.85076545001265	0.00291716283777442	0.026677005011408	2.28038386185094e-05
1.06900657952931e-05	3.24357639969273e-05	1.60355115981819e-07	6.25624017691254e-07	1.23945352341547e-09	4.39130483794169e-05	22772	0.0130878037862914	0.243437114702877	0.738636127391483	0.00365165074845912	0.0142468819810856	2.82251760958692e-05
2.08095613310403e-07	3.098146627828e-06	1.47781091980343e-08	2.82893033439049e-07	4.3493452936867e-10	3.60434831830486e-06	277443	0.00108072204303455	0.0577346013573604	0.859558054390558	0.00410007798718646	0.078486596870331	0.000120669394564292
1.03060435339599e-07	1.98056472413443e-06	1.32788428036453e-08	3.28108982603062e-07	1.21005861732871e-09	2.42622304349806e-06	412163	0.000727602964530227	0.0424777250450186	0.816316014078781	0.00547305114392954	0.13523446802731	0.000498741704960512
1.89191983133576e-07	5.17320583089657e-06	2.22854291489894e-08	7.83580209540288e-07	1.89572969853419e-09	6.17015918241796e-06	162070	0.00184934132251358	0.0306624152700442	0.838423398481803	0.00361180781404997	0.126995136814804	0.000307241619298271
4.06100344082262e-08	2.38085142603345e-06	1.15759754421841e-08	8.72692309731464e-07	5.06376053011109e-09	3.31079350614543e-06	302042	0.000992746596768623	0.0122659520543479	0.719118066896699	0.00349643534720514	0.263590075343445	0.00152947035830288
9.59690591054287e-07	6.99874672319043e-06	2.29851001092697e-08	2.15527129033305e-07	1.01264687994653e-10	8.19705080807528e-06	121995	0.00245610414954645	0.117077545756927	0.853812778163538	0.00280406949370449	0.0262932527905011	1.23537953302537e-05
4.90808625112165e-06	1.44933739438802e-05	4.91551266576706e-08	1.86633273749292e-07	2.14060923226191e-10	1.9637462656332e-05	50923	0.00587397698251979	0.249934848356748	0.738047180408353	0.00250313024232898	0.00950394035194324	1.09006406261538e-05
5.79944143731907e-10	1.90622829578492e-07	8.7309671746891e-10	3.68996781574162e-07	3.49641511055083e-10	5.61422293524909e-07	1781190	0.000168412552358332	0.00103299094179304	0.33953555421118	0.00155515149209188	0.657253525251736	0.000622778103199014
2.51608491866848e-09	3.08307293494306e-07	1.04900193408348e-09	1.65270589055744e-07	4.85605896046355e-10	4.77628575298848e-07	2093677	0.000143278341468878	0.00526786932103925	0.645495913433154	0.00219627130438568	0.346023244007827	0.00101670193359456
7.25855997176132e-08	1.69771805485661e-06	6.19321113047928e-09	1.86248413876611e-07	1.04225786582424e-09	1.96378753744714e-06	509220	0.000588963332682435	0.0369620431607241	0.864512083147035	0.00315370731934181	0.094841427763987	0.000530738608912417
2.92110724818942e-07	3.08932507945609e-06	1.35600247749278e-08	1.84389056003909e-07	1.13851134741858e-09	3.58052339640129e-06	279289	0.00107358223974319	0.0815832470505671	0.862813822850902	0.00378716273396137	0.0514977939228759	0.000317973441693714
1.28617276487911e-08	7.11896130358138e-07	3.68437788663638e-09	2.62206184932367e-07	2.32582119231729e-10	9.90881002945165e-07	1009203	0.000297220269447229	0.0129800930793533	0.718447652384284	0.0037182849158329	0.264619247067024	0.000234722553505852
2.7331511716223e-07	4.06452579455446e-06	1.65793653265637e-08	3.17018554106524e-07	1.9293318708874e-09	4.67336816302067e-06	213978	0.00140103136286496	0.0584835406987433	0.869720863576758	0.00354762662564283	0.0678351336868818	0.000412835411974126
1.06671833892395e-08	7.20768512432771e-07	3.58129518486274e-09	3.11136971837626e-07	4.36499523235059e-10	1.04659046236773e-06	955484	0.000313928017311893	0.0101923185551556	0.688682477386765	0.00342186873818883	0.297286267193503	0.000417068126387807
1.36949009024514e-07	3.55852515518803e-06	1.27100320070516e-08	4.24660764294627e-07	7.10634784723927e-10	4.13355559529894e-06	241922	0.00123930067337863	0.033131043206547	0.860887212750956	0.00307484239996835	0.102734983116615	0.000171918525913169
3.12153748194717e-06	2.03214826363651e-05	1.00961800019274e-07	8.45172623398043e-07	3.09076030135436e-09	2.43922453020309e-05	40997	0.00729105320412338	0.127972535668427	0.8331124250654	0.00413909415755455	0.0346492343338181	0.000126710774800917
6.99655989008222e-06	2.19569577348117e-05	1.24193639032324e-07	5.011423126383e-07	3.02629457620304e-10	2.95791562060222e-05	33808	0.00883462145247849	0.236536831590137	0.742311835465455	0.00419868768964541	0.0169424140819903	1.02311727728964e-05
1.66160077767747e-06	1.19599201040315e-05	8.16215239309054e-08	7.55418770774513e-07	1.07499852561383e-09	1.445963617494e-05	69158	0.00432852702049646	0.114913041903308	0.827124552743536	0.00564478406948882	0.0522432764998425	7.43447838249839e-05
4.40052129781552e-06	2.10823926760895e-05	8.03967660160789e-08	4.95270460000923e-07	1.03366213964914e-10	2.60586845661359e-05	38375	0.00778722843319568	0.168869663648875	0.80903518451145	0.0030852196630277	0.0190059655061999	3.96667044733491e-06
2.235116600179e-10	9.35917020333283e-08	3.60239155031653e-10	1.93949847892615e-07	6.95121040799849e-10	2.88820421781792e-07	3462359	8.66423853923548e-05	0.000773877617929546	0.324048076157295	0.00124727729711515	0.671524010304044	0.00240675862361638
1.23068546022326e-06	1.34424299452534e-05	7.23690488848373e-08	1.01646231999879e-06	1.07665912624967e-09	1.57630234334866e-05	63440	0.00471778044895954	0.0780742010196358	0.852782462829858	0.00459106396626286	0.0644839693532041	6.83028310395353e-05
1.63021568705119e-10	8.71949828268418e-08	4.09481675264968e-10	2.81608286624606e-07	2.59574699256858e-11	3.69401730165343e-07	2707080	0.00011081439916516	0.000441312412457166	0.236043785685068	0.00110849961390729	0.762336133343389	7.02689451781054e-05
5.45048266622585e-06	1.59157413880354e-05	7.58106667218461e-08	2.84633966999131e-07	6.65270506618339e-10	2.17273339584888e-05	46025	0.00649707315447767	0.250858327885017	0.732521597838152	0.00348918403273435	0.0131002711857303	3.06190583662668e-05
1.35601488972067e-06	7.08899798795642e-06	2.67494244782975e-08	1.79802317377225e-07	4.08567407924597e-10	8.65197318694054e-06	115581	0.00259223751928428	0.156728975046694	0.819350434263561	0.00309171375134098	0.0207816544841611	4.72224542421487e-05
6.31353195705899e-07	5.91073706584322e-06	2.56198234025519e-08	3.0839953603595e-07	1.19563169223637e-10	6.87622918415684e-06	145429	0.0020607495816044	0.0918167761424483	0.859589886774256	0.00372585362069972	0.0448500955649525	1.73878976429576e-05
1.47517293896348e-06	1.0355051889287e-05	4.26975100613093e-08	3.85378698141857e-07	6.98764695460419e-10	1.22589998011491e-05	81573	0.00367096794463828	0.120333874124478	0.844689783608313	0.00348295217830961	0.0314363899496707	5.70001392279101e-05
3.17127824916686e-06	1.21339374163053e-05	7.98341780267604e-08	3.92754061274532e-07	8.5555973956411e-11	1.57778894607474e-05	63380	0.00472221927683281	0.200995086006683	0.769046927758771	0.00505987687550821	0.0248926868356909	5.42252334631062e-06
1.2782412923274e-06	6.45018496883297e-06	1.81357139531788e-08	1.17666413848418e-07	5.53914859897081e-10	7.86478230382187e-06	127149	0.00235666266936163	0.162527231263127	0.820135220487734	0.00230593972631204	0.0149611787463256	7.04297765022571e-05
8.44538788294098e-06	3.50227575490907e-05	1.45778953666898e-07	7.77378688168136e-07	3.86422983532229e-09	4.43951673037021e-05	22525	0.0132305424799239	0.190232144529766	0.788886711688779	0.0032836671764213	0.0175104349275267	8.70416775070933e-05
5.67314808417685e-06	3.20604297991596e-05	1.32109282978635e-07	9.60066323585277e-07	2.7316635710037e-09	3.88284851534714e-05	25754	0.0115811874376243	0.14610789119775	0.825693551330661	0.00340238055789368	0.0247258248626123	7.03520510832877e-05
1.58345946863837e-06	1.2628828210873e-05	4.5368223874788e-08	4.65260101664171e-07	3.06950324372802e-09	1.4725985508294e-05	67907	0.00440808393285241	0.107528251182002	0.85758798307659	0.00308082768716807	0.0315944967759289	0.000208441278310318
3.04301868574094e-07	4.69894214959364e-06	2.16654551873643e-08	4.30168884160544e-07	1.6806554941283e-09	5.45675901300977e-06	183259	0.00163569296406318	0.0557660449817539	0.861123267197731	0.00397038885824176	0.0788323037786631	0.000307995183610152
6.31328927167911e-07	8.88678988784219e-06	2.69898067312644e-08	4.88525791768773e-07	8.08131958087313e-10	1.00344425454682e-05	99657	0.00300582131340166	0.0629161933318392	0.885628658251241	0.00268971660448179	0.0486848960024592	8.0535809979029e-05
6.23050019543468e-07	8.01769168748913e-06	2.56488337164837e-08	4.24407544871915e-07	4.21880608580289e-10	9.09121996622958e-06	109996	0.0027236624700655	0.0685331585703417	0.881915927375182	0.0028212752316806	0.0466832335427399	4.64052800556377e-05
1.45623068951857e-06	9.91775855838558e-06	4.76015227646369e-08	4.16848068749622e-07	1.83750883197612e-10	1.18386225903016e-05	84469	0.0035453083012229	0.12300676691151	0.83774598630337	0.00402086665079034	0.0352108588283836	1.55213059455197e-05
1.85251769625746e-07	2.37463884101215e-06	1.17620490024475e-08	1.93854448271255e-07	2.04669657086888e-10	2.76571177756869e-06	361571	0.000829370562605791	0.0669815890174208	0.858599533137063	0.00425281083077549	0.0700920644889724	7.40025257681808e-05
8.62842694238464e-07	8.70460377287983e-06	4.11964757925743e-08	5.34391783368012e-07	2.23117619385321e-10	1.01432578438983e-05	98588	0.00303836757624787	0.0850656374428568	0.858166469475696	0.00406146392279245	0.0526844325158784	2.19966427768114e-05
6.08062758308749e-07	4.78033299936224e-06	2.21669040772444e-08	2.24065735043124e-07	9.28541008442093e-10	5.6355569377998e-06	177445	0.0016892434647261	0.107897545002206	0.848245000826582	0.00393340078396913	0.039759288658807	0.000164764728435981
2.23357641255669e-07	2.4715491561193e-06	9.49950179876338e-09	1.35152953373792e-07	1.00470443083458e-09	2.84056395697836e-06	352043	0.000851807403340232	0.0786314424313352	0.870091007825221	0.00334423091422608	0.0475796198996909	0.000353698929526422
8.57670001666656e-08	1.69297889555377e-06	7.68587174980572e-09	1.95066790800416e-07	1.30648908416589e-10	1.98162920717908e-06	504635	0.00059431267739396	0.0432810537188025	0.854336870601434	0.00387856200441598	0.0984375836275146	6.59300478330013e-05
8.3075587969889e-06	2.98468189062648e-05	9.43439383199848e-08	4.35842359443129e-07	3.75644776718596e-09	3.8688320448784e-05	25848	0.0115396225234391	0.214730407022619	0.771468457664797	0.00243856381527025	0.0112654763604975	9.70951368167759e-05
2.21326903487318e-07	2.97698569378306e-06	8.8149773124001e-09	1.52449328581283e-07	8.94008178874299e-10	3.36047091134294e-06	297577	0.00100763496192391	0.0658618715431373	0.88588348845233	0.00262313751404484	0.0453654659133354	0.000266036577152524
1.19653506863657e-06	6.35469416879161e-06	2.92681460851074e-08	1.99858883094436e-07	9.36199501994392e-11	7.78044988655792e-06	128527	0.00233142205037828	0.153787388400738	0.816751506846725	0.00376175497713483	0.0256873170585838	1.20327168177233e-05
6.45132585164486e-07	7.5677148248207e-06	3.43877843908977e-08	5.18683819068328e-07	1.73831573066089e-09	8.76765732917507e-06	114056	0.00262685249855477	0.0735809533771075	0.863139894808449	0.00392211774477883	0.0591587695087451	0.000198264560919427
1.80677479308868e-06	7.70682022183016e-06	2.00781770703179e-08	1.10116948472449e-07	4.50329190494685e-11	9.64383517338066e-06	103693	0.00288898333546783	0.187350235731509	0.799144747216633	0.00208197016118012	0.0114183772838008	4.66960687733137e-06
7.09426377549321e-06	2.29572085317315e-05	1.514059813891e-07	6.29986378366459e-07	8.62996698518752e-10	3.08337276636788e-05	32432	0.00920760886190508	0.230081288025711	0.744548592441984	0.00491040146169067	0.0204317293464508	2.79887241637454e-05
4.47809026193538e-09	4.57365472367209e-07	2.99979422365439e-09	3.93936776545415e-07	4.34877515747866e-10	8.59215010913962e-07	1163853	0.000257731395562844	0.00521183895189628	0.532306194093026	0.00349131961796554	0.458484513819629	0.000506133517482754
1.94435921779138e-07	4.63561923967501e-06	3.34231450637457e-08	1.02463801864042e-06	2.92780918333716e-09	5.89104413434165e-06	169749	0.00176575765833864	0.0330053412171334	0.786892634643801	0.00567355197169659	0.173931478915142	0.000496993252226646
6.06739007992051e-06	2.8800320816086e-05	9.71496295720184e-08	5.92979962792663e-07	4.09573900295282e-09	3.55619362273742e-05	28120	0.0106120610903073	0.170614728093744	0.809863687734659	0.00273184308500156	0.0166745690954873	0.000115171991107731
8.65079351850751e-07	6.65833535484609e-06	2.38854071385537e-08	2.36379038134085e-07	9.16201108079706e-10	7.78459535307756e-06	128459	0.0023326627997613	0.111127080164642	0.855321959954384	0.00306829142109626	0.0303649743387928	0.000117694121084598
5.30034458594423e-09	3.94961944783155e-07	1.66360413457529e-09	1.59388983574119e-07	2.20449056436987e-10	5.61535326134231e-07	1780832	0.000168446456436655	0.0094390225142794	0.703360815253042	0.00296259924736707	0.283844980281825	0.000392582703486566
4.93689766812005e-06	1.32202586973332e-05	4.06954861627132e-08	1.40117321400339e-07	8.19503822794117e-10	1.83387886768391e-05	54529	0.00548658048670081	0.269205221517989	0.72089050865337	0.00221909346794041	0.00764048944940949	4.4686911291426e-05
1.55883449432304e-05	4.58302907778466e-05	2.45481267022898e-07	9.28054184284732e-07	1.14872429994309e-09	6.25933198966846e-05	15976	0.0186033645825685	0.24904167040445	0.732191404026712	0.00392184449439788	0.0148267288876283	1.83521868122533e-05
1.12826695913645e-06	6.67489195328373e-06	3.10873838037235e-08	2.36471081787452e-07	4.02826336873305e-10	8.07112020434823e-06	123899	0.00241841673959076	0.139790627641577	0.827009359826868	0.00385168142917454	0.0292984215078417	4.99095945388456e-05
1.01009094836482e-07	1.79998223985235e-06	8.31117944821104e-09	1.90427070895146e-07	1.13176006089882e-10	2.09984276103828e-06	476226	0.00062975511065666	0.0481031707281439	0.857198583270273	0.00395800085721729	0.0906863477725296	5.38973718365092e-05
1.50576469145945e-06	1.16547815781022e-05	3.35963299936896e-08	3.34366163744138e-07	1.11775841550685e-09	1.3529626521715e-05	73912	0.0040506891508626	0.111293884501741	0.861426703789372	0.00248316758335993	0.0247136285105491	8.26156149774611e-05
1.21855884924054e-07	4.01497243621167e-06	2.32890839749511e-08	9.8671082554992e-07	3.21373371463212e-09	5.15004196437523e-06	194173	0.00154382364410732	0.0236611440774612	0.779599945783887	0.00452211538003971	0.191592773879391	0.000624020879220542
1.04307145878705e-07	2.6429718750878e-06	1.1512891484e-08	3.75090646569599e-07	8.09692630737414e-10	3.13469225165084e-06	319011	0.000939967103352868	0.0332750833271666	0.843135996427055	0.00367273421431942	0.119657885513981	0.00025830051747855
7.5291576694841e-07	5.85433320845873e-06	2.35497767168469e-08	2.35440918666656e-07	4.78116775503509e-10	6.86671778756615e-06	145630	0.00205790201919065	0.109647110925652	0.852566450169165	0.00342955360121098	0.034287257165713	6.96281382597746e-05
4.07509348238106e-07	4.40306789393416e-06	1.27282453464511e-08	1.76828133548708e-07	7.62765091059477e-10	5.00089638615848e-06	199964	0.00149914782074434	0.0814872608370797	0.880455733120366	0.00254519277417553	0.035359287594547	0.000152525673831328
3.06024046636646e-09	4.4906987141074e-07	1.95426201499851e-09	3.68734736443695e-07	1.24050586893355e-09	8.24059616204734e-07	1213504	0.000247187430870488	0.00371361538193149	0.54494828114374	0.00237150562479813	0.447461238474383	0.00150535937514666
3.59522154058307e-08	1.25869605782826e-06	4.8067423165628e-09	2.16376222356234e-07	3.2325269567346e-10	1.51615449060256e-06	659563	0.000454743264922342	0.0237127651757588	0.830189842545676	0.00317035127116398	0.142713835362675	0.000213205644726212
3.93200709691453e-06	1.80946146947897e-05	6.54407968450424e-08	3.87225582860444e-07	6.28836982129e-10	2.24799170083919e-05	44484	0.00672136083068775	0.174911993467178	0.804923554123216	0.00291107822242462	0.0172254009085483	2.79732786332909e-05
2.15500580362957e-08	9.59783289435687e-07	4.75219579561245e-09	2.72133455512502e-07	3.98433616484943e-10	1.25861743239658e-06	794523	0.000377514190916473	0.0171220082303019	0.762569518529651	0.00377572697889907	0.216216181746603	0.000316564514545353
7.70274563562796e-10	1.95749038970478e-07	6.50901223297714e-10	2.12684152251086e-07	7.22679461045523e-11	4.09926634954529e-07	2439461	0.000122970454206617	0.00187905468413449	0.477522127812435	0.00158784808742646	0.518834674586778	0.000176294829226134
3.81668918606465e-06	1.36842692522625e-05	4.36265062020807e-08	2.01117990591602e-07	3.73924714828932e-10	1.77460768598356e-05	56350	0.00530972361568738	0.215072278577971	0.771115180011072	0.00245837469017277	0.011333095882549	2.1070838235533e-05
1.68208271548936e-06	8.69720399310983e-06	3.70639442201241e-08	2.46404018749222e-07	7.00900964584295e-10	1.06634555725331e-05	93778	0.00319394220803138	0.157742741463852	0.815608405169526	0.00347579112305707	0.0231073329909967	6.5729252568902e-05
9.23105247877928e-07	6.42685185507685e-06	1.77705339805192e-08	1.59078451348398e-07	6.88705850365847e-10	7.52749479413406e-06	132846	0.00225570899389016	0.122631137333668	0.853783633312519	0.00236075008572137	0.0211329872286811	9.14920394103141e-05
3.16103765498559e-07	3.421623862754e-06	2.01231329716921e-08	2.80064849781053e-07	3.8892601008755e-10	4.03830453701539e-06	247629	0.00121076024492173	0.0782763564761223	0.847292182001419	0.00498306474592046	0.0693520875441557	9.63092323827056e-05
7.42880083927212e-07	5.18595388064232e-06	2.07548529459485e-08	1.8629006064343e-07	8.37493670396347e-10	6.13671637182931e-06	162954	0.00183932692160926	0.121054981021677	0.84506983318449	0.00338207792056741	0.0303566352681049	0.000136472605160779
1.46336854456774e-07	2.60109512087324e-06	1.02389259918588e-08	2.34002959132905e-07	3.74216810447243e-10	2.99204807726523e-06	334219	0.000897213029522947	0.0489085905967553	0.869336004537293	0.00342204594560437	0.0782082884666701	0.000125070453677095
2.01144056228492e-06	1.42895314639261e-05	7.22287564261863e-08	6.59795050980493e-07	5.49696527309683e-10	1.7033545530145e-05	58708	0.00509707279492055	0.118087015925439	0.838905290659381	0.00424038297243284	0.0387350390329968	3.22714097506513e-05
1.71832162047226e-06	1.06913777526438e-05	4.85124027300888e-08	3.88110274570041e-07	1.02177518158355e-10	1.28464242279343e-05	77843	0.00384653508132116	0.133758747958502	0.832245421990313	0.00377633510067335	0.0302115411793814	7.95377113081567e-06
1.43688584617687e-06	9.06422283675979e-06	3.37126753810962e-08	2.73445429412274e-07	2.12426190755733e-09	1.08103910496376e-05	92504	0.00323788156347093	0.132917101664425	0.838473168559769	0.00311854355927545	0.0252946843603258	0.00019650185620515
4.23101210403378e-07	5.77844493556113e-06	2.44457469661744e-08	4.29287744485862e-07	2.32692482950602e-11	6.65530290666484e-06	150256	0.00199460564105114	0.0635735467396489	0.868246722440597	0.0036731231183623	0.0645031113543997	3.49634699147317e-06
2.35490408590434e-07	5.54870201203378e-06	1.77816815130153e-08	5.38755804190751e-07	1.47486166360425e-09	6.34220476799159e-06	157674	0.00190085853966693	0.0371306851804799	0.87488534587175	0.00280370662309069	0.0849477151715114	0.000232547153167888
2.17139927545678e-06	9.41095485119279e-06	2.46760065342403e-08	1.3750895151129e-07	2.35380663820808e-11	1.17445626227615e-05	85146	0.0035171896241305	0.18488549511827	0.801303135201812	0.00210105793862575	0.0117083075741613	2.00416713147435e-06
8.05429579649463e-07	7.34019966854724e-06	2.75969321768041e-08	3.2338094724736e-07	1.25763473461034e-09	8.49786476235548e-06	117677	0.00254612337620841	0.0947802303488541	0.863769885002577	0.00324751369297558	0.0380543767511927	0.000147994204400793
1.3073246761633e-05	3.9808246306286e-05	2.44983582579702e-07	9.59230837059132e-07	8.36117691553791e-10	5.40865436052494e-05	18489	0.0160954630201435	0.241709783805896	0.736010172822773	0.00452947380715829	0.0177351106785465	1.54588856270091e-05
1.68080584321422e-08	1.03906054278639e-06	4.544971588593e-09	3.61265621054707e-07	8.4083905837235e-11	1.42176327776767e-06	703352	0.000426438335862978	0.0118219809830317	0.730825278043356	0.00319671471310549	0.254096885679827	5.91405806803903e-05
3.69424792158394e-06	1.32572401341771e-05	6.74248592099099e-08	3.11108653805167e-07	2.24526361143337e-10	1.73302460951372e-05	57703	0.00518562685346902	0.213167655052546	0.764977026950412	0.00389058867599283	0.0179517735695895	1.29557514596598e-05
5.35229603321324e-06	3.08181511197397e-05	1.31696981420884e-07	9.75131796194536e-07	6.81493429745056e-09	3.72840908648658e-05	26821	0.011123111384976	0.143554419835858	0.826576440644307	0.00353225674452442	0.0261540988012514	0.000182783974058826
1.41339517858246e-05	2.88084327620299e-05	1.13563949438152e-07	2.9762288192624e-07	5.58975830788266e-10	4.33541303550497e-05	23066	0.0129223017854592	0.326011654946697	0.664491076769446	0.00261944936983206	0.00686492565965111	1.28932543730094e-05
3.35227018090867e-08	1.17105127171247e-06	3.77033717332406e-09	1.69347668022504e-07	1.47744529565268e-10	1.37783972324695e-06	725774	0.000413266783475752	0.024329899366008	0.84991835549118	0.00273641201491786	0.122908104016211	0.000107229111682961
1.37057483089778e-09	3.36789842899389e-07	1.65676816010467e-09	5.2347757885853e-07	3.38462693323752e-10	8.63633227442244e-07	1157899	0.000259056519186451	0.0015869871461024	0.389968602640305	0.00191837009908869	0.606134134520128	0.000391905594376158
1.20535563441512e-06	6.29220036799238e-06	2.40344634815786e-08	1.61317096641153e-07	3.66902889682295e-10	7.68327446541992e-06	130153	0.00230233674226976	0.156880460256894	0.818947754152434	0.00312815370448504	0.0209958784327168	4.77534534700815e-05
2.29260869896919e-07	2.76754468368542e-06	1.09310731840356e-08	1.69662700625114e-07	1.0095963198139e-09	3.1784089237113e-06	314623	0.000953069732729461	0.0721307029396395	0.870732731411372	0.0034391651440721	0.053379758456947	0.000317642047970038
2.11439177218621e-07	2.95579210072319e-06	1.51943741838126e-08	2.73107425741385e-07	2.27666743677605e-09	3.45780974530379e-06	289200	0.0010368068610318	0.0611482969835996	0.854816290785689	0.0043942192610362	0.0789827798109208	0.000658413158754062
7.83659681817077e-07	5.36636636006889e-06	2.84680685562365e-08	2.50651962881823e-07	5.83288421547781e-10	6.42972936174558e-06	155528	0.00192706582951097	0.121880663668295	0.834617766650757	0.00442756871317331	0.0389832835535981	9.07174141758008e-05
7.75290842052957e-07	5.6463661950384e-06	1.33285429187587e-08	1.2480997867237e-07	1.91816573721928e-09	6.56171372441971e-06	152399	0.00196658430985452	0.118153713284942	0.860501757951616	0.00203125943595435	0.0190209423809339	0.000292326946553724
3.63333124027556e-07	3.1536064346421e-06	1.19997482685737e-08	1.33915519079038e-07	1.99339343617858e-10	3.66305416536089e-06	272996	0.0010983146727529	0.0991885753323988	0.860922686992647	0.00327588611220863	0.0365584326722192	5.44188905266211e-05
8.29382675635372e-07	1.16032635110534e-05	4.6854920418008e-08	8.4293653436379e-07	2.1193582374079e-09	1.3324556999708e-05	75049	0.00398941478860693	0.0622446716730281	0.870817957498152	0.00351643363595764	0.0632618806300475	0.000159056562815135
7.73747146362543e-07	7.96694265147408e-06	4.18032637049311e-08	5.53455409891291e-07	3.13044293796252e-09	9.3390789143708e-06	107077	0.00279781555562431	0.0828504773818663	0.853075846614241	0.00447616559279792	0.0592623121579628	0.000335198253132378
2.09842431391392e-06	8.76280976234579e-06	3.35976136228577e-08	1.80392619797395e-07	1.1463493944239e-09	1.10763706590744e-05	90282	0.00331741478034342	0.189450531993056	0.791126446745153	0.00303326916884392	0.0162862570556545	0.000103495037292269
1.34027531723265e-06	9.8807637585859e-06	4.32004697792017e-08	4.09506522521627e-07	9.77736329394854e-10	1.16747238044488e-05	85655	0.00349631120636185	0.114801458234235	0.846338116780179	0.00370034190982229	0.0350763349421234	8.37481336408385e-05
2.65889750099916e-07	3.03106627495056e-06	1.43571517687587e-08	2.10436702099809e-07	1.25117320638363e-09	3.52300105212543e-06	283849	0.00105634385298126	0.0754725150988827	0.860364850905144	0.00407526184532275	0.0597322280028422	0.000355144147807959
6.08369165041768e-07	5.31374251744633e-06	2.15882766449497e-08	2.42446403430193e-07	1.20705858105804e-09	6.18735342114429e-06	161620	0.00185449007324778	0.0983246185619143	0.858807014205372	0.00348909706227144	0.0391841853742621	0.000195084796180077
5.82969399811878e-07	4.26667936356451e-06	1.57779480298191e-08	1.48474788730512e-07	1.63202423848773e-09	5.01553352437521e-06	199381	0.00150353239159606	0.116232779021151	0.850693020558769	0.00314581648256146	0.029602989992776	0.000325393944743104
1.68049953922862e-06	7.16754074113441e-06	2.63923549896472e-08	1.44733007064265e-07	1.53044988135899e-09	9.0206960922983e-06	110856	0.00270256251857426	0.186293776226804	0.794566258279549	0.00292575591945509	0.0160445497313489	0.000169659842843576
8.29185113110698e-08	1.91549865624553e-06	6.96765857631451e-09	2.06957309217294e-07	4.75694291549264e-10	2.21281782964176e-06	451912	0.000663625786321287	0.0374719103399912	0.865637754082829	0.00314877188848507	0.0935265915002137	0.000214972188481632
6.99745854936123e-06	1.43683844311395e-05	5.29247991839912e-08	1.39728186332318e-07	5.26477837275514e-10	2.15590224438543e-05	46384	0.00644690540740633	0.324572163120316	0.666467344173826	0.00245487935836711	0.00648119304556636	2.44203019244777e-05
2.15337486287933e-06	1.15930787438033e-05	4.1345507710472e-08	2.8620608316497e-07	2.7885180801264e-10	1.40742840493661e-05	71052	0.00421341348885307	0.153000668121112	0.823706463727756	0.00293766329892526	0.0203353919930201	1.98128591859136e-05
4.09249096525709e-07	3.9374756054397e-06	1.39110206563884e-08	1.72087755717464e-07	1.23777728657369e-09	4.53396125562583e-06	220558	0.00135926681910292	0.09026303346062	0.868440505651431	0.00306818251680633	0.0379552770778388	0.000273001293303472
8.51658524473643e-09	5.00457182645988e-07	1.97081966134685e-09	1.48903693204191e-07	2.02988236558939e-10	6.60051268992821e-07	1515034	0.00019799584227842	0.0129029147352932	0.758209560614345	0.00298585845362307	0.225594132151893	0.00030753404484576
4.29504085038902e-06	2.02132173219396e-05	5.93761967292628e-08	3.59307338889613e-07	3.55783106725581e-09	2.49304995390148e-05	40112	0.00745134315423668	0.17228057719692	0.810782683688593	0.0023816689527758	0.0144123601826477	0.000142709979063517
4.19308113233455e-07	6.03120535689259e-06	2.23622598593743e-08	4.13588523776208e-07	1.41382480079397e-10	6.88660563624171e-06	145209	0.0020638561187829	0.060887487302422	0.875787822835759	0.00324721075092348	0.0600569490431747	2.05300677209324e-05
1.05407141489226e-06	6.35953055749354e-06	3.56497299274925e-08	2.76549096908633e-07	7.60630871697848e-10	7.72656143009362e-06	129424	0.00231529294901223	0.136421799584331	0.823073836276544	0.00461391917349456	0.0357920013204738	9.84436451556992e-05
2.10586024405054e-07	3.09634744048859e-06	1.36699886607884e-08	2.58435637166701e-07	8.20118643673559e-11	3.5791211025855e-06	279398	0.00107316200165697	0.0588373565378747	0.865113906945433	0.00381937025011906	0.0722064522991443	2.29139674285153e-05
8.58130530227617e-07	5.68613173450807e-06	2.71539851045876e-08	2.31343770542924e-07	3.84041992824159e-10	6.80314406237602e-06	146991	0.00203886883859783	0.126137345080403	0.835809396710345	0.00399138763718961	0.0340054199090598	5.64506630027222e-05
7.13459847360609e-06	3.83590641403582e-05	1.44851852097933e-07	1.00151166591776e-06	2.70761733151429e-09	4.66427337493115e-05	21440	0.0138956974615612	0.152962699655472	0.822401713126955	0.00310556094067002	0.0214719761346008	5.80501423022672e-05
1.10100697318301e-05	3.7001001452949e-05	1.68338097806871e-07	7.2745114276777e-07	1.55642647040599e-09	4.89084168518241e-05	20446	0.0145657616821484	0.22511605242073	0.756536478476688	0.00344190445413267	0.0148737413638168	3.1823284632611e-05
4.80381193135672e-06	2.371099484993e-05	1.37055888461885e-07	8.69873868977452e-07	8.6928349739248e-10	2.95226058222235e-05	33872	0.00881780557813805	0.162716393000126	0.803147086429657	0.00464240485027627	0.0294646710461664	2.94446737739565e-05
3.30237740250116e-08	1.13769923088765e-06	3.9626891275766e-09	1.75530320247305e-07	2.05836921581783e-09	1.35227438350336e-06	739495	0.000405600311279342	0.0244209122260057	0.841322770560951	0.00293038837082042	0.129803775320032	0.00152215352219065
1.96121544099035e-06	1.96304316245839e-05	7.95406194297624e-08	1.02381798491587e-06	5.47113325667741e-09	2.27004768031765e-05	44052	0.00678708334081846	0.0863953412959112	0.864758559689677	0.00350391844715051	0.0451011665434537	0.000241014023807281
2.25352044995754e-07	2.97856983268756e-06	6.2753798012346e-09	1.06646790500125e-07	2.6075509300348e-10	3.31710480307768e-06	301468	0.000994638110667578	0.0679363657086347	0.897942636579942	0.00189182439922072	0.0321505640705641	7.86092416379324e-05
8.34258299031656e-08	1.86135149064481e-06	6.54177878561187e-09	1.87666220480844e-07	4.10210800885265e-10	2.13939553061531e-06	467422	0.000641613423760456	0.038995047296921	0.870036168631923	0.00305776967933105	0.0877192729419553	0.000191741449869853
5.56523301823763e-06	1.46371299861742e-05	6.92482451355559e-08	2.34176009328454e-07	9.8870652947836e-11	2.05058861295288e-05	48766	0.00613294515699969	0.271396855667877	0.713801388231475	0.00337699354703026	0.0114199409793483	4.82157427010486e-06
3.22177752217962e-07	3.28637894548185e-06	1.32347613718626e-08	1.73578986508084e-07	1.09106355488191e-09	3.79646150913464e-06	263403	0.00113829226802808	0.084862641552607	0.865642635273535	0.00348607811247882	0.0457212554612859	0.000287389600093854
3.25746949988475e-08	1.15270231506217e-06	5.37665631628061e-09	2.44630785567481e-07	1.81313663684189e-10	1.43546576560846e-06	696638	0.000430547326650599	0.0226927703741091	0.803016235342654	0.00374558310277889	0.170419101192419	0.000126309988038854
8.80266892154078e-06	3.82045015373219e-05	1.8605353443007e-07	1.03837451178211e-06	2.95566354466745e-09	4.82345541686195e-05	20732	0.0143665176577861	0.182497155271057	0.792056694538228	0.00385726659314938	0.0215276067060169	6.12768915482244e-05
1.29052003416036e-06	1.26134436317585e-05	5.0464299308223e-08	6.34235965349879e-07	3.50140260097664e-09	1.45921653331779e-05	68530	0.00436811345921451	0.088439241517236	0.864398349645857	0.00345831466105193	0.0434641433172244	0.000239950858630663
4.79678341531651e-07	3.96540437140511e-06	1.4889196273067e-08	1.58258571754929e-07	4.05737018177067e-10	4.61863621798294e-06	216514	0.00138463457293236	0.10385713853453	0.858566075406756	0.00322372136932869	0.0342652168921077	8.7847797277756e-05
1.81839788551688e-06	8.40894787554272e-06	3.30398637854862e-08	1.96450086076954e-07	3.52452837111984e-11	1.04568709562058e-05	95631	0.00313216220212098	0.173895029701761	0.804155268890674	0.00315963197058278	0.0187866988987148	3.37053826702162e-06
3.36401187949932e-06	1.82635718103938e-05	6.65170637216005e-08	4.64353283759149e-07	1.64681258010922e-09	2.2160100849954e-05	45126	0.00662605416382434	0.151804899367428	0.82416465223044	0.00300165889009203	0.0209544752031267	7.43143089131127e-05
6.66543643426543e-06	4.09818577018867e-05	1.80474270033264e-07	1.42702450553493e-06	9.88158112599505e-10	4.92557810698329e-05	20302	0.0146684527497579	0.135322926354887	0.83202127368124	0.0036640220927041	0.0289717161019486	2.00617692205212e-05
2.40418798853344e-06	1.09356856050462e-05	7.70467148454368e-08	4.50606605177676e-07	4.04753022377882e-11	1.3867567388905e-05	72111	0.00415165700786269	0.173367680221763	0.788579950496257	0.005555892586257	0.0324935579933212	2.91870240127127e-06
1.34002791441344e-07	3.03365941383305e-06	7.56019975826077e-09	2.2006978085579e-07	2.27817904740586e-09	3.39757036493585e-06	294328	0.00101875355890535	0.0394407700350524	0.892890827263361	0.00222517827335815	0.0647726926061604	0.00067053182206835
1.7723739575885e-07	2.87655941156686e-06	1.07670756548478e-08	2.2468825721178e-07	8.41008045107953e-11	3.28933624099685e-06	304013	0.000986315765784895	0.053882419665658	0.874510600562716	0.00327332776766681	0.068308084291099	2.55677128603028e-05
2.15241589365914e-08	9.79680594072362e-07	3.93005741249549e-09	2.29996317984775e-07	7.17194259411482e-10	1.23584832266564e-06	809161	0.000370686004865339	0.0174165053605975	0.792719119413669	0.00318004834445916	0.186104001410699	0.000580325470575989
1.31648140087971e-06	1.15128560635016e-05	4.87379095027767e-08	5.48053748173682e-07	6.30697735279564e-10	1.34267598197931e-05	74478	0.00401995325607485	0.0980490765120424	0.857456022005394	0.0036299084929582	0.0408180197999646	4.69731896410198e-05
1.27065721534955e-06	1.24265637719135e-05	4.46868511535363e-08	5.61952139501664e-07	1.06706288155576e-09	1.43049270407998e-05	69906	0.00428231344194363	0.0888265428915118	0.868691167488731	0.00312387829914006	0.0392838172399547	7.45940806627213e-05
2.40522472083254e-08	9.47204975560534e-07	2.16677504119116e-09	1.09714171444211e-07	1.005589913163e-09	1.08414375916743e-06	922387	0.000325190418195342	0.0221854777145021	0.873689460047204	0.00199860491089775	0.10119891436581	0.000927542961585882
6.40943789106471e-08	1.54294784511307e-06	8.22634169897058e-09	2.54623515718296e-07	3.9095540404791e-10	1.87028303684503e-06	534678	0.000560928056761778	0.0342698819633031	0.824980933215252	0.0043984474739436	0.136141701925405	0.00020903542209708
1.74380185002101e-06	8.85536404189929e-06	2.78879252484479e-08	1.82091378961166e-07	1.79758881365695e-11	1.0809163172018e-05	92514	0.00323751438884501	0.16132625831158	0.819246032368481	0.00258002629848738	0.0168460199983427	1.66302310831093e-06
5.09571086197976e-08	1.83134343186229e-06	8.81544652089819e-09	4.07363533766275e-07	2.75975964101748e-09	2.30123928041028e-06	434548	0.000690134326156389	0.0221433334002159	0.7958074796706	0.00383073876582123	0.177019198843872	0.00119924931949078
9.31500201104256e-08	2.76570266631499e-06	1.56538276542029e-08	5.97616889878901e-07	8.60339471225233e-10	3.47298374342975e-06	287937	0.00104135434614483	0.0268213233899089	0.796347714424865	0.00450731382887038	0.172075924918878	0.00024772343747731
2.1378336126488e-06	1.60147306990324e-05	1.05990584455249e-07	1.02096074299108e-06	2.2350162320364e-11	1.92795379892899e-05	51868	0.00576722250610584	0.110886143321298	0.830659464346547	0.00549756869247223	0.0529556643711194	1.15926856404857e-06
3.0088034075246e-07	7.99329707215186e-06	3.10972844943856e-08	1.06240650540887e-06	1.04650798422085e-10	9.387785853606e-06	106521	0.00281238678547135	0.0320501921799683	0.851457116385064	0.00331252597570072	0.113169017910734	1.11475485331706e-05
1.33220544090596e-06	7.28268012080005e-06	4.49961990937113e-08	3.16269581357248e-07	1.37617377705771e-09	8.97752751593404e-06	111389	0.0026896467455243	0.148393356471641	0.81121223052496	0.00501209258494039	0.0352290294622776	0.000153290956180883
7.94959665793383e-07	8.92133910888296e-06	5.18401608436829e-08	7.48064134977045e-07	1.03211528645041e-09	1.05172351857835e-05	95082	0.00315021477567656	0.0755863733909796	0.848258972181417	0.00492906737635352	0.0711274514416324	9.81356096177781e-05
1.01485942122906e-06	1.03672818336487e-05	6.79327402315254e-08	8.92335527919853e-07	1.65901425832394e-09	1.23440685372875e-05	81011	0.00369639486844986	0.0822143378549379	0.839859386905741	0.0055032698519392	0.0722886077004833	0.000134397686898172
1.36076876893974e-06	1.13418094198497e-05	4.58428325341029e-08	4.91308979430486e-07	3.14152178803953e-09	1.32428715225421e-05	75512	0.00396500628530494	0.102754811645151	0.856446383289578	0.00346169880573628	0.0370998826496336	0.000237223609901524
7.09191762174366e-07	5.47609356664471e-06	2.40886539964135e-08	2.3915662086618e-07	4.52219306422322e-10	6.44898282298809e-06	155063	0.00193283075754735	0.109969553593223	0.849140665582886	0.00373526409630785	0.0370843941487455	7.01225788368265e-05
5.7180160822211e-07	4.34617485441743e-06	1.70633163012557e-08	1.6675696701161e-07	1.7430553239938e-10	5.10197105148481e-06	196003	0.00152942445652315	0.112074647710065	0.851861919748169	0.00334445572682931	0.0326848124634261	3.41643515105114e-05
1.55291292527505e-08	7.63974440154541e-07	2.84215748553572e-09	1.79779661055214e-07	5.59340504292146e-11	9.6218132199847e-07	1039305	0.000288612878741379	0.0161395039559655	0.794002567590639	0.00295386890241488	0.186845927004494	5.81325464861846e-05
1.41732618392668e-07	4.40587502531962e-06	1.29530313984557e-08	5.17770622026448e-07	4.84130042184806e-10	5.07881542717937e-06	196896	0.00152248833426671	0.0279066290998061	0.867500520247595	0.00255040404286741	0.101947123192465	9.53234172665491e-05
6.02970599292691e-07	6.59437276292673e-06	2.15149794621794e-08	3.0254774643764e-07	1.83147621675326e-09	7.52323756433599e-06	132921	0.00225443469549036	0.0801477547580155	0.87653390000436	0.00285980327992983	0.0402150993970829	0.000243442560611856
1.37811335850034e-07	2.41296418442045e-06	1.32317634200715e-08	2.97883401778899e-07	1.12304905848402e-10	2.8620029903753e-06	349406	0.000858233632434313	0.0481520586503517	0.843103306507738	0.0046232528283754	0.104082142045504	3.9239968031506e-05
9.7659741789396e-07	8.163701672594e-06	3.13129527232326e-08	3.36565375057837e-07	2.45156541060672e-10	9.50842257481009e-06	105170	0.00284847570663316	0.102708668047756	0.858575816163393	0.00329318059613668	0.0353965520999743	2.57830927403401e-05
2.46934681732346e-06	1.21382054201586e-05	6.1278124010379e-08	3.87300480654422e-07	4.97275148666868e-10	1.50566281172956e-05	66416	0.00450683603813906	0.16400397207705	0.80617023450393	0.00406984376136572	0.0257229226648382	3.302699281625e-05
4.70093642188477e-08	1.90129744250162e-06	8.04610644805942e-09	4.18436037557204e-07	9.95726699842756e-10	2.37578467742558e-06	420914	0.000712482313731444	0.0197868791164137	0.800281886051175	0.00338671535535714	0.176125404601323	0.000419114875730967
1.99840767035813e-05	5.46020911074003e-05	2.09583830477796e-07	7.36362836812483e-07	3.64430426467481e-09	7.55357587825365e-05	13239	0.0224067385351319	0.264564452991257	0.722864137296837	0.00277463063661248	0.00974853299524577	4.82460800475516e-05
5.84423073763856e-06	2.26063095521238e-05	7.06295908303664e-08	3.51294439386652e-07	6.41478770186764e-10	2.88731057987496e-05	34634	0.00862464926319029	0.202410879465958	0.78295385711858	0.00244620690696272	0.012166839336067	2.22171724322967e-05
2.2087917524702e-06	8.50316214896889e-06	2.41195356082399e-08	1.19385958157875e-07	2.18693134743236e-10	1.085567808834e-05	92118	0.00325142373956211	0.203468796190876	0.783291663567485	0.0022218359288073	0.0109975588062165	2.01455066153936e-05
4.72036095992589e-07	5.368070608406e-06	2.67103882821706e-08	3.90565570237415e-07	1.10014911170655e-10	6.25749267782935e-06	159808	0.00187549273819632	0.0754353413252948	0.857862866931572	0.00426854487210301	0.0624156655622164	1.75813088140629e-05
4.16600451457577e-08	1.17921047877111e-06	5.46245048830905e-09	1.98800717405393e-07	1.07370836622682e-09	1.42620740017679e-06	701160	0.000427771005050537	0.0292103695020748	0.826815565972335	0.00383005339029367	0.139391169461573	0.000752841673724121
2.84179591974516e-06	1.72168265804814e-05	7.02527959985824e-08	5.47284698241494e-07	2.10894869039206e-09	2.06782689431571e-05	48360	0.00618434256612799	0.137429101418355	0.832604829147408	0.00339742152458224	0.0264666592617562	0.000101988647898399
1.34691640024225e-07	2.50233723706639e-06	1.37372657887142e-08	3.28148169440752e-07	2.69986708814992e-10	2.97918429902889e-06	335662	0.000893357339552536	0.0452109122849934	0.839940395054465	0.00461108290386468	0.11014698538379	9.06243728872357e-05
2.02974729467609e-07	2.44781423577304e-06	7.17825161108328e-09	1.11304413669445e-07	1.37510121873366e-10	2.76940914064306e-06	361088	0.000830478854035421	0.0732917092273619	0.883875986342944	0.00259197946079448	0.0401906717342604	4.96532346395869e-05
3.03188621252804e-06	1.08375158561408e-05	7.43554306130582e-08	3.41735941690441e-07	1.07106702988967e-10	1.42856005476753e-05	70001	0.00427654022338475	0.212233724610298	0.758632149903167	0.00520492158274425	0.023921706374889	7.49752890202411e-06
7.04162188400963e-06	2.8050222919407e-05	7.63053893431491e-08	3.90851302007789e-07	2.0239919491301e-09	3.55610254867167e-05	28121	0.0106117907579233	0.198015152477533	0.788791170543851	0.00214575896782425	0.0109910019932857	5.69160175059106e-05
5.57809662304429e-07	4.31332519958886e-06	2.10558131622075e-08	2.09342321966212e-07	1.18227083739057e-09	5.1027152678591e-06	195974	0.00152964738107286	0.10931624302417	0.845299996799265	0.00412639390146527	0.0410256718192399	0.000231694455859107
5.74617913314643e-07	4.22273143702607e-06	1.91398763299747e-08	1.80846984892321e-07	2.4615993611051e-10	4.99758237149912e-06	200097	0.00149815510136797	0.114979178050501	0.844954844788158	0.00382982708581817	0.0361868942718541	4.92558036690589e-05
4.82119939292545e-07	7.50438040700238e-06	4.04664550492196e-08	8.0993392555658e-07	3.21329233629369e-09	8.84011401923702e-06	113121	0.00264853236091578	0.0545377512375295	0.848900861535503	0.0045775942438254	0.0916203030632951	0.000363489919847326
1.1735269073385e-06	8.64584920149504e-06	3.98937023115074e-08	3.77912149322111e-07	1.01971729574853e-09	1.02382016777629e-05	97673	0.00306676406910178	0.114622366727485	0.844469514629077	0.0038965536690057	0.0369119657159056	9.95992585263608e-05
5.99555186882905e-06	1.44753821064332e-05	4.70520364138623e-08	1.46062542128381e-07	2.84600458280606e-10	2.06643331542628e-05	48393	0.00618018759001349	0.290140108759921	0.70050080969814	0.00227696853620249	0.0070683404607349	1.37725450008967e-05
1.42442291404528e-07	2.0105752980588e-06	8.02152026625037e-09	1.45577672460398e-07	7.24551902645653e-11	2.30668923738024e-06	433522	0.000691768187320418	0.0617518342290024	0.871628161035795	0.00347750366033727	0.0631110901725686	3.14109022968583e-05
3.19903268518978e-07	3.50024868932253e-06	1.61402212855182e-08	2.27065260143203e-07	7.85144097784484e-10	4.06414258336801e-06	246054	0.00121850227510667	0.0787135938163541	0.861251449111764	0.00397137180953493	0.055870397134303	0.000193188128043929
1.92672232362602e-08	1.76355514093301e-06	6.47091282613185e-09	7.61639849083598e-07	1.4561100472725e-09	2.55238923612627e-06	391790	0.000765424661006153	0.00754870102238085	0.690942868733271	0.0025352374686992	0.29840270375044	0.000570489025209344
3.3978727321351e-08	1.18945871649409e-06	5.51812333179946e-09	2.483682420086e-07	5.15962601608907e-10	1.47783977175745e-06	676663	0.000443253993043236	0.0229921592115115	0.80486311116095	0.0037339117793787	0.168061684869423	0.000349132978736473
1.18350895018887e-06	7.01555688821058e-06	3.83801422138069e-08	2.92522697709105e-07	4.04283721035423e-11	8.53000910669446e-06	117233	0.0025557421620076	0.138746504884741	0.822455966981874	0.00449942570209985	0.0342933628851028	4.73954618311176e-06
8.50459327654084e-07	7.78144472434549e-06	3.60295593147692e-08	4.23877884142505e-07	5.17148212654567e-10	9.0923286436695e-06	109983	0.00272399417035296	0.0935359203328196	0.855825281872459	0.00396263275633516	0.0466192876164489	5.68774219368577e-05
7.24228403070455e-07	5.9625230605717e-06	2.27088994256882e-08	2.40389918799427e-07	5.76833633629521e-10	6.9504271155009e-06	143876	0.00208296299633859	0.104199122015865	0.857864266682839	0.00326726675185797	0.034586352004657	8.29925447808901e-05
1.73136412805188e-07	3.38788005959074e-06	2.12659642073774e-08	5.35054043818786e-07	9.6843539480003e-10	4.11830491581689e-06	242818	0.00123473111031702	0.0420406978949604	0.822639442402417	0.00516376631698705	0.129920939502037	0.000235153883599203
2.10891903204852e-06	8.67555272334423e-06	4.24405502812442e-08	2.24480230530261e-07	2.95985676471201e-10	1.10516885218807e-05	90484	0.00331003459446599	0.190823241885	0.78499794001323	0.00384018697208288	0.0203118491880967	2.67819415906622e-05
9.05071748784355e-07	5.92154787192636e-06	1.99025485054157e-08	1.67425700294014e-07	1.23192635924361e-09	7.01517979586939e-06	142548	0.00210234828428446	0.129016187057283	0.844104933050045	0.00283706891121087	0.023866202316382	0.000175608665079259
8.6256075370181e-07	7.11818770934274e-06	2.82230233968811e-08	2.99469853799956e-07	1.45136000754462e-10	8.30858647624214e-06	120357	0.00248948238407531	0.103815583573481	0.856726680247805	0.0033968501715163	0.0360434178131587	1.74681940387176e-05
5.74800729238232e-06	1.58726148154437e-05	9.26693119905303e-08	3.29026149092403e-07	7.70371494780269e-10	2.20430879404037e-05	45366	0.00659118150828397	0.260762344546407	0.720072199428561	0.00420400772528211	0.0149264998616331	3.4948438116432e-05
2.4175734030435e-06	9.12507304359827e-06	4.86232230312572e-08	2.35971586620079e-07	1.51321871445048e-10	1.18273925781646e-05	84549	0.00354195119636547	0.204404596115864	0.771520263937528	0.00411106866622693	0.0199512770934588	1.27941869220115e-05
2.03349712728389e-07	3.39483140870267e-06	1.47159826904026e-08	3.15887790471937e-07	3.47822353797917e-09	3.93226311813138e-06	254306	0.0011789857044443	0.0517131500663723	0.863327632642218	0.00374236978765442	0.0803323127120872	0.000884534791667764
1.05770996128343e-06	1.14345021023044e-05	4.38350456410495e-08	6.09354415930982e-07	8.73898078710457e-11	1.31454889149677e-05	76072	0.00393590653081988	0.0804618198779282	0.869842284016141	0.00333460747824587	0.0463546407343708	6.64789331430207e-06
3.82608127543194e-08	1.23778138009362e-06	5.76141697644664e-09	2.39651847859675e-07	7.12858050217573e-11	1.52152674348908e-06	657235	0.000456354209032894	0.0251463294470801	0.81351273343721	0.0037866025037686	0.15750748311536	4.68514965818403e-05
4.77588167357378e-07	4.69132110801103e-06	1.9935096117346e-08	2.51781768122385e-07	5.87659762466589e-10	5.4412137993706e-06	183783	0.00163103699192169	0.0877723583316322	0.862182829234477	0.00366372225984797	0.0462730885802556	0.00010800159378677
1.96131289802197e-06	1.15903324791871e-05	5.70930764090809e-08	4.33816871645698e-07	8.71366683780658e-10	1.40434266919476e-05	71208	0.00420419511383341	0.139660564408157	0.825320823288299	0.00406546619008719	0.0308910981031749	6.20480102822977e-05
1.06743499219851e-05	4.42018823737619e-05	1.72952993030655e-07	9.20981370937343e-07	1.91458063774453e-09	5.59720812403527e-05	17866	0.0166518929599494	0.190708469033835	0.789713038969414	0.00308998681481878	0.0164542991885992	3.42059933330516e-05
1.58494335422692e-06	7.83855728091201e-06	4.08373729723995e-08	2.59681708911937e-07	4.27983586609422e-10	9.72444770060988e-06	102834	0.00291309716909682	0.162985436605055	0.806067092161996	0.00419945422400064	0.0267040059144594	4.40110944894671e-05
2.3961412471801e-07	2.85284832508864e-06	1.53387437054967e-08	2.34809227192064e-07	2.33998383281712e-11	3.34263382054254e-06	299165	0.00100228919444367	0.0716842279418802	0.853473182601138	0.00458881963415515	0.0702467694035216	7.0004193053887e-06
6.49675164215979e-07	4.87670174663295e-06	1.92086764001863e-08	1.85390561869109e-07	1.7812434757774e-10	5.7311542734658e-06	174485	0.00171787397143719	0.113358519630828	0.850910918453406	0.00335162438204097	0.0323478575210291	3.10800126952476e-05
3.64496976737754e-07	3.63812689573164e-06	2.0915297355392e-08	2.6841578620916e-07	5.35475190328022e-10	4.29249043122427e-06	232965	0.00128692109909545	0.0849150353571773	0.847556204031886	0.00487253208609406	0.0625314815512831	0.000124746973559426
7.70090745859162e-08	2.90558860327943e-06	1.19965374468859e-08	5.82022670921018e-07	2.63272403645574e-09	3.5792496102697e-06	279388	0.00107320051271842	0.0215154244523654	0.811787083790584	0.00335169064835966	0.162610249156991	0.000735551951700112
9.18821784734893e-08	1.98967193735945e-06	9.86241776034691e-09	2.74597522606629e-07	1.18585486628215e-09	2.3671999110662e-06	422440	0.00070990870936527	0.0388147101746489	0.840517071692223	0.00416628004852569	0.11600098552004	0.000500952564563097
1.23999677707593e-06	6.3499690384257e-06	5.14977301096334e-08	3.39076397221444e-07	8.33364288684346e-10	7.98137330712139e-06	125292	0.00239155720687767	0.155361330608298	0.795598551036315	0.00645223924856196	0.0424834654606248	0.000104413646200557
3.00921745206574e-06	2.22818706125109e-05	1.63762174652424e-07	1.55929018345001e-06	4.34611265079282e-09	2.70184865353299e-05	37012	0.00807289321670435	0.111376240417124	0.824689813153476	0.00606111576376737	0.0577119736670316	0.00016085699860019
4.57904423348331e-06	2.03714423587095e-05	8.87700267967106e-08	5.07804835195026e-07	1.50485265599906e-09	2.55485663068405e-05	39141	0.00763536913948637	0.179229009506388	0.797361468899925	0.00347456000977021	0.0198760599360545	5.89016478625709e-05
2.96749052574845e-06	1.36677413395599e-05	5.36479185229191e-08	3.17710759247832e-07	7.23821056329454e-10	1.70073143641354e-05	58798	0.00508924339169814	0.174483193654974	0.803639013598882	0.00315440271016867	0.0186808306382466	4.255939772924e-05
7.09666746170997e-06	3.299217206961e-05	1.75949903331403e-07	1.05185531733104e-06	8.32509765402455e-10	4.13174772617478e-05	24203	0.0123189914983248	0.171759457063468	0.798504029193344	0.00425848611755151	0.0254578785308575	2.01490947796371e-05
3.53001959721862e-07	3.69688075042055e-06	1.40773355363501e-08	1.89557053201171e-07	9.59982179212428e-11	4.25361309709785e-06	235094	0.00127527279078321	0.0829887325583766	0.869115424001033	0.00330950070328557	0.044563774107829	2.25686294756663e-05
1.29332660928771e-06	6.73846989734107e-06	1.94988011623332e-08	1.30623292233606e-07	2.92755624832187e-10	8.18221135564955e-06	122216	0.00245166320174062	0.158065656467638	0.823551189824543	0.00238307229119301	0.0159643018929613	3.57795236650846e-05
3.76635047846719e-06	2.53039292310811e-05	6.6951631391809e-08	5.78424037664885e-07	2.15776886390154e-10	2.97158711554914e-05	33652	0.00887527396144494	0.126745416910693	0.851529107078021	0.00225305968791821	0.0194651549886665	7.26133470094412e-06
3.5607640101264e-06	2.25992097691808e-05	1.26016592665325e-07	1.02845199626846e-06	7.70680576675462e-10	2.73152130488176e-05	36610	0.00816119100698032	0.130358273382771	0.827348837762735	0.00461342155523768	0.0376512529640684	2.82143351874322e-05
5.92578704903407e-06	2.56838039850019e-05	8.68468134709357e-08	4.84016033346503e-07	4.10823259575104e-10	3.21808647041129e-05	31074	0.00960796051002466	0.184140081490001	0.798107950832014	0.00269870975405568	0.0150404918511914	1.27660727377098e-05
2.05582344118052e-07	3.08934663270648e-06	1.72612597308603e-08	3.33516831284693e-07	6.9258966756707e-12	3.64571399373676e-06	274295	0.00109311830223724	0.0563901459278586	0.847391385614422	0.00473467193546028	0.0914818967855585	1.89973670111512e-06
9.56253488426498e-07	6.70587417011786e-06	3.85020581220498e-08	3.47161071382955e-07	9.48041123158564e-10	8.04873882917252e-06	124243	0.00241171848880672	0.118807866514512	0.833158375795787	0.00478361379828846	0.0431323563543491	0.00011778753706387
3.52203735416066e-08	1.25434776409658e-06	4.50719582518041e-09	2.06392625769568e-07	1.07220121680997e-09	1.50154016044974e-06	665983	0.000450360943374251	0.0234561648561284	0.835374102628647	0.00300171513483223	0.137453949754996	0.000714067625396596
9.9100995768523e-07	8.0168570365532e-06	2.87685346850876e-08	2.99237709473862e-07	4.54984708856177e-10	9.33632822310623e-06	107108	0.00279699264899969	0.106145578219134	0.858673436170816	0.00308135425379424	0.0320508986320003	4.87327242555749e-05
2.40907563771219e-07	3.96847560423844e-06	1.56778579237144e-08	3.32072324997514e-07	1.26059668722827e-09	4.55839394761812e-06	219376	0.00136658666998812	0.0528492198216216	0.870586362179617	0.00343933808790408	0.0728485358688735	0.000276544041983683
2.37937112252298e-06	9.84385549664017e-06	3.13586473453291e-08	1.66810132892124e-07	9.81550413292559e-10	1.24223769498139e-05	80500	0.00371980056943466	0.191539117846414	0.79242930209002	0.00252436771738752	0.0134281976441412	7.90147020379432e-05
1.48362540288432e-07	2.3499499522001e-06	9.00733909298606e-09	1.8343888074976e-07	1.15190428428445e-10	2.6908739027597e-06	371626	0.000806937507646821	0.055135448798353	0.873303631875889	0.00334736573265225	0.0681707457795137	4.28078135918253e-05
6.48853183751555e-07	4.04407740853255e-06	2.36821406118115e-08	1.89779491353474e-07	8.27742457724701e-10	4.90721996670711e-06	203781	0.00147108649204586	0.132224189694711	0.824107628345473	0.00482597902121411	0.0386735244478599	0.000168678490742313
5.05371788524667e-07	4.98570783157643e-06	2.97792067912562e-08	3.77741402523259e-07	4.85610992520903e-10	5.89908584040813e-06	169518	0.00176816592154316	0.0856695091742727	0.845166177685506	0.00504810535003097	0.0640338880875015	8.23197026892739e-05
5.37704249249733e-08	1.31349079725257e-06	4.79648039855185e-09	1.50648412513191e-07	9.44275027301653e-10	1.52365039011659e-06	656319	0.000456991013042529	0.0352905267991687	0.862068362777148	0.00314801901385319	0.0988733462022505	0.000619745207579672
1.02440704265573e-07	2.00451272759312e-06	9.85381913255269e-09	2.47914650479167e-07	3.31524993063376e-10	2.36505342646347e-06	422823	0.000709265219372979	0.0433143298664314	0.847554945340291	0.00416642559626544	0.104824122662582	0.00014017653442997
1.48892722199914e-07	2.88362042416213e-06	9.02661256628693e-09	2.24780187251134e-07	6.25187487384749e-10	3.26694513366685e-06	306096	0.000979605014462037	0.0455755196698987	0.882665703334151	0.00276301321172032	0.0688043961726527	0.000191367611577557
1.09847979689467e-06	6.32830229362972e-06	2.76191314367618e-08	2.04581014711363e-07	1.87522852378169e-10	7.65916975952489e-06	130562	0.00229512189821013	0.143420218037158	0.826238677600779	0.00360602157987357	0.0267105993383875	2.44834438021127e-05
4.01676182558764e-06	1.4412779621344e-05	7.04208926032921e-08	3.24892687076205e-07	8.47305671567908e-11	1.88249397571783e-05	53121	0.00563161773699117	0.213374484986385	0.765621553495179	0.00374082963938513	0.0172586309049046	4.50097414651653e-06
7.07953555090813e-08	2.19126772126561e-06	7.94613876062839e-09	3.16242751894338e-07	1.96892188164967e-09	2.58822088931131e-06	386366	0.00077616589891738	0.0273529032245462	0.846630876952963	0.00307011615331748	0.122185379617458	0.000760724051714755
3.21381528786076e-07	3.1579998321231e-06	1.34136493994057e-08	1.69471232212035e-07	1.18529842534343e-10	3.66238477236316e-06	273046	0.00109811407465155	0.0877519836832174	0.86227964247607	0.00366254509920065	0.0462734646263515	3.2364115160369e-05
6.8139479198689e-07	4.66829983319939e-06	2.47622201247758e-08	2.18126162861274e-07	9.8127009257422e-10	5.59356427826491e-06	178777	0.00167666679779666	0.121817638644935	0.834584104332037	0.00442691258970512	0.0389959160224284	0.000175428410894852
6.93424538533884e-09	9.51032191869013e-07	5.04089100509051e-09	8.890044889297e-07	2.71905162588894e-09	1.85473086881503e-06	539162	0.000556265003859857	0.00373868009743595	0.5127602111225	0.00271785577619198	0.479317244284437	0.00146600871943546
4.9768696573329e-07	3.62530286764315e-06	1.04080107101879e-08	9.74791273081627e-08	2.37680077658837e-10	4.23111465147245e-06	236344	0.0012685318132214	0.117625497470292	0.856819813753221	0.00245987442258645	0.0230386400128012	5.61743410985384e-05
7.39733666082912e-07	5.56206448847609e-06	1.69301881748848e-08	1.63675984387427e-07	1.63318250562444e-10	6.48256764537188e-06	154260	0.00194288674448584	0.114111214344371	0.858003308680787	0.00261164851661391	0.0252486350071921	2.51934510361866e-05
2.78521332122884e-07	2.96293615127317e-06	8.60519106497236e-09	1.17701615394135e-07	1.30494996093239e-11	3.36777733935477e-06	296932	0.00100982468662425	0.0827018249894884	0.879789799833037	0.00255515439349711	0.0349493459732956	3.87481068205775e-06
1.43997086543849e-06	1.05762176990008e-05	5.10547504721586e-08	4.82159536844574e-07	2.40846288707179e-09	1.25518113146431e-05	79670	0.00375848616987762	0.114722156774186	0.842604898518707	0.00406752055080667	0.0384135424567831	0.000191881699517108
6.26172642540958e-06	2.77559822140256e-05	1.0458891246344e-07	5.96136532557193e-07	6.13465899794204e-10	3.47190475503556e-05	28803	0.0103618374948156	0.180354210936453	0.799445381494669	0.0030124361076365	0.0171703020278011	1.76694334400864e-05
5.75452017140553e-07	4.11348126148173e-06	1.59198194816404e-08	1.46317310790056e-07	6.52665511036994e-10	4.85182307440501e-06	206108	0.00145449165357625	0.118605317695168	0.847821777175205	0.00328120362954346	0.0301571818564301	0.00013451964365313
3.40052880354402e-06	1.75355489077741e-05	8.31396413527915e-08	5.51270176282184e-07	1.48549086564763e-09	2.15719730198187e-05	46356	0.00645076560859925	0.157636429473552	0.812885724067229	0.00385405828555454	0.0255549260967329	6.88620769311584e-05
2.40098373026228e-08	1.56350352350396e-06	5.72802633068029e-09	4.7962637995764e-07	8.24460219620264e-10	2.07369222731452e-06	482232	0.000621914843950688	0.0115783031765115	0.753970865545815	0.00276223552137157	0.231291014953924	0.000397580802377776
5.02607760930438e-07	4.08720329624918e-06	2.21574267845855e-08	2.31672849355926e-07	6.72333959241395e-12	4.84364805665973e-06	206456	0.0014520427005198	0.103766366806808	0.843827472276712	0.00457453277475855	0.0478302400682043	1.38807351685467e-06
1.70139209083974e-06	7.51048120332765e-06	3.55163625644864e-08	2.01581464791592e-07	2.93541874044147e-09	9.45190654026391e-06	105799	0.00283156888800451	0.180005174997449	0.794599604993338	0.00375758715061256	0.0213270691931708	0.000310563665429505
8.17472982713586e-07	5.01561044160499e-06	2.14731450139976e-08	1.69396249237472e-07	1.74896793101861e-10	6.02412771536314e-06	165999	0.00180561167648374	0.135699809389633	0.832587003229336	0.00356452353412682	0.0281196311302409	2.90327166629996e-05
2.10474805600455e-06	1.35821858645795e-05	4.72533084715632e-08	3.92088472983264e-07	3.62483771312255e-11	1.6126311950416e-05	62010	0.00482624864799275	0.130516392246168	0.842237574613526	0.00293019932994316	0.0243135860318732	2.2477784903752e-06
1.31427169023787e-08	6.08309754433487e-07	2.27514437771604e-09	1.35395803976342e-07	4.55656921143766e-10	7.59579076611067e-07	1316519	0.000227847848267237	0.0173026315588051	0.800851120264551	0.00299526994327806	0.178251097410981	0.000599880822384842
7.8553014945562e-08	1.47158968743086e-06	4.98980760886315e-09	1.2018881451434e-07	8.82553366665596e-10	1.67620387786629e-06	596586	0.000502735171134416	0.0468636399085028	0.877930010103609	0.00297685005669768	0.0717029808255384	0.000526519105652609
5.15217578124426e-06	1.57364725764543e-05	5.74711021303493e-08	2.25699947171466e-07	6.98635012806279e-11	2.11718892705017e-05	47232	0.00633150503195046	0.243349835974378	0.743272004467716	0.00271450041118543	0.0106603593230543	3.29982366656183e-06
1.12246216748587e-07	2.35095584237676e-06	9.30790550876145e-09	2.50663126283939e-07	2.70114832080197e-10	2.72344320575013e-06	367182	0.000816700392832992	0.0412148182534509	0.863229252371807	0.00341769767370557	0.0920390503296351	9.91813714014272e-05
4.78561784732723e-09	7.18933834317445e-07	3.21664477560307e-09	6.21362501535841e-07	2.58859046709478e-10	1.34855745752293e-06	741533	0.000404485683628386	0.00354869406611536	0.533113239118492	0.00238524859112159	0.460760865671367	0.000191952552904167
8.38899532962298e-08	1.88942333547916e-06	7.73912613377436e-09	2.24116616605751e-07	2.26515366758239e-10	2.20539554688167e-06	453433	0.000661400571776105	0.0380385067045439	0.856727646045498	0.00350917827176949	0.101621959345407	0.00010270963278153
2.58561090085427e-07	2.95854758234503e-06	1.56821063497793e-08	2.3071659567243e-07	1.04352846508312e-09	3.46455090291775e-06	288638	0.00103882711649395	0.0746304780419516	0.853948365963803	0.00452644708916595	0.0665935072502836	0.000301201654795802
5.91315984669669e-08	2.61909436200984e-06	1.04069246166292e-08	5.92718484199316e-07	3.48356071048158e-10	3.2816997253638e-06	304720	0.000984027060572878	0.0180185889677678	0.798090800863718	0.00317119952693889	0.180613259530809	0.000106151110766096
4.52533088904233e-08	1.80614397041327e-06	8.54945290895669e-09	4.38748725519927e-07	1.016073873634e-10	2.29879706511994e-06	435010	0.000689402165268693	0.0196856475837123	0.785690915400153	0.00371909858363709	0.19086013819016	4.42002423376588e-05
1.01345208683342e-06	1.04763649021319e-05	5.48609648053315e-08	7.29225649327138e-07	1.04688842492586e-09	1.22749504915227e-05	81467	0.00367573563248436	0.0825626211310042	0.853475124756474	0.00446934306115691	0.0594076244813171	8.52865700475825e-05
1.5887630622865e-08	9.06465608944755e-07	2.95196737446659e-09	2.16556155376651e-07	3.07651837456404e-10	1.14216901415619e-06	875527	0.000342592201818981	0.0139100522128964	0.793635265630481	0.00258452762934339	0.189600796985932	0.000269357541347494
2.90638320013222e-08	9.57988638833867e-07	4.31293334205162e-09	1.82784053518668e-07	2.25109326911092e-10	1.17437456702282e-06	851517	0.000352250522201891	0.0247483493064759	0.815743686669307	0.00367253639780826	0.155643743190086	0.000191684436322366
4.36033853154018e-07	3.69683407101702e-06	1.58574450913608e-08	1.72862561682711e-07	2.63882852373273e-09	4.32422675946884e-06	231255	0.00129642974062527	0.10083510357065	0.854912167342287	0.00366711691440267	0.0399753693083255	0.000610242864335094
8.44654838065715e-08	2.84917819469828e-06	6.30484565801586e-09	2.73464426183519e-07	2.46648399786185e-09	3.21587943434425e-06	310957	0.000964300145089969	0.0262651276364765	0.885971707853923	0.00196053545748101	0.0850356587573008	0.000766970294819148
4.5681889822685e-07	7.14952588265651e-06	3.71702855407488e-08	7.48034696150766e-07	3.01276434199077e-10	8.39185103900908e-06	119163	0.00251439946403165	0.0544360113285318	0.851960532833855	0.00442933095070024	0.0891382238166009	3.59010703119741e-05
4.22286379009157e-09	4.07975553562622e-07	2.35344931468418e-09	2.92343416009562e-07	1.79755642623955e-10	7.07075038319583e-07	1414277	0.000212100090078549	0.00597229934764424	0.576990462755136	0.00332842935634855	0.413454584260728	0.000254224280143106
2.03411850620182e-07	4.13139438659313e-06	2.40100217669001e-08	6.27037542999883e-07	1.31892354297964e-09	4.98717272552308e-06	200514	0.00149503686573016	0.0407870073517149	0.828404110699778	0.00481435536491908	0.12573006340664	0.000264463176947878
6.81465053219979e-08	1.63945716672388e-06	6.59734208309173e-09	2.04073661459452e-07	1.93568678526445e-09	1.92021036237368e-06	520776	0.000575897768990363	0.0354890832053203	0.853790396536163	0.00343573923584933	0.106276721268802	0.00100805975386553
1.34626269916681e-06	8.64521916106484e-06	4.12803716101249e-08	3.40845990235455e-07	5.97140607152849e-10	1.03742053626844e-05	96393	0.00310743963661164	0.129770199461182	0.833337962651227	0.00397913576673629	0.0328551419910642	5.75601297908311e-05
4.97648823684255e-07	4.41979933303121e-06	1.50797213311424e-08	1.72200459947227e-07	3.42604612763141e-10	5.10507094260659e-06	195884	0.00153035300585413	0.0974812748498575	0.865766486444654	0.00295387106284616	0.0337312569958731	6.71106467696236e-05
5.9761193768723e-06	3.02055927477055e-05	1.77285661957172e-07	1.15226351000192e-06	7.95550537645269e-10	3.75120568470745e-05	26658	0.0111907406889439	0.159311962050899	0.805223581070073	0.00472609813639153	0.0307171508802986	2.12078623384607e-05
3.35872280218304e-08	1.1386502040804e-06	3.85407972297904e-09	1.67995639429366e-07	1.23259013108743e-09	1.34531974138566e-06	743318	0.000403514759909629	0.0249659816834591	0.84637887117274	0.00286480574425332	0.124874135316213	0.00091620608333442
2.18435514101004e-05	5.05823178981537e-05	1.75595463756538e-07	5.22858122095535e-07	2.14239189566906e-09	7.31264652860018e-05	13675	0.0216998378253873	0.298709247393116	0.691710144888356	0.00240125737063558	0.00715005326800095	2.92970798915282e-05
9.77581290944628e-07	9.72041740566057e-06	4.06544752123035e-08	5.19788387142137e-07	5.10623682179659e-09	1.12635477957814e-05	88782	0.00337338069188275	0.0867915961000107	0.862997838860433	0.00360938453402133	0.0461478387242086	0.000453341781326577
1.9136693373795e-06	7.27549110570025e-06	3.29357350384565e-08	1.60997509381479e-07	4.35709981038924e-10	9.38352939748072e-06	106570	0.00281111342711438	0.203939184960968	0.775346972073596	0.00350995170828782	0.017157457771135	4.64334860138983e-05
1.45825896264408e-09	2.65484611402096e-07	1.25886693695182e-09	2.94679437314374e-07	4.79025604374006e-11	5.62929077176503e-07	1776423	0.000168864511464806	0.00259048434655091	0.471612894351973	0.00223627982279037	0.523475246282187	8.50951964991161e-05
5.50000952699137e-08	2.89323354255504e-06	1.20094273116272e-08	8.12367421618466e-07	4.93022689964712e-09	3.77754071365469e-06	264722	0.00113262245303869	0.014559762406029	0.765903999948129	0.0031791655529262	0.215051930130627	0.00130514196228933
4.50676161230283e-09	4.10597301875624e-07	2.16220856911596e-09	2.53285120656166e-07	1.97301868513e-10	6.70748694581721e-07	1490871	0.000201204431543367	0.00671900168976586	0.612147746529231	0.00322357477037553	0.377615525311032	0.000294151699595983
3.1610606750616e-06	1.22793114230254e-05	5.09666724439661e-08	2.54561382681354e-07	3.02950786869766e-10	1.57462031039992e-05	63507	0.00471275806468474	0.200750660599491	0.779826815513813	0.00323675949734331	0.0161665247806121	1.92396087405238e-05
1.39811720042207e-08	8.01685944190416e-07	4.32289675772296e-09	3.18713025873498e-07	2.00217505717171e-10	1.13890325633157e-06	878038	0.000341612808533065	0.0122759961625312	0.70391048557773	0.00379566634276477	0.279842053398001	0.000175798518973486
1.14862697184655e-08	7.6136154038964e-07	3.60034524363498e-09	3.06847287097949e-07	3.63388647147512e-10	1.08365883109684e-06	922800	0.000325044986917877	0.0105995257814118	0.702584169981819	0.00332239736374487	0.283158571953288	0.000335334919736412
4.33585103292067e-09	5.20575440589644e-07	2.63872723687152e-09	4.07357043525555e-07	1.63797497720447e-09	9.36545037362196e-07	1067754	0.00028092417621417	0.00462962362721253	0.555846670284922	0.00281751237965402	0.434957238866896	0.00174895484131534
5.84884638363595e-08	1.35585012253587e-06	6.79578442247759e-09	2.02553185700974e-07	1.41208059894892e-09	1.62509963709463e-06	615347	0.000487411463680587	0.0359906940481051	0.834318149845799	0.0041817647775906	0.12464047193014	0.000868919398365907
6.91400078039493e-07	7.82876071181719e-06	3.40522893394975e-08	4.95784120312229e-07	1.76574348305406e-09	9.05176294299146e-06	110476	0.00271185742639357	0.0763829192604769	0.864887951786098	0.00376195107560382	0.0547721061007349	0.000195071777086388
4.50195660786732e-07	4.31483356361154e-06	2.56615951779861e-08	3.16234070028885e-07	2.61968590282131e-10	5.10718685819542e-06	195803	0.00153098681212605	0.0881494398553893	0.844855237024976	0.00502460471694066	0.0619194242954767	5.12941072171177e-05
9.56395101726967e-09	6.41154170789308e-07	3.8265155921779e-09	3.29831080720652e-07	6.6421605652121e-12	9.84382360279974e-07	1015865	0.00029527125230322	0.00971568711831603	0.651326351080645	0.00388722486970366	0.335063989390102	6.74754123318805e-06
1.2390830328726e-07	2.1895817421279e-06	1.14541900330633e-08	2.60247318557454e-07	2.17355454347374e-10	2.58540890946002e-06	386786	0.000775322957190738	0.0479259984112685	0.846899588732834	0.00443032047702489	0.100660022329624	8.40700492491029e-05
9.6767111422666e-07	6.19996621434039e-06	1.98884214334225e-08	1.63841336012959e-07	1.28840804105611e-09	7.35265549405449e-06	136005	0.00220337375792423	0.131608384890213	0.84322816693286	0.0027049304090889	0.0222832874660651	0.000175230301773005
1.64910858572811e-07	2.42276160398449e-06	7.20246585722295e-09	1.3605122840406e-07	7.69971002722639e-10	2.73169612782131e-06	366073	0.000819174251114663	0.0603694008617047	0.886907434289476	0.00263662776539034	0.0498046715439644	0.000281865539464939
6.72191304500956e-07	4.97569013559787e-06	2.44522234181275e-08	2.3272290255894e-07	4.71648516607012e-10	5.9055282145925e-06	169333	0.00177009522596572	0.113824078062988	0.84254785597383	0.00414056499767561	0.0394076353718681	7.98655936384442e-05
9.49538227496655e-08	1.59174119276258e-06	6.40516707002578e-09	1.38053190104566e-07	2.85596398260778e-10	1.8314389690851e-06	546019	0.000549281283606318	0.051846566744782	0.869120521967347	0.0034973412590568	0.0753796290430202	0.000155940985794055
5.33848198717634e-06	1.54538546019977e-05	5.0841309894022e-08	1.89234175077731e-07	1.53335179545026e-09	2.10339454259413e-05	47542	0.0062903821775222	0.25380316812044	0.734710216702303	0.0024171076260053	0.00899660863645427	7.28989147969913e-05
5.40723412966408e-07	4.60739043003202e-06	2.19514001095871e-08	2.40493557020815e-07	1.15097958482856e-09	5.41170977971366e-06	184784	0.00162220013560344	0.0999172969314365	0.851374263879281	0.00405627814556394	0.0444394778748722	0.000212683168846772
3.61866166110257e-06	1.97306938245899e-05	8.76235987640095e-08	6.1433652486658e-07	1.66385649126232e-09	2.40529794658143e-05	41575	0.00719000794517244	0.150445464198964	0.820301445508339	0.00364294156940291	0.0255409740709968	6.91746522973218e-05
7.37287673326292e-08	3.33555913208004e-06	1.23981864287927e-08	7.21272558772383e-07	1.04871590790669e-09	4.14400736052175e-06	241312	0.00124243232514032	0.0177916593573199	0.804911488299112	0.00299183504037785	0.174051949242091	0.00025306806109887
1.26970026543572e-08	6.67032103628473e-07	2.23971105028505e-09	1.51285433395518e-07	4.13221012268157e-12	8.33258382938757e-07	1200108	0.000249946377233967	0.0152377736778082	0.800510522649611	0.00268789501089203	0.181558849563518	4.95909817085547e-06
2.01748208605631e-06	1.03454076316614e-05	3.50625036697597e-08	2.31178915088067e-07	3.12148239735947e-10	1.26294432847152e-05	79180	0.00378168824922842	0.159744340314506	0.819149933883616	0.00277625093041069	0.01830475895702	2.47159144468168e-05
3.657935614843e-08	1.09722534607105e-06	3.7753410744217e-09	1.45604446335619e-07	2.07335993798061e-10	1.28339182562332e-06	779185	0.000384943684896832	0.028502095321251	0.854941822259268	0.0029416901362825	0.113452839131886	0.000161553151312431
2.41871445098374e-07	3.55944927036533e-06	1.66744524675763e-08	3.15512703191449e-07	1.92400493287494e-11	4.13352711117206e-06	241924	0.0012392921387222	0.0585145418411909	0.861116710894404	0.00403395260732868	0.0763301400246496	4.65463242680751e-06
1.94907250409568e-06	1.42360944828774e-05	4.43604705661285e-08	4.16627918530313e-07	4.63737960806748e-10	1.66466191140303e-05	60072	0.00498157787970188	0.117085186532137	0.855194342188002	0.00266483363752463	0.0250277798558606	2.78577864748461e-05
2.16262198863322e-06	1.38369433476969e-05	6.34533505650768e-08	5.22031514329645e-07	9.15797862563524e-10	1.65859659990874e-05	60292	0.0049634721240891	0.130388666463697	0.834256102325197	0.00382572534928433	0.0314742906357319	5.52152260901724e-05
3.59344996346953e-07	3.53528693345625e-06	1.77277990729914e-08	2.24247358472448e-07	3.21043073893905e-10	4.13692813042254e-06	241725	0.00124031118371482	0.0868627602457889	0.854568129298191	0.00428525672046923	0.0542062495172097	7.76042183408959e-05
3.70469955429445e-07	3.12709225878568e-06	2.05937097892209e-08	2.23500297213654e-07	6.8367284461449e-11	3.74172458850246e-06	267256	0.00112188968732641	0.0990104821097261	0.835735550498447	0.00550380160327702	0.0597318941913642	1.82715971858344e-05
1.64589522662601e-05	3.72411754783433e-05	1.02216069161413e-07	2.97386500794903e-07	1.88945083445838e-09	5.41016197653942e-05	18484	0.0160999133015068	0.304222911211025	0.688356016692949	0.00188933472980406	0.00549681325780056	3.49241084213703e-05
4.50215026131665e-07	6.16848018857558e-06	3.95297570399214e-08	6.96407025060692e-07	1.72228307298326e-10	7.35480422511516e-06	135966	0.00220401696142603	0.0612137335476955	0.838700800153385	0.00537468514864547	0.094687364033784	2.34171164896818e-05
2.23736134021517e-09	2.94295742652673e-07	1.38431451379651e-09	2.34122834724214e-07	5.53169057647533e-10	5.32593422288545e-07	1877605	0.000159765305386084	0.00420088053397518	0.552571117735718	0.00259919566382951	0.439590173153456	0.0010386329130213
3.18104246160619e-07	5.89716388143503e-06	1.84418794711107e-08	4.39613062526335e-07	5.52860094120017e-09	6.67885167053429e-06	149726	0.00200165620114034	0.0476285837525077	0.882960750191847	0.00276123507166246	0.0658216538130075	0.000827777170975545
2.43070269157896e-07	3.29103205491014e-06	1.63938472706867e-08	2.85393991514835e-07	5.08403736591376e-10	3.83639856659015e-06	260661	0.00115025972122162	0.0633589719469479	0.857844146739753	0.00427323881659612	0.0743911214023047	0.000132521094397982
9.73240307312405e-06	1.7361970272196e-05	6.89998375823538e-08	1.58264977602028e-07	5.29965572791975e-10	2.73221681260772e-05	36600	0.00816326055602434	0.356209032468222	0.63545360646636	0.00252541589173877	0.00579254826599849	1.93969076812084e-05
1.14840292358188e-07	2.15061146278408e-06	7.42848516317066e-09	1.78866820063596e-07	9.8029099859205e-11	2.45184508946889e-06	407856	0.000735283974749423	0.0468383148884272	0.877140024882214	0.00302975306028808	0.0729519254017559	3.99817673148509e-05
6.68839586858997e-06	2.61940138567746e-05	8.4659874595903e-08	4.26330577066577e-07	1.95081212543221e-09	3.33953509891525e-05	29944	0.00996875187389445	0.200279250568814	0.784361088622275	0.0025350796469665	0.012766165482287	5.8415679657503e-05
1.08122115658855e-07	4.66349609905901e-06	2.28539659782942e-08	1.26762226822034e-06	1.68155206399703e-09	6.0637760009805e-06	164914	0.00181748468650356	0.0178308228472443	0.769074599441822	0.00376893308304904	0.209048333582139	0.00027731104574528
4.34350647753959e-07	4.35349066698511e-06	1.61147954287268e-08	2.07675482282795e-07	6.68573486134718e-10	5.01230016593672e-06	199509	0.00150256383717351	0.0866569505764596	0.868561443420958	0.00321504995615425	0.04143316948457	0.000133386561858027
2.72817969268126e-07	6.73169427671915e-06	2.32338997004107e-08	7.37207468489784e-07	2.44876020249634e-09	7.76740237437997e-06	128743	0.00232751688449717	0.0351234500439929	0.866659656891601	0.0029912058859015	0.0949104260288345	0.000315261149669977
6.18966318110537e-07	4.6123338645685e-06	1.58900316035419e-08	1.52243155087455e-07	1.15665467540358e-09	5.40059002404543e-06	185165	0.00161886959688118	0.114610869433649	0.854042584982876	0.00294227696099752	0.0281900967134354	0.000214171909042109
1.98443469566893e-07	2.5458548483621e-06	1.04457824000372e-08	1.72304395958189e-07	2.58051218718986e-11	2.92707430140909e-06	341638	0.000877738137901263	0.0677958429245756	0.869760923778576	0.00356867688497304	0.0588657403999763	8.81601189948477e-06
3.86442985928394e-08	1.36353980239551e-06	4.28609361949274e-09	1.94450605651327e-07	1.51660354892219e-10	1.60107246061406e-06	624581	0.000480206786502402	0.0241365082115135	0.8516415314973	0.00267701414203882	0.121450221919843	9.47242293044328e-05
3.42790148223117e-07	3.6030630024681e-06	1.57057361699647e-08	2.12257295790245e-07	1.4176451820814e-10	4.17395794716964e-06	239581	0.00125140633467813	0.082125922819985	0.863224557619547	0.00376279214327368	0.0508527633667649	3.3964050429466e-05
1.58934385016002e-06	7.22123515094524e-06	3.01177802234269e-08	1.75944304038543e-07	3.35804016135405e-10	9.01697688938336e-06	110902	0.00270144976244557	0.176261275775401	0.800848803266598	0.00334011948715181	0.0195125601625641	3.72413082849067e-05
3.69486561072556e-07	5.77029427429024e-06	3.71394528319182e-08	7.45792545054822e-07	1.39851454271157e-10	6.92285268470381e-06	144449	0.00207470780663865	0.0533720097625281	0.83351394823695	0.00536476139583016	0.107729079184751	2.02014199406787e-05
1.28066037340322e-06	6.66488657819006e-06	3.80008583262563e-08	2.54279637060976e-07	2.04534368527938e-10	8.23803198134904e-06	121388	0.0024683683307094	0.155457077163896	0.809038687064994	0.00461285637301367	0.0308665513361282	2.48280619680775e-05
3.10690400519417e-06	1.8808669646234e-05	7.54943653092904e-08	5.87676620432072e-07	1.15642596192681e-10	2.25788602797657e-05	44289	0.0067508445287181	0.137602339830167	0.833021216003961	0.0033435861852135	0.0260277362608388	5.12171981932655e-06
2.96805245449045e-07	3.97028049243589e-06	2.0983115605691e-08	3.60900022884096e-07	6.15527939782354e-10	4.6495844043145e-06	215073	0.00139390617316248	0.0638347903037592	0.853900079489198	0.00451290132215258	0.077619845453113	0.000132383431777512
2.81218606779111e-06	1.5721628105178e-05	7.22265676280106e-08	5.19197785469858e-07	2.59296943063974e-09	1.91278314954976e-05	52280	0.00572197113677542	0.147020642065623	0.821924226427791	0.00377599351212454	0.0271435779634544	0.000135560031007701
3.18203363624323e-07	3.5451110050434e-06	1.44076693451034e-08	2.06386030021015e-07	1.91789741362048e-09	4.08602596544746e-06	244737	0.00122505929543792	0.0778760013556293	0.867618325243602	0.00352608364874295	0.0505102101078827	0.000469379644142925
1.05033150666841e-06	6.37419939836082e-06	3.46391543628406e-08	2.70288554946857e-07	1.66797880806082e-10	7.72962541221973e-06	129372	0.00231621002210214	0.135883881902989	0.824645317001245	0.00448134967938804	0.0349678723783379	2.15790380401089e-05
1.66191781373795e-06	8.94189417622819e-06	4.9021246874104e-08	3.39132571389511e-07	1.12481501189913e-09	1.09930906232417e-05	90966	0.0032925130660626	0.151178396567051	0.813410394100016	0.00445927797324467	0.0308496111796363	0.000102320180052099
2.47785811337048e-07	3.25934958634196e-06	1.63070407142127e-08	2.75798951522191e-07	2.05221588399635e-09	3.8012936057994e-06	263068	0.00113974025135211	0.0651846021467577	0.857431686247377	0.00428986613644736	0.0725539724428078	0.00053987302661005
8.43182703795363e-08	1.68497211099944e-06	5.69341046691806e-09	1.46285920207585e-07	3.27584844125371e-10	1.92159729689761e-06	520400	0.000576313610456181	0.0438792615474985	0.876860158847958	0.00296285307858727	0.0761272512423709	0.000170475283585303
2.60927726474356e-09	4.85970261265205e-07	1.24685179842007e-09	2.98598686096686e-07	6.41103973254432e-10	7.8906618039831e-07	1267321	0.000236691931559729	0.00330679140680752	0.615880230755669	0.00158016124552529	0.378420332177914	0.000812484414084014
6.74311254054768e-07	1.1212688284497e-05	5.18073319111673e-08	1.10781035796398e-06	1.24617611215066e-09	1.30478634045391e-05	76641	0.0039067333418803	0.0516798216802446	0.859350526354863	0.00397056056650199	0.0849035833390624	9.55080593284833e-05
2.37636756026644e-07	5.15381336410989e-06	1.46472970453016e-08	4.08474867685258e-07	6.37539751739195e-09	5.82094768238449e-06	171793	0.00174476551111913	0.040824410215159	0.885390772314705	0.00251630796985647	0.070173258715483	0.00109525078479667
7.29026423506985e-08	1.67140477534616e-06	4.72933606094208e-09	1.39411811398457e-07	6.0487318382506e-11	1.88850905247464e-06	529518	0.000566392789723591	0.0386032792668742	0.885039324093261	0.0025042697331765	0.073821097767986	3.20291387024306e-05
1.57896284600645e-06	8.14670788793663e-06	2.7074038101375e-08	1.79608090636227e-07	7.60702905842224e-10	9.93311356558653e-06	100673	0.00297551322923251	0.158959508071749	0.820156523344409	0.00272563460818304	0.0180817514518794	7.65825237796228e-05
6.01821914585159e-06	2.4249753949554e-05	1.0966551315582e-07	5.68193127525416e-07	6.29356784233908e-10	3.0946461092871e-05	32314	0.00924111795753246	0.194471966529251	0.783603458785801	0.00354371741656377	0.0183605203134619	2.03369549217661e-05
4.09348394290331e-10	1.08591759325954e-07	3.42901226655523e-10	1.16957942874547e-07	2.85934623546004e-10	2.26587886444993e-07	4413299	6.79740633021675e-05	0.00180657669177609	0.479247858434464	0.00151332550047316	0.516170324502055	0.00126191487123218
1.46741168678243e-06	7.52828745406254e-06	4.04596679637187e-08	2.66887116789828e-07	1.0052646646277e-09	9.30405119026315e-06	107480	0.00278733648598983	0.157717499267212	0.809140803303084	0.00434860762654234	0.0286850438945489	0.000108045908612339
8.70909156614572e-08	1.759129337952e-06	8.12122776003327e-09	2.1091447042629e-07	5.84926439998376e-11	2.06531444444378e-06	484188	0.000619403063852553	0.0421683564436174	0.851748915369523	0.00393219917765134	0.102122207586212	2.83214229955141e-05
1.37994312576005e-06	8.81431213817681e-06	3.49496207608303e-08	2.87037386812793e-07	1.14618686884285e-09	1.05173884583793e-05	95081	0.00315026061309143	0.131205872182142	0.8380704176762	0.00332303222412456	0.0272916977392907	0.000108980178242791
1.12831485845151e-05	2.09362349223487e-05	8.11994395275438e-08	1.93723605188314e-07	3.10898591267424e-11	3.24943376414388e-05	30775	0.00970109747290571	0.347234299988505	0.644304098559298	0.00249887966400624	0.00596176501044494	9.56777746012422e-07
4.78374292364271e-08	1.21160480039159e-06	5.40922865974252e-09	1.76151428232479e-07	3.87225301754131e-11	1.44104160905042e-06	693942	0.000432219360501862	0.0331964246805822	0.840784050080266	0.0037536935961946	0.122238960434012	2.68712089451251e-05
1.52282034635003e-06	8.82913463699821e-06	2.95884428792533e-08	2.20575943215376e-07	3.25615667211198e-11	1.06021519310096e-05	94320	0.00317560949215057	0.143633137523339	0.832768167674942	0.00279079596970421	0.0208048276095937	3.07122242097686e-06
1.0579456989125e-09	2.01620652935471e-07	8.21955688635029e-10	2.0141002849567e-07	3.39106363287002e-10	4.05249689181975e-07	2467614	0.000121567541445433	0.00261060212297272	0.497522042132731	0.00202826975708286	0.497002302215778	0.000836783771436105
1.2245503285514e-06	1.07171498930288e-05	6.89897985194162e-08	7.76376387662317e-07	1.10682375798906e-10	1.27871770901378e-05	78203	0.00382882892456882	0.095763929749268	0.83811695243468	0.005395232898794	0.060715229185424	8.6557318334373e-06
1.25184920455353e-06	1.021240225653e-05	6.14833603815379e-08	6.44931854119214e-07	1.64452186953704e-11	1.21706831208029e-05	82165	0.00364456953066361	0.102857760088568	0.839098525133256	0.00505175919636314	0.052990604366065	1.35121574788692e-06
4.03242754995953e-07	8.08636695739878e-06	3.61617199555985e-08	9.32503179220635e-07	7.07191418176354e-10	9.45898180298914e-06	105720	0.00283368547436091	0.0426306724544627	0.854887674574382	0.00382300343829513	0.0985838855220076	7.47640108529307e-05
1.02519141762079e-07	2.29318283322609e-06	1.00782364060965e-08	2.89857707322698e-07	6.26163355929364e-10	2.69626408207289e-06	370884	0.000808553259616152	0.0380226634489239	0.85050379466654	0.0037378521166029	0.107503456078329	0.000232233689605051
1.81955054135279e-06	8.89736527528655e-06	3.15369250968999e-08	1.98280436075056e-07	5.4543320868597e-10	1.094727861102e-05	91347	0.00327881446898304	0.166210307237559	0.812746764874523	0.00288080044524979	0.0181123038081317	4.98236345366157e-05
5.93173565121836e-06	2.81700894174278e-05	1.71251373623766e-07	1.04578525981415e-06	2.05105870827583e-09	3.53209127607923e-05	28312	0.0105405162548634	0.167938345517583	0.797547039857298	0.00484844134078725	0.0296081040401372	5.8069244194408e-05
7.23124878530609e-08	1.5394828051514e-06	5.41158376175714e-09	1.48130516143112e-07	5.84123359152206e-10	1.76592151626848e-06	566277	0.000529636615622886	0.0409488684445401	0.871773060676239	0.00306445315485605	0.083882842345181	0.000330775379183611
1.76464956870387e-07	2.74462639304643e-06	1.12992829285798e-08	2.25963619030656e-07	2.73983798302605e-10	3.15862823567435e-06	316593	0.00094714114563732	0.0558675930511058	0.868929860769279	0.00357727535040777	0.0715385294409026	8.67413883052657e-05
1.29620783423727e-06	9.89012384837362e-06	4.06835246778981e-08	3.99137602585047e-07	2.83468411675441e-12	1.16261556445579e-05	86013	0.00348179142624938	0.111490665862882	0.850678775576435	0.00349931016938875	0.0343310045717372	2.43819556818104e-07
7.60387763538841e-07	5.56522720356648e-06	2.13093357850915e-08	2.00530176187088e-07	1.62191124603474e-09	6.54907639032354e-06	152693	0.00196280053338604	0.116106106910333	0.849772833889871	0.00325379252203817	0.0306196117185894	0.00024765495916816
3.48898439378579e-07	3.40214587106921e-06	1.77921196874542e-08	2.23069578421623e-07	3.59771090878165e-10	3.99226577964774e-06	250484	0.00119696518964651	0.0873935901655735	0.8521842128881	0.00445664709452889	0.0558754328328574	9.0117018940034e-05
1.39206933506904e-07	3.01268979003206e-06	1.19076611855502e-08	3.31354299287652e-07	1.16693500868326e-09	3.49632561902085e-06	286015	0.00104834961652789	0.0398152085004855	0.861673115811155	0.00340576436038157	0.0947721509361157	0.00033376039186249
1.25253936210424e-07	3.13789635386703e-06	1.32697418588238e-08	4.27452687423315e-07	2.10989507050473e-09	3.70598261443009e-06	269834	0.00111117902735136	0.0337977668116195	0.846711029255482	0.0035806271209031	0.11534125544975	0.000569321362245297
8.89562889497464e-07	8.16535092048396e-06	3.56776354852389e-08	4.21086215580873e-07	2.65545750372873e-10	9.51194320679791e-06	105131	0.00284952889713208	0.093520626664562	0.858431420684726	0.00375082511633807	0.0442692104469184	2.7917087455179e-05
1.62974988842974e-06	7.94448770890612e-06	4.32558948297483e-08	2.71113649920398e-07	6.27973353636317e-11	9.88866993942137e-06	101126	0.00296221959380383	0.164809817540042	0.803392949463837	0.00437428846293148	0.0274165941002438	6.35043294480777e-06
3.84389971468327e-06	2.03894658954989e-05	7.67928926457236e-08	5.23776461530764e-07	2.18601958884805e-10	2.48341535663175e-05	40267	0.00742265360603267	0.154782795572978	0.82102519987446	0.00309222911264741	0.0210909729672108	8.80247270361144e-06
1.75901641350352e-09	2.58584094604637e-07	1.3880750972664e-09	2.62364885235561e-07	3.98349727359148e-10	5.24494421078326e-07	1906598	0.000157335988993146	0.0033537371281988	0.493015910584911	0.00264650116661413	0.500224358337608	0.000759492782669006
4.07371618250122e-07	4.48232714251099e-06	1.68750153429844e-08	2.38738627604605e-07	2.49942720945577e-09	5.14781183091816e-06	194257	0.00154315563329699	0.0791349085068372	0.87072474475267	0.00327809482888084	0.046376719943554	0.000485531968057576
1.31398944314682e-07	2.55034636928274e-06	9.41839153294273e-09	2.35044372360109e-07	4.83148605069745e-10	2.92669122609554e-06	341683	0.000877623315863607	0.0448967568368938	0.871409442356897	0.00321810222033831	0.0803106150264024	0.000165083559468727
1.00030159103818e-07	2.62062758327593e-06	1.23718702507875e-08	4.16757816891889e-07	2.8261254674753e-10	3.15007004206917e-06	317453	0.000944576107913653	0.0317548999761644	0.831926766159945	0.00392749052737282	0.132301127062602	8.97162739155768e-05
1.57437534698345e-06	9.38038657622765e-06	3.41564109969311e-08	2.61669614626943e-07	1.40008490987821e-09	1.12519880337448e-05	88873	0.00336992441700357	0.139919749493323	0.833664819771915	0.00303558899054066	0.0232554117407691	0.000124430003451776
2.65369238398939e-07	5.58909264523654e-06	2.21102989859025e-08	5.98798347106649e-07	3.63267961210998e-09	6.47900320934014e-06	154345	0.00194181948379801	0.0409583434094279	0.862646994398659	0.00341260812373549	0.0924213691148386	0.000560684953338671
6.0528766830614e-06	2.43356864737779e-05	1.09150404561888e-07	5.6427887411109e-07	1.32034374568539e-09	3.1063312779258e-05	32192	0.00927584997945574	0.194856122593052	0.783422123928381	0.00351380438195797	0.0181654441727116	4.25049238974611e-05
2.36265048681993e-07	3.31693467167292e-06	1.40882862581453e-08	2.54308063128863e-07	1.17930176099951e-09	3.82277537150292e-06	261590	0.00114617743977141	0.0618045858627328	0.867677106114888	0.00368535550458109	0.0665244589113491	0.000308493606449042
6.74090069244125e-08	1.64728424240269e-06	6.13015293537589e-09	1.92612181587567e-07	1.34291836343424e-11	1.91344901303368e-06	522616	0.000573870526378695	0.0352290583471251	0.860897902782893	0.00320371898786936	0.100662301569347	7.01831276551813e-06
1.48383994629099e-06	9.06162506909969e-06	4.09680857673621e-08	3.21686648212218e-07	9.57698755478032e-10	1.09090774481257e-05	91667	0.00326739150618016	0.136018829579941	0.830649989624608	0.00375541249589356	0.0294879791386472	8.77891609104464e-05
1.85555543571805e-08	8.99867840586829e-07	3.81668372198384e-09	2.37987556673469e-07	1.92570629547639e-09	1.16215334163494e-06	860472	0.000348585435073323	0.0159665284196285	0.774310762916087	0.00328414812852017	0.204781544867963	0.00165701566780101
7.86492829808172e-07	6.06237601017306e-06	2.57908428848397e-08	2.55610231328588e-07	3.98213918439217e-10	7.1306681281131e-06	140239	0.00213692159054923	0.110297214184934	0.850183447224499	0.00361689008960574	0.0358466032545855	5.58452463758949e-05
1.9397019088387e-07	4.93954926691406e-06	1.70555995189649e-08	5.5849348565368e-07	1.99277570189464e-09	5.71106131867247e-06	175099	0.00171185638756932	0.0339639482156633	0.864909163339583	0.00298641505795099	0.0977915407470185	0.000348932639784344
7.19489301719805e-06	1.93864890207282e-05	1.04952062480078e-07	3.63607426941803e-07	4.56081988857616e-10	2.7050397609337e-05	36968	0.00808238946576489	0.265981044756051	0.716680371974886	0.00387987134221835	0.0134418514726858	1.68604541583592e-05
8.54073635821253e-08	2.4742116713549e-06	1.27201856267184e-08	4.7381663815085e-07	1.60400421267396e-10	3.04631625913586e-06	328265	0.00091347879374204	0.028036276051769	0.812197900968021	0.00417559588193468	0.155537573201692	5.26538965829163e-05
7.320798197615e-08	3.26765268104914e-06	1.26156849626001e-08	7.2409520676911e-07	2.28394700717143e-09	4.07985550176417e-06	245107	0.00122321041482154	0.0179437683379949	0.800923630661961	0.00309218916139186	0.177480601079132	0.00055981075951926
1.68038804865727e-09	2.70098126451961e-07	7.90329598815627e-10	1.63336584124722e-07	5.89936869840938e-10	4.36495365093996e-07	2290975	0.000130940064708707	0.00384972712893619	0.618788074402112	0.00181062540869233	0.37420004239804	0.00135153066221883
1.65768030375637e-06	8.95336986801937e-06	2.66496389509837e-08	1.85072730882707e-07	4.85192509521459e-12	1.08227773935345e-05	92398	0.00324158546813991	0.153165887413212	0.827270999158503	0.00246236598813389	0.0171002991333138	4.48306836479249e-07
6.36894157924715e-08	1.40143423107902e-06	4.12603551534606e-09	1.16733687434406e-07	1.92147704745951e-10	1.58617551752599e-06	630447	0.000475739832534239	0.0401528173198701	0.883530363187602	0.00260124776215281	0.0735944327374815	0.000121138992893832
6.94990493852009e-07	4.59593448125009e-06	1.37719033612199e-08	1.17097204027024e-07	5.61630509656856e-10	5.422355713e-06	184422	0.00162538874680596	0.128171320849678	0.84759000045523	0.00253983768128712	0.0215952641665107	0.000103576847293577
1.06093711071074e-05	2.42453419452407e-05	9.72213305206973e-08	2.85672619921023e-07	3.38446202607602e-11	3.52376408474101e-05	28379	0.0105157968186845	0.301080630029953	0.68805235998149	0.00275901928116289	0.00810703023956894	9.60467824940889e-07
1.7033563899837e-09	3.32521242216034e-07	1.14726271023698e-09	2.87971316834882e-07	2.16814047638864e-11	6.23364859555901e-07	1604197	0.000186992030952404	0.00273251910798631	0.533429559139618	0.00184043532876447	0.461962705180461	3.47812431700638e-05
7.91359390469105e-08	3.30659932119707e-06	1.36688526693211e-08	7.34419081019148e-07	5.12006545025951e-09	4.13894325938271e-06	241608	0.00124091497491374	0.0191198414879244	0.798899408369812	0.00330249820128236	0.177441205398085	0.00123704654289538
7.3583134248852e-07	9.75872863738896e-06	4.24034116547579e-08	7.2312948612699e-07	1.1965211576307e-09	1.12612893988169e-05	88800	0.00337270545047019	0.065341659949333	0.866572937768053	0.00376541354662397	0.064213737922672	0.000106250813317737
1.73767862731998e-07	2.4261814578485e-06	9.05775448349235e-09	1.62604834775904e-07	8.21832826762755e-10	2.77243374266666e-06	360694	0.000831385483179625	0.0626770119183659	0.875108905403411	0.00326707698874714	0.0586505755840003	0.000296430105475587
2.74725395757346e-07	5.93840698754826e-06	2.40665339924643e-08	6.68935904983607e-07	2.14720650395106e-09	6.90828202878562e-06	144754	0.00207034563911934	0.0397675420043091	0.85960691280465	0.00348372198647698	0.0968310069270863	0.000310816277477385
3.50073189108667e-06	2.66898934293929e-05	1.08272977515961e-07	1.06154948205965e-06	1.13501513552989e-09	3.13615827951907e-05	31886	0.00936449977253084	0.111624847315535	0.851037831977211	0.00345240794200491	0.033848721507208	3.61912580414769e-05
3.72193057518095e-10	1.51474147479447e-07	7.52316279711941e-10	3.93678532565164e-07	7.72473197503209e-10	5.47049662579344e-07	1827988	0.000164101477533096	0.000680364294099372	0.276892863374131	0.00137522483089517	0.719639476074194	0.00141207142667997
1.03944419711578e-05	2.12906078414616e-05	7.01312769970086e-08	1.84697884504681e-07	1.05845312777274e-09	3.19409374272489e-05	31308	0.00953666903913408	0.325426953884274	0.666561771706129	0.00219565493832938	0.00578248164836623	3.31378229015211e-05
4.14995050176595e-07	5.21712246382843e-06	2.50002057673724e-08	4.04114471481161e-07	1.07602447068397e-10	6.06133979370062e-06	164980	0.00181675514797119	0.0684658943898653	0.86072100251671	0.00412453461087174	0.0666708162279807	1.77522545725329e-05
1.85312608199453e-07	3.38667390072568e-06	1.95011377297543e-08	4.58246831123825e-07	4.56829037225929e-09	4.05430276815097e-06	246652	0.00121555391117145	0.0457076392160933	0.835328315223539	0.00480998554990705	0.113027284179079	0.0011267758313824
7.95211692683177e-07	7.53768218727047e-06	3.69145774248919e-08	4.49912649539203e-07	1.05439689375657e-10	8.81982654660711e-06	113381	0.00264246216667485	0.0901618289748664	0.854629299957166	0.00418540854854935	0.0510115076710073	1.19548484109609e-05
1.718813304776e-06	1.03342089163106e-05	6.44562960406111e-08	4.98293279023032e-07	1.23083866191229e-09	1.26170026348121e-05	79258	0.00377797011437186	0.136229923582131	0.819070045035657	0.00510868531189546	0.0394937921030602	9.75539672565521e-05
1.57863523061223e-09	2.69037740740587e-07	1.41261226192615e-09	3.09541298700255e-07	1.30422600162572e-09	5.82874512935006e-07	1715635	0.00017484711731619	0.00270836208408422	0.461570603569325	0.0024235272439913	0.531059931136104	0.00223757596649478
5.40183645450074e-07	4.99584004724682e-06	1.80644603941458e-08	2.14810985213805e-07	2.54266537331775e-10	5.76915340484217e-06	173336	0.00172925412811942	0.0936330874815508	0.865957220526274	0.0031312151240395	0.0372344034106476	4.40734574882969e-05
3.82162982684194e-07	4.88681251332676e-06	1.64600643946885e-08	2.70632545970061e-07	1.07986522136038e-09	5.55714797159706e-06	179948	0.00166576010279873	0.0687696251094002	0.879374193075939	0.00296196258923047	0.0486998991844883	0.0001943200409418
1.31935930044012e-07	2.08276534451154e-06	7.80681425041593e-09	1.58456392177559e-07	3.74416186006369e-11	2.38100192260213e-06	419991	0.000714046374633903	0.0554119376349865	0.874743243481024	0.0032787937616968	0.0665502999696811	1.57251526112663e-05
7.43800643227818e-07	4.91102394707234e-06	1.84334534103247e-08	1.56487864755559e-07	6.83537313297157e-10	5.83042944577934e-06	171514	0.00174760508960159	0.127572188317321	0.842309128811677	0.00316159445573408	0.0268398522288681	0.000117236186399952
3.89162484969727e-07	3.43438361504933e-06	1.86965000263326e-08	2.12146399234112e-07	3.50579871757904e-10	4.05473957915126e-06	246625	0.00121568479570966	0.0959771835830666	0.847004733105009	0.00461102363329735	0.0523205979306119	8.64617480147238e-05
2.45277900253294e-06	1.49940360046992e-05	6.70528636370674e-08	5.27061673351545e-07	2.53987886434344e-09	1.80434694230851e-05	55422	0.00539846529227495	0.135937216120688	0.830995173551024	0.00371618462418757	0.0292106612643583	0.000140764439742053
4.42295849633308e-06	2.5672628185619e-05	1.08521084066737e-07	8.09991281771318e-07	2.83840199447474e-10	3.10143828879896e-05	32243	0.00926130661383628	0.142609914642083	0.827765242930589	0.00349905669439457	0.0261166338436155	9.15188931769432e-06
2.96888162922921e-10	2.00662449508265e-07	8.10187605481769e-10	7.04144418791938e-07	4.33451328256171e-10	9.06347395396865e-07	1103330	0.000271867379197488	0.000327565527777483	0.221396840248436	0.000893904047825956	0.776903450451924	0.000478239724036913
1.32416617858141e-06	6.95443378287362e-06	2.93086759728669e-08	1.97913626469145e-07	6.01196588200722e-10	8.50642346048525e-06	117558	0.00254868446670464	0.155666618847808	0.817550856147586	0.00344547577592558	0.0232663736279424	7.06756007378954e-05
2.56414405227702e-06	9.37125546224665e-06	3.74614004500272e-08	1.76034831219419e-07	1.40585227781754e-10	1.21490363314209e-05	82311	0.00363809906214319	0.211057402606115	0.771357925567305	0.00308348739999577	0.0144896127081407	1.15717184430637e-05
1.82657848317555e-06	1.53357844345976e-05	6.39635521860089e-08	6.90558146934055e-07	2.4255352409187e-09	1.79193101521341e-05	55806	0.00536141723567962	0.101933526886247	0.855824487907039	0.00356953206585306	0.038537094401026	0.000135358739835743
6.48419766478424e-07	8.64538441724485e-06	4.35347111500855e-08	7.46376327068745e-07	4.58662602624667e-10	1.00841738845447e-05	99165	0.00302069590876353	0.06430073240528	0.857322029174348	0.00431713213680378	0.0740146228748257	4.54834087428446e-05
3.10999812615176e-07	5.15337225898138e-06	2.49466580404791e-08	5.31526632991007e-07	3.76442920884634e-10	6.02122180554893e-06	166079	0.00180474147201992	0.0516506155492512	0.855868198416512	0.00414312225095066	0.0882755444254142	6.25193578714737e-05
5.6326962244111e-08	1.57304787997445e-06	5.87185274688243e-09	2.10845435510991e-07	1.48255150891421e-09	1.84757468198535e-06	541250	0.000554119335789638	0.0304869745149266	0.851412338192522	0.00317814094560589	0.114120115179551	0.000802431167394598
6.32250352781351e-07	4.74557919353102e-06	1.64674129439993e-08	1.58922494270528e-07	3.14880954571403e-10	5.55353433448147e-06	180066	0.00166467781090207	0.113846483104598	0.854515144358806	0.00296521313314917	0.0286164602033323	5.66992001141203e-05
1.52260536660738e-07	2.38890664571287e-06	8.76904332244739e-09	1.76898714210904e-07	1.28890154081785e-09	2.72812384144778e-06	366552	0.000818103439596096	0.0558114460742134	0.87565916525443	0.00321431277760242	0.0648426261019831	0.000472449791771129
5.13011850992709e-07	6.8521062881029e-06	4.6017647997688e-08	7.90323530319004e-07	1.17365889174858e-09	8.20263297630405e-06	121912	0.00245777469919084	0.0625423388410415	0.835354490185946	0.00561010691696494	0.0963499808661571	0.000143083189890256
3.21588177502247e-06	1.75172250732315e-05	7.16343319321071e-08	5.01732344848061e-07	1.31711572099674e-09	2.13077906407552e-05	46931	0.0063720173395887	0.150925162971682	0.822104241991497	0.00336188453978391	0.0235468966870926	6.18138099441201e-05
1.33247965747353e-07	2.22575926619956e-06	8.10352072030843e-09	1.74041114653562e-07	3.14534961208984e-10	2.541466402282e-06	393474	0.000762150305362419	0.0524295602049703	0.875777568493938	0.00318852167907167	0.0684805884104112	0.000123761211608606
4.0844388904599e-07	6.9893404833566e-06	3.56804106417214e-08	7.85108363470631e-07	4.81687095224129e-10	8.21905483361017e-06	121668	0.00246268917626924	0.0496947516855272	0.850382510501707	0.00434118172515574	0.0955229499455446	5.86061420656748e-05
1.06174335081623e-05	4.28013436586831e-05	1.25785568618055e-07	6.52060234008886e-07	9.15850333372468e-09	5.4205781472806e-05	18448	0.0161306599000575	0.19587271356818	0.789608460495227	0.00232051942062969	0.0120293484623224	0.000168958053640815
5.76946935788033e-07	4.60145432041754e-06	1.69316660257475e-08	1.73627789636405e-07	1.18073020043084e-10	5.36907878488776e-06	186252	0.00160943143345571	0.10745734210717	0.857028645839423	0.00315355141992044	0.0323384693339036	2.1991299582979e-05
4.35650073174192e-07	4.32299879827906e-06	2.38693162492606e-08	3.04544139960972e-07	3.31458731451704e-10	5.08739378639494e-06	196564	0.00152505793361868	0.0856332518114162	0.849747234004163	0.00469185544730066	0.0598625057834927	6.51529536278701e-05
4.77535720297027e-07	4.78208514015618e-06	1.28103096619599e-08	1.64943887957184e-07	7.916705457865e-11	5.43745422512693e-06	183910	0.00162991095246612	0.0878234005337083	0.879471337534717	0.00235593885145044	0.0303347634992428	1.45595808812169e-05
3.46044046338269e-07	3.98281314133273e-06	1.89084344675325e-08	2.79819727775909e-07	1.84559264898292e-10	4.62776990917934e-06	216087	0.0013873708951444	0.0747755513194116	0.860633354617023	0.00408586313464439	0.0604653501075921	3.9880821328695e-05
1.19457243018783e-06	8.50117784019513e-06	4.44313855758999e-08	4.06562213226002e-07	1.20707979467595e-10	1.01468645771643e-05	98553	0.00303944631901432	0.117728232312889	0.837813274785116	0.00437882906961166	0.0400677677458095	1.18960865742951e-05
1.51266529414225e-06	1.46832814655861e-05	5.95632426113631e-08	7.43471908439319e-07	1.13364876353684e-09	1.70001155595426e-05	58823	0.00508709470238411	0.0889797065698859	0.863716567934977	0.00350369633681276	0.0437333443902379	6.66847680867968e-05
2.66775353419485e-07	3.59591063136851e-06	1.9967654730267e-08	3.4606332713491e-07	2.99691879338058e-11	4.2287469358411e-06	236477	0.0012678223963658	0.0630861476146535	0.850348977114488	0.00472188452825811	0.0818359037287904	7.08701381011935e-06
2.37227605375179e-06	1.6074496970017e-05	4.77520299230685e-08	4.16059569043762e-07	2.85572132509205e-09	1.89134403440607e-05	52872	0.00565801854032499	0.125428055953699	0.849898097733699	0.00252476699396807	0.0219980903249268	0.000150988993707262
1.65123107797437e-07	2.88225094879983e-06	1.61946138409062e-08	3.63463381057859e-07	1.57854100961885e-09	3.42861059250565e-06	291663	0.00102805612891188	0.0481603563141196	0.840646924179705	0.00472337508269524	0.106008941888101	0.000460402535379569
6.42864774777682e-08	2.49437148602671e-06	8.18599375207347e-09	4.08412664655088e-07	2.02304737427202e-10	2.97545892664906e-06	336083	0.000892240722327409	0.0216055670948774	0.838314877643378	0.00275117014009414	0.137260394017618	6.79911040328275e-05
7.54826040406021e-06	1.62195623013635e-05	9.80279196835974e-08	2.70832944184731e-07	2.05633272733662e-10	2.41368892025647e-05	41430	0.00721500016030685	0.312727143117438	0.671982299178802	0.00406133196622459	0.0112207062770936	8.51946044114964e-06
1.23728309161231e-07	2.31785321306037e-06	7.55479416250707e-09	1.81971217341605e-07	1.56268231022547e-11	2.63112316054881e-06	380066	0.00078902654131674	0.0470249021468925	0.880936798327943	0.00287131909132344	0.0691610412123956	5.93922144602123e-06
1.69536964604792e-06	9.09162742537902e-06	3.86605798536399e-08	2.66569877837276e-07	1.80007963017914e-10	1.10924075370809e-05	90152	0.00332220992505805	0.152840547949619	0.819626162759218	0.00348531909997007	0.0240317421575216	1.62280336722361e-05
7.62274102483525e-08	1.79218047488424e-06	4.93123892499475e-09	1.49069675059645e-07	1.25035563267836e-10	2.0225338346805e-06	494429	0.000606576721901231	0.037689065538127	0.886106548208797	0.00243814903881385	0.0737044159675055	6.18212467568375e-05
2.48753097650257e-07	3.61071287568551e-06	1.8176876065365e-08	3.39242878607349e-07	1.43076807033827e-09	4.21831649607882e-06	237061	0.00126469721352518	0.0589697567457273	0.855960637150362	0.00430903562647837	0.0804213906004199	0.000339179877012135
1.28450870059758e-07	4.54970813689665e-06	2.02827490866139e-08	9.23819769228002e-07	8.43304103014706e-10	5.62310482937404e-06	177838	0.00168551411462248	0.0228434066156397	0.809109606694478	0.00360703734005824	0.1642899780922	0.000149971257624337
4.34049187316208e-06	2.03205896234033e-05	1.35261994321325e-07	8.14251388823227e-07	8.70340434556402e-10	2.56114652201445e-05	39045	0.00765409503887249	0.169474562890221	0.793417691988208	0.00528130636645247	0.0317924563012812	3.39824538375822e-05
2.12964758726124e-07	3.12646710934122e-06	1.8522859894498e-08	3.49637787863657e-07	6.28535641415043e-11	3.70765536938964e-06	269712	0.0011116802979565	0.0574392001166987	0.843246417979755	0.0049958418593655	0.0943015876691947	1.69523749862036e-05
3.1515746906213e-07	3.04380075763784e-06	1.3926538642445e-08	1.7293740086981e-07	5.57227839576737e-11	3.54587788899618e-06	282018	0.00106319965500112	0.0888799555224811	0.85840540845571	0.00392752911364004	0.0487713921019339	1.5714806234754e-05
7.24239785698886e-07	6.88693186631247e-06	2.64993682364694e-08	3.24004972449551e-07	3.54123830712872e-10	7.96203011652809e-06	125596	0.0023857680648417	0.0909616988505812	0.864971843301137	0.00332821753354843	0.0406937637395971	4.4476575136002e-05
4.92714044363821e-07	6.15590844595772e-06	2.04119819990976e-08	3.27914070743572e-07	1.68859314889389e-09	6.99863713621311e-06	142885	0.00209739587295266	0.0704014274171133	0.879586743268222	0.00291656526861204	0.0468539894784434	0.000241274567609255
9.24929755599817e-07	9.81706893450196e-06	4.36662921824552e-08	5.95948566250681e-07	3.62789622395495e-09	1.13852414447589e-05	87833	0.00340976537871618	0.0812393623874883	0.862262691760586	0.00383534177947159	0.0523439550353166	0.000318649037137902
5.81232580548353e-07	4.93762990288349e-06	2.21963068524722e-08	2.42444232798473e-07	4.52292182452196e-12	5.78350754600462e-06	172905	0.00173355293944721	0.100498283424888	0.853743141788503	0.00383786252130092	0.041919930227455	7.82037853075251e-07
4.35589554076188e-08	1.17780738663349e-06	6.2499628367468e-09	2.17286346058777e-07	3.3855739208406e-10	1.44524120832871e-06	691926	0.000433478696765577	0.030139574734373	0.814955579626401	0.00432451192280512	0.150346077046923	0.0002342566694978
1.4990413473805e-06	8.95202991062437e-06	2.82276951300808e-08	2.16745899060317e-07	9.97496226521776e-10	1.06970423484218e-05	93484	0.00320398611521122	0.140136058038665	0.836869633590366	0.00263883176401984	0.0202622268848263	9.32497221223906e-05
1.02437692537614e-08	6.42483978234399e-07	2.35358850359314e-09	1.89799431048095e-07	8.32236082657333e-10	8.45713003122506e-07	1182434	0.000253681825533203	0.0121125833656806	0.759695045319449	0.00278296359983035	0.224425343287055	0.000984064427985128
1.5583508849674e-07	5.33101575003118e-06	1.54909571257433e-08	6.81469227393141e-07	2.38782755979908e-09	6.18619885060661e-06	161650	0.00185414434222597	0.0251907661328183	0.861759519661809	0.00250411561280872	0.110159605898591	0.000385992693973123
5.65286731207596e-08	2.74773166624521e-06	9.31248044875225e-09	5.82067088331562e-07	3.73655892145366e-09	3.39937646706774e-06	294172	0.00101929483923446	0.0166291299796873	0.80830460905537	0.00273946723434991	0.171227604229915	0.00109918950067827
4.61537440309253e-07	4.24619360697588e-06	1.85791488661199e-08	2.19775852877614e-07	1.17644091504228e-10	4.94620369312037e-06	202175	0.00148276439466188	0.0933114503454843	0.858475281331796	0.00375624418621527	0.044433239412137	2.37847243670651e-05
1.83683929627062e-06	7.64614527208518e-06	2.68956221518894e-08	1.43949839334003e-07	1.49775984190097e-10	9.65397980582588e-06	103584	0.00289201795754357	0.190267571842458	0.792020019295148	0.0027859621309399	0.0149109323024618	1.55144289922496e-05
1.57994583785206e-06	1.00657488672554e-05	3.79753087307226e-08	3.11083770668332e-07	4.00903524605128e-10	1.19951546880311e-05	83367	0.00359210090312001	0.131715336645766	0.839151234731396	0.00316588737022414	0.025934119130513	3.34221221011141e-05
9.06126501594061e-08	2.7194102990171e-06	1.07749150559264e-08	4.15795155362166e-07	3.61888974252589e-09	3.24021190933712e-06	308622	0.000971592845379732	0.0279650383045297	0.839269274697972	0.0033253735735237	0.128323445193197	0.00111686823077761
4.09439114793321e-09	3.59607316702224e-07	1.32436766271463e-09	1.49556688943941e-07	4.14890062494379e-10	5.14997654519307e-07	1941756	0.00015448740172519	0.00795031028200482	0.698269814525423	0.00257159940650755	0.290402660345191	0.000805615440873479
5.4423792240366e-07	5.71195896622797e-06	2.21219636856096e-08	2.985315758794e-07	7.02430657192372e-10	6.57755285885383e-06	152032	0.0019713267253858	0.0827417025879281	0.86840183405585	0.00336325137331765	0.0453864198867753	0.000106792096128403
9.6140327341436e-07	7.30201623495746e-06	3.48032102074798e-08	3.39879435241585e-07	1.50228661981062e-09	8.63960444044069e-06	115746	0.0025885364753051	0.111278621613065	0.845179462242254	0.00402833375618115	0.0393396986615105	0.000173883726988546
5.2176017036905e-06	2.75935121832042e-05	1.21236687945978e-07	8.24475038185139e-07	1.35319496903898e-09	3.37581788079948e-05	29622	0.0100765128907701	0.154558151177718	0.817387464535537	0.00359132785674047	0.0244229714782446	4.0084951760446e-05
4.56380189067283e-07	5.02380082754792e-06	1.99024739852045e-08	2.81696222753133e-07	4.48622294285341e-10	5.78222833564782e-06	172944	0.0017331698393388	0.0789280814549763	0.868834735663386	0.00344200761884557	0.048717588860415	7.75864023770136e-05
1.21637765624097e-07	3.29598860155883e-06	1.49132164283735e-08	5.19602866861349e-07	5.62437698121203e-10	3.95270488817077e-06	252991	0.0011851110106772	0.0307732980491717	0.833856484308432	0.00377291420692806	0.131455011583678	0.000142291851791012
1.20180097561912e-07	2.52645230298402e-06	7.34536024906611e-09	1.98545047331916e-07	1.21523593998258e-09	2.8537380440669e-06	350418	0.0008557562663839	0.0421132198212003	0.885313320273624	0.0025739434158428	0.0695736764433244	0.000425840046008823
9.82240763594481e-06	3.57841060661431e-05	1.61656848547415e-07	7.57298317259415e-07	2.03595455204281e-09	4.65275048224468e-05	21493	0.0138616069620636	0.21110970109891	0.769095746756644	0.00347443623216659	0.016276357826394	4.37580858851597e-05
5.19306637542403e-06	2.54647827219968e-05	1.55803000324022e-07	9.82403820885237e-07	2.60833922687265e-09	3.17986642578569e-05	31448	0.009494391882368	0.163310833854944	0.800812968604643	0.00489967122708701	0.0308944996217098	8.20266916157704e-05
1.54704125646917e-08	6.35258940902204e-07	2.02690913289233e-09	1.07013583749531e-07	4.33950308223565e-11	7.59813241380141e-07	1316113	0.000227918081755485	0.0203608093701959	0.836072479795569	0.00266764123406248	0.140841956840801	5.71127593716751e-05
3.39871712595597e-07	4.5738061678938e-06	2.68399047547213e-08	4.64424011814924e-07	9.00724064862604e-11	5.40503186946553e-06	185013	0.00162019999957719	0.0628806121413684	0.84621261786308	0.00496572553185987	0.0859243799169029	1.66645467892805e-05
2.42966871704412e-09	2.94321005412743e-07	8.37729580000326e-10	1.30478191466661e-07	2.39089451314977e-10	4.28305684627763e-07	2334781	0.000128483478193164	0.00567274450059127	0.687175108750972	0.00195591515608388	0.304638010069977	0.000558221522375468
7.25145052324925e-08	2.70147536010205e-06	1.31594090620616e-08	6.30376958630903e-07	1.71114615030923e-09	3.41923737917782e-06	292463	0.00102524704219742	0.02120780080204	0.790081255122346	0.00384863862982975	0.184361858720228	0.000500446725556297
1.29380570949148e-07	3.40885317261863e-06	1.9729220889048e-08	6.68393642188276e-07	2.63618627004447e-11	4.2263829685078e-06	236609	0.00126711410203628	0.0306125999260375	0.806565140456778	0.00466811006859934	0.158147912096159	6.23745242607586e-06
6.21734456475541e-08	3.0194240513534e-06	1.3408069924028e-08	8.37323265749835e-07	2.84243243103184e-09	3.93517126510585e-06	254119	0.00117985712298097	0.0157994256054016	0.767291649572508	0.00340723923325033	0.212779370792471	0.000722314796368941
7.49294948818483e-06	3.65142851298212e-05	2.03357332915489e-07	1.2743564724189e-06	3.56161478413241e-09	4.54885100381246e-05	21984	0.0135541671114976	0.164721805174645	0.80271446787811	0.00447052085779579	0.0280149090693637	7.82970200858935e-05
1.52544498183176e-06	8.57836502788854e-06	3.77562128180327e-08	2.72999382502107e-07	1.07629392271306e-10	1.04146732344327e-05	96018	0.00311954232504674	0.146470748288902	0.82368067003072	0.00362529020048407	0.0262129570805471	1.03343993468239e-05
1.59075843535082e-06	8.11664523614246e-06	2.86759617029394e-08	1.88127669734232e-07	2.23598434893288e-11	9.92422966277394e-06	100763	0.00297285595871311	0.160290369066911	0.81786148768687	0.00288948993295708	0.018956400257433	2.25305582892758e-06
1.18061462858305e-08	6.75023671045683e-07	2.11971373663486e-09	1.55829326960698e-07	6.7558915953693e-10	8.45454447188383e-07	1182796	0.000253604278391384	0.0139642606708056	0.798415187584051	0.00250718858205089	0.184314279118075	0.000799084045017029
1.01865545640975e-07	2.12231940618514e-06	1.10085830638849e-08	2.9490244638146e-07	3.437170338977e-10	2.53043969830536e-06	395188	0.000758844801516334	0.0402560652637541	0.838715661790504	0.00435046251892799	0.116541977498597	0.000135832928217135
4.0560714869325e-07	3.50481139695572e-06	1.23133561929049e-08	1.36802187796091e-07	8.62117409445457e-10	4.06039620704741e-06	246281	0.00121737972649982	0.099893490194198	0.863169803693691	0.00303255041257631	0.0336918322302269	0.000212323469308026
1.1798452339621e-06	1.03833780250439e-05	4.49157473253144e-08	5.08271867152733e-07	6.3470639562981e-10	1.21170455798797e-05	82528	0.00362853659043838	0.0973707019738569	0.856923245571137	0.00370682333653155	0.0419468478353104	5.23812831639207e-05
4.03679661370159e-08	1.31865108157493e-06	4.31087448629652e-09	1.81059564422739e-07	6.98160525728358e-10	1.54508764714671e-06	647212	0.000463419240360863	0.0261266512689832	0.853447429995356	0.00279005174512743	0.117184008788821	0.000451858201712789
8.50224225226001e-06	3.17202385510817e-05	1.41240052174066e-07	6.77573368826241e-07	1.09780955334726e-09	4.10423920338953e-05	24365	0.0122374758414047	0.207157571255553	0.77286524929846	0.0034413211602633	0.0165091100993007	2.6748186422483e-05
2.46407430230769e-08	1.88676784871801e-06	6.78698220101716e-09	6.6826422188324e-07	1.35304436097034e-09	2.58781284018631e-06	386427	0.00077604357889427	0.00952184123999589	0.729097490907483	0.00262267119770861	0.258235144174927	0.000522852479885263
2.54235076896867e-10	1.13137564644213e-07	3.26319027691902e-10	1.86715332065522e-07	7.79007943137908e-11	3.00511351608637e-07	3327661	9.01493553260302e-05	0.000846008230757162	0.37648349734074	0.00108587920537815	0.62132538776334	0.000259227459784091
6.54565098657199e-07	4.74805882707794e-06	2.72056670905098e-08	2.53735901588095e-07	1.32827456960698e-09	5.68489376898336e-06	175905	0.00170401948577459	0.115141131084716	0.835206253630145	0.00478560694290248	0.044633358493429	0.000233649848807029
8.60172717459104e-10	1.83748831148616e-07	7.45610650022079e-10	2.04791734875469e-07	5.54172715983652e-10	3.9070052210755e-07	2559505	0.000117203310693537	0.00220161650365627	0.470306080364118	0.00190839430159971	0.524165500907866	0.00141840792275958
1.46259770512351e-07	2.09790997222258e-06	1.1202466371875e-08	2.06601294660614e-07	6.03474667250671e-11	2.46203385123414e-06	406168	0.000738338358608925	0.0594060761752058	0.852104438438553	0.00455008624932575	0.0839148879114929	2.45112254223542e-05
2.15088562982544e-06	8.68745215152905e-06	2.82263254631891e-08	1.46584847864326e-07	2.60938901006286e-09	1.10157583436921e-05	90779	0.00329929104361093	0.195255339007786	0.788638592140479	0.00256235881203333	0.0133068322026386	0.000236877837063035
9.23588481236334e-07	9.99961688261118e-06	3.92240457983843e-08	5.46070130306792e-07	1.08224885175092e-09	1.15095817888044e-05	86884	0.00344694002271073	0.0802451816394166	0.86880801284526	0.00340794709296372	0.0474448281724679	9.40302498917591e-05
3.17454532633018e-06	1.71136373687894e-05	8.91548999394617e-08	6.18002485199614e-07	1.04381463604408e-09	2.09963838948947e-05	47627	0.00627918430268692	0.151194860135039	0.815075465111428	0.00424620260258911	0.0294337581315554	4.97140193887334e-05
5.30813242603244e-07	4.54866676525281e-06	1.61854956597223e-08	1.78332165810744e-07	2.35101964119321e-10	5.27423277129064e-06	189601	0.00158102286849082	0.100642740967489	0.862431933230683	0.00306878675280037	0.0338119634729556	4.45755760722312e-05
1.37463739464352e-05	3.59185792178313e-05	1.01907827361521e-07	3.42391986010344e-07	9.57000829893033e-10	5.01102099784682e-05	19956	0.0149210016555633	0.274322816694279	0.716791632548838	0.00203367392404282	0.00683277891187177	1.90979209686857e-05
5.04057572873205e-08	1.78150831939985e-06	9.92947965068385e-09	4.51238114976824e-07	4.11743276456781e-09	2.29719910407925e-06	435313	0.000688923106217265	0.0219422675195252	0.775513239682334	0.00432242883651295	0.196429693088221	0.00179237087340679
1.42117353664321e-07	4.32218739519503e-06	1.34511794165029e-08	5.2603917662899e-07	1.7359313886187e-09	5.00553103629347e-06	199779	0.00150053613739576	0.0283920632264339	0.863482288663534	0.00268726321322808	0.10509158225468	0.000346802642123689
7.88582447165803e-07	5.03300047904998e-06	2.23127162065397e-08	1.8310096116777e-07	6.64595989256756e-10	6.02766119957935e-06	165902	0.00180666981353972	0.130827267999209	0.834983970134422	0.00370172036346317	0.0303767838146823	0.000110257688222944
5.17222386367558e-06	2.6130154079509e-05	9.93080161181087e-08	6.45134737533785e-07	2.88779167188894e-10	3.20471094760036e-05	31204	0.00956821740239211	0.161394395570947	0.815366955296696	0.00309881351990478	0.020130824529334	9.01108311828019e-06
6.70125723998346e-07	5.93461496397081e-06	3.05636023619174e-08	3.4802297086482e-07	1.5365055345103e-09	6.98486376673041e-06	143167	0.00209327249120317	0.0959396985221417	0.849639329007098	0.00437569054782354	0.0498253054730269	0.000219976449909993
5.46549606201858e-07	7.43490279213887e-06	3.26308746472456e-08	5.70771839718034e-07	1.87396404630666e-09	8.58672907675231e-06	116459	0.00257271466539311	0.0636505008270943	0.865859715111788	0.00380015188036971	0.0664713926125071	0.000218239568240278
4.62925398692648e-08	1.59296269213634e-06	7.54850984938203e-09	3.33982651901887e-07	1.18307153615585e-09	1.98196946529303e-06	504549	0.000594414694380707	0.0233568380744052	0.803727161306607	0.00380859038525399	0.16851049309809	0.000596917135643628
4.24232003037843e-08	1.95339579951812e-06	8.03211484028645e-09	4.75554188629075e-07	9.74985301507027e-11	2.47950280182141e-06	403307	0.000743575173606792	0.0171095593328714	0.787817540711459	0.00323940543014759	0.191794172718715	3.93218068070266e-05
6.59330205165437e-08	1.64357479810242e-06	9.68848507622855e-09	3.10530640192248e-07	8.99290361229846e-11	2.02981687292356e-06	492655	0.000608760310106371	0.0324822506877578	0.809715802458162	0.00477308332858331	0.152984559511021	4.43040144766652e-05
9.2580895447239e-06	3.30574114803998e-05	1.35880210433076e-07	6.23877099867496e-07	7.40108453754762e-10	4.30759984438781e-05	23215	0.0128399334475698	0.214924549149705	0.767420667531804	0.00315442973678507	0.0144831721238062	1.71814578997866e-05
1.05278109690739e-06	1.26755740915259e-05	6.33854042234141e-08	9.81361577500384e-07	6.28412074622448e-09	1.47793862909033e-05	67662	0.00442403365662603	0.0712330726178644	0.857652262552181	0.00428877106097617	0.0664006987965671	0.000425194972411835
3.33192208117219e-05	8.40151682346764e-05	4.09864727229533e-07	1.32904357050363e-06	1.85202099916324e-09	0.000119075149365131	8398	0.0350940772869525	0.279816745890045	0.705564248145961	0.00344206771450463	0.0111613848698881	1.55533796013492e-05
7.13873881814617e-07	1.33380469657795e-05	8.54407641338246e-08	2.05299282077555e-06	5.13623870757752e-10	1.61908680563742e-05	61763	0.00484552213542155	0.0440911431881856	0.823800609043219	0.00527709594299282	0.1267994287661	3.17230595030105e-05
7.10322834697584e-07	4.91888793410952e-06	2.28024699083148e-08	2.03026247865972e-07	4.395235075962e-10	5.85547901008898e-06	170780	0.00175510684150759	0.121309090763317	0.840048768962245	0.00389421085260935	0.0346728675000215	7.50619218067218e-05
2.97617631467965e-07	3.36767264078944e-06	1.5065984553658e-08	2.19194480143365e-07	1.39290964917501e-10	3.89969002791935e-06	256431	0.00116922521242835	0.0763182789753054	0.863574442245155	0.00386338002400062	0.0562081802846045	3.57184709349371e-05
4.93283773362978e-07	4.70226559186897e-06	1.80464837586367e-08	2.2119063081968e-07	5.66934152837034e-10	5.4353534139631e-06	183981	0.00162928173276833	0.0907546825006376	0.865126006303312	0.00332020429661047	0.0406948019702738	0.000104304929166264
9.43794344372844e-07	1.40781707509424e-05	7.10750745533486e-08	1.36339330792811e-06	3.15295651456707e-09	1.64595864343113e-05	60755	0.00492574510054866	0.0573401007455104	0.855317404670349	0.00431815676760791	0.0828327803599006	0.000191557456631747
4.45907449037355e-07	7.43589670233306e-06	1.71638631179034e-08	3.68045758315717e-07	2.22559781639932e-09	8.26923937062043e-06	120930	0.00247770747144427	0.0539236354218512	0.89922378214759	0.00207562779944241	0.0445078128495514	0.000269141781565375
6.72743223228829e-06	3.08784686418226e-05	1.50021071878735e-07	8.854503462195e-07	5.23886021220967e-10	3.86418961782304e-05	25879	0.0115258553296664	0.17409684559109	0.799092997388119	0.00388234239817796	0.0229142571610742	1.35574615387562e-05
8.85084238158323e-07	1.04771364950613e-05	4.1314761198724e-08	6.28870467109824e-07	2.64108250653618e-09	1.20350470440347e-05	83091	0.00360402569261697	0.0735422333556248	0.870552184526308	0.00343287076881034	0.0522532620611177	0.000219449288139282
4.9461175777092e-06	2.09522525841504e-05	1.12033707251369e-07	6.10235804176588e-07	5.88998071495769e-09	2.66265296540025e-05	37557	0.0079562454333415	0.185759002092325	0.786893855730119	0.00420759703600833	0.0229183379173431	0.000221207224204387
1.07373275337917e-06	6.74325588832847e-06	2.74964973933902e-08	2.22030964637421e-07	3.52070873905716e-10	8.06686817461235e-06	123964	0.002417144204509	0.133104041139332	0.835919931052116	0.00340857155443866	0.0275238121946985	4.36440594149953e-05
8.05333305941729e-07	5.32307124760366e-06	2.70552921433177e-08	2.29931493549869e-07	6.27337441085484e-10	6.38601867667967e-06	156592	0.00191397772431223	0.12610882409139	0.833550842411775	0.00423664469415313	0.0360054527227627	9.82360799188362e-05
4.91744828210381e-07	4.34106548932524e-06	1.74276188001979e-08	1.97813345701946e-07	1.0855959370263e-11	5.04806213799713e-06	198096	0.00151327630479992	0.0974125941336938	0.859946920353797	0.00345233840705307	0.0391859965853016	2.15052015476382e-06
1.09879987771368e-06	1.22542635921313e-05	4.08864148617846e-08	5.86342214778858e-07	6.13528588129859e-11	1.39803534523444e-05	71529	0.00418535225129657	0.0785960012712994	0.876534605072973	0.00292456231533461	0.0419404428348364	4.38850555689616e-06
3.38233046577541e-08	1.06081793309067e-06	3.80899148675925e-09	1.53600857919315e-07	8.05325009842112e-10	1.25285641216434e-06	798176	0.00037578653364545	0.0269969521880992	0.84671948260861	0.00304024583326283	0.122600528223315	0.00064279114671321
5.56060799911417e-08	2.14907005613792e-06	1.42824721104017e-08	7.09760518772465e-07	6.4385033469957e-11	2.92878351204539e-06	341439	0.000878250452395868	0.0189860670010081	0.733775660542781	0.00487658853980202	0.242339700375049	2.19835413594609e-05
4.01603353126213e-06	1.68145282284996e-05	1.01141383568374e-07	5.44491373686114e-07	9.41576713310517e-11	2.14762886746876e-05	46563	0.00642224445301098	0.186998488989185	0.782934541586676	0.00470944422010778	0.0253531409422645	4.38426176688656e-06
4.74874224965145e-06	2.28073626677494e-05	9.26837168562213e-08	5.72389399282711e-07	2.1317582435976e-10	2.82213912093642e-05	35434	0.00843079664546476	0.168267475349541	0.808158694181657	0.0032841654108628	0.0202821113614266	7.55369651263068e-06
6.68814071297628e-07	4.43620149730834e-06	1.70021978803236e-08	1.45000029172984e-07	1.02917230904528e-09	5.26804696796832e-06	189824	0.00157917004997765	0.126956740394356	0.842096041337917	0.00322741957004241	0.0275244374347149	0.000195361262969566
7.33218749740055e-06	2.33993311494291e-05	1.29520519294487e-07	5.31477735694196e-07	2.74624091947099e-09	3.13952631427378e-05	31852	0.00937450952045615	0.233544387383056	0.745314063559353	0.00412547965295353	0.0169285963069602	8.74730976767185e-05
1.03434187859266e-06	6.2444708362207e-06	2.1199966068733e-08	1.64561200571105e-07	1.07072169768964e-10	7.46468095362297e-06	133964	0.00223690703056556	0.138564780600656	0.836535529785765	0.00284003645975568	0.022045309316433	1.43438373902633e-05
5.51076688680653e-06	1.80866597209989e-05	9.97067897449785e-08	4.20766433674109e-07	2.12688377858126e-10	2.41181125196024e-05	41463	0.00720940764685207	0.228490802600227	0.749920198203681	0.00413410417850651	0.0174460764013819	8.81861620328954e-06
5.1260526392249e-07	4.71354094499273e-06	1.76976023384514e-08	2.09238600645897e-07	1.39184255086747e-09	5.45447425445044e-06	183336	0.00163500865368371	0.093978858458126	0.864160453438173	0.00324460278165426	0.0383609108568391	0.0002551744652075
5.25683229033783e-07	9.16724668358772e-06	3.04323717219092e-08	6.82439419150986e-07	5.12493403294666e-10	1.04063141968977e-05	96096	0.00311704240753741	0.0505157944578012	0.880931183715425	0.0029244140765019	0.0655793594387563	4.92483115152769e-05
2.17354089073375e-07	3.44050027805881e-06	1.52385164634561e-08	3.10144756493968e-07	6.80852374291296e-11	3.98330572532704e-06	251048	0.00119428037649838	0.0545662582943038	0.863729905586481	0.00382559550138596	0.0778611479711376	1.70926466919733e-05
2.90198001817445e-07	4.94266925335749e-06	1.50311004696875e-08	3.29183990449277e-07	1.14128136063464e-09	5.57822362745454e-06	179269	0.00167207228264932	0.052023371811264	0.886065095890202	0.00269460342100815	0.0590123330353986	0.000204595842127511
2.2979363683427e-07	3.05521735188804e-06	1.28393998291856e-08	2.19488018850658e-07	4.27378485712296e-10	3.51776578588787e-06	284271	0.00105477492543171	0.0653237454739389	0.86851073603154	0.00364987341701175	0.0623941536219303	0.000121491455578651
1.62265654081256e-07	3.89289591004243e-06	1.60926225029638e-08	4.96429680151887e-07	2.40458033416959e-09	4.5700884471127e-06	218814	0.00137009023519674	0.0355060204980874	0.851820693427036	0.00352129344742349	0.108625836435512	0.000526156191941702
4.32736151810803e-07	3.95234712673536e-06	1.49977601578839e-08	1.76123923806515e-07	5.42354234255316e-10	4.57674731674481e-06	218496	0.00137208516627119	0.0945510254034702	0.863571190018513	0.00327694738641394	0.0384823350771705	0.000118502114432016
1.39246429214218e-07	2.45292816028693e-06	1.25914735708591e-08	2.85194001309309e-07	5.97478375770177e-10	2.89055754275708e-06	345954	0.000866792634178215	0.0481728618629751	0.848600356160793	0.00435607089103267	0.0986640110396433	0.000206700045556017
1.47178193826919e-07	2.27753633622134e-06	1.00494270383402e-08	1.99950636175866e-07	4.19479436911025e-10	2.63513407269938e-06	379487	0.000790228867996512	0.0558522601759511	0.864296188879786	0.00381363025982421	0.0758787335518912	0.000159187132547423
6.38461710143696e-08	3.24564410667793e-06	9.49057913911513e-09	6.20403938333741e-07	1.95539016725468e-09	3.94134018533241e-06	253721	0.00118170562110509	0.0161991018313952	0.823487431700645	0.00240795736801255	0.157409385934905	0.000496123165042086
4.83919203334896e-10	1.3439674397847e-07	6.40587394689247e-10	2.28746696497805e-07	5.06222338728139e-11	3.64318569308171e-07	2744850	0.000109289618151043	0.0013282858577696	0.368898967279336	0.00175831661807879	0.627875479781848	0.000138950462966913
8.33480434325665e-07	5.75079829408338e-06	1.87065110488307e-08	1.65953769146495e-07	1.87844818950233e-10	6.76912685342332e-06	147730	0.00202868436178194	0.123129681622697	0.849562789796893	0.00276350428259006	0.0245162740690209	2.77502287987461e-05
2.62102932815482e-06	1.8800351537709e-05	9.04334278098153e-08	8.34114480304906e-07	8.35335552921207e-10	2.23467641095315e-05	44749	0.00668168176976247	0.117288987135139	0.841300845418159	0.00404682429037872	0.0373259625517385	3.73806045844873e-05
1.95565131059578e-08	8.82133654132265e-07	3.02283191429984e-09	1.7531481579576e-07	1.40773560822861e-09	1.08143555055651e-06	924697	0.000324378218593879	0.0180838452147184	0.815706172853588	0.00279520301764102	0.162113050292773	0.00130172862127954
1.3609954567253e-06	7.4032961811426e-06	2.87552668492162e-08	2.01116500464558e-07	9.08790070163446e-12	8.99417249308237e-06	111183	0.00269462684025157	0.15131969703406	0.823121436334098	0.00319709977447425	0.0223607564363749	1.01042099299565e-06
9.95112865756795e-08	2.15832280137257e-06	9.04108353538842e-09	2.52132701518597e-07	2.77272476528808e-10	2.51928514547877e-06	396938	0.000755500960993527	0.0394998107912744	0.85672033006903	0.00358874959097584	0.10008104956721	0.000110059981509602
2.16277122507825e-06	1.26162917234423e-05	6.97024136198774e-08	5.22811430666162e-07	4.74443248145325e-10	1.53720512360548e-05	65053	0.0046010334819564	0.14069503099271	0.820729226679334	0.00453435995948231	0.0340105183516381	3.08640168354715e-05
1.93251290022577e-08	1.0719453258752e-06	5.69546401206407e-09	4.06208880354053e-07	9.09295295940268e-10	1.50408409453951e-06	664856	0.00045112378073453	0.0128484365152297	0.712689755690411	0.00378666594024969	0.27007059101866	0.000604550835449567
1.27662675967571e-06	6.49062529693985e-06	3.38653330492845e-08	2.21379100342281e-07	1.54016664816943e-09	8.02403665665529e-06	124626	0.00240432562264881	0.159100315003776	0.808897762394493	0.00422048583504363	0.0275894926475274	0.000191944119160022
6.52526727736143e-11	7.9354531183948e-08	2.76093785228876e-10	4.31733935096372e-07	1.31777301946168e-09	5.12747585757784e-07	1950277	0.000153812484804949	0.000127260809384754	0.154763344359137	0.000538459454315792	0.842000912511986	0.00257002286517674
1.26340299863325e-05	3.595925210884e-05	1.10762519353409e-07	4.05368742853202e-07	2.32022767429201e-09	4.91117335850534e-05	20362	0.0146258693759167	0.257250743642605	0.732192685614825	0.00225531683098879	0.00825401005548237	4.72438560995563e-05
2.31850874807542e-06	1.34889645774391e-05	3.65015901277963e-08	2.7306122965766e-07	5.60632947127666e-11	1.61170922085947e-05	62046	0.00482349602629084	0.143854035086989	0.836935372886053	0.00226477516262712	0.0169423383649841	3.47849934635666e-06
2.2827661518585e-07	2.76963313082187e-06	1.32597953918455e-08	2.06850499929874e-07	1.79304665245689e-10	3.21819934599469e-06	310733	0.00096499544946016	0.0709330251620238	0.8606157770397	0.00412025296330644	0.0642752289995075	5.57158354621033e-05
1.8404846238349e-06	9.00758780042251e-06	5.05648268840128e-08	3.18191275978884e-07	1.54286694767648e-10	1.12169828138151e-05	89151	0.00335945806797033	0.1640801857669	0.8030312562598	0.00450788128352448	0.0283669219486538	1.37547411214382e-05
1.84850925465893e-06	9.28612218404257e-06	3.94428532471198e-08	2.54768460930354e-07	6.23122276783713e-10	1.14294658751558e-05	87493	0.00342298753249259	0.161731901984767	0.812472103725146	0.00345097957139509	0.0222904957863468	5.45189323447034e-05
1.60592387864923e-06	7.97493475769962e-06	3.03733367847723e-08	1.93935017846047e-07	1.04908498794983e-09	9.80621607596762e-06	101976	0.00293755616077496	0.163765907890294	0.813253011754863	0.00309735544775615	0.0197767432762704	0.000106981630816891
1.8012827362668e-06	1.13380567151275e-05	3.11166907251889e-08	2.51840416780682e-07	2.40523410174073e-09	1.3424701793002e-05	74490	0.0040193383215581	0.13417674105847	0.844566746431407	0.00231786830016659	0.0187594794032566	0.000179164806699433
4.73803883841223e-08	1.15885350091373e-06	3.91318101010792e-09	1.23059904292157e-07	1.45593224314069e-10	1.33335256782443e-06	749989	0.000399926045270727	0.0355347786680538	0.86912758776516	0.00293484341991621	0.0922935968038431	0.000109193343026763
5.86012056820444e-08	1.25319821887505e-06	4.99657212250542e-09	1.37385663748959e-07	3.70774861937947e-11	1.45421873791475e-06	687654	0.000436170788425727	0.0402973804106488	0.861767343661139	0.00343591510151364	0.0944738643279757	2.5496498722717e-05
3.02430260445752e-06	2.30025934965913e-05	1.02558321707757e-07	1.00309550698367e-06	2.01090204343293e-09	2.71345608317837e-05	36853	0.00810743472289277	0.111455741745967	0.847723080509471	0.00377961973822059	0.0369674494900506	7.41085162903203e-05
3.63726679394847e-07	4.97796854596869e-06	1.77085784316401e-08	3.11626630233564e-07	2.94809497383269e-11	5.67105991497848e-06	176334	0.00169987636941615	0.0641373367320926	0.87778450952719	0.00312262234875495	0.0549503329017018	5.19849026113468e-06
1.19864847110966e-08	7.43139218968715e-07	3.20752353307478e-09	2.55689284751726e-07	7.33672047033371e-11	1.01409587916932e-06	986100	0.000304182645077034	0.0118198732065801	0.732809623067839	0.00316293912534403	0.252135217195805	7.23474044322465e-05
3.42646991763715e-06	1.76346780274987e-05	6.96112386779564e-08	4.60663256057735e-07	9.28984890851553e-10	2.15923514247624e-05	46313	0.00645683980572542	0.158689058464825	0.816709476452621	0.00322388411102486	0.0213345571770123	4.30237945176356e-05
4.4274984736302e-07	7.14420331773727e-06	2.75723206759288e-08	5.72088026575994e-07	2.92790662161392e-09	8.18954141897382e-06	122107	0.00245385684502697	0.0540628375524473	0.872356943111042	0.0033667722361167	0.0698559293259766	0.000357517774417801
2.68251276416523e-08	9.8417864306089e-07	4.12163439092544e-09	1.94429266665093e-07	6.04501310082138e-10	1.21015917306864e-06	826338	0.000362982077654728	0.0221666110034359	0.81326379617094	0.00340586137976714	0.16066420929742	0.000499522148437121
1.08385923418544e-06	1.27802234725035e-05	5.47221476654955e-08	8.29732531706496e-07	8.16509182535447e-10	1.47493538952435e-05	67800	0.00441506362437438	0.0734852009032733	0.866493784288748	0.00371013863076015	0.0562555171975417	5.53589796769853e-05
1.25178717441335e-08	1.02564740473531e-06	3.74933225823951e-09	3.95004724900167e-07	1.75947167364623e-09	1.4386788053115e-06	695082	0.000431510824477011	0.00870094957812573	0.712909233769689	0.00260609403877867	0.274560745207226	0.00122297740618016
4.27262174765391e-07	4.24926972916589e-06	1.77773655948761e-08	2.27326447913654e-07	5.03462916700324e-11	4.92168606373149e-06	203182	0.00147541994878064	0.0868121552721411	0.863376833496002	0.00361204785609544	0.0461887338952501	1.02294805109656e-05
1.26494791960663e-07	2.16338561926576e-06	8.48736502566847e-09	1.86635643630022e-07	6.02343028453673e-10	2.48560576291057e-06	402316	0.000745404703373476	0.0508909312362318	0.870365546921046	0.00341460627116105	0.0750865830836656	0.000242332487895566
9.21054147792655e-07	8.26941856198759e-06	3.48122419831778e-08	4.01881771062624e-07	1.43723510349674e-09	9.62860395792954e-06	103857	0.00288442711731884	0.0956581194757865	0.858838788896015	0.00361550253134137	0.0417383218604249	0.000149267236431832
1.82269741408945e-07	3.00551778820165e-06	1.15162023091668e-08	2.44163010370726e-07	1.56498205861211e-11	3.44348239211108e-06	290404	0.00103251308742647	0.0529318058447229	0.872813462060155	0.00334434766838073	0.0709058396610643	4.54476567731967e-06
3.52979533050458e-07	6.22158797422749e-06	2.32748651540256e-08	5.27510001575495e-07	2.86336751395679e-10	7.12563871075886e-06	140338	0.00213541597773481	0.0495365464596881	0.873127059449932	0.00326635493305089	0.0740298551453385	4.01840119908612e-05
1.52050864902862e-07	2.4537803537291e-06	1.13234023772816e-08	2.34955303559579e-07	3.72229274466083e-10	2.85248215384329e-06	350572	0.000855379820582702	0.053304755894089	0.860226364754991	0.00396966633499355	0.0823687199034748	0.000130493112451049
4.87243799930054e-08	1.54591316393615e-06	6.70875271044418e-09	2.73681959250982e-07	6.99473048940313e-11	1.87509820319548e-06	533305	0.000562371798017769	0.0259849750322255	0.824443840488813	0.00357781405742449	0.145956067146021	3.73032755163594e-05
5.02811468097789e-06	1.57753278260551e-05	7.72109986705016e-08	3.11471393459012e-07	5.70463204035839e-11	2.11921819454829e-05	47187	0.0063375543992259	0.237262717633926	0.744393751744737	0.00364337182783385	0.0146974669366408	2.69185686260793e-06
6.99446149849315e-06	3.25136662751303e-05	1.26828847924012e-07	7.58122583875453e-07	2.40262169080489e-10	4.0393319467592e-05	24757	0.0120451104134955	0.173158868612045	0.804926822149796	0.00313984712313055	0.0187685140480644	5.94806696372784e-06
1.95375694389216e-08	1.02110894419012e-06	5.53801240212551e-09	3.72154199593654e-07	2.7198441716439e-10	1.41861071004199e-06	704915	0.000425492967050189	0.0137723261925348	0.719795033945499	0.00390382813475418	0.262337085825779	0.000191725901432353
1.55134979327334e-06	8.94625567096392e-06	3.44244664322183e-08	2.5524985842319e-07	1.41110958001217e-09	1.07886908986727e-05	92690	0.00323139250571425	0.143794071759364	0.829225320753658	0.00319079179814611	0.0236590204335721	0.000130795255259911
2.18078846853556e-07	2.88778402417738e-06	1.30590652835565e-08	2.22343389285254e-07	8.37105997254949e-12	3.34127369665972e-06	299287	0.00100188156480263	0.0652681781416379	0.864276406648251	0.0039084093280391	0.0665445005320969	2.50534997504636e-06
1.54314126621574e-05	3.73763681912192e-05	1.27154357273497e-07	3.96010062579186e-07	1.52847095002234e-09	5.33324737441794e-05	18750	0.0158728460568627	0.289343650852902	0.700818198880161	0.00238418262545669	0.00742530834925703	2.8659292223233e-05
5.26881352173766e-07	7.66209314948047e-06	4.26285546478095e-08	7.97127248310363e-07	4.19853992022704e-10	9.02915015860443e-06	110752	0.00270509190379364	0.0583533713493144	0.848595162876851	0.00472121449959342	0.0882837514393015	4.64998349399028e-05
2.60173351252394e-06	1.41888839945408e-05	4.00504672512762e-08	2.80847719537992e-07	3.30769888927123e-09	1.71148233927433e-05	58429	0.00512133198838038	0.152016380936018	0.82904063155901	0.00234010403334092	0.0164096183228553	0.000193265148775868
8.49573646142859e-06	3.02301574309924e-05	1.20877543019556e-07	5.5306462146234e-07	8.01597030979102e-12	3.93998440728732e-05	25381	0.0117506021156311	0.215628682329682	0.767265915445739	0.00306797008627707	0.014037228686474	2.03451828260153e-07
9.1292592098226e-07	1.0897948056076e-05	4.17552489744914e-08	6.40945242210975e-07	2.9555752750762e-09	1.24965300435188e-05	80022	0.00374196377676783	0.0730543533127216	0.872077930283383	0.00334134746438252	0.0512898572626884	0.000236511676824167
3.17659272507404e-08	1.26406971714082e-06	4.96583569102195e-09	2.54078548910988e-07	1.91648249709474e-09	1.55679651149066e-06	642345	0.000466930271100785	0.02040467525221	0.811968492870302	0.00318977827504705	0.163206011213182	0.00123104238925848
1.12667868826911e-07	4.3176427110877e-06	1.32914293733929e-08	6.54989399995418e-07	2.36686421526153e-09	5.10095827349868e-06	196042	0.00152912108623482	0.0220875887991989	0.846437567137024	0.00260567302470336	0.128405167201293	0.000464003837780489
8.03578818814423e-07	9.92831294294177e-06	6.59849134373939e-08	1.04830768334151e-06	2.02191043017655e-09	1.18482062689653e-05	84401	0.00354817324149337	0.0678228248709077	0.837959157492692	0.0055691901322002	0.0884781763200231	0.000170651184177361
1.16609209076349e-06	6.54827232700638e-06	3.97259049942713e-08	2.86832236045721e-07	9.40268988471965e-11	8.04101658570871e-06	124362	0.00240940738164752	0.145017993475599	0.814358763871302	0.00494040828927975	0.0356711409544295	1.16934093898414e-05
1.97998766747737e-07	4.49798447333527e-06	1.86110782202141e-08	5.43645241191388e-07	5.92745564225715e-10	5.25883230505884e-06	190156	0.00157640999821318	0.0376507093708365	0.855320004976836	0.00353901344264407	0.103377557916882	0.000112714292801372
7.21418992215671e-08	1.97606503118663e-06	8.25539803296357e-09	2.9074985438177e-07	2.70851682707154e-10	2.34748303450564e-06	425988	0.000703997814120783	0.0307315955690217	0.841780324773582	0.0035167018937379	0.123855998151228	0.000115379612429955
7.13210527158267e-07	5.73404817430681e-06	1.90489633090172e-08	1.96915235602956e-07	2.21450412563138e-11	6.6632450454183e-06	150077	0.00199698354323863	0.107036514835767	0.860548897004708	0.00285881176201308	0.0295524529355793	3.3234619326421e-06
1.15314824789629e-06	5.69321418568775e-06	2.70756935727321e-08	1.71873349982419e-07	2.59316143575673e-11	7.04533740875355e-06	141938	0.00211137657026672	0.163675375783075	0.808082545289336	0.00384306556263603	0.0243953326875265	3.68067742580338e-06
3.63878788266663e-06	2.01186286431336e-05	9.03258203947374e-08	6.42164009617511e-07	1.53528722606489e-09	2.44914416430385e-05	40831	0.00732059541517882	0.148573854316204	0.821455467438853	0.00368805649382472	0.0262199350686259	6.26866824926689e-05
5.41059915151813e-06	1.88056821796848e-05	6.86889322531476e-08	3.06975107356901e-07	1.98865472366395e-11	2.45919652573602e-05	40664	0.00735053201495273	0.220014915233291	0.764708390845517	0.00279314530312252	0.0124827399577196	8.08660350180337e-07
2.30276707795226e-06	1.3645049646894e-05	5.06749812726435e-08	3.86098465581983e-07	4.83463741386199e-10	1.63850736354423e-05	61031	0.00490350075627422	0.140540538857951	0.832773166022191	0.0030927527333798	0.0235640360350178	2.95063514600524e-05
1.20705417335432e-07	2.40204547490791e-06	7.27913171039266e-09	1.86251233760282e-07	2.9011260912037e-09	2.71918238380522e-06	367758	0.000815423185908326	0.0443903351442419	0.88337049004653	0.00267695604154594	0.0684953075856731	0.00106691118200901
1.78056195010387e-06	2.05718792628151e-05	7.87402182103649e-08	1.16993196797214e-06	1.010245822776e-08	2.36112158573292e-05	42353	0.00705841989234191	0.0754117009840967	0.871275727057881	0.00333486503558956	0.0495498400015252	0.000427866920907593
1.39732527175243e-06	8.54132985805374e-06	4.11182891420819e-08	3.2316920621583e-07	3.30517127689441e-10	1.03032731422918e-05	97057	0.00308622565076178	0.135619550453034	0.828991888315006	0.00399079870777219	0.0313656836767066	3.20788474812698e-05
1.06090946955603e-08	5.74207355128564e-07	2.47641671256202e-09	1.72334413378903e-07	2.10454453049694e-10	7.59837734368639e-07	1316070	0.000227925427983333	0.0139623161836988	0.755697340571907	0.00325913889314764	0.226804231461469	0.000276972889777005
4.00509346534625e-07	3.64512209666375e-06	2.11996459475989e-08	2.48077145311769e-07	2.10087869259137e-10	4.31511832232701e-06	231743	0.0012937007365097	0.0928153799311447	0.844732826398618	0.00491287709027792	0.0574902301121582	4.86864678013843e-05
4.9669078340298e-08	1.3075153145303e-06	5.65654878822593e-09	1.91457120326763e-07	1.01875537184228e-09	1.55531681735743e-06	642956	0.000466486569334013	0.0319350230036659	0.840674581498992	0.0036369109657264	0.123098469835913	0.000655014695702448
5.0315885515884e-08	1.29360720929256e-06	6.25330185064596e-09	2.06711904117191e-07	6.80647294941812e-10	1.55756894807122e-06	642026	0.000467161894198487	0.0323041144202262	0.830529660272482	0.00401478333167183	0.132714448611195	0.000436993364425168
1.20625437963091e-07	2.85640416001134e-06	1.35586078225092e-08	4.12828334380737e-07	1.57388271595277e-10	3.40357392844927e-06	293809	0.00102055279760338	0.0354408161829029	0.839236702377952	0.00398363840702198	0.121292600971599	4.62420605234173e-05
2.39292877622541e-06	7.96025599594657e-06	2.56426905526911e-08	1.09677303246372e-07	4.92525909888541e-10	1.04889972918809e-05	95338	0.00314176996965398	0.228137038235072	0.758914868069253	0.00244472277369544	0.0104564144879004	4.6956434078764e-05
4.24774790494087e-09	6.75952214542083e-07	3.54932042567119e-09	7.26261847745858e-07	2.18392740643903e-11	1.41003296989262e-06	709203	0.000422920733014753	0.00301251672523966	0.479387524246018	0.00251718966964403	0.515067280874409	1.54884846884492e-05
9.6630528395792e-08	1.71229304654602e-06	8.95120167337253e-09	2.03940093854502e-07	1.16901300927546e-09	2.02298388347896e-06	494319	0.000606711654928205	0.0477663362446639	0.846419519468123	0.00442475184625742	0.10081152673534	0.000577865705615551
3.31980104049207e-07	4.34627196323866e-06	1.76201548647431e-08	2.9660849109915e-07	7.42721333159851e-11	4.99255498538508e-06	200298	0.00149664913643033	0.0664950321070128	0.870550645102896	0.00352928609025305	0.0594101601219065	1.48765779312206e-05
2.27323700848145e-08	9.87760465791092e-07	4.92010236170759e-09	2.7488054912066e-07	5.49400120490524e-11	1.29034842737032e-06	774984	0.000387029862558341	0.0176172339211837	0.765499027114798	0.0038130029512529	0.21302815835631	4.25776564559527e-05
6.31303877158981e-07	4.94977219474703e-06	1.97779466288005e-08	1.99383480863944e-07	9.04528821589421e-11	5.80032795228092e-06	172404	0.00173859033007995	0.108839341904922	0.85336074709372	0.00340979799616727	0.0343745185624441	1.55944427458403e-05
5.54211244405062e-09	3.9974621316199e-07	1.46425497580144e-09	1.35794642732905e-07	4.50830234488624e-10	5.42998053549235e-07	1841627	0.000162886192881517	0.010206505175894	0.736183510325868	0.00269661183171935	0.250083111431617	0.000830261234900994
1.56377105357147e-07	3.95073669613302e-06	2.9289515012129e-08	9.51490363537668e-07	7.35745869426649e-09	5.09525113873423e-06	196261	0.00152741155368985	0.0306907551952375	0.775376245166684	0.0057483947728247	0.186740621341393	0.00144398352386105
9.19487827279436e-08	2.66084884361183e-06	9.16831605485145e-09	3.41146948475705e-07	1.67857364941922e-09	3.10479146451975e-06	322083	0.00093100523075651	0.0296151235207567	0.857013707367754	0.00295295711793308	0.109877572253785	0.000540639739770369
7.5309171804978e-07	5.11635611976281e-06	1.86862567463187e-08	1.63228002672209e-07	9.12857740610951e-10	6.05227495497172e-06	165227	0.00181404061678447	0.124431180614348	0.845360820159022	0.00308747650847697	0.0269696938567081	0.000150828861445079
1.31548304925614e-06	7.39873218996684e-06	4.73304130635408e-08	3.42274628320364e-07	4.67935987439559e-10	9.10428821659432e-06	109838	0.00272757229500986	0.144490488213941	0.812664539384992	0.00519869449840922	0.0375948805856676	5.13973169903228e-05
5.74776611266797e-07	5.15703600703091e-06	1.99763970796306e-08	2.30453154813194e-07	1.77966315964445e-09	5.98402183335018e-06	167112	0.00179360149223085	0.0960518907306536	0.861801001174443	0.00333828947085354	0.0385114161062768	0.000297402517772583
1.81808497558975e-06	1.16955538095518e-05	5.57945448727218e-08	4.61503699562824e-07	2.58266608915345e-10	1.4031195296186e-05	71270	0.00420054106404888	0.129574490070988	0.833539378696476	0.00397646413544596	0.0328912604964077	1.84066006825197e-05
2.55273569918445e-08	1.73726500872547e-06	8.86976774601714e-09	7.76189701328637e-07	5.36329807456613e-09	2.55321513286653e-06	391663	0.000765672240998327	0.0099981222354673	0.680422494118236	0.00347396019702379	0.304004817822459	0.00210060562681402
7.35080438622044e-09	6.65227454466084e-07	1.73743062901503e-09	2.02168399720847e-07	3.68590971585818e-10	8.76852680173752e-07	1140442	0.000263021323203771	0.00838316920553159	0.758653613665487	0.00198143960587627	0.230561420740353	0.000420356782752583
1.27108746234711e-06	1.14099575469193e-05	5.48965211086751e-08	6.33639140005983e-07	3.78581254795681e-09	1.33733664829291e-05	74775	0.00400399930507211	0.0950461848158904	0.853185139395081	0.00410491413502724	0.0473806756746564	0.000283085979344793
1.58443908147538e-06	6.76764870854285e-06	2.58317717971996e-08	1.41864391814038e-07	4.11730765241986e-10	8.52019568439472e-06	117368	0.00255280563013116	0.185962757214295	0.794306722431063	0.00303182846428189	0.0166503677930628	4.83240972969784e-05
1.43259008582695e-06	1.1257395374567e-05	3.98845673901405e-08	4.02998599129431e-07	2.27808287748831e-09	1.3135146709791e-05	76132	0.00393281603563411	0.109065404253086	0.857043748599754	0.00303647673462301	0.0306809362722254	0.000173434140312282
1.10776153743588e-06	6.41847303027458e-06	2.52111229814252e-08	1.87818406405342e-07	2.2433343914968e-10	7.73948843053638e-06	129208	0.00231916209264438	0.14313110580606	0.82931489437342	0.00325746633097272	0.0242675479252995	2.89855642479632e-05
2.40944756233701e-07	2.52771749994323e-06	1.16573549582664e-08	1.57241423672451e-07	6.05478321615226e-10	2.93816651312926e-06	340348	0.000881062884811379	0.0820051399936096	0.860304373032661	0.00396756103038246	0.0535168524213363	0.000206073522010966
2.48219799723219e-06	8.55854233513347e-06	4.17271258088148e-08	1.84986072694409e-07	1.19850676220629e-10	1.12675733815451e-05	88750	0.00337458430648874	0.220295702826105	0.759572806435085	0.00370329301579333	0.0164175609450561	1.06367779611651e-05
1.83713672923783e-07	2.46326842900712e-06	1.14615760368781e-08	1.97593785917766e-07	1.79586386421076e-10	2.85621705027197e-06	350113	0.000856499333658833	0.0643206274909287	0.862423403281823	0.00401285190696091	0.0691802417113051	6.2875608982159e-05
1.30033518116647e-08	6.20004697508712e-07	1.95189496591117e-09	1.19661199450884e-07	2.67060605142849e-10	7.54888204342315e-07	1324699	0.000226440905180536	0.0172255331807624	0.821319890736512	0.00258567421597444	0.158515126826146	0.000353775040604219
9.54639436196769e-06	3.86705522003084e-05	1.77421510298812e-07	9.24185822975301e-07	3.3090199622389e-09	4.93218629155125e-05	20275	0.0146879872771225	0.19355299653463	0.784044841666878	0.00359721834924872	0.0187378531212095	6.70903280337807e-05
3.58499987155965e-06	1.21455435723311e-05	4.65617475060921e-08	2.02823982239441e-07	6.41248129655156e-10	1.5980570421766e-05	62576	0.00478273555506092	0.22433491276862	0.760019401797358	0.00291364740289081	0.0126919112951806	4.01267359506616e-05
2.29614313566971e-08	8.40818859562981e-07	3.5821467712759e-09	1.68657091035235e-07	1.08793154721195e-10	1.03612832188091e-06	965131	0.000310790352276435	0.0221607988815658	0.8115007010296	0.00345724240485304	0.162776257991932	0.000104999692049436
1.54864169376173e-06	1.41331148637995e-05	5.23478298396931e-08	6.1430736851348e-07	8.15224372599012e-10	1.6349226980287e-05	61165	0.00489279925926656	0.0947226248451378	0.864451565865495	0.0032018535128793	0.0375740926010861	4.98631754016238e-05
3.04855040484484e-07	2.9790913600194e-06	1.22253154250026e-08	1.5360576882334e-07	6.12669440193966e-10	3.45039015419242e-06	289822	0.00103458328134154	0.0883537880822167	0.863407100904121	0.00354316899790249	0.0445183767513074	0.000177565264452641
4.52089711652875e-10	1.4032006594546e-07	5.80567600258407e-10	2.31692073491479e-07	3.2988844248265e-11	3.73077785593098e-07	2680406	0.000111917093350344	0.0012117840544544	0.37611477113918	0.00155615698033442	0.621028864324225	8.84235018062551e-05
4.73753704291083e-06	2.34296541711447e-05	9.79097011327376e-08	6.22634837334138e-07	2.3369099552286e-09	2.88900726624776e-05	34614	0.00862969555523063	0.163984947295198	0.810993258648847	0.00338904309022049	0.0215518612434234	8.08897223115597e-05
1.83663670530706e-06	1.447562617069e-05	8.00488493384383e-08	8.11265150868696e-07	1.32123399446288e-09	1.72048981101987e-05	58123	0.00514821611094007	0.10675080395962	0.841366573517178	0.00465267790751909	0.047153150554713	7.67940609703281e-05
5.31433803144523e-06	1.81050665368259e-05	4.84986655816027e-08	2.12447613381809e-07	6.30695908029062e-10	2.36809815431426e-05	42228	0.00707920214135349	0.224413756742449	0.764540376159733	0.00204800064951897	0.00897123343450804	2.66330137912588e-05
1.87670606066599e-07	3.6976588657499e-06	1.60024909745834e-08	4.05409628463769e-07	2.07421748868997e-09	4.30881580874354e-06	232082	0.00129181241855558	0.0435550309868837	0.858161274437986	0.00371389534500658	0.0940884100084072	0.000481389221716306
7.79783726934049e-07	4.86466738439024e-06	2.32400030051363e-08	1.86411504475177e-07	3.72832881890149e-10	5.85447545168649e-06	170809	0.00175480630057201	0.133194465220521	0.830931383099212	0.00396961319539594	0.031840855088303	6.36833965684744e-05
4.66546728715641e-07	4.14715320491189e-06	1.617649899091e-08	1.84884212926743e-07	2.4610162988418e-10	4.81500674717507e-06	207684	0.00144346270590456	0.0968943042477273	0.861297485687844	0.00335960048247089	0.0383974982039668	5.11113779910208e-05
7.56743776647259e-07	5.86433926196072e-06	2.13241023979439e-08	2.12473645265305e-07	3.34580241848328e-10	6.85521536651308e-06	145874	0.0020544583645381	0.110389497074572	0.855456604705277	0.00311063931005138	0.0309944522389791	4.88066711197307e-05
1.46796253408612e-06	1.0495266676394e-05	3.07757067164474e-08	2.82919867122269e-07	4.04336281368324e-10	1.22773291206002e-05	81451	0.00367644660671851	0.11956692857757	0.854849338426867	0.00250671024732966	0.0230440891779594	3.2933570273838e-05
2.03616658739679e-07	2.69869543927851e-06	1.05226793321139e-08	1.79319204339729e-07	1.15004084922318e-10	3.09226898577496e-06	323387	0.000927251966010734	0.0658470073840135	0.872723379399735	0.00340289909465196	0.0579895232803589	3.71908412403189e-05
9.49417522045172e-07	1.16719933299634e-05	5.46203625177078e-08	8.6347293102566e-07	1.67780166805445e-09	1.354118194722e-05	73849	0.00405414177702756	0.0701133420809023	0.861962668802309	0.00403364807670437	0.0637664374048924	0.000123903635191823
2.14206861589997e-07	4.3762706701528e-06	2.26068093357754e-08	5.93872266522238e-07	2.57275364240616e-09	5.20952936124321e-06	191956	0.00156164224505684	0.0411182751331837	0.840051061562389	0.00433951087865266	0.113997297134057	0.000493855291717214
1.18987085589998e-08	5.98541335878158e-07	2.41046083596466e-09	1.55902062233732e-07	9.87676040049873e-12	7.68762444267255e-07	1300792	0.000230602229147725	0.0154777443249599	0.778577752258251	0.00313550805445782	0.202796147751897	1.28476104343426e-05
9.43955477825255e-08	1.72465279056158e-06	8.24465672304616e-09	1.93678222532226e-07	5.21279820989342e-10	2.02149249742036e-06	494684	0.000606264509549814	0.0466959674116941	0.853158145658426	0.00407849978843216	0.095809518353088	0.000257868788360357
4.98191373589943e-08	1.2894828684469e-06	4.74833039479364e-09	1.5802259316589e-07	2.8696797433585e-10	1.50235989734092e-06	665619	0.000450606754043847	0.0331605878506016	0.858304904656472	0.00316058116513752	0.10518291485654	0.00019101147124851
2.48674439822957e-06	1.28692535871517e-05	5.13137685145262e-08	3.41451731833741e-07	2.44172485062878e-09	1.57512052105802e-05	63487	0.00471425164695138	0.1578764523085	0.81703294542232	0.0032577677598955	0.0216778162222396	0.000155018287044388
1.06226709554709e-06	6.7672829826023e-06	2.52883932605935e-08	2.07140441779448e-07	2.3859108363705e-09	8.06436482402581e-06	124002	0.00241639500831858	0.131723591222253	0.839158833990351	0.00313581959799895	0.0256858966948424	0.000295858494553999
5.78396705748755e-08	2.59263200494938e-06	1.14838630759081e-08	6.61908062876472e-07	1.38999922855432e-09	3.32525360070519e-06	300729	0.000997080323560717	0.0173940629859357	0.779679482009901	0.00345353000248545	0.199054912003133	0.000418012998545296
7.96333000416639e-06	2.6788058245881e-05	1.2156103315895e-07	5.2580429829955e-07	5.49792711013346e-10	3.53993033742169e-05	28249	0.0105637861048237	0.224957251841472	0.75673970085502	0.00343399506690545	0.0148535210634263	1.55311731759611e-05
2.04846152441421e-07	2.59510468145679e-06	1.20391291571854e-08	1.96101432890703e-07	2.15510423158033e-10	3.00830690636926e-06	332413	0.000902086304696237	0.0680935020318957	0.862646253267037	0.00400196174522482	0.0651866445127366	7.16384431062366e-05
1.01271665632108e-06	6.23226172192582e-06	2.71953071702302e-08	2.15185347150918e-07	1.80498181298838e-11	7.48737708238617e-06	133558	0.00224370066610002	0.135256531783802	0.832369153222832	0.00363215407358156	0.0287397502200249	2.41069975924486e-06
1.2114297027836e-08	1.05292365539145e-06	4.1613026679765e-09	4.65063158058175e-07	8.78299786141154e-10	1.53514071293158e-06	651406	0.000460436533912256	0.00789132678573935	0.685880874972521	0.00271069787474392	0.302944970542841	0.000572129824153974
2.84452800549203e-07	3.2443858111077e-06	8.29024176017747e-09	1.21576587067523e-07	6.5560598793324e-10	3.65936104647253e-06	273272	0.00109720794929347	0.0777329148276866	0.886598990890813	0.00226548888040684	0.0332234468049327	0.000179158596161266
8.77393620011973e-07	5.28056375267254e-06	2.78013862762212e-08	2.15134681775266e-07	1.91414085599284e-10	6.4010848548216e-06	156224	0.00191848894552249	0.137069518669336	0.824948250560211	0.00434323039090473	0.0336090969975529	2.99033819954912e-05
8.80874300681082e-10	1.79583726244698e-07	7.76707683288326e-10	2.03596779366157e-07	7.84585998706792e-10	3.85622673593531e-07	2593209	0.000115680132917406	0.00228429073548091	0.465698047708651	0.00201416497647911	0.527968901488298	0.00203459509109102
1.81780352066124e-06	8.81403474445073e-06	4.13266037403969e-08	2.57644231208002e-07	7.5156785505269e-10	1.09315606679154e-05	91478	0.00327411448441195	0.16628947831727	0.806292441876143	0.00378048523864411	0.0235688424585337	6.87521094090958e-05
4.00863244019775e-08	1.04154432335326e-06	4.19877225691139e-09	1.40268445228966e-07	3.78453232280719e-11	1.22613571056435e-06	815570	0.000367773293475371	0.0326932198912364	0.849452727279167	0.00342439439674981	0.114398792907194	3.08655256526646e-05
1.14960693469043e-07	3.68937711137126e-06	2.03088074603111e-08	8.38076308273904e-07	1.11004246700692e-09	4.66383296304152e-06	214416	0.00139817479319293	0.0246494019790261	0.791061159481412	0.00435453148113322	0.179696896290075	0.000238010768353719
1.37559613222516e-06	7.61769286864383e-06	3.79494521725172e-08	2.70209519571849e-07	5.02806987146926e-10	9.3019507796005e-06	107504	0.0027867081131252	0.147882542578261	0.818934979246471	0.00407973048575377	0.0290486937604989	5.4053929015578e-05
3.82287652311821e-07	3.59233095870932e-06	1.62955240102291e-08	1.96885359607221e-07	7.28821479721608e-10	4.18852831611831e-06	238747	0.00125577198403737	0.0912701606530151	0.857659465947812	0.00389051303473838	0.0470058561737702	0.000174004190664524
4.37915746969673e-07	4.10656012131566e-06	1.27696991978671e-08	1.53967619161633e-07	1.16152181583097e-09	4.71237470846067e-06	212207	0.00141271691815681	0.0929288891614311	0.871441762460588	0.00270982253914151	0.0326730425076762	0.00024648333116328
6.01182910581416e-07	5.05283667349246e-06	1.88157712602622e-08	2.03335613715469e-07	4.2546104326699e-10	5.87659643009288e-06	170167	0.00176143096559334	0.102301207464729	0.85982366385037	0.00320181443188959	0.0346009150252734	7.23992277380643e-05
1.74118420949041e-06	8.78972272814014e-06	3.37119891964905e-08	2.18815689602607e-07	9.63153562004439e-11	1.07835309317859e-05	92734	0.00322984949997496	0.161466983356819	0.815106182171862	0.00312624773923725	0.0202916550234599	8.93170862213061e-06
1.14267415468389e-06	6.49546831445883e-06	3.40550095065972e-08	2.48902600683153e-07	2.53313863437359e-10	7.92135339319591e-06	126241	0.00237359399046455	0.144252389454735	0.819994765040802	0.00429914028780094	0.0314217266075958	3.19786090663427e-05
1.90904778259092e-07	2.73260502301729e-06	1.6188099543618e-08	2.97932048866091e-07	2.40315013983448e-10	3.23787026470008e-06	308845	0.000970891031986554	0.0589599837709295	0.843951362971121	0.00499961339405841	0.0920148197765078	7.42200873838002e-05
2.35393018946381e-06	1.06389746002997e-05	4.26388194035458e-08	2.47785883025209e-07	4.80209941029385e-10	1.32838097021333e-05	75280	0.00397723913026893	0.17720294420401	0.800897847745526	0.00320983365161414	0.0186532243822657	3.61500165838921e-05
1.48608652471446e-06	1.43712321898569e-05	4.36156375430109e-08	5.42371186656558e-07	3.16194792264836e-09	1.64464674866936e-05	60803	0.00492182873029923	0.0903590102808894	0.873818782147857	0.00265197602939957	0.0329779745769342	0.000192256964920072
3.41524167925101e-07	3.16639540604077e-06	1.81110129242413e-08	2.15895483612756e-07	5.94046985696788e-11	3.74198547520143e-06	267238	0.00112196786579022	0.0912681703839901	0.846180570989607	0.00483994741408407	0.0576954360308237	1.58751814947868e-05
2.47673850787818e-07	4.54807577649129e-06	1.40252133643325e-08	3.31159751808495e-07	1.21798529979033e-10	5.14105639098191e-06	194513	0.00154113211624851	0.0481756728485357	0.884657827225784	0.00272808004769887	0.0644147285350521	2.36913429295745e-05
2.09588978425902e-08	8.45030114329366e-07	2.79100604669589e-09	1.44685066834412e-07	5.86586576566268e-10	1.01405167162963e-06	986143	0.000304169386850406	0.0206684712712008	0.833320567354681	0.00275233119256202	0.142680171910664	0.000578458270892246
[truncated: 8,406 more rows]
